# Supplementary material for: Morphological and molecular evidence support the inclusion of Mycetia hainanensis in Mouretia (Rubiaceae)
Source: PhytoKeys. 2026 Feb 5;270:273–88. doi: 10.3897/phytokeys.270.180324 (PMC12902767; doi:10.3897/phytokeys.270.180324)
Supplement: XML Treatment for Mouretia hainanensis [file phytokeys.270.180324-treatment1.xml]

<!DOCTYPE tp:taxon-treatment
  PUBLIC "-//TaxonX//DTD Taxonomic Treatment Publishing DTD v0 20100105//EN" "tax-treatment-NSO.dtd">
<tp:taxon-treatment xmlns:tp="http://www.plazi.org/taxpub"><tp:treatment-meta><kwd-group><label>Taxon classification</label><kwd>
                  <named-content content-type="kingdom">Plantae</named-content>
                </kwd><kwd>
                  <named-content content-type="order">Gentianales</named-content>
                </kwd><kwd>
                  <named-content content-type="family">Rubiaceae</named-content>
                </kwd></kwd-group><mixed-citation publication-type="journal"><person-group><name><surname>Xu</surname><given-names>Dongxian</given-names></name><name><surname>Li</surname><given-names>Li</given-names></name><name><surname>Zhang</surname><given-names>Buyun</given-names></name><name><surname>Song</surname><given-names>Zhuqiu</given-names></name></person-group><article-title>Morphological and molecular evidence support the inclusion of <italic><tp:taxon-name><tp:taxon-name-part taxon-name-part-type="genus" reg="Mycetia">Mycetia</tp:taxon-name-part> <tp:taxon-name-part taxon-name-part-type="species" reg="hainanensis">hainanensis</tp:taxon-name-part></tp:taxon-name></italic> in <italic><tp:taxon-name><tp:taxon-name-part taxon-name-part-type="genus" reg="Mouretia">Mouretia</tp:taxon-name-part></tp:taxon-name></italic> (<tp:taxon-name><tp:taxon-name-part taxon-name-part-type="family" reg="Rubiaceae">Rubiaceae</tp:taxon-name-part></tp:taxon-name>)</article-title><source>PhytoKeys</source><day>05</day><month>02</month><year>2026</year><volume>270</volume><fpage>273</fpage><lpage>288</lpage><pub-id pub-id-type="doi">10.3897/phytokeys.270.180324</pub-id></mixed-citation></tp:treatment-meta><tp:nomenclature><tp:taxon-name><object-id xmlns:xlink="http://www.w3.org/1999/xlink" content-type="arpha" xlink:type="simple">332A9030-D165-5C01-A863-247CA5678AA9</object-id>
                    		<tp:taxon-name-part taxon-name-part-type="genus" reg="Mouretia">Mouretia</tp:taxon-name-part> <tp:taxon-name-part taxon-name-part-type="species" reg="hainanensis">hainanensis</tp:taxon-name-part>
                    	
                    		<object-id xmlns:xlink="http://www.w3.org/1999/xlink" content-type="ipni" xlink:type="simple">urn:lsid:ipni.org:names:77376422-1</object-id>
                    	</tp:taxon-name><tp:taxon-authority>(H.S.Lo) Z.Q.Song &amp; D.X.Xu</tp:taxon-authority><tp:taxon-status xmlns:xlink="http://www.w3.org/1999/xlink" xlink:type="simple">comb. nov.</tp:taxon-status><xref ref-type="fig" rid="F1">Figs 1</xref><xref ref-type="fig" rid="F2">, 2</xref><xref ref-type="fig" rid="F3">, 3</xref></tp:nomenclature><tp:treatment-sec sec-type="Basionym"><title>Basionym.</title><p><italic><tp:taxon-name><tp:taxon-name-part taxon-name-part-type="genus" reg="Mycetia">Mycetia</tp:taxon-name-part> <tp:taxon-name-part taxon-name-part-type="species" reg="hainanensis">hainanensis</tp:taxon-name-part></tp:taxon-name></italic> H.S.Lo, Guihaia 11 (2): 112. 1991.</p></tp:treatment-sec><tp:treatment-sec sec-type="Type"><title>Type.</title><p>China • Hainan Province, Ledong County, Jianfeng [Jianfengling], Tianchi, in valley, 25 April 1982, <italic>Q. Huang 820455</italic> (holotype: IBSC0590313!; Fig. <xref ref-type="fig" rid="F1">1A</xref>).</p></tp:treatment-sec><tp:treatment-sec sec-type="Description"><title>Description.</title><p><bold><italic>Perennial herbs</italic></bold>, 10–25 cm tall, sub-erect to procumbent, terrestrial. <bold><italic>Stem</italic></bold> unbranched or little branched, terete, hirtellous or villosulous when young, glabrescent when mature, 4–6 mm in diameter, with usually 3–17 mm long internodes, without straw-yellow and corky bark. <bold><italic>Leaves</italic></bold> simple, opposite, generally isophyllous; petiole 1–6 cm, villosulous; blade slightly succulent, chartaceous when dry, adaxially green, abaxially grayish green, oblanceolate or narrowly elliptic, 5–12 × 3–4 cm, adaxially glabrous, abaxially villous to villosulous, base acute to attenuate, apex acute or weakly acuminate; secondary veins 9–12 pairs. <bold><italic>Stipules</italic></bold> interpetiolar, persistent, entire, ovate to elliptic, 5–10 × 3.5–6 mm, puberulent outside, obtuse, green, with undulate margins. <bold><italic>Inflorescences</italic></bold> terminal, solitary or in groups of three on a short common peduncle, capitate or subcapitate, densely villosulous, pedunculate; peduncles 1.5–4 cm long, villosulous; heads ca. 1.5 × 1.5 cm, with 7–10 flowers; bracts lanceolate to ovate, large at base of peduncles, 3.8–10 × 1.6–1.8 mm, small at base of pedicel, 1.3–2.3 × ca. 1 mm, sometimes apparently reduced. <bold><italic>Flowers</italic></bold> bisexual, homostylous, 5-merous, 10–12 mm long, subsessile to sessile, rarely with a 3 mm long pedicel. <bold><italic>Calyx</italic></bold> densely hirtellous, campanulate; tube whitish, ca. 3.3 mm high, ca. 3 mm wide; lobes ovate-triangular, 2.2–2.7 × 1.6 mm. <bold><italic>Corolla aestivation</italic></bold> valvate. <bold><italic>Corolla</italic></bold> white, tubular, outside hirtellous; tube 3.5–3.8 mm long, ca. 1.3 mm wide, inside with a ring of hairs at the middle; lobes narrowly oblong, revolute, ca. 4.5–5 mm × 1 mm. <bold><italic>Stamens</italic></bold> inserted near the middle of the corolla tube, exserted; filaments 3.5–3.8 mm long, white; anthers dorsifixed near base, narrowly oblong, 1.6–1.8 × 0.7 mm, yellow, opening by longitudinal slits. <bold><italic>Ovary</italic></bold> 2-locular with numerous ovules; disk concave; style filiform, ca. 8.7 mm long, white, glabrous; stigma exserted, capitate, and very shortly 2-lobed, densely papillate. <bold><italic>Fruits</italic></bold> capsular, obdeltoid, ca. 4 mm long, crowned by the persistent calyx lobes, dehiscent through an apical lid formed from the disk portion. <bold><italic>Seeds</italic></bold> numerous, angular, black, 0.3–0.5 mm in diameter.</p></tp:treatment-sec><tp:treatment-sec sec-type="Phenology"><title>Phenology.</title><p>Flowering from April to May and fruiting from May to July.</p></tp:treatment-sec><tp:treatment-sec sec-type="Distribution and habitat"><title>Distribution and habitat.</title><p><italic><tp:taxon-name><tp:taxon-name-part taxon-name-part-type="genus" reg="Mouretia">Mouretia</tp:taxon-name-part> <tp:taxon-name-part taxon-name-part-type="species" reg="hainanensis">hainanensis</tp:taxon-name-part></tp:taxon-name></italic> is currently known from Ledong County and Sanya City, Hainan Province, China (Fig. <xref ref-type="fig" rid="F6">6</xref>), and it grows in the understory of moist ravine forests, usually along streams at 650–800 m elevation.</p></tp:treatment-sec><tp:treatment-sec sec-type="Additional specimens examined"><title>Additional specimens examined.</title><p>China • Hainan Province, Ledong County, Jianfeng [Jianfengling], in wet environment, 1 June 1982, <italic>Q. Huang 820619</italic> (IBSC0472203!); • Hainan Province, Ledong County, Jianfeng [Jianfengling], by stream, 13 April 1982, <italic>Q. Huang 820036</italic> (IBSC0472204!); • Hainan Province, Ledong County, Jianfengling, in ravine, alt. 800 m, 29 May 1959, <italic>C. F. Wei 122502</italic> (IBSC0472205!); • Hainan Province, Ledong County, Jianfengling, Feishuikeng, in ravine, 9–10 April 1955, <italic>H. Y. Liang 68605</italic> (IBSC0472206!); • Hainan Province, Ledong County, Jianfengling, by stream, alt. 700 m, 1 October 1957, <italic>H. D. Zhang 3517</italic> (IBSC0472207!); • Hainan Province, Ledong County, Jianfengling, in ravine, dense forest, white flowers, 9 April 1988, <italic>B. H. Chen 745</italic> (IBSC0750022!, IBSC0743232!); • Hainan Province, Ledong County, Jianfengling, in ravine, alt. 654 m, 8 May 2025, <italic>Z.Q. Song &amp; D.X. Xu 2025008</italic> (IBSC); • ibid., in ravine, alt. 840 m, 8 May 2025, <italic>Z.Q. Song &amp; D.X. Xu 2025009</italic> (IBSC); • Hainan Province, Ya County [Sanya City], Xiaobaokang [Baogu cun], in ravine, 11 August 1933, <italic>H. Y. Liang 62533</italic> (IBSC0472208!, IBK00100422, photo!).</p></tp:treatment-sec><tp:treatment-sec><!--Section generated to contain objects referenced in tp:taxon-treatment.--><fig id="F1" position="float" orientation="portrait"><object-id xmlns:xlink="http://www.w3.org/1999/xlink" content-type="doi" xlink:type="simple">10.3897/phytokeys.270.180324.figure1</object-id><object-id xmlns:xlink="http://www.w3.org/1999/xlink" content-type="zenodo_dep_id" xlink:type="simple">0</object-id><object-id xmlns:xlink="http://www.w3.org/1999/xlink" content-type="arpha" xlink:type="simple">784BA760-422D-59E7-9C7C-016D64C1BA43</object-id><label>Figure 1.</label><caption><p>Type specimens of <italic><tp:taxon-name><tp:taxon-name-part taxon-name-part-type="genus" reg="Mycetia">Mycetia</tp:taxon-name-part> <tp:taxon-name-part taxon-name-part-type="species" reg="hainanensis">hainanensis</tp:taxon-name-part></tp:taxon-name></italic> H.S.Lo. <bold>A–D</bold>. Holotype (Q. Huang 820455, IBSC0590313); <bold>E–G</bold>. Paratype (Q. Huang 820619, IBSC0472203). <bold>B</bold>. Inflorescence; <bold>C</bold>. Leaf in abaxial view; <bold>D</bold>. Leaf in adaxial view; <bold>F</bold>. Inflorescence; <bold>G</bold>. Stipules.</p></caption><graphic xmlns:xlink="http://www.w3.org/1999/xlink" xlink:href="phytokeys-270-273_article-180324__-g001.jpg" id="oo_1533163.jpg" position="float" orientation="portrait" xlink:type="simple"><uri content-type="original_file" xlink:type="simple">https://binary.pensoft.net/fig/1533163</uri></graphic></fig><fig id="F2" position="float" orientation="portrait"><object-id xmlns:xlink="http://www.w3.org/1999/xlink" content-type="doi" xlink:type="simple">10.3897/phytokeys.270.180324.figure2</object-id><object-id xmlns:xlink="http://www.w3.org/1999/xlink" content-type="zenodo_dep_id" xlink:type="simple">0</object-id><object-id xmlns:xlink="http://www.w3.org/1999/xlink" content-type="arpha" xlink:type="simple">6F898E73-BEF0-5490-9CE2-0EB4D3CD58F8</object-id><label>Figure 2.</label><caption><p><italic><tp:taxon-name><tp:taxon-name-part taxon-name-part-type="genus" reg="Mycetia">Mycetia</tp:taxon-name-part> <tp:taxon-name-part taxon-name-part-type="species" reg="hainanensis">hainanensis</tp:taxon-name-part></tp:taxon-name></italic> H.S.Lo. <bold>A</bold>. Habitat (red arrows indicate individual plants); <bold>B, C</bold>. Individuals with different inflorescence morphology.</p></caption><graphic xmlns:xlink="http://www.w3.org/1999/xlink" xlink:href="phytokeys-270-273_article-180324__-g002.jpg" id="oo_1533164.jpg" position="float" orientation="portrait" xlink:type="simple"><uri content-type="original_file" xlink:type="simple">https://binary.pensoft.net/fig/1533164</uri></graphic></fig><fig id="F3" position="float" orientation="portrait"><object-id xmlns:xlink="http://www.w3.org/1999/xlink" content-type="doi" xlink:type="simple">10.3897/phytokeys.270.180324.figure3</object-id><object-id xmlns:xlink="http://www.w3.org/1999/xlink" content-type="zenodo_dep_id" xlink:type="simple">0</object-id><object-id xmlns:xlink="http://www.w3.org/1999/xlink" content-type="arpha" xlink:type="simple">2D6D5597-9ECF-5A59-B4C9-D76310D0CE42</object-id><label>Figure 3.</label><caption><p><italic><tp:taxon-name><tp:taxon-name-part taxon-name-part-type="genus" reg="Mycetia">Mycetia</tp:taxon-name-part> <tp:taxon-name-part taxon-name-part-type="species" reg="hainanensis">hainanensis</tp:taxon-name-part></tp:taxon-name></italic> H.S.Lo. <bold>A</bold>. Flowering individual; <bold>B</bold>. Fruiting individual; <bold>C</bold>. Stem with short internodes; <bold>D</bold>. Inflorescence with opened and unopened flowers; <bold>E</bold>. Inflorescence; <bold>F</bold>. Leaf in adaxial view; <bold>G</bold>. Leaf in abaxial view; <bold>H</bold>. Inflorescence; <bold>I</bold>. Stipule; <bold>J</bold>. Inflorescence; <bold>K</bold>. Unopened and opened flowers, showing longitudinal and transverse sections; <bold>L</bold>. Part of immature infructescence, showing immature fruits; <bold>M</bold>. Part of infructescence, showing mature fruits. Photos by Zhuqiu Song (<bold>A–L</bold>) and Li Li (<bold>M</bold>).</p></caption><graphic xmlns:xlink="http://www.w3.org/1999/xlink" xlink:href="phytokeys-270-273_article-180324__-g003.jpg" id="oo_1533165.jpg" position="float" orientation="portrait" xlink:type="simple"><uri content-type="original_file" xlink:type="simple">https://binary.pensoft.net/fig/1533165</uri></graphic></fig><fig id="F6" position="float" orientation="portrait"><object-id xmlns:xlink="http://www.w3.org/1999/xlink" content-type="doi" xlink:type="simple">10.3897/phytokeys.270.180324.figure6</object-id><object-id xmlns:xlink="http://www.w3.org/1999/xlink" content-type="zenodo_dep_id" xlink:type="simple">0</object-id><object-id xmlns:xlink="http://www.w3.org/1999/xlink" content-type="arpha" xlink:type="simple">F120C210-D1B4-51BB-A048-CC90A23BB5D0</object-id><label>Figure 6.</label><caption><p>Distribution map of the genus <italic><tp:taxon-name><tp:taxon-name-part taxon-name-part-type="genus" reg="Mouretia">Mouretia</tp:taxon-name-part></tp:taxon-name></italic>.</p></caption><graphic xmlns:xlink="http://www.w3.org/1999/xlink" xlink:href="phytokeys-270-273_article-180324__-g006.jpg" id="oo_1533168.jpg" position="float" orientation="portrait" xlink:type="simple"><uri content-type="original_file" xlink:type="simple">https://binary.pensoft.net/fig/1533168</uri></graphic></fig></tp:treatment-sec></tp:taxon-treatment>
