# Supplementary material for: Morphological and molecular evidence support the inclusion of Mycetia hainanensis in Mouretia (Rubiaceae)
Source: PhytoKeys. 2026 Feb 5;270:273–88. doi: 10.3897/phytokeys.270.180324 (PMC12902767; doi:10.3897/phytokeys.270.180324)
Supplement: Supplementary material 1 — Voucher information for the plastid DNA samples used in this study [file phytokeys-270-273_article-180324__-s001.xlsx]

## Sheet: Sheet1
No.	Group	Genus	Species	Sample (*newly sequenced in this study)	atpB-rbcL	ndhF	rbcL	rps16	trnTF	Voucher
1	Argostemmateae	Argostemma Wall.	Argostemma bifolium Ridl.	Argostemma_bifolium	FJ695344	FJ695283	FJ695220	KP212839	FJ695396	B. Bremer & K. Bremer 1797 (S)
2	Argostemmateae	Argostemma Wall.	Argostemma brachyantherum Stapf	Argostemma_brachyantherum	FJ695345	FJ695284	FJ695221	FJ695252	FJ695397	Beaman 8931 (S)
3	Argostemmateae	Argostemma Wall.	Argostemma geesinkii B.Bremer	Argostemma_geesinkii	FJ695347	FJ695285	FJ695223	FJ695253	FJ695398	Beaman 8935 (S)
4	Argostemmateae	Argostemma Wall.	Argostemma gracile Stapf	Argostemma_gracile	FJ695348	FJ695286	FJ695224	FJ695254	FJ695399	Beaman 8885 (S)
5	Argostemmateae	Argostemma Wall.	Argostemma hookeri King	Argostemma_hookeri	FJ695349	FJ695287	FJ695225	FJ695255	FJ695400	Wanntorp 88-27 (S)
6	Argostemmateae	Argostemma Wall.	Argostemma parvifolium Benn.	Argostemma_parvifolium	FJ695351	FJ695289	FJ695227	FJ695257	FJ695402	B. Bremer & K. Bremer 1811 (S)
7	Argostemmateae	Argostemma Wall.	Argostemma parvifolium var. involucratum (Hemsl.) Bakh.f.	Argostemma_parvifolium_var_involucratum	FJ695350	FJ695288	FJ695226	FJ695256	FJ695401	Wanntorp 3047 (S)
8	Argostemmateae	Argostemma Wall.	Argostemma psychotrioides Ridl.	Argostemma_psychotrioides	FJ695352	FJ695290	FJ695228	FJ695258	-	B. Bremer & K. Bremer 1744 (S)
9	Argostemmateae	Argostemma Wall.	Argostemma rupestre Ridl.	Argostemma_rupestre	FJ695353	KP212782	FJ695229	FJ695259	KP212865	B. Bremer & K. Bremer 1675 (S)
10	Argostemmateae	Argostemma Wall.	Argostemma yappii King	Argostemma_yappii_KY378693	KY378693	KY378693	KY378693	KY378693	KY378693	B. Bremer & K. Bremer 1609 (S)
11	Argostemmateae	Clarkella Hook.f.	Clarkella nana (Edgew.) Hook.f.	Clarkella_nana	-	-	KX910834	-	-	Wang 1471
12	Argostemmateae	Leptomischus Drake	Leptomischus primuloides Drake	Leptomischus_primuloides	-	-	KX527450	-	-	CPG62354
13	Argostemmateae	Mouretia Pit.	Mouretia inaequalis (H.S.Lo) Tange	Mouretia_inaequalis_H202	PX883834	PX883817	PX883800	PX883783	PX883766	Z.Q. Song 2022003 (IBSC)
14	Argostemmateae	Mouretia Pit.	Mouretia larsenii Tange	Mouretia_larsenii	FJ695367	FJ695306	FJ695236	FJ695267	FJ695410	Beusekom et al. 4743 (P)
15	Argostemmateae	Mouretia Pit.	Mouretia vietnamensis Tange	Mouretia_vietnamensis	KP212713	KP212792	KP212818	KP212845	KP212874	Razafimandimbison et al. 748 (S)
16	Argostemmateae	Mycetia Reinw.	Mycetia hainanensis H.S.Lo	Mycetia_hainanensis H401*	PX883844	PX883827	PX883810	PX883793	PX883776	Z.Q. Song & D.X. Xu 2025008 (IBSC)
16	Argostemmateae	Mycetia Reinw.	Mycetia anlongensis H.S.Lo	Mycetia_anlongensis_H292	PX883846	PX883829	PX883812	PX883795	PX883778	Z.Q. Song & B.Y. Zhang JZ20231434 (IBSC)
17	Argostemmateae	Mycetia Reinw.	Mycetia hainanensis H.S.Lo	Mycetia_hainanensis H407*	PX883845	PX883828	PX883811	PX883794	PX883777	Z.Q. Song & D.X. Xu 2025009 (IBSC)
17	Argostemmateae	Mycetia Reinw.	Mycetia bracteata Hutch.	Mycetia_bracteata_cd07	KP212714	KP212793	KP212819	KP212846	KP212875	Steward & Cheo 1105 (S)
18	Argostemmateae	Mycetia Reinw.	Mycetia brevipes F.C.How ex H.S.Lo	Mycetia_brevipes_H300	PX883849	PX883832	PX883815	PX883798	PX883781	Z.Q. Song & Z.C. Jin 2023023 (IBSC)
19	Argostemmateae	Mycetia Reinw.	Mycetia brevisepala H.S.Lo	Mycetia_brevisepala_H307	PX883835	PX883818	PX883801	PX883784	PX883767	Z.Q. Song & B.Y. Zhang JZ20231014 (IBSC)
20	Argostemmateae	Mycetia Reinw.	Mycetia cauliflora Reinw.	Mycetia_cauliflora_bg54	FJ695368	FJ695307	FJ695237	FJ695268	FJ695411	Larsen et al. 46287 (AAU)
21	Argostemmateae	Mycetia Reinw.	Mycetia cauliflora Reinw.	Mycetia_cauliflora_cd09	KP212716	KP212795	KP212821	KP212848	KP212877	Axelius 367 (S)
22	Argostemmateae	Mycetia Reinw.	Mycetia cauliflora Reinw.	Mycetia_cauliflora_cv98	KP212715	KP212794	KP212820	KP212847	KP212876	Swenson et al. 1285 (S)
23	Argostemmateae	Mycetia Reinw.	Mycetia dagohoyana Dela Bajan, Tandang & Alejandro	Mycetia_dagohoyana_HI-003	-	-	-	MT013337	MN966505	D. Tandang HI-003
24	Argostemmateae	Mycetia Reinw.	Mycetia effusa (Pit.) Razafim. & B.Bremer	Mycetia_effusa_ca14	KP212718	KP212797	KP212823	KP212850	KP212879	Teng 90857 (L)
25	Argostemmateae	Mycetia Reinw.	Mycetia faberi (Hemsl. ex F.B.Forbes & Hemsl.) Razafim. & B.Bremer	Mycetia_faberi_ca10	KP212724	KP212803	KP212829	KP212856	KP212885	Krüger et al. 23 (S)
26	Argostemmateae	Mycetia Reinw.	Mycetia faberi (Hemsl. ex F.B.Forbes & Hemsl.) Razafim. & B.Bremer	Mycetia_faberi_ca15	KP212719	KP212798	KP212824	KP212851	KP212880	Boufford & Bartholomew 24308 (L)
27	Argostemmateae	Mycetia Reinw.	Mycetia faberi (Hemsl. ex F.B.Forbes & Hemsl.) Razafim. & B.Bremer	Mycetia_faberi_ca19	KP212726	KP212805	KP212831	KP212858	KP212887	Krüger et al. 22 (S)
28	Argostemmateae	Mycetia Reinw.	Mycetia faberi (Hemsl. ex F.B.Forbes & Hemsl.) Razafim. & B.Bremer	Mycetia_faberi_cc61	KP212720	KP212799	KP212825	KP212852	KP212881	Boufford & Bartholomew 24308 (AAU)
29	Argostemmateae	Mycetia Reinw.	Mycetia faberi (Hemsl. ex F.B.Forbes & Hemsl.) Razafim. & B.Bremer	Mycetia_faberi_H314	PX883836	PX883819	PX883802	PX883785	PX883768	Z.Q. Song & B.Y. Zhang JZ20231012 (IBSC)
30	Argostemmateae	Mycetia Reinw.	Mycetia fangii K.J.Yan & Z.Q.Song	Mycetia_fangii_H183	PX883837	PX883820	PX883803	PX883786	PX883769	Tianlin Exped. 451029130808048 (IBSC)
31	Argostemmateae	Mycetia Reinw.	Mycetia glandulosa Craib	Mycetia_glandulosa_H316	PX883841	PX883824	PX883807	PX883790	PX883773	Z.Q. Song & B.Y. Zhang JZ20230945 (IBSC)
32	Argostemmateae	Mycetia Reinw.	Mycetia gracilis Craib	Mycetia_gracilis_bg53	FJ695371	FJ695311	FJ695240	FJ695271	FJ695414	Larsen et al. 44635 (AAU)
33	Argostemmateae	Mycetia Reinw.	Mycetia gracilis Craib	Mycetia_gracilis_bg56	FJ695372	FJ695312	FJ695241	FJ695272	FJ695415	Larsen et al. 43706 (AAU)
34	Argostemmateae	Mycetia Reinw.	Mycetia gracilis Craib	Mycetia_gracilis_H313	PX883850	PX883833	PX883816	PX883799	PX883782	Z.Q. Song & B.Y. Zhang JZ20230999 (IBSC)
35	Argostemmateae	Mycetia Reinw.	Mycetia hirta Hutch.	Mycetia_hirta_H67	PX883843	PX883826	PX883809	PX883792	PX883775	Z.Q. Song 2017003 (IBSC)
36	Argostemmateae	Mycetia Reinw.	Mycetia javanica Reinw. ex Korth.	Mycetia_javanica_bg55	FJ695370	FJ695309	FJ695239	FJ695270	FJ695413	Larsen et al. 43970 (AAU)
37	Argostemmateae	Mycetia Reinw.	Mycetia longiflora F.C.How ex H.S.Lo	Mycetia_longiflora_H315	PX883847	PX883830	PX883813	PX883796	PX883779	Z.Q. Song & B.Y. Zhang JZ20231002 (IBSC)
38	Argostemmateae	Mycetia Reinw.	Mycetia macrocarpa F.C.How ex H.S.Lo	Mycetia_macrocarpa_H293	PX883848	PX883831	PX883814	PX883797	PX883780	Z.Q. Song & B.Y. Zhang JZ20231436 (IBSC)
39	Argostemmateae	Mycetia Reinw.	Mycetia malayana (G.Don) Craib	Mycetia_malayana_L62	AJ234033	FJ695310	-	AF002771	AF152622	Larsen 42486 (UPS)
40	Argostemmateae	Mycetia Reinw.	Mycetia mindanaensis (Elmer) Govaerts	Mycetia_mindanaensis_14-836	-	-	-	MT013344	MN966511	U. dela Bajan 14-836
41	Argostemmateae	Mycetia Reinw.	Mycetia nepalensis H.Hara	Mycetia_nepalensis_H299	PX883840	PX883823	PX883806	PX883789	PX883772	B.Y. Zhang et al. JZ20231377 (IBSC)
42	Argostemmateae	Mycetia Reinw.	Mycetia pubifolia (Pit.) Razafim. & B.Bremer	Mycetia_pubifolia_ca16	KP212721	KP212800	KP212826	KP212853	KP212882	Cuong 428 (L)
43	Argostemmateae	Mycetia Reinw.	Mycetia pubifolia (Pit.) Razafim. & B.Bremer	Mycetia_pubifolia_ca17	KP212722	KP212801	KP212827	KP212854	KP212883	Kainulainen et al. 25 (S)
44	Argostemmateae	Mycetia Reinw.	Mycetia pubifolia (Pit.) Razafim. & B.Bremer	Mycetia_pubifolia_cc60	KP212723	KP212802	KP212828	KP212855	KP212884	Swenson et al. 1246 (S)
45	Argostemmateae	Mycetia Reinw.	Mycetia saxicola sp. nov.	Mycetia_saxicola_H291	PX883839	PX883822	PX883805	PX883788	PX883771	Z.Q. Song & B.Y. Zhang JZ20231427 (IBSC)
46	Argostemmateae	Mycetia Reinw.	Mycetia sinensis Craib	Mycetia_sinensis_H144	PX883838	PX883821	PX883804	PX883787	PX883770	Napo Exped. 451026141031038 (IBSC)
47	Argostemmateae	Mycetia Reinw.	Mycetia tonkinensis (Pit.) Razafim. & B.Bremer	Mycetia_tonkinensis_cc59	KP212728	KP212807	KP212833	KP212860	KP212889	N.N. Thin et al. 3285 (AAU)
48	Argostemmateae	Mycetia Reinw.	Mycetia tonkinensis (Pit.) Razafim. & B.Bremer	Mycetia_tonkinensis_cc63	KP212717	KP212796	KP212822	KP212849	KP212878	N.N. Thin et al. 2353 (AAU)
49	Argostemmateae	Mycetia Reinw.	Mycetia tonkinensis (Pit.) Razafim. & B.Bremer	Mycetia_tonkinensis_cc60	KP212729	KP212808	KP212834	KP212861	KP212890	N.N. Thin et al. 3390 (AAU)
50	Argostemmateae	Mycetia Reinw.	Mycetia yunnanica H.S.Lo	Mycetia_yunnanica_H303	PX883842	PX883825	PX883808	PX883791	PX883774	Z.Q. Song & Z.C. Jin 2023040 (IBSC)
51	Argostemmateae	Neohymenopogon Bennet	Neohymenopogon parasiticus (Wall.) Bennet	Neohymenopogon_parasiticus_bf64	FJ695373	FJ695313	FJ695242	FJ695273	FJ695416	Vidal 5729 (P)
52	Argostemmateae	Neohymenopogon Bennet	Neohymenopogon parasiticus (Wall.) Bennet	Neohymenopogon_parasiticus_bk78	FJ695374	FJ695314	FJ695243	FJ695274	FJ695417	B. Bremer 2743 (UPS)
53	Argostemmateae	Neohymenopogon Bennet	Neohymenopogon parasiticus (Wall.) Bennet	Neohymenopogon_parasiticus_OR789705	OR789705	OR789705	OR789705	OR789705	OR789705	unknown
54	outgroup	Paederia L.	Paederia foetida L.	Paederia_foetida_NC_062416	NC062416	NC062416	NC062416	NC062416	NC062416	ZH026
55	outgroup	Dunnia Tutcher	Dunnia sinensis Tutcher	Dunnia_sinensis_MN883829	MN883829	MN883829	MN883829	MN883829	MN883829	R.J. Wang et al. 4395 (IBSC)
