# Supplementary material for: Morphological and molecular evidence support the inclusion of Mycetia hainanensis in Mouretia (Rubiaceae)
Source: PhytoKeys. 2026 Feb 5;270:273–88. doi: 10.3897/phytokeys.270.180324 (PMC12902767; doi:10.3897/phytokeys.270.180324)
Supplement: Supplementary material 2 — Voucher information for the nuclear DNA samples used in this study [file phytokeys-270-273_article-180324__-s002.xlsx]

## Sheet: Sheet1
Species	Collection/Source	Collection year	Locality	Lab ID	# Reads	ENA accession (*newly sequenced in this study)
Rubia peregrina L.	Chase 10137 (K)	unknown	unknown		7010790	ERR5033650
Theligonum cynocrambe L.	Hepper 13296 (K)	2004	Lebanon		9374964	ERR5033810
Danais nigra Homolle	Rasoanaivo & Tahinarivony 69 (S)	2012	Madagascar	DB070	28401574	ERR9883478
Cyanoneuron cyaneum (Hallier f.) Tange	Bogner 1457 (L)	1978	Indonesia	BZ084	20936532	ERR9883481
Mycetia bracteata Hutch.	Steward & Cheo 1105 (S)	1933	China	CD007	14319208	ERR9883494
Chamaepentas hindsioides (K.Schum.) Kårehed & B.Bremer	Iversen et al. 85101 (UPS)	1985	Tanzania	AI014	15080956	ERR9883496
Dunnia sinensis Tutcher	Xinhui 16 (IBSC)	unknown	China	BC005	20485484	ERR9883505
Paederia ciliata (Bartl. ex DC.) Standl.	Campos et al. 4919 (MEXU)	1992	Mexico	CA022	18234624	ERR9883513
Argostemma elatostemma Hook.f.	B. Bremer & K. Bremer 1722 (S)	1979	Malaysia	BL040	17954584	ERR9883520
Plocama tinctoria (Balf.f.) M.Backlund & Thulin	Thulin 10946 (UPS)	2002	Somalia	AH008	28219454	ERR9883529
Anthospermum thymoides Baker	Thureborn et al. 33 (S)	2017	Madagascar	DE070	18570024	ERR9883532
Coccocypselum condalia Pers.	Persson & Gustafsson 246 (GB)	1996	Bolivia	BA061	17334364	ERR9883533
Cruckshanksia pumila Clos	Taylor et al. 10679 (MO)	1991	Chile	DA042	23983720	ERR9883536
Mouretia larsenii Tange	van Beusekom 4743 (P)	1972	Thailand	CH091	25913050	ERR9883550
Oldenlandia herbacea (L.) Roxb.	Thureborn et al. 27 (S)	2017	Madagacar	DE079	40720564	ERR9883552
Neohymenopogon parasiticus (Wall.) Bennet	B. Bremer 2743 (UPS)	1988	Cult.	BK078	10077246	ERR9883558
Clarkella nana (Edgew.) Hook.f.	Maxwell 02-252 (MO)	2002	Thailand	BU095	8766390	ERR9883563
Mycetia hainanensis H.S.Lo	Z.Q. Song & D.X. Xu 2025008 (IBSC)	2025	China	H401	202586226	SAMN54556632*
