# Supplementary material for: Morphological and molecular evidence support the inclusion of Mycetia hainanensis in Mouretia (Rubiaceae)
Source: PhytoKeys. 2026 Feb 5;270:273–88. doi: 10.3897/phytokeys.270.180324 (PMC12902767; doi:10.3897/phytokeys.270.180324)
Supplement: Supplementary material 3 — Concatenated dataset of five plastid DNA regions (atpB-rbcL, ndhF, rbcL, rps16, and trnTF) used in this study [file phytokeys-270-273_article-180324__-s003.fasta]

>Mycetia_gracilis_bG56
ttatcgaattcaaaccaaaaacaaatagccgacagcgagtcgatcggttaattcaagtta
attgaataagacatgagagttaacaacccatttgattgttatcattcaattgaatccaat
tcaattgtttcaataaagaaacagtcaatttgaaaaataggtttttcaaatttttagaat
ctcaagtggatgaataagaatcttgagaaagcctttcatttgtttatcattatagataat
cccatctatattatctattctatggaattcgaacccgagttctatttacattacgattca
ttaatttctatcggattcaaaaagggtaaattgggttgcgttatatatatgaaagggtat
acaataatgatgtatttggcaaatcatatggtctaataatcaaacattctgattagttga
taattttagtattggttgggaattttgtgaaagattcctgtgaaaaattgcattaacaac
gaattcgtgtcgagtagaccttgttgttgtgagaattcttaattcatgagttgtagggag
ggattt??????????????????????????????????????????????????????
????????????????????????????????????????????????????????????
????????????????????????????????????????????????????????????
????????????????????????????????????????????????????????????
????????????????????????????????????????????????????????????
????????????????????????????????????????????????????????????
????????????????????????????????????????????????????????????
????????????????????????????????????????????????????????????
????????????????????????????????????????????????????????????
????????????????????????????????????????????????????????????
????????????????????????????????????????????????????????????
????????????????????????????????atgctatggaggggcccactcccatttc
tgctcttatacatgctgctaccatggtagcagcgggaatttttcttgtagcccggcttct
tcctcttttcatagttataccttacataatgaatttcatttcgttagtaggaataataac
agtattattaggagctactttagctcttgctcaacaagacattaagagaggtttagccta
ttccacaatgtctcaattgggttatatgatgctagctctgggtatggggtcttatcgaag
tgctttatttcatttgattactcatgcctattccaaagccttattatttttaggatctgg
atccattattcactcaatggaaacagttgttgggtattctccccataaaagtcaaaatat
ggctcttatgggcggtttaacaaaacatgtaccacttaccaaaagcacttttttagtagg
tacactttctatttgtggtattccaccgttggcttgtttttggtccaaagatgaaattct
tactgagacttggttatattcaactagtttcgcaataatagcttgggttaccgcgggatt
aactgcattttatatgtttcggatctatttacttacctttgaagggcattttggtgttca
ggttcaaaattacattggtaaacaaaaaatccccttctattcactatctctatggggtaa
gggagtttctaaaagaattaacaaaaataaaaattttagtttattaact???????????
????????????????????????????attgatgatcgtgctagaaatgtgacacgcca
ctttattactattgttcattttgagaataaaaaaaatttttcctatccttatgaatcgga
caatactatgttattccctctacttgtgttgtgtctatttactttgttcgttggggctat
aggaattcctttaagtcaagaaggggtaaatttagatatattatctaaatggttaactcc
ggctataaatctttttcctcaaaaattgaaaaattcgatgaattggtacgaatttttcaa
cgatgccgttttttcggtcagtatagcttcgttaggaatatttatagcagcccttttata
taaatcgtcctattcctctttactaaatttggatttaattaattcagttcttaaaacgaa
aagtggttctaagagactcgtttgggacaaaattataaatacaatatataattggtcata
taatcgtgcttatatagattccttttatacaatgtctttaactggaggaataagaaaatc
cgccgaatttattcatttttttgatcgacgggtaattgatggaattacgaatgtgtttgg
tgttattactttctttgctgatatcttggcagcattccgagtaactcctcaacccggagt
tccaccggaagaagcaggggccgcggtagctgccgagtcttctactggtacatggacagc
tgtatggacggatggacttaccagtctggatcgttacaaagggcgatgctaccacatcga
gccagttccgggagaagaagagcaatttattgcttatgtagcttaccccttagacctttt
tgaagaaggctctgttaccaacatgtttacttccatcgtaggtaatgtatttgggttcaa
agccctgcgcgccctacgtctggaagatttgcgaattcccattgcttatgttaaaacctt
ccaaggaccgcctcatggcattcaggtagagagagataaattgaacaagtatggtcgtcc
cctgttgggatgtactattaaacctaaattaggtttatctgctaaaaactacggtagagc
agtttatgaatgccttcgtggtggacttgattttaccaaagatgatgaaaacgtgaactc
ccaaccatttatgcgttggagagatcgtttctgcttttgtgccgaagcactttataaagc
gcaggctgaaacaggtgaaatcaaagggcattacttgaatgctactgcaggtacagtaga
cgaaatgatgaaaagagctgtatttgctcgagaattgggagttcctatcgtaatgcatga
ttacttaacagggggattcactgcaaatactaccttggctcattattgccgagataatgg
cttacttcttcacattcaccgtgcaatgcatgcagttattgataggcagaagaatcatgg
tatgcacttccgcgtactagctaaagcgttacgtatgtctggcggagatcatgttcacgc
cggtactgtggtagggaaacttgaaggcgaaagagatatcactttgggctttgttgattt
actgcgcgatgattatattgaaaagatcgctcccgcggtatttatttcactcaagattgg
gtctctatgccgggtgttctgcctgtggcttcaggaggtattcatgtttggcatatgcct
gctctgacggagatttttggagatgattcggtactacagttcggtggaggaactttggga
c???????????????????????????????????????????????????????????
????attgtggattctttc-tttatccaccattttatatttct-----------aagatg
ctcgtgactcgacatcagttggtaatggaaataggccatggtggagctcgagtagaatgt
attaattcatttttcggagcaagagtctagggttaatgcaaatcaataaattggaacaac
ttcgtgaatatctcttagatataaaaatcgaaaggatcccagtcgagcaaattcttcagt
aaaaaggaaaattggttggaattaatcaaactttttcgacacaaagtgtatcacacggga
atccatcgttcgtaagattcttgtctagaaggaaatccaaaataaggggtatgttgctac
catttttaaaggattaagaagcaccgaaggaatgtctaaacctaatgattgataaaggat
cccaaaacaaggaaacaccgcctcaataactgctgggccagatttaagaatccaaatcta
tttttaaacgagagacaaacgaaatggcgggtgtaaagaccactcaataaatgaaattgc
ctagctatagttctttgagctatttaaatttaatttgagttatgagtacgaattatctct
tttttcattttcaagaacgaagaagaaaaaaagatttaaatcatagtctaattgatttga
tgattttatggatccttttttcatttattagaattttatacatagataaaacttcggatc
aaattctttgttctcgagccgtacgaggagaaaacttcctatacgttt????????????
????????????????????????????????????????????????????????????
????????????????????????????????????????????????????????????
????????????????????????????????????????????????????????????
????????????????????????????????????????????????????????????
????????????????????????????????????????????????????????????
??????????????????????attcattttagatctatctattttagatctatagagga
attaaataaattattagaagcttagttattaactattatttcttatctagttagagtcga
gatgaattcaatatctaaaatcatggattttcaaatcaataatcaatattgactattata
aaatattataaaacataac---------------gattaatagagcgatatagaatttgg
atttatttatcactaatacaaattcaatttgaatattattcaattggatatatcttttat
tatttgagttttagataattaaagttttcgtttttgaattcaaatgacatttgaacttct
ttttattgtattttttttttttattctatatcatatagttccaattacgaatggttagtt
ataactaatgagacattccctactttgattcataaagaggtaagtagtaaaggccgaaat
taagatgataaaaaaaaaatcgaaccttcaagtatttaaaattacatcaaaaacgtgaca
gttagatatatttaccttggatatatccatccatattgaattgcagatacagaaatggta
gaatcatagtcgattggaccaaatccaaagatggttctcctatagttctatagaaggtag
gtaagaaataaacaaaaacattttttcgagataggaatctggtatctaatgaattcaatg
atttcagtataaatgaaagaaaaaaagaaacgccatcacaatgaaatttgaatctcaaca
caaaacgaagggggatatggcgaaattggtagacgctacggacttaattggattgggcct
tggtatggaaacccgctgagtgagaactttcaaattcagagaaaccctggaattaataaa
aaggggcaatcctgagccaaatcctattttccgaaaacaaaggttcagaaagtgaaaaag
gggataggtgcagagactcaatggaagctgttctaacaaatggagttggctgcggtagtc
gaaaagtctttccatcaaaaagtcataattcataaagtataagtattaaggatgaagtga
aggataaacgtatatacatacgtagtgaataatatattaaatgagtaatgacagcccgaa
tgaatcgatattttttctatgaaaaaataaagaattgttgttaatagattccacgtttaa
gaaagaatcgaatattcattgatcaaatgattcactccatagtctgatagatcttttcac
gaactgattaatcggacgagaataaagatagagtcccattctacatgtcaatgtcggcaa
caatgaaatttatagttaagaggaaaatccgtcgactttgaaaatcgtgagggttcaagt
ccctctatccccaaatagactattcgactctccaactatctatttacctatccc-ttttt
gttatccgttcaaaatgccttatcga-tcactctattctcttagaagtgatcgcgtcgaa
aatgtccttttcttatcacacctatatgatatacatacaaatgaacatgtttgagcaaga
aatccccatttgaatgatttacaatctatataattacttaaatactgaaattaccaaagt
tctcttttttaagatacaagccaagcaatttcagtacctaaataaaacttaggaattccc
tttctttctttttattgacacagtccctattttcgagtaaaatgagaatgctacattggg
acgggtcgggatagctcagctggtagagcagaggactgaaaatc????????????????
?????????????????
>Mycetia_brevipes_H300
ttatcgaattcaaaccaaaaacaaatagccgacagcgagtcgatcggttaattcaagtta
attgaataagacatgagagttaacaacccatttgattgttatcattcaattgaatccaat
tcaattgtttcaataaagaaacagtgaatttgaaaaataggtttttcaaatttttagaat
ctcaagtggatgaataagaatcttgagaaagcctttcatttgtttatcattatagataat
cccatctatattatctattctatggaattcgaacccgagttctatttacattacgattca
ttaatttctatcggattcaaaaagggtaaattgggttgcgttatatatatgaaagggtat
acaataatgatgtatttggcaaatcatatggtctaataatcaaacattctgattagttga
taattttagtattggttgggaattttgtgaaagattcctgtgaaaaattgcattaacaac
gaattcgtgtcgagtagaccttgttgttgtgagaattcttaattc???????????????
??????ggcgggacttcttctttttccaacggcaacaaaaaatcttcgtcgtatgtggtc
ttttcagagtgttttattgttaagtctagtcatgcttttttcaatcaatctatctattca
tcaaataaatagaaattttatctatcaacatgtctggtcttgggttattattaatgattt
ttctttagaattcggctatttgatcgatccacttacttctattatgtcaatattaatcac
tactgttggaattatggttcttatttatagtgataattatatgtctcatgatcaatcgta
tttgagattttttgcttatatgagttttttcagtacttccatgttgggattagttactag
ttctaatttaatacaaatttatattttttgggaattggtgggggtatgttcttatctatt
aataggattttggtttacacgacctcttgcagcaaatgcttgtcaaaaagcttttgtaac
taatcgtataggggattttggtttattattaggaattttgggttttttttggataacagg
tagtttcgaatttcgggatctattcgaaatattcaataacttgattgttgataatgaagt
gaattttttatttgttactttgtgtgctgttctattatttgcgggtgccattgctaaatc
tgcacaatttccccttcatgtatggttacctgatgctatggaggggcccactcccatttc
tgctcttatacatgctgctaccatggtagcagcgggaatttttcttgtagcccggcttct
tcctcttttcatagttataccttacataatgaatttcatttcgttagtaggaataataac
agtattattaggagctactttagctcttgctcaacaagacattaagagaggtttagccta
ttccacaatgtctcaattgggttatatgatgctagctctgggtatggggtcttatcgaag
tgctttatttcatttgattactcatgcctattctaaagccttattatttttaggatctgg
atccattattcactcaatggaaacagttgttgggtattctccccataaaagtcaaaatat
ggctcttatgggaggtttaacaaaacatgtaccaattaccaaaagcacttttttagtagg
tacactttctatttgtggtattccaccgttggcttgtttttggtccaaagatgaaattct
tactgacacttggttatattcaactagttttgcaataatagcttgggttaccgcgggatt
aactgcattttatatgtttcggatctatttacttacttttgaagggcattttggtgttca
ggttcaaaattacattggtaaacaaaaaatccccttcgattcactatctctgtggggtaa
gggagtttctaaaagaattaacaaaaataaaaattttagtttattaactaaggaacgttc
ctcttttttgaaaaaaaagatatattcaattgatgatcgtgctagaaatgtgacacgcca
ctttattactattgttcattttgagaataaaaaaaaaatttcctatccttatgaatcgga
caatactatgttattccctctacttgtgttgtgtctatttactttgttcgttggggctat
aggaattcctttaagtcaagaaggggtaaatttagatatattatctaaatggttaactcc
gtctataaatatttttcctcaaaaattgaaaaattcgtaccaattcatcgaatttttcaa
cgatgccgttttttcggtcagtatagcttctttaggaatatttatagcagcccttttata
taaatcgtcctattcctctttactaaatttggatttaattaattcagttcttaaaatgaa
aagtggttctaagagactcctttgggacaaaattataaatacaatatataattggtcata
taatcgtgcttatatagactccttttatacaatgtctttaactggaggaataagaaaatc
cgccgaatttattcatttttttgatcgacgggtaattgatggaattacgaatgtgtttgg
tgttattactttctttgctgatatcttggcagcattccgagtaactcctcaacccggagt
tccaccggaagaagcaggggccgcggtagctgccgagtcttctactggtacatggacaac
tgtatggacggatggacttaccagtctggatcggtacaaagggcgatgctaccacatcga
gccagttcctggagaagaagagcaatatattgcttatgtagcttaccccttagacctttt
tgaagaaggctctgttactaacatgtttacttccatcgtaggtaatgtatttgggttcaa
agccctgcgcgccctacgtctggaagatttgcgaattcccattgcttatgttaaaacctt
ccaaggaccgcctcatggcattcaggtagagagagataaattgaacaagtatggtcgtcc
cctgttgggatgtactattaaacctaaattaggtttatctgctaaaaactacggtagagc
agtttatgaatgccttcgtggtggacttgattttaccaaggatgatgaaaacgtgaactc
ccaaccatttatgcgttggagagatcgtttcttattttgtgccgaagcgctttataaagc
gcaggctgaaacaggtgaaatcaaagggcattacttgaatgctactgcaggtacatgcga
agacatgatgaaaagagctgtatttgctcgagaattgggagttcctatcgtaatgcatga
ttacttaacagggggattcactgcaaatactaccttggctcattattgccgagataatgg
cttacttcttcacattcaccgtgcaatgcatgcagttattgataggcagaagaatcatgg
tatgcacttccgcgtactagctaaagcgttacgtatgtctggcggagatcatgttcacgc
cggtactgtggtagggaaacttgaaggcgaaagagatatcactttgggctttgttgattt
actgcgcgatgattatattgaaaagatcgctcccgcggtatttatttcactcaagattgg
gtctctatgccgggtgttctgcctgtggcttcaggaggtattcatgtttggcatatgcct
gctctgacggagatttttggagatgattcggtactacagttcggtggaggaactttggga
catgttaaaacttcgtttgaaacgatgtggtagaaagcaacgtgcgacttgaagggcccg
atctattgtggattctttcttttatccaccattttatatttctata-ttaagtaaaggtg
ctcgtgactcgacatcagttggtaatgtaaatagtccatggtggagctcgagtagaatgt
attaattcatttttcggagcaagaatctagggttaatgcaaatcaataaattggaacaac
ttcgtgaatatctcttagatataaaaatcgaaaggatcccagtcgagcaaattcttcagt
aaaaaggaaaattggttggaattaatcaaactttttcgacacaaagtgtatcacacggga
atccatcgttcgtaagattcttgtctagaaggaaatccaaaataaggggtatgttgctac
catttttaaaggattaagaagcaccgaaggaatgtctaaacctaatgattgataaaggat
cccaaaacaaggaaacaccgcctcaataactgctgggccagatttaagaatccaaatcta
tttttaaacgagagacaaacgaaatggcgggtgtaaagaccactcaataaatgaaattgc
ctagctatagttctttgagctatttaaatttaatttgagttatgagtacgaattatctct
tttttcattttcaagaacgaagaagaaaaaaagatttaaatcatagtctaattgatttga
tgattttatggatccttttttcatttattagaattttatacatagataaaacttcggatc
aaattctttgttctcgagccgtacgaggagaaaacttcctatacgtttctaggaggggta
ttattcatctacatctatctcaatgagctgtctatcgaatcgttgcaattgatgttcgat
cccgaagagaaggaaaagatcttcaaaaagtgggtttttatgatcccataaagaatcaaa
cttatttaaatgttcctgctattctatatttccttgaaaggggtgctcaacttacaggga
ccgttcaggatctttttaaaaaggcgtgggattttaaggaacttcgccctaatcaaagtt
aa?????????agccggctatcggaatcgaaccgatgaccatcgcattacaaatgcgatg
ctctaacctctgagctaagcgggctcatataa----tatccattttagatctatagagga
attaactaaattattagaagcttagttattaacttctatttcttatctagttagagtcga
gatgaattgaatatctaaaatcatggattttcaaatcaataatcaatattgaatatttta
aaatattataaaacacaac---------------gattaatagagcgatatagaatttgg
atttatttatcactaatacaaatacaattcgaatattattcaattggatatatcttttat
tatttgagttttagataattaaagttttcgtttttgaattcaaatgacatttgaacttct
ttttattgtattattttatttgattctatatcatatagttccaattacgaatggttagtt
ataactaatgagacattccctactttgattcataaagaggtaagtagtaaaggccgaaat
taagatgat-aaaaaagaatcgaaccttcaagtatttaaaattacatcgaaaatgtgaga
gttagatatatttaccttggatatatccatccatattgaattgcagatacagaaatggta
gaatcatagtcgattggaccaaatccaaagatggttctcctatagtcctatagaaggtag
gtaagaaataaacaaaaagattttttcgagataggaatctggtatctaatgaattcaatg
atttcagtataaatgaaagaaaaaaagaaacgccatcacaatgaaatttgaatctcaaca
caaaacgaagggggatatggcgaaattggtagacgctacggacttaattggattgggcct
tggtatggaaacccgctgagtgagaactttcaaattcagagaaaccctggaattaataaa
aaggggcaatcctgagccaaatcctattttccgaaaacaaaggttcagaaagtgaaaaag
gggataggtgcagagactcaatggaagctgttctaacaaatggagttggctacggtagtc
gagaagtctttccatcaaaaatccataattcataaagtataagtattaaggatgaagtga
aggataaacgtatatacatacgtagtgaataatatattaaatgagtaatgacagcccaaa
tgaatctatattttttctatgaaaaaataaagaattgttgttaatagattccacgtttaa
gaaagaatcgaatattcattgatcaaatgattcactccatagtctgatagatcttttcac
gaactgattaatcggacgagaataaagatagagtcccattctacatgtcaatgtcggcaa
caatgaaatttatagttaagaggaaaatccgtcgactttgaaaatcgtgagggttcaagt
ccctctatccccaaatagactatttgactctccaactatctatttacctatccctttttt
gttatccgttcaaaatgccttatcgattcactctattctcttagaagtgatcgcgtcgaa
aatgtccttttcttagcacacctatatgatatacatacaaattaacatgtttgagcaaga
aatccccatttgaatgatttacaatctatataattacttaattactgaaattaccaaagt
tctctttttcaagatacaagacaagcaatttcagtacctaaataaaacttaggaattccc
tttctttcttttaattgacacagtccctattttcgagtaaaatgagaatgctacattggg
acgggtcgggatagctcagctggtagagcagaggactgaaaatcctcgtgtcaccagttc
aaatctggttcctggca
>Mouretia_vietnamensis
ttattgaattcaaaccaaaaacaaatagccgacagcgagtcgatcggttaatttaagtta
attgaataagacatgagagttaacaacccatttgattgttatcattcaattgaatccaat
tcaattgtttcaataaggaaacagtgaatttgaaaaataggtttttcaaatttttagaat
ctcaagtggatgaataagaatcttgagaaagcctttcatttgtttatcattatagacaat
cccatctatattatctattctatggaattcgaacccgagctctatttacattacgattca
gtaatttctatccgattcaaaaagggtaaattgggttgcgttatatatatgaaagggtat
acaataatgatgtatttggcaaatcatatggtctaataatcaaacattctgattagttga
taattttagtattggttgggaattttgtgaaagattcctgtgaaaaattgcattaacaat
gaattcgtgtcgagtagaccttgttgttgtgagaattcttaattcatgagttgtagggag
ggacgtggcgggacttcttctttttccaacggcaacaaaaaatcttcgtcgtatgtggtc
ttttcagagtgttttattgttaagtctagtcatgcttttttcaatcaatctatctattca
gcaaataaatagaaatcttatctatcaacatgtctggtcttgggtcattattaatgattt
ttctttagaattcggctatttgatcgatccacttacttctattatgtcaatattaatcac
tactgttggaattatggttcttatttatagtgataattatatggctcatgatcaatcgta
tttgagattttttgcttatatgagttttttcagtacttccatgttaggattagttactag
ttctaatttaatacaaatttatattttttgggaattggttggggtatgttcttatctatt
aataggattttggtttacacgacctcttgcagcaaatgcttgccaaaaagcttttgtaac
taatcgtataggggattttggtttattattaggaattttgggttttttttggataacagg
tagtttcgaatttcgggatctattcgaaatattcaataacttgattgttgataatgaagt
gaattttttatttgttactttgtgtgctgttctattatttgccggtgccgttgctaaatc
tgcacaatttccccttcatgtatggttacccgatgccatggaggggcccactcctatttc
tgctcttatacatgctgctaccatggtagcagcgggaatttttcttgtagcccggcttct
tcctattttcatagttataccttacataatgaatttcatttcgttagtaggaataataac
agtattattaggagctactttagctcttgctcaaaaagacattaagagaggtttagccta
ttctacaatgtctcaattgggttatatgatgctggctctgggtatggggtcttatcgaag
tgctttatttcatttgattactcatgcctattccaaagccttattatttttaggatctgg
atccattattcactcaatggaaacagttgttgggtattctccccataaaagtcaaaatat
ggctcttatgggaggtttaacaaaacatgtaccaattaccaaaagcacttttttagtagg
tacactttctatttgtggtattccaccgttggcttgtttttggtccaaagatgaaattct
tactgatacttggttatattcaactagttttgcaataatagcttgggttaccgcgggatt
aactgcattttatatgtttcggatctatttacttacttttgaagggcattttggtgttca
ggttcaaaattacattggtaaacaaaaaatccccttctattcactatctatatggggtag
gggagtttctaaaaaaattaacaaaaataaaaattttagtttattaactaaggaacgttc
ctcttttttttcaaaaaagatatattcaattgatgatcgtgctagaaatgtgacacgccc
ctttattactattgttcattttgagaataaaacttttttttcttatccttatgaatcgga
taatactatgttattccctctacttgtcttgtgtctatttactttgttcgttgggactat
aggaattcctttaagtcaagaaggggtaaatttagatatattatctaaatggttaactcc
gtctataaatctttttccccaaaaattgaaaaattcgatggattggtacgaatttttcaa
agatgccgttttttcagtcagtatagcttctttaggaatatttatagcagcccttttata
taaatcgtcctattcctctttactaaatttggatttaattaattcagttcttaaaatgaa
acgtggttctaagagactcctttgggacaaaattataaatacaatatataattggtcata
taatcgtgcttatatagattccttttatacaatgtctttaactggaggaataagaaaatc
cgccgaattgattcatttttttgatcgacaggtaattgatggaattacaaatgtgtttgg
tgttattactttctttgctgatatcttggcagcattccgagtaactcctcaacccggagt
tccaccggaagaagcaggggccgcggtagctgccgagtcttctactggtacatggacaac
tgtatggacggatggacttaccagtctggatcgttacaaagggcgatgctaccacatcga
gccagttcctggagaagaagatcaatatattgcttatgtagcttaccccttagacctttt
tgaagaaggctccgttactaacatgtttacttccatcgtaggtaatgtatttgggttcaa
agccctgcgcgccctacgtctggaagatttgcgaattcccatttcttatgttaaaacctt
ccaaggaccgcctcatggcattcaggtagagagagataaattgaacaagtatggtcgtcc
cctgttgggatgtactattaaacctaaattaggtttatctgctaaaaactacggtagagc
agtttatgaatgccttcgtggtggacttgattttaccaaagatgatgaaaacgtgaactc
ccaaccatttatgcgttggagagatcgtttcttattttgtgccgaagcactttataaagc
gcaggctgaaacaggtgaaatcaaagggcattacttgaatgctactgcaggtacatgcga
agaaatgatcaaaagagctgtatttgctcgagaattgggagctcctatcgtaatgcatga
ttacttaacagggggattcactgcaaatactagcttggctcattattgccgagataatgg
cttacttcttcacattcaccgtgcaatgcatgcagttattgataggcagaagaatcatgg
tatgcacttccgcgtactagctaaagcgttacgtatgtctggcggagatcatgttcacgc
cggtactgtggtagggaaacttgaaggcgaaagagatatcactttgggctttgttgattt
actgcgcgatgattatattgaaaagatcgctcccgcggtatttatttcactcaagattgg
gtctctatgccgggtgttctgcctgtggcttcaggaggtattcatgtttggcatatgcct
gctctgacggagatttttggagatgattcggtactacagttcggtggaggaactttggga
c???????????????????????????????????????????????????????????
?????????????????????????????????????atttctatatataagtgaagggg
ctcgtgacccgacatcagttggtaatggaaatagtccatggggaagctcgagtagaatgg
attaattcatttttcggagcaagaatctagggttaatgcaaatcaataaattggaacaac
ttcgtgaatatctcttagatataaaaatcgaaaggatcccagccgagcaaattcttcagt
aaaaaggaaaattggttggaattaatcaaactttttcgacccaaagtgtatcacacggga
atccatcgttcgtaagattcttgtctagaaggaaatccaaaataaggggtatgttgctac
catttttaaaggattaagaagcaccgaaggaatgtctaaacctaatgattgataaaggat
cccaaaacaaggaaacaccgtctcgataactgctgggccagatttaagaatccaaatcta
tttttaaacgagagacaaatgaaatggcgggtgtaaagaccactcaataaatgaaattgc
ctaactatagttcgttgagctatttaaatttaatttgagttatgagtacgaattatctct
tttttcattttcaagaacgaagaagaaaaaaagatttaaatcatagtctaattgattcga
tgattttatggatccttttttcatttattataattttatacatagataaaacttcggatc
aaattcttttttctcgagccgtacgaggagaaaacttcctatacgtt?????????????
????????????????????????????????????????????????????????????
????????????????????????????????????????????????????????????
????????????????????????????????????????????????????????????
????????????????????????????????????????????????????????????
????????????????????????????????????????????????????????????
?????????????????????????????????????atccattttagatctataaagga
attaaataaattattagaagcttcgttattaactattatttcttatctagttagagtcga
gatgaattgaatatctaaaatcatggatttgaaaatccatattgaatattataaaatata
aaatattataaaacacaac---------------gattaatagagcgatatagaatttgg
atttatttatcactaatacaaatacaattcgaatattatccaattggatatatcttttat
tatttgagttttagataattaaagttttcgtttttgaattcaaatgacatttgaacttct
ttttattgtattattttttttgattctatatcatatagttccaattacgaatggttagtt
ataactactgagacattccctacgttcattcata-------aaatagtaaaggtcgaaat
taagatgat-aaaaaagaatcgaaccttcaagtatttaaaattacatcgaaaacgtgaca
gttagatatatttaccttggatatatccatctatattgaattgcagatacagaaatggta
gaatcatagtcgattggaccaaatccaaagatggttctcctatagtcctatagaaggtag
gtaagaaataaacgaaaacactttttcgagataggaatccggtatctaatgaattcaacg
atttcagtataaattcaagaaaaaaagaaacgacatcacaatgaaattcgaatctcaaca
caaaacgaagggggatatggcgaaattggtagacgctacggacttaattggattgggcct
tggtatggaaacccgctgag-gagaactttcaaattcagagaaaccctggaattaataaa
aaggggcaatcctgagccaaatcctattttccgaaaacaaaggttcagaaagtgaaaaag
gggataggtgcagagactcaatggaagctgttctaacaaatggagttggctgcggtagtc
gaaaagtctttccatcaaa-------aattcagaaagtataagtattaaggatgaagtga
aggataaatgtatatacatacgtagtgaataatatattaaatgagtaatgacagcccgaa
tgaatctatattttttctatgaaaaaataaagaattgttgtta-------ccacgtttaa
gaaagaatcgaatattcattgatcaaatgattcactccatagtctgatagatcttttcac
gaactgattaatcggacgagaataaagatagagtcccattctacatgtcaatgccggcaa
caatgaaatttatagttaagaggaaaatccgtcgactttgaaaatcgtgagagatcaag?
????????????????????????????????????????????????????????????
????????????????????????????????????????????????????????????
????????????????????????????????????????????????????????????
????????????????????????????????????????????????????????????
????????????????????????????????????????????????????????????
????????????????????????????????????????????????????????????
????????????????????????????????????????????????????????????
?????????????????
>Mycetia_hirta_H67
ttatcgaattcaaaccaaaaacaaatagccgacagcgagtcgatcggttaattcaagtta
attgaataagacatgagagttaacaacccatttgattgttatcattcaattgaatccaat
tcaattgtttcaataaagaaacagtgaatttgaaaaataggtttttcaaatttttagaat
ctcaagtggatgaataagaatcttgcgaaagcctttcatttgtttatcatgatagataat
cccatctatattatctattctatggaattcgaacccgagttctatttacattacgattca
ttaatttctatcggattcaaaaagggtaaattgggttgcgttatatatatgaaagggtat
acaataatgatgtatttggcaaatcatatggtctaataatcaaacattctgattagttga
taattttagtattggttgggaattttgtgaaagattcctgtgaaaaattgcattaacaac
gaattcgtgtcgagtagaccttgttgttgtgagaattcttaattc???????????????
??????ggcgggacttcttctttttccaacggcaacaaaaaatcttcgtcgtatgtggtt
ttttcagagtgttttattgttaagtctagtcatgcttttttcaatcaatctatctattca
gcaaataaatagaaattttatctatcaacatgtctggtcttgggttattattaatgattt
ttctttagaattcggctattttatcgatccacttacttctattatgtcaatattaatcac
tactgttggaattatggttcttatttatagtgataattatatggctcatgatcaatcgta
tttgagattttttgcttatatgggttttttcagtacttcgatgttgggattagttactag
ttctaatttaatacaaatttatattttttgggaattggtgggggtatgttcttatctatt
aataggattttggtttacacgacctcttgcagcaaatgcttgtcaaaaagcttttgtaac
taatcgtataggggattttggtttattattaggaattttgggttttttttggataacagg
tagtttcgaatttcgggatctattcgaaatattcaataacttgattgttgataatgaagt
gaattttttatttgttactttgtgtgctgttctattatttgcgggtgccgttgctaaatc
tgcacaatttccccttcatgtatggttacctgatgctatggaggggcccactcctatttc
tgctcttatacatgctgctaccatggtagcagcgggaatttttcttgtagcccggcttct
tcctcttttcatagttataccttacataatgaatttcatttcgttagtaggaataataac
agtattattaggagctactttagctcttgctcaacaagacattaagagaggtttagcgta
ttccacaatgtctcaattgggttatatgatgctagctctgggtatggggtcttatagaag
tgctttatttcatttgattactcatgcctattccaaagccttattatttttaggatctgg
atccattattcactcaatggaaacagttgttgggtattctccccataaaagtcaaaatat
ggctcttatgggcggtttaacaaaacatgtaccaattaccaaaagcacttttttagtagg
tacactttctatttgtggtattccaccgttggcttgtttttggtccaaagatgaaattct
tactgatacttggttatattcaactagtttcgcaataatagcttgggttaccgcgggatt
aactgcattttatatgtttcggatctatttacttacttttgaagggcattttggtgttca
ggttcaaaattacattggtaaacaaaaaatccccttctattcactatctctatggggtaa
gggagtttctaaaagaattaacaaaaataaaacttttagtttattaactaaggaacgttc
ctcttttttttcaaaaaagatatattcaattgatgatcgtgctagaaatgtgacacgcca
ctttattactattgttcattttgagaataaaaaaaaaatttcctatccttatgaatcgga
caatactatgttattccctctacttgtgttgtgtctatttactttgttcgttggggctat
aggaattccttcaagtcaagaaggggtaaatttagatatattatctaaatggttaactcc
gtctataaatctttttcctcaaaaattaaaaaattcgattaattggtacgaatttttcaa
cgatgccgttttttcggtcagtatagcttcgttaggaatatttatagcagcccttttata
taaatcgtcctattcctctttactaaatttggatttaattaattcagttcttaaaaccaa
aagtggttctaagagactcctttgggacaaaattataaatacaatatataattggtcata
caatcgtgcttatatagattccttttatacaatgtctttaactggaggaataagaaaatc
cgccgaattgattcatttttttgatcgacgggtaattgatggaattacaaatgtgtttgg
tgttattagtttctttgctgatatcttggcagcattccgagtaactcctcaacccggagt
tccaccggaagaagcaggggccgcggtggctgccgagtcttctactggtacatggacagc
tgtatggacggatggacttaccagtctggatcgttacaaagggcgatgctaccacatcga
gccagttcctggagaagaagagcaatatattgcttatgtagcttaccccttagacctttt
tgaagaaggctctgttactaacatgtttacttccatcgtaggtaatgtatttgggttcaa
agccctgcgcgctctacgtctggaagatttgcgaattcccattgcttatgttaaaacctt
ccaaggaccgcctcatggcattcaggtagagagagataaattgaacaagtatggtcgtcc
cctgttgggatgtactattaaacctaaattaggtttatctgctaaaaactacggtagagc
agtttatgaatgccttcgtggtggacttgattttaccaaagatgatgaaaacgtgaactc
ccaaccatttatgcgttggagagatcgtttctgcttttgtgccgaagcactttataaagc
gcaggctgaaacaggtgaaatcaaagggcattacttgaatgctactgcaggtacatgcga
agaaatgatgaaaagagctatatttgctcgagaattgggagttcctatcgtaatgcatga
ttacttaacagggggattcactgcaaatactaccttggctcattattgccgagataatgg
cttacttcttcacattcaccgtgcaatgcatgcagttattgataggcagaagaatcatgg
tatgcacttccgcgtactagctaaagcgttacgtatgtctggcggagatcacgttcacgc
cggtactgtggtagggaaacttgaaggcgaaagagatatcactttgggctttgttgattt
actgcgcgatgattatattgaaaagatcgctcccgcggtatttatttcactcaagattgg
gtctctatgcctggtgttctgcctgtggcttcaggaggtattcatgtttggcatatgcct
gctctgacggagatttttggagatgattcggtactacagttcggtggaggaactttggga
catgttaaaacttcgtttgaaacgatgtggtagaaagcaacgtgcgacttgaagggcccg
atctattgtggattctttcttttatccaccattttttatttctatatttaagtgaagttg
ctcgtgactcgacatcagttggtaatggaaatagtccatggtggagctcgagtagaatgt
attaattcatttttcggagcaagaatctagggttaatgcaaatcaataaattggaacaac
ttcgtgaatatctcttagatataaaaatcgaaaggatcccagtcgagcaaattcttcagt
aaaaaggaaaattggttggaattaatcaaactttttcgacacaaagtgtatcacacggga
atccatcgttcgtaagattcttgtctagaaggaaatccaaaataaggggtatgttgctac
catttttaaaggattaagaagcaccgaaggaatgtctaaacctaatgattgataaaggat
cccaaaacaaggaaacaccgcctcaataactgctgggccagatttaagaatccaaatcta
tttttaa-------acaaacgaaatggcgggtgtaaagaccactcaataaatgaaattgc
ctagctatagttctttgagctatttaaatttaatttgagttatgagtacgaattatctct
tttttcattttcaaaaacgaagaagaaaaaaagatttaaatcatagtctaattgatttga
tgattttatggatccttttttcatttattagaattttatacatagataaaacttcggatc
aaattctttgttctcgagccgtacgaggagaaaacttcctatacgtttctaggaggggta
ttattcatctacatctatctcaatgagctgtctatcgaatcgttgcaattgatgttcgat
cccgaagagaaggaaaagatcttcaaaaagtgggtttttatgatcccataaagaatcaaa
cttatttaaatgttcctgctattctatatttccttgaaaggggtgctcaacttacaggga
ccgttcaggatctttttaaaaaggcgtgggattttaaggaacttcgccctaatcaaagtc
aatttaattaaagccggctatcggaatcgaaccgatgaccatcgcattacaaatgcgatg
ctctaacctctgagctaagcgggctcatataa----tatccattttagatctatagagga
attaaataaattattagaagcttagttattaactattatttcttatctagttagagtcga
gatgaattgaatatctaaaatcatggattttcaaatcaataatcaatattgactattata
aaatattataaaacataac---------------gattaatagagcgatatagaatttgg
atttatttatcactaatacaaatacaatttgaatattattcaattggatatatcttttat
tatttgagttttagataattaaagttttcgtttttgaattcaaataacatttgaacttct
ttttattgtattattttatttgattctatatcatatagttccaattacgaatggttagtt
ataactaataagacattccctactttgattcataaagaggtaagtagtaaaggacgaaat
taagatgat-aaaaaagaatcgaaccttcaagtatttaaaattacatcgaaaacgtgaca
gctagatatatttaccttggatatatccatccatattgaattgcagatacagaaatggta
gaatcatagtcgattggaccaaatccaaagatggttctcctatagtcctatagaaggtag
gtaagaaataaacaaaaacattttttcgagataggaatctggtatctaatgaattcaatg
atttcagtataaatgaaagaaaaaaagaaacgccatcacaatgaaatttgaatctcaaca
caaaacgaagggggatatggcgaaattggtagacgctacggacttaattggattgggcct
tggtatggaaacccgctgagtgagaactttcaaattcagagaaaccctggaattaataaa
aaggggcaatcctgagccaaatcctgttttccgaaaacaaaggttcagaaagtgaaaaag
gggataggtgcagagactcaatggaagctgttctaacaaatggagttggctgcgatagtc
gagaagtctttccatcaaaaagtcataattcataaagtataagtattaaggatgaagtga
aggataaacgtatatacatacgtagtgaataatatattaaatgagtaatgacagcccgaa
tgaatcgatattttttctatgaaaaaatatagaattgttgttaatagattccacgtttaa
gaaagaatcgaatattcattgatcaaatgattcactccatagtctgatagatcttttcac
gaactgattaatcggacgagaataaagatagagtcccattctacatgtcaatgtcggcaa
caatgaaatttatagttaagaggaaaatccgtcgactttgaaaatcgtgagggttcaagt
ccctctatccccaaatagactatttgactctccaactatctatttacctatccctttttt
gttatccgttcaaaatgccttatcgattcactctattctcttagaagtgatcgcgtcgaa
aatgtccttttcttatcacacctatatgatatacatacaaatgaacatgtttgagcaaga
aatccccatttgaatgatttacaatctatctatataattacatactgaaattaccaaag-
-------tttaagatacaagccaagcaatttcaatacttaaata------aggaattccc
tttctttcttttaattgacacagtccctattttcgagtaaaatgagaatgctacattggg
acgggtcgggatagctcagctggtagagcagaggactgaaaatcctcgtgtcaccagttc
aaatctggttcctggca
>Mycetia_cauliflora_cv98
ttatcgaattcaaaccaaaaacaaatagccgacagcgagtcgatcggttaattcaagtta
attgaataagacatgagagttaacaacccatttgattgttatcattcaattgaatccaat
tcaattgtttcaataaagaaacagtgaatttgaaaaataggtttttcaaatttttagaat
ctcaagtggatgaataagaatcttgagaaagcctttcatttgtttatcattatagataat
cccatctatattatctattctatggaattcgaacccgagttctatttacattacgattca
ttaatttctatcggattcaaaaagggtaaattgggttgcgttatatatatgaaagggtat
acaataatgatgtatttggcaaatcatatggtctaataatcaaacattctgattagttga
taattttagtattggttgggaattttgtgaaagattcctgttaaaaattgcattaacaac
gaattcgtgtcgagtagaccttgttgttgtgagaattcttaattcatgagttgtagggag
ggatttggcgggacttcttctttttccaacggcaacaaaaaatcttcgtcgtatgtggtc
ttttcagagtgttttattgttaagtctagtcatgcttttttcaatcaatctatctattca
gcaaataaatagaaattttatctatcaacatgtctggtcttgggttattattaatgattt
ttctttagaattcggctatttgatcgatccacttacttctattatgtcaatattaatcac
tactgttggaattatggttcttatttatagtgataattatatggctcatgatcaatcgta
tttgagattttttgcttatatgagttttttcagtacttccatgttgggattagttactag
ttctaatttaatacaaatttatattttttgggaattggtgggggtatgttcttatctatt
aataggattttggtttacacgacctcttgcagcaaatgcttgtcaaaaagcttttgtaac
taatcgtataggggattttggtttattattaggaattttgggttttttttggataacagg
tagtttcgaatttcgggatctattcgaaatattcaataacttgattgttgataatgaagt
gaattttttattt???????????????????????????????????????????????
????????????????????????gttacctgatgctatggaggggcccactcctatttc
tgctcttatacatgctgctaccatggtagcagcgggaatttttcttgtagcccggcttct
tcctcttttcatagttataccttacataatgaatttcatttcgttagtaggaataataac
agtattattaggagctactttagctcttgctcaacaagacattaagagaggtttagccta
ttccacaatgtctcaattgggttatatgatgctagctctgggtatggggtcttatcgaag
tgctttatttcatttgattactcatgcctattccaaagccttattatttttaggatctgg
atccattattcactcaatggaaacagttgttgggtattctccccataaaagtcaaaatat
ggctcttatgggcggtttaacaaaacatgtaccacttaccaaaagcacttttttagtagg
tacactgtctatttgtggtattccaccgttggcttgtttttggtccaaagatgaaattct
tactgatacttggttatattcaactagtttcgcaataatagcttgggttaccgcgggatt
aactgcattttatatgtttcggatctatttacttacctttgaagggcattttggtgttca
ggttcaaaattacattggtaaacaaaaaatccccttctattcactatctctatggggtaa
gggagtttctaaaagaattaacaaaaataaaaattttagtttattaactaaggaacgttc
ctcttttttttcaaaaaagatatattcaattgatgatcgtgctagaaatgtgacacgcca
ctttattactattgttcattttgagaataaaaaaaaattttcctatccttatgaatcgga
caatactatgttattccctctacttgtgttgtgtctatttactttgttcgttggggctat
aggaattcctttaagtcaagacggggtaaatttagatatattatctaaatggttaactcc
ggctataaatctttttcctcaaaaattgaaaaattcgatgaattggtacgaatttttcaa
cgatgccgttttttcggtcagtatagcttcgttaggaatatttatagcagcccttttata
taaatcgtcctattcctctttactaaatttggatttaattaattcagttcttaaaacgaa
aagtggttctaagagactcgtttgggacaaaattataaatacaatatataattggtcata
taatcgtgcttatatagattccttttatacaatgtctttaactggaggaataagaaaatc
cgccgaatttattcatttttttgatcgacgggtaattgatggaattacgaatgtgtttgg
tgttattactttctttgctgatatcttggcagcattccgagtaactcctcaacccggagt
tccaccggaagaagcaggggccgcggtagctgccgagtcttctactggtacatggacagc
tgtatggacggatggacttaccagtctggatcgttacaaagggcgatgctaccacatcga
gccagttcctggagaagaagagcaatttattgcttatgtagcttaccccttagacctttt
tgaagaaggctctgttaccaacatgtttacttccatcgtaggtaatgtatttgggttcaa
agccctgcgcgccctacgtctggaagatttgcgaattcccattgcttatgttaaaacctt
ccaaggaccgcctcatggcattcaggtagagagagataaattgaacaagtatggtcgtcc
cctgttgggatgtactattaaacctaaattaggtttatctgctaaaaactacggtagagc
agtttatgaatgccttcgtggtggacttgattttaccaaagatgatgaaaacgtgaactc
ccaaccatttatgcgttggagagatcgtttctgcttctgtgccgaagcactttataaagc
gcaggctgaaacaggtgaaatcaaagggcattacttgaatgctactgcaggtacagtaga
cgaaatgatgaaaagagctgtatttgctcgagaattgggagttcctatcgtaatgcatga
ttacttaacagggggattcactgcaaatactaccttggctcattattgccgagataatgg
cttacttcttcacattcaccgtgcaatgcatgcagttattgataggcagaagaatcatgg
tatgcacttccgcgtactagctaaagcgttacgtatgtctggcggagatcatgttcacgc
cggtactgtggtagggaaacttgaaggcgaaagagatatcactttgggctttgttgattt
actgcgcgatgattatattgaaaagatcgctcccgcggtatttatttcactcaagattgg
gtctctatgccgggtgttctgcctgtggcttcaggaggtattcatgtttggcatatgcct
gctctgacggagatttttggagatgattcggtactacagttcggtggaggaactttggga
c???????????????????????????????????????????????????????????
????attgtggattctttcttttatccaccattttatatttct-----------aagatg
ctcgtgactcgacatcagttggtaatggaaataggccatggtggagctcgagtagaatgt
attaattcatttttcggagcaagagtctagggttaatgcaaatcaataaattggaacaac
ttcgtgaatatctcttagatataaaaatcgaaaggatcccagtcgagcaaattcttcagt
aaaaaggaaaattggttggaattaatcaaactttttcgacacaaagtgtatcacacggga
atccatcgttcgtaagattcttgtctagaaggaaatccaaaataaggggtatgttgctac
catttttaaaggattaagaagcaccgaaggaatgtctaaacctaatgattgataaaggat
cccaaaacaaggaaacaccgcctcaataactgctgggccagatttaagaatccaaatcta
tttttaaacgagagacaaacgaaatggcgggtgtaaagaccactcaataaatgaaattgc
ctagctatagctctttgagctatttaaatttaatttgagttatgagtacgaattatctct
tttttcattttcaagaacgaagaagaaaaaaagatttaaatcatagtctaattgatttga
tgattttatggatccttttttcatttattagaattttatacatagataaaacttcggatc
aaattctttgttctcgagccgtacgaggagaaaacttcctatacgtt?????????????
????????????????????????????????????????????????????????????
????????????????????????????????????????????????????????????
????????????????????????????????????????????????????????????
????????????????????????????????????????????????????????????
????????????????????????????????????????????????????????????
??????????????????????atccattttagatctatctattttagatctatagagga
attaaataaattattagaagcttagttattaactattatttcttatctagttagagtcga
gatgaattgaatatctaaaatcatggattttcaaatcaataatcaatattgactattata
aaatattataaaacataacgattaatagagcgatgattaatagagcgatatagaatttgg
atttatttatcactaatacaaattcaatttgaatattattcaattggatatatcttttat
tatttgagttttagataattaaagttttcgtttttgaattcaaatgacatttgaacttct
ttttattgtatttttttattttattctatatcatatagttccaattacgaatggttagtt
ataactaatgagacattccctactttgattcataaagaggtaagtagtaaaggccgaaat
taagatgataaaaaaaaaatcgaaccttcaagtatttaaaattacatcaaaaacgtgaca
gttagatatatttaccttggatatatccatccatattgaattgcagatacagaaatggta
gaatcatagtcgattggaccaaatccaaagatggttctcctatagtcctatagaaggtag
gtaagaaataaacaaaaacattttttcgagataggaatctggtatctaatgaattcaatg
atttcagtataaatgaaagaaaaaaagaaacgccatcacaatgaaatttgaatctcaaca
caaaacgaagggggatatggcgaaattggtagacgctacggacttaattggattgggcct
tggtatggaaacccgctgagtgagaactttcaaattcagagaaaccctggaattaat-aa
aaggggcaatcctgagccaaatcctattttccgaaaacaaaggttcagaaagtgaaaaag
gggataggtgcagagactcaatggaagctgttctaacaaatggagttggctgcggtagtc
gaaaagtctttccatcaaaaagtcataattcataaagtataagtattaaggatgaagtga
aggataaacgtatatacatacgtagtgaataatatattaaatgagtaatgacagcccgaa
tgaatctatattttttctatgaaaaaataaagaattgttgttaatagattccacgtttaa
gaaagaatcgaatattcattgatcaaatgattcactccatagtctgatagatcttttcac
gaactgattaatcggacgagaataaagatagagtcccattctacatgtcaatgtcggcaa
caatgaaatttatagttaagaggaaaatccgtcgactttgaaaatcgtgagggttcaagt
c???????????????????????????????????????????????????????????
????????????????????????????????????????????????????????????
????????????????????????????????????????????????????????????
????????????????????????????????????????????????????????????
????????????????????????????????????????????????????????????
????????????????????????????????????????????????????????????
????????????????????????????????????????????????????????????
?????????????????
>Mycetia_cauliflora_cd09
ttatcgaattcaaaccaaaaacaaatagccgacagcgagtcgatcggttaattcaagtta
attgaataagacatgagagttaacaacccatttgattgttatcattcaattgaatccaat
tcaattgtttcaataaagaaacagtgaatttgaaaaataggtttttcaaatttttagaat
ctcaagtggatgaataagaatcttgagaaagcctttcatttgtttatcattatagataat
cccatctatattatctattctatggaattcgaacccgagttctatttacattacgattca
ttaatttctatcggattcaaaaagggtaaattgggttgcgttatatatatgaaagggtat
acaataatgatgtatttggcaaatcatatggtctaataatcaaacattctgattagttga
taattttagtattggttgggaattttgtgaaagattcctgtgaaaaattgcattaacaac
gaattcgtgtcgagtagaccttgttgttgtgagaattcttaattcatgagttgtagggag
ggatttggcgggacttcttctttttccaacggcaacaaaaaatcttcgtcgtatgtggtc
ttttcagagtgttttattgttaagtctagtcatgcttttttcaatcaatctatctattca
gcaaataaatagaaattttatctatcaacatgtctggtcttgggttattattaatgattt
ttctttagaattcggctatttgatcgatccacttacttctattatgtcaatattaatcac
tactgttggaattatggttcttatttatagtgataattatatggctcatgatcaatcgta
tttgagattttttgcttatatgagttttttcagtacttccatgttgggattagttactag
ttctaatttaatacaaatttatattttttgggaattggtgggggtatgttcttatctatt
aataggattttggtttacacgacctcttgcagcaaatgcttgtcaaaaagcttttgtaac
taatcgtataggggattttggtttattattaggaattttgggttttttttggataacagg
tagtttcgaatttcgggatctattcgaaatattcaataacttgattgttgataatgaagt
gaattttttatttg??????????????????????????????????????????????
???????????????????????????acctgatgctatggaggggcccactcctatttc
tgctcttatacatgctgctaccatggtagcagcgggaatttttcttgtagcccggcttct
tcctcttttcatagttataccttacataatgaatttcatttcgttagtaggaataataac
agtattattaggagctactttagctcttgctcaacaagacattaagagaggtttagccta
ttccacaatgtctcaattgggttatatgatgctagctctgggtatggggtcttatcgaag
tgctttatttcatttgattactcatgcctattccaaagccttattatttttaggatctgg
atccattattcactcaatggaaacagttgttgggtattctccccataaaagtcaaaatat
ggctcttatgggcggtttaacaaaacatgtaccacttaccaaaagcacttttttagtagg
tacactttctatttgtggtattccaccgttggcttgtttttggtccaaagatgaaattct
tactgagacttggttatattcaactagtttcgcaataatagcttgggttaccgcgggatt
aactgcattttatatgtttcggatctatttacttacctttgaagggcattttggtgttca
ggttcaaaattacattggtaaacaaaaaatccccttctattcactatctctatggggtaa
gggagtttctaaaagaattaacaaaaataaaaattttagtttattaactaaggaacgttc
ctcttttttttcaaaaaagatatattcaattgatgatcgtgctagaaatgtgacacgcca
ctttattactattgttcattttgagaataaaaaaaatttttcctatccttatgaatcgga
caatactatgttattccctctacttgtgttgtgtctatttactttgttcgttggggctat
aggaattcctttaagtcaagaaggggtaaatttagatatattatctaaatggttaactcc
ggctataaatctttttcctcaaaaattgaaaaattcgatgaattggtacgaatttttcaa
cgatgccgttttttcggtcagtatagcttcgttaggaatatttatagcagcccttttata
taaatcgtcctattcctctttactaaatttggatttaattaattcagttcttaaaacgaa
aagtggttctaagagactcgtttgggacaaaattataaatacaatatataattggtcata
taatcgtgcttatatagattccttttatacaatgtctttaactggaggaataagaaaatc
cgccgaatttattcatttttttgatcgacgggtaattgatggaattacgaatgtgtttgg
tgttattactttctttgctgatatcttggcagcattccgagtaactcctcaacccggagt
tccaccggaagaagcaggggccgcggtagctgccgagtcttctactggtacatggacagc
tgtatggacggatggacttaccagtctggatcgttacaaagggcgatgctaccacatcga
gccagttcctggagaagaagagcaatttattgcttatgtagcttaccccttagacctttt
tgaagaaggctctgttaccaacatgtttacttccatcgtaggtaatgtatttgggttcaa
agccctgcgcgccctacgtctggaagatttgcgaattcccattgcttatgttaaaacctt
ccaaggaccgcctcatggcattcaggtagagagagataaattgaacaagtatggtcgtcc
cctgttgggatgtactattaaacctaaattaggtttatctgctaaaaactacggtagagc
agtttatgaatgccttcgtggtggacttgattttaccaaagatgatgaaaacgtgaactc
ccaaccatttatgcgttggagagatcgtttctgcttttgtgccgaagcactttataaagc
gcaggctgaaacaggtgaaatcaaagggcattacttgaatgctactgcaggtacagtaga
cgaaatgatgaaaagagctgtatttgctcgagaattgggagttcctatcgtaatgcatga
ttacttaacagggggattcactgcaaatactaccttggctcattattgccgagataatgg
cttacttcttcacattcaccgtgcaatgcatgcagttattgataggcagaagaatcatgg
tatgcacttccgcgtactagctaaagcgttacgtatgtctggcggagatcatgttcacgc
cggtactgtggtagggaaacttgaaggcgaaagagatatcactttagg????????????
????????????????????????????????????????????????????????????
????????????????????????????????????????????????????????????
????????????????????????????????????????????????????????????
????????????????????????????????????????????????????????????
????attgtggattctttcttttatccaccattttatatttct-----------aagatg
ctcgtgactcgacatcagttggtaatggaaataggccatggtggagctcgagtagaatgt
attaatgcatttttcggagcaagagtctagggttaatgcaaatcaataaattggaacaac
ttcgtgaatatctcttagatataaaaatcgaaaggatcccagtcgagcaaattcttcagt
aaaaaggaaaattggttggaattaatcaaactttttcgacacaaagtgtatcacacggga
atccatcgttcgtaagattcttgtctagaaggaaatccaaaataaggggtatgttgctac
catttttaaaggattaagaagcaccgaaggaatgtctaaacctaatgattgataaaggat
cccaaaacaaggaaacaccgcctcaataactgctgggccagatttaagaatccaaatcta
tttttaaacgagagacaaacgaaatggcgggtgtaaagaccactcaataaatgaaattgc
ctagctatagttctttgagctatttaaatttaatttgagttatgagtacgaattatctct
tttttcattttcaagaacgaagaagaaaaaaagatttaaatcatagtctaattgatttga
tgattttatggatccttttttcatttattagaattttatacatagataaaacttcggatc
aaattctttgttctcgagccgtacgaggagaaaacttcctatacgtt?????????????
????????????????????????????????????????????????????????????
????????????????????????????????????????????????????????????
????????????????????????????????????????????????????????????
????????????????????????????????????????????????????????????
????????????????????????????????????????????????????????????
??????????????????????attcattttagatctatctattttagatctatagagga
attaaataaattattagaagcttagttattaactattatttcttatctagttagagtcga
gatgaattcaatatctaaaatcatggattttcaaatcaataatcaatattgactattata
aaatattataaaacataac---------------gattaatagagcgatatagaatttgg
atttatttatcactaatacaaattcaatttgaatattattcaattggatatatcttttat
tatttgagttttagataattaaagttttcgtttttgaattcaaatgacatttgaacttct
ttttattgtatttttttattttattctatatcatatagttccaattacgaatggttagtt
ataactaatgagacattccctactttgattcataaagaggtaagtagtaaaggccgaaat
taagatgataaaaaaaaaatcgaaccttcaagtatttaaaattacatcaaaaacgtgaca
gttagatatatttaccttggatatatccatccatattgaattgcagatacagaaatggta
gaatcatagtcgattggaccaaatccaaagatggttctcctatagttctatagaaggtag
gtaagaaataaacaaaaacattttttcgagataggaatctcgtatctaatgaattcaatg
atttcagtataaatgaaagaaaaaaagaaacgccatcacaatgaaatttgaatctcaaca
caaaacgaagggggatatggcgaaattggtagacgctacggacttaattggattgggcct
tggtatggaaacccgctgagtgagaactttcaaattcagagaaaccctggaattaataaa
aaggggcaatcctgagccaaatcctattttccgaaaacaaaggttcagaaagtgaaaaag
gggataggtgcagagactcaatggaagctgttctaacaaatggagttggctgcggtagtc
gaaaagtctttccatcaaaaagtcataattcataaagtataagtattaaggatgaagtga
aggataaacgtatatacatacgtagtgaataatctattaaatgagtaatgacagcccgaa
tgaatcgatattttttctatgaaaaaataaagaattgttgttaatagattccacgtttaa
gaaagaatcgaatattcattgatcaaatgattcactccatagtctgatagatcttttcac
gaactgattaatcggacgagaataaagatagagtcccattctacatgtcaatgtcggcaa
caatgaaatttatagttaagaggaaaatccgtcgactttgaaaatcgtgagggttca???
????????????????????????????????????????????????????????????
????????????????????????????????????????????????????????????
????????????????????????????????????????????????????????????
????????????????????????????????????????????????????????????
????????????????????????????????????????????????????????????
????????????????????????????????????????????????????????????
????????????????????????????????????????????????????????????
?????????????????
>Argostemma_gracile
ttatcgaattcaaaccaaaaacaaatagccgacagcgagtcgatcggttaattcaagtta
attgaataagacatgagagttaacaacccatttgattgttatcattcaattgaatccaat
tcaattgtttcaataaagaaacagtgaatttgaaaaataggtttttcaaatctttagaat
ctcaaatggatgaataagaatcttgagaaagcctttcatttgtttatcattatagacaat
cccatctatattatctattctatggaattcgaacccgagctctatttacattacgattca
ttaatttctatcggattcaaaaagggtaaattgggttgcgttatatatatgaaagggtat
acaataatgatgtatttggcaaatcatatggtctaataatcaaacattctgattagttga
taattttagtattggttgggaattttgtgaaagattcctgtgaaaaattgcattaacaac
gaagtcgtgtcgagtagaccttgttgttgtgaaaattcttaattcatgagttttagggag
ggatttggcgggacttcttctttttccaacggcaacaaaaaatcttcgtcgtatgtggtc
ttttcagagtgttttattgttaagtctagtcatgcttttttcaatcaatctatctattca
ccaaataaatagaaattttatctatcaacatgtctggtcttggatcattattaatgattt
gtctttagaatttggctatttgatcgattcacttacttctattatgtcaatattaatcac
tactgttggaattctggttcttatttatagtgataattatatggctcatgatcaatcgta
tttgagattttttgcttatatgagttttttcagtacttccatgttgggattagttactag
ttctaatttaatacaaatttatattttttgggaattgattggggtatgttcttatctatt
aataggattttgggttacacgacctcttgcagcaaatgcttgccaaaaggcttttgtaac
taatcgtataggggattttggtttattattaggaattttgggttttttttggataacagg
tagtttcgaatttcgggatctattcgaaatattcaataacttgattgttgataatgaagt
gaattttttatttgttactttgtgtgctgttctattatttgccggtgccgttgctaaatc
tgcacaatttccccttcatgtatggttacccgatgctatggaggggcccactcctatttc
ggctcttatacatgctgctaccatggtagcagcgggaatttttctcgtagcccggcttct
tcctcttttcatagttataccttacataatgaatttcatttcgttagtaggaataataac
agtattattaggagctactttagctcttgctcaaaaagacattaagagaggtttagccta
ttccacaatgtctcaattgggttatatgatgctagctctgggtatggggtcttatcgaag
tgctttatttcatttgattactcatgcctattccaaagccttattatttttaggatctgg
atccactattcactcaatggaaactgttgttgggtattctccccataaaaatcaaaatat
ggctcttatgggaggtttaacaaaacatgtaccaattaccaaaagtacttttttagtagg
tacactttctatttgtggtattccaccattggcttgtttttggtccaaagatgaaattct
tactgatacttggttatattcaattagtttcggaataatagcttgggttaccgcgggatt
aactgcattttatatgtttcggatctatttacttacttttgaagggcattttggtgttca
ggttcaaaattacattggtaaacaaaaaatacccttctattcactatctctatggggtaa
gggagtttctaaaagaattaacaaaaataaaaattttagtttattaactaaggaacgttc
ctcttttttttcaaaaaagatatattcaattgatgatcgtgctagaaatgtgacacgccc
ctttattactattgttcattttgagaataaaaaaaaaaattcctatccttatgaatcgga
caatagtatgttattccctctacttgtgttgggtctatttactttgtttgttggggctat
aggaattcctttaagtcaagaaggggtaaatttagatatattatctaaatggttaactcc
gtctataaatctttttcctcaaaatttgaa---------aaattggtacgaatttttcaa
agatgccattttttcagtcagtatagtttctttaggaatatttatagcagcccttttgta
taaatcgtcctattcctcgttactaaatttagatttaattaattcagttcttaaaatgaa
aagtggttctaagagactcctttgggacaaaattatatatacaatatataattggtcgta
taatcgtgcttatatagattccttttatacaatgtctttaactgtaggaataagaaaatc
cgctgaattgattcatttttttgatcgacgagtaattgatggaattacgaatgtgtttgg
tgttattactttttttgctgatatcttggcagcatttcgagtaactcctcaacccggagt
tccaccggaagaagcaggggccgcggtagctgccgagtcttctactggtacatggacaac
tgtatggacggatggacttaccagtctggatcgttacaaagggcgatgctaccacatcga
gccagttcctggcgaagaggatcaatatattgcttatgtagcttaccccttagacctttt
tgaagaaggctctgttactaacatgtttacttccatcgtaggtaatgtatttgggttcaa
agccctgcgcgccctacgtctggaagatttgcgaattcccattgcttatattaaaacctt
ccaaggaccgcctcatggcattcaggtagagagagataaattgaacaagtatggtcgtcc
cctgttgggatgtactattaaacctaaattaggtttatctgctaaaaactacggtagagc
cgtttatgaatgccttcgtggtggacttgattttaccaaagatgatgaaaacgtgaactc
ccaaccatttatgcgttggagagatcgtttcttattttgtgccgaagcactttataaagc
gcagtctgaaacaggtgaaatcaaagggcattacttgaatgctactgcaggtacatgcga
agaaatgatcaaaagagctgtatttgctcgagaattgggagttcctatcgtaatgcatga
ttacttaacagggggattcactgcaaatactagcttggctcattattgccgagataatgg
cttacttcttcatattcaccgtgcaatgcatgcagttattgataggcagaagaatcatgg
tatgcacttccgcgtattagctaaagcgttacgtatgtctggcggagatcatgttcactc
cggtactgtggtagggaaacttgaaggcgaaagagatatcactttgggctttgttgattt
actgcgcgatgattatattgaaaagatcgctcccgcggtatttatttcactcaagattgg
gtctctatgccgggtgttctgcctgtggcttcaggaggtattcatgtttggcatatgcct
gctctgacggagatttttggagatgattcggtactacagttcggtggaggaactttggga
c???????????????????????????????????????????????????????????
????attgtggattctttcttttatccaccattttctatttctata--taagtgaaggtg
ctcgtgactcgacatcagttggtaatggaaatagtccatgg-ggagctcgagtagaatgt
attaattcatttttcggagcaagaatctagggttaatgcaaatcaataaattgaaacaac
ttcgtgaatatctcttagatataaaaatcgaaaggatcccagtcgagcaaattcttcagt
aaaaaggaaaattggttggaattaatcaaactttttcgacccaaagtgtatcacacggga
atccatcgttcgtaagatttttgtctagaaggaaatctaaaataaggggtatgttgctac
catttttaaagtattaagaagcaccgaaggaatgtctaaacctaatgattgataaaggat
cccaaaacaaggaaacaccgtctcaatatctgctggcccagatttaagaatccaaatcta
ttttaaaacgagagacaaacgaaatggcgggtgtaaagaccactcaataaatgaaattgc
ctaactatagttctttgagctatttaaatttaatttgagttatgagtacgaattatccct
tttttcattttcaagaacgaagaagaaaaaaagatttaaatcatagtctaattgatttga
tgattttatggatccgtttttcatttattagaattttatacatagataaaacttcggatt
aaagtctttgttctcgagccgtacgaggagaaaacttcctatacgttt????????????
????????????????????????????????????????????????????????????
????????????????????????????????????????????????????????????
????????????????????????????????????????????????????????????
????????????????????????????????????????????????????????????
????????????????????????????????????????????????????????????
????????????????????????????????????????????????????????????
????????????????????????????????????????????????????????????
????????????????????????????????????????????????????????????
????????????????????????????????????????????????????????????
????????????????????????????????????????????????????????????
????????????????????????????????????????????????????????????
????????????????????????????????????????????????????????????
????????????????????????????????????????????????????????????
???????????????????????????tcaagtattcaaaattacatcgaaaacgtgaca
g-tagatatatttaccttggatatatccatctatattgaattgcagatacagaaatggta
gaatcatagtcgattggaccaaatccaaagagaa-----agatggttctccaggta????
?????????????agaaaaactttttcgagataggaatccggtatctaatgaattcaacg
atttcagtataaatgaaagaaaaaaagaaacgacatcacaatgaaattagaatctcaaca
caaaacgaagggggatatggcgaaattggtagacgctacggacttaattggattgggcct
tggtatggaaacccgctgag-gataactttcaaattcagagaaaccctggaattaataaa
aagggtcaatcctgagccaaatcctgttttccgaaaacaaaggttcagaaagtgaaaaaa
gggataggtgcagagactcaatggaagctgttctaacaaatggagttgg???????????
????????????????????????????????????????????????????????????
????????????????????????????????????????????????????????????
????????????????????????????????????????????????????????????
??????????????????????????????????????????????????gatcttttcc
gaactgattaatcggacgagaataaagatagagtcccattttacatgtcaatgtcggcaa
caatgaaatttatagttaagaggaaaatccgtcgactttgaaaatcgtgagggttcaagt
ccctctatccccaaatagactatttgactctccaactatctatttacctatccctttttt
gttatccgttcaaaatgccttatcgattcactctattctcttagaagtgatcgcgtcgaa
aatgtccttttcttatcacacctatatgatatacatacaaatgaacatgtttgagcaaga
aatccccatttgaatgatttccaatctagataattacttagatactgaaattaccaaagt
tctcttttttaagatacaagccaagcaatttcagtacctaaataaaatttaggaattccc
tttccttcttttaattgacacagtctctattttcgagtaaaatgagaatgctacattggg
acgggtcgggatagctcagctggtagagcagaggactgaaa???????????????????
?????????????????
>Mycetia_faberi_H314
ttatcgaattcaaaccaaaaacaaatagccgacagcgagtcgatcggttaattcaagtta
attgaataagacatgagagttaacaacccatttgattgttatcattcaattgaatccaat
tcaattgtttcaataaagaaacagtgaatttgaaaaataggtttttcaaatttttagaat
ctcaagtggatgaataagaatcttgagaaagcctttcatttgtttatcattatagataat
cccatctatattatctattctatggaattcgaacccgagttctatttacattacgattca
ttaatttctatcggattcaaaaagggtaaattgggttgcgttatatatatgaaagggtat
acaataatgatgtatttggcaaatcatatggtctaataatcaaacattctgattagttga
taattttagtattggttgggaattttgtgaaagattcctgtgaaaaattgcattaacaac
gaattcgtgtcgagtagaccttgttgttgtgagaattcttaattc???????????????
??????ggcgggacttcttctttttccaacggcaacaaaaaatcttcgtcgtatgtggtc
ttttcagagtgttttattgttaagtctagtcatgcttttttcaatcaatctatctattca
gcaaataaatagaaattttatctatcaacatgtctggtcttgggttattattaatgattt
ttctttagaattcggctatttgatcgatccacttacttctattatgtcaatattaatcac
tactgttggaattatggttcttatttatagtgataattatatggctcatgatcaatcgta
tttgagattttttgcttatatgagttttttcagtacgtctatgttgggattagttactag
ttctaatttaatacaaatttatattttttgggaattggtgggggtatgttcttatctatt
aataggattttggtttacacgacctcttgcagcaaatgcttgtcaaaaagcttttgtaac
taatcgtataggggattttggtttattattaggaattttgggttttttttggataacagg
tagtttcgaatttcgggatctattcgaaatattcaataacttgattgttgataatgaagt
gaattttttatttgttactttgtgtgctggtctattatttgcgggtgccattgctaaatc
ggcacaatttccccttcatgtatggttacctgatgctatggaggggcccactcctatttc
tgctcttatacatgctgctaccatggtagcagcgggaatttttcttgtagcccggcttct
tcctcttttcatagttataccttacataatgaatttcatttcgttagtaggaataataac
agtattattaggagctactttagctcttgctcaacaagacattaagagaggtttagccta
ttccacaatgtctcaattgggttatatgatgctagctctgggtatggggtcttatcgaag
tgctttatttcatttgattactcatgcctattccaaagccttattatttttaggatctgg
atccattattcactcaatggaaacagttgttgggtattctccccataaaagtcaaaatat
ggctcttatgggcggtttaacaaaacatgtaccacttaccaaaagcacttttttagtagg
tacactttctatttgtggtattccaccgttggcttgtttttggtccaaagatgaaattct
tactgatacttggttatattcaactagtttcgcaataatagcttgggttaccgcgggatt
aactgcattttatatgtttcggatctatttacttacctttgaagggcattttggtgttca
ggttcaaaattacattggtaaacaaaaaatccccttctattcactatctctatggggtaa
gggagtttctaaaagaattaacaaaaataaaaattttagtttattaactaaggaacgttc
ctcttttttttcaaaaaagatatattcaattgatgatcgtgctagaaatgtgacacgcca
ctttattactattgttcattttgagaataaaaaaagattttcctatccttatgaatcgga
caatactatgttattccctctacttgtgttgtgtctatttactttgttcgttggggctat
aggaattcctttaagtcaagaaggggtaaatttagatatattatctaaatggttaactcc
ggctataaatctttttcctcaaaaattgaaaaattcgatgaattggtacgaatttttcaa
cgatgccgttttttcggtcagtatagcttcgttaggaatatttatagcagcccttttata
taaatcgtcctattcctctttactaaatttggatttaattaattcagttcttaaaacgaa
aagtggttctaagagactcgtttgggacaaaattataaatacaatatataattggtcata
taatcgtgcttatatagattccttttatacaatgtctttaactggaggaataagaaaatc
cgccgaatttattcatttttttgatcgacgggtaattgatggaattacgaatgtgtttgg
tgttattactttctttgctgatatcttggcagcattccgagtaactcctcaacccggagt
tccaccggaagaagcaggggccgcggtagctgccgagtcttctactggtacatggacagc
tgtatggacggatggacttaccagtctggatcgttacaaagggcgatgctaccacatcga
gccagttcctggagaagaagagcaatttattgcttatgtagcttaccccttagacctttt
tgaagaaggctctgttactaacatgtttacttccatcgtaggtaatgtatttgggttcaa
agccctgcgcgccctacgtctggaagatttgcgaattcccattgcttatgttaaaacctt
ccaaggaccgcctcatggcattcaggtagagagagataaattgaacaagtatggtcgtcc
cctgttgggatgtactattaaacctaaattaggtttatctgctaaaaactacggtagagc
agtttatgaatgccttcgtggtggacttgattttaccaaagatgatgaaaacgtgaactc
ccaaccatttatgcgttggagagatcgtttctgcttttgtgccgaagcactttataaagc
gcaggctgaaacaggtgaaatcaaagggcattacttgaatgctactgcaggtacatgcga
agaaatgatgaaaagagctgtatttgctcgagaattgggagttcctatcgtaatgcatga
ttacttaacagggggattcactgcaaatactaccttggctcattattgccgagataatgg
cttacttcttcacattcaccgtgcaatgcatgcagttattgataggcagaagaatcatgg
tatgcacttccgcgtactagctaaagcgttacgtatgtctggcggagatcatgttcacgc
cggtactgtggtagggaaacttgaaggcgaaagagatatcactttgggctttgttgattt
actgcgcgatgattatattgaaaagatcgctcccgcggtatttatttcactcaagattgg
gtctctatgccgggtgttctgcctgtggcttcaggaggtattcatgtttggcatatgcct
gctctgacggagatttttggagatgattcggtactacagttcggtggaggaactttggga
catgttaaaacttcgtttgaaacgatgtggtagaaagcaacgtgcgacttgaagggcccg
atctattgtggattctttcttttatccaccattttatatttct-----------aagatg
ctagtgactcgacatcagttggtaatggaaatagtccatggtggagctcgagtagaatgt
attaattcatttttcggagcaagaatctagggttaatgcaaatcaataaattggaacaac
ttcgtgaatatctcttagatataaaaatcgaaaggatcccagtcgagcaaattcttcagt
aaaaaggaaaattggttggaattaatcaaactttttcgacacaaagtgtatcacacggga
atccatcgttcgtaagattcttgtctagaaggaaatccaaaataaggggtatgttgctac
catttttaaaggattaagaagcaccgaaggaatgtctaaacctaatgattgataaaggat
cccaaaacaaggaaacaccgcctcaataactgctgggacagatttaagaatccaaatcta
tttttaaacgagagacaaacgaaatggcgggtgtaaagaccactcaataaatgaaattgc
ctagctatagttctttgagctatttaaatttaatttgagttatgagtacgaattatctct
tttttcattttcaagaacgaagaagaaaaaaagatttaaatcatagtctaattgatttga
tgattttatggatccttttttcatttattagaattttatacatagataaaacttcggatc
aaattctttgttctcgagccgtacgaggagaaaacttcctatacgtttctaggaggggta
ttattcatctacatctatctcaatgagctgtctatcgaatcgttgcaattgatgttcgat
cccgaagagaaggaaaagatcttcaaaaagtgggtttttatgatcccataaagaatcaaa
cttatttaaatgttcctgctattctatatttccttgaaaggggtgctcaacttacaggga
ccgttcaggatctttttaaaaaggcgtgggattttaaggaacttcgccctaatcaaagtc
aatttaattaaagccggctatcggaatcgaaccgatgaccatcgcattacaaatgcgatg
ctctaacctctgagctaagcggatccattttagatctatctattttagatctatagagga
attaaataaattattagaagcttagttattaactattatttcttatctagttagagtcga
gatgaattgaatatctaaaatcatggattttcaaatcaataatcaatattgactattata
aaatattataaaacataacgattaatagagcgatgattaatagagcgatatagaatttgg
atttatttatcactaatacaaattcaatttgaatattattcaattggatatatcttttat
tatttgagttttagataattaaagttttcgtttttgaattcaaatgacatttgaacttct
ttttattgtatttttttattttattctatatcatatagttccaattacgaatggttagtt
ataactaatgagacattccctactttgattcataaagaggtaagtagtaaaggccgaaat
taagatgataaaaaaaaaatcgaaccttcaagtatttaaaattacatcaaaaacgtgaca
gttagatatatttaccttggatatatccatccatattgaattgcagatacagaaatggta
gaatcatagtcgattggactaaatccaaagatggttctcctatagtcctatagaaggtag
gtaagaaataaacaaaaacattttttcgagataggaatctcgtatctaatgaattcaatg
atttcagtataaatgaaagaaaaaaagaaacgccatcacaatgaaatttgaatctcaaca
caaaacgaagggggatatggcgaaattggtagacgctacggacttaattggattgggcct
tggtatggaaacccgctgagtgagaactttcaaattcagagaaaccctggaattaataaa
aaggggcaatcctgagccaaatcctattttccgaaaacaaaggttcagaaagtgaaaaag
gggataggtgcagagactcaatggaagctgttctaacaaatggagttggctgcggtagtc
gaaaagtctttccatcaaaaagtcataattcataaagtataagtattaaggatgaagtga
aggataaacgtatatacatacgtagtgaataatatattaaatgagtaatgacagcccgaa
tgaatctatattttttctatgaaaaaataaagaattgttgttaatagattccacgtttaa
gaaagaatcgaatattcattgatcaaatgattcactccatagtctgatagatcttttcac
gaactgattaatcggacgagaataaagatagagtcccattctacatgtcaatgtcggcaa
caatgaaatttatagttaagaggaaaatccgtcgactttgaaaatcgtgagggttcaagt
ccctctatccccaaatagactattcgactctccaactatctatttacctatccctttttt
gttatccgttcaaaatgccttatcga-tcactctattctcttagaagtgatcgcgtcgaa
aatgtccttttcttatcacacctatatgatatacatacaaatgaacatgtttgagaaaga
aatccccatttgaatgatttacaatctatataattacttaaatactgaaattaccaaagt
tctcttttttaagatacaagccaagcaatttcagtacctaaataaaacttaggaattccc
tttctttctttttattgacacagtccctattttcgagtaaaatgagaatgctacattggg
acgggtcgggatagctcagctggtagagcagaggactgaaaatcctcgtgtcaccagttc
aaatctggttcctggca
>Mycetia_anlongensis_H292
ttatcgaattcaaaccaaaaaaaaatagccgacagcgagtcgatcggttaattcaagtta
attgaataagacatgagagttaacaacccatttgattgttatcattcaattgaatccaat
tcaattgtttcaataaagaaacagtgaatttgaaaaataggtttttcaaatttttagaat
ctcaagtggatgaataagaatcttgagaaagcctttcatttgtttatcattatagataat
cccatctatattatctattctatggaattcgaacccgagttctatttgcattacgattca
ttaatttctatcggattcaaaaagggtaaattgggttgcgttatatatatgaaagggtat
acaataatgatgtatttggcaaatcatatggtctaataatcaaacattctgattagttga
taattttagtattggttgggaattttgtgaaagattcctgtgaaaaattgcattaacaac
gaattcgtgtcgagtagaccttgttgttgtgagaattcttaattc???????????????
??????ggcgggacttcttttttttccaacggcaacaaaaaatcttcgtcgtatgtggtc
ttttcagagtgttttattgttaagtctagtcatgcttttttcaatcaatctatctattca
gcaaataaatagaaattttatctatcaacatgtctggtcttgggttattattaataattt
ttctttagaattcggctatttgatcgatccacttacttctattatgtcaatattaatcac
tactgttggaattatggttcttatttatagtgataattatatgtctcatgatcaatcgta
tttgagattttttgcttatatgagttttttcagtacttccatgttgggattagttactag
ttctaatttaatacaaatttatattttttgggaattggtgggggtatgttcttatctatt
aataggattttggtttacacgacctcttgcagcaaatgcttgtcaaaaagcttttgtaac
taatcgtataggggattttggtttattattaggaattttgggttttttttggataacagg
tagtttcgaatttcgggatctattcgaaatattaaataacttgattgttgataatgaagt
gaattttttatttgttactttgtgtgctgttctattatttgcgggtgccattgctaaatc
cgcacaatttccccttcatgtatggttgcctgatgctatggaggggcccactcctatttc
tgctcttatacatgctgctaccatggtagcagcgggaatttttcttgtagcccggcttct
tcctcttttcgtagttataccttacataatgaatttcatttcgttagtaggaataataac
agtattattaggagctactttagctcttgctcaacaagacattaagagaggtttagccta
ttccacaatgtctcaattgggttatatgatgttagctctgggtatggggtcttatcgaag
tgctttatttcatttgattactcatgcctattccaaagccttattatttttaggatctgg
atcgattattcactcaatggaaacagttgttgggtattctccccataaaagtcaaaatat
ggctcttatgggaggtttaacaaaacatgtaccaattaccaaaagcacttttttagtagg
tacactttctatttgtggtattccaccgttagcttgtttttggtccaaagatgaaattct
tactgatacctggttatattcaactagtttcgcaataatagcttgggttaccgcgggatt
aactgcattttatatgtttcggatctatttacttacttttgaagggcattttggtgttca
ggttcaaaattacattggtaaacaaaaaatccccttctattcactatctctatggggtaa
gggagtttctaaaagaattaacaaaaataataattttagtttattaactaaggaacgttc
ctcttgtttttcaaaaaagatatattcaattgatgatcgtgctagaaatgtgacacgcca
ctttattactattgttcattttgagaataaaaaaaaaatttcctatccttatgaatcgga
caatactatgttattccctctacttgtgttgtgtctatttactttgttcgttggggctat
aggaattcctttaagtcaagaaggggtaaatttagatatattatctaaatggttaactcc
gtctataaatctttttcctcaaaaattaaaaaattcgatgaattggtacgaatttttcaa
tgatgccgttttttcggtcagtatagcttcgttaggaatatttatagcagcccttttata
taaatcgtcctattccactttactaaatttggatttaattaattcagttcttaaaacgaa
aagtggttctaagagactcgtttgggacaaaattataaatacaatatataattggtcata
taatcgtgcctatatagattctttttatacaatgtctttaactggaggaataagaaaatc
cgccgaattgattcatttttttgatcgacaggtaattgatggaattacgaatatgtttgg
tgttattactttctttgctgatatcttggcagcattccgagtaactcctcaacccggagt
tccaccggaagaagcaggggccgcggtagctgccgagtcttctactggtacatggacagc
tgtatggacggatggacttaccagtctggatcgttacaaagggcgatgctaccacattga
gccagttcctggagaagaagagcaatttattgcttatgtagcttaccccttagacctttt
tgaagaaggctctgttactaacatgtttacttccatcgtaggtaatgtatttgggttcaa
agccctgcgcgccctacgtctggaagatttgcgaatccccattgcttatgttaaaacctt
ccaaggaccgcctcatggcattcaggtagagagagataaattgaacaagtatggtcgtcc
cctgttgggatgtactattaaacctaaattaggtttatctgctaaaaactacggtagagc
agtttatgaatgccttcgtggtggacttgattttaccaaagatgatgaaaacgtgaactc
ccaaccatttatgcgttggagagatcgtttcttattttgtgccgaagcactttataaagc
gcaagctgaaacaggtgaaatcaaagggcattacttgaatgctactgcaggtacatgcga
agaaatgatgaaaagagctgtatttgctcgagaattgggagttcctatcgtaatgcatga
ttacttaacagggggattcactgcaaatactaccttggctcattattgccgagataatgg
cttacttcttcacattcaccgtgcaatgcatgcagttattgataggcagaagaatcatgg
tatgcacttccgcgtactagctaaagcgttacgtatgtctggcggagatcatgttcacgc
cggtactgtggtagggaaacttgaaggcgaaagagatatcactttgggctttgttgattt
actgcgcgatgattatattgaaaagatcgctcccgcggtatttatttcactcaagattgg
gtctctatgccgggtgttctgcctgtggcttcaggaggtattcatgtttggcatatgcct
gctctgacggagatttttggagatgattcggtactacagttcggtggaggaactttggga
catgttaaaacttcgtttgaaacgatgtggtagaaagcaacgtgcgacttgaagggcccg
atctattgtggattctttcttttatccaccattttatatttctatatttaagtgaaggtg
ctcgcgactcgacatcagttggtaatggaaatagtccatggtggagctcgagtagaatgt
attaattcatttttcggagcaagaatctagggttaatgcaaatcaataaattggaacaac
ttcgtgaatatctcttagatataaaaatcgaaaggatcccagtcgagcaaattcttcagt
aaaaaggaaaattggttggaattaatcaaacttttt-gacacaaagtgtatcacacggga
atccatcgttcgtaagattcttgtctagaaggaaatccaaaataaggggtatgttgctac
catttttaaaggattaagaagcaccgaaggaatgtctaaacctaatgattgataaaggat
cccaaaacaaggaaacaccgcctcaaaaattgctgggccagatttaagaatacaaatcca
tttttaaacgagagacaaacgaaatggcgggtgtaaagaccactcaataaatgaaattgc
ctagctatagttctttgagctatttaaatttaatttgagttatgagtacgaattatctct
tttttcattttcaagaacgaagaagaaaaaaagatttaaatcatagtctaattgatttga
tgattttatggatccttttttcatttattagaattttatacatagataaaacttcggatc
aaattttttgttctcgagccgtacgaggagaaaacttcctatacgtttctaggaggggta
ttattcatctacatctatctcaatgagctgtctatcgaatcgttgcaattgatgttcgat
cccgaagagaaggaaaagatcttcaaaaagtgggtttttatgatcccataaagaatcaaa
cttatttaaatgttcctgctattctatatttccttgaaaggggtgctcaacttacaggga
ccgttcaggatctttttaaaaaggcgtgggattttaaggaacttcgccctaatcaaagtc
aatttaattaaagccggctatcggaatcgaaccgatgaccatcgcattacaaatgcgatg
ctctaacctctgagctaagcgggctcatataa----tatccattttagatctatagagaa
attaaataaattattggaagcttagttattaactattatttcttatctagttagagtcga
gatgaattgaatatctaaaatcatggattttcaaatcaataatcaatattgactattata
aaatattataaaacataacgattaatagagctatgattaatagagcgatatagaattttt
ttttatttatcact------aatacaatttgaatattattcaattggatatatcttttat
tatttgagttttaaataattaaagttttcgtttttgaattcaaatgatatttgaacttct
ttttattgtattattttatttgattctatatcatatagttccaattacgaatggttagtt
ataactaatgagacattccctactttgattcataaagaggtaagtagtaaaggccgaaat
taagatgataaaaaaggaatcgaaccttcaagtatttaaaattacatcgaaaacgtgaca
gttagatatatttaccttggatatatccatccatattgaattgcagatacagaaatggta
gaatcatagtcgattggaccaaatccaaagatggttc--------tcctatagaaggtag
gtaagaaataaacaaaaacattttttcgagataggaatctggtatctaagaaattcaatg
atttcagtataaatgaaagaaaaaaagaaacgccatcacaatgaaatttgaatctcaaca
caaaa-gaagggggatatggcgaaattggtagacgctacggacttaattggattgggcct
tggtatggaaacccgctgagtgagaactttcaaattcagagaaaccctggaattaataaa
aaggggcaatcctgagccaaatcctattttccgaaaacaaaggtttagaaagtgaaaaag
gggataggtgcagagactcaatggaagctgttctaacaaatggagttggctgcggtagtc
gagaagtctttccatcaaaaagtcataattcataaagtataagtattaaggatgaagtga
aggataaacgtatatacatacgtagtgaataatatattaaatgagtaatgacagcccgaa
tgaatctatattttttctatgaaaaaataaagaattgttgttaatagattccacgtttaa
gaaagaatcgaatattcattgatcaaatgattcactccatagtctgatagatcttttcac
gaactgattaatcggacgagaataaagatagagtcccattctacatgtcaatgtcggcaa
caatgaaatttatagttaagaggaaaatccgtcgactttgaaaatcgtgagggttcaagt
ccctctatccccaaatagactatttgactctccaactatctatttacctatccctttttt
gttatccgttcaaaatgccttatcgattcactctattctcttagaagtgatcgcgtcgaa
aatgtccttttcttatcacacctatatgatatacatacaaatgaacatgtttgagcaaga
aatcctcatttgaatgatttacaatctatataatt------atactgaaattaccaaagt
tctcttttttaagatacaagccaagcaatttcagtacctaaataaaacttaggaattccc
tttctttcttttaattgacacagtccctattttcgagtaaaatgcgaatgctacattggg
acgggtcgggatagctcagctggtagagcagaggactgaaaatcctcgtgtcaccagttc
aaatctggttcctggca
>Mycetia_glandulosa_H316
ttatcgaattcaaaccaaaaacaaatagccgacagcgagtcgatcggttaattcaagtta
attgaataagacatgagagttaacaacgcatttgattgttatcattcaattgaatccaat
tcaattgtttcaataaagaaacagtgaatttgaaaaataggtttttcaaatctttcgaat
ctcaagtggatgaataagaatcttgagaaagcctttcatttgtttaggattatagataat
cccatctatattatctattctatggaattcgaacccgagttctatttacattacgattca
ttaatttctatcggattcaaaaagggtaaattgggttgcgttatatatatgaaagggtat
acaataatgatgtatttggcaaatcatatggtctaataatcaaacattctgattagttga
taattttagtattggttgggaattttgtgaaagattcctgtgaaaaattgcattaacaac
gaattcgtgtcgagtagaccttgttgttgtgagaattcttaattc???????????????
??????ggcgggacttcttctttttccaacggcaacaaaaaatcttcgtcgtatgtggtc
ttttcagagtgttttattgttaagtctcgtcatgcttttttcaatcaatctatctattca
gcaaataaatagaaattttatctatcaacatgtctggtcttgggttattattaatgattt
ttctttagaattcggctattttatcgatccacttacttctattatgtcaatactaatcac
tactgttggaattatggttcttatttatagtgataattatatggctcatgatcaatcgta
tttgagattttttgcttatatgagttttttcagtacttcgatgttgggattagttactag
ttctaatttaatacaaatttatattttttgggaattggtgggggtatgttcttatctatt
aataggattttggtttacacgacctcttgcagcaaatgcttgtcaaaaagcttttgtaac
taatcgtataggggattttggtttattattaggaattttgggttttttttggataacagg
tagtttcgaatttcgggatctattcgaaatattcaataacttgattgttgataaggaagt
gaattttttatttgttactttgtgtgctgttctattatttgcgggtgccgttgctaaatc
tgcacaatttccccttcatgtatggttacctgatgctatggaggggcccactcctatttc
tgctcttatacatgctgctaccatggtagcagcgggaatttttcttgtagcccggcttct
tcctcttttcatagttataccttacataatgaatttcatttcgttagtaggaataataac
agtattattaggagctactttagctcttgctcaacaagacattaagagaggtttagccta
ttccacaatgtctcaattgggttatatgatgctagctctgggtatgggttcttatcgaag
tgctttatttcatttgattactcatgcctattccaaagccttattatttttaggatctgg
atccattattcactcaatggaaacggttgttgggtattctccccataaaagtcaaaatat
ggctcttatgggaggtttaacaaaacatgtaccaattaccaaaagcacttttttagtagg
tacactttctatttgtggtattccaccgttggcttgtttttggtccaaagatgaaattct
tactgatacttggttatattcaactagtttcgcaataatagcttgggttaccgcgggatt
aactgcattttatatgtttcggatctatttacttacttttgaagggcattttggtggtca
ggttcaaaattacattggtaaacaaaaaatccccttctattcactatctctatggggtaa
gggagtttctaaaagaattaacaaaaataaaaattttagtttattaactaaggaacgttc
ctcttttttttcaaaaaagatatattcaattgatgatcgtgctagaaatgtgacacgcca
ctttattactattgttcattttgagaataaaaaaaaaaattcctatccttatgaatcgga
caatactatgttattccctctacttgtgttgtgtctatttactttgttcgttggggctat
aggaattcctttaagtcaagaaggggtaaatttagatatattatctaaatggttaactcc
gtctataaatttttttcctcaaaaattaaagaattcgattaattggtacgaatttttcaa
cgatgccgttttttcggtcagtatagcttcgttaggaatatttatagcagcccttttata
taaatcgtcctattcctctttactaaatttggatttaattaattcatttcttaaaacgaa
aagtggttctaagagactcctttgggacaaaattataaatacaatatataattggtcata
taatcgtgcttatatagattccttttatacaatgtctttaactggaggaataagaaaatc
tgccgaattgattcatttttttgatcgacgggtaattgatggaattacgaatgtgtttgg
tgttattactttctttgctgatatcttggcagcattccgagtaactcctcaacccggagt
tccaccggaagaagcaggggccgcggtagctgccgagtcttctactggtacatggacagc
tgtatggacggatggacttaccagtctggatcgttacaaagggcgatgctaccacatcga
gccagttcctggagaagaagagcaatatattgcttatgtagcttaccccttagacctttt
tgaagaaggctctgttactaacatgtttacttccattgtaggtaatgtatttgggttcaa
agccctgcgcgctctacgtctggaagatttgcgaattcccatttcttatgttaaaacctt
ccaaggaccgcctcatggcattcaggtagagagagataaattgaacaagtatggtcgtcc
cctgttgggatgtactattaaacctaaattaggtttatctgctaaaaactacggtagagc
agtttatgaatgccttcgtggtggacttgattttaccaaagatgatgaaaacgtgaactc
ccaaccatttatgcgttggagagatcgtttctgcttttgtgccgaagcactttataaagc
gcaggctgaaacaggtgaaatcaaagggcattacttgaatgctactgcaggtacatgcga
agaaatgatgaaaagagctatatttgctcgagaattgggagttcctatcgtaatgcatga
ttacttaacagggggattcactgcaaatactaccttggctcattattgccgagataatgg
cttacttcttcacattcaccgtgcaatgcatgcagttattgataggcagaagaatcatgg
tatgcacttccgcgtactagctaaagcgttacgtatgtctggcggagatcatgttcacgc
cggtactgtggtagggaaacttgaaggcgaaagagatatcactttgggctttgttgattt
actgcgcgatgattatattgaaaagatcgcgcccgcggtatttatttcactcaagattgg
gtctctatgccgggtgttctgcctgtggcttcaggaggtattcatgtttggcatatgcct
gctctgacggagatttttggagatgattcggtactacagttcggtggaggaactttggga
catgttaaaacttcgtttgaaacgatgtggtagaaagcaacgtgcgacttgaagggcccg
atctattgtggattctttcttttatccaccattttatatttctatatttaagtgaagttg
ctcgtgactcgacatcagttggtaatggaaatagtccatggtggagctcgagtagaatgt
attaattcattttttggagcaagaatctagggttaatgcaaatcaataaattggaacaac
ttcgtgaatatctcttagatataaaaatcgaaaggatcccagtcgagcaaattcttcagt
aaaaaagaaaattggttggaattaatcaaactttttcgacacaaagtgtatcacacggga
atccatcgttcgtaagattcttgtctagaaggaaatccaaaataaggggtatgttgctac
catttttaaaggattaagaagcaccgaaggaatgtctaaacctaatgattgataaaggat
cccaaaacaaggaaacaccgcctgaataactgctgggccagatttaagaatccaaatcta
tttttaaacgagagacaaacaaaatggcgggtgtaaagaccactcaataaatgaaattgc
ctagctatagttctttgagctatttaaagttaatttgagttatgagtacgaattatctct
tttttcattttcaagaacgaagaagaaaaaaagatttaaatcatagtctaattgatttga
tgattttatggctccttttttcttttattagaattttatacatagataaaacttcggatc
aaattctttgttctcgagccgtacgaggagaaaacttcctatacgtttctaggaggggta
ttattcatctacatctatctcaatgagctgtctatcgaatcgttgcaattgatgttcgat
cccgaagagaaggaaaagatcttcaaaaagtgggtttttatgatcccataaagaatcaaa
cttatttaaatgttcctgctattctatatttccttgaaaggggtgctcaacttacaggga
ccgttcaggatctttttaaaaaggcgtgggattttaaggaacttcgccctaatcaaagtc
aatttaattaaagccggctatcggaatcgaaccgatgaccatcgcattacaaatgcgatg
ctctaacctctgagctaagcgggctcatataa----tatccattttagatctatagagga
attaaataaattattagaagcttagttattaacttttatttcttatctagttagagtcga
gatgaattgaatatctaaaatcatggattttcaaatcaataataaatattgactattata
aaatattataaaacataacgattaatagagcgatgattaatagagcgatatagaatttgg
atttatttatcactaattcaaatacaatttgaatattattcaattggatatattttttat
ta??????????????????aaagttttcgtttttgaattcaaatgacatttgaacttct
ttttattgtattattttatttgattctatatcatatagttccaattacgaatggttagtt
ataactaatgagacattccctactttgattcataaagaggtaagtaggaaaggccgaaat
taagatgat-aaaaaagaatcgaaccttcaagtatttaaaattacatcgaaaacgtgaca
gttagatatatttaccttggatatatccatccatattgaattgcagatacagaaatggta
gaatcatagtcgattggaccaaatccaaagatggttctcctatagtcctatagaaggtcg
gtaagaaataaacaaaaacattttttcgagataggaatctggtatctaatgaattcaatg
atttcagtataaatgaaagaaaaaaagaaacgccatcacaatgaaatttgaatctcaaca
caaaacgaagggggatatggcgaaattggtagacgctacggacttaattggattgggcct
tggtatggaaacccgctgagtgagaactttcaaattcagagaaaccctggaattaataaa
aaggggcaatcctgagccaaatcctattttccgaaaacaaaggttcagaaaatgaaaaag
gggataggtgcagagactcaatggaagctgttctaacaaatggagttggctgcggtagtc
gagaagtctttccatcaaaaat-cataattcataaagtataagtattaaggatgaagtga
aggataaacgtatatacatacgtagtgaataatatattaaatgagtaatgacagctcgaa
tgaatctatattttttcatagaaaaaatatagaattgttgttaagagattccacgtttaa
gaaagaatcgaatattcattgatcaaatgattcactccatagtctgatagatcttttcac
taactgattaatcggacgagaataaagatagagtcccattctacatgtcaatgtcggcaa
caatgaaatttatagttaagaggaaaatccgtcgactttgaaaatcgtgagggttcaagt
ccctctatccccaaatagactatttgactctccaactatctatttacctagccctttttt
gttatccgttcaaaatgccttagcgattcactctattctcttagaagcgatcgcgtcgaa
aatgtccttttcttatcacacctatatgatatacatacaaatgaacatgtttgagcaaga
aatccccatttgaatgatttacaatctatctatataattacatactgaaattaccaaagt
tctcttttttaagatacaagccaagcaatttcaatacttaaata------aggaattccc
tttctttcttttaattgacacagtccctattttcgagtaaaatgagaatgctacattggg
acgggtcgggatagctcagctggtagagcagaggactgaaaatcctcgtgtcaccagttc
aaatctggttcctggca
>Mycetia_faberi_cc61
ttatcgaattcaaaccaaaaacaaatagccgacagcgagtcgatcggttaattcaagtta
attgaataagacatgagagttaacaacccatttgattgttatcattcaattgaatccaat
tcaattgtttcaataaagaaacagtgaatttgaaaaataggtttttcaaatttttagaat
ctcaagtggatgaataagaatcttgagaaagcctttcatttgtttatcattatagataat
cccatctatattatctattctatggaattcgaacccgagttctatttacattacgattca
ttaatttctatcggattcaaaaagggtaaattgggttgcgttatatatatgaaagggtat
acaataatgatgtatttggcaaatcatatggtctaataatcaaacattctgattagttga
taattttagtattggttgggaattttgtgaaagattcctgtgaaaaattgcattaacaac
gaattcgtgtcgagtagaccttgttgttgtgagaattcttaattcatgagttgtagggag
ggattt??????????????????????????????????????????????????????
????????????????????????????????????????????????????????????
????????????????????????????????????????????????????????????
????????????????????????????????????????????????????????????
????????????????????????????????????????????????????????????
????????????????????????????????????????????????????????????
????????????????????????????????????????????????????????????
????????????????????????????????????????????????????????????
????????????????????????????????????????????????????????????
????????????????????????????????????????????????????????????
????????????????????????????????????????????????????????????
?????????????????????????????????????????????????????????ttc
tgctcttatacatgctgctaccatggtagcagcgggaatttttcttgtagcccggcttct
tcctcttttcatagttataccttacataatgaatttcatttcgttagtaggaataataac
agtattattaggagctactttagctcttgctcaacaagacattaagagaggtttagccta
ttccacaatgtctcaattgggttatatgatgctagctctgggtatggggtcttatcgaag
tgctttatttcatttgattactcatgcctattccaaagccttattatttttaggatctgg
atccattattcactcaatggaaacagttgttgggtattctccccataaaagtcaaaatat
ggctcttatgggcggtttaacaaaacatgtaccacttaccaaaagcacttttttagtagg
tacactttctatttgtggtattccaccgttggcttgtttttggtccaaagatgaaattct
tactgatacttggttatattcaactagtttcgcaataatagcttgggttaccgcgggatt
aactgcattttatatgtttcggatctatttacttacctttgaagggcattttggtgttca
ggttcaaaattacattggtaaacaaaaaatccccttctattcactatctctatggggtaa
gggagtttctaaaagaattaacaaaaataaaaattttagtttattaactaaggaacgttc
ctcttttttttcaaaaaagatatattcaattgatgatcgtgctagaaatgtgacacgcca
ctttattactattgttcattttgagaataaaaaaagattttcctatccttatgaatcgga
caatactatgttattccctctacttgtgttgtgtctatttactttgttcgttggggctat
aggaattcctttaagtcaagaaggggtaaatttagatatattatctaaatggttaactcc
ggctataaatctttttcctcaaaaattgaaaaattcgatgaattggtacgaatttttcaa
cgatgccgttttttcggtcagtatagcttcgttaggaatatttatagcagcccttttata
taaatcgtcctattcctctttactaaatttggatttaattaattcagttcttaaaacgaa
aagtggttttaagagactcgtttgggacaaaattataaatacaatatataattggtcata
taatcgtgcttatatagattccttttatacaatgtctttaactggaggaataagaaaatc
cgccgaatttattcatttttttgatcgacgggtaattgatggaagtacgaatgtgtttgg
tgttattactttctt??ctgatatcttggcagcattccgagtaactcctcaacccggagt
tccaccggaagaagcaggggccgcggtagctgccgagtcttctactggtacatggacagc
tgtatggacggatggacttaccagtctggatcgttacaaagggcgatgctaccacatcga
gccagttcctggagaagaagagcaatttattgcttatgtagcttaccccttagacctttt
tgaagaaggctctgttactaacatgtttacttccatcgtaggtaatgtatttgggttcaa
agccctgcgcgccctacgtctggaagatttgcgaattcccattgcttatgttaaaacctt
ccaaggaccgcctcatggcattcaggtagagagagataaattgaacaagtatggtcgtcc
cctgttgggatgtactattaaacctaaattaggtttatctgctaaaaactacggtagagc
agtttatgaatgccttcgtggtggacttgattttaccaaagatgatgaaaacgtgaactc
ccaaccatttatgcgttggagagatcgtttctgcttttgtgccgaagcactttataaagc
gcaggctgaaacaggtgaaatcaaagggcattacttgaatgctactgcaggtacatgcga
agaaatgatgaaaagagctgtatttgctcgagaattgggagttcctatcgtaatgcatga
ttacttaacagggggattcactgcaaatactaccttggctcattattgccgagataatgg
cttacttcttcacattcaccgtgcaatgcatgcagttattgataggcagaagaatcatgg
tatgcacttccgcgtactagctaaagcgttacgtatgtctggcggagatcatgttcacgc
cggtactgtggtagggaaacttgaaggcgaaagagatatcactttgggctttgttgattt
actgcgcgatgattatattgaaaagatcgctcccgcggtatttatttcactcaagattgg
gtctctatgccgggtgttctgcctgtggcttcaggaggtattcatgtttggcatatgcct
gctctgacggagatttttggagatgattcggtactacagttcggtggaggaactttggga
c???????????????????????????????????????????????????????????
????attgtggattctttcttttatccaccattttatatttct-----------aagatg
ctagtgactcgacatcagttggtaatggaaatagtccatggtggagctcgagtagaatgt
attaattcatttttcggagcaagaatctagggttaatgcaaatcaataaattggaacaac
ttcgtgaatatctcttagatataaaaatcgaaaggatcccagtcgagcaaattcttcagt
aaaaaggaaaataggttggaattaatcaaactttttcgacacaaagtgtatcacacggga
atccatcgttcgtaagattcttgtctagaaggaaatcccaaataaggggtatgttgctac
catttttaaaggattaagaagcaccgaaggaatgtctaaacctaatgattgataaaggat
cccaaaacaaggaaacaccgcctcaataactgctgggacagatttaagaatccaaatcta
tttttaaacgagagacaaacgaaatggcgggtgtaaagaccactcaataaatgaaattgc
ctagctatagttctttgagctatttaaatttaatttgagttatgagtacgaattatctct
tttttcattttcaagaacgaagaagaaaaaaagatttaaatcatagtctaattgatttga
tgattttatggatccttttttcatttattagaattttatacatagataaaacttcggatc
aaattctttgttctcgagccgtacgaggagaaaacttcctatacgtt?????????????
????????????????????????????????????????????????????????????
????????????????????????????????????????????????????????????
????????????????????????????????????????????????????????????
????????????????????????????????????????????????????????????
????????????????????????????????????????????????????????????
?????????????????????????????????????????????????tctatagagga
attaaataaattattagaagcttagttattaactattatttcttatctagttagagtcga
gatgaattgaatatctaaaatcatggattttcaaatcaataatcaatattgactattata
aaatattataaaacataacgattaatagagcgatgattaatagagcgatatagaatttgg
atttatttatcactaatacaaattcaatttgaatattattcaattggatatatcttttat
tatttgagttttagataattaaagttttcgtttttgaattcaaatgacatttgaacttct
ttttattgtatttttttattttattctatatcatatagttccaattacgaatggttagtt
ataactaatgagacattccctactttgattcataaagaggtaagtagtaaaggccgaaat
taagatgat-aaaaaaaaatcgaaccttcaagtatttaaaattacatcaaaaacgtgaca
gttagatatatttaccttggatatatccatccatattgaattgcagatacagaaatggta
gaatcatagtcgattggactaaatccaaagatggttctcctatagtcctatagaaggtag
gtaagaaataaacaaaaacattttttcgagataggaatctcgtatctaatgaattcaatg
atttcagtataaatgaaagaaaaaaagaaacgccatcacaatgaaatttgaatctcaaca
caaaacgaagggggatatggcgaaattggtagacgctacggacttaattggattgggcct
tggtatggaaacccgctgagtgagaactttcaaattcagagaaaccctggaattaataaa
aaggggcaatcctgagccaaatcctattttccgaaaacaaaggttcagaaagtgaaaaag
gggataggtgcagagactcaatggaagctgttctaacaaatggagttggctgcggtagtc
gaaaagtctttccatcaaaaagtcataattcataaagtataagtattaaggatgaagtga
aggataaacgtatatacatacgtagtgaataatatattaaatgagtaatgacagcccgaa
tgaatctatattttttctatgaaaaaataaagaattgttgttaatagattccacgtttaa
gaaagaatcgaatattcattgatcaaatgattcactccatagtctgatatatcttttcac
gaactgattaatcggacgagaataaagatagagtcccattctacatgtcaatgtcggcaa
caatgaaatttatagttaagaggaaaatccgtcgactttgaaaatcgtgagggttcaagt
ccctctatccccaaatagactattcgactctccaactatctatttacctatccctttttt
gttatccgttcaaaatgccttatcga-tcactctattctcttagaagtgatcgcgtcgaa
aatgtccttttcttatcacacctatatgatatacatacaaatgaacatgtttgagaaaga
aatccccatttgaatgatttacaatctatataattacttaaatactgaaattaccaaagt
tctcttttttaagatacaagccaagcaatttcagtacataaataaaacttaggaattccc
tttccttct???????????????????????????????????????????????????
????????????????????????????????????????????????????????????
?????????????????
>Mycetia_cauliflora_bg54
ttatcgaattcaaaccaaaaacaaatagccgacagcgagtcgatcggttaattcaagtta
attgaataagacatgagagttaacaacccatttgattgttatcattcaattgaatccaat
tcaattgtttcaataaagaaacagtgaatttgaaaaataggtttttcaaatttttagaat
ctcaagtggatgaataagaatcttgagaaagcctttcatttgtttatcattatagataat
cccatctatattatctattctatggaattcgaacccgagttctatttacattacgattca
ttaatttctatcggattcaaaaagggtaaattgggttgcgttatatatatgaaagggtat
acaataatgatgtatttggcaaatcatatggtctaataatcaaacattctgattagttga
taattttagtattggttgggaattttgtgaaagattcctgtgaaaaattgcattaacaac
gaattcgtgtcgagtagaccttgttgttgtgagaattcttaattcatgagttgtagggag
ggattt??????????????????????????????????????????????????????
????????????????????????????????????????????????????????????
????????????????????????????????????????????????????????????
????????????????????????????????????????????????????????????
????????????????????????????????????????????????????????????
????????????????????????????????????????????????????????????
????????????????????????????????????????????????????????????
????????????????????????????????????????????????????????????
????????????????????????????????????????????????????????????
????????????????????????????????????????????????????????????
????????????????????????????????????????????????????????????
????????????????????????????????atgctatggaggggcccactcctatttc
tgctcttatacatgctgctaccatggtagcagcgggaatttttcttgtagcccggcttct
tcctcttttcatagttataccttacataatgaatttcatttcgttagtaggaataataac
agtattattaggagctactttagctcttgctcaacaagacattaagagaggtttagccta
ttccacaatgtctcaattgggttatatgatgctagctctgggtatggggtcttatcgaag
tgctttatttcatttgattactcatgcctattccaaagccttattatttttaggatctgg
atccattattcactcaatggaaacagttgttgggtattctccccataaaagtaaaaatat
ggctcttatgggaggtttaacaaaacatgtaccaattaccaaaagcacttttttagtagg
tacactttctatttgtggtattccaccgttggcttgtttttggtccaaagatgaaattct
tactgatacttggttatattcaactagtttcgcaataatagcttgggttaccgcgggatt
aactgcattttatatgtttcggatctatttacttacttttgtagggcattttggtgttca
ggttcaaaattacattggtaaacaaaaaatccccttctattcactatctctatggggtaa
gggagtttctaaaagaattaacaaaaataaaaattttagtttattaactaaggaacgttc
ctcttttttttcaaaaaagatatattcaattgatgatcgtgctagaaatgtgacacgcca
ctttattactattgttcattttgagaataaaaaaaaattttcctatccttatgaatcgga
caatactatgttattccctctacttgtgttgtgtctatttactttgttcgttggggctat
aggaattcctttaagtcaagaaggggtaaatttagatatattatctaaatggttaactcc
ggctataaatctttttcctcaaaaattgaaaaattcgatgaattggtacgaatttttcaa
cgatgccgttttttcggtcagtatagcttcgttaggaatatttatagcagcccttttata
taaatcgtcctattcctctttactaaatttggatttaattaattcagttcttaaaacgaa
aagtggttctaagagactcgtttgggacaaaattataaatacaatatataattggtcata
taatcgtgcttatatagattccttttatacaatgtctttaactggaggaataagaaaatc
cgccgaatttattcatttttttgatcgacgggtaattgatggaattacgaatgtgtttgg
tgttattactttctttg???????cttggcagcattccgagtaactcctcaacccggagt
tccaccggaagaagcaggggccgcggtagctgccgagtcttctactggtacatggacagc
tgtatggacggatggacttaccagtctggatcgttacaaagggcgatgctaccacatcga
gccagttcctggagaagaagagcaatttattgcttatgtagcttaccccttagacctttt
tgaagaaggctctgttaccaacatgtttacttccatcgtaggtaatgtatttgggttcaa
agccctgcgcgccctacgtctggaagatttgcgaattcccattgcttatgttaaaacctt
ccaaggaccgcctcatggcattcaggtagagagagataaattgaacaagtatggtcgtcc
cctgttgggatgtactattaaacctaaattaggtttatctgctaaaaactacggtagagc
agtttatgaatgccttcgtggtggacttgattttaccaaagatgatgaaaacgtgaactc
ccaaccatttatgcgttggagagatcgtttctgcttctgtgccgaagcactttataaagc
gcaggctgaaacaggtgaaatcaaagggcattacttgaatgctactgcaggtacagtaga
agaaatgatgaaaagagctgtatttgctcgagaattgggagttcctatcgtaatgcatga
ttacttaacagggggattcactgcaaatactaccttggctcattattgccgagataatgg
cttacttcttcacattcaccgtgcaatgcatgcagttattgataggcagaagaatcatgg
tatgcacttccgcgtactagctaaagcgttacgtatgtctggcggagatcatgttcacgc
cggtactgtggtagggaaacttgaaggcgaaagagatatcactttgggctttgttgattt
actgcgcgatgattatattgaaaagatcgctcccgcggtatttatttcactcaagattgg
gtctctatgccgggtgttctgcctgtggcttcaggaggtattcatgtttggcatatgcct
gctctgacggagatttttggagatgattcggtactacagttcggtggaggaactttggga
c???????????????????????????????????????????????????????????
????attgtggattctttcttttatccaccattttatatttct-----------aagatg
ctcgtgactcgacatcagttggtaatggaaataggccatggtggagctcgagtagaatgt
attaattcatttttcggagcaagagtctagggttaatgcaaatcaataaattggaacaac
ttcgtgaatatctcttagatataaaaatcgaaaggatcccagtcgagcaaattcttcagt
aaaaaggaaaattggttggaattaatcaaactttttcgacacaaagtgtatcacacggga
atccatcgttcgtaagattcttgtctagaaggaaatccaaaataaggggtatgttgctac
catttttaaaggattaagaagcaccgaaggaatgtctaaacctaatgattgataaaggat
cccaaaacaaggaaacaccgcctcaataactgctgggccagatttaagaatccaaatcta
tttttaaacgagagacaaacgaaatggcgggtgtaaagaccactcaataaatgaaattgc
ctagctatagttctttgagctatttaaatttaatttgagttatgagtacgaattatctct
tttttcattttcaagaacgaagaagaaaaaaagatttaaatcatagtctaattgatttga
tgattttatggatccttttttcatttattagaattttatacatagataaaacttcggatc
aaattctttgttctcgagccgtacgaggagaaaacttcctatacgttt????????????
????????????????????????????????????????????????????????????
????????????????????????????????????????????????????????????
????????????????????????????????????????????????????????????
????????????????????????????????????????????????????????????
????????????????????????????????????????????????????????????
??????????????????????atccattttagatctatctattttagatctatagagga
attaaataaattattagaagcttagttattaactattatttcttatctagttagagtcga
gatgaattgaatatctaaaatcatggattttcaaatcaataatcaatattgactattata
aaatattataaaacataacgattaatagagcgatgattaatagagcgatatagaatttgg
atttatttatcactaatacaaattcaatttgaatattattcaattggatatatcttttat
tatttgagttttagataattaaagttttcgtttttgaattcaaatgacatttgaacttct
ttttattgtatttttttattttattctatatcatacagttccaattacgaatggttagtt
ataactaatgagacattccctactttgattcataaagaggtaagtagtaaaggccgaaat
taagatgataaaaaaaaaatcgaaccttcaagtatttaaaattacatcaaaaacgtgaca
gttagatatatttaccttggatatatccatccatattgaattgcagatacagaaatggta
gaatcatagtcgattggaccaaatccaaggatggttctcctatagtcctatagaaggtag
gtaagaaataaacaaaaacattttttcgagataggaatctggtatctaatgaattcaatg
atttcagtataaatgaaagaaaaaaagaaacgccatcacaatgaaatttgaatctcaaca
caaaacgaagggggatatggcgaaattggtagacgctacggacttaattggattgggcct
tggtatggaaacccgctgagtgagaactttcaaattcagagaaaccctggaattaataaa
aaggggcaatcctgagccaaatcctattttccgaaaacaaaggttcagaaagtgaaaaag
gggataggtgcagagactcaatggaagctgttctaacaaatggagttggctgcggtagtc
gaaaagtctttccatcaaaaattcataattcataaagtataagtattaaggatgaagtga
aggataaacgtatatacatacgtagtgaataatatattaaatgagtaatgacagcccgaa
tgaatctatattttttctatgaaaaaataaagaattgttgttaatagattccacgtttaa
gaaagaatcgaatattcattgatcaaatgattcactccatagtctgatagatcttttcac
gaactgattaatcggacgagaataaagatagagtcccattctacatgtcaatgtcggcaa
caatgaaatttatagttaagaggaaaatccgtcgactttgaaaatcgtgagggttcaagt
ccctctatccccaaatagactattcgactctccaactatctatttacctatccctttttt
gttatccgttcaaaatgccttatcga-tcactctattctcttagaagtgatcgcgtcgaa
aatgtccttttcttatcacacctatatgatatacatacaaatgaacatgtttgagcaaga
aatccccatttgaatgatttacaatctatataattacttaaatactataattacttaaat
actctatataattacttaaatactgaaataattacttaaatactgaaattaccaaagttc
tctttttt????????????????????????????????????????????????????
????????????????????????????????????????????????????????????
?????????????????
>Neohymenopogon_parasiticus_OR789705
ttatcgaattcaaaccaaaaacaaatagccgacagcgagtcgatcggttaattcaagtta
attgaataagacatgagagttaacaacccatttgattgttatcattcaattgaatccaat
tcaattgtttcaataaagaaacagtgaatttgaaaaataggtttttcaaatttttagaat
ctcaagtggatgaataagaatcttgagaaagcctttcatttgtttatcattatagacaat
cccatctatattatctattctatggaattcgaacccgagctctatttacattacgattca
ttaatttctatcggattcaaaaagggtaaattgggttgcgttatatatatgaaagggtat
acaataatgatgtatttggcaaatcatatggtctaataatcaaacattctgattagttga
taattttagtattggttgggagttttgtgaaagattcctgtgaaaaattgcattaacaac
gaattcgtgtcgagtagaccttgttgttgtgagaattcttaattcatgagttgtagggag
ggatttggcgggacttcttctttttccaacggcaacaaaaaatcttcgtcgtatgtggtc
ttttcagagtgtttttttgttaagtctagtcatgcttttttcaatcaatctatcgattca
gcaaataaatagaaattttatctatcaacatgtctggtcttgggttattattaatgattt
ttctttagaattcggctatttgatcgatccacttacttctattatgtcaatattaatcac
tactgttggaattatggttcttatttatagtgataattatatggctcatgatcaatcgta
tttgagattttttgcttatatgagttttttcagtacttccatgttgggattagttactag
ttctaatttaatacaaatttatattttttgggaattggttggggtatgttcttatctatt
aataggattttggtttacacgacctcttgcagcaaatgcttgccaaaaagcttttgtaac
taatcgtataggggattttggtttattattaggaattttgggttttttttggataacagg
tagtttcgaatttcgggatctattcgaaatattcaataacttgattgttgataatgaagt
gaattttttatttgttactttgtgtgctgttctattatttgccggtgccgttgctaaatc
tgcacaatttccccttcatgtatggttacccgatgctatggaggggcccactcctatttc
tgctcttatacatgctgcgaccatggtagcagcgggaatttttcttgtagcccggcttct
tcctcttttcatagttataccttacataatgaatttcatttcgttagtaggaataataac
agtattattaggagctactttagctcttgctcaaaaagacattaagagaggtttagccta
ttccacaatgtctcaattgggttatatgatgctagctctgggtatggggtcttatcgaag
tgctttatttcatttgattactcatgcctattccaaagccttattatttttaggatctgg
atccattattcactcaatggaaacagttgttgggtattctccccataaaagtcaaaatat
ggctcttatgggaggtttaacaaaacatgtaccaattaccaaaagcacttttttagtagg
tacactttctatttgtggtattccaccgttggcttgtttttggtccaaagatgaaattct
taccgatacttggttatattcaactagttttgcaataatagcttgggttaccgcgggatt
aactgcattttatatgtttcggatctatttacttacttttgaagggcattttggtgttca
ggttcaaaattacattggtaaacaaaaaacccccttctattcactatctctatggggtaa
gggagtttctaaaaaaattaacaaaaataaaaattttagtttattaactaaggaacgttc
ctcttttttttcaaaaaagatatattcaattgatgattgtgctagaaatgtgacacgccc
ctttattactattgttcattttgagaataaaaaaaaaatctcctatccttatgaatcgga
caatactatgttattccctctacttgtgttgtgtctatttactttgtttgttgaggctat
aggaattcctttaagtcaagaaggggaaaatttagatatattatctaaatggttaactcc
gtctataaatctttttcctcaaaaattgaaaaattcgatgaattggtacgaatttttcaa
agatgccgttttttcagtcagtatagcttccttaggaatatttatagcagcccttttata
taaatcgtcctattcctctttactaaatttggatttaattaattcagttcttaaaatgaa
aagtggttctaagagactcctttgggacaaaattacaaatacaatatataattggtcgta
taatcgtgcttatatagattccttttatacaatgtctttaactggaggaataagaaaatc
cgccgaatttattcatttttttgatcaacgggtaattgatggaattacgaatgtgtttgg
tgttattactttttttgctgatatcttggcagcattccgagtaactcctcaacccggagt
tccaccggaagaagcaggggccgcggtagctgccgagtcttctactggtacatggacaac
tgtatggacggatggacttaccagtctggatcgttacaaagggcgatgctaccacatcga
gccagttcctggagaagaagatcaatatattgcttatgtagcttaccccttagacctttt
tgaagaaggctctgttactaacatgtttacttcgatcgtaggtaatgtatttgggttcaa
agccttgcgcgccctacgtctggaagatttgcgaattcccattgcttatattaaaacctt
ccaaggaccgcctcatggcattcaggtagagagagataaattgaacaagtatggtcgtcc
cctgttgggatgtactattaaacctaaattaggtttatctgctaaaaactacggtagagc
agtttatgaatgccttcgtggtggacttgattttaccaaagatgatgaaaacgtgaactc
ccaaccatttatgcgttggagagatcgtttcttattttgtgccgaagcactttataaagc
gcaggctgaaacaggtgaaatcaaagggcattacttgaatgctactgcaggtacatgcga
agaaatgatcaaaagagctgtatttgctcgagaattgggagttcctatcgtaatgcatga
ttacttaacagggggattcactgcaaatactagcttggctcattattgccgagataatgg
cttacttcttcacattcaccgtgcaatgcatgcagttattgataggcagaagaatcatgg
tatgcacttccgcgtactagctaaagcgttacgtatgtctggcggagatcatattcactc
cggtactgtggtagggaaacttgaaggcgaaagagatatcactttgggctttgttgattt
actgcgcgatgattatattgaaaagatcgctcccgcggtatttatttcactcaagattgg
gtctctatgccgggtgttctacctgtggcttcaggaggtattcatgtttggcatatgcct
gctctgacggagatttttggagatgattcggtactacagttcggtggaggaactttggga
catgctaaaacttcgtttgaaacgatgtggtagaaagcaacgtgcgacttgaagggcccg
atctattgtggattctttcttttatccaccattttatatttctatatttaagtgaaggtg
ctcgtgactcgacatcagttggtaatggaaatagtccatggtggagctcgagtagaatgt
attaattcatttttcggagcaagaatctagggttaatgcaaatcaataaattggaacaac
ttcgtgaatatctcttagatataaaaatcgaaaggatcccagtcgagcaaattcttcagt
aaaaaggaaaattggttggaattaatcaaactttttcgactcaaagtgtatcacacggga
atccatcgttcgtaagattcttgtctagaaggaaatccaaaataaggggtatgttgctac
catttttaaaggattaagaagcaccgaaggaatatctaaacctaatgattgataaaggat
cccaaaacaaggaaacaccgtctcaataactgctgggccagatttaagaatccaaatcta
tttttaaacgagagacaaacgaaatggcgggtgtaaagaccactcaataaatgaaactga
ctaactatagttctttgagctatttaaatttaatttgagttatgagtacgaattatctct
tttttcattttcaagaacgaagaagaaaaaaagatttaaatcatagtctaattgatttga
tgattttatggatccttttttcatttattagaattttatacatagataaaacttcggatc
aaattctttgttctcgagccgtacgaggagaaaacttcctatacgtttctaggaggggta
ttattcatctacatctatctcaatgagctgtctatcgaatcgttgcaattgatgttcgat
cccgaagagaaggaaaagatcttcaaaaagtgggtttttatgatcccataaagaatcaaa
cttatttaaatgttcctgctattctatatttccttgaaaggggtgctcaacttacaggaa
ccgttcaggatctttttaaaaaggcgtgggattttaaggaacttcgccctaatcaaagtc
aatttaattaaagccggctatcggaatcgaaccgatgaccatcgcattacaaatgcgatg
ctctaacctctgagctaagcgggctcatataa----tatccattttagatctatagagga
attaaataaattattagaagcttagttattaactattatttcttatctagttagagtcga
gatgaattgaatatctaaaatcatggattttcaaatcaataataaatattgaatattata
aaatattataaaacacaac---------------gattaatagagcgatatagaatttgg
atttttttatcactaatacaaatacaattcgaatattattcaattggatatatcttttat
tatttgagttttagataattaaagttttcatttttgaatttaaatgacatttgaacttct
ttttattgtattattttatttgattctatatcatatagttccaattacgaatggttagtt
ataactaatgagacattcccgactttcattcataaagaggtaagtagtaaaggccgaaat
taagatgat-aaaaaagaatcgaaccttcaagtatttaaaattacatcgaaaacgtgaca
gttagatatattttccttggatatatccatccatattgaattgcagatacagaaatgcta
gaatcatagtcgattggaccaaatccaaagatggttctcctatagtcctatagaaggtag
gtaagaaataaacaaaaacattttttcgagataggaatctggtatctagtgaattcaatg
atttcagtataaatgaaagaaaaaaagaaacgacatcacaatgaaatttgaatctcaaca
caaaacgaagggggatatggcgaaattggtagacgctacggacttaattggattgggcct
tggtatggaaacccgctgagtgagaactttcaaattcagagaaaccctggaattaataaa
aaggggcaatcctgagccaaatcctattttccgaaaacaaaggttcagaaagtgaaaaag
gggataggtgcagagactcaatggaagctgttctaacaaatggagttggctgcggtagtc
gagaagtctttccatcaaaaa--cataattcataaagtataagtattaaggatgaagtga
aggataaacgtatatacatacgtagtgaataatctattaaatgagtaatgacagcccgaa
tgaatctatattttttcatagaaaaaatatagaattgttgttaatagattccacgtttaa
gaaagaatcgaatattcattgatcaaatgattcactccatagtctgatagatcttttcac
gaactgattaatcggacgagaataaagatagagtcccattctacatgtcaatgtcggcaa
caatgaaatttatagttaagaggaaaatccgtcgactttgaaaatcgtgagggttcaagt
ccctctatcccca???????????????????????????????????????????????
????????????????????????????????????????????????????????????
????????????????????????????????????????????????????????????
????????????????????????????????????????????????????????????
????????????????????????????????????????????????????????????
????????????????????????????????????????????????????????????
????????????????????????????????????????????????????????????
?????????????????
>Argostemma_yappii_KY378693
ttatcgaattcaaaccaaaaacaaatagccgacagcgagtcgatcggttaattcaagtta
attgaataagacatgagagttagcaacccatttgattgttatcattcaat??????????
??????????????????????????????????????????????????tttttagaat
ctcaagtggatgaataagaatcttgagaaagcctttcatttgtttatcattatagacaat
accatctatcttatctattctatggaattcgaacccgagctctatttacattacgattcg
ttaatttctatcggattcaaaaagggtaaattgggttgcgttatatgtatgaaagggtat
acaataatgatgtatttggcaaatcatatggtctaataatcaaacattctgattagttga
taatttgagtattggttgggaattttgggaaagattcctgcgaaaaatcgcattaacaac
gaattcgtgtcgagtagaccttgttgttgtgagaattcttaattcatgagttgtagggag
ggatttggcgggacttcttctttttccaacggcaacaaaaaatcttcgtcgtatgtggtc
ttttcagagtgttttattgttaagtctagtcatgcttttttcaatcaatctatctattca
gcaaataaatagaaattttatctatcaacatgtctggtcttgggtcattattaatgattt
ttctttagaattcggctatttgatcgatccacttacttctattatgtcaatattaatcac
tactgttggaattatggttcttatttatagtgataattatatggctcatgatcaatcgta
tttgagattttttgcttatatgagttttttcagtacttccatgttgggattagttactag
ttctaatttaatacaaatttatattttttgggaattggttggggtatgttcttatctatt
aataggattttggtttacacgacctcttgcagcaaatgcttgccaaaaagcttttctaac
taatcgtataggggattttggtttattattaggaattttgggttttttttggataacagg
tagtttcgaatttcgggatctattcgaaatattcaataacttgattgttgataatgaagt
gcattttttatttgttactttgtgtgctggtctattatttgccggtgccattactaaatc
tgcacaatttccccttcatgtatggttacccgatgctatggaggggcccacccctatttc
tgctcttatacatgctgctaccatggtagcagcgggaatttttcttgtagcccggcttct
tcctcttttcatagttataccttacataatgaatttcatttcattagtaggaataataac
agtattattaggagctactttagctcttgctcaaaaagatattaagagaggtttagccta
ttccacaatgtctcaattgggttatatgatgctagctctgggtatggggtcttatcgaag
tgctttatttcatttgattactcatgcctattccaaagccttattatttttaggatctgg
atccattattcactcaatggaaacagttattgggtattctccctctaaaagtcaaaatat
agcccttatgggaggtttaacaaaacatgtaccaattaccaaaagcacttttttagtagg
tacactttcgatttgtggtattccaccgttggcttgtttttggtccaaagatgaaattct
tactgatacttggttctattcaactagtttcggaataatagcttgggttaccgcgggatt
aactgcattttatatgtttcggatctatttacttacctttgaagggcattttggtgttca
ggttcaaaattacattggtaaacaaaaaatccctttctattcactatctctatggggtaa
gggagtttctaaaagaattaacaaaaataaaaaatggagtttattaactaaggaacgttc
ctcttttttttccaaaaagatatattcaattgatgatcgtgctagaaatgtgacacgccc
ctttattactattgttcattttgagaataaaaaaaaaaattcctatccttatgaatcgga
caatactatgttattccctctacttgtgttgtgcctatttactttgttcgttggggctat
aggaattcctttaagtcaagaaggggtaaatttagatatattatctaaatggttaactcc
gtctataaatctttttcctcaaaaattgaaaaattcgtaccaattcatcgaatttttcaa
agatggcgttttttcagtcagtatagtttctttaggaatatttatagcagcccttttata
taaatcgtcctattcctctttactaaattttgatttaattaattcagttcttaaaatgaa
aagtggttcgaagagactcctttgggacaaaattataaatacaatatatagttggtcata
taatcgtgcttatatagattccttttatacaatgtctttaactgtaggaataagaaaatc
cgctgaattgattcatttttttgatcgatgggtaattgatggaattacgaatgcgtttgg
tgttattactttctttgctgatatcttagcagcattccgagtaacccctcaacccggagt
tccaccggaagaagcaggggccgcggtagctgccgagtcttctactggtacatggacaac
tgtctggacggatggacttaccagtctggatcgttacaaagggcgatgctaccacatcga
gccagttactggagaagaagatcaatatattgcttatgtagcttatcccttagacctttt
tgaagaaggctctgttactaacatgtttacttccatcgtaggtaatgtatttgggttcaa
agccctgcgcgccctacgtctggaagatttgcgaattcccattgcttatattaaaacctt
ccaaggaccgcctcatggcattcaggtagagcgagataaattgaacaagtatggtcgtcc
cctgttgggatgtactattaaacctaaattaggtttatctgctaaaaactacggtagagc
agtttatgaatgccttcgtggtggacttgattttaccaaagatgatgaaaacgtgaactc
ccaaccatttatgcgttggcgagatcgtttcttattttgtgccgaagcactttataaagc
gcaggctgaaacaggtgaaatcaaagggcattacttgaatgctactgcaggtacatgcga
agaaatgatcaaaagagctgtatttgctcgagaattgggagttcctatcgtaatgcatga
ttacttaacagggggattcactgcaaatactagcttggctcattattgccgagataatgg
cttacttcttcacattcaccgtgcaatgcatgcagttattgataggcagaagaatcatgg
tatgcacttccgcgtactagctaaagcgttacgtatgtctggcggagatcatattcacgc
cggtactgtggtagggaaacttgaaggcgaaagagatatcactttgggctttgttgattt
actgcgcgatgattatattgaaaagatcgctcccgcggtatttatttcactcaagattgg
gtctctatgccaggtgttctgcctgtggcttcagggggtattcatgtttggcatatgccg
gctctgacggagatttttggagatgattcggtactacagttcggtggaggaactttggga
catgctaaaacttcgtttgaaacgatgtggtagaaagcaacgtgcgacttgaagggaccg
atctattgtggattctttcttttatccaccattttctatttctatatataagtgaaggtg
ctcgtgactcgacatcagttgctaatggaaatagtccatggtggagctcgagtagaatgt
cttaattcattttttggagcaagaatctagggttaatgcaaatcaataaagtggaacaac
ttcgtgaatatctcgtagatataaaaatcgaaagtatcccagtcgagcaaattcttcagt
aaaaaggaaaatgggttggaattaatcaaactttttcgacccaaagtgtatcacacggga
atccagcgttcgtaagattcttgtctagaaggaaatccaaaataaggggtatgttgctac
catttttaaaggattaagaagcaccgaaggaatgtctaaacctaatgattgataaaggat
cccaaaacaaggaaacaccgtctcaataactgctgggccagatttaagaatccaaatcca
tttttaaacgagaggcaaatgaaatggcgggtgtaaagaccactcaataactgaaattgc
ctaactatagttctttgagctatttaaatttcatttgagttatgagtacgaattatctct
tttttcattttcaagaacgaagaagaaaaaaagatttaaatcatagtctaattgatttga
ttattttatggatccttttttcatttattagaattttatacatagataaaacttcggatc
aaattctttggtctcgagccgtacgaggagaaaacttcctatacgtttctaggaggggta
ttattcatctacatctatctcaatgagctatctatcgaatcgttgcaattgatgttcgat
cccgaagagaaggaaaagatcttcaaaaagtgggtttttatgatcccatcaagaatcaaa
cttatttaaatgtttctgctattctatatttccttgaaaggggtgctcaacttacaggaa
ccgttcaggatctttttaaaaaggcgtgggattttaaggaacttcgccctaatcaaagtc
aaattaattaaagccggctatcggaatcgaaccgatgaccatcgcattacaaatgcgatg
ctctaacctctgagctaagcgggctcatataa----tatccgttttaaatctatagagga
attaaataaattattagaagcttaattattaactattatttcttatctagttagagtcga
gatgaatttaatatctaaaatcatggattttcaaatcaataatcaatattgaatattata
aaatattataaaacacaac---------------gattaatagagcgatatagaatttgg
atttatttatcactaatacaaatacaattcgaatattattcaattggatatatcttttat
tatttgagttttagataattaaagttttcgtttttgaattcaaatgacatt?????????
????????????????????????????????????????????????????????????
????????tgagacatttcctactttcattcataaagaggtaagtagtaaaggccgaaat
taagatgat-aaaaaagaatcgaaccttcaagtatttaaaattacatcgaaaacgtgaca
gttagatatatttaccttggatatatccatccatattgaattgcagatacagaaatagta
gaatcatagtcgattggaccaaatccaaagatggttctcttatagtcctatagaaggtag
gtaagaaataaacaaaaacattttttcgagataggaatctggtatctaatgaattcaatg
atttcagtctaaatgaaagaaaaaaagaaacgacatcacaatgaaatttgaatctcaaca
caaaacgaagggggatatggcgaaattggtagacgctacggacttaattggattgggcct
tggtatggaaacccgctgagtgagaactttcaaattcagagaaaccctggaattaataaa
aaggggcaatcctgagccaaatcctattttccgaaaacaaaggttcaaaaggggaaaagg
gggataggtgcagagactcaatggaagctgttctaacaaatggagttgtctgcggtagtc
gagaagtctttccatcaaaaagtgataattcataaagtataagtattaaggatgaagtga
ataatataataatatatattcataatatatta-atattaaatgagtaatgacagcccgaa
tgaatctatattttgtctatgaaaaaataaagaattgttgttaatagattccacgtttaa
gaaagaatcgaatattcattgatcaaatgattcactccatagtctgatagatcttttcat
gaactgattaatcggacgagaataaagatagagtcccattttacatgtcaatgtcggcaa
caatgaaatttatagttaagaggaaaatccgtcgactttgaaaatcgtgagggttcaagt
ccctctatcccca???????????????????????????????????????????????
????????????????????????????????????????????????????????????
????????????????????????????????????????????????????????????
????????????????????????????????????????????????????????????
????????????????????????????????????????????????????????????
????????????????????????????????????????????????????????????
????????????????????????????????????????????????????????????
?????????????????
>Mycetia_faberi_ca19
ttatcgaattcaaaccaaaaacaaatagccgacagcgagtcgatcggttaattcaagtta
attgaataagacatgagagttaacaacccatttgattgttatcattcaattgaatccaat
tcaattgtttcaataaagaaacagtgaatttgaaaaataggtttttcaaatttttagaat
ctcaagtggatgaataagaatcttgagaaagcctttcatttgtttatcattatagataat
cccatctatattatctattctatggaattcgaacccgagttctatttacattacgattca
ttaatttctatcggattcaaaaagggtaaattgggttgcgttatatatatgaaagggtat
acaataatgatgtatttggcaaatcatatggtctaataatcaaacattctgattagttga
taattttagtattggttgggaattttgtgaaagattcctgtgaaaaattgcattaacaac
gaattcgtgtcgagtagaccttgttgttgtgagaattcttaattcatgagttgtagggag
ggattt??????????????????????????????????????????????????????
????????????????????????????????????????????????????????????
????????????????????????????????????????????????????????????
????????????????????????????????????????????????????????????
????????????????????????????????????????????????????????????
?????????????????????????????????????????tgttgggattagttactag
ttctaatttaatacaaatttatattttttgggaattggtgggggtatgttcttatctatt
aataggattttggtttacacgacctcttgcagcaaatgcttgtcaaaaagcttttgtaac
taatcgtataggggattttggtttattattaggaattttgggttttttttggataacagg
tagtttcgaatttcgggatctattcgaaatattcaataacttgattgttgataatgaagt
gaattttttatttgttactttgtgtgctggtctattatttgcgggtgccattgctaaatc
ggcacaatttccccttcatgtatggttacctgatgctatggaggggcccactcctatttc
tgctcttatacatgctgctaccatggtagcagcgggaatttttcttgtagcccggcttct
tcctcttttcatagttataccttacataatgaatttcatttcgttagtaggaataataac
agtattattaggagctactttagctcttgctcaacaagacattaagagaggtttagccta
ttccacaatgtctcaattgggttatatgatgctagctctgggtatggggtcttatcgaag
tgctttatttcatttgattactcatgcctattccaaagccttattatttttaggatctgg
atccattattcactcaatggaaacagttgttgggtattctccccataaaagtcaaaatat
ggctcttatgggcggtttaacaaaacatgtaccacttaccaaaagcacttttttagtagg
tacactttctatttgtggtattccaccgttggcttgtttttggtccaaagatgaaattct
tactgatacttggttatattcaactagtttcgcaataatagcttgggttaccgcgggatt
aactgcattttatatgtttcggatctatttacttacctttgaagggcattttggtgttca
ggttcaaaattacattggtaaacaaaaaatccccttctattcactatctctatggggtaa
gggagtttctaaaagaattaacaaaaataaaaattttagtttattaactaaggaacgttc
ctcttttttttcaaaaaagatatattcaattgatgatcgtgctagaaatgtgacacgcca
ctttattactattgttcattttgagaataaaaaaagattttcctatccttatgaatcgga
caatactatgttattccctctacttgtgttgtgtctatttactttgttcgttggggctat
aggaattcctttaagtcaagaaggggtaaatttagatatattatctaaatggttaactcc
ggctataaatctttttcctcaaaaattgaaaaattcgatgaattggtacgaatttttcaa
cgatgccgttttttcggtcagtatagcttcgttaggaatatttatagcagcccttttata
taaatcgtcctattcctctttactaaatttggatttaattaattcagttcttaaaacgaa
aa??????????????????????????????????????????????????????????
????????????????????????????????????????????????????????????
????????????????????????????????????????????????????????????
?????????????????ctgatatcttggcagcattccgagtaactcctcaacccggagt
tccaccggaagaagcaggggccgcggtagctgccgagtcttctactggtacatggacagc
tgtatggacggatggacttaccagtctggatcgttacaaagggcgatgctaccacatcga
gccagttcctggagaagaagagcaatttattgcttatgtagcttaccccttagacctttt
tgaagaaggctctgttactaacatgtttacttccatcgtaggtaatgtatttgggttcaa
agccctgcgcgccctacgtctggaagatttgcgaattcccattgcttatgttaaaacctt
ccaaggaccgcctcatggcattcaggtagagagagataaattgaacaagtatggtcgtcc
cctgttgggatgtactattaaacctaaattaggtttatctgctaaaaactacggtagagc
agtttatgaatgccttcgtggtggacttgattttaccaaagatgatgaaaacgtgaactc
ccaaccatttatgcgttggagagatcgtttctgcttttgtgccgaagcactttataaagc
gcaggctgaaacaggtgaaatcaaagggcattacttgaatgctactgcaggtacatgcga
agaaatgatgaaaagagctgtatttgctcgagaattgggagttcctatcgtaatgcatga
ttacttaacagggggattcactgcaaatactaccttggctcattattgccgagataatgg
cttacttcttcacattcaccgtgcaatgcatgcagttattgataggcagaagaatcatgg
tatgcacttccgcgtactagctaaagcgttacgtatgtctggcggagatcatgttcacgc
cggtactgtggtagggaaacttgaaggcgaaagagatatcactttgggctttgttgattt
actgcgcgatgattatattgaaaagatcgctcccgcggtatttatttcactcaagattgg
gtctctatgccgggtgttctgcctgtggcttcaggaggtattcatgtttggcatatgcct
gctctgacggagatttttggagatgattcggtactacagttcggtggaggaactttggga
c???????????????????????????????????????????????????????????
???????????????????????????????????????????????????????agatg
ctagtgactcgacatcagttggtaatggaaatagtccatggtggagctcgagtagaatgt
attaattcatttttcggagcaagaatctagggttaatgcaaatcaataaattggaacaac
ttcgtgaatatctcttaaatataaaaatcgaaaggatcccagtcgagcaaattcttcagt
aaaaaggaaaattggttggaattaatcaaactttttcgacacaaagtgtatcacacggga
atccatcgttcgtaagattcttgtctagaaggaaatccaaaataaggggtatgttgctac
catttttaaaggattaagaagcaccgaaggaatgtctaaacctaatgattgataaaggat
cccaaaacaaggaaacaccgcctcaataactgctgggacagatttaagaatccaaatcta
tttttaaacgagagacaaacgaaatggcgggtgtaaagaccactcaataaatgaaattgc
ctagctatagttctttgagctatttaaatttaatttgagttatgagtacgaattatctct
tttttcattttcaagaacgaagaagaaaaaaagatttaaatcatagtctaattgatttga
tgattttatggatccttttttcatttattagaattttatacatagataaaacttcggatc
aaattctttgttctcgagccgtacgaggagaaaacttcctatacgtt?????????????
????????????????????????????????????????????????????????????
????????????????????????????????????????????????????????????
????????????????????????????????????????????????????????????
????????????????????????????????????????????????????????????
????????????????????????????????????????????????????????????
??????????????????????atccattttagatctatctattttagatctatagagga
attaaataaattattagaagcttagttattaactattatttcttatctagttagagtcga
gatgaattgaatatctaaaatcatggattttcaaatcaataatcaatattgactattata
aaatattataaaacataacgattaatagagcgatgattaatagagcgatatagaatttgg
atttatttatcactaatacaaattcaatttgaatattattcaattggatatatcttttat
tatttgagttttagataattaaagttttcgtttttgaattcaaatgacatttgaacttct
ttttattgtatttttttattttattctatatcatatagttccaattacgaatggttagtt
ataactaatgagacattccctactttgattcataaagaggtaagtagtaaaggccgaaat
taagatgataaaaaaaaaatcgaaccttcaagtatttaaaattacatcaaaaacgtgaca
gttagatatatttaccttggatatatccatccatattgaattgcagatacagaaatggta
gaatcatagtcgattggactaaatccaaagatggttctcctatagtcctatagaaggtag
gtaagaaataaacaaaaacattttttcgagataggaatctcgtatctaatgaattcaatg
atttcagtataaatgaaagaaaaaaagaaacgccatcacaatgaaatttgaatctcaaca
caaaacgaagggggatatggcgaaattggtagacgctacggacttaattggattgggcct
tggtatggaaacccgctgagtgagaactttcaaattcagagaaaccctggaattaataaa
aaggggcaatcctgagccaaatcctattttccgaaaacaaaggttcagaaagtgaaaaag
gggataggtgcagagactcaatggaagctgttctaacaaatggagttggctgcggtagtc
gaaaagtctttccatcaaaaagtcataattcataaagtataagtattaaggatgaagtga
aggataaacgtatatacatacgtagtgaataatatattaaatgagtaatgacagcccgaa
tgaatctatattttttctatgaaaaaatatagaattgttgttaatagattccacgtttaa
gaaagaatcgaatattcattgatcaaatgattcactccatagtctgatagatcttttcac
gaactgattaatcggacgagaataaagatagagtcccattctacatgtcaatgtcggcaa
caatgaaatttatagttaagaggaaaatccgtcgactttgaaaatcgtgaggg???????
????????????????????????????????????????????????????????????
????????????????????????????????????????????????????????????
????????????????????????????????????????????????????????????
????????????????????????????????????????????????????????????
????????????????????????????????????????????????????????????
????????????????????????????????????????????????????????????
????????????????????????????????????????????????????????????
?????????????????
>Mycetia_fangii_H183
ttatcgaattcaaaccaaaaacaaatagccgacagcgagtcgatcggttaattcaagtta
attgaataagacatgagagttaacaacccatttgattgttatcattcaattgaatccaat
tcaattgtttcaataaagaaacagtgaatttgaaaaacctatttttcaaatttttagaat
ctcaagtggatgaataagaatcttgagaaagcctttcatttgtttatcattatagataat
cccatctatattacctattctatggaattcgaacccgagttctatttacattacgattca
ttaatttctatcggattcaaaaagggtaaattgggttgcgttatatatatgaaagggtat
acaataatgatgtatttggcaaatcatatggtctaataatcaaacattctgattagttga
taattttagtattggttgggaattttgtgaaagattcctctgaaaaattgcattaacaac
gaattcgcgtcgagtagaccttgttgttgtgagaattcttaattc???????????????
??????ggcgggacttcttctttttccaacggcaacaaaaaatcttcgtcgtatgtggtc
ttttcagagtgttttattgttaagtctagtcatgcttttttcaatcaatctatctattca
gcaaataaatagaaattttatctatcaacatgtctggtcttgggttattattaatgattt
ttctttagaattcggctatttgatcgatccacttacttctattatgtcaatattaatcac
tactgttggaattctggttcttatttatagtgataattatatgtctcatgatcaatcgta
tttgagattttttgcttatatgagttttttcagtacttccatgttgggattagttactag
ttctaatttaatacaaatttatattttttgggaattggtgggggtatgttcttatctatt
aataggattttggtttacacgacctcttgcagcaaatgcttgtcaaaaagcttttgtaac
taatcgtataggggattttggtttattattaggaattttgggttttttttggataacagg
tagtttcgaatttcgggatctattcgaaatattaaataacttgattgttgataatgaagt
gaattttttatttgttactttgtgtgctgttctattatttgcgggtgccattgctaaatc
tgcacaatttccccttcatgtatggttacctgatgctatggaggggcccactcctatttc
tgctcttatacatgctgctaccatggtagctgcgggaatttttcttgtagcccggcttct
tcctcttttcatagttataccttacataatgaatttcatttcgttagtaggaataataac
agtattattaggagctactttagctcttgctcaacaagacattaagagaggtttagccta
ttccacaatgtctcaattgggttatatgatgctagctctgggtatggggtcttatcgaag
tgctttatttcatttgattactcatgcctattccaaagccttattatttttaggatctgg
atccattattcactcaatggaaacagttgttggatattctccccataaaagtcaaaatat
ggctcttatgggaggtttaacaaaacatgtaccaattaccaaaagcacttttttagtagg
tacactttctatttgtggtattccaccgttggcttgtttttggtccaaagatgaaattct
tactgatacttggttatattcaactagtttcgcaataatagcttgggttaccgcgggatt
aactgcattttatatgtttcggatctatttacttacttttgaagggcattttggtgttca
ggttcaaaattacattggtaaacaaaaaatccccttctattcactatctctatggggtaa
gggagtttctaaaagaattaacaaaaaaaataattttagtttattaactaaggaacgctc
ctcttgtttttcaaaaaagatatattcaattgatgatcgtgctagaaatgtgacacgcca
ctttattactattgttcattttgagaataaaaaaaaaatttcctatccttatgaatcgga
caatactatgttattccctctacttgtgttgtgtctatttactttgttcgttggggctat
aggaattcctttaagtcaagaaggggtaaatttagatatattatctaaatggttaactcc
gtctctaaatctttttcctcaaaaattgaaaaattcgatgaattggtacgaatttttcaa
cgatgccgttttttcggtcagtatagcttcattaggaatatttatagcagcccttttata
taaatcgtcctattccgctttactaaatttggatttaattaattcagttcttaaaacgaa
aagtggttctaagagactcgtttgggacaaaattataaatacaatatataattggtcata
taatcgtgcttatatagattccttttatacaatgtctttaactggaggaataagaaaatc
cgccgaattgattcatttttttgatcgacgggtaattgatggaattacgaatgtgtttgg
tgttattactttctttgctgatatcttggcagcattccgagtaactcctcaacccggagt
tccaccggaagaagcaggggccgcggtagctgccgagtcttctactggtacatggacagc
tgtatggacggatggacttaccagtctggatcgttacaaagggcgatgctaccacattga
gccagttcctggagaagaagagcaatatattgcttatgtagcttaccccttagacctttt
tgaagaaggctctgttactaacatgtttacttccatcgtaggtaatgtatttgggttcaa
agccctgcgcgccctacgtctggaagatttgcgaattcccattgcttatgttaaaacctt
ccaaggaccgcctcatggcattcaggtagagagagataaattgaacaagtatggtcgtcc
cctgttgggatgtactattaaacctaaattaggtttatctgctaaaaactacggtagagc
agtttatgaatgccttcgtggtggacttgattttaccaaagatgatgaaaacgtgaactc
ccaaccatttatgcgttggagagatcgtttcttattttgtgccgaagcactttataaagc
gcaggctgaaacaggtgaaatcaaagggcattacttgaatgctactgcaggtacatgcga
agaaatgatgaaaagagctatatttgctcgagaattgggagttcctatcgtaatgcatga
ttacttaacagggggattcactgcaaatactaccttggctcattattgccgagataatgg
cttacttcttcacattcaccgtgcaatgcatgcagttattgataggcagaagaatcatgg
tatgcacttccgcgtactagctaaagcgttacgtatgtctggcggagatcatgttcacgc
cggtactgtggtagggaaacttgaaggcgaaagagatatcactttgggctttgttgattt
actgcgcgatgattatattgaaaagatcgctcccgcggtatttatttcactcaagattgg
gtctctatgccgggtgttctgcctgtggcttcaggaggtattcatgtttggcatatgcct
gctctgacggagatttttggagatgattcggtactacagttcggtggaggaactttggga
catgttaaaacttcgtttgaaacgatgtggtagaaagcaacgtgcgacttgaagggcccg
atctattgtggattctttcttttatccaccattttatatttctatatttaagtgaaggtg
ctcgtgactcgacatcagttggtaatgaaaatagtccatggtggagctcgagtagaatgt
attaattcatttttcggagcaagaatctagggttaatgcaaatcaataaattggaacaac
ttcgtgaatatctcttagatataaaaatcgaaaggatcccagtcgagcaaattcttcagt
aaaaag----------tggaattaatcaaacttttt-gacacaaagtgtatcacacggga
atccatcgttcgtaagattcttgtctagaaggaaatccaaaataaggggtatgttgctac
catttttaaaggattaagaagcaccgaaggaatgtctaaacctaatgattgataaaggat
cccaaaacaaggaaacgccgcctcaataactgctgggacagatttaagaatccaaatcta
tttttaaacgagagacaaacgaaatggcgggtgtaaagaccactcaataaatgaaattgc
ctagctatagttctttgagctatttaaattcaatttgagttatgagtacgaattatctct
tttttcattttcaagaacgaagaagaaaaaaagatttaaatcagagtctaattgatttga
tgattttatggatccttatttcatttattagaattttatacatagataaaacttcggatc
aaatcctttgttctcgagccgtacgaggagaaaacttcctatacgtttctaggaggggta
ttattcatctacatctatctcaatgagctgtctatcgaatcgttgcaattgatgttcgat
cccgaagagaaggaaaagatcttcaaaaagtgggtttttatgatcccataaagaatcaaa
cttatttaaatgttcctgctattctatatttccttgaaaggggtgctcaacttacaggga
ccgttcaggatctttttaaaaaggcgtgggattttaaggaacttcgccctaatcaaagtc
aatttaattcaagccggctatcggaatcgaaccgatgaccatcgcattacaaatgcgatg
ctctaacctctgagctaagcgggctcatataa----tatccattttagatccatggagga
attaaataaattattagaagcttagttattaactattatttcttatctagttagagtcga
gatgaattgaatatctaaaatcatggattttcaaatcaataatcaatattgactattata
aaatattataaaacataac---------------gattaatagagcgatatagaatttgg
atttatttatcact------aatacaatttgaatattattcaattggatatatcttttat
tatttgagttttagataattaaagttttcgtttttgaattcaaatgacatttgaacttct
ttttattgtattattttatttgattctatatcatatagttccaattacgaatggttagtt
ataactaatgagacattccctactttgattcataaagaggtaagtagtaaaggccgaaat
taagatgat-aaaaaagaatcgaaccttcaagtatttaaaattacatcgaaaacgtgaca
gttagatatatttaccttggatatattcatccatattgaattgcagatacagaaatggta
gaatcatagtcgattggaccaaatccaaagatggttc--------tcctatagaaggtag
gtaagaaataaacaaaaacattttttcgagataggaatctggtatctaatgaattcaatg
atttcagtataaatgaaagaaaaaaagaaacgccatcacaatgaaatttgaatctcaaca
caaaacgaagggggatatggcgaaattggtagacgctacggacttaattggattgggcct
tggtatggaaacccgctgagtgagaactttcaaattcagagaaaccctggaattaataaa
aaggggcaatcctgagccaaatcctattttccgaaaacaaaggttcagaaagtgaaaaa-
gggataggtgcagagactcaatggaagctgttctaacaaatggagttggctgcggtagtc
gagaagtctttccatcaaaaagtcataattcataaagtataagtattaaggatgaaggga
aggataaacgtatatacatacatagtgaataatatattaaatgagtaatgacagcccaaa
tgaatctatcttttttatatgaaaaaataaggaattgttgttaatagattccacgtttaa
gaaagaatcgaatattcattgatcaaatgattcactccatagtctgatagatcttttcac
gaactgattaatcggacgagaataaagatagagtcccattctacatgtcaatgtcggcaa
caatgaaatttatagttaagaggaaaatccgtcgactttgaaaatcgtgagggttcaagt
ccctctatccccaaatagactatttgactctccaactatctatttacctatcccttttt-
-ttatctgttcaaaatgccttatcgattcactctattctcttagaagtgatcgcgtcgaa
aatgtcctttttttatcacacctatatgatatacatacaaatgaacatgtttgagcaaga
aatctccatttgaatgatttacaatctatataattactta---actgaaattaccaaagt
tctcttttttaagatacaagccaagcaatttcagtacctaactaaaacttaggaattccc
tttctttcttttaattgacacagtccctattttcgagtaaaatgcgaatgctacattggg
acgggtcgggatagctcagctggtagagcagaggactgaaaatcctcgtgtcaccagttc
aaatctggttcctggca
>Mycetia_brevipedicellata_H291
ttatcgaattcaaaccaaaaacaaatagccgacagcgagtcgatcggttaattcaagtta
attgaataagacatgagagttaacaacccatttgattgttatcattcaattgaatccaat
tcaattgtttcaataaagaaacagtgaatttgaaaaacctatttttccaatttttagaat
ctcaagtgaatgaataagaatcttgagaaagcctttcattcgtttatcattatagataat
cccatctatattatctattctatggaattcgaacccgagttctatttacattacgattca
ttaatttctatcggattcaaaaagggtaaattgggttgcgttatatatatgaaagggtat
acaataatgatgtatttggcaaatcatatggtctaataatcaaacattctgattagttga
taattttagtattgattgggaattttgtgaaagattcctctgaaaaattgcattaacaac
gaattcgtgtcgagtagaccttgttgttgtgagaattcttaattc???????????????
??????ggcgggacttcttctttttccaacggcaacaaaaaatcttcgtcgtatgtggtc
ttttcagagtgttttattgttaagtctagtcatgcttttttcaatcaatctatctattca
gcaaataaatagaaatcttatctatcaacatgtctggtcttgggttattattaatgattt
ttctttagaattcggctatttgatcgatccacttacttctattatgtcaatattaatcac
tactgttggaattatggttcttatttatagtgataattatatgtctcatgatcaatcgta
tttgagattttttgcttatatgagttttttcagtacttccatgttgggattagttactag
ttctaatttaatacaaatttatattttttgggaattggtgggggtatgttcttatctatt
aataggattttggtttacacgacctcttgcagcaaatgcttgtcaaaaagcttttgtaac
taatcgtataggggattttggtttattattaggaatcttgggttttttttggataacagg
tagtttcgaatttcgggatctattcgaaatattaaataacttgattgttgataatgaagt
gaattttttatttgttactttgtgtgctgttctattatttgcgggtgccgttgctaaatc
tgcacaatttccccttcatgtatggttacctgatgctatggaggggcccactcctatttc
tgctcttatacatgctgctaccatggtagcagcgggaatttttcttgtagcccggcttct
tcctcttttcatagttataccttacataatgaatttcatttcgttagtaggaataataac
agtattattaggagctactttagctcttgctcaacaagacattaagagaggtttagccta
ttccacaatgtctcaattgggttatatgatgctagctctgggtatggggtcttatcgaag
tgctttatttcatttgattactcatgcctattccaaagccttattatttttaggatctgg
atccattattcactcaatggaaacagttgttgggtattctccccataaaagtcaaaatat
ggctcttatgggaggtttaacaaaacatgtaccaattaccaaaagcacttttttagtagg
tacactttctatttgtggtattccaccgttggcttgtttttggtccaaagatgaaattct
tactgatacttggttatattcaactagtttcgcaataatagcttgggttaccgcgggatt
aactgcattttatatgtttcggatctatttacttacttttgaagggcattttggtgttca
ggttcaaaattacattggtaaacaaggaatccccttctattcactatctctatggggtaa
gggagtttctaaaagaattaacaaaaaaaataattttagtttattaactaaggaatgttc
ctcttgtttttcaaaaaagatatattcaattgatgatcgtgctataaatgtgacacgcca
ctttattactattgttcattttgagaataaaaaaaaaatttcctatccttatgaatcgga
caatactatgttattccctctacttgtgttgtgtctatttactttgttcgttggggctat
aggaattcctttaagtcaagaaggggtaaatttagatatattatctaaatggttaactcc
gtctataaatctttttcctcaaaaatttaaaaattcgatgaattggtacgaatttttcaa
cgatgccgttttttcggtcagtatagcttcattaggaatatttatagcagcccttttata
taaatcgtcctattccgctttactaaatttggatttaattaattcagttcttaaaacgaa
aagtggttctaagagactcgtttgggacaaaattataaatacaatatataattggtcata
taatcgtgcttatatagattccttttatacaatgtctttaactggaggaataagaaaatc
cgccgaatttattcatttttttgatcgacgggtaattgatggaattacgaatgtgtttgg
tgttattactttctttgctgatatcttggcagcattccgagtaactcctcaacccggagt
tccaccagaagaagcaggggccgcggtagctgccgagtcttctactggtacatggacagc
tgtatggacggatggacttaccagtctggatcgttacaaagggcgatgctaccacattga
gccagttcctggagaagaagagcaatatattgcttatgtagcttaccccttagacctttt
tgaagaaggctctgttactaacatgtttacttccatcgtaggtaatgtatttgggttcaa
agccctgcgcgccctacgtctggaagatttgcgaattcccattgcttatgttaaaacctt
ccaaggaccgcctcatggcattcaggtagagagagataaattgaacaagtatggtcgtcc
cctgttgggatgtactattaaacctaaattaggtttatctgctaaaaactacggtagagc
agtttatgaatgccttcgtggtggacttgattttaccaaagatgatgaaaacgtgaactc
ccaaccatttatgcgttggagagatcgtttcgtattttgtgccgaagcactttataaagc
gcaggctgaaacaggtgaaatcaaagggcattacttgaatgctactgcaggtacatgcga
agaaatgatgaaaagagctgtatttgctcgagaattgggagttcctatcgtaatgcatga
ttacttaacagggggattcactgcaaatactaccttggctcattattgccgagataatgg
cttacttcttcacattcaccgtgcaatgcatgcagttattgataggcagaagaatcatgg
tatgcacttccgcgtactagctaaagcgttacgtatgtctggcggagatcatgttcacgc
cggtactgtggtagggaaacttgaaggcgaaagagatatcactttgggttttgttgattt
actgcgcgatgattatattgaaaagatcgctcccgcggtatttatttcactcaagattgg
gtctctatgccgggtgttctgcctgtggcttcaggaggtattcatgtttggcatatgcct
gctctgacggagatttttggagatgattcggtactacagttcggtggaggaactttggga
catgttaaaacttcgtttgaaacgatgtggtagaaagcaacgtgcgacttgaagggcccg
atctattgtggattctttcttttatccaccattttatatttctata-ttaagtgaaggtg
ctcgtgactcgacatcagttggtaatgtaaatagtccatggtggagctcgagtagaatgt
attaattcatttttcggagcaagaatctagggttaatgcaaatcaataaattggaacaac
ttcgtgaatatctcttagatataaaaatcgaaaggatcccagtcgagcaaattcttcagt
aaaaaggaaaattggtttgaattaatcaaacttttt-gacacaaagtgtatcacacggga
atccatcgttcgtaagattcttgtctagaaggaaatccaaaataaggggtatgttgctac
catttttaaaggattaagaagcaccgaaggaatgtctaaacctaatgattgataaaggat
cccaaaacaaggaaacgccgcctcaataactgctgggccagatttaagaatccaaatcta
tttttaaacgagagacaaacgaaatggcgggtgtaaagaccactcaataaatgaaattgc
ctagctatagttctttgagctatttaaattcaatttgagttatgagtacgaattctctct
tttttcattttcaagaacgaagaagaaaaaaagatttaaatcagagtctaattgatttgc
tgattttatggatccttttttcatttattagaattttatatatagataaaacttcggatc
aaatcctttgttctcgagccgtacgaggagaaaacttcctatacgtttctaggaggggta
ttattcatctacatctatctcaatgagctgtctatcgaatcgttgcaattgatgttcgat
cccgaagagaaggaaaagatcttcaaaaagtgggtttttatgatcccataaagaatcaaa
cttatttaaatgttcctgctattctatatttccttgaaaggggtgctcaacttacaggga
ccgttcaggatcttttgaaaaaggcgtgggattttaaggaacttcgccctaatcaaagtc
aatttaattaaagccggctatcggaatcgaaccgatgaccatcgcattacaaatgcgatg
ctctaacctctgagctaagcgggctcatataa----tatccattttagatccatggagga
attaaataaattattagaagcttagttattaactattatttcttatctagttagagtcga
gatgaattgaatatctaaaatcatggattttcaaatcaataatcaagattgactattata
aaatattataaaacataacgattactagagcgatgattaatagagcgatatagaatttgg
atttatttatcact------aatacaatttgaatattattcaattggatatat-----at
tatttgagttttagataattaaagttttcgtttttgaattcaaatgacattttaacttct
ttttattgtattattttatttgattctatatcatatagttccaattacgaatggttagtt
ataactaatgagacattccctactttgattcataaagaggtaagtagtaaaggccgaaat
taagatgat-aaaaaagaatcgaaccttcaagtatttaaaattacatcgaaaacgtgaca
gttagatatatttaccttggatatatccatccatattgaattgcagatacagaaatggta
gaatcatagtcgattggaccaaatccaaagatggttc--------tcctatagaaggtag
gtaagaaataaacaaaaacattttttcgagataggaatctggtatctaatgaattcaatg
atttcagtataaatgaaagaaaaaaagaaatgccatcacaatgaaatttgaatctcaaca
caaaacgaagggggatatggcgaaattggtagacgctacggacttaattggattgggcct
tggtatggaaacccgctgagtgagaactttcaaattcagagaaaccctggaattaataaa
aaggggcaatcctgagccaaatcctattttccgaaaacaaaggttcagaaagtgaaaaag
gggataggtgcagagactcaatggaagctgttctaacaaatggagttggctgcggtagtc
gagaagtctttccatcaaaaagtcataattcataaagtataagtattaaggatgaagtga
aggataaacgtatatacatacatagtgaataatatattaaatgagtaatgacagcccaaa
tgaatctttattttttctatgaaaaaataaagaattgttgttaatagattccacgtttaa
gaaagaatcgactattcattgatcaaatgattcactccatagtctgatagatcttttcac
gaactgattaatcggacgagaataaagatagagtcccattctacatgtcaatgtcggcaa
caatgaaatttatagttaagaggaaaatccgtcgactttgaaaatcgtgagggttcaagt
ccctctatccccaaatagactatttgactctccaactatctatttacctatcccttttt-
-ttatccgttcaaaatgccttatcgattcactctattctcttagaagtgatcgcgtcgaa
actgtcctttttttatcacacctatatgatatacatacaaatgaacatgtttgagcaaga
aatctccatttgaatgatttacaatttatataattactta---actgaaattaccaaagt
tctcttttttaagatacaagccaagcactttcagtacctaaataaaacttaggaattccc
tttctttcttttaattgacacagtccctattttcgagtaaaatgcgaatgctacattggg
acgggtcgggatagctcagctggtagagcagaggactgaaaatcctcgtgtcaccagttc
aaatctggttcctggca
>Mycetia_gracilis_bG53
ttatcgaattcaaaccaaaaacaaatagccgacagcgagtcgatcggttaattcaagtta
attgaataagacatgagagttaacaacccatttgattgttatcattcaattgaatccaat
tcaattgtttcaataaagaaacagtcaatttgaaaaataggtttttcaaatttttagaat
ctcaagtggatgaataagaatcttgagaaagcctttcatttgtttatcattatagataat
cccatctatattatctattctatggaattcgaacccgagttctatttacattacgattca
ttaatttctatcggattcaaaaagggtaaattgggttgcgttatatatatgaaagggtat
acaataatgatgtatttggcaaatcatatggtctaataatcaaacattctgattagttga
taattttagtattggttgggaattttgtgaaagattcctgtgaaaaattgcattaacaac
gaattcgtgtcgagtagaccttgttgttgtgagaattcttaattcatgagttgtagggag
ggatttggcgggacttcttctttttccaacggcaacaaaaaatcttcgtcgtatgtggtc
ttttcagagtgttttattgttaagtctagtcatgcttttttcaatcaatctatctattca
gcaaataaatagaaattttatctatcaacatgtctggtcttgggttattattaatgattt
ttctttagaattcggctatttgatcgatccacttacttctattatgtcaatattaatcac
tactgttggaattatggttcttatttatagtgataattatatggctcatgatcaatcgta
tttgagattttttgcttatatgagttttttcagtacttccatgttgggattagttactag
ttctaatttaatacaaatttatattttttgggaattggtgggggtatgttcttatctatt
aataggattttggttt????????????????????????????????????????????
????????????????????????????????????????????????????????????
????????????????????????????????????????????????????????????
????????????????????????????????????????????????????????????
????????????????????????????????atgctatggaggggcccactcctatttc
tgctcttatacatgctgctaccatggtagcagcgggaatttttcttgtagcccggcttct
tcctcttttcatagttataccttacataatgaatttcatttcgttagtaggaataataac
agtattattaggagctactttagctcttgctcaacaagacattaagagaggtttagccta
ttccacaatgtctcaattgggttatatgatgctagctctgggtatggggtcttatcgaag
tgctttatttcatttgattactcatgcctattccaaagccttattatttttaggatctgg
atccattattcactcaatggaaacagttgttgggtattctccccataaaagtcaaaatat
ggctcttatgggcggtttaacaaaacatgtaccacttaccaaaagcacttttttagtagg
tacactttctatttgtggtattccaccgttggcttgtttttggtccaaagatgaaattct
tactgagacttggttatattcaactagtttcgcaataatagcttgggttaccgcgggatt
aactgcattttatatgtttcggatctatttacttacctttgaagggcattttggtgttca
ggttcaaaattacattggtaaacaaaaaatccccttctattcactatctctatggggtaa
gggagtttctaaaagaattaacaaaaataaaaattttagtttattaact???????????
????????????????????????????attgatgatcgtgctagaaatgtgacacgcca
ctttattactattgttcattttgagaataaaaaaaaattttcctatccttatgaatcgga
caatactatgttattccctctacttgtgttgtgtctatttactttgttcgttggggctat
aggaattcctttaagtcaagaaggggtaaatttagatatattatctaaatggttaactcc
ggctataaatctttttcctcaaaaattgaaaaattcgatgaattggtacgaatttttcaa
cgatgccgttttttcggtcagtatagcttcgttaggaatatttatagcagcccttttata
taaatcgtcctattcctctttactaaatttggatttaattaattcagttcttaaaacgaa
aagtggttctaagagactcgtttgggacaaaattataaatacaatatataattggtcata
taatcgtgcttatatagattccttttatacaatgtctttaactggaggaataagaaaatc
cgccgaatttattcatttttttgatcgacgggtaattgatggaattacgaatgtgtttgg
tgttattactttctttgctgatatcttggcagcattccgagtaactcctcaacccggagt
tccaccggaagaagcaggggccgcggtagctgccgagtcttctactggtacatggacagc
tgtatggacggatggacttaccagtctggatcgttacaaagggcgatgctaccacatcga
gccagttccgggagaagaagagcaatttattgcttatgtagcttaccccttagacctttt
tgaagaaggctctgttaccaacatgtttacttccatcgtaggtaatgtatttgggttcaa
agccctgcgcgccctacgtctggaagatttgcgaattcccattgcttatgttaaaacctt
ccaaggaccgcctcatggcattcaggtagagagagataaattgaacaagtatggtcgtcc
cctgttgggatgtactattaaacctaaattaggtttatctgctaaaaactacggtagagc
agtttatgaatgccttcgtggtggacttgattttaccaaagatgatgaaaacgtgaactc
ccaaccatttatgcgttggagagatcgtttctgcttttgtgccgaagcactttataaagc
gcaggctgaaacaggtgaaatcaaagggcattacttgaatgctactgcaggtacagtaga
cgaaatgatgaaaagagctgtatttgctcgagaattgggagttcctatcgtaatgcatga
ttacttaacagggggattcactgcaaatactaccttggctcattattgccgagataatgg
cttacttcttcacattcaccgtgcaatgcatgcagttattgataggcagaagaatcatgg
tatgcacttccgcgtactagctaaagcgttacgtatgtctggcggagatcatgttcacgc
cggtactgtggtagggaaacttgaaggcgaaagagatatcactttgggctttgttgattt
actgcgcgatgattatattgaaaagatcgctcccgcggtatttatttcactcaagattgg
gtctctatgccgggtgttctgcctgtggcttcaggaggtattcatgtttggcatatgcct
gctctgacggagatttttggagatgattcggtactacagttcggtggaggaactttggga
c???????????????????????????????????????????????????????????
????attgtggattctttcttttatccaccattttatatttct-----------aagatg
ctcgtgactcgacatcagttggtaatggaaataggccatggtggagctcgagtagaatgt
attaattcatttttcggagcaagagtctagggttaatgcaaatcaataaattggaacaac
ttcgtgaatatctcttagatataaaaatcgaaaggatcccagtcgagcaaattcttcagt
aaaaaggaaaattggttggaattaatcaaactttttcgacacaaagtgtatcacacggga
atccatcgttcgtaagattcttgtctagaaggaaatccaaaataaggggtatgttgctac
catttttaaaggattaagaagcaccgaaggaatgtctaaacctaatgattgataaaggat
cccaaaacaaggaaacaccgcctcaataactgctgggccagatttaagaatccaaatcta
tttttaaacgagagacaaacgaaatggcgggtgtaaagaccactcaataaatgaaattgc
ctagctatagttctttgagctatttaaatttaatttgagttatgagtacgaattatctct
tttttcattttcaagaacgaagaagaaaaaaagatttaaatcatagtctaattgatttga
tgattttatggatccttttttcatttattagaattttatacatagataaaacttcggatc
aaattctttgttctcgagccgtacgaggagaaaacttcctatacgttt????????????
????????????????????????????????????????????????????????????
????????????????????????????????????????????????????????????
????????????????????????????????????????????????????????????
????????????????????????????????????????????????????????????
????????????????????????????????????????????????????????????
??????????????????????attcattttagatctatctattttagatctatagagga
attaaataaattattagaagcttagttattaactattatttcttatctagttagagtcga
gatgaattcaatatctaaaatcatggattttcaaatcaataatcaatattgactattata
aaatattataaaacataac---------------gattaatagagcgatatagaatttgg
atttatttatcactaatacaaattcaatttgaatattattcaattggatatatcttttat
tatttgagttttagataattaaagttttcgtttttgaattcaaatgacatttgaacttct
ttttattgtatttttttattttattctatatcatatagttccaattacgaatggttagtt
ataactaatgagacattccctactttgattcataaagaggtaagtagtaaaggccgaaat
taagatgataaaaaaaaaatcgaaccttcaagtatttaaaattacatcaaaaacgtgaca
gttagatatatttaccttggatatatccatccatattgaattgcagatacagaaatggta
gaatcatagtcgattggaccaaatccaaagatggttctcctatagttctatagaaggtag
gtaagaaataaacaaaaacattttttcgagataggaatctggtatctaatgaattcaatg
atttcagtataaatgaaagaaaaaaagaaacgccatcacaatgaaatttgaatctcaaca
caaaacgaagggggatatggcgaaattggtagacgctacggacttaattggattgggcct
tggtatggaaacccgctgagtgagaactttcaaattcagagaaaccctggaattaataaa
aaggggcaatcctgagccaaatcctattttccgaaaacaaaggttcagaaagtgaaaaag
gggataggtgcagagactcaatggaagctgttctaacaaatggagttggctgcggtagtc
gaaaagtctttccatcaaaaagtcataattcataaagtataagtattaaggatgaagtga
aggataaacgtatatacatacgtagtgaataatatattaaatgagtaatgacagcccgaa
tgaatcgatattttttctatgaaaaaataaagaattgttgttaatagattccacgtttaa
gaaagaatcgaatattcattgatcaaatgattcactccatagtctgatagatcttttcac
gaactgattaatcggacgagaataaagatagagtcccattctacatgtcaatgtcggcaa
caatgaaatttatagttaagaggaaaatccgtcgactttgaaaatcgtgagggttcaagt
ccctctatccccaaatagactattcgactctccaactatctatttacctatccc-ttttt
gttatccgttcaaaatgccttatcga-tcactctattctcttagaagtgatcgcgtcgaa
aatgtccttttcttatcacacctatatgatatacatacaaatgaacatgtttgagcaaga
aatccccatttgaatgatttacaatctatataattacttaaatactgaaattaccaaagt
tctcttttttaagatacaagccaagcaatttcagtacctaaataaaacttaggaattccc
tttctttctttttattgacacagtccctattttcgagtaaaatgagaatgctacattggg
acgggtcgggatagctcagccggtagagcagaggaccgaaaatc????????????????
?????????????????
>Argostemma_geesinkii
ttatcgaattcaaaccaaaaacaaatagccgacagcgagtcgatcggttaattcaagtta
attgaataagacatgagagttaacaacccatttgattgttatcattcaattgaatccaat
tcaattgtttcaataaagaaacagtgaatttgaaaaa-----tattcaaatttttagaat
ctcaagtggatgaataagaatcttgagaaagcctttcatttgtttatcattatagacaat
cccatctatcttatctattctatggaattcgaacccgagctatatttacattacgattca
ttaatttctatcggattcaaaaagggtaaattgggttgcgttatatatatgaaagggtat
acaataatgatgtatttggcaaatcatatggtctaataatcaaacattctgattagttga
taattttagtattggttgggaattttgggaaagattcctgcaaaaaattgcattaacaac
gaattcgtgtcgagtagaccttgttgttgtgagaattcttaatccatgagttgtagggag
ggatttggcgggacttcttctttttccaacggcaacaaaaaatcttcgtcgtatgtggtc
ttttcagagtgttttattgttaagtatagtcatgcttttttcaatcaatctatctattca
gcaaataaatagaaattttatctatcaacatgtctggtcttgggtcattattaatgattt
ttctttagaattcggctatttgatcgatccacttacttctattatgtcaatattaatcac
tactgttggaattatggttcttatttatagtgataattatatggctcaggatcaatcgta
tttgagattttttgcttatatgagttttttcagtacttccatgttgggattagttactag
ttctaatttaatacaaatttatattttttgggaattggttggggtatgttcttatctatt
aataggattttggtttacacgacctcttgcagcagctgcttgccaaaaagcttttctaac
taatcgtataggggatttgggtttattattaggaattttgggttttttttggataacagg
tagtttcgaatttcgggatctattcgaaatattcaataacttgattgttgataatgaagt
gaattttttatttgttactttgtgtgctggtctattatttgccggtgccattgctaaatc
tgcacaatttccccttcatgtatggttacccgatgctatggaggggcccactcctatttc
tgctcttatacatgctgctaccatggtagcagcgggaatttttcttgtagcccggcttct
tcctcttttcatagttataccttacataatgaatttcatttcattagtaggaataataac
agtattattaggagctactttagctcttgctcaaaaagatattaagagaggtttagccta
ttccacaatgtctcaattgggttatatgctgctagctctgggtatggggtcttatcgaag
tgctttatttcatttgattactcatgcctattccaaagccttattatttttgggatctgg
atccattattcactcaatggaaacagttattggatattctccctataaaagtcaaaatat
ggctcttatgggaggtttaacaaaacatgtaccaattaccaaaagcacttttttagtagg
tacactttcaatttgtggtattccaccgttggcttgtttttggtccaaagatgaaattct
tactgatacttggttctattcacctagtttcggaataatagcttgggttaccgcgggatt
aactgcattttatatgtttcggatttatttacttacttttgaagggcattttggtgttca
ggttcaaaattacattggtaaacaaaaaatccccttctattcactatctctatggggtaa
gggagtttctaaaagaattaacaaaaataaaaaatggagtttattaactaaggaacgttc
ctcttttttttcaaaaaagatatattcaattgatgatcgtgctagaaatgtgacacgccc
ctttattactattgttcattttgagaataaaaaaaaaaattcctatccttatgaatcgga
caatactatgttattccctctacttgtgttgtgcctatttactttgttcgttggggctat
aggaattcctttaagtcaggaaggggtaaatttagatatattatctaaatggttaactcc
gtctataaatctttttcctcaaaaattgaaaaattcgatgaattggtacgaatttttcaa
agatgtcgttttttcagtcagtatagtttctttaggaatatttatagcagcccttttata
taaattgtcctattcctctttactaaatttggatttaattaattcagttcttaaaatgaa
aagtggttcgaagagactcctttgggacaaaattataaatacaatatatagttggtcata
taatcgtgcttatatagattccttttatacaatgtctttaactgtaggaataagaaaatc
cgccgaattgattcatttttttgatcgatgggtaattgatggaattacgaatgcgtttgg
tgttattactttctttgctgatatcttagcagcattccgagtaacccctcaacccggagt
tccaccggaagaagcaggggccgcggtagctgccgagtcttctactggtacatggacaac
tgtatggacggatggacttaccagtctggatcgttacaaagggcgatgctaccacatcga
gccagttcctggagaagaagatcaatatattgcttatgtagcttatcccttagacctttt
tgaagaaggctctgttactaacatgtttacttccatcgtaggtaatgtatttgggttcaa
agccctgcgcgccctacgtctggaagatttgcgaattcccattgcttatattaaaacctt
ccaaggaccgcctcatggcattcaggtagagagagataaattgaacaagtatggtcgtcc
cctgttgggatgtactattaaacctaaattaggtttatctgctaaaaactacggtagagc
agtttatgaatgccttcgtggtggacttgattttaccaaagatgatgaaaacgtgaactc
ccaaccatttatgcgttggcgagatcgtttcttattttgtgccgaagcactttataaagc
gcaggctgaaacaggtgaaatcaaagggcattacttgaatgctactgcaggtacatgcga
agaaatgatcaaaagagctgtatttgctcgagaattgggagttcctatcgtaatgcatga
ttacttaacagggggattcactgcaaatactagcttggctcattattgccgagataatgg
cttacttctgcacattcaccgtgcaatgcatgcagttattgataggcagaagaatcatgg
tatgcacttccgcgtactagctaaagcgttacgtatgtctggcggagatcatattcacgc
cggtactgtggtggggaaacttgaaggagaaagagatatcactttgggctttgttgattt
actgcgcgatgattatattgaaaagatcgctcccgcggtatttatttcactcaagattgg
gtctctatgccaggtgttctgcctgtggcttcagggggtattcatgtttggcatatgccg
gctctgacggagatttttggagatgattcggtactacagttcggtggaggaactttggga
c???????????????????????????????????????????????????????????
????attgtggattctttcttttatccaccattttctatttctatatataagtgaaggtg
ctcgtgactcgacatcagttgctaatggaaatagtccatggtggagctcgagtagaatgt
cttaattcattttttggagcaagaatctagggttaatgcaaatcaataaagtggaacaac
ttcgtgaatatctcgtagatctaaaaatcgaaaggatcccagtcgagcaaattcttcagt
aaaaaggaaaatgggttgaaattaatcaaactttttcgacccaaagtgtatcacacggga
atccagcgttcgtaagattcttgtctagaaggaaatccaaaataaggggtatgttgctac
catttttaaaggattaagaagcaccgaaggaatgtctaaacctaatgattaataaaggat
cccaaaacaaggaaacaccgtctcaataactgccgggccagatttaagaatccaaatcca
tttttaaacgagagacaaatgaaatggcgggtgtaaagaccactcaataactgaaattgc
ctaactatagttctttgagctatttaaatttcatttgagttatgagtacgaattatctct
tttttcattttcaagaacgaagaagaaaaaaagatttaaatcatagtctaattgatttga
ttattttatggatccttttttcatttattagaattttatacatagataaaacttcggatc
aaattctttggtctcgagccgtacgaggagaaaacttcctatacgttt????????????
????????????????????????????????????????????????????????????
????????????????????????????????????????????????????????????
????????????????????????????????????????????????????????????
????????????????????????????????????????????????????????????
????????????????????????????????????????????????????????????
????????????????????????????????????????????????????????????
????????????????????????????????????????????????????????????
????????????????????????????????????????????????????????????
????????????????????????????????????????????????????????????
????????????????????????????????????????????????????????????
????????????????????????????????????????????????????????????
????????????????????????????????????????????????????????????
????????????????????????????????????????????????????????????
????????????????????????????????????????????????????????????
????????????????????????????????????????????????????????????
????????????????????????????????????????????????????????????
????????????????????????????????????????????????????????????
????????????????????????????????????????????????????????????
????????????????????????????????????????????????????????????
?????????????????????????????????????????????cctggaattaataaa
atggggcaatcctgagccaaatcctattttccgaaaacaaaggttcaaaaagtgaaaaag
gggataggtgcagagactcaatggaagctgttctaacaaatggagttggctgcggtagtc
gagaagtctttccatcaaaaagtgataattcataaagtataagtattaaggatg??????
?????????????atacatacgtagtgaataatatattaaatgagtaatgacagctcgaa
tgaatctatattttttctatgaaaaaataaggaattgttgttaatagattccacgtttaa
gacagaatcgaatattcattgatcaaatgattcactccatagtctgatagatcttttcat
gaactgattaatcggacgagaataaagatagagtcccattctacatgtcaatgtcggcaa
caatgaaatttatagttaagaggaaaatccgtcgactttgaaaatcgtgagggttcaagt
ccctctatccccaaatagactatttgactctccaactatctatttacctatccccttttt
gttatccgttcaaaatgccttatcgattcactctattctcttagaagtgatcgcgtcgaa
aatgcccttttcttatcacacctatat?????????????????????????????????
????????????????????????????????????????????????????????????
????????????????????????????????????????????????????????????
????????????????????????????????????????????????????????????
????????????????????????????????????????????????????????????
?????????????????
>Clarkella_nana <unknown description>
------------------------------------------------------------
------------------------------------------------------------
------------------------------------------------------------
------------------------------------------------------------
------------------------------------------------------------
------------------------------------------------------------
------------------------------------------------------------
------------------------------------------------------------
------------------------------------------------------------
------------------------------------------------------------
------------------------------------------------------------
------------------------------------------------------------
------------------------------------------------------------
------------------------------------------------------------
------------------------------------------------------------
------------------------------------------------------------
------------------------------------------------------------
------------------------------------------------------------
------------------------------------------------------------
------------------------------------------------------------
------------------------------------------------------------
------------------------------------------------------------
------------------------------------------------------------
------------------------------------------------------------
------------------------------------------------------------
------------------------------------------------------------
------------------------------------------------------------
------------------------------------------------------------
------------------------------------------------------------
------------------------------------------------------------
------------------------------------------------------------
------------------------------------------------------------
------------------------------------------------------------
------------------------------------------------------------
------------------------------------------------------------
------------------------------------------------------------
------------------------------------------------------------
------------------------------------------------------------
------------------------------------------------------------
------------------------------------------------------------
------------------------------------------------------------
------------------------------------------------------------
------------------------------------------------------------
-----------------ctgatatcttggcagcattccgagtaactcctcaacccggagt
tccaccggaagaagcaggggccgcggtagctgctgagtcttctactggtacatggacaac
tgtatggacggatggccttaccagtctggatcgttacaaagggcgatgctaccacattga
gccagttcctggagaagaagatcaatatattgcttatgtagcttaccccttagacctttt
tgaagaaggctcggttactaacatgtttacttccatcgtaggtaatgtatttgggttcaa
agccctgcgcgccctacgtctggaagatttgcgaattcccattgcttatattaaaacctt
ccaaggaccgcctcatggcattcaggtagagagagataaattgaacaagtatggtcgtcc
cctgttggggtgtactattaaacctaaattaggtttatctgctaaaaactacggtagagc
agtttatgaatgccttcgtggtggacttgattttaccaaagatgatgaaaacgtgaactc
ccaaccatttatgcgttggagagatcgtttcttattttgtgccgaagcactttataaagc
gcaggctgaaacaggtgaaatcaaagggcattacttgaatgctactgcaggtacatgcga
agaaatgatcaaaagagctgtatttgctcgagaattgggagttcctatcgtaatgcatga
ttacttaacagggggattcactgcaaatactagcttagctcattattgccgagataatgg
cttacttcttcacattcaccgtgcaatgcatgcagttattgataggcagaagaatcatgg
tatgcacttccgcgtactgtctaaagcattacgtatgtctggcggagatcatattcactc
cggtactgtggtagggaaacttgaaggcgaaagagatatcactttaggctttgttgattt
actgcgcgatgattatattgaaaagatcgctcccgcggtatttatttcactcaagattgg
gtctctatgccgggtgttctgcctgtggcttcaggaggtattcatgtttggcatatgcct
gctctgacggagatttttggagatgattcggtactacaattcggtggaggaactttggga
c-----------------------------------------------------------
------------------------------------------------------------
------------------------------------------------------------
------------------------------------------------------------
------------------------------------------------------------
------------------------------------------------------------
------------------------------------------------------------
------------------------------------------------------------
------------------------------------------------------------
------------------------------------------------------------
------------------------------------------------------------
------------------------------------------------------------
------------------------------------------------------------
------------------------------------------------------------
------------------------------------------------------------
------------------------------------------------------------
------------------------------------------------------------
------------------------------------------------------------
------------------------------------------------------------
------------------------------------------------------------
------------------------------------------------------------
------------------------------------------------------------
------------------------------------------------------------
------------------------------------------------------------
------------------------------------------------------------
------------------------------------------------------------
------------------------------------------------------------
------------------------------------------------------------
------------------------------------------------------------
------------------------------------------------------------
------------------------------------------------------------
------------------------------------------------------------
------------------------------------------------------------
------------------------------------------------------------
------------------------------------------------------------
------------------------------------------------------------
------------------------------------------------------------
------------------------------------------------------------
------------------------------------------------------------
------------------------------------------------------------
------------------------------------------------------------
------------------------------------------------------------
------------------------------------------------------------
------------------------------------------------------------
------------------------------------------------------------
------------------------------------------------------------
------------------------------------------------------------
------------------------------------------------------------
------------------------------------------------------------
-----------------
>Mycetia_faberi_ca10
ttatcgaattcaaaccaaaaacaaatagccgacagcgagtcgatcggttaattcaagtta
attgaataagacatgagagttaacaacccatttgattgttatcattcaattgaatccaat
tcaattgtttcaataaagaaacagtgaatttgaaaaataggtttttcaaatttttagaat
ctcaagtggatgaataagaatcttgagaaagcctttcatttgtttatcattatagataat
cccatctatattatctattctatggaattcgaacccgagttctatttacattacgattca
ttaatttctatcggattcaaaaagggtaaattgggttgcgttatatatatgaaagggtat
acaataatgatgtatttggcaaatcatatggtctaataatcaaacattctgattagttga
taattttagtattggttgggaattttgtgaaagattcctgtgaaaaattgcattaacaac
gaattcgtgtcgagtagaccttgttgttgtgagaagtcttaattcatgagttgtagggag
ggatttggcgggacttcttctttttccaacggcaacaaaaaatcttcgtcgtatgtggtc
ttttcagagtgttttattgttaagtctagtcatgcttttttcaatcaatctatctattca
gcaaataaatagaaattttatctatcaacatgtctggtcttgggttattattaatgattt
ttctttagaattcggctatttgatcgatccacttacttctattatgtcaatattaatcac
tactgttggaattatggttcttatttatagtgataattatatggctcatgatcaatcgta
tttgagattttttgcttatatgagttttttcagtacgtctatgttgggattagttactag
ttctaatttaatacaaatttatattttttgggaattggtgggggtatgttcttatctatt
aataggattttggtttacacgacctcttgcagcaaatgcttgtcaaaaagcttttgtaac
taatcgtataggggattttggtttattattaggaattttgggttttttttggataacagg
tagtttcgaatttcgggatctattcgaaatattcaataacttgattgttgataatgaagt
gaattttttatttgttactttgtgtgctggtctattatttgcgggtgccattgctaaatc
ggcacaatttccccttcatgtatggttacctgatgctatggaggggcccactcctatttc
tgctcttatacatgctgctaccatggtagcagcgggaatttttcttgtagcccggcttct
tcctcttttcatagttataccttacataatgaatttcatttcgttagtaggaataataac
agtattattaggagctactttagctcttgctcaacaagacattaagagaggtttagccta
ttccacaatgtctcaattgggttatatgatgctagctctgggtatggggtcttatcgaag
tgctttatttcatttgattactcatgcctattccaaagccttattatttttaggatctgg
atccattattcactcaatggaaacagttgttgggtattctccccataaaagtcaaaatat
ggctcttatgggcggtttaacaaaacatgtaccacttaccaaaagcacttttttagtagg
tacactttctatttgtggtattccaccgttggcttgtttttggtccaaagatgaaattct
tactgatacttggttatattcaactagtttcgcaataatagcttgggttaccgcgggatt
aactgcattttatatgtttcggatctatttacttacctttgaagggcattttggtgttca
ggttcaaaattacattggtaaacaaaaaatccccttctattcactatctctatggggtaa
gggagtttctaaaagaattaacaaaaataaaaattttagtttattaactaaggaacgttc
ctcttttttttcaaaaaagatatattcaattgatgatcgtgctagaaatgtgacacgcca
ctttattactattgttcattttgagaataaaaaaagattttcctatccttatgaatcgga
caatactatgttattccctctacttgtgttgtgtctatttactttgttcgttggggctat
aggaattcctttaagtcaagaaggggtaaatttagatatattatctaaatggttaactcc
ggctataaatctttttcctcaaaaattgaaaaattcgatgaattggtacgaatttttcaa
cgatgccgttttttcggtcagtatagcttcgttaggaatatttatagcagcccttttata
taaatcgtcctattcctctttactaaatttggatttaattaattcagttcttaaaacgaa
aagtggttctaagagactcgtttgggacaaaattataaatacaatatataattggtcata
taatcgtgcttatatagattccttttatacaatgtctttaactggaggaataagaaaatc
cgccgaatttattcatttttttgatcgacgggtaattgatggaattacgaatgtgtttgg
tgttattactttctttgctgatatcttggcagcattccgagtaactcctcaacccggagt
tccaccggaagaagcaggggccgcggtagctgccgagtcttctactggtacatggacagc
tgtatggacggatggacttaccagtctggatcgttacaaagggcgatgctaccacatcga
gccagttcctggagaagaagagcaatttattgcttatgtagcttaccccttagacctttt
tgaagaaggctctgttactaacatgtttacttccatcgtaggtaatgtatttgggttcaa
agccctgcgcgccctacgtctggaagatttgcgaattcccattgcttatgttaaaacctt
ccaaggaccgcctcatggcattcaggtagagagagataaattgaacaagtatggtcgtcc
cctgttgggatgtactattaaacctaaattaggtttatctgctaaaaactacggtagagc
agtttatgaatgccttcgtggtggacttgattttaccaaagatgatgaaaacgtgaactc
ccaaccatttatgcgttggagagatcgtttctgcttttgtgccgaagcactttataaagc
gcaggctgaaacaggtgaaatcaaagggcattacttgaatgctactgcaggtacatgcga
agaaatgatgaaaagagctgtatttgctcgagaattgggagttcctatcgtaatgcatga
ttacttaacagggggattcactgcaaatactaccttggctcattattgccgagataatgg
cttacttcttcacattcaccgtgcaatgcatgcagttattgataggcagaagaatcatgg
tatgcacttccgcgtactagctaaagcgttacgtatgtctggcggagatcatgttcacgc
cggtactgtggtagggaaacttgaaggcgaaagagatatcactttgggctttgttgattt
actgcgcgatgattatattgaaaagatcgctcccgcggtatttatttcactcaagattgg
gtctctatgccgggtgttctgcctgtggcttcaggaggtattcatgtttggcatatgcct
gctctgacggagatttttggagatgattcggtactacagttcggtggaggaactttggga
c???????????????????????????????????????????????????????????
???????????????cttttctttttccccattttatatttct------------agatg
ctagtgactcgacatcagttggtaatggaaatagtccatggtggagctcgagtagaatgt
attaattcatttttcggagcaagaatctagggttaatgcaaatcaataaattggaacaac
ttcgtgaatatctcttaaatataaaaatcgaaaggatcccagtcgagcaaattcttcagt
aaaaaggaaaattggttggaattaatcaaactttttcgacacaaagtgtatcacacggga
atccatcgttcgtaagattcttgtctagaaggaaatccaaaataaggggtatgttgctac
catttttaaaggattaagaagcaccgaaggaatgtctaaacctaatgattgataaaggat
cccaaaacaaggaaacaccgcctcaataactgctgggacagatttaagaatccaaatcta
tttttaaacgagagacaaacgaaatggcgggtgtaaagaccactcaataaatgaaattgc
ctagctatagttctttgagctatttaaatttaatttgagttatgagtacgaattatctct
tttttcattttcaagaacgaagaagaaaaaaagatttaaatcatagtctaattgatttga
tgattttatggatccttttttcatttattagaattttatacatagataaaacttcggatc
aaattctttgttctcgagccgtacgaggagaaaacttcctatacgtt?????????????
????????????????????????????????????????????????????????????
????????????????????????????????????????????????????????????
????????????????????????????????????????????????????????????
????????????????????????????????????????????????????????????
????????????????????????????????????????????????????????????
??????????????????????atccattttagatctatctattttagatctatagagga
attaaataaattattagaagcttagttattaactattatttcttatctagttagagtcga
gatgaattgaatatctaaaatcatggattttcaaatcaataatcaatattgactattata
aaatattataaaacataacgattaatagagcgatgattaatagagcgatatagaatttgg
atttatttatcactaatacaaattcaatttgaatattattcaattggatatatcttttat
tatttgagttttagataattaaagttttcgtttttgaattcaaatgacatttgaacttct
ttttattgtatttttttattttattctatatcatatagttccaattacgaatggttagtt
ataactaatgagacattccctactttgattcataaagaggtaagtagtaaaggccgaaat
taagatgataaaaaaaaaatcgaaccttcaagtatttaaaattacatcaaaaacgtgaca
gttagatatatttaccttggatatatccatccatattgaattgcagatacagaaatggta
gaatcatagtcgattggactaaatccaaagatggttctcctatagtcctatagaaggtag
gtaagaaataaacaaaaacattttttcgagataggaatctcgtatctaatgaattcaatg
atttcagtataaatgaaagaaaaaaagaaacgccatcacaatgaaatttgaatctcaaca
caaaacgaagggggatatggcgaaattggtagacgctacggacttaattggattgggcct
tggtatggaaacccgctgagtgagaactttcaaattcagagaaaccctggaattaataaa
aaggggcaatcctgagccaaatcctattttccgaaaacaaaggttcagaaagtgaaaaag
gggataggtgcagagactcaatggaagctgttctaacaaatggagttggctgcggtagtc
gaaaagtctttccatcaaaaagtcataattcataaagtataagtattaaggatgaagtga
aggataaacgtatatacatacgtagtgaataatatattaaatgagtaatgacagcccgaa
tgaatctatattttttctatgaaaaaatatagaattgttgttaatagattccacgtttaa
gaaagaatcgaatattcattgatcaaatgattcactccatagtctgatagatcttttcac
gaactgattaatcggacgagaataaagatagagtcccattctacatgtcaatgtcggcaa
caatgaaatttatagttaagaggaaaatccgtcgactttgaaaatcgtgagggttcaa??
????????????????????????????????????????????????????????????
????????????????????????????????????????????????????????????
????????????????????????????????????????????????????????????
????????????????????????????????????????????????????????????
????????????????????????????????????????????????????????????
????????????????????????????????????????????????????????????
????????????????????????????????????????????????????????????
?????????????????
>Mycetia_pubifolia_cc60
ttatcgaattcaaaccaaaaacaaatagccgacagcgagtcgatcggttaattcaagtta
attgaataagacatgagagttaacaacccatttgattgttatcattcaattgaatccaat
tcaattgtttcaataaagaaacagtgaatttgaaaaataggtttttcaaatttttagaat
ctcaagtggatgaataagaatcttgagaaagcctttcatttgtttatcattatagataat
cccatctatattatctattctatggaattcgaacccgagttctatttacattacgattca
ttaatttctatcggattcaaaaagggtaaattgggttgcgttatatatatgaaagggtat
acaataatgatgtatttggcaaatcatatggtctaataatcaaacattctgattagttga
taattttagtattggttgggaattttgtgaaagattcctgtgaaaaattgcattaacaac
gaattcgtgtcgagtagaccttgttgttgtgagaattcttaattcatgagttgtagggag
ggatttggcgggacttcttctttttccaacggcaacaaaaaatcttcgtcgtatgtggtc
ttttcagagtgttttattgttaagtctagtcatgcttttttcaatcaatctatctattca
gcaaataaatagaaattttatctatcaacatgtctggtcttgggttattattaatgattt
ttctttagaattcggctatttgatcgatccacttacttctattatgtcaatattaatcac
tactgttggaattatggttcttatttatagtgataattatatggctcatgatcaatcgta
tttgagattttttgcttatatgagttttttcagtacttccatgttgggattagttactag
ttctaatttaatacaaatttatattttttgggaattggtgggggtatgttcttatctatt
aataggattttggtttacacgacctcttgcagcaaatgcttgtcaaaaagcttttgtaac
taatcgtataggggattttggtttattattaggaattttgggttttttttggataacagg
tagtttcgaatttcgggatctattcgaaatattcaataacttgattgttgataatgaagt
gaattttttatt????????????????????????????????????????????????
??????????????????????????????tgatgctatggaggggcccactcctatttc
tgctcttatacatgctgctaccatggtagcagcgggaatttttcttgtagcccggcttct
tcctcttttcatagttataccttacataatgaatttcatttcgttagtaggaataataac
agtattattaggagctactttagctcttgctcaacaagacattaagagaggtttagccta
ttccacaatgtctcaattgggttatatgatgctagctctgggtatggggtcttatcgaag
tgctttatttcatttgattactcatgcctattccaaagccttattatttttaggatctgg
atccattattcactcaatggaaacagttgttgggtattctccccataaaagtcaaaatat
ggctcttatgggcggtttaacaaagcatgtaccacttaccaaaagcacttttttagtagg
tacactttctatttgtggtattccaccgttggcttgtttttggtccaaagatgaaattct
tactgatacttggttatattcaactagtttcgcaataatagcttgggttaccgcgggatt
aactgcattttatatgtttcggatctatttacttacctttgaagggcattttggtgttca
ggttcaaaattacattggtaaacaaaaaatccccttctattcactatctctatggggtaa
gggagtttctaaaagaattaacaaaaataaaaattttagtttattaactaaggaacgttc
ctcttttttttcaaaaaagatatattcaattgatgatcgtgctagaaatgtgacacgcca
ctttattactattgttcattttgagaataaaaaaaaattttcctatccttatgaatcgga
caatactatgttattccctctacttgtgttgtgtctatttactttgttcgttggggctat
aggaattcctttaagtcaagaaggggtaaatttagatatattatctaaatggttaactcc
ggctataaatctttttcctcaaaaattgaaaaattcgatgaattggtacgaatttttcaa
cgatgccgttttttcggtcagtatagcttcgttaggaatatttatagcagcccttttata
taaatcgtcctattcctctttactaaatttggatttaattaattcagttcttaaaacgaa
aagtggttctaagagactcgtttgggacaaaattataaatacaatatataattggtcata
taatcgtgcttatatagattccttttatacaatgtctttaactggaggaataagaaaatc
cgccgaatttattcatttttttgatcgacgggtaattgatggaattacgaatgtgtttgg
tgttattactttctttgctgatatcttggcagcattccgagtaactcctcaacccggagt
tccaccggaagaagcaggggccgcggtagctgccgagtcttctactggtacatggacagc
tgtatggacggatggacttaccagtctggatcgttacaaagggcgatgctaccacatcga
gccagttcctggagaagaagagcaatttattgcttatgtagcttaccccttagacctttt
tgaagaaggctctgttaccaacatgtttacttccatcgtaggtaatgtatttgggttcaa
agccctgcgcgccctacgtctggaagatttgcgaattcccattgcttatgttaaaacctt
ccaaggaccgcctcatggcattcaggtagagagagataaattgaacaagtatggtcgtcc
cctgttgggatgtactattaaacctaaattaggtttatctgctaaaaactacggtagagc
agtttatgaatgccttcgtggtggacttgattttaccaaagatgatgaaaacgtgaactc
ccaaccatttatgcgttggagagatcgtttctgcttctgtgccgaagcactttataaagc
gcaggctgaaacaggtgaaatcaaagggcattacttgaatgctactgcaggtacagtaga
agaaatgatgaaaagagctgtatttgctcgagaattgggagttcctatcgtaatgcatga
ttacttaacagggggattcactgcaaatactaccttggctcattattgccgagataatgg
cttacttcttcacattcaccgtgcaatgcatgcagttattgataggcagaagaatcatgg
tatgcacttccgcgtactagctaaagcgttacgtatgtctggcggagatcatgttcacgc
cggtactgtggtagggaaacttgaaggcgaaagagatatcactttgggctttgttgattt
actgcgcgatgattatattgaaaagatcgctcccgcggtatttatttcactcaagattgg
gtctctatgccgggtgttctgcctgtggcttcaggaggtattcatgtttggcatatgcct
gctctgacggagatttttggagatgattcggtactacagttcggtggaggaactttggga
c???????????????????????????????????????????????????????????
????attgtggattctttcttttatccaccattttatatttct-----------aagatg
ctcgtgactcgacatcagttggtaatggaaataggccatggtggagctcgagtagaatgt
attaattcatttttcggagcaagagtctagggttaatgcaaatcaataaattggaacaac
ttcgtgaatatctcttagatataaaaatcgaaaggatcccagtcgagcaaattcttcagt
aaaaaggaaaattggttggaattaatcaaactttttcgacacaaagtgtatcacacggga
atccatcgttcgtaagattcttgtctagaaggaaatccaaaataaggggtatgttgctac
catttttaaaggattaagaagcaccgaaggaatgtctaaacctaatgattgataaaggat
cccaaaacaaggaaacaccgcctcaataactgctgggccagatttaagaatccaaatcta
tttttaaacgagagacaaacgaaatggcgggtgtaaagaccactcaataaatgaaattgc
ctagctatagttctttgagctatttaaatttaatttgagttatgagtacgaattatctct
tttttcattttcaagaacgaagaagaaaaaaagatttaaatcatagtctaattgatttga
tgattttatggatccttttttcatttattagaattttatacatagataaaacttcggatc
aaattctttgttctcgagccgtacgaggagaaaacttcctatacgtt?????????????
????????????????????????????????????????????????????????????
????????????????????????????????????????????????????????????
????????????????????????????????????????????????????????????
????????????????????????????????????????????????????????????
????????????????????????????????????????????????????????????
??????????????????????atccattttagatctatctattttagatctatagagga
attaaataaattattagaagcttagttattaactagtatttcttatctagttagagtcga
gatgaattgaatatctaaaatcatggattttcaaatcaataatcaatattgac----ata
aaatattataaaacataacgattaatagagcgatgattaatagagcgatatagaatttgg
atttatttatcactaatacaaattcaatttgaatattattcaattggatatatcttttat
tatttgagttttagataattaaagttttcgtttttgaattcaaatgacatttgaacttct
ttttattgtatttttttattttattctatatcatatagttccaattacgaatggttagtt
ataactaatgagacattccctactttgattcataaagaggtaagtagtaaaggccgaaat
taagatgataaaaaaaaaatcgaaccttcaagtatttaaaattacatcaaaaacgtgaca
gttagatatatttaccttggatatatccatccatattgaattgcagatacagaaatggta
gaatcatagtcgattggaccaaatccaaagatggttctcctatagtcctatagaaggtag
gtaagaaataaacaaaaacattttttcgagataggaatctggtatctaatgaattcaatg
atttcagtataaatgaaagaaaaaaagaaacgccatcacaatgaaatttgaatctcaaca
caaaacgaagggggatatggcgaaattggtagacgctacggacttaattggattgggcct
tggtatggaaacccgctgagtgagaactttcaaattcagagaaaccctggaattaataaa
aaggggcaatcctgagccaaatcctattttccgaaaacaaaggttcagaaagtgaaaaag
gggataggtgcagagactcaatggaagctgttctaacaaatggagttggctgcggtagtc
gaaaagtctttccatcaaaaagtcataatatataaagtataagtattaaggatgaagtga
aggataaacgtatatacatacgtagtgaataatatattaaatgagtaatgacagcccgaa
tgaatctatattttttctatgaaaaaataaagaattgttgttaatagattccacgtttaa
gaaagaatcgaatattcattgatcaaatgattcactccatagtctgatagatcttttcac
gaactgattaatcggacgagaataaagatagagtcccattctacatgtcaatgtcggcaa
caatgaaatttatagttaagaggaaaatccgtcgactttgaaaatcgtgagggttcaagt
????????????????????????????????????????????????????????????
????????????????????????????????????????????????????????????
????????????????????????????????????????????????????????????
????????????????????????????????????????????????????????????
????????????????????????????????????????????????????????????
????????????????????????????????????????????????????????????
????????????????????????????????????????????????????????????
?????????????????
>Argostemma_rupestre
ttatcgaattcaaaccaaaaacaaatagccgacagcgagtcgatcggttaattcaagtta
attgaataagacatgagagttaacaacccatttgattgttatcattcaattgaatccaat
tcaattgtttcaataaagaaacagtgaatttgaaaaa-----tattcaaatttttagaat
ctcaagtggatgaataagaatcttgagaaagcctttcatttgtttatcattatagacaat
cccatctatcttatctatgctatggaattcgaacccgagccctatttacattacgattca
ttaatttctatcggattcaaaaagggtaaattgggttgcgttatatatatgaaagggtat
acaataatgatgtatttggcaaatcatatggtctaataatcaaacattctgattagttga
taattttagtattggttgggaattttggaaaagattcctgcgaaaaattgcattaacaac
gaattcgtgtcgagtagaccttgttgttgtgagaattcttaattcatgagttgtagggag
ggatttggcgggacttcttctttttccaacggcaacaaaaaatcttcgtcgtatgtggtc
ttttcagagtattttattgttaagtatagtcatgcttttttcaatcaatctatctattca
gcaaataaatagaaattttatctatcaacatgtctggtcttgggtcattattaatgattt
ttctttagaattcggctatttgatcgattcacttacttctattatgtcaatattaatcac
tactgttggaattatggttcttatttatagtgataattatatggctcatgatcaatcgta
tttgagattttttgcttatatgagttttttcagtacttccatgttgggattagttactag
ttctaatttaatacaaacttatattttttgggaattggttggggtatgttcttatctatt
aataggattttggtttacacgacctcttgcagcaaatgcttgccaaaaagcttttttaac
taatcgtataggggattttggtttattattaggaattttgggttttttttggataacagg
tagtttcgaatttcgggatctattcgaaatattcaataacttgattgttgataatgaagt
gaattttt????????????????????????????????????????????????????
????????????????????????????????????????????????????????????
????????????????????????????????????????????????????????????
????????????????????????????????????????????????????????????
????????????????????????????????????????????????????????????
????????????????????????????????????????????????????????????
????????????????????????????????????????????????????????????
????????????????????????????????????????????????????????????
????????????????????????????????????????????????????????????
????????????????????????????????????????????????????????????
????????????????????????????????????????????????????????????
????????????????????????????????????????????????????????????
????????????????????????????????????????????????????????????
????????????????????????????????????????????????????????????
????????????????????????????????????????????????????????????
????????????????????????????????????????????????????????????
????????????????????????????????????????????????????????????
????????????????????????????????????????????????????????????
????????????????????????????????????????????????????????????
????????????????????????????????????????????????????????????
????????????????????????????????????????????????????????????
????????????????????????????????????????????????????????????
????????????????????????????????????????????????????????????
????????????????????????????????????????????????????????????
?????????????????ctgatatcttagcagcattccgagtaacccctcaacccggagt
tccaccggaagaagcgggggccgcggtagctgccgagtcttctactggtacatggacagc
tgtatggacggatggacttaccagtctggatcgttacaaagggcgatgctaccacatcga
gccagttcctggagaagaagatcaatatattgcttatgtagcttatcccttagacctttt
tgaagaaggctctgttactaacatgtttacttccatcgtaggtaatgtatttgggttcaa
agccctgcgcgccctacgtctggaagatttgcgaattcccattgcttatattaaaacctt
ccaaggaccgcctcatggcattcaggtagagagagataaattgaacaagtatggtcgtcc
cctgttgggatgtactattaaacctaaattaggtttatctgctaaaaactacggtagagc
agtttatgaatgccttcgtggtggacttgattttaccaaagatgatgaaaacgtgaactc
ccaaccatttatgcgttggcgagatcgtttcttattttgtgccgaagcactttataaagc
gcaagctgaaacaggtgaaatcaaagggcattacttgaatgctactgcaggtacatgcga
agaaatgatcaaaagagctgtatttgctcgagaattgggagttcctatcgtaatgcatga
ttacttaacagggggattcactgcaaatactagcttggctcattattgccgagataatgg
cttacttctgcacattcaccgtgcaatgcatgcagttattgataggcagaagaatcatgg
tatgcacttccgcgtactagctaaagcgttacgtatgtctggcggagatcatattcacgc
cggtactgtggtagggaaacttgaaggcgaaagagatatcactttgggctttgttgattt
actgcgcgatgattatattgaaaagatcgctcccgcggtatttatttcactcaagattgg
gtctctatgccaggtgttctgcccgtggcttcagggggtattcatgtttggcatatgccg
gctctgacggagatttttggagatgattcggtactacaattcggtggaggaactttggga
c???????????????????????????????????????????????????????????
????cttgtggattctttcttttatccaccattttctatttctatat-taagtgaaggtg
ctcgtgactcgacatcagttgctaatgtaaatagtccatggtggagctcgagtagaatgt
cttaattcattttttggagcaagaatctagggttaatgcaaatcaataaagtggaccaac
ttcgtgaatatctcgtagatataaaaatcgaaaggatcccagtcgagcaaattcttcagt
aaaaaggaaaatgggttggaattaatcaaactttttcgacccaaagtgtatcacatggga
atccagcgttcgtaagattcttgtctagaaggaaatccaaaataaggggtatgttgctac
catttttaaaggattaagaagcaccgaaggaatgtctaaacctaatgattgataaaggat
cccaaaacaaggaaacaccgtctcaataactgctgggccagatttaagaatccaaatcta
tttttaaacgagagacaaatgaaatgacgcgtgtaaagaccactcaataactgaaattgc
ctaactatagttctttgagctatttaaatttcatttgagttatgagtacgaattatctct
tttttcatttccaagaacgaagaagaaaaa---attgaaatcatagtctaattgatttga
ttattttatggatccttttttcatttattagaattttatacatagataaaacttcggatc
aaattctttggtctcgagccgtacgaggagaaaacttcctatacgttt????????????
????????????????????????????????????????????????????????????
????????????????????????????????????????????????????????????
????????????????????????????????????????????????????????????
????????????????????????????????????????????????????????????
????????????????????????????????????????????????????????????
???????ctctgagctaagcgggctcatataa----tatccgttttagatctatagagga
attaaataaattattagaagcttaattattaactattatttcttatctagttagagtcga
gatgaatttaatatctaaaatcatggattttcaaatcaataatcaatattgaatattaga
aaatattataaaacacaac---------------cattaatagagcgatatagaatttgg
atttatttatcactaatacaaatacaattcgaatattattcaattggatatatcttttat
tatttgagttttagataattaaagttttcgtttttgaattcaaatgacatt?????????
????????????????????????????????????????????????????????????
????????tgagacatttcctactttcattcataaagaggtaagtagtaaaggccgaaat
taagatgat-aaaaaagaatcgaaccttcaagtatttaaaattacatcgaaaacgtgcca
gttagatatatttaccttggatatatccatccatattgaattgtagatacagaaatagta
gaatcatagtcgattggaccaaatccaaagatggttctcttatagtcctatagaaggtag
gcaagaaataaacaaaaacattttttcgagataggaatctggtatctaatgaattcaatg
atttcagtataaatgaaagaaaaaaagaaacgacatcacaatgaaatttgaatctcaaca
caaagcgaagggggatatggcgaaattggtagacgctacggacttaattggattgggcct
tggtatggaaacccgctgagtgagaactttcaaattcagagaaaccctcgaattaataaa
aaggggcaatcctgagccaaatcctattttccgaaaacaaaggttcaaaaagggaaaaag
gggataggtgcagagactcaatggaagctgttctaacaaatggagttggctgcggtagtc
gagaagtctttccatcaaaaagtgataattcataaagtataagtattaaggatgatacat
ag????????????????????tagttaataatatattaaatgagtaatgacagcccgaa
tgaatctatattttttctatgaaaaaataaagaattgttgttaatagattccacgtttaa
gaaagaatcgaatattcattgatcaaatgattcactccatagtctgatagatcttttcat
gaactgattaatcggacgagaataaagatagagtcccattctacatgtcaatgtcggcaa
caatgaaatttatagttaagaggaaaatccgtcgactttgaaaatcgtgagggttcaa??
????????????????????????????????????????????????????????????
????????????????????????????????????????????????????????????
????????????????????????????????????????????????????????????
????????????????????????????????????????????????????????????
????????????????????????????????????????????????????????????
????????????????????????????????????????????????????????????
????????????????????????????????????????????????????????????
?????????????????
>Mycetia_hainanensis_H407
ttatcgaattcaaaccaaaaacaaatagccgacagcgagtcgatcggttaatttaagtta
attgaataagacatgagagttaacaacccatttgattgttatcattcaattgaatccaat
tcaattgtttcaataaagaaacagtgaatttgaaaaataggtttttcaaatttttagaat
ctcaagtggatgaataagaatcttgagaaagcctttcagttgtttatcattatagacaat
cccatctatattatctattctatggaattcgaacccgagctctatttacattacgattca
gtaatttctatccgattcaaaaagggtaaattgggttgcgttatatatatgaaagggtat
acaataatgatgtatttggcaaatcatatggtctaataatcaaatattctgattagttga
taattttcgtattggttgggaattttgtgaaagattcctgtgaaaaattgcattaacaat
gaattcgtgtcgagtagaccttgttgttgtgagaattcttaattc???????????????
??????ggcgggacttcttctttttccaacggcaacaaaaaatcttcgtcgtatgtggtc
ttttcagagtgttttattgttaagtctagtcatgcttttttcaatcaatctatctattca
gcaaataaatagaaattttatctatcaacatgtctggtcttgggtcattattaatgattt
ttctttagaattcggctatttgatcgatccacttacttctattatgtcaatattaatcac
tactgttggaattatggttcttatttatagtgataattatatggctcatgatcaatcgta
tttgagattttttgcttatatgagttttttcagtacttccatgttgggattagttactag
ttctaatttaatacaaatttatattttttgggaattggttggggtatgttcttatctatt
aataggattttggtttacacgacctcttgcagcaaatgcttgccaaaaagcttttgtaac
taatcgtataggggattttggtttattattaggaattttgggttttttttggataacagg
tagtttcgaatttcgggatctattcgaaatattcaataacttgattgttgataatgaagt
gaattttttatttgttactttgtgtgctgttttattatttgccggtgccgttgctaaatc
tgcacaatttccccttcatgtatggttacccgatgccatggaggggcccactcctatttc
tgctcttatacatgctgctaccatggtagcagcgggaatttttcttgtagcccggcttct
tcctattttcatagttataccttatataatgaatttcatttcgttagtaggaataataac
agtattattaggagctactttagctcttgctcaaaaagacattaagagaggtttagccta
ttctacaatgtctcaattgggttatatgatgctggctctgggtatggggtcttatcgaag
tgctttatttcatttgattactcatgcctattccaaagccttattatttttaggatctgg
atccattattcactcaatggaaacagttgttgggtattctccccataaaagtcaaaatat
ggctcttatgggaggtttaacaaaacatgtaccaattaccaaaagcacttttttagtagg
tacactttctatttgtggtattccaccgttggcttgtttttggtccaaagatgaaattct
tactgatacttggttatattcaactagttttgcaataatagcttgggttaccgcgggatt
aactgcattttatatgtttcggatctatttacttacttttgaagggcattttggtgttca
ggttcaaaattacattggtaaacaaaaaatacccttctattcactatctatatggggtaa
gggagtttctaaaaaaattaacaaaaataaaaattttagtttattaattaaggaacgttc
ctcttttttttcaaaaaagatatattcaattgatgatcgtgctagaaatgtgacacgccc
ctttattactattgttcattttgagaataaaacttttttttcttatccttatgaatcgga
taatactatgttattccctctacttgtcttgtgtctatttactttgttcgttgggactat
aggaattcctttaagtcaagaaggggtaaatttagatatattatctaaatggttaactcc
gtctataaatctttttcctcaaaaattgaaaaattcgatggattggtacgaatttttcaa
agatgccgttttttcagtcagtatagcttctttaggaatatttatagcagcccttttata
taaatcgtcctattcctctttactaaatttggatttaattaattcagttcttaaaatgaa
acgtggttctaagagactcctttgggacaaaattataaatacaatatataattggtcata
taatcgtgcttatatagattccttttatacaatgtctttaactggaggaataagaaaatc
cgccgaattgattcatttttttgatcgacgagtaattgatggaattacaaatgtgtttgg
tgttattactttctttgctgatatcttggcagcattccgagtaactcctcaacccggagt
tccgccggaagaagcaggggccgcggtagctgccgagtcttctactggtacatggacaac
tgtatggacggatggacttaccagtctggatcgttacaaagggcgatgctaccacatcga
gccagttcctggagaagaagagcaatatattgcttatgtagcttaccccttagatctttt
tgaagaaggctctgttactaacatgtttacttccatcgtaggtaatgtatttgggttcaa
agccctgcgcgctctacgtctggaagatttgcgaattcccatttcttatgttaaaacctt
ccaaggaccgcctcatggcattcaggtagagagagataaattgaacaagtatggtcgtcc
cctgttgggatgtactattaaacctaaattaggtttatccgctaaaaactacggtagagc
agtttatgaatgccttcgtggtggacttgattttaccaaagatgatgaaaacgtgaactc
ccaaccatttatgcgttggagagatcgtttcttattttgtgccgaagcactttataaagc
gcaggctgaaacaggtgaaatcaaagggcattacttgaatgctactgcaggtacatgcga
agaaatgatcaaaagagctgtatttgctcgagaattgggagctcctatcgtaatgcatga
ttacttaacagggggattcactgcaaatactagcttggctcattattgccgagataatgg
cttacttcttcacattcaccgtgcaatgcatgcagttattgataggcagaagaatcatgg
tatgcacttccgcgtactagctaaagcgttacgtatgtctggcggcgatcatgttcacgc
cggtactgtggtagggaaacttgaaggcgaaagagatatcactttgggctttgttgattt
actgcgcgatgattatattgaaaagatcgctcccgcggtatttatttcactcaagattgg
gtctctatgccgggtgttctgcctgtggcttcaggaggtattcatgtttggcatatgcct
gctctgacggagatttttggagatgattcggtactacagttcggtggaggaactttggga
catgctaaaacttcgtttgaaacgatgtggtagaaagcaacgtgcgacttgaagggcccg
atctattgtggattctttcttttatccaccattttctatttctatatttaagtgaaggtg
ctcgtgactcgacatcagttggtaatggaaatagtccatggtggagctcgagtagaatgt
attaattcatttttcggagcaagaatctagggttaatgcaaatcaataaattggaacaac
ttcgtgaatatctcttagatataaaaatcgaaaggatcccagccgagcaaattcttcagt
aaaaaggaaaattggttgaaattaatcaaactttttcgacccaaagtgtatcacacggga
atccatcgttcgtaagattcttgtctagaaggaaatccaaaataaggggtatgttgctac
catttttaaaggattaagaagcaccgaaggaatgtctaaacctaatgattgataaaggat
cccaaaacaaggaaacaccgtctcgataactgctgggccagatttaagaatccaaatcta
tttttaaacgagagacaaacgaaatggcgggtgtaaagaccactcaataaatgaaattgc
ctaactatagttcgttgagctatttaaatttaatttgagttatgagtacgaattatctct
tttttcattttcaagaacgaagaagaaaaaaagaattaaatcatagtctaattgatttga
tgattttatggatccttttttcatttattataattttatacatagataaaacttcggatc
aaattcttttttctcgagccgtacgaggagaaaacttcctatacgtttctaggaggggta
ttattcatctacatctatctcaatgagctgtctatcgaatcgttgcaattgatgttcgat
cccgaagagaaggaaaagatcttcaaaaagtgggtttttatgatcccataaagaatcaaa
cttatttaaatgttcctgctattctatatttccttgaaaggggtgctcaacttacaggaa
ccgttcaggatctttttaaaaaggcgtgggattttaaggaacttcgccctaatcaaagtc
aatttaattaaagccggctatcggaatcgaaccgatgaccatcgcattacaaatgcgatg
ctctaacctctgagctaagctggctcatataa----tatccattttagatctatagagga
attaaataaattattagaagcttagttattaactattatttcttatctagttagagtcga
gatgaattgaatatctaaaatcatggattttcaaatcaat-----------------att
gaatattataaaacacaac---------------gattaatagagcgatatagaatttgg
atttatttatcactaatacaaatacaattcgaatattattcaattggatatatcttttat
tatttgagttttagataattaaagttttcgtttttgaattcaaatgacatttgaacttct
ttttattgtattattttatttgattctatatcatatagaatcaattacgaatggttagtt
ataactactgagacattccctactttcattcata-------aaatagtaaaggtcgaaat
taagatgat-aaaaaagaatcgaaccttcaagtatttaaaattacatcgaaaacgtgaca
gttagatatatttaccttggatatatccatccatattgaattgcagatacagaaatggta
gaatcatagtcgattggaccaaatccaaagatggttctcctatagtcctatagaaggtag
gtaagaaataaacaaaaacattttttcgagataggaatctggtatctaatgaattcaatg
atttcagtataaatgaaagaaaaaaagaaacgacatcacaatgaaatttgaatctcaaca
caaaacgaagggggatatggcgaaattggtagacgctacggacttaattggattgggcct
tggtatggaaacccgctgagtgagaactttcaaattcagagaaaccctggaattaataaa
aaggggcaatcctgagccaaatcctattttccgaaaacaaaggtttagaaagtgaaaaag
gggataggtgcagagactcaatggaagctgttctaacaaatggagttggctgcggtagtc
gaaaagtctttccatcaaa-------aattcagaaagtataagtattaaggatgaagtga
aggataaatgtatatacatacgtagtgaataatatattaaatgagtaatgacagcccgga
tgaatctatattttttctatgaaaaaataaagaattgttgttaatagattccacgtttaa
gaaagaatcgaatattcattgatcaaatgattcactccatagtctgatagatcttttcac
gaactgattaatcggacgagaataaagatagagtcccattctacatgccaatgccggcaa
caatgaaatttatagttaagaggaaaatccgtcgactttgaaaatcgtgagggttcaagt
ccctctatccccaaatagactatttgactctccaactatctatttacctatccctttttt
gttatccgttcaaaatgccttatcgattcactctattctcttagaagtgatcgcgtcgaa
aatgtccttttcttatcacacctatatgatatacatacaaatgaacatgtttgagcaaga
aatccccatttgaatgatttacaatctatataattactta--tactgaaattaccaaagt
tttcttttttaagatacaagccaagcaatttcagtaactaaataaaacttaggaattccc
tttccttcttttaattgacacagtccctattttcgagtaaaatgagaatgctacattggg
acgggtcgggatagctcagctggtagagcagaggactgaaaatcctcgtgtcaccagttc
aaatctggttcctggca
>Mycetia_longiflora_H315
ttatcgaattcaaaccaaaaacaaatagccgacagcgagtcgatcggttaattcaagtta
attgaataagacatgagagttaacaacccatttgattgttatcattcaattgaatccaat
tcaattctttcaataaagaaacagtgaatttgaaaaataggtttttcaaatttttagaat
ctcaagtggatgaataagaatcttgagaaagcctttcatttgtttatcattatagataat
cccatctatattatctattctatggaattcgaacccgagttctatttacactacgattca
ttaatttctatcggattcaaaaagggtaaattgggttgcgttatatatatgaaagggtat
acaataatgatgtatttggcaaatcatatggtctaataatcaaacattctgattagttga
taattttattattggttgggaattttgtgaaagattcctgtgaaaaattgcattaacaac
gaattcgtgtcgagtagaccttgttgttgtgagaattcttaattc???????????????
??????ggcgggacttcttctttttccaacggcaacaaaaaatcttcgtcgtatgtggtc
ttttcagagtgttttattgttaagtctagtcatgcttttttcaatcaatctatctattca
gcaaataaatagagattttatctatcaacatgtctggtcttgggttattattaatgattt
ttctttagaattcggctatttgatcgatccacttacttctattatgtcaatattaatcac
tactgttggaattatggttcttatttatagtgataattatatgtctcacgatcaatcgta
tttgagattttttgcttatatgagttttttcagtacttccatgttgggattagttactag
ttctaatttaatacaaatttatattttttgggaattggtgggggtatgttcttatctatt
aataggattttggtttacacgacctcttgcagcaaatgcttgtcaaaaagcttttgtaac
taatcgtataggggattttggtttattattaggaattttgggttttttttggataacagg
tagtttcgaatttcgggatctattcgaaatattaaataacttgattgttgataatgaagt
gaattttttatttgttactttgtgtgctgttctattatttgtgggtgccgttgctaaatc
tgcacaatttccccttcatgtatggttacctgatgctatggaggggcccactcctatttc
tgctcttatacatgctgctaccatggtagcggcgggaatttttcttgtagcccggcttct
tcctcttttcatagttataccttacataatgaatttcatttcgttagtaggaataataac
agtattattaggagctactttagctcttgctcaacaagacattaagagaggtttagccta
ttccacaatgtctcaattgggttatatgatgctagctctgggtatgggggcttatcgaag
tgctttatttcatttgattactcatgcctattccaaagccttattatttttaggatctgg
atccattattcactcaatggaaacagttgttgggtattctccccataaaagtcaaaatat
ggctcttatgggaggtttaacaaaacatgtaccaattaccaaaagcacttttttagtagg
tacactttctatttgtggtattccaccgttggcttgtttttggtccaaagatgaaattct
tactgatacttggttatattcaactagtttcgcaataatagcttgggttaccgcgggatt
aactgcattttatatgtttcggatctatttacttacttttgaagggcattttggtgttca
ggttcaaaattacattggtaaacaaaaaatccccttctattcactatctctatggggtaa
gggagtttctaaaagaattaacaaaaataataattttagtttattaactaaggaacgttc
ctcttgtttttcaaaaaagatatattcaattgatgatcgtgctagaaatgtgacacgccg
ctttattactattgttcattttgagaataaaaaaaaaatttcctatccttatgaatcgga
caatactatgttattccctctacttgtgttgtgtctatttactttgttcgttggggctat
aggaattcctttaagtcaagaaggggtaaatttagatatattatctaaatggttaactcc
gtctataaatctttttcctcaaaaattgaaaaattcgatgaattggtacgaatttttcaa
cgatgccgttttttcggtcagtatagcttcgttaggaatatttatagcagcccttttata
taaatcgtcctattccgctttactaaatttggatttaattaattcagttcttaaaatgaa
aagtggttctaagagactcgtttgggacaaaattataaatacaatatataattggtcata
taatcgtgcttatatagattccttttatacaatgtctttaactggaggaataagaaaatc
cgccgaattgattcatttttttgatcgacgggtaattgatggaattacgaatgtgtttgg
tgttattactttctttgctgatatcttggcagcattccgagtaactcctcaacccggagt
tccaccggaagaagcaggggccgcggtagctgccgagtcttctactggtacatggacagc
tgtatggacggatggacttaccagtctggatcgttacaaagggcgatgctaccacattga
gccagttcctggagaagaagagcaatatattgcttatgtagcttaccccttagacctttt
tgaagaaggctctgttactaacatgtttacttccatcgtaggtaatgtatttgggttcaa
agccctgcgcgccctacgtctggaagatttgcgaattcccattgcttatgttaaaacctt
ccaaggaccgcctcatggcattcaggtagaaagagataaattgaacaagtatggtcgtcc
tttgttgggatgtactattaaacctaaattaggtttatctgctaaaaactacggtagagc
agtttatgaatgccttcgtggtggacttgattttaccaaagatgatgaaaacgtgaactc
ccaaccatttatgcgttggagagatcgtttcttattttgtgccgaagcactttataaagc
gcaggctgaaacaggtgaaatcaaagggcattacttgaatgctactgcaggtacatgcga
agaaatgatgaaaagagctgtatttgctcgagaattgggagttcctatcgtaatgcatga
ttacttaacagggggattcactgcaaatactaccttggctcattattgccgagataatgg
cttacttcttcatattcaccgtgcaatgcatgcagttattgataggcagaagaatcatgg
tatgcacttccgcgtactagctaaagcgttacgtatgtctggcggagatcatgttcacgc
cggtactgtggtagggaaacttgaaggcgaaagagatatcactttgggctttgttgattt
actgcgcgatgattatattgaaaagatcgctcccgcggtatttatttcactcaagattgg
gtctctatgccaggtgttctgcctgtggcttcaggaggtattcatgtttggcatatgcct
gctctgacggagatttttggagatgattcggtactacagttcggtggaggaactttggga
catgttaaaacttcgtttgaaacgatgtggtagaaagcaacgtgcgacttgaagggcccg
atctattgtggattctttcttttatccaccattttctatttctata-ttaagtgaaggtg
ctcgtgactcgacatcagttggtaatggaaatagtccatggtggagctcgagtagaatgt
attaattcatttttcggagcaagaatctagggttaatgcaaatcaataaattggaacaac
ttcgtgaatatctcttagatataaaaattgaaaggatcccagtcgagcaaattcttcagt
aaaaaggaaaattggttggaattaatcaaacttttt-gacacaaagtgtatcacacggga
atccatcgttcgtaagattcttgtctagaaggaaatccaaaataaggggtatgttgctac
catttttaaaggattaagaagcaccgaaggaatgtctaaacctaatgattgataaaggat
cccaaaacaaggaaacaccgcctcaataactgctgggccagatttaagaatccaaatcta
tttttaaacgagagacaaacgaaatggcgggtgtaaagaccactcaataaatgaaattgc
ttagctatagttatttgagctatttaaatttaatttgagttatgagtacgaattatcttt
tttttcattttcaagaacgaagaagaaaaaaagatttaaatcatagtctaattgatttga
tgattttatggatccttttttcatttattagaattttatacatagataaaacttcggatc
aaattctttgttctcgagccgtacgaggagaaaacttcgtatacgtttctaggaggggta
ttattcatctacatctatctcaatgagctgtctatcgaatcgttgcaattgatgttcgat
cccgaagagaaggaaaagatcttcaaaaagtgggtttttatgatcccataaagaatcaaa
cttatttaaatgttcctgctattctatatttccttgaaaggggtgctcaacttacaggga
ccgttcaggatctttttaaaaaggcgtgggattttaaggaacttcgccctaatcaaagtc
aatttaattaaagccggctatcggaatcgaaccgatgaccatcgcattacaaatgcgatg
ctctaacctctgagctaagcgggctcatataa----tatccattttagatctatagagga
attaaataaattattagaagcttagttattaactattatttcttatctagttagagtcga
gatgaattgaatatctaaaatcatggattttcaaatcaataatcaatattgactattata
aaatattataaaacataacgattaatagagcgatgattaatagagcgatatagaatttgg
atttatttatcact------aatacaatttgaatattattcaattggatatatcttttat
tatttgagttttagataattaaagttttcgtttttgaattcaaatgacatttgaacttct
tttgattgtattattttatttgattctatatcatatagttccaattacgaatggttagtt
ataactaatgagacattccctactttgagtcataaagaggtaagtagtaaaggccgaaat
taagatgat-aaaaaagaatcgaaccttcaagtatttaaaattacatcgaaaacgtgata
gttagatatctttaccttggatatatccatccatattgaattgcagatacagaaatggta
gaatcatagtcgattggaccaaatccaaagatggttc--------tcctatagaaggtag
gtaagaaataaacaaaaacattttttcgagataggaatctggtatttaatgaattcaatg
atttcagtataaatgaaagaaaaaaagaaacgccatcacaatgaaatttgaatctcaaca
caaaacgaagggggatatggcgaaattggtagacgctacggacttaattggattgggcct
tggtatggaaacccgctgagtgagaactttcaaattcagagaaaccctggaattaataaa
aaggggcaatcctgagccaaatcctattttccgaaaacaaaggttcagaaagtgaaaaag
gggataggtgcagagactcaatggaagctgttctaacaaatggagttggctgcggtagtc
gagaagtctttccatcaaaaagtcataattcataaagtataagtattaaggatgaagtga
aggataaacgtatatacatacgtagtgaataatatattaaatgagtaatgacagcccgaa
tgaatctatattttttctatgaaaaaataaagaattgttgttaatagattccacgtttaa
gaaagaatcgaatattcattgatcaaatgattcactccatagtctgatagatcttttcac
gaactgattaatcggacgagaataaagatagagtcccattctacatgtcaatgtcggcaa
caatgaaatttatagttaagaggaaaatccgtcgactttgaaaatcgtgagggttcaagt
ccctctatccccaaatagactatttgactctccaactatctatttacctatccctttttt
gttatccgttcaaaatgccttatcgattcactctattctcttagaagtgatcgcgtcgaa
aatgtccttttcttatcacacctatatgatatacatacaaatgaacatgtttgagcaaga
aattcccatttgaatgatttacaatctatataattactt-aatactgaaattaccaaagt
tctcctttttaagatacaagccaagcaatttcagtacctaaataaaacttaggaattccc
tttctttcttttaattgacacagtccctattttcgagtaaaatgcgaatgctacattggg
acgggtcgggatagctcagctggtagagcagaggactgaaaatcctcgtgtcaccagttc
aaatctggttcctggca
>Mouretia_larsenii
ttatcgaatt-aaaccaaaaccaaatagccgacagcgagtcgatcggttaatttaagtta
attgaataagacatgagagttaacaacccatttgattgttatcattcaattgaatccaat
tcaattgtttcaataaagaaacagtgaatttgaaaaataggtttttcaaatttttagaat
ctcaagtggatgaataagaatcttgagaaagcctttcatttgtttatcattatagacaat
cccatctatattatctattctatggaattcgaacccgagctctatttacattacgattca
gtaatttctatccgattcaaaaagggtaaattgggttgcgttatatatatgaaagggtat
acaataatgatgtatttggcaaatcatatggtctaataatcaaatattctgattagttga
taattttagtattggttgggaattttgtgaaagattcctgtgaaaaattgcattaacaat
gaattcgtgtcgagtagaccttgttgttgtgagaattcttaattcatgagttgtagggag
ggatttgtcgggacttcttctttttccaacggcaacaaaaaatcttcgtcgtatgtggtc
ttttcagagtgttttattgttaagtctagtcatgcttttttcaatcaatctatctattca
gcaaataaatagaaattttatctatcaacatgtctggtcttgggtcattattaatgattt
ttctttagaattcggctatttgatcgatccacttacttctattatgtcaatattaatcac
tactgttggaattatggttcttatttatagtgataattatatggctcatgatcaatcgta
tttgagattttttgcttatatgagttttttcagtacttccatgttgggattagttactag
ttctaatttaatacaaatttatattttttgggaattggttggggtatgttcttatctatt
aataggattttggtttacacgacctcttgtagcaaatgcttgccaaaaagcttttgtaac
taatcgtataggggattttggtttattattaggaattttgggttttttttggataacagg
tagtttcgaatttcgggatctattcgaaatattcaataatttgattgttgataatgaagt
gaattttttatttgttactttgtgtgctgctctattatttgccggtgccgttgctaaatc
tgcgcaatttccccttcatgtatggttacccgatgccatggaggggcccactcctatttc
tgctcttatacatgctgctaccatggtagcagcgggaatttttcttgtagcccggcttct
tcctattttcatagttataccttacataatgaatttcatttcgttagtaggaataataac
agtattattaggagctactttagctcttgctcaaaaagacattaagagaggtttagccta
ttctacaatgtctcaattgggttatatgatgctggctctgggtatggggtcttatcgaag
tgctttatttcatttgattactcatgcctattccaaagccttattatttttaggatctgg
atccattattcactcaatggaaacagttgttgggtattctccccataaaagtcaaaatat
ggctcttatgggaggtttaacaaaacatgtaccaattaccaaaagcacttttttagtagg
tacactttctatttgtggtattccaccgttggcttgtttttggtccaaagatgaaattct
tactgatacttggttatattcaactagttttgcaataatagcttgggttaccgcgggatt
aactgcattttatatgtttcggatctatttacttacttttgaagggcattttggtgttca
ggttcaaaattacattggtaaacaaaaaatccccttctattcactatctatatggggtaa
gggagtttctaaaaaaattaacaaaaataaaaattttagtttattaactaaggaacgttc
ctcttttttttcaaaaaagatatattcaattgatgatcgtgctagaaatgtgacacgccc
ctttattactattgttcattttgagaataaaacttttttttcttatccttatgaatcgga
taatactatgttattccctctacttgtcttgtgtctatttactttgttcgttgggactat
aggaattcctttaagtcaagaaggggtaaatttagatatattatctaaatggttaactcc
gtctataaatctttttcctcaaaaattgaaaaattcgatggattggtacgaatttttcaa
agatgccgttttttcagtcagtatagcttctttaggaatatttatagcagcccttttata
taaatcgtcctattcctctttactaaatttggatttaattaattcagttcttaaaatgaa
acgtggttctaagagactcctttgggacaaaattataaatacaatatataattggtcata
taatcgtgcttatatagattccttttatacaacgtctttaactggaggaataagaaaatc
tgccgaattgattcatttttttgatcgacaggtaattgatggaattacaaatgtgtttgg
tgttattactttctttgctgatatcttggcagcattccgagtaactcctcaacccggagt
tccaccggaagaagcaggggccgcggtagctgccgagtcttctactggtacatggacagc
tgtatggacggatggacttaccagtctggatcgttacaaagggcgatgctaccacatcga
gccagttcctggagaagaagatcaatatattgcttatgtagcttaccccttagacctttt
tgaagaaggctctgttactaacatgtttacttccatcgtaggtaatgtatttgggttcaa
agccctgcgcgccctacgtctggaagatttgcgaattcccatttcttatgttaaaacctt
ccaaggaccgcctcatggcattcaggtagagagagataaattgaacaagtatggtcgtcc
cctgttgggatgtactattaaacctaaattaggtttatctgctaaaaactacggtagagc
agtttatgaatgccttcgtggtggacttgattttaccaaagatgatgaaaacgtgaactc
ccaaccatttatgcgttggagagatcgtttcttattttgtgccgaagcactttataaagc
gcagtctgaaacaggtgaaatcaaagggcattacttgaatgctactgcaggtacatgcga
agaaatgatcaaaagagctgtatttgctcgagaattgggagctcctatcgtaatgcatga
ttacttaacagggggattcactgcaaatactagcttggctcattattgccgagataatgg
cttacttcttcacattcaccgtgcaatgcatgcagttattgataggcagaagaatcatgg
tatgcatttccgcgtactagctaaagcgttacgtatgtctggcggagatcatgttcatgc
cggtactgtggtagggaaacttgaaggcgaaagagatatcactttgggctttgttgattt
actgcgcgatgattatattgaaaagatcgctcccgcggtatttatttcactcaagattgg
gtctctatgccgggtgttctgcctgtggcttcaggaggtattcatgtttggcatatgcct
gctctgacggagatttttggagatgattcggtactacagttcggtggaggaactttggga
c???????????????????????????????????????????????????????????
?????????????????????????ccaccattttctatttctatatataagtgaaggtg
ctcgtgactcgacatcagttggtaatggaaatagtccatggtggagctcgagtagaatgt
attaattcatttttcggagcaagaatctagggttaatgcaaatcaataaattggaacaac
ttcgtgaatatctcttagatataaaaatcgaaaggatcccagccgagcaaattcttcagt
aaaaaggaaaattggttggaattaatcaaactttttcgacccaaagtgtatcacacggga
atccatcgttcgtaagattcttgtctagaaggaaatccaaaataaggggtatgttgctac
catttttaaaggattaagaagcaccgaaggaatgtctaaacctaatgattgataaaggat
cccaaaacaaggaaacaccgtctcgataactgctgggccagatttaagaatccaaatcta
tttttaaacgagagacaaacgaaatggcgggtgtaaagaccactcaataaatgaaattgc
ctaactatagttcgttgagctatttaaatttaatttgagttatgagtacgaattatctct
tttttcattttcaagaacgaagaagaaaaaaagatttaaatcatagtctaattgatttga
tgattttatggatccttttttcatttattataattttatacatagataaaacttcggatc
aaattcttttttctcgagccgtacgaggagaaaacttcctatacgttt????????????
????????????????????????????????????????????????????????????
????????????????????????????????????????????????????????????
????????????????????????????????????????????????????????????
????????????????????????????????????????????????????????????
????????????????????????????????????????????????????????????
?????????????????????????????????????atccattttagttaaatagagga
attaaataaattattagaagcttagttattaactattatttcttatctagttagagtcga
aatgaattgaatatcgaaaatcatggattttca-------aatcaatattgaatatttta
aaatattataaaacacaac---------------gattaatagagcgatatagaatttgg
atttatttatcactaatacaaatacaattcgaatattattcaattggatatatcttttat
tatttgagttttagataattaaagttttcgtttttgaattcaaatgacatttgaacttct
ttttattgtattattttatttgattctatatcatctagttccaattacgaatggttagtt
ataactactgagacattccctactttcattcata-------aaatagtaaaggtcgaaat
taagatgat-aaaaaagaatcgaaccttcaagtatttaaaattacatcgaaaacgtgaca
gttagatatatttaccttggatatatccatccatattgaattgcagatacagaaatggta
gaatcatagtcgattggaccaaatccaaagatggttctcctatagtcctatagaaggtag
gtaagaaataaacaaaaacattttttcgagataggaatctggtatctaatgaattcaatg
atttcagtataaatgaaagaaaaaaagaaacgacatcacaatgaaatttgaatctcaaca
caaaacgaagggggatatggcgaaattggtagacgctacggacttaattggattgggcct
tggtatggaaacccgctgagtgagaactttcaaattcagagaaaccctggaattaataaa
aaggggcaatcctgagccaaatcctattttccgaaaacaaaggttcagaaagtgaaaaag
gggataggtgcagagactcaatggaagctgttctaacaaatggagttggctgcggtagtc
gaaaagtctttccatcaaa-------aattcataaagtataagtattaaggatgaagtga
aggataaatgtatatacatacgtagtgaataatatattaaatgagtaatgacagcccgga
tgaatctatattttttctatgaaaaaataaagaattgttgttaatagattccacgtttaa
gaaagaatcgaatattcattgatcaaatgattcactccatagtctgatagatcttttcac
gaactgattaatcggacgagaataaagatagagtcccattctacatgtcaatgccggcaa
caatgaaatttatagttaagaggaaaatccgtcgactttgaaaatcgtgagggttcaagt
ccctctatccccaaatagactatttgactctccaactatctatttacctatccctttttt
gttatccgttcaaaatgccttatcgattcactctattctcttagaagtgatcgcgtcgaa
aatgtccttttcttatcacacctatatgatatacatacaaatgaacatgtttgagcaaga
aatccccatttgaatgatttacaatctatataattacttatatactgaaattaccaaagt
tttcttttttaagatacaagccaagcaatttcagtaactaaataaaacttaggaattccc
tttccttcttttaattgacacagtccctattttcgagtaaaatgagaatgctacattggg
acgggtcgggatagctcagctggtagagcagaggactgaaaatc????????????????
?????????????????
>Mycetia_tonkinensis
ttatcgaattcaaaccaaaaacaaatagccgacagcgagtcgatcggttaattcaagtta
attgaataagacatgagagttaacaacccatttgattgttatcattcaattgaatccaat
tcaattgttttaataaagaaacagtgaatttgaaaaataggtttttcaaatttttagaat
ctcaagtggatgaataagaatcttgagaaagcctttcatttgtttatcattatagataat
cccatctatattatctattctatggaattcgaacccgagttctatttacattacgattca
ttaatttctatcggattcaaaaagggtaaattgggttgcgttatatatatgaaagggtat
acaataatgatgtatttggcaaatcatatggtctaataatcaaacattctgattagttga
taattttagtattggttgggaattttgtgaaagattcctgtgaaaaattgcattaacaac
gaattcgtgtcgagtagaccttgttgttgtgagaattcttaattcatgagttgtagggag
ggattt??????????????????????????????????????????????????????
????????????????????????????????????????????????????????????
????????????????????????????????????????????????????????????
????????????????????????????????????????????????????????????
????????????????????????????????????????????????????????????
????????????????????????????????????????????????????????????
????????????????????????????????????????????????????????????
????????????????????????????????????????????????????????????
????????????????????????????????????????????????????????????
????????????????????????????????????????????????????????????
????????????????????????????????????????????????????????????
?????????????????????????????????????????????????????????ttc
tgctcttatacatgctgctaccatggtagcagcgggaatttttcttgtagcccggcttct
tcctcttttcatagttataccttacataatgaatttcatttcgttagtaggaataataac
agtattattaggagctactttagctcttgctcaacaagacattaagagaggtttagccta
ttccacaatgtctcaattgggttatatgatgctagctctgggtatggggtcttatcgaag
tgctttatttcatttgattactcatgcctattccaaagccttattatttttaggatctgg
atccattattcactcaatggaaacagttgttgggtattctccccataaaagtcaaaatat
ggctcttatgggcggtttaacaaaacatgtaccacttaccaaaagcacttttttagtagg
tacactttctatttgtggtattccaccgttggcttgtttttggtccaaagatgaaattct
tactgatacttggttatattcaactagtttcgcaataatagcttgggttaccgcgggatt
aactgcattttatatgtttcggatctatttacttacctttgaagggcattttggtgttca
ggttcaaaattacattggtaaacaaaaaatccccttctattcactatctctatggggtaa
gggagtttctaaaagaattaacaaaaataaaaattttagtttattaactaaggaacgttc
ctcttttttttcaaaaaagatatattcaattgatgatcgtgctagaaatgtgacacgcca
ctttattactattgttcattttgagaataaaaaaaaattttcctatccttatgaatcgga
caatactatgttattccctctacttgtgttgtgtctatttactttgttcgttggggctat
aggaattcctttaagtcaagaaggggtaaatttagatatattatctaaatggttaactcc
ggctataaatctttttcctcaaaaattgaaaaattcgatgaattggtacgaatttttcaa
cgatgccgttttttcggtcagtatagcttcgttaggaatatttatagcagcccttttata
taaatcgtcctattcctctttactaaatttggatttaattaattcagttcttaaaacgaa
aagtggttctaagagactcgtttgggacaaaattataaatacaatatataattggtcata
taatcgtgcttatatagattccttttatacaatgtctttaactggaggaataagaaaatc
cgccgaatttattcatttttttgatcgacgggtaattgatggaattacgaatgtgtttgg
tgttattactttctttgctgatatcttggcagcattccgagtaactcctcaacccggagt
tccaccggaagaagcaggggccgcggtagctgccgagtcttctactggtacatggacagc
tgtatggacggatggacttaccagtctggatcgttacaaagggcgatgctaccacatcga
gccagttcctggagaagaagagcaatttattgcttatgtagcttaccccttagacctttt
tgaagaaggctctgttaccaacatgtttacttccatcgtaggtaatgtatttgggttcaa
agccctgcgcgccctacgtctggaagatttgcgaattcccattgcttatgttaaaacctt
ccaaggaccgcctcatggcattcaggtagagagagataaattgaacaagtatggtcgtcc
cctgttgggatgtactattaaacctaaattaggtttatctgctaaaaactacggtagagc
agtttatgaatgccttcgtggtggacttgattttaccaaagatgatgaaaacgtgaactc
ccaaccatttatgcgttggagagatcgtttctgcttttgtgccgaagcactttataaagc
gcaggctgaaacaggtgaaatcaaagggcattacttgaatgctactgcaggtacagtaga
cgaaatgatgaaaagagctgtatttgctcgagaattgggagttcctatcgtaatgcatga
ttacttaacagggggattcactgcaaatactaccttggctcattattgccgagataatgg
cttacttcttcacattcaccgtgcaatgcatgcagttattgataggcagaagaatcatgg
tatgcacttccgcgtactagctaaagcgttacgtatgtctggcggagatcatgttcacgc
cggtactgtggtagggaaacttgaaggcgaaagagatatcactttgggctttgttgattt
actgcgcgatgattatattgaaaagatcgctcccgcggtatttatttcactcaagattgg
gtctctatgccgggtgttctgcctgtggcttcaggaggtattcatgtttggcatatgcct
gctctgacggagatttttggagatgattcggtactacagttcggtggaggaactttggga
c???????????????????????????????????????????????????????????
????attgtggattctttcttttatccaccattttatatttct-----------aagatg
ctcgtgactcgacatcagttggtaatggaaataggccatggtggagctcgagtagaatgt
attaattcatttttcggagcaagagtctagggttaatgcaaatcaataaattggaacaac
ttcgtgaatatctcttagatataaaaatcgaaaggatcccagtcgagcaaattcttcagt
aaaaaggaaaattggttggaattaatcaaactttttcgacacaaagtgtatcacacggga
atccatcgttcgtaagattcttgtctagaaggaaatccaaaataaggggtatgttgctac
catttttaaaggattaagaagcaccgaaggaatgtctaaacctaatgattgataaaggat
cccaaaacaaggaaacaccgcctcaataactgctgggccagatttaagaatccaaatcta
tttttaaacgagagacaaacgaaatggcgggtgtaaagaccactcaataaatgaaattgc
ctagctatagttctttgagctatttaaatttaatttgagttatgagtacgaattatctct
tttttcattttcaagaacgaagaagaaaaaaagatttaaatcatagtctaattgatttga
tgattttatggatccttttttcatttattagaattttatacatagataaaacttcggatc
taattctttgttctcgagccgtacgaggagaaaacttcctatacgtt?????????????
????????????????????????????????????????????????????????????
????????????????????????????????????????????????????????????
????????????????????????????????????????????????????????????
????????????????????????????????????????????????????????????
????????????????????????????????????????????????????????????
?????????????????????????????????????atctattttagatctatagagga
attaaataaattattagaagcttagttattaactattatttcttatctagttagagtcga
gatgaattgaatatctaaaatcatggattttcaaatcaataatcaatattgactattata
aaatattataaaacataacgattaatagagcgatgattaatagagcgatatagaatttgg
atttatttatcactaatacaaattcaatttgaatattattcaattggatatatcttttat
tatttgagttttagataattaaagttttcgtttttgaattcaaatgacatttgaacttct
ttttattgtatttttttattttattctatatcatatagttccaattacgaatggttagtt
ataactaatgagacattccctactttgattcataaagaggtaagtagtaaaggccgaaat
taagatgat-aaaaaaaaatcgaaccttcaagtatttaaaattacatcaaaaacgtgaca
gttagatatatttaccttggatatatccatccatattgaattgcagatacagaaatggta
gaatcatagtcgattggaccaaatccaaagatggttctcctatagtcctatagaaggtag
gtaagaaataaacaaaaacattttttcgagataggaatctggtatctaatgaattcaatg
atttcagtataaatgaaagaaaaaaagaaacgccatcacaatgaaatttgaatctcaaca
caaaacgaagggggatatggcgaaattggtagacgctacggacttaattggattgggcct
tggtatggaaacccgctgagtgagaactttcaaattcagagaaaccctggaattaataaa
aaggggcaatcctgagccaaatcctattttccgaaaacaaaggttcagaaagtgaaaaag
gggataggtgcagagactcaatggaagctgttctaacaaatggagttggctgcggtagtc
gaaaagtctttccatcaaaaagtcataattcataaagtataagtattaaggatgaagtga
aggataaacgtatatacatacgtagtgaataatatattaaatgagtaatgacagcccgaa
tgaatctatattttttctatgaaaaaatatagaattgttgttaatagattccacgtttaa
gaaagaatcgaatattcattgatcaaatgattcactccatagtctgatagatcttttcac
gaactgattaatcggacgagaataaagatagagtcccattctacatgtcaatgtcggcaa
caatgaaatttatagttaagaggaaaatccgtcgactttgaaaatcgtgagggttcaagt
ccctctatccccaaatagactattcgactctccaactatctatttacctatccctttttt
gttatccgttcaaaatgccttatcga-tcactctattctcttagaagtgatcgcgtcgaa
aatgtccttttcttatcacacctatatgatatacatacaaatgaacatgtttgagcaaga
aatccccatttgaatgatttacaatctatataattacttaaatactgaaattaccaaagt
tctcttttttaagatacaagccaagcaatttcagtacctaaataaaacttaggaattacc
tttctttctttttattgacacagtccctattttcgagtaaaatgagaatgctacattggg
acgggtcgggatagctcaactcgtagagccgaggacataaacc?????????????????
?????????????????
>Mycetia_mindanaensis <unknown description>
------------------------------------------------------------
------------------------------------------------------------
------------------------------------------------------------
------------------------------------------------------------
------------------------------------------------------------
------------------------------------------------------------
------------------------------------------------------------
------------------------------------------------------------
------------------------------------------------------------
------------------------------------------------------------
------------------------------------------------------------
------------------------------------------------------------
------------------------------------------------------------
------------------------------------------------------------
------------------------------------------------------------
------------------------------------------------------------
------------------------------------------------------------
------------------------------------------------------------
------------------------------------------------------------
------------------------------------------------------------
------------------------------------------------------------
------------------------------------------------------------
------------------------------------------------------------
------------------------------------------------------------
------------------------------------------------------------
------------------------------------------------------------
------------------------------------------------------------
------------------------------------------------------------
------------------------------------------------------------
------------------------------------------------------------
------------------------------------------------------------
------------------------------------------------------------
------------------------------------------------------------
------------------------------------------------------------
------------------------------------------------------------
------------------------------------------------------------
------------------------------------------------------------
------------------------------------------------------------
------------------------------------------------------------
------------------------------------------------------------
------------------------------------------------------------
------------------------------------------------------------
------------------------------------------------------------
------------------------------------------------------------
------------------------------------------------------------
------------------------------------------------------------
------------------------------------------------------------
------------------------------------------------------------
------------------------------------------------------------
------------------------------------------------------------
------------------------------------------------------------
------------------------------------------------------------
------------------------------------------------------------
------------------------------------------------------------
------------------------------------------------------------
------------------------------------------------------------
------------------------------------------------------------
------------------------------------------------------------
------------------------------------------------------------
------------------------------------------------------------
------------------------------------------------------------
------------------------------------------------------------
-???????????????????????????????????????????????????????????
????attgtggattctttcttttatccaccattttatatttctata-ataagtgaaggtg
ctcgtgactcgacatcagttggtaatggaaatagtccatggtggagctcgagtagaatgt
attaattcatttttcggagcaagaatctagggttaatgcaaatcaataaattggaacaac
ttcgtgaatatctcttagatataaaaatcgaaaggatcccagtcgagcaaattcttcagt
aaaaaggaaaattggttggaattaatcaaactttttcgacacaaagtgtatcacacggga
atccatcgttcgcaagattcttgtctagaaggaaatccaaaataaggggtatgttgctac
catttttaaaggattaagaagcaccgaaggaatgtctaaacctaatgattgataaaggat
cccaaaacaaggaaacaccgcctcaataactgctgggccagatttaagaatccaaatcta
tttttaaacgagagacaaacgaaatggcgggtgtaaagaccactcaataaatgaaattgc
ttagttatagttctttgagctatttaaatttaatttgagttatgagtacgaattatctct
tttttcattttcaagaacgaagaagaaaaaaagatttaaatcatagtctaattgatttga
tgattttatggatcct--------------------------tagataaaacttcggatc
aaattctttgttctcgagccgtacgaggagaaaacttcctatacgt??????????????
????????????????????????????????????????????????????????????
????????????????????????????????????????????????????????????
????????????????????????????????????????????????????????????
????????????????????????????????????????????????????????????
????????????????????????????????????????????????????????????
????????????????????????????????????????????????????????????
????????????????????????????????????????????????????????????
????????????????????????????????????????????????????????????
????????????????????????????????????????????????????????????
????????????????????????????????????????????????????????????
????????????????????????????????????????????????????????????
????????????????????????????????????????????????????????????
????????????????????????????????????????????????????????????
????????????????????????????????????????????????????????????
????????????????????????????????????????????????????????????
????????????????????????????????????????????????????????????
????????????????????????????????????????????????????????????
????????????????????????????????????????????????????????????
????????????????????????????????????????????taattggattgggcct
tggtatggaaacccgctgagtgagaactttcaaattcagagaaaccctggaattaataaa
aaggggcaatcctgagccaaatcctattttccgaaaacaaaggttcagaaagtgaaaaag
gggataggtgcagagactcaatggaagctgttctaacaaatggagttggctgcggtagtc
gagaagtctttccatcaaaaagtcatag-tcataatgcataagtattaaggatgaagtga
aggataaacatatatacatacgtagtgaataatatattaaatgagtaatgacagctcgaa
tgaatctatattttttctatgaaaaaatatagaattgttgttaatagattccacgtttaa
gaaagaatcgaatattcattgatcaaatgattcactccatagtctgatagatcttttcac
gaactgattaatcggacgagaataaagatagagtcccattctacatgtcaatgtcggcaa
caatgaaatttatagttaagaggaaaatccgtcgactttgaaaatcgtgagggttcaagt
ccctctatccccaaatagactatttgactctccaactatctatttacctatccctttttt
gttatccgttcaaaatgccttatcgattcactctattctcttagaagtgatcgcgtcgaa
aatgtccttttcttatcacacctatatgatatacatacaaatgaacatgtttgagcaaga
aatccccatttgaatgatttacaatctatataattacttaaatactgaaattaccaaagt
tctcttttttaagatacaagccaagcaatttcagtacctaaataaaatttaggaattccc
tttctttcttttaattgacacagtccctattttcgagtaaaatgagaatgctacattggg
acgggtcgggatagctcagctggtagagcagaggactgaaatct????????????????
?????????????????
>Neohymenopogon_parasiticus_bK78
ttatcgaattcaaaccaaaaacaaatagccgacagcgagtcgatcggttaattcaagtta
attgaataagacatgagagttaacaacccatttgattgttatcattcaattgaatccaat
tcaattgtttcaataaagaaacagtgaatttgaaaaataggtttttcaaatttttagaat
ctcaagtggatgaataagaatcttgagaaagcctttcatttgtttatcattatagacaat
cccatctatattatctattctatggaattcgaacccgagctctatttacattacgattca
ttaatttctatcggattcaaaaagggtaaattgggttgcgttatatatatgaaagggtat
acaataatgatgtatttggcaaatcatatggtctaataatcaaacattctgattagttga
taattttagtattggttgggagttttgtgaaagattcctgtgaaaaattgcattaacaac
gaattcgtgtcgagtagaccttgttgttgtgagaattcttaattcatgagttgtaggaag
ggattt??????????????????????????????????????????????????????
????????????????????????????????????????????????????????????
????????????????????????????????????????????????????????????
????????????????????????????????????????????????????????????
????????????????????????????????????????????????????????????
????????????????????????????????????????????????????????????
????????????????????????????????????????????????????????????
????????????????????????????????????????????????????????????
????????????????????????????????????????????????????????????
????????????????????????????????????????????????????????????
????????????????????????????????????????????????????????????
????????????????????????????????????????????????????????????
????????????????????????????????????????????????????????????
????????????????????????????????????????????????????????????
????ttattaggagctactttagctcttgctcaaaaagacattaagagaggtttagccta
ttccacaatgtctcaattgggttatatgatgctagctctgggtatggggtcttatcgaag
tgctttatttcatttgattactcatgcctattccaaagccttattatttttaggatctgg
atccattattcactcaatggaaacagttgttgggtattctccccataaaagtcaaaatat
ggctcttatgggaggtttaacaaaacatgtaccaattaccaaaagcacttttttagtagg
tacactttctatttgtggtattccaccgttggcttgtttttggtccaaagatgaaattct
taccgatacttggttatattcaactagttttgcaataatagcttgggttaccgcgggatt
aactgcattttatatgtttcggatctatttacttacttttgaagggcattttggtgttca
ggttcaaaattacattggtaaacaaaaaacccccttctattcactatctctatggggtaa
gggagtttctaaaaaaattaacaaaaataaaaattttagtttattaactaaggaacgttc
ctcttttttttcaaaaaagatatattcaattgatgattgtgctagaaatgtgacacgccc
ctttattactattgttcattttgagaataaaaaaaaaatctcctatccttatgaatcgga
caatactatgttattccctctacttgtgttgtgtctatttactttgtttgttgaggctat
aggaattcctttaagtcaagaaggggaaaatttagatatattatctaaatggttaactcc
gtctataaatctttttcctcaaaaattgaaaaattcgatgaattggtacgaatttttcaa
agatgccgttttttcagtcagtatagcttctttaggaatatttttagcagcccttttata
taaatcgtcctattcctctttactaaatttggatttaattaattcagttcttaaaatgaa
aagtggttctaagagactcctttgggacaaaattacaaatacaatatataattggtcgta
taatcgtgcttatatagattccttttatacaatgtctttaactggaggaataagaaaatc
cgccgaatttattcatttttttgatcaacgggtaattgatggaattacgaatgtgtttgg
tgttattactttttttgctgatatcttggcagcattccgagtaactcctcaacccggagt
tccaccggaagaagcaggggccgcggtagctgccgagtcttctactggtacatggacaac
tgtatggacggatggacttaccagtctggatcgttacaaagggcgatgctaccacatcga
gccagttcctggagaagaagatcaatatattgcttatgtagcttaccccttagacctttt
tgaagaaggctctgttactaacatgtttacttcgatcgtaggtaatgtatttgggttcaa
agccttgcgcgccctacgtctggaagatttgcgaattcccattgcttatattaaaacctt
ccaaggaccgcctcatggcattcaggtagagagagataaattgaacaagtatggtcgtcc
cctgttgggatgtactattaaacctaaattaggtttatctgctaaaaactacggtagagc
agtttatgaatgccttcgtggtggacttgattttaccaaagatgatgaaaacgtgaactc
ccaaccatttatgcgttggagagatcgtttcttattttgtgccgaagcactttataaagc
gcaggctgaaacaggtgaaatcaaagggcattacttgaatgctactgcaggtacatgcga
agaaatgatcaaaagagctgtatttgctcgagaattgggagttcctatcgtaatgcatga
ttacttaacagggggattcactgcaaatactagcttggctcattattgccgagataatgg
cttacttcttcacattcaccgtgcaatgcatgcagttattgataggcagaagaatcatgg
tatgcacttccgcgtactagctaaagcgttacgtatgtctggcggagatcatattcactc
cggtactgtggtagggaaacttgaaggcgaaagagatatcactttgggctttgttgattt
actgcgcgatgattatattgaaaagatcgctcccgcggtatttatttcactcaagattgg
gtctctatgccgggtgttctacctgtggcttcaggaggtattcatgtttggcatatgcct
gctctgacggagatttttggagatgattcggtactacagttcggtggaggaactttggga
c???????????????????????????????????????????????????????????
????attgtggattctttcttttatccaccattttatatttctatatttaagtgaaggtg
ctcgtgactcgacatcagttggtaatggaaatagtccatggtggagctcgagtagaatgt
attaattcatttttcggagcaagaatctagggttaatgcaaatcaataaattggaacaac
ttcgtgaatatctcttagatataaaaatcgaaaggatcccagtcgagcaaattcttcagt
aaaaaggaaaattggttggaattaatcaaactttttcgactcaaagtgtatcacacggga
atccatcgttcgtaagattcttgtctagaaggaaatccaaaataaggggtatgttgctac
catttttaaaggattaagaagcaccgaaggaatatctaaacctaatgattgataaaggat
cccaaaacaaggaaacaccgtctcaataactgctgggccagatttaagaatccaaatcta
tttttaaacgagagacaaacgaaatggcgggtgtaaagaccactcaataaatgaaactgc
ctaactatagttctttgagctatttaaatttaatttgagttatgagtacgaattatctct
tttttcattttcaagaacgaagaagaaaaaaagatttaaatcatagtctaattgatttga
tgattttatggatccttttttcatttattagaattttatacatagataaaacttcggatc
aaattctttgttctcgagccgtacgaggagaaaacttcctatacgttt????????????
????????????????????????????????????????????????????????????
????????????????????????????????????????????????????????????
????????????????????????????????????????????????????????????
????????????????????????????????????????????????????????????
????????????????????????????????????????????????????????????
????????????????????????????????????????????????????????????
????????????????????????????????????????????????????????????
????????????????????????????????????????????????????????????
????????????????????????????????????????????????????????????
????????????????????????????????????????????????????????????
????????????????????????????????????????????????????????????
????????????????????????????????????????????????????????????
????????????????????????????????????????????????????????????
????????????????????????????????????????????????????????????
????????????????????????????????????????????????????????????
????????????????????????????????????????????????????????????
????????????????????????????????????????????????????????????
????????????????????????????????????????????????????????????
????????????????????????????????????????????????????????????
????????????????????????????????????????????????????????????
????????????????????????????????????????????????????????????
????????????????????????????????????????????????????????????
????????????????????????????????????????????????????????????
????????????????????????????????????????????????tgacagcccgaa
tgaatctatattttttcatagaaaaaatatagaattgttgttaatagattccgcgtgtag
gaaagaatcgaatattcattgatcaaatgattcactccatagtctgcatgatcttttc-c
gaactgatt-atcggacgagaataaagatagagtcccattctacatgtcaatgtcggcaa
aaatgaaatttatagttaagaggaaaatccgtcgactttgaaaatcgtgagggttcaagt
ccctctatccccaaatagactatttgactctccaactatctatttacctatcactttttt
gttatccgttcaaaatgccttagcgattcactctattctcttagaagtgatcgcgtcgaa
aatttccttttcttatcacacctatatgatatacatacaaatgaacatgtttgagcaaga
aatccccatttgaatgatttacaatctatataattactta--tatagaaattaccaaagt
tctcttttttaagatacaagccaagcaatttcagtacctaaataaaacttaggaattccc
tttccttcttttaattgacacagtccctattttcgagtaaaatgagaatgctacattggg
acgggtcgggatagctcagctggtagagcagag???????????????????????????
?????????????????
>Mycetia_nepalensis_H299
ttatcgaattcaaaccaaaaacaaatagccgacagcgagtcgatcggttaattcaagtta
attgaataagacatgagagttaacaacccatttgattgttatcattcaattgaatccaat
tcaattgtttcaataaagaaacagtgaatttgaaaaaaggttttttcaaatttttagaat
ctcaagtggatgaataagaatcttgagaaagcctttcatttgtttatcattatagataat
cccatctatattatctattctatggaattcgaacccgagttctatttacattacgattca
ttaatttctatcggattcaaaaagggtaaattgggttgcgttatatatatgaaagggtat
acaataatgatgtatttggcaaatcatatggtctaataatcaaacattctgattagttga
taattttagtattggttgggaattttgtgaaagattcctgtgaaaaattgcattaacaac
gaattcgtgtcgagtagaccttgttgttgtgagaattcttaattc???????????????
??????ggcgggacttcttctttttccaacggcaacaaaaaatcttcgtcgtatgtggtc
ttttcaaagtgttttattgttaagtctagtcatgcttttttcaatcaatctatctattca
gcaaataaatagaaattttatctatcaacatgtctggtcttgggttattattaatgattt
ttctttagaattcggctatttgatcgatccacttacttctattatgtcaatattaatcac
tactgttggaattatggttcttatttatagtgataattatatggctcatgatcaatcgta
tttgagattttttgcttatatgagttttttcagtacttccatgttgggattagttactag
ttctaatttaatacaaatttatattttttgggaattggtgggggtatgttcttatctatt
aataggattttggtttacacgacctcttgcagcaaatgcttgtcaaaaagcttttgtaac
taatcgtataggggattttggtttattattaggaattttgggttttttttggataacagg
tagtttcgaatttcgggatctattcgaaatattcaataacttgattgttgataatgaagt
gaattttttatttgttactttgtgtgctgttctattatttgcgggtgccgttgctaaatc
tgcacaatttccccttcatgtatggttacctgatgctatggaggggcccactcctatttc
tgctcttatacatgctgctaccatggtagcagcgggaatttttcttgtagcccggcttct
tcctcttttcatagttataccttacataatgaatttcatttcgttagtaggaataataac
agtattattaggagctactttagctcttgctcaacaagacattaagagaggtttagccta
ttccacaatgtctcaattgggttatatgatgctagctctgggtatggggtcttatcgaag
tgctttatttcatttgattactcatgcctattccaaagccttattatttttaggatctgg
atccattattcactcaatggaaacagttgttgggtattctccccataaaagtcaaaatat
ggctcttatgggaggtttaacaaaacatgtaccaattaccaaaagcacttttttagtagg
tacactttctatttgtggtattccaccgttggcttgtttttggtccaaagatgaaattct
tactgatacttggttatattcaactagtttcgcaataatagcttgggttaccgcgggatt
aactgcattttatatgtttcggatctatttacttacttttgaagggcattttggtgttca
ggttcaaaattacattggtaaacaaaaaatccccttctattcactatctctatggggtaa
gggagtttctaaaagaattaacaaaaataaaaattttagtttattaactaaggaacgttc
ctcttttttttcaaaaaagagatattcaattgatgatcgtgctataaatgtgacacgcca
ctttattactattgttcattttgagaataaaaaaagaatttcctatccttatgaatcgga
caatactatgttattccctctacttgtgttgtgtctatttactttgttcgttggggctat
aggaattcctttaagtcaagaaggggtaaatttagatatattatctaaatggttaactcc
gtctataaatctttttcctcaaaaattgaaaaattcgatgaattggtacgaatttttcaa
cgatgccgttttttcggtcagtatagcttcgttaggaatatttatagcagcccttttata
taaatcgtcctattcctctttactaaatttggatttaattaattcagttcttaaaacgaa
aagtggttctaagagactcctttgggacaaaattataaatacaatatataattggtcata
taatcgtgcttatatagattccttttatacaatgtctttaactggaggaataagaaaatc
cgccgaattgattcatttttttgatcgacgggtaattgatggaattacgaatgtgtttgg
tgttattactttctttgctgatatcttggcagcattccgagtaactcctcaacccggagt
tccaccggaagaagcaggggccgcggtagctgccgagtcttctactggtacatggacagc
tgtatggacggatggacttaccagtctggatcgttacaaagggcgatgctaccacattga
gccagttcctggagaagaagagcaatttattgcttatgtagcttaccccttagacctttt
tgaagaaggctctgttactaacatgtttacgtccatcgtaggtaatgtatttgggttcaa
agccctgcgcgccctacgtctggaagatttgcgaattcccattgcttatgttaaaacctt
ccaaggaccgcctcatggcattcaggtagagagagataaattgaacaagtatggtcgtcc
cctgttgggatgtactattaaacctaaattaggtttatctgctaaaaactacggtagagc
agtttatgaatgccttcgtggtggacttgattttaccaaagatgatgaaaacgtgaactc
ccaaccatttatgcgttggagagatcgtttcttattttgtgccgaagcgctttataaagc
gcaggctgaaacaggtgaaatcaaagggcattacttgaatgctactgcaggtacatgcga
agaaatgatgaaaagagctgtatttgctcgagaattgggagttcctatcgtaatgcatga
ttacttaacagggggattcactgcaaatactactttggctcattattgccgagataatgg
cttacttcttcacattcaccgtgcaatgcatgcagttattgataggcagaagaatcatgg
tatgcacttccgcgtactagctaaagcgttacgtatgtctggcggagatcatgttcacgc
cggtactgtggtagggaaactggaaggcgaaagagatatcactttgggctttgttgattt
actgcgcgatgattatattgaaaagatcgcgcccgcggtatttatttcactcaagattgg
gtctctatgccgggtgttctgcctgtggcttcaggaggtattcatgtttggcatatgcct
gctctgacggagatttttggagatgattcggtactacagttcggcggaggaactttggga
catgttaaaacttcgtttgaaacgatgtggtagaaagcaacgtgcgacttgaagggcccg
atctattgtggattctttcttttatccaccattttaattttctataattaagtgaaggtg
ctcgtgactcgacatcagttggtaatggaaatagtccatggtggagctcgagtagaatgt
attaattcattttttggagcaagaatctagggttaatgcaaatcaataaattggaacaac
ttcgggaatatctcttagatataaaaatcgaaaggatcccagtcgagcaaattcttcagt
aaaaaggaaaattggttggaattaatcaaactttttcgacacaaagtgtatcacacggga
atccatcgttcgtaagattcttgtctagaaggaaatccaaaataaggggtatgttgctac
catttttaaaggattaagaagcaccgaaggaatgtttaaacctaatgattgataaaggat
cccaaaacaaggaaacaccgcctcaataactgctgggacagatttaagaatacaaatcca
tttttaaacgagagacaaacgaaatggggggtgaaaagaccactcaataaatgaacttgc
ctagctatagttctttgagctatttaaatttaatttgagttatgagtacgaattatctct
tttttcattttcaagaacgaagaagaaaaaaagatttaaatcatagtctaattgatttga
tgattttatggatccttttttcatttattagaattttatacatagataaaacttcgaatc
aaattctttgttctcgagccgtacgaggagaaaacttcctatacgtttctaggaggggta
ttattcatctacatctatctcaatgagctgtctatcgaatcgttgcaattgatgttcgat
cccgaagagaaggaaaagatcttcaaaaagtgggtttttatgatcccataaagaatcaaa
cttatttaaatgttcctgctattctatatttccttgaaaggggtgctcaacttacaggga
ccgttcaggatcttttaaaaaaggcgtgggattttaaggaacttcgccctaatcaaagtc
aatttaattaaagccggctatcggaatcgaaccgatgaccatcgcattacaaatgcgatg
ctctaacctctgagctaagcgggctcatataa----tatccattttagatctatagagga
attaaagaaattattagaagcttagttattaactattatttcttatctagtcagagtcaa
gatgaattgaatatctaaaatcatggattttcaaatcaataatcaatattgactattata
aaatattataaaacataac---------------gattaatagagcgatatagaacttgg
atttatttatcactaatacaaatacaatttgaatattattcaattggatatatcttttat
tatttgagttttagataattaaagttttcgtttttgaattcaaatgacatttgaacttct
ttttattgtattattttatttgattctatatcatatagttccaattacgaatggttagtt
ataactaatgagacattccctactttgattcataaagaggtaagtagtaaaggccgaaat
taagatgat-aaaaaagaatcgaaccttcaagtatttaaaattacatcgaaaacgtgaca
gttagatatatttaccttggatatatccatccatattgaattgcatatacagaaatggta
gaatcatagtcgattggaccaagtccaaagatggttctcctatagtcctatagaaggtag
gtaagaaataaacaaaaacattttttcaagataggaatctggtatctaatgaattcaatg
atttcagtataaataaaagaaaaaaagaaacgccatcacaatgaaattagaatctcaaca
caaaacgaagggggatatggcgaaattggtagacgctacggacttaattggattgggcct
tggtatggaaacccgctgagtgagaactttcaaattcagagaaaccctggaattaataaa
aaggggcaatcctgagccaaatcctattttccgaaaataaaggttcagaaagtgaaaaag
gggataggtgcagagactcaatggaagctgttctaacaaatggagttggctgcggtagtc
gagacgtctttccatcaaaaaatcataattcataaagtataagtattaaggatggagtga
aggataaacgtatatacatacgtagtgaataatatattaaatgagtaatgacagcccaaa
tgaatctatattttttctatgaaaaaatatagaattgttgttaatagattccacgtttaa
gaaagaatcgaatattcattgatcaaatgattcactccatagtctgatagatcttttcac
gaactgattaatcggacgagaataaagatagagtcccattctacatgtcaatgtcggcaa
caatgaaatttatagttaagaggaaaatccgtcgactttgaaaatcgtgagggttcaagt
ccctctatccccaaatagactatttgactctccaactatctatttacctatccctttttt
gttatccgttcaaaatgccttatcgattcactctattctcttagaagtgatcgcgtcgaa
aatgtccttttcttatcacacctatatgatatacatacaaatgaacatgtttgagcaaga
aatccccatttgaatgatttacaatctatataattactt-aatactgaaattaccaaagt
tctcttttttaagatacaagccaagcaatttcagtacctaaataaaacttaggaattccc
tttctttcttttaattgacacagtccctattttcgagtaaaatgagaatgctacattggg
acgggtcgggatagctcagctggtagagcagaggactgaaaatcctcgtgtcaccagttc
aaatctggttcctggca
>Leptomischus_primuloides <unknown description>
------------------------------------------------------------
------------------------------------------------------------
------------------------------------------------------------
------------------------------------------------------------
------------------------------------------------------------
------------------------------------------------------------
------------------------------------------------------------
------------------------------------------------------------
------------------------------------------------------------
------------------------------------------------------------
------------------------------------------------------------
------------------------------------------------------------
------------------------------------------------------------
------------------------------------------------------------
------------------------------------------------------------
------------------------------------------------------------
------------------------------------------------------------
------------------------------------------------------------
------------------------------------------------------------
------------------------------------------------------------
------------------------------------------------------------
------------------------------------------------------------
------------------------------------------------------------
------------------------------------------------------------
------------------------------------------------------------
------------------------------------------------------------
------------------------------------------------------------
------------------------------------------------------------
------------------------------------------------------------
------------------------------------------------------------
------------------------------------------------------------
------------------------------------------------------------
------------------------------------------------------------
------------------------------------------------------------
------------------------------------------------------------
------------------------------------------------------------
------------------------------------------------------------
------------------------------------------------------------
------------------------------------------------------------
------------------------------------------------------------
------------------------------------------------------------
------------------------------------------------------------
------------------------------------------------------------
-----------------ctgatatcttggcagcattccgagtaactcctcaacctggagt
tccaccggaagaagcaggggccgcggtagctgccgagtcttctactggtacatggacaac
tgtatggacggatggacttaccagtcttgatcgttacaaagggcgatgctaccacatcga
gccagttcctggagaagaagatcaatatattgcttatgtagcttaccccttagacctttt
tgaagaaggttctgttactaacatgtttacttccatcgtaggtaatgtatttgggttcaa
agccctgcgcgccctacgtctggaagatttgcgaattcccattgcttatgttaaaacctt
ccaaggaccgcctcatggcattcaggtcgagagagataaattgaacaagtatggtcgtcc
cctgttgggatgtactattaaacctaaattaggtttatctgctaaaaactacggtagagc
agtttatgaatgccttcgtggtggacttgattttaccaaagatgatgaaaacgtgaactc
ccaaccatttatgcgttggagagatcgtttcttattttgtgccgaagcactttataaagc
gcaggctgaaacaggtgaaatcaaggggcattacttgaatgctactgcaggtacatgcga
agaaatgatcaaaagagctgtatttgctcgagaattgggagctcctattgtaatgcatga
ttacttaacagggggattcactgcaaatactagcttggctcattattgccgagataatgg
cttacttcttcacattcaccgtgcaatgcatgcagttattgataggcagaagaatcatgg
tatgcacttccgcgtactagctaaagcgttacgtatgtctggcggagatcatattcacgc
cggtactgtggtagggaaacttgaaggcgaaagagatatcactttgggctttgttgattt
actgcgcgatgattatattgaaaagatcgctcccgcggtatttatttcactcaagattgg
gtctctctaccgggtgttctgcctgtggcttcaggaggtattcatgtttggcatatgcct
gctctgacggagatttttggagatgattcggtactacagttcggtggaggaactttggga
c-----------------------------------------------------------
------------------------------------------------------------
------------------------------------------------------------
------------------------------------------------------------
------------------------------------------------------------
------------------------------------------------------------
------------------------------------------------------------
------------------------------------------------------------
------------------------------------------------------------
------------------------------------------------------------
------------------------------------------------------------
------------------------------------------------------------
------------------------------------------------------------
------------------------------------------------------------
------------------------------------------------------------
------------------------------------------------------------
------------------------------------------------------------
------------------------------------------------------------
------------------------------------------------------------
------------------------------------------------------------
------------------------------------------------------------
------------------------------------------------------------
------------------------------------------------------------
------------------------------------------------------------
------------------------------------------------------------
------------------------------------------------------------
------------------------------------------------------------
------------------------------------------------------------
------------------------------------------------------------
------------------------------------------------------------
------------------------------------------------------------
------------------------------------------------------------
------------------------------------------------------------
------------------------------------------------------------
------------------------------------------------------------
------------------------------------------------------------
------------------------------------------------------------
------------------------------------------------------------
------------------------------------------------------------
------------------------------------------------------------
------------------------------------------------------------
------------------------------------------------------------
------------------------------------------------------------
------------------------------------------------------------
------------------------------------------------------------
------------------------------------------------------------
------------------------------------------------------------
------------------------------------------------------------
------------------------------------------------------------
-----------------
>Mycetia_yunnanica_H303
ttatcgaattcaaaccaaaaacaaatagccgacagcgagtcgatcggttaattcaagtta
attgaataagacatgagagttaacaacgcatttgattgttatcattcaattgaatccaat
tcaattgtttcaataaagaaacagtgaatttgaaaaataggtttttcaaatctttcgaat
ctcaagtggatgaataagaatcttgagaaagcctttcatttgtttaggattatagataat
cccatctatattatctattctatggaattcgaacccgagttctatttacattacgattca
ttaatttctatcggattcaaaaagggtaaattgggttgcgttatatatatgaaagggtat
acaataatgatgtatttggcaaatcatatggtctaataatcaaacattctgattagttga
taattttagtattggttgggaattttgtgaaagattcctgtgaaaaattgcgttaacaac
gaattcgtgtcgagtagaccttgttgttgtgagaattcttaattc???????????????
??????ggcgggacttcttctttttccaacggcaacaaaaaagcttcgtcgtatgtggtc
ttttcagagtgttttagtgttaagtctagtcatgtttttttcaatcaatctatctattca
gcaaataaatagaaattttatctatcaacatgtctggtcttgggttattattaatgattt
ttctttagaattcggctattttatcgatccacttacttctattatgtcaatactaatcac
tactgttggaattatggttcttatttatagtgataattatatggctcatgatcaatcata
tttgagattttttgcttatatgagttttttcagtacttcgatgttgggattagttactag
ttctaatttaatacaaatttatattttttgggaattggtgggggtatgttcgtatctatt
aataggattttggtttacacgacctcttgcagcaaatgcttgtcaaaaagcttttgtaac
taatcgtataggggattttggtttattattaggaattttgggttttttttggataacagg
tagtttcgaatttcgggatctattcgaaatattcaataacttgattgttgataatgaagt
gaattttttatttgttactttgtgtgctgttctattatttgcgggtgccgttgctaaatc
tgcacaatttccccttcatgtatggttaccggatgctatggaggggcccactcctatttc
tgctcttatacatgctgctaccatggtagcagcgggaatttttcttgtagcccggcttct
tcctcttttcatagttataccttacataatgaatttcatttcgttagtaggaataataac
agtattgttaggagctactttagctcttgctcaacaagacattaagagaggtttagccta
ttccacaatgtctcaattgggttatatgatgctagctctgggtatgggttcttatcgaag
tgctttatttcatttgattactcatgcctattccaaagccttattatttttaggatctgg
atccattattcactcaatggaaacggttgttgggtattctccccataaaagtcaaaatat
ggctcttatgggaggtttaacaaaacatgtaccaattaccaaaagcacttttttagtagg
tacactttctatttgtggtattccaccgttggcttgtttttggtccaaagatgaaattct
gactgatacttggttatattcaactagtttcgcaataatagcttgggttaccgcgggatt
aactgcattttatatgtttcggatctatttacttacttttgaagggcattttggtggtca
ggttcaaaattacattggtaaacaaaaaatccccttctattcactatctctatggggtaa
gggagtttctaaaagaattaacaaaaataaaaattttagtttattaactaaggaacgttc
ctcttttttttcaaaaaagatatattcaattgatgatcgtgctagaaatgtgacacgcca
ctttattactattgttcattttgagaataaaaaaaaagattcctatccttatgaatcgga
caatactatgttattccctctacttgtgttgtgtctatttactttgttcgttggggctat
aggaattcctttaagtcaagaaggggtaaatttagatatattatctaaatggttaactcc
gtctataaatctttttcctcaaaaattaaagaattcgattaattggtacgaatttttcaa
cgatgccgttttttcggtcagtatagcttcgttaggaatatttatagcagcccttttata
taaatcgtcctattcctctttactaaatttggatttaattaattcagttcttaaaacgaa
aagtggttctaagagactcctttgggacaaaattataaatacaatatataattggtcata
taatcgtgcttatatagattccttttatacaatgtctttaactggaggaataagaaaatc
tgccgaattgattcatttttttgatcgacgggtaattgatggaattacgaatgtgtttgg
tgttattactttttttgctgatatcttggcagcattccgagtaactcctcaacccggagt
tccaccggaagaagcaggggccgcggtagctgccgagtcttctactggtacatggacagc
tgtatggacggatggacttaccagtctggatcgttacaaagggcgatgctaccacatcga
gccagttcctggagaagaagagcaatatattgcttatgtagcttaccccttagacctttt
tgaagaaggctctgttactaacatgtttacttccatcgtaggtaatgtatttgggttcaa
agccctgcgcgctctacgtctggaagatttgcgaattcccatttcttatgttaaaacctt
ccaaggaccgcctcatggcattcaggtagagagagataaattgaacaagtatggtcgtcc
cctgttgggatgtactattaaacctaaattaggtttatctgctaaaaactacggtagagc
agtttatgaatgccttcgtggtggacttgattttaccaaagatgatgaaaacgtgaactc
ccaaccatttatgcgttggagagatcgtttctgcttttgtgccgaagcactttataaagc
gcaggctgaaacaggtgaaatcaaagggcattacttgaatgctactgcaggtacatgcga
agaaatgatgaaaagagctatatttgctcgagaattgggagttcctatcgtaatgcatga
ttacttaacagggggattcactgcaaatactaccttggctcattattgccgagataatgg
cttacttcttcacattcaccgtgcaatgcatgcagttattgataggcagaagaatcatgg
tatgcacttccgcgtactagctaaagcgttacgtatgtctggcggagatcatgttcacgc
cggtactgtggtagggaaacttgaaggcgaaagagatatcactttgggctttgttgattt
actgcgcgatgattatattgaaaagatcgcgcccgcggtatttatttcactcaagattgg
gtctctatgccgggtgttctgcctgtggcttcaggaggtattcatgtttggcatatgcct
gctctgacggagatttttggagatgattcggtactacagttcggtggaggaactttggga
catgttaaaacttcgtttgaaacgatgtggtagaaagcaacgtgcgacttgaagggcccg
atctattgtggattctttcttttatccaccattttatatttatatatttaagtgaagttg
ctcgtgactcgacatcagttggtaatggaaatagtccatggtggagctcgagtagaatgt
attaattcatttttcggagcaagaatctagggttaatgcaaatcaataaattggaacaac
ttcgtgaatatctcttagatataaaaatcgaaaggatcccagtcgagcaaattcttcagt
aaaaaggaaaattggttggaattaatcaaactttttcgacacaaagtgtatcacacggga
atccatcgttcgtaagattcttgtctagaaggaaatccaaaataaggggtatgttgctac
catttttaaaggattaagaagcaccgaaggaatgtctaaacctaatgattgataaaggat
cccaaaacaaggaaacaccgcctcaataactgctgggccagatttaagaatccaaatcta
tttttaaacgagagacaaacaaaatggcgggtgtaaagaccactcaataaatgaaattgc
ctagctatagttctttgagctatttaaatttaatttgagttatgagtacgaattatctct
tttttcattttcaagaacgaagaagaaaaaaagatttaaatcatagtctaattgatttga
tgattttatggctccttttttcatttattagaattttatacatagataaaacttcggatc
aaattctttgttctcgagccgtacgaggagaaaacttcctatacgtttctaggaggggta
ttattcatctacatctatctcaatgagctgtctatcgaatcgttgcaattgatgttcgat
cccgaagagaaggaaaagatcttcaaaaagtgggtttttatgatcccataaagaatcaaa
cttatttaaatgttcctgctattctatatttccttgaaaggggtgctcaacttacaggga
ccgttcaggatctttttaaaaaggcgtgggattttaaggaacttcgccctaatcaaagtc
aatttaattaaagccggctatcggaatcgaaccgatgaccatcgcattacaaatgcgatg
ctctaacctctgagctaagcgggctcatataa----tatccattttagatctagagagga
attaaataaattattagaagcttagttattaacttttatttcttatctagttagagtcga
gatgaattgaatatctaaaatcatggattttcaaatcaataataaatattgactattata
aaatattataaaacataac---------------gattaatagagcgatatagaatttgg
atttatttatcactaatacaaatacaatttgaatattattcaattggatatatcttttat
ta??????????????????aaagttttcgtttttgaattcaaatgacatttgaacttct
ttttattgtattattttatttgattctatatcatatagttccaattacgaatggttagtt
ataactaatgcgacattccctactttgattcataaagaggtaagtagtaaaggccgaaat
taagatgat-aaaaaagaatcgacccttcaagtatttaaaattacatcgaaaacgtgaca
gttagatatatttaccttggatatatccatccatattgaattgcagatacagaaatggta
gaatcatagtcgattggaccaaatccaaaggtggttctcctatagtcctatagaaggtcg
gtaagaaataaacaaaaacattttttcgagataggaatctggtatctaatgaattcaatg
atttcagtataaatgaaagaaaaaaagaaacgccatcacaatgagatttgaatctcaaca
caaaacgaagggggatatggcgaaattggtagacgctacggacttaattggattgggcct
tggtatggaaacccgctgagtgagaactttcaaattcagagaaaccctggaattaataaa
aaggggcaatcctgagccaaatcctattttccgaaaacaaaggttcagaaagtgaaaaag
gggataggtgcagagactcaatggaagctgttctaacaaatggagttggctgcggtagtc
gagaagtctttccatcaaaaag-cataattcataaagtataagtattaaggatgaagtga
aggataaacgtatatacatacgtagtgaataatatattaaatgagtaatgacagctccaa
tgaatctatattttttctatgaaaaaatatagaattgttgttaatagattccacgtttaa
gaaagaatcgaatattcattgatcaaatgattcactccatagtctgatagatcttttcac
gaactgattaatcggacgagaataaagatagagtcccattctacatgtcaatgtcggcaa
caatgaaatttatagttaagaggaaaatccgtcgactttgaaaatcgtgagggttcaagt
ccctctatccccaaatagactatttgactctccaactatctatttacctagccctttttt
gttatccgttcaaaatgccttatcgattcactctattctcttagaagcgatcgcgtcgaa
aatgtccttttcttatcacacctatatgatatacatacaaatgaacatgtttgagcaaga
aatccccatttgaatgatttacaatctatctatataattacatactgaaattaccaaagt
tctcttttttaagatacaagccaagcaatttcaatacttaaata------aggaattccc
tttctttcttttaattgacacagtccctattttcgagtaaaatgagaatgctacattggg
acgggtcgggatagctcagctggtagagcagaggactgaaaatcctcgtgtcaccagttc
aaatctggttcctggca
>Argostemma_bifolium
ttatcgaattcaaaccaaaaacaaatagccgacagcgagtcgatcgggtaattcaagtta
attgaataagacatgagagttaacaacccatttgattgttatcattcaattgaatccaat
tcaattgtttcaataaagaaacagtgaattttaaaaataggtttttcaaatttttagaat
ctcaagtggatgaataataatctttaaaaagcctttcatttgtttatcattatagacaat
cccatctatattatctattctatggaattcgaacccgagctctatttccattacgattca
ttaatttctatcggattcaaaaagggtaaattgggttgcgttatatatatgaaagggtat
acaataatgatgtatttggcaaatcatatggtctaataatcaaacattctgattagttga
taattttattattggttgggaattttgtgaaagattcctgtgaaaaattgcattaacaac
gaagtcgtgtcgagtagaccttgttgttgtgagaattcttaattcatgagttgtagggag
ggattt??????????????????????????????????????????????????????
????????????????????????????????????????????????????????????
????????????????????????????????????????????????????????????
????????????????????????????????????????????????????????????
????????????????????????????????????????????????????????????
????????????????????????????????????????????????????????????
????????????????????????????????????????????????????????????
????????????????????????????????????????????????????????????
????????????????????????????????????????????????????????????
????????????????????????????????????????????????????????????
????????????????????????????????????????????????????????????
???????????????????????????????gatgctatggaggggcccactcctatttc
tgctcttatacatgctgctaccatggtagcagcgggagtttttcttgtagcccggcttct
tcctcttttcatagttataccttacataatgaatttcatttcgttagtaggaataataac
agtattattaggagctactttagctcttgctcaaaaagacattaagagaggtttagccta
ttccacaatgtctcaattgggttatatgatgctagctctgggtatggggtcttatcgaag
tgctttatttcatttaattactcatgcctattccaaagccttattatttttaggatctgg
atccattattcactcaatggaaacagttgttgggtattctccccataaaagtcaaaatat
ggctcttatgggaggtttaacaaaacatgtaccaattaccaaaagtacttttttagtagg
tacactttctatttgtggtattccaccgttgtcttgtttttggtccaaagatgaaattct
tactgatacttggttatattcaactagtttcggaataatagcttgggttactgcgggatt
aactgcattttatatgtttcggatctatttacttacttttgaagggcattttggtgttca
ggttcaaaattacattggtaaccaaaaaatccccttctattcattatctctatggggtaa
gggagtttctaaaagaattaacaaaaataaaaattttcgtttattaactaaggaacgttc
ctcttttttttcaaaaaagatatattcaattgatgatcgtgctaggaatgtgacatgccc
ctttattactattgttcattttgagaataaaaaaaaaaattcctatccttatgaatcgga
caatggtatgttattccctctacttgtgttgtgtctatttactttgttcgttggggctat
aggaattcctttaagtcaagaaggggtaaatttagatatattatctaaatggttaactcc
gtctataaatctttttcctcaaaaatttaaaaattggataaattggtacgaatttttcaa
agatgccgttttttcagtcagtatagtttctttaggaatatttatagcagcccttttata
taaatcgtcctattcctctttactaaatttggatttaattaattcagttcttaaaatgaa
aagtagttctaagagactccctggggacaaaattatatatacaatatataattggtcata
taatcgtgcttatatagattccttttatacaatgtctttaactgtaggaataagaaaatc
cgccgaattgattcatttttttgatcgacgggtaattgatggaattacgaatgtgtttgg
tgttattactttttttgctgatatcttggcagcattccgagtaactcctcaacccggagt
tccgccggaagaagcaggggccgcggtagctgccgagtcttctactggtacatggacagc
tgtatggacggatggacttaccagtctggatcgttacaaagggcgatgctaccacatcga
gccagttcctggagaagaggatcaatttattgcttatgtagcttaccccttagacctttt
tgaagaaggctctgttactaacatgtttacttccatcgtaggtaatgtatttgggttcaa
agccttgcgcgccctacgtctggaagatttgcgaattcccattgcttatattaaaacctt
ccaaggaccgcctcatggcattcaggtagagagagataaattgaacaagtatggtcgtcc
cctgttgggatgtactattaaacctaaattaggtttatctgctaaaaactacggtagagc
agtttatgaatgccttcgtggtggacttgattttaccaaagatgatgaaaacgtgaactc
ccaaccatttatgcgttggagagatcgtttcttattttgtgccgaagcactttataaagc
gcagtctgaaacaggtgaaatcaaagggcattacttgaatgctactgcaggtacatgcga
agaaatgatcaaaagagctgtatttgctcgagaattgggagttcctatcgtaatgcatga
ttacttaacagggggattcactgcaaatactagcttggctcattattgccgagataatgg
cttacgtcttcacattcaccgtgcaatgca??????????????????????????????
????????????????????????????????????????????????????????????
????????????????????????????????????????????????????????????
????????????????????????????????????????????????????????????
????????????????????????????????????????????????????????????
????????????????????????????????????????????????????????????
????????????????????????????????????????????????????????????
????attgtggattctttcttttatccaccattttatatttatatatttaagtgaaggtg
ctcgtgactcgacatcagttggtaatggaa-----ccatggtggagctcgagtagaatgt
attaattcatttttcggagcaagaatctagggttaatgcaaatcaataaattggaacaac
ttcgtgaatatctcttagatataaaaattgaaaggatcccagtcgagcaaattcttcagt
aaaaaggaaaattggttggaattaatcaaactttttcgacccaaagtgtatcacacggga
atccatcgttcgtaagattcttgtctagaagtaaatccaaaataaggggtatgttgctac
catttttaaaggattaagaagcaccgaaggaatgtctaaacctaatgattgataaaggat
cccaaaacaaggaaacaccgtctcaatatctgccggcccacatttaagaatccaaatcca
tttttaaacgagagacaaacgaaatggcgggtgtaaagaccactcaataagtgaaattgc
ctaactatagttccttgagctattgaaatttaatttgagttatgagtacgaattatctct
tttttcattttcaagaacgaagaagaaaaaaagatttaaatcatagtctaattgatttga
tgattttatggatccttttttcatttattagaattttctacatagataaaacttcggatc
aaattctttgttctcgagccgtacgaggagaaaacttcctatacgtt?????????????
????????????????????????????????????????????????????????????
????????????????????????????????????????????????????????????
????????????????????????????????????????????????????????????
????????????????????????????????????????????????????????????
????????????????????????????????????????????????????????????
????????????????????????????????????????????????????????????
????????????????????????????????????????????????????????????
????????????????????????????????????????????????????????????
????????????????????????????????????????????????????????????
????????????????????????????????????????????????????????????
????????????????????????????????????????????????????????????
????????????????????????????????????????????????????????????
????????????????????????????????????????????????????????????
????????????????????????????????????????????????????????????
????????????????????????????????????????????????????????????
????????????????????????????????????????????????????????????
????????????????????????????????????????????????????????????
????????????????????????????????????????????????????????????
????????????????????????????????????????????????????????????
????????????????????????????????????????????????????????????
????????????????????????????????????????????????????????????
????????????????????????????????????????????????????????????
????????????????????????????????????????????????????????????
????????????????????????????????????????????????????????????
????????????????????????????????????????????????????????????
??????????????????????????????????????atagtctgatagatcttttcac
gaactgattaatcggacgagaataaagagagagtcccattctacatgtcaatgtcggcaa
caatgaaatttatagttaagaggaaaatccgtcgactttgaaaatcgtgagggttcaagt
ccctctatccccaaatagactatttgactctccaactatctatttacctatccctttttt
gttatccgttcaaaatgccttatcgattcactctattctcttagaagtgatcgtgtcgaa
aatgtccttttcttatcacacctgtatgatatacatacaaatgaacatatttgagcaaga
aatccccatttgaatgatttacaatctatataattacttagatactgaaattaccaaagt
tctcttttttaagatacaagccaagcaatttcagtacctaaataaaacttaggaattccc
tttccttcgtttaat?????????????????????????????????????????????
????????????????????????????????????????????????????????????
?????????????????
>Dunnia_sinensis_MN883829
ttatcgaattcaaaccaaaaacaaatagccgatagcgagtcgatcggttaattcaagtta
attcaataagacatgagagttaacaacccatttgattgttatcattcaattgaatccaat
tcaattgtttcaataaagaaacagtgaatttgaaaaacctatttttcaaatttttagaat
ctcaagtggatgaataagaatcttgagaaagtctttcgtttgtttatcattatagacaat
cccatctatattatctattctatggaattcgaacccgagctctatttacattacgattca
ttaatttctagccgattcaaaaagggtaaattgggttgcgttatatatatgaaagggtat
acaataatgatgtatttggcaaatcgtatggtctaataatcaaacattctgattagttga
taattttagtagtggttgggaattttgtgaaagattcctgtgaaaaattgcattaacaac
gaattcgtgtcgagtagaccttgttgttgtgagaattcttaattcatgagttgtagggag
ggatttggtgggacttcttctttttccaacggcaacaaaaaatcttcgtcgtatgtggtc
ttttcagagtgttttattgttaagtatagtcatgattttttcaatcaatctatctattca
gcaaataaatataaattctatctatcaatatgtctggtcttgggtcattattaatgattt
ttctttagaattcggctatttgatcgatccacttacttctattatgtcaatattaatcac
tactgttggaattatggttcttatttatagtgataattatatggctcatgatcaagcgta
tttgagattttttgcttatatgagttttttcagtacttccatgttgggattagttactag
ttctaatttgatacaaatttatattttttgggaattggttggggtgtgttcctatctatt
aataggattttggtttacacgacctcttgcagcaaatgcttgccaaaaagcttttgtaac
taatcgtataggggattttggtttattattaggaattttgggttttttttggataacggg
tagtttcgaatttcgggatttattcgaaatattcaataacttgattgtggataacaaagt
taattttttatttgttactttgtgtgctgttctattatttgccggtgccgttgctaaatc
tgcgcaatttccccttcatgtatggttacccgatgccatggagggtcccactcctatttc
cgctcttatacatgctgctaccatggtagcagcgggaatttttcttgtagcccggcttct
tcctcttttcatagttataccttacataatgaatttaatttcgttagtaggaataataac
agtattgttaggagctactttagctcttgctcaaaaagacattaagagaggtttagccta
ttccacaatgtctcaattgggttatatgatgctagctctgggtatggggtcttatcgaag
tggtttatttcatttgattactcatgcctattccaaagccttattatttttaggatccgg
atccattattcactcaatggaaacagttgttgggtattctccccataaaagtcaaaatat
ggctcttatgggaggtttaacaaaacatgtaccaattactaaaagcacttttttagtagg
tacactttctctttgtggtattccaccgttggcttgtttttggtccaaagatgaaattat
tactgatagttggttatattcacccagttttgcaataatagcttggcttaccgcgggatt
aaccgcattttatatgtttcgtatctatttacttacttttgaagggcatttaggtgttca
ggttcataattacattagtaaacaaaaaatacccttctattcactatctctatggggtaa
aggagtttataaaaaaattaacaaaaataaaaattttagtttattaactaaggaacgttt
ttcttttttgaaaaaaaagatatatccaattgatggtcgtgctagaaatgtgacacgcca
ctttattactattgtttcttttgagaatgaaaaattttattcctatccttatgaatcgga
taatactatgttatttcctctacttgtgttgtgtctatttactttgttcgttggggctat
aggaattcctttaagtcaagaaggagtggatttagatatattatctaaatggctaactac
gtctataaatcttttgcctcaaaaatttaataattcgatggattggtacgaatttttcaa
agatgctattttttcagtcagtatagcttctttaggaatatttatagcggcccttttata
taaatcgtcctattcctctttactaaattttgatttaattaattcagttcttaaaatgaa
aagcggtcctaagagactcctttgggacaaaattataaatgccatatataattggtcata
taatcgtgcttatatagattccttttatacaatgtctttaactagaggaataagaaaatc
cgctgaattgattcatttttttgatcgacgggtaattgatggaattacgaatgggtttgg
tgttattactttatttgctgatatcttggcagcattccgagtaactcctcaacctggagt
tccaccggaagaagcgggggccgcggtagctgccgagtcttctactggtacatggacaac
tgtatggacggatggacttaccagccttgatcgttacaaagggcgatgctaccacatcga
gccagttcctggagaagaagatcaatatattgcttatgtagcttaccccttagacctttt
tgaagaaggttctgttactaacatgtttacttccatcgtaggtaatgtatttgggttcaa
agccctgcgcgccctacgtctggaagatttgcgaattcccgttgcttatattaaaacctt
ccaagggccgcctcatggcattcaagtcgagagagataaattgaacaagtatggtcgtcc
cctgttgggatgtactattaaacctaaattaggtttatctgctaaaaactacggtagagc
agtttatgaatgtcttcgtggtggacttgattttaccaaagatgatgaaaacgtgaactc
ccaaccatttatgcgttggagagatcgtttcttattttgtgccgaagcaatttataaagc
gcaggctgaaacaggtgaaatcaaagggcattacttgaatgctactgcaggtacatgcga
agaaatgatcaaaagagctgtatttgctcgagaattgggagttcctatcgtaatgcatga
ttacttaacagggggattcactgcaaatactagcttggctcattattgccgagataatgg
cttacttcttcacattcaccgtgcaatgcatgcagttattgataggcagaagaatcatgg
tatgcacttccgtgtactagctaaagcgttacgtatgtctggcggagatcatattcacgc
cgggactgtagtagggaaacttgaaggcgaaagagatatcactttgggctttgttgattt
actgcgtgataattatattgaaaagatcgctcccgcggtatttatttcactcaagattgg
gtctctctaccaggtgttctgcccgtggcttcaggaggtattcacgtttggcatatgcct
gctctgacggagatttttggagatgattcggtactacagttcggtggaggaactttggga
catgctaaaacttcgtttgaaacgatgtggtagaaagcaacgtgcgacttgaagggcccg
atccattgtggattctttcttttatccaccattttctatttctata--taagtgaaggtg
ctcgtgactcgacatcagttggtaatggaaatagtccatggtggagctcgagtagaacgt
attaattcatttttcggagtaagaatctagggttaatgcaaatcaataaattggaacaac
ttcgtgaatatctcttcgatataaaaatggaaaggatcccattcaagcaaattcttcagt
?aaaaggaaaattggttggaattaatcaaactttttcgatccaaagtgtattacacggga
atccatcgttcgtaagattcttgaatagaaggaaatccaaaataaggggtatgttgctac
cattttaaaaggattaagaagcaccgaaggaatgtctaaacctaatgattgataaaggat
cccaaaacaaggaaacaccgtctcaataactgctgggccaggtttaagaatcaaatctag
tttttaaacgagagacaaacgaaacggcgggtgtaaagaccactcaataaatgaaattgc
ttaactattgttctttgagctatttaaatttaatttgagttatgagtacgaattatctct
tttttcattttcaagaacgaagaagaaaaaaagatttaaatcatagtctaattgatttga
tgattttatggatccttttgtcatttattagaattttatacatagataaaacttcagatc
aaattcttttttctcgagccgtacgaggagaaaacttcctatacgtttctaggaggggta
ttattcatctacatctatctcaatgagctgtctatcgaatagttgcaattgatgttcgat
cccgaagagagggaaaggatcttcaaaaagtgggtttttatgatccgataacgaatcaaa
cttatttaaatgttcctgctattctatatttccttgaaaggggtgctcaacttacaggaa
ccgttcaggatctttttaaaaaggcgtgggattttaaggaacttcgccctaatcaaagtc
aatttaattaaagccggctatcggaatcgaaccgatgaccatcgcattacaaatgcgatg
ctctaacctctgagctaagcgggctcatataa----tatccattttagatc--tagagaa
attaaataaattattagaagcttagttattaactattatttcttatctagttagagtcga
tatgaattgaatatcgaaaatcatagaatttcaaatca-------atcttgaatattcta
aaacacaacga???ttaat---------------gattaatagagcgatatagaatttcg
atttatttatcactaatacaaatccaattctaatattattaaatttgatatatcttttat
tatttgagttttagataattaaggttttcatttttgaattcaaatgacatttgaacttct
ttttattgtattattttatttgattctatattatatagttccaattacgaatggttagtt
ataactaatgagacattccctactttcattcataaagaggtaagtagtaaaggcggaaat
taagacgacaaaaaaagaatcgaaccttcaagtattcaaaattacatcgaaaacgtgaca
gttagatatatttaccttggatatatccatccatattgaattgcagatacagaaatggta
gaatcataggcgattggaccaaagccaaagatggttctgctatagtcctatagaagggag
gtaagaaataaacgaaaacatttttccgagataggaatctggtatctaatgaattcaatg
atttcagtataaatgaaagaaaaaaagaaacgacatcacaatgaaatttaaatctcaaca
caaaacgaagggggatatggcgaaattggtagacgctacggacttaattggattgggcct
tggtatggaaacccgctgagtgagaactttcaaattcagagaaaccctggaattaataaa
aaggggcaatcctgagccaaatcctattttccgaaaacaaaggttcagaaagtgaaaaag
gggataggtgcagagactcaatggaagctgttctaacaaatggagttggctgcggtagtc
gcgaagtctttccatcaaa-------aattcataaagtataagtattaaggatgaagtga
aggataaatgtatatacatacgtagtgaatagtatattaaatgagtaatgacagcccgaa
tgaatctatattttttctatgaaaaaataaagaattgttgttaatagattccacgtttaa
gaaagaatcgaatattcattgatcaaatgattcactccatagtctgatagatcttttcac
gaactgattaatcggacgagaataaagatagagtcccattctacatgtcaatgccggcaa
caatgaaatttatagttaagaggaaaatccgtcgacttttaaaatcgtgagggttcaagt
ccctctatcccca???????????????????????????????????????????????
????????????????????????????????????????????????????????????
????????????????????????????????????????????????????????????
????????????????????????????????????????????????????????????
????????????????????????????????????????????????????????????
????????????????????????????????????????????????????????????
????????????????????????????????????????????????????????????
?????????????????
>Mycetia_tonkinense_cc59
ttatcgaattcaaaccaaaaacaaatagccgacagcgagtcgatcggttaattcaagtta
attgaataagacatgagagttaacaacccatttgattgttatcattcaattgaatccaat
tcaattgttttaataaagaaacagtgaatttgaaaaataggtttttcaaatttttagaat
ctcaagtggatgaataagaatcttgagaaagcctttcatttgtttatcattatagataat
cccatctatattatctattctatggaattcgaacccgagttctatttacattacgattca
ttaatttctatcggattcaaaaagggtaaattgggttgcgttatatatatgaaagggtat
acaataatgatgtatttggcaaatcatatggtctaataatcaaacattctgattagttga
taattttagtattggttgggaattttgtgaaagattcctgtgaaaaattgcattaacaac
gaattcgtgtcgagtagaccttgttgttgtgagaattcttaattcatgagttgtagggag
ggattt??????????????????????????????????????????????????????
????????????????????????????????????????????????????????????
????????????????????????????????????????????????????????????
????????????????????????????????????????????????????????????
????????????????????????????????????????????????????????????
????????????????????????????????????????????????????????????
????????????????????????????????????????????????????????????
????????????????????????????????????????????????????????????
????????????????????????????????????????????????????????????
????????????????????????????????????????????????????????????
????????????????????????????????????????????????????????????
?????????????????????????????????????????????????????????ttc
tgctcttatacatgctgctaccatggtagcagcgggaatttttcttgtagcccggcttct
tcctcttttcatagttataccttacataatgaatttcatttcgttagtaggaataataac
agtattattaggagctactttagctcttgctcaacaagacattaagagaggtttagccta
ttccacaatgtctcaattgggttatatgatgctagctctgggtatggggtcttatcgaag
tgctttatttcatttgattactcatgcctattccaaagccttattatttttaggatctgg
atccattattcactcaatggaaacagttgttgggtattctccccataaaagtcaaaatat
ggctcttatgggcggtttaacaaaacatgtaccacttaccaaaagcacttttttagtagg
tacactttctatttgtggtattccaccgttggcttgtttttggtccaaagatgaaattct
tactgatacttggttatattcaactagtttcgcaataatagcttgggttaccgcgggatt
aactgcattttatatgtttcggatctatttacttacctttgaagggcattttggtgttca
ggttcaaaattacattggtaaacaaaaaatccccttctattcactatctctatggggtaa
gggagtttctaaaagaattaacaaaaataaaaattttagtttattaactaaggaacgttc
ctcttttttttcaaaaaagatatattcaattgatgatcgtgctagaaatgtgacacgcca
ctttattactattgttcattttgagaataaaaaaaaattttcctatccttatgaatcgga
caatactatgttattccctctacttgtgttgtgtctatttactttgttcgttggggctat
aggaattcctttaagtcaagaaggggtaaatttagatatattatctaaatggttaactcc
ggctataaatctttttcctcaaaaattgaaaaattcgatgaattggtacgaatttttcaa
cgatgccgttttttcggtcagtatagcttcgttaggaatatttatagcagcccttttata
taaatcgtcctattcctctttactaaatttggatttaattaattcagttcttaaaacgaa
aagtggttttaagagactcgtttgggacaaaattataaatacaatatataattggtcata
taatcgtgcttatatagattccttttatacaatgtctttaactggaggaataagaaaatc
cgccgaatttattcatttttttgatcgacgggtaattgatggaattacgaatgtgtttgg
tgttattactttctttgctgatatcttggcagcattccgagtaactcctcaacccggagt
tccaccggaagaagcaggggccgcggtagctgccgagtcttctactggtacatggacagc
tgtatggacggatggacttaccagtctggatcgttacaaagggcgatgctaccacatcga
gccagttcctggagaagaagagcaatttattgcttatgtagcttaccccttagacctttt
tgaagaaggctctgttaccaacatgtttacttccatcgtaggtaatgtatttgggttcaa
agccctgcgcgccctacgtctggaagatttgcgaattcccattgcttatgttaaaacctt
ccaaggaccgcctcatggcattcaggtagagagagataaattgaacaagtatggtcgtcc
cctgttgggatgtactattaaacctaaattaggtttatctgctaaaaactacggtagagc
agtttatgaatgccttcgtggtggacttgattttaccaaagatgatgaaaacgtgaactc
ccaaccatttatgcgttggagagatcgtttctgcttttgtgccgaagcactttataaagc
gcaggctgaaacaggtgaaatcaaagggcattacttgaatgctactgcaggtacagtaga
cgaaatgatgaaaagagctgtatttgctcgagaattgggagttcctatcgtaatgcatga
ttacttaacagggggattcactgcaaatactaccttggctcattattgccgagataatgg
cttacttcttcacattcaccgtgcaatgcatgcagttattgataggcagaagaatcatgg
tatgcacttccgcgtactagctaaagcgttacgtatgtctggcggagatcatgttcacgc
cggtactgtggtagggaaacttgaaggcgaaagagatatcactttgggctttgttgattt
actgcgcgatgattatattgaaaagatcgctcccgcggtatttatttcactcaagattgg
gtctctatgccgggtgttctgcctgtggcttcaggaggtattcatgtttggcatatgcct
gctctgacggagatttttggagatgattcggtactacagttcggtggaggaactttggga
c???????????????????????????????????????????????????????????
?????????ggattctttcttttatccaccattttatatttct-----------aagatg
ctcgtgactcgacatcagttggtaatggaaataggccatggtggagctcgagtagaatgt
attaattcatttttcggagcaagagtctagggttaatgcaaatcaataaattggaacaac
ttcgtgaatatctcttagatataaaaatcgaaaggatcccagtcgagcaaattcttcagt
aaaaaggaaaattggttggaattaatcaaactttttcgacacaaagtgtatcacacggga
atccatcgttcgtaagattcttgtctagaaggaaatccaaaataaggggtatgttgctac
catttttaaaggattaagaagcaccgaaggaatgtctaaacctaatgattgataaaggat
cccaaaacaaggaaacaccgcctcaataactgctgggccagatttaagaatccaaatcta
tttttaaacgagagacaaacgaaatggcgggtgtaaagaccactcaataaatgaaattgc
ctagctatagttctttgagctatttaaatttaatttgagttatgagtacgaattatctct
tttttcattttcaagaacgaagaagaaaaaaagatttaaatcatagtctaattgatttga
tgattttatggatccttttttcatttattagaattttatacatagataaaacttcggatc
taattctttgttctcgagccgtacgaggagaaaacttcctatacgtt?????????????
????????????????????????????????????????????????????????????
????????????????????????????????????????????????????????????
????????????????????????????????????????????????????????????
????????????????????????????????????????????????????????????
????????????????????????????????????????????????????????????
??????????????????????????attttagatctatctattttagatctatagagga
attaaataaattattagaagcttagttattaactattatttcttatctagttagagtcga
gatgaattgaatatctaaaatcatggattttcaaatcaataatcaatattgactattata
aaatattataaaacataacgattaatagagcgatgattaatagagcgatatagaatttgg
atttatttatcactaatacaaattcaatttgaatattattcaattggatatatcttttat
tatttgagttttagataattaaagttttcgtttttgaattcaaatgacatttgaacttct
ttttattgtatttttttattttattctatatcatatagttccaattacgaatggttagtt
ataactaatgagacattccctactttgattcataaagaggtaagtagtaaaggccgaaat
taagatgat-aaaaaaaaatcgaaccttcaagtatttaaaattacatcaaaaacgtgaca
gttagatatatttaccttggatatatccatccatattgaattgcagatacagaaatggta
gaatcatagtcgattggaccaaatccaaagatggttctcctatagtcctatagaaggtag
gtaagaaataaacaaaaacattttttcgagataggaatctggtatctaatgaattcaatg
atttcagtataaatgaaagaaaaaaagaaacgccatcacaatgaaatttgaatctcaaca
caaaacgaagggggatatggcgaaattggtagacgctacggacttaattggattgggcct
tggtatgg-aacccgctgagtgagaactttcaaattcagagaaaccctggaattaataaa
aaggggcaatcctgagccaaatcctattttccgaaaacaaaggttcagaaagtgaaaaag
gggataggtgcagagactcaatggaagctgttctaacaaatggagttggctgcggtagtc
gaaaagtctttccatcaaaaagtcataattcataaagtataagtattaaggatgaagtga
aggataaacgtatatacatacgtagtgaataatatattaaatgagtaatgacagcccgaa
tgaatctatattttttctatgaaaaaatatagaattgttgttaatagattccacgtttaa
gaaagaatcgaatattcattgatcaaatgattcactccatagtctgatagatcttttcac
gaactgattaatcggacgagaataaagatagagtcccattctacatgtcaatgtcggcaa
caatgaaatttatagttaagaggaaaatccgtcgactttgaaaatcgtgagggttcaagt
ccctctatccccaaatagactattcgactctccaactatctatttacctatccctttttt
gttatccgttcaaaatgccttatcga-tcactctattctcttagaagtgatcgcgtcgaa
aatgtccttttcttatcacacctatatgatatacatacaaatgaacatgtttgagcaaga
aatccccatttgaatgatttacaatctatataattacttaaatactgaaattaccaaagt
tctcttttttaagatacaagccaagcaatttcagtacctaaataaaacttaggaattacc
tttctttctttttattgacacagtccctattttcgaggaaaatgagaatgctacatggga
c???????????????????????????????????????????????????????????
?????????????????
>Argostemma_brachyantherum
ttatcgaattcaaaccaaaaacaaatagccgacagcgagtcgatcggttaattcaagtta
attgaataagacatgagagttaacaacccgtttgattgttatcattcaattgaatccaat
tcaattgtttcaataaagaaacaatgaatttgaaaagtaggtttttcaaatttttagaat
ctcaagtggatgaataagaatcttgagaaatcctttcatttgtttatcattatagacaat
cccatctatattatctattctatggaattcgaacccgagctctatttagattacgattca
ttaatttctatcggattcaaaaagggtaaattgggttgcgttatatatatgaaagggtat
acaataatgatgtatttggcaaatcatatggtctaataatcaaacattctgattagttga
taattttagtattggttgggaattttgtgaaagattcctgtgaaaaattgcattaacaac
gaagtcgtgtcgagtagaccttgttgttgtgaaaattcttaattcatgagttgtagggag
ggatttggcgggacttcttctttttccaacggcaacaaaaaatcttcgtcgtatgtggtc
ttttcagagtgttttattgttaagtctagtcatgcttttttcaatcaatctatctattca
ccaaataaatagaaattttatctatcaacatgtctggtcttgggtcattattaatgattt
gtctttagaattcggctatttgatcgattcacttacttctattatgccaatattaatcac
tactgttggaattctggttcttatttatagtgataattatatggctcatgatcaatcata
tttgagattttttgcttatatgagttttttcagtacttccatgttgggattagttactag
ttctaatttaatacaaatttatattttttgggaattgattggggtatgttcttatctatt
aataggattttggtttacacgacctcttgcagcaaatgcttgccaaaaggcttttgtaac
taatcgtataggggattttggtttattattaggaattttgggttttttttggataacagg
tagtttcgaatttcgggatctattcgaaatattcaataacttgattgttgataatgaagt
gaattttttatttgttactttgtgtgctgttctattatttgccggtgccgttgctaaatc
tgcacaatttccccttcatgtatggttacccgatgctatggaggggcccactcctatttc
ggctcttatacatgctgctaccatggtagcagcggggatttttcttgtagcccggcttct
tcctcttttcatagttataccttacataatgaatttcatttcattagtaggaataataac
agtattattaggagctactttagctcttgctcaaaaagacattaagagaggtttagccta
ttccacaatgtctcaattgggttatatgatgctagctctgggtatggggtcttatcgaag
tgctttatttcatttgattactcatgcctattccaaagccttattatttttaggatctgg
atccattattcactcaatggaaactgttgttgggtattctccccataaaaatcaaaatat
ggctcttatgggaggtttaacaaaacatgtaccaattaccaaaagtgcttttttagtagg
tacactttctatttgtggtattccaccattggcttgtttttggtccaaagatgaaattct
tactgatacttggttatattcaactagtttcggaataatagcttgggttaccgcgggatt
aactgcattttatatgtttcggatctatttacttacttttgaagggcatttgggtattca
ggttcaaaattacattggtaaacaaaaaatccccttctattcactatctctatggggtaa
gggagtttctaaaagaattaacaaaaatcaaaattttagtttattaactaaggaacgttc
ctcttttttttcaaaaaagacatattcaattgatgatcgtgctagaaatgtgacacgccc
ctttattactattgttcattttgagaataaaaaa-aaaattactatccttatgaatcgga
caatagtatgttattccctctacttgtgttgtgtctatttactttgttcgttggcgctat
aggaattcctttaagtcaagaaggggtaaatttagatatattatctaaatggttaactcc
gtctataaatatttttcctcaaaaattgaaaaattggataaattggtacgaatttgtcaa
agatgccattttttcagtcagtatagtttctttaggaatatttatagcagcccttttata
taaatcgtcctattcctctttactaaatttggatttaattaattcagttcttaaaatgaa
aagtggttctaagagactcctttgggacaaaattatatatacaatatataattggtcata
taatcgtgcttatatagattccttttatacaatgtctttaactgtaggaataagaaaatc
cgccgagttgattcatttttttgatcgacgggtaattgatggaattacgaatgtgtttgg
tgttattactttttttgctgatatcttggcagcattccgagtaactcctcaacccggagt
tccaccggaagaagcaggggccgcggtagctgccgagtcttctactggtacatggacaac
tgtatggacggatggacttaccagtctggatcgttacaaagggcgatgctaccacatcga
gccagttcctggagaagaggatcaatatattgcttatgtagcttaccccttagacctttt
tgaagaaggctctgttactaacatgtttacttccatcgtaggtaatgtatttgggttcaa
agccctgcgcgccctacgtctggaagatttgcgaattcccattgcttatattaaaacctt
ccaaggaccgcctcatggcattcaggtagagagagataaattgaacaagtatggtcgtcc
cctgttgggatgtactattaaacctaaattaggtttatctgctaaaaactacggtagagc
agtttatgaatgccttcgtggtggacttgattttaccaaagatgatgaaaacgtgaactc
ccaaccatttatgcgttggagagatcgtttcttattttgtgccgaagcactttataaagc
gcagtctgaaacaggtgaaatcaaagggcattacttgaatgctactgcaggtacatgcga
agaaatgatcaaaagagctgtatttgctcgagaattgggagttcctatcgtaatgcatga
ttacttaacagggggattcactgcaaatactagcttggctcattattgccgagataatgg
cttacttcttcacattcaccgtgcaatgca??????????????????????????????
????????????????????????????????????????????????????????????
????????????????????????????????????????????????????????????
????????????????????????????????????????????????????????????
????????????????????????????????????????????????????????????
????????????????????????????????????????????????????????????
????????????????????????????????????????????????????????????
????attgtggattctttcttttatccaccattttctatttctata--taagtgaaggtg
ctcgtgactcgacatcagttggtaatggaaatagtccatggtggagctcgagtagaatct
attaattcatttttcggagcaagaatctagggttaatgcaaatcaataaattgaaacaac
ttcgtgaatatctcttagatataaaaatcgaaaggatcccagtcgagcaaattcttcagt
aaaaaggaaaattggttggaattaatcaaactttttcgacccaaagtgtatcacacggga
atccatcgttcgtaagatttttgtctagaagtaaatccaaaataaggggtatgttgctac
catttttaaaggattaagaagcaccgaaggaatgtctaaacctaatgattgataaaggat
cccaaaacaaggaaacaccgtctcaatatctgctggcccagatttaagaatccaaatcta
ttttaaaacgagag-----cgaaacggcgggtgtaaagaccactcaataaacgaaattgc
ctaactatagttctttgagctatttaaattaaatttgagttatgagtacgaattatctct
tttttcattttcaagaacgaagaagaaaaaaagatttaaatcatagtctaattgatttga
tgattttatggatccttttttcatttattagaattttatacatagataaaacttcggatc
aaagtctttgttctcgagccgtacgaggagaaaacttcctatacgttt????????????
????????????????????????????????????????????????????????????
????????????????????????????????????????????????????????????
????????????????????????????????????????????????????????????
????????????????????????????????????????????????????????????
????????????????????????????????????????????????????????????
????????????????????????????????????????????????????????????
????????????????????????????????????????????????????????????
????????????????????????????????????????????????????????????
????????????????????????????????????????????????????????????
????????????????????????????????????????????????????????????
????????????????????????????????????????????????????????????
????????????????????????????????????????????????????????????
????????????????????????????????????????????????????????????
????????????????????????????????????????????????????????????
????????????????????????????????????????????????????????????
????????????????????????????????????????????????????????????
????????????????????????????????????????????????????????????
????????????????????????????????????????????????????????????
????????????????????????????????????????????????????????????
????????????????????????????????????????????????????ttgat???
????????????????????????????????????????????????????????????
????????????????????????????????????????????????????????????
????????????????????????????????????????????????????????????
????????????????????????????????????????????????????????????
????????????????????????????????????????????????????????????
??????????????????????????????????????????????????gatcttttcc
gagctgattaatcggacgagaataaagatagagtcccattctacatgtcaatgtcggcaa
caatgaaatttatagttaagaggaaaatccgtcgactttgaaaatcgtgagggttcaagt
ccctctatccccaaatagactatttgactctccaactatctatttacctatccctttttt
gttatccgttcaaaatgccttatcgattcactctattctcttagaagtgatcgcgtcgaa
aatgtccttttcttatcacacctatatggtatacatagaaatgaacatgcttgagcaaga
aatccccatttgaatgatttacaatctatataattacttagatactgaaattaccaaagt
tctcttttttaagatacaagccaagcaatttcagtacctaaataaaacttaggaattccc
tttccttcttttaattgacacagtccctattttcgagtaaaatgagaatgctacattggg
acgggtcgggatagctcagctggtagagcagaggactgaaaatc????????????????
?????????????????
>Mycetia_javanica
ttatcgaattcaaaccaaaaacaaatagccgacagcgagtcgatcggttaattcaagtta
attgaataagacatgagagttaacaacccatttgattgttatcattcaattgaatccaat
tcaattgtttcaataaagaaacagtgaatttgaaaaataggtttttcaaatttttagaat
ctcaagtggatgaataagaatcttgaaaaagcctttcatttgtttatcattatagataat
cccatctatattatctattctatggaattcgaacccgagttctatttactttacgattca
ttaatttctatcggattcaaaaagggtaaattgggttgcgttatatatatgaaagggtat
acaataatgatgtatttggcaaatcatatggtctaataatcaaacattctgattagttga
taattttagtattggttgggaattttgtgaaagattcctgtgaaaaattgcattaacaac
gaattcgtgtcgagtagaccttgttgttgtgagaattcttaattcatgagttgtagggag
ggattt??????????????????????????????????????????????????????
????????????????????????????????????????????????????????????
????????????????????????????????????????????????????????????
????????????????????????????????????????????????????????????
????????????????????????????????????????????????????????????
????????????????????????????????????????????????????????????
????????????????????????????????????????????????????????????
????????????????????????????????????????????????????????????
????????????????????????????????????????????????????????????
????????????????????????????????????????????????????????????
????????????????????????????????????????????????????????????
????????????????????????????????atgctatggaggggcccactcctatttc
tgctcttatacatgctgctaccatggtagcagcgggaatttttcttgtagcccggcttct
tcctcttttcatagttataccttacataatgaatttcatttcgttagtaggaataataac
agtattattaggagctactttagctcttgctcaacaagacattaagagaggtttagccta
ttctacaatgtctcaattgggttatatgatgctagctctgggtatggggtcttatcgaag
tgctttatttcatttgattactcatgcctattccaaagccttattatttttaggatctgg
atccattattcactcaatggaaacagttgttgggtattctccccataaaagtcaaaatat
ggctcttatgggaggtttaacaaaacatgtaccaattaccaaaagaacttttttagtagg
tacactttctatttgtggtattccaccgttggcttgtttttggtccaaagatgaaattct
tactgatacttggttatattcaactagtttcgcaataatagcttgggttaccgcgggatt
aactgcattttatatgtttcggatctatttacttacttttgaagggcattttggtgttca
ggttcaaaattacattggtaaacaaaaaatccccttctattcactatctctatggggtaa
gggagtttctaaaagaattaacaaaaataaaaattttagtttattaactaaggaacgttc
ctcttttttttcaaaaaagatatattcaattgatgatcgtgctagaaatgtgacacgcca
ctttattactattgttcattttgagaataaaaaaagattttcctatccttatgaatcgga
caatactatgttattccctctacttgtgttgtgtctatttactttgttcgttggggctat
aggaattcctttaagtcaagaaggggtaaatttagatatattatctaaatggttaactcc
gtctataaatctttttcctcaaaaattgaaaaattcgatgaattggtacgaatttttcaa
cgatgccgttttttcggtcagtatagcttcgttaggaatatttatagcagcccttttata
taaatcgtcctattcctctttactaaatttggatttaattaattcagttcttaaaacgaa
aagtggttctaagagactcgtttgggacaaaattataaatacaatatataattggtcata
taatcgtgcttatatagattccttttatacaatgtctttaactggaggaataagaaaatc
cgccgaattgattcatttttttgatcgacgggtaattgatggaattacgaatgtgtttgg
tgttattactttctttgctgatatcttggcagcattccgagtaactcctcaacccggagt
tccaccggaagaagcaggggccgcggtagctgccgagtcttctactggtacatggacagc
tgtatggacggatggacttaccagtctggatcgttacaaagggcgatgctaccacatcga
gccagttcctggagaagaagagcaatatattgcttatgtagcttaccccttagacctttt
tgaagaaggctctgttactaacatgtttacttccatcgtaggtaatgtatttgggttcaa
agccctgcgcgccctacgtctggaagatttgcgaattcccatttcttatattaaaacctt
ccaaggaccgcctcatggcattcaggtagagagagataaattgaacaagtatggtcgtcc
cctgttgggatgtactattaaacctaaattaggtttatctgctaaaaactacggtagagc
agtttatgaatgccttcgtggtggacttgattttaccaaagatgatgaaaacgtgaactc
ccaaccatttatgcgttggagagatcgtttcttattttgtgccgaagcactttataaagc
gcaggctgaaacaggtgaaatcaaagggcattacttgaatgctactgcaggtacatgcga
agaaatgatgaaaagagctatatttgctcgagaattgggagttcctatcgtaatgcatga
ttacttaacagggggattcactgcaaatactaccttggctcattattgccgagataatgg
cttacttcttcacattcaccgtgcaatgcatgcagttattgataggcagaagaatcatgg
tatgcacttccgcgtactagctaaagcgttacgtatgtctggcggagatcatgttcacgc
cggtactgtggtagggaaacttgaaggcgaaagagatatcactttgggctttgttgattt
actgcgcgatgattatattgaaaagatcgctcccgcggtgtttatttcactcaagattgg
gtctctatgccgggtgttctgcctgtggcttcaggcggtattcatgtttggcatatgcct
gctctgacggagatttttggagatgattcggtactacagttcggtggaggaactttggga
c???????????????????????????????????????????????????????????
??????????????????????????????????????????????????????????tg
ctcgtgactcgacatcagttggtaatggaaatagtccatggtggagctcgagtagaatgt
attaattcatttttcggagcaagaatctagggttaatgcaaatcaataaattggaacaac
ttcgtgaatatctcttagatataaaaatcgaaaggatcccagtcgagcaaattcttcagt
aaaaaggaaaattggttggaattaatcaaactttttcgacacaaagtgtatcacacggga
atccatcgttcgcaagattcttgtctagaaggaaatccaaaataaggggtatgttgctac
catttttaaaggattaagaagcaccgaaggaatgtctaaacctaatgattgataaaggat
cccaaaacaaggaaacaccgcctcaataactgctgggccagatttaagaatccaaatcta
tttttaaacgagagacaaacgaaatggcgggtgtaaagaccactcaataaatgaaattgc
ttagttatagttctttgagctatttaaatttaatttgagttatgagtacgaattatctct
tttttcattttcaagaacgaagaagaaaaaaagatttaaattatagtttaattgatttga
tgattttatggatccttttttcatttattagaattttatctatagataaaacttcggatc
aaattctttgttctcgagccgtacgaggagaaaacttcctatacgttt????????????
????????????????????????????????????????????????????????????
????????????????????????????????????????????????????????????
????????????????????????????????????????????????????????????
????????????????????????????????????????????????????????????
????????????????????????????????????????????????????????????
??????????????????????atccattttagacctatccattttagatctatagagga
attaaataaattattagaagcttagttattaactattatttcttatctagttagagtcga
gatgaattgaatatctaaaatcatggattttcaaatcaataatcaatattgactattata
aaatattataaaacataac---------------gattaatagagcgatatagaatttgg
atttatttatcactaatacaaatacaatttgaatattattcaattggatatatcctttat
tatttgagttttagataattaaagttttcgtttttgaattcaaatgacatttgaacttct
ttttattgtattattttatttgattctatatcatatagttccaattacgaatggttagtt
ataactaatgagacattccctactttgattcataaagaggtaagtagtaaaggccgaaat
taaaatgat-aaaaaagaatcgaaccttcaagtatttaaaattacatcgaaaacgtgaca
gttagatatatttaccttggatatatccatccatattgaattgcagatacagaaatggta
gaatcatagtcgattggaccaaatccaaagatggttctcctatagtcctatagaaggtag
gtaagaaataaacaaaaacattttttcgagataggaatctggtatctaatgaattcaatg
atttcagtataaatgaaagaaaaaaagaaacgccatcacaatgaaatttgaatctcaaca
caaaacgaagggggatatggcgaaattggtagacgctacggacttaattggattgggcct
tggtatggaaacccgctgagtgagaactttcaaattcagagaaaccctggaattaataaa
aaggggcaatcctgagccaaatcctattttccgaaaacaaaggttcagaaagtgaaaaag
gggataggtgcagagactcaatggaagctgttctaacaaatggagttggctgcggtagtc
gagaagtctttccatcaaaaagtcataattcat-------aaatattaaggatgaagtga
aggataaacatatatacatacgtagtgaataatatattaaatgagtaatgacagctcgaa
tgaatctatattttttctatgaaaaaatatagaattgttgttaatagattccacgtttaa
gaaagaatcgaatattcattgatcaaatgattcactccatagtctgatagatcttttcac
gaactgattaatcggacgagaataaagatagagtcccattctacatgtcaatgtcggcaa
caatgaaatttatagttaagaggaaaatccgtcgactttgaaaatcgtgagggttcaagt
ccctctatccccaaatagactatttgactctccaactatctatttacctatccctttttt
gttatccgttcaaaatgccttatcgattcactctattctcttagaagtgatcgcgtcgaa
aatgtccttttcttatcacacctatatgatatacatacaaatgaacatgtttgagcaaga
aatccccatttgaatgatttacaatctatataattactt-aatactgaaattaccaaagt
tctcttttttaagatacaagccaagcaatttcagtacctaaataaaatttaggaattccc
tttctttcttttaattgacacagtccctattttcgagtaaaatgagaatgctacattggg
acgggtcgggatagctcagctggtagagcagaggactgaaaatc????????????????
?????????????????
>Mycetia_brevisepala_H307
ttatcgaattcaaaccaaaaacaaatagccgacagcgagtcgatcggttaattcaagtta
attgaataagacatgagagttaacaacccatttgattgttatcattcaattgaatccaat
tcaattgtttcaataaagaaacagtgaatttgaaaaataggtttttcaaatttttagaat
ctcaagtggatgaataagaatcttgagaaagcctttcatttgtttatcattatagataat
cccatctatattatctattctatggaattcgaacccgagttctatttacattacgattca
ttaatttctatcggattcaaaaagggtaaattgggttgcgttatatatatgaaagggtat
acaataatgatgtatttggcaaatcatatggtctaataatcaaacattctgattagttga
taattttagtattggttgggaattttgtgaaagattcctgttaaaaattgcattaacaac
gaattcgtgtcgagtagaccttgttgttgtgagaattcttaattc???????????????
??????ggcgggacttcttctttttccaacggcaacaaaaaatcttcgtcgtatgtggtc
ttttcagagtgttttattgttaagtctagtcatgcttttttcaatcaatctatctattca
gcaaataaatagaaattttatctatcaacatgtctggtcttgggttattattaatgattt
ttctttagaattcggctatttgatcgatccacttacttctattatgtcaatattaatcac
tactgttggaattatggttcttatttatagtgataattatatggctcatgatcaatcgta
tttgagattttttgcttatatgagttttttcagtacttccatgttgggattagttactag
ttctaatttaatacaaatttatattttttgggaattggtgggggtatgttcttatctatt
aataggattttggtttacacgacctcttgcagcaaatgcttgtcaaaaagcttttgtaac
taatcgtataggggattttggtttattattaggaattttgggttttttttggataacagg
tagtttcgaatttcgggatctattcgaaatattcaataacttgattgttgataatgaagt
gaattttttatttgttactttgtgtgctggtctattatttgcgggtgccgttgctaaatc
ggcacaatttccccttcatgtatggttacctgatgctatggaggggcccactcctatttc
tgctcttatacatgctgctaccatggtagcagcgggaatttttcttgtagcccggcttct
tcctcttttcatagttataccttacataatgaatttcatttcgttagtaggaataataac
agtattattaggagctactttagctcttgctcaacaagacattaagagaggtttagccta
ttccacaatgtctcaattgggttatatgatgctagctctgggtatggggtcttatcgaag
tgctttatttcatttgattactcatgcctattccaaagccttattatttttaggatctgg
atccattattcactcaatggaaacagttgttgggtattctccccataaaagtcaaaatat
ggctcttatgggcggtttaacaaaacatgtaccacttaccaaaagcacttttttagtagg
tacactgtctatttgtggtattccaccgttggcttgtttttggtccaaagatgaaattct
tactgatacttggttatattcaactagtttcgcaataatagcttgggttaccgcgggatt
aactgcattttatatgtttcggatctatttacttacctttgaagggcattttggtgttca
ggttcaaaattacattggtaaacaaaaaatccccttctattcactatctctatggggtaa
gggagtttctaaaagaattaacaaaaataaaaattttagtttattaactaaggaacgttc
ctcttttttttcaaaaaagatatattcaattgatgatcgtgctagaaatgtgacacgcca
ctttattactattgttcattttgagaataaaaaaaaattttcctatccttatgaatcgga
caatactatgttattccctctacttgtgttgtgtctatttactttgttcgttggggctat
aggaattcctttaagtcaagacggggtaaatttagatatattatctaaatggttaactcc
ggctataaatctttttcctcaaaaattgaaaaattcgatgaattggtacgaatttttcaa
cgatgccgttttttcggtcagtatagcttcgttaggaatatttatagcagcccttttata
taaatcgtcctattcctctttactaaatttggatttaattaattcagttcttaaaacgaa
aagtggttctaagagactcgtttgggacaaaattataaatacaatatataattggtcata
taatcgtgcttatatagattccttttatacaatgtctttaactggaggaataagaaaatc
cgccgaatttattcatttttttgatcgacgggtaattgatggaattacgaatgtgtttgg
tgttattactttctttgctgatatcttggcagcattccgagtaactcctcaacccggagt
tccaccggaagaagcaggggccgcggtagctgccgagtcttctactggtacatggacagc
tgtatggacggatggacttaccagtctggatcgttacaaagggcgatgctaccacatcga
gccagttcctggagaagaagagcaatttattgcttatgtagcttaccccttagacctttt
tgaagaaggctctgttaccaacatgtttacttccatcgtaggtaatgtatttgggttcaa
agccctgcgcgccctacgtctggaagatttgcgaattcccattgcttatgttaaaacctt
ccaaggaccgcctcatggcattcaggtagagagagataaattgaacaagtatggtcgtcc
cctgttgggatgtactattaaacctaaattaggtttatctgctaaaaactacggtagagc
agtttatgaatgccttcgtggtggacttgattttaccaaagatgatgaaaacgtgaactc
ccaaccatttatgcgttggagagatcgtttctgcttctgtgccgaagcactttataaagc
gcaggctgaaacaggtgaaatcaaagggcattacttgaatgctactgcaggtacagtaga
cgaaatgatgaaaagagctgtatttgctcgagaattgggagttcctatcgtaatgcatga
ttacttaacagggggattcactgcaaatactaccttggctcattattgccgagataatgg
cttacttcttcacattcaccgtgcaatgcatgcagttattgataggcagaagaatcatgg
tatgcacttccgcgtactagctaaagcgttacgtatgtctggcggagatcatgttcacgc
cggtactgtggtagggaaacttgaaggcgaaagagatatcactttgggctttgttgattt
actgcgcgatgattatattgaaaagatcgctcccgcggtatttatttcactcaagattgg
gtctctatgccgggtgttctgcctgtggcttcaggaggtattcatgtttggcatatgcct
gctctgacggagatttttggagatgattcggtactacagttcggtggaggaactttggga
catgttaaaacttcgtttgaaacgatgtggtagaaagcaacgtgcgacttgaagggcccg
atctattgtggattctttcttttatccaccattttatatttct-----------aagatg
ctcgtgactcgacatcagttggtaatggaaataggccatggtggagctcgagtagaatgt
attaattcatttttcggagcaagagtctagggttaatgcaaatcaataaattggaacaac
ttcgtgaatatctcttagatataaaaatcgaaaggatcccagtcgagcaaattcttcagt
aaaaaggaaaattggttggaattaatcaaactttttcgacacaaagtgtatcacacggga
atccatcgttcgtaagattcttgtctagaaggaaatccaaaataaggggtatgttgctac
catttttaaaggattaagaagcaccgaaggaatgtctaaacctaatgattgataaaggat
cccaaaacaaggaaacaccgcctcaataactgctgggccagatttaagaatccaaatcta
tttttaaacgagagacaaacgaaatggcgggtgtaaagaccactcaataaatgaaattgc
ctagctatagctctttgagctatttaaatttaatttgagttatgagtacgaattatctct
tttttcattttcaagaacgaagaagaaaaaaagatttaaatcatagtctaattgatttga
tgattttatggatccttttttcatttattagaattttatacatagataaaacttcggatc
aaattctttgttctcgagccgtacgaggagaaaacttcctatacgtttctaggaggggta
ttattcatctacatctatctcaatgagctgtctatcgaatcgttgcaattgatgttcgat
cccgaagagaaggaaaagatcttcaaaaagtgggtttttatgatcccataaagaatcaaa
cttatttaaatgttcctgctattctatatttccttgaaaggggtgctcaacttacaggga
ccgttcaggatctttttaaaaaggcgtgggattttaaggaacttcgccctaatcaaagtc
aatttaattaaagccggctatcggaatcgaaccgatgaccatcgcattacaaatgcgatg
ctctaacctctgagctaagcggatccattttagatctatctattttagatctatagagga
attaaataaattattagaagcttagttattaactattatttcttatctagttagagtcga
gatgaattgaatatctaaaatcatggattttcaaatcaataatcaatattgactattata
aaatattataaaacataacgattaatagagcgatgattaatagagcgatatagaatttgg
atttatttatcactaatacaaattcaatttgaatattattcaattggatatatcttttat
tatttgagttttagataattaaagttttcgtttttgaattcaaatgacatttgaacttct
ttttattgtatttttttattttattctatatcatatagttccaattacgaatggttagtt
ataactaatgagacattccctactttgattcataaagaggtaagtagtaaaggccgaaat
taagatgataaaaaaaaaatcgaaccttcaagtatttaaaattacatcaaaaacgtgaca
gttagatatatttaccttggatatatccatccatattgaattgcagatacagaaatggta
gaatcatagtcgattggaccaaatccaaagatggttctcctatagtcctatagaaggtag
gtaagaaataaacaaaaacattttttcgagataggaatctggtatctaatgaattcaatg
atttcagtataaatgaaagaaaaaaagaaacgccatcacaatgaaatttgaatctcaaca
caaaacgaagggggatatggcgaaattggtagacgctacggacttaattggattgggcct
tggtatggaaacccgctgagtgagaactttcaaattcagagaaaccctggaattaat-aa
aaggggcaatcctgagccaaatcctattttccgaaaacaaaggttcagaaagtgaaaaag
gggataggtgcagagactcaatggaagctgttctaacaaatggagttggctgcggtagtc
gaaaagtctttccatcaaaaagtcataattcataaagtataagtattaaggatgaagtga
aggataaacgtatatacatacgtagtgaataatatattaaatgagtaatgacagcccgaa
tgaatctatattttttctatgaaaaaataaagaattgttgttaatagattccacgtttaa
gaaagaatcgaatattcattgatcaaatgattcactccatagtctgatagatcttttcac
gaactgattaatcggacgagaataaagatagagtcccattctacatgtcaatgtcggcaa
caatgaaatttatagttaagaggaaaatccgtcgactttgaaaatcgtgagggttcaagt
ccctctatccccaaatagactattcgactctccaactatctatttacctatccctttttt
gttatccgttcaaaatgccttatcga-tcactctattctcttagaagtgatcgcgtcgaa
aatgtccttttcttatcacacctatatgatatacatacaaatgaacatgtttgagcaaga
aatccccatttgaatgatttacaatctatataattacttaaatactgaaattaccaaagt
tctcttttttaagatacaagccaagcaatttcagtacctaaataaaacttaggaattccc
tttctttctttttattgacacagtccctattttcgagtaaaatgagaatgctacattggg
acgggtcgggatagctcagctggtagagcagaggactgaaaatcctcgtgtcaccagttc
aaatctggttcctggca
>Argostemma_parvifolium_var_involucratum
ttatcgaattcaaaccaaaaacaaatagccgacagcgagtcgatcggttaattcaagtta
attgaataagacatgagagttaacaacccatttgattgttatcattcaattgaatccaat
tcaattgtttcaataaagaaatagtgaatttgaaaaa-----tattcaaatttttagaat
ctcaagtggatgaataagaatcttgagaaagcctttcatttgtttatcattatagacaat
cccatctatcttatctattttatggaattcgaacccgagctctatttacattacgattcg
ttaatttctatcggattcaaaaagggtaaattgggttgcgttatatatatgaaagggtat
acaataatgatgtatttggcaaataatatggtctaataatcaaacattctgattaattga
taattttagcattggttgggaattttggaaaagattcctgcg-aaaattgcattaacaac
gaattcgtgtcgagtagaccttgttgttgtgagaattcttaattcatgagttgtagggag
ggattt??????????????????????????????????????????????????????
????????????????????????????????????????????????????????????
????????????????????????????????????????????????????????????
????????????????????????????????????????????????????????????
????????????????????????????????????????????????????????????
????????????????????????????????????????????????????????????
????????????????????????????????????????????????????????????
????????????????????????????????????????????????????????????
????????????????????????????????????????????????????????????
????????????????????????????????????????????????????????????
????????????????????????????????????????????????????????????
????????????????????????????????????????????????????????????
????????????tgctgctaccatggtagcagcgggaatttttcttgtagcccggctttt
tcctcttttcatagttataccttacataatgaatttcatttcattagtaggaataataac
agtattattaggagctactttagctcttgctcaaaaagatattaagagaggtttagccta
ttccacaatgtctcaattgggttatatgatgctagctctgggtatggggtcttatcgaag
tgctttatttcatttgattactcatgcctattccaaagccttattatttttaggatctgg
atccattattcactcaatggaaacagttattgggtattctccctataaaagtcaaaatat
ggctcttatgggaggtttaacaaaacatgtaccaattaccaaaagcacttttttagtagg
tacactttcgatttgtggtattccaccgttggcttgtttttggtccaaagatgaaattct
tactgatacttggttctattcaactagtttcggaataatagcttgggttaccgcgggatt
aactgcattttatatgtttcggatctatttacttacttttgaagggcattttggtgttca
ggttcaaaattacattggtagacaaaaaatccccttctattccctatctctatggggtaa
gggagtttttaaaagaattaacaaaaataaaaaattgagtttattaactaaggaacgttc
ctcttttttttcaaaaaagatatattcaattgatgatcgtgctagaaatgtcacacgccc
ctttattactattgttcattttgagaataaaaaaaaaaattcctatccttatgaatcgga
caatactatgttattctctctacttgtgttgtgcctatttactttgttcgttggggctat
aggaattcctttaagtcaagaaggggttaatttagatatattatctaaatggttaactcc
gtctataaatctttttcctcaaaaattgaaaaattcgtaccaattcatcgaatttttcaa
agatgtcgttttttcagtcagtatagtttctttaggaatatttgtagcagcctttttata
taaatcgtcctattcctctttactaaatttggatttaattaattcagttcttaaaatgaa
aagtggttcgaagagactcctttgggacaaaattataaatacaatatatagttggtcata
taatcgtgcttatatagattccttttatacaatgtctttaactataggaataagaaaatc
cgccgaattgattcatttttttgatcgatgggtaattgatggaattacgaatgcgtttgg
tgttattactttctttgctgatatcttagcagcattccgagtaacccctcaacccggagt
tccaccggaagaagcaggggccgcggtagctgccgagtcttctactggtacatggacaac
tgtatggacggatggacttaccagtctggatcgttacaaagggcgatgctaccacatcga
gccagttcttggagaagaagatcaatatattgcttatgtagcttatcccttagacctttt
tgaagaaggctctgttactaacatgtttacttccatcgtaggtaatgtatttgggttcaa
agccctgcgcgccctacgtctggaagatttgcgaattcccattgcttatattaaaacctt
ccaaggaccgcctcatggcattcaggtagagagagataaattgaacaagtatggtcgtcc
cctgttgggatgtactattaaacctaaattaggtttatctgctaaaaactacggtagagc
agtttatgaatgccttcgtggtggacttgattttaccaaagatgatgaaaacgtgaactc
ccaaccatttatgcgttggcgagatcgtttcttattttgtgccgaagcactttataaagc
gcaggctgaaacaggtgaaatcaaagggcattacttgaatgctactgcaggtacatgcga
agaaatgatcaaaagagctgtatttgctcgagaattgggagttcctatcgtaatgcatga
ttacttaacagggggattcactgcaaatactagcttggctcattattgccgagataatgg
cttacttcttcacattcaccg???????????????????????????????????????
????????????????????????????????????????????????????????????
????????????????????????????????????????????????????????????
????????????????????????????????????????????????????????????
????????????????????????????????????????????????????????????
????????????????????????????????????????????????????????????
????????????????????????????????????????????????????????????
????attgtggattctttcttttatccaccattttctatttctatatataagtgaaggtg
ctcgtgactcgacatcagttgctaatggaaatagtccatggtggagctcgagtagaatgt
cttaattcattttttggagcaagaatctagggttaatgcaaatcaataaagtggaacaac
ttcgtgaatatctcgtagatataaaaatcgaaaggatcccagtcgagcaaattcttcagt
aaaaaggaaaatgggttggaattaagcaaactttttcgacccaaagtgtatcacacggga
atccagcgttcgtaagattcttgtctagaaggaaatccaaaataaggggtatgttgctac
catttttaaaggattaagaagcaccgaaggaatgtctaaacctaatgattgataaaggat
cccaaaacaaggaaacaccgtctcaataactgctgggccagatttaagaatccaaatcta
tttttaaacgagagacaaatgaaatgacgggtgtaaagaccactcaataactgaaattgc
ctaactattgttctttgagctatttaaatttcatttgagttatgagtacgaattatctct
tttttcattttcaagaacgaagaagaaaaaaagatttaaatcatagtctagttgatttga
ttattttatggatccttttttcatttattagaattttatacacagataaaacttcggatc
aaattctttggtctcgagccgtacgaggagaaaacttcctatacgttt????????????
????????????????????????????????????????????????????????????
????????????????????????????????????????????????????????????
????????????????????????????????????????????????????????????
????????????????????????????????????????????????????????????
????????????????????????????????????????????????????????????
????????????????????????????????????????????????????????????
????????????????????????????????????????????????????????????
????????????????????????????????????????????????????????????
????????????????????????????????????????????????????????????
????????????????????????????????????????????????????????????
????????????????????????????????????????????????????????????
????????????????????????????????????????????????????????????
????????????????????????????????????????????????????????????
????????????????????????????????????????????????????????????
????????????????????????????????????????????????????????????
????????????????????????????????????????????????????????????
????????????????????????????????????????????????????????????
????????????????????????????????????????????????????????????
????????????????????????????????????????????????????????????
????????????????????????????????????????????????????????????
????????????????????????????????????????????????????????????
????????????????????????????????????????????????????????????
?????????????atcaaaaagtgataattcataaagtataagtattaaggata??????
?????????????atagatacgtagtgaataataatgtaaatgagtaatgacagcccgaa
tgaatctatattttttctatgaaaaaataaagaattgttgttaatagattccacgtttaa
gaaagaatcgaatattcattgatcaaatgattcactccatagtctgatagatcttttcat
gaactgattaatcggacgagaataaagatagagtcccattctacatgtcaatgtcggcaa
caatgaaatttatagttaagaggaaaatccgtcgactttgaaaatcgtgagggttcaa??
????????????????????????????????????????????????????????????
????????????????????????????????????????????????????????????
????????????????????????????????????????????????????????????
????????????????????????????????????????????????????????????
????????????????????????????????????????????????????????????
????????????????????????????????????????????????????????????
????????????????????????????????????????????????????????????
?????????????????
>Argostemma_hookeri
ttatcgaattcaaaccaaaaacaaatagccgacagcgagtcgatcggttaattcaagtta
attgaataagacatgagagttaacaacccatttgattgttatcattcaattgaatccaat
tcaattgttttaataaagaaacagtgaatttgaaaaataggtttttcaaatttttagcat
ctca-------gaataagaatcttgagaaagcctttcatttgtttatcattatagacaat
cccatctatcttatctattctatggaattcgaacccgagctctatttacattacgattca
ttaatttctatcggattcaaaaagggtaaattaggttgcgttatatatatgaaagggtat
acaataatgatgtatttggcaaatcatatggtctaataatcaaacattctgattagttga
taattttagtattggttgggaattttgggaaagattcttgcgaaaaattgcattaacaac
gaattcgtgtcgagtagaccttgttgttgtgagaattcttaattcatgagttgtagggag
ggatttggcgggacttcttctttttccaacggcaacaaaaaatcttcgtcgtatgtgggc
ttttcagagtgttttattgttaagtctagtcatgcttttttcaatcaatctatctattca
gcaaataaatagaaattttatctatcaacatgtctggtcttgggtcattattaatgattt
ttctttagaattcggctatttgatcgatccacttacttctattatgtcaatattaatcac
tactgttggaattatggttcttatttatagtgataattatatggctcatgatcaatcgta
tttgagattttttgcttatatgagttttttcagtacttccatgttgggattagttactag
ttctaatttaatacaaatttatattttttgggaattggttggggtatgttcttatctatt
aataggattttggtttacacgacctcttgcagcaaatgcttgccaaaaagcttttctaac
taatcgtataggggattttggtttattattaggaattttgggttttttttggataacagg
tagtttcgaatttcgggatctattcgaaatattcaataacttgattgttgataatgaagt
gaattttttatttgttactttgtgtgctggtctattatttgccggtgccattgctaaatc
tgcacaatttccccttcatgtatggttacccgatgctatggaggggcccactcctatttc
tgctcttatacatgctgctaccatggtagcagcaggaatttttcttgtagcccggcttct
tcctcttttcatagttataccttacataatgaatttcatttcattagtaggaataataac
agtattattaggagctactttagctcttgctcaaaaagatattaagagaggtttagccta
ttccacaatgtctcaattgggttatatgatgctagctctgggtatggggtcttatcgaag
tgctttatttcatttgattactcatgcctattccaaagccttattatttttaggatctgg
atccattattcactcaatggaaacagttgttgggtattctccccataaaagtcaaaatat
ggctcttatgggaggtttaacaaaacatgtaccaattaccaaaagcacttttttagtagg
tacactttcgatttgtggtattccaccgttggcttgtttttggtccaaagatgaaattct
tactgatacttggttatattcaac-agtttcggaataatagcttgggttaccgcggg???
????????????????????????????????????????????????ttttggtggtca
ggttcaaaattacattggtaaacaaataatccccctctattcactatctctatggggtaa
gggagtttctaaaagaattaacaaaaataaaaaatttagtttattaactaaggaacgttc
ctctttttttttaaaaaagatatattcaattgatgatcgtgctctaaatgtgacacgccc
ctttattactattgttcattttcagaataaaaaaaaaatttcctatccttatgaatcgga
caatactatgttattccctctacttgtgttgtgcctatttactttgttcgttggggctat
aggaattcctttaagtcaagagggggtaaatttagatatattatctaaatggttaactcc
gtctataaatctttttactcaaaaattgaaaaattcgtaccaattcatcgaatttttcaa
agatgccgttttttcagtcagtatagtttctttaggaatatttatagcagcccttttata
taaatcgtcctattcctctttgctaaatttggatttaattaattcagttcttaaaatgaa
aagtggttcgaagagactcctttgggacaaaattataaatacaatatatagttggtcata
taatcgtgcttatatagattccttttatacaatgtctttaactgtaggaataagaaaatc
cgccgaattgattcatttttttgatcgatgggtaattgatggaattacgaatgcgtttgg
tgttattactttctttgctgatatcttagcagcattccgagtaacccctcaacccggagt
tccaccggaagaagcaggggccgcggtagctgccgagtcttctactggtacatggacagc
tgtatggacggatggacttaccagtctggatcgttacaaagggcgatgctaccacatcga
gccagttcctggagaagaagatcaatttattgcttatgtagcttaccccttagacctttt
tgaagaaggctctgttactaacatgtttacttccatcgtaggtaatgtatttgggttcaa
agccctgcgcgccctacgtctggaagatttgcgaattcccattgcttatattaaaacctt
ccaagggccgcctcatggcattcaggtagagagagataaattgaacaagtatggtcgtcc
cctgttgggatgtactattaaacctaaattaggtttatctgctaaaaactatggtagagc
agtttatgaatgccttcgtggtggacttgattttaccaaagatgatgaaaacgtgaactc
ccaaccatttatgcgttggagagatcgtttcttattttgtgccgaagcactttataaagc
gcaggctgaaacaggtgaaatcaaagggcattacttgaatgctactgcaggtacatgcga
agaaatgatcaaaagagctgtatttgctcgagaattgggagttcctatcgtaatgcatga
ttacttaacagggggattcactgcaaatactagcttggctcattattgccgagataatgg
cttacttcttcacattcaccgtgcaatgcatgcagttattgataggcagaagaatcatgg
tatgcacttccgcgtactagctaaagcgttacgtatgtctggcggagatcatgttcacgc
cggtactgtggtagggaaacttgaaggcgaaagagatatcactttgggctttgttgattt
actgcgcgatgattatattgaaaagatcgctcccgcggtatttatttcactcaagattgg
gtctctatgccaggtgttctgcctgtggcttcagggggtattcatgtttggcatatgccg
gctctgacggagatttttggagatgattcggtactacagttcggtggaggaactttggga
c???????????????????????????????????????????????????????????
????attgtggattctttcttttatccaccatttttttcttctatatataagtgaaggtg
ctcgtgactcgacatcagttgctaatgtaaatagtccatggtggagctcgagtagaatgt
attaattcatttttcggagcaagaatctagggttaatgcaaatcaatagagtggaacaac
ttcgtgaatatctcgtagatataaaaatcgaaaggatcccagtcgagcaaattcttcagt
aaaaaggaaaatgggttggaattaatcaaactttttcgacgcgaagtgtatcacacgaga
atccatcgttcgtaagattcttgtctagaaggaaatccaaaataaggggtatgttgctac
catttttaaaggattaagaagcaccgaaggaatgtctaaacctaatgattgataaagtat
cccaacacaaggaaacaccgtctcaataactgctgcgccagatttaagaatccaaatcta
tttttaaacgagcgacaaatgaaatggcgggtgtaaagaccactcaataaatgaaattgc
ctaactgtagttctttgagctatttaaatttcatttgagttatgagtacgaattatctct
tttttcattttcaagaaggaagaagaaaaaaagatttaaatcatagtctaattgatttga
ttattttatggatccttttttaatttattagaattttatacatagataaaacttcggatc
aaattctttggtctcgagccgtacgaggagaaaacttcctatacgttt????????????
????????????????????????????????????????????????????????????
????????????????????????????????????????????????????????????
????????????????????????????????????????????????????????????
????????????????????????????????????????????????????????????
????????????????????????????????????????????????????????????
????????????????????????????????????????????????????????????
????????????????????????????????????????????????????????????
????????????????????????????????????????????????????????????
????????????????????????????????????????????????????????????
????????????????????????????????????????????????????????????
????????????????????????????????????????????????????????????
????????????????????????????????????????????????????????????
????????????????????????????????????????????????????????????
????????????????????????????????????????????????????????????
????????????????????????????????????????????????????????????
????????????????????????????????????????????????????????????
????????????????????????????????????????????????????????????
????????????????????????????????????????????????????????????
????????????????????????????????????????????????????????????
????????????????????????????????????????????????????????????
????????????????????????????????????????????????????????????
????????????????????????????????????????????????????????????
????????????????????????????????????????????????????????????
????????????????????????????????????????????????????????????
????????????????????????????????????????????????????????????
???????????????????????????cgatttcatccatagtctgatagatcttttcat
gaactgattaatcggacgagaataaagatagagtcccattctacatgtcaatgtcggcaa
caatgaaatttatagttaagaggaaaatccgtcgactttgaaaatcgtgagggttcaagt
ccctctatccccaaatagactatttgactctccaactatctatttacctatccctttttt
gttatccgttcaaaatgccttatcgattcactctattctcttagaagtgatcgcgtcgaa
aacgcccttttcttatcacacctatatgatatacatacaaatgaacatgtttgagcaaga
aatcccc????????gatttacaatctagataattacttagatactgaaattaccaaagt
tctcttttttaagatacaagccaagtaatttcagtacctaaataaaacttaggaattccc
tttccttcttttaattgatacagtccctattttcgagtaaaatgagaatgctacattggg
acgggtcgggatagctcagcttgtagagcagaggactgaaaatc????????????????
?????????????????
>Neohymenopogon_parasiticus_bF64
ttatcgaattcaaaccaaaaacaaatagccgacagcgagtcgatcggttaattcaagtta
attgaatacgacatgagagttaacaacccatttgattgttatcattcaattgaatccaat
tcaattgtttcaataaagaaacagtgaatttgaaaaataggtttttcaaatttttagaat
ctcaagtggatgaataagaatcttgagaaagcctttcatttgtttatcattatagacaat
cccatctatattatctattctatggaattcgaacccgagctctatttacattacgattca
ttaatttctatcggattcaaaaagggtaaattgggttgcgttatatatatgaaagggtat
acaataatgatgtatttggcaaatcatatggtctaataatcaaacattctgattagttga
taattttagtattggttgggagttttgtgaaagattcctgtgaaaaattgcattaacaac
gaattcgtgtcgagtagaccttgttgttgtgagaattcttaattcatgagttgtagggag
ggattt??????????????????????????????????????????????????????
????????????????????????????????????????????????????????????
????????????????????????????????????????????????????????????
????????????????????????????????????????????????????????????
????????????????????????????????????????????????????????????
????????????????????????????????????????????????????????????
????????????????????????????????????????????????????????????
????????????????????????????????????????????????????????????
????????????????????????????????????????????????????????????
????????????????????????????????????????????????????????????
????????????????????????????????????????????????????????????
????????????????????????????????????????????????????????????
????????????????????????????????????????????????????????????
????????????????????????????atgaatttcatttcgttagtaggaataataac
agtattattaggagctactttagctcttgctcaaaaagacattaagagaggtttagccta
ttccacaatgtctcaattgggttatatgatgctagctctgggtatggggtcttatcgaag
tgctttatttcatttgattactcatgcctattccaaagccttattatttttaggatctgg
atccattattcactcaatggaaacagttgttgggtattctccccataaaagtcaaaatat
ggctcttatgggaggtttaacaaaacatgtaccaattaccaaaagcacttttttagtagg
tacactttctatttgtggtattccaccgttggcttgtttttggtccaaagatgaaattct
taccgatacttggttatattcaactagttttgcaataatagcttgggttaccgcgggatt
aactgcattttatatgtttcggatctatttacttacttttgaagggcattttggtgttca
ggttcaaaattacattggtaaacaaaaaacccccttctattcactatctctatggggtaa
gggagtttctaaaaaaattaacaaaaataaaaattttagtttattaactaaggaacgttc
ctcttttttttcaaaaaagatatattcaattgatgatcgtgctagaaatgtgacacgccc
ctttattactattgttcattttgagaataaaaaaaaaatctcctatccttatgaatcgga
caatactatgttattccctctacttgtgttgtgtctatttactttgtttgttgaggctat
aggaattcctttaagtcaagaaggggaaaatttagatatattatctaaatggttaactcc
gtctataaatctttttcctcaaaaattgaaaaattcgatgaattggtacgaatttttcaa
agatgccgttttttcagtcagcatagcttctttaggaatatttatagcagcccttttata
taaatcgtcctattcctctttactaaatttggatttaattaattcagttcttaaaatgaa
aagtggttctaagagactcctttgggacaaaattacaaatacaatatataattggtcgta
taatcgtgcttatatagattccttttatacaatgtctttaactggaggaataagaaaatc
cgccgaatttattcatttttttgatcgacgggtaattgatggaattacgaatgtgtttgg
tgttattactttttttgctgatatcttggcagcattccgagtaactcctcaacccggagt
tccaccggaagaagcaggggccgcggtagctgccgagtcttctactggtacatggacaac
tgtatggacggatggacttaccagtctggatcgttacaaagggcgatgctaccacatcga
gccagttcctggagaagaagatcaatatattgcttatgtagcttaccccttagacctttt
tgaagaaggctctgttactaacatgtttacttcgatcgtaggtaatgtatttgggttcaa
agccttgcgcgccctacgtctggaagatttgcgaattcccattgcttatattaaaacctt
ccaaggaccgcctcatggcattcaggtagagagagataaattgaacaagtatggtcgtcc
cctgttgggatgtactattaaacctaaattaggtttatctgctaaaaactacggtagagc
agtttatgaatgccttcgtggtggacttgattttaccaaagatgatgaaaacgtgaactc
ccaaccatttatgcgttggagagatcgtttcttattttgtgccgaagcactttataaagc
gcaggctgaaacaggtgaaatcaaagggcattacttgaatgctactgcaggtacatgcga
agaaatgatcaaaagagctgtatttgctcgagaattgggagttcctatcgtaatgcatga
ttacttaacagggggattcactgcaaatactagcttggctcattattgccgagataatgg
cttacttcttcacattcaccgtgcaatgcatgcagttattgataggcagaagaatcatgg
tatgcacttccgcgtactagctaaagcgttacgtatgtctggcggagatcatattcactc
cggtactgtggtagggaaacttgaaggcgaaagagatatcactttgggctttgttgattt
actgcgcgatgattatattgaaaagaccgctcccgcggtatttatttcactcaagattgg
gtctctatgccgggtgttctacctgtggcttcaggaggtattcatgtttggcatatgcct
gctctgacggagatttttggagatgattcggtactacagttcggtggaggaactttggga
c???????????????????????????????????????????????????????????
????attgtggattctttcttttatccaccattttacatttctatatttaagtgaaggtg
ctcgtgactcgacatcagttggtaatggaaatagtccacggtggagctcgagtagaatgt
attaattcatttttcggagcaagaatctagggttaatgcaaatcaataaattggaacaac
ttcgtgaatatctcttagatataaaaatcgaaaggatcccagtggagcaaattcttcagt
aaaaaggaaaattggttggaattaatcaaactttttcgactcaaagtgtatcacacggga
atccatcgttcgtaagattcttgtctagaaggaaatccaaaataaggggtatgttgctac
catttttaaaggattaagaagcaccgaaggaatatctaaacctaatgattgataaaggat
cccaaaacaaggaaacaccgtctcaataactgctgggccagatttaagaatccaaatcta
tttttaaacgagagacaaacgaaatggcgggtgtaaagaccactcaataaatgaaactgc
ctaactatagttctttgagctatttaaatttaatttgagttatgagtacgaattgtctct
tttttcattttcaagaacgaagaagaaaaaaagatttaaatcatagtctaattgatttga
tgattttatggatccttttttcatttattagagttttatacatagataaaacttcggatc
aaattc-ttgttctcgagccgtacgaggagaaaa??????????????????????????
????????????????????????????????????????????????????????????
????????????????????????????????????????????????????????????
????????????????????????????????????????????????????????????
????????????????????????????????????????????????????????????
????????????????????????????????????????????????????????????
?????????????????????????????????????atccattttagatctatagagga
attaaataaattattagaagcttagttattaactattatttcttatctagttagagtcga
gataaattgaatatctaaaatcatggattttcaaatcaataatcaatattgaatattata
aaatattataaaacacaac---------------gattaatagagcgatatagaatttgg
atttttttatcactaatacaattacaattcgaatattattcaattggatatatcttttat
tatttgagttttagataattaaagttttcatttttgaatttaaatgacatttgaacttct
ttttattgtattattttatttgattctatatcatatagttccaattacgaatggttagtt
ataactaatgagacattcccgactttcattcataaagaggtaagtagtaaaggccgaaat
taagatgat-aaaaaagaatcgaaccttcaagtatttaaaattacatcgaaaacgtgaca
gttagatatattttccttggatatatccatccatattgaattgcagatacagaaatgcta
gaatcatagtcgattggaccaaatccaaagatggttctcctatagtcctatagaaggtag
gtaagaaataaacaaaaacattttttcgagataggaatctggtatctagtgaattcaatg
atttcagtataaatgaaagaaaaaaagaaacgacatcacaatgaaatttgaatctcaaca
caaaacgaagggggatatggcgaaattggtagacgctacggacttaattggattgggcct
tggtatggaaacccgctgagtgagaactttcaaattcagagaaaccctggaattaataaa
agggggcaatcctgagccaaatcctattttccgaaaacaaaggttcagaaagtgaaaaag
gggataggtgcagagactcaatggaagctgttctaacaaatggagttggctgcggtagtc
gagaagtctttccatcaaaaa--cataattcataaagtataagtattaaggatgaagtga
aggataaacgtatatacatacgtagtgaataatctattaaatgagtaatgacagcccgaa
tgaatctatattttttcatagaaaaaatatagaattgttgttaatagattccacgtttaa
gaaagaatcgaatattcattgatcaaatgattcactccatagtctgatagatcttttcac
gaactgattaatcggacgagaataaagatagagtcccattctacatgtcaatgtcggcaa
caatgaaatttatagttaagaggaaaatccgtcgactttgaaaatcgtgagggttcaagt
ccctctatccccaaatagactatttgactctccaactatctatttacctatcactttttt
gttatccgttcaaaatgccttagcgattcactctattctcttagaagtgatcgcgtcgaa
aatttccttttcttatcacacctatatgatatacatacaaatgaacatgtttgagcaaga
aatccccatttgaatgatttacaatctatataattactta--tactgaaattaccaaagt
tctcttttttaagatacaagccaagcaatttcagtacctaaataaaacttaggaattccc
tttccttcttttaattgacacagtccctattttcgagtaaaatgagaatgctacattggg
acgggtcgggatagctcagctggtagagcagaggactgaaaatc????????????????
?????????????????
>Mycetia_malayana <unknown description>
ttatcgaattcaaaccaaaaacaaatagccgacagcgagtcgatcggttaattcaagtta
attgaataagacatgagagttaacaacccatttgattgttatcattcaattgaatccaat
tcaattgtttcaataaagaaacagtgaatttgaaaaataggtttttcaaatttttagaat
ctcaagtggatgaataagaatcttgaaaaagcctttcatttgtttatcattatagataat
cccatctatattatctattctatggaattcgaacccgagttctatttactttacgattca
ttaatttctatcggattcaaaaagggtaaattgggttgcgttatatatatgaaagggtat
acaataatgatgtatttggcaaatcatatggtctaataatcaaacattctgattagttga
taattttagtattggttgggaattttgtgaaagattcctgtgaaaaattgcattaacaac
gaattcgtgtcgagtagaccttgttgttgtgagaattcttaattcatgagttgtagggag
ggattt??????????????????????????????????????????????????????
????????????????????????????????????????????????????????????
????????????????????????????????????????????????????????????
????????????????????????????????????????????????????????????
????????????????????????????????????????????????????????????
????????????????????????????????????????????????????????????
????????????????????????????????????????????????????????????
????????????????????????????????????????????????????????????
????????????????????????????????????????????????????????????
????????????????????????????????????????????????????????????
????????????????????????????????????????????????????????????
??????????????????????????????????gctatggaggggcccactcctatttc
tgctcttatacatgctgctaccatggtagcagcgggaatttttcttgtagcccggcttct
tcctcttttcatagttataccttacataatgaatttcatttcgttagtaggaataataac
agtattattaggagctactttagctcttgctcaacaagacattaagagaggtttagccta
ttctacaatgtctcaattgggttatatgatgctagctctgggtatggggtcttatcgaag
tgctttatttcatttgattactcatgcctattccaaagccttattatttttaggatctgg
atccattattcactcaatggaaacagttgttgggtattctccccataaaagtcaaaatat
ggctcttatgggaggtttaacaaaacatgtaccaattaccaaaagaacttttttagtagg
tacactttctatttgtggtattccaccgttggcttgtttttggtccaaagatgaaattct
tactgatacttggttatattcaactagtttcgcaataatagcttgggttaccgcgggatt
aactgcattttatatgtttcggatctatttacttacttttgaagggcattttggtgttca
ggttcaaaattacattggtaaacaaaaaatccccttctattcactatctctatggggtaa
gggagtttctaaaagaattaacaaaaataaaaattttagtttattaactaaggaacgttc
ctcttttttttcaaaaaagatatattcaattgatgatcgtgctagaaatgtgacacgcca
ctttattactattgttcattttcagaataaaaaaaaattttcctatccttatgaatcgga
caatactatgttattccctctacttgtgttgtgtctatttactttgttcgttggggctat
aggaattcctttaagtcaagaaggggtaaatttagatatattatctaaatggttaactcc
gtctataaatctttttcctcaaaaattgaaaaattcgatgaattggtacgaatttttcaa
cgatgccgttttttcggtcagtatagcttcgttaggaatatttatagcagcccttttata
taaatcgtcctattcctctttactaaatttggatttaattaattcagttcttaaaacgaa
aagtggttctaagagactcgtttgggacaaaattataaatacaatatataattggtcata
taatcgtgcttatatagattccttttatacaatgtctttaactggaggaataagaaaatc
cgccgaattgattcatttttttgatcgacgggtaattgatggaattacgaatgtgtttgg
tgttatcactttctttg-------------------------------------------
------------------------------------------------------------
------------------------------------------------------------
------------------------------------------------------------
------------------------------------------------------------
------------------------------------------------------------
------------------------------------------------------------
------------------------------------------------------------
------------------------------------------------------------
------------------------------------------------------------
------------------------------------------------------------
------------------------------------------------------------
------------------------------------------------------------
------------------------------------------------------------
------------------------------------------------------------
------------------------------------------------------------
------------------------------------------------------------
------------------------------------------------------------
------------------------------------------------------------
-???????????????????????????????????????????????????????????
????attgtggattctttcttttatccaccattttatatttctata-ataagtgaaggtg
ctcgtgactcgacatcagttggtaatggaaatagtccatggtggagctcgagtagaatgt
attaattcatttttcggagcaagaatctagggttaatgcaaatcaataaattggaacaac
ttcgtgaatatctcttagatataaaaatagaaaggatcccagtcgagcaaattcttcagt
aaaaaggaaaattggttggaattaatcaaactttttcgacacaaagtgtatcacacggga
atccatcgttcgcaagattcttgtctagaaggaaatccaaaataaggggtatgttgctac
catttttaaaggattaagaagcaccgaaggaatgtctaaacctaatgattgataaaggat
cccaaaacaaggaaacaccgcctcaataactgctgggccagatttaagaatccaaatcta
tttttaaacgagagacaaacgaaatggcgggtgtaaagaccactcaataaatgaaattgc
ttagttatagttctttgagctatttaaatttaatttgagttatgagtacgaattatctct
tttttcattttcaagaacgaagaagaaaaaaagatttaaatcatagtctaattgatttga
tgattttatggatccttttttcatttattagaattttatctatagataaaacttcggatc
aaattctttgttctcgagccgtacgaggagaaaacttcctatacgtttctaggaggggta
ttattcatctacatctatctcaatg???????????????????????????????????
????????????????????????????????????????????????????????????
????????????????????????????????????????????????????????????
????????????????????????????????????????????????????????????
????????????????????????????????????????????????????????????
????????????????????????????????????????????????????????????
????????????????????????????????????????????????????????????
????????????????????????????????????????????????????????????
????????????????????????????????????????????????????????????
????????????????????????????????????????????????????????????
????????????????????????????????????????????????????????????
????????????????????????????????????????????????????????????
????????????????????????????????????????????????????????????
????????????????????????????????????????????????????????????
????????????????????????????????????????????????????????????
????????????????????????????????????????????????????????????
????????????????????????????????????????????????????????????
????????????????????????????????????????????????????????????
?????????????????????????????????????????gattaattggattgggcct
tggtatggaaacccgctgagtgagaactttcaaattcagagaaaccctggaattaataaa
aaggggcaatcctgagccaaatcctattttccgaaaacaaaggttcagaaagtgaaaaag
gggataggtgcagagactcaatggaagctgttctaacaaatggagttggctgcggtagtc
gagaagtctttccatcaaaaagtcataattcat-------aaatattaaggatgaagtga
aggataaacatatatacatacgtagtgaataatatattaaatgagtaatgacagctcgaa
tgaatctatattttttctatgaaaaaatatagaattgttgttaatagattccacgtttaa
gaaagaatcgaatattcattgatcgaatgattcactccatagtctgatagatcttttcac
gaactgattaatcggacgagaataaagatagagtcccattctacatgtcaatgtcggcaa
caatgaaatttatagttaagaggaaaatccgtcgactttgaaaatcgtgagggttcaagt
ccctctatccccaaatagactatttgactctccaactatctatttacctatccctttttt
gttatccgttcaaaatgccttatcgattcactctattctcttagaagtgatcgcgtcgaa
aatgtccttttcttatcacacctatatgatatacatacaaatgaacatgtttgagcaaga
aatccccatttgaatgatttacaatctatataattactt-aatactgaaattaccaaagt
tctcttttttaagatacaagccaagcaatttcagtacctaaataaaatttaggaattccc
tttctttcttttaattgacacagtccctattttcgagtaaaatgagaatgctacattggg
acgggtcgggatagctcagctggtagagcagaggactgaaaatcctcgtgtcaccagtt?
?????????????????
>Mycetia_tonkinense_cc63
ttatcgaattcaaaccaaaaacaaatagccgacagcgagtcgatcggttaattcaagtta
attgaataagacatgagagttaacaacccatttgattgttatcattcaattgaatccaat
tcaattgttttaataaagaaacagtgaatttgaaaaataggtttttcaaatttttagaat
ctcaagtggatgaataagaatcttgagaaagcctttcatttgtttatcattatagataat
cccatctatattatctattctatggaattcgaacccgagttctatttacattacgattca
ttaatttctatcggattcaaaaagggtaaattgggttgcgttatatatatgaaagggtat
acaataatgatgtatttggcaaatcatatggtctaataatcaaacattctgattagttga
taattttagtattggttgggaattttgtgaaagattcctgtgaaaaattgcattaacaac
gaattcgtgtcgagtagaccttgttgttgtgagaattcttaattcatgagttgtagggag
ggattt??????????????????????????????????????????????????????
????????????????????????????????????????????????????????????
????????????????????????????????????????????????????????????
????????????????????????????????????????????????????????????
????????????????????????????????????????????????????????????
????????????????????????????????????????????????????????????
????????????????????????????????????????????????????????????
????????????????????????????????????????????????????????????
????????????????????????????????????????????????????????????
????????????????????????????????????????????????????????????
????????????????????????????????????????????????????????????
????????????????????????????????????????????????????????????
????????????????????????????????????????????????????????????
????????????????????????????????????????????????????????????
????????????????????????????????????????????????????????????
????????????????????????????????????????????????????tatcgaag
tgctttatttcatttgattactcatgcctattccaaagccttattatttttaggatctgg
atccattattcactcaatggaaacagttgttgggtattctccccataaaagtcaaaatat
ggcttttatgggcggtttaacaaaacatgtaccacttaccaaaagcacttttttagtagg
tacactttctatttgtggtattccaccgttggcttgtttttggtccaaagatgaaattct
tactgatacttggttatattcaactagtttcgcaataatagcttgggttaccgcgggatt
aactgcattttatatgtttcggatctatttacttacctttgaagggcattttggtgttca
ggttcaaaattacattggtaaacaaaaaatccccttctattcactatctctatggggtaa
gggagtttctaaaagaattaacaaaaataaaaattttagtttattaactaaggaacgttc
ctcttttttttcaaaaaagatatattcaattgatgatcgtgctagaaatgtgacacgcca
ctttattactattgttcattttgagaataaaaaaaaattttcctatccttatgaatcgga
caatactatgttattccctctacttgtgttgtgtctatttactttgttcgttggggctat
aggaattcctttaagtcaagaaggggtaaatttagatatattatctaaatggttaactcc
ggctataaatctttttcctcaaaaattgaaaaattcgatgaattggtacgaatttttcaa
cgatgccgttttttcggtcagtatagcttcgttaggaatatttatagcagcccttttata
taaatcgtcctattcctctttactaaatttggatttaattaattcagttcttaaaacgaa
aagtggttctaagagactcgtttgggacaaaattataaatacaatatataattggtcata
taatcgtgcttatatagattccttttatacaatgtctttaactggaggaataagaaaatc
cgccgaatttattcatttttttgatcgacgggtaattgatggaattacgaatgtgtttgg
tgttattactttctttgctgatatcttggcagcattccgagtaactcctcaacccggagt
tccaccggaagaagcaggggccgcggtagctgccgagtcttctactggtacatggacagc
tgtatggacggatggacttaccagtctggatcgttacaaagggcgatgctaccacatcga
gccagttcctggagaagaagagcaatttattgcttatgtagcttaccccttagacctttt
tgaagaaggctctgttaccaacatgtttacttccatcgtaggtaatgtatttgggttcaa
agccctgcgcgccctacgtctggaagatttgcgaattcccattgcttatgttaaaacctt
ccaaggaccgcctcatggcattcaggtagagagagataaattgaacaagtatggtcgtcc
cctgttgggatgtactattaaacctaaattaggtttatctgctaaaaactacggtagagc
agtttatgaatgccttcgtggtggacttgattttaccaaagatgatgaaaacgtgaactc
ccaaccatttatgcgttggagagatcgtttctgcttttgtgccgaagcactttataaagc
gcaggctgaaacaggtgaaatcaaagggcattacttgaatgctactgcaggtacagtaga
cgaaatgatgaaaagagctgtatttgctcgagaattgggagttcctatcgtaatgcatga
ttacttaacagggggattcactgcaaatactaccttggctcattattgccgagataatgg
cttacttcttcacattcaccgtgcaatgcatgcagttattgataggcagaagaatcatgg
tatgcacttccgcgtactagctaaagcgttacgtatgtctggcggagatcatgttcacgc
cggtactgtggtagggaaacttgaaggcgaaagagatatcactttgggctttgttgattt
actgcgcgatgattatattgaaaagatcgctcccgcggtatttatttcactcaagattgg
gtctctatgccgggtgttctgcctgtggcttcaggaggtattcatgtttggcatatgcct
gctctgacggagatttttggagatgattcggtactacagttcggtggaggaactttggga
c???????????????????????????????????????????????????????????
????attgtggattctttcttttatccaccattttatatttct-----------aagatg
ctcgtgactcgacatcagttggtaatggaaataggccatggtggagctcgagtagaatgt
attaattcatttttcggagcaagagtctagggttaatgcaaatcaataaattggaacaac
ttcgtgaatatctcttagatataaaaatcgaaaggatcccagtcgagcaaattcttcagt
aaaaaggaaaattggttggaattaatcaaactttttcgacacaaagtgtatcacacggga
atccatcgttcgtaagattcttgtctagaaggaaatccaaaataaggggtatgttgctac
catttttaaaggattaagaagcaccgaaggaatgtctaaacctaatgattgataaaggat
cccaaaacaaggaaacaccgcctcaataactgctgggccagatttaagaatccaaatcta
tttttaaacgagagacaaacgaaatggcgggtgtaaagaccactcaataaatgaaattgc
ctagctatagttctttgagctatttaaatttaatttgagttatgagtacgaattatctct
tttttcattttcaagaacgaagaagaaaaaaagatttaaatcatagtctaattgatttga
tgattttatggatccttttttcatttattagaattttatacatagataaaacttcggatc
taattgtttgttctcgagccgtacgaggagaaaacttcctacacgtt?????????????
????????????????????????????????????????????????????????????
????????????????????????????????????????????????????????????
????????????????????????????????????????????????????????????
????????????????????????????????????????????????????????????
????????????????????????????????????????????????????????????
?????????????????????????????????????atctattttagatctatagagga
attaaataaattattagaagcttagttattaactattatttcttatctagttagagtcga
gatgaattgaatatctaaaatcatggattttcaaatcaataatcaatattgactattata
aaatattataaaacataacgattaatagagcgatgattaatagagcgatatagaatttgg
atttatttatcactaatacaaattcaatttgaatattattcaattggatatatcttttat
tatttgagttttagataattaaagttttcgtttttgaattcaaatgacatttgaacttct
ttttattgtatttttttattttattctatatcatatagttccaattacgaatggttagtt
ataactaatgagacattccctactttgattcataaagaggtaagtagtaaaggccgaaat
taagatgat-aaaaaaaaatcgaaccttcaagtatttaaaattacatcaaaaacgtgaca
gttagatatatttaccttggatatatccatccatattgaattgcagatacagaaatggta
gaatcatagtcgattggaccaaatccaaagatggttctcctatagtcctatagaaggtag
gtaagaaataaacaaaaacattttttcgagataggaatctggtatctaatgaattcaatg
atttcagtataaatgaaagaaaaaaagaaacgccatcacaatgaaatttgaatctcaaca
caaaacgaagggggatatggcgaaattggtagacgctacggacttaattggattgggcct
tggtatggaaacccgctgagtgagaactttcaaattcagagaaaccctggaattaataaa
aaggggcaatcctgagccaaatcctattttccgaaaacaaaggttcagaaagtgaaaaag
gggataggtgcagagactcaatggaagctgttctaacaaatggagttggctgcggtagtc
gaaaagtctttccatcaaaaagtcataattcataaagtataagtattaaggatgaagtga
aggataaacgtatatacatacgtagtgaataatatattaaatgagtaatgacagcccgaa
tgaatctatattttttctatgaaaaaatatagaattgttgttaatagattccacgtttaa
gaaagaatcgaatattcattgatcaaatgattcactccatagtctgatagatcttttcac
gaactgattaatcggacgagaataaagatagagtcccattctacatgtcaatgtcggcaa
caatgaaatttatagttaagaggaaaatccgtcgactttgaaaatcgtgagggttcaagt
ccctctatccccaaatagactattcgactctccaactatctatttacctatccctttttt
gttatccgttcaaaatgccttatcga-tcactctattctcttagaagtgatcgcgtcgaa
aatgtccttttcttatcacacctatatgatatacatacaaatgaacatgtttgagcaaga
aatccccatttgaatgatttacaatctatataattacttaaatactgaaattaccaaagt
tctcttttttaagatacaagccaagcaatttcagtacctaaataaaacttaggaattacc
tttctttctttttattgacacagtccctattttcgagtaaaatgagaatgctacaatggg
acgggtcgggatagctca??????????????????????????????????????????
?????????????????
>Mycetia_bracteata <unknown description>
ttatcgaattcaaaccaaaaacaaatagccgacagcgagtcgatcggttaattcaagtta
attgaataagacatgagagttaacaacccatttgattgttatcattcaattgaatccaat
tcaattgtttcaataaagaaacagtgaatttgaaaaataggtttttcaaatttttagaat
ctcaagtggatgaataagaatcttgagaaagcctttcatttgtttatcattatagataat
cccatctatattatctattctatggaattcgaacccgagttctatttacattacgattca
ttaatttctatcggattcaaaaagggtaaattgggttgcgttatatatatgaaagggtat
acaataatgatgtatttggcaaatcatatggtctaataatcaaacattctgattagttga
taattttagtattggttgggaattttgtgaaagattcctgtgaaaaattgcattaacaac
gaattcgtgtcgagtagaccttgttgttgtgagaattcttaattcatgagttgtagggag
ggattt------------------------------------------------------
------------------------------------------------------------
------------------------------------------------------------
------------------------------------------------------------
------------------------------------------------------------
------------------------------------------------------------
------------------------------------------------------------
------------------------------------------------------------
------------------------------------------------------------
------------------------------------------------------------
------------------------------------------------------------
------------------------------------------------------------
------------------------------------------------------------
------------------------------------------------------------
------------------------------------------------------------
------------------------------------------------------------
------------------------------------------------------------
------------------------------------------------------------
------------------------------------------------------------
------------------------------------------------------------
------------------------------------------------------------
------------------------------------------------------------
------------------------------------------------------------
------------------------------------------------------------
------------------------------------------------------------
------------------------------------------------------------
------------------------------------------------------------
------------------------------------------------------------
------------------------------------------------------------
------------------------------------------------------------
------------------------------------------------------------
------------------------------------------------------------
------------------------------------------------------------
------------------------------------------------------------
-----------------ctgatatcttggcagcattccgagtaactcctcaacccggagt
tccaccggaagaagcaggggccgcggtagctgccgagtcttctactggtacatggacagc
tgtatggacggatggacttacgagtctggatcgttacaaagggcgatgctaccacatcga
gccggttcctggagaagaagagcaatttattgcttatgtagcttaccccttagacctttt
tgaagaaggctctgttactaacatgtttacttccatcgtaggtaatgtatttgggttcaa
agccctgcgcgccctacgtctggaagatttgcgaattcccattgcttatgttaaaacctt
ccaaggaccgcctcatggcattcaggtagagagagataaattgaacaagtatggtcgtcc
cctgttgggatgtactattaaacctaaattaggtttatctgctaaaaactacggtagagc
agtttatgaatgccttcgtggtggacttgattttaccaaagatgatgaaaacgtgaactc
ccaaccatttatgcgttggagagatcgtttctgcttttgtgccgaagcactttataaagc
gcaggctgaaacaggtgaaatcaaagggcattacttgaatgctactgcaggtacatgcga
agaaatgatgaaaagagctgtatttgctcgagaattgggagttcctatcgtaatgcatga
ttacttaacagggggattcactgcaaatactaccttggctcattattgccgagataatgg
cttacttcttcacattcaccgtgcaatgcatgcagttattgataggcagaagaatcatgg
tatgcacttccgcgtactagctaaagcgttacgtatgtctggcggagatcatgttcacg?
????????????????????????????????????????????????????????????
????????????????????????????????????????????????????????????
????????????????????????????????????????????????????????????
????????????????????????????????????????????????????????????
????????????????????????????????????????????????????????????
????attgtggattctttcttttatccaccattttatatttct-----------aagatg
ctagtgactcgacatcagttggtaatggaaatagtccatggtggagctcgagtagaatgt
attaattcatttttcggagcaagaatctagggttaatgcaaatcaataaattggaacaac
ttcgtgaatatctcttagatataaaaatcgaaaggatcccagtcgagcaaattcttcagt
aaaaaggaaaattggttggaattaatcaaactttttcgacacaaagtgtatcacacggga
atccatcgttcgtaagattcttgtctagaaggaaatccaaaataaggggtatgttgctac
catttttaaaggattaagaagcaccgaaggaatgtctaaacctaatgattgataaaggat
cccaaaacaaggaaacaccgcctcaataactgctgggacagatttaagaatccaaatcta
tttttaaacgagagacaaacgaaatggcgggtgtaaagaccactcaataaatgaaattgc
ctagctatagttctttgagctatttaaatttaatttgagttatgagtacgaattatctct
tttttcattttcaagaacgaagaagaaaaaaagatttaaatcatagtctaattgatttga
tgattttatggatccttttttcatttattagaattttatacatagataaaacttcggatc
aaattctttgttctcgagccgtacgaggagaaaacttcctatacgtt?????????????
????????????????????????????????????????????????????????????
????????????????????????????????????????????????????????????
????????????????????????????????????????????????????????????
????????????????????????????????????????????????????????????
????????????????????????????????????????????????????????????
??????????????????????atccattttagatctatctattttagatctatagagga
attaaataaattattagaagcttagttattaactattatttcttatctagttagagtcga
gatgaattgaatatctaaaatcatggattttcaaatcaataatcaatattgactattata
aaatattataaaacataacgattaatagagcgatgattaatagagcgatatagaatttgg
atttatttatcactaatacaaattcaatttgaatattattcaattggatatatcttttat
tatttgagttttagataattaaagttttcgtttttgaattcaaatgacatttgaacttct
ttttattgtatttttttattttattctatatcatatagttccaattacgaatggttagtt
ataactaatgagacattccctactttgattcataaagaggtaagtagtaaaggccgaaat
taagatgataaaaaaaaaatcgaaccttcaagtatttaaaattacatcaaaaacgtgaca
gttagatatatttaccttggatatatccatccatattgaattgcagatacagaaatggta
gaatcatagtcgattggactaaatccaaagatggttctcctatagtcctatagaaggtag
gtaagaaataaacaaaaacattttttcgagataggaatctcgtatctaatgaattcaatg
atttcagtataaatgaaagaaaaaaagaaacgccatcacaatgaaatttgaatctcaaca
caacacgaagggggatatggcgaaattggtagacgctacggacttaattggattgggcct
tggtatggaaacccgctgagtgagaactttcaaattcagagaaaccctggaattaataaa
aaggggcaatcctgagccaaatcctattttccgaaaacaaaggttcagaaagtgaaaaag
gggataggtgcagagactcaatggaagctgttctaacaaatggagttggctgcggtagtc
gaaaagtctttccatcaaaaagtcataattcataaagtataagtattaaggatgaagtga
aggataaacgtatatacatacgtagtgaataatatattaaatgagtaatgacagcccgaa
taaatctatattttttctatgaaaaaataaagaattgttgttaatagattccacgtttaa
gaaagaatcgaatattcattgatcaaatgattcactccatagtctgatatatcttttcac
gaactgattaatcggacgagaataaagatagagtcccattctacatgtcaatgtcggcaa
caatgaaatttatagttaagaggaaaatccgtcgactttgaaaatcgtgagggttcaagt
cctcctatcc??????????????????????????????????????????????????
????????????????????????????????????????????????????????????
????????????????????????????????????????????????????????????
????????????????????????????????????????????????????????????
????????????????????????????????????????????????????????????
????????????????????????????????????????????????????????????
????????????????????????????????????????????????????????????
?????????????????
>Mycetia_pubifolia_ca17
ttatcgaattcaaaccaaaaacaaatagccgacagcgagtcgatcggttaattcaagtta
attgaataagacatgagagttaacaacccatttgattgttatcattcaattgaatccaat
tcaattgtttcaataaagaaacagtgaatttgaaaaataggtttttcaaatttttagaat
ctcaagtggatgaataagaatcttgagaaagcctttcatttgtttatcattatagataat
cccatctatattatctattctatggaattcgaacccgagttctatttacattacgattca
ttaatttctatcggattcaaaaagggtaaattgggttgcgttatatatatgaaagggtat
acaataatgatgtatttggcaaatcatatggtctaataatcaaacattctgattagttga
taattttagtattggttgggaattttgtgaaagattcctgtgaaaaattgcattaacaac
gaattcgtgtcgagtagaccttgttgttgtgagaattcttaattcatgagttgtagggag
ggatt?ggcgggacttcttctttttccaacggcaacaaaaaatcttcgtcgtatgtggtc
ttttcagagtgttttattgttaagtctagtcatgcttttttcaatcaatctatctattca
gcaaataaatagaaattttatctatcaacatgtctggtcttgggttattattaatgattt
ttctttagaattcggctatttgatcgatccacttacttctattatgtcaatattaatcac
tactgttggaattatggttcttatttatagtgataattatatggctcatgatcaatcgta
tttgagattttttgcttatatgagttttttcagtacttccatgttgggattagttactag
ttctaatttaatacaaatttatattttttgggaattggtgggggtatgttcttatctatt
aataggattttggtttacacgacctcttgcagcaaatgcttgtcaaaaagcttttgtaac
taatcgtataggggattttggtttattattaggaattttgggttttttttggataacagg
tagtttcgaatttcgggatctattcgaaatattcaataacttgattgttgataatgaagt
gaattttttatttgttactttgtgtgctggtctattatttgcgggtgccgttgctaaatc
ggcacaatttccccttcatgtatggttacctgatgctatggaggggcccactcctatttc
tgctcttatacatgctgctaccatggtagcagcgggaatttttcttgtagcccggcttct
tcctcttttcatagttataccttacataatgaatttcatttcgttagtaggaataataac
agtattattaggagctactttagctcttgctcaacaagacattaagagaggtttagccta
ttccacaatgtctcaattgggttatatgatgctagctctgggtatggggtcttatcgaag
tgctttatttcatttgattactcatgcctattccaaagccttattatttttaggatctgg
atccattattcactcaatggaaacagttgttgggtattctccccataaaagtcaaaatat
ggctcttatgggaggtttaacaaaacatgtaccacttaccaaaagcacttttttagtagg
tacactttctatttgtggtattccaccgttggcttgtttttggtccaaagatgaaattct
tactgatacttggttatattcaactagtttcgcaataatagcttgggttaccgcgggatt
aactgcattttatatgtttcggatctatttacttacctttgaagggcattttggtgttca
ggttcaaaattacattggtaaacaaaaaatccccttctattcactatctctatggggtaa
gggagtttctaaaagaattaacaaaaataaaaattttagtttattaactaaggaacgttc
ctcttttttttcaaaaaagatatattcaattgatgatcgtgctagaaatgtgacacgcca
ctttattactattgttcattttgagaataaaaaaaaattttcctatccttatgaatcgga
caatactatgttattccctctacttgtgttgtgtctatttactttgttcgttggggctat
aggaattcctttaagtcaagaaggggtaaatttagatatattatctaaatggttaactcc
ggctataaatctttttcctcaaaaattgaaaaattcgatgaattggtacgaatttttcaa
cgatgccgttttttcggtcagtatagcttcgttaggaatatttatagcagcccttttata
taaatcgtcctattcctctttactaaatttggatttaattaattcagttcttaaaacgaa
aagtggttctaagagactcgtttgggacaaaattataaatacaatatataattggtcata
taatcgtgcttatatagattccttttatacaatgtctttaactggaggaataagaaaatc
cgccgaatttattcatttttttgatcgacgggtaattgatggaattacgaatgtgtttgg
tgttattactttctttg???????????????????????????????????????????
????????????????????????????????????????????????????????????
????????????????????????????????????????????????????????????
????????????????????????????????????????????????????????????
????????????????????????????????????????????????????????????
???????????????????????aagatttgcgaattcccattgcttatgttaaaacctt
ccaaggaccgcctcatggcattcaggtagagagagataaattgaacaagtatggtcgtcc
cctgttgggatgtactattaaacctaaattaggtttatctgctaaaaactacggtagagc
agtttatgaatgccttcgtggtggacttgattttaccaaagatgatgaaaacgtgaactc
ccaaccatttatgcgttggagagatcgtttctgcttttgtgccgaagcactttataaagc
gcaggctgaaacaggtgaaatcaaagggcattacttgaatgctactgcaggtacagtaga
cgaaatgatgaaaagagctgtatttgctcgagaattgggagttcctatcgtaatgcatga
ttacttaacagggggattcactgcaaatactaccttggctcattattgccgagataatgg
cttacttcttcacattcaccgtgcaatgcatgcagttattgataggcagaagaatcatgg
tatgcacttccgcgtactagctaaagcgttacgtatgtctggcggagatcatgttcacgc
cggtactgtggtagggaaacttgaaggcgaaagagatatcactttgggctttgttgattt
actgcgcgatgattatattgaaaagatcgctcccgcggtatttatttcactcaagattgg
gtctctatgccgggtgttctgcctgtggcttcaggaggtattcatgtttggcatatgcct
gctctgacggagatttttggagatgattcggtactacagttcggtggaggaactttggga
c???????????????????????????????????????????????????????????
????????????????ctttctttttccccattttatatttct-----------aagatg
ctcgtgactcgacatcagttggtaatggaaataggccatggtggagctcgagtagaatgt
attaattcatttttcggagcaagagtctagggttaatgcaaatcaataaattggaacaac
ttcgtgaatatctcttagatataaaaatcgaaaggatcccagtcgagcaaattcttcagt
aaaaaggaaaattggttggaattaatcaaactttttcgacacaaagtgtatcacacggga
atccatcgttcgtaagattcttgtctagaaggaaatccaaaataaggggtatgttgctac
catttttaaaggattaagaagcaccgaaggaatgtctaaacctaatgattgataaaggat
cccaaaacaaggaaacaccgcctcaataactgctgggccagatttaagaatccaaatcta
tttttaaacgagagacaaacgaaatggcgggtgtaaagaccactcaataaatgaaattgc
ctagctatagttctttgagctatttaaatttaatttgagttatgagtacgaattatctct
tttttcattttcaagaacgaagaagaaaaaaagatttaaatcatagtctaattgatttga
tgattttatggatccttttttcatttattagaattttatacatagataaaacttcggatc
taattctttgttctcgagccgtacgaggagaaaacttcctatacgtt?????????????
????????????????????????????????????????????????????????????
????????????????????????????????????????????????????????????
????????????????????????????????????????????????????????????
????????????????????????????????????????????????????????????
????????????????????????????????????????????????????????????
??????????????????????atccattttagatctatctattttagatctatagagga
attaaataaattattagaagcttagttattaactattatttcttatctagttagagtcga
gatgaattgaatatctaaaatcatggattttcaaatcaataatcaatattgactattata
aaatattataaaacataacgattaatagagcgatgattaatagagcgatatagaatttgg
atttatttatcactaatacaaattcaatttgaatattattcaattggatatatcttttat
tatttgagttttagataattaaagttttcgtttttgaattcaaatgacatttgaacttct
ttttattgtatttttttattttattctatatcatatagttccaattacgaatggttagtt
ataactaatgagacattccctactttgattcataaagaggtaagtagtaaaggccgaaat
taagatgataaaaaaaaaatcgaaccttcaagtatttaaaattacatcaaaaacgtgaca
gttagatatatttaccttggatatatccatccatattgaattgcagatacagaaatggta
gaatcatagtcgattggaccaaatccaaagatggttctcctatagtcctatagaaggtag
gtaagaaataaacaaaaacattttttcgagataggaatctggtatctaatgaattcaatg
atttcagtataaatgaaagaaaaaaagaaacgccatcacaatgaaatttgaatctcaaca
caaaacgaagggggatatggcgaaattggtagacgctacggacttaattggattgggcct
tggtatggaaacccgctgagtgagaactttcaaattcagagaaaccctggaattaataaa
aaggggcaatcctgagccaaatcctattttccgaaaacaaaggttcagaaagtgaaaaag
gggataggtgcagagactcaatggaagctgttctaacaaatggagttggctgcggtagtc
gaaaagtctttccatcaaaaagtcataattcataaagtataagtattaaggatgaagtga
aggataaacgtatatacatacgtagtgaataatatattaaatgagtaatgacagcccgaa
tgaatctatattttttctatgaaaaaataaagaattgttgttaatagattccacgtttaa
gaaagaatcgaatattcattgatcaaatgattcactccatagtctgatagatcttttcac
gaactgattaatcggacgagaataaagatagagtcccattctacatgtcaatgtcggcaa
caatgaaatttatagttaagaggaaaatccgtcgactttgaaaatcgtgagggttc????
????????????????????????????????????????????????????????????
????????????????????????????????????????????????????????????
????????????????????????????????????????????????????????????
????????????????????????????????????????????????????????????
????????????????????????????????????????????????????????????
????????????????????????????????????????????????????????????
????????????????????????????????????????????????????????????
?????????????????
>Mycetia_dagohoyana <unknown description>
------------------------------------------------------------
------------------------------------------------------------
------------------------------------------------------------
------------------------------------------------------------
------------------------------------------------------------
------------------------------------------------------------
------------------------------------------------------------
------------------------------------------------------------
------------------------------------------------------------
------------------------------------------------------------
------------------------------------------------------------
------------------------------------------------------------
------------------------------------------------------------
------------------------------------------------------------
------------------------------------------------------------
------------------------------------------------------------
------------------------------------------------------------
------------------------------------------------------------
------------------------------------------------------------
------------------------------------------------------------
------------------------------------------------------------
------------------------------------------------------------
------------------------------------------------------------
------------------------------------------------------------
------------------------------------------------------------
------------------------------------------------------------
------------------------------------------------------------
------------------------------------------------------------
------------------------------------------------------------
------------------------------------------------------------
------------------------------------------------------------
------------------------------------------------------------
------------------------------------------------------------
------------------------------------------------------------
------------------------------------------------------------
------------------------------------------------------------
------------------------------------------------------------
------------------------------------------------------------
------------------------------------------------------------
------------------------------------------------------------
------------------------------------------------------------
------------------------------------------------------------
------------------------------------------------------------
------------------------------------------------------------
------------------------------------------------------------
------------------------------------------------------------
------------------------------------------------------------
------------------------------------------------------------
------------------------------------------------------------
------------------------------------------------------------
------------------------------------------------------------
------------------------------------------------------------
------------------------------------------------------------
------------------------------------------------------------
------------------------------------------------------------
------------------------------------------------------------
------------------------------------------------------------
------------------------------------------------------------
------------------------------------------------------------
------------------------------------------------------------
------------------------------------------------------------
------------------------------------------------------------
-???????????????????????????????????????????????????????????
????attgtggattctttcttttatccaccattttatatttctatatataagtgaagttg
ctcgtgactcgacatcagttggtaatggaaatagtccatggtggagctcgagtagaatgt
attaattcatttttcggagcaagaatctagggttaatgcaaatcaataaattggaacaac
ttcgtgaatatctcttagatataaaaatcgaaaggatcccagtcgagcaaattcttcagt
aaaaaggaaaattggttggaattaatcaaactttttcgacacaaagtgtatcacacggga
atccatcgttcgtaagattcttgtctagaaggaaatccaaaataaggggtatgttgctac
catttttaaaggattaagaagcaccgaaggaatgtctaaacctaatgattgataaaggat
cccaaaacaaggaaacaccgcctcaataactgctgggccagatttaagaatccaaatcta
tttttaaacgagagacaaacgaaatggcgggtgtaaagaccactcaataaatgaaattgc
ctagctatagttctttgagctatttaaatttaatttgagttatgagtacgaattatctct
tttttcattttcaagaacgaagaagaaaaaaagatttaaatcatagtctaattgatttga
tgattttatggctccttttttcatttattagaattttatacatagataaaacttcggatc
aaattctttgttctcgagccgtacgaggagaaaacttcctatacgt??????????????
????????????????????????????????????????????????????????????
????????????????????????????????????????????????????????????
????????????????????????????????????????????????????????????
????????????????????????????????????????????????????????????
????????????????????????????????????????????????????????????
????????????????????????????????????????????????????????????
????????????????????????????????????????????????????????????
????????????????????????????????????????????????????????????
????????????????????????????????????????????????????????????
????????????????????????????????????????????????????????????
????????????????????????????????????????????????????????????
????????????????????????????????????????????????????????????
????????????????????????????????????????????????????????????
????????????????????????????????????????????????????????????
????????????????????????????????????????????????????????????
????????????????????????????????????????????????????????????
????????????????????????????????????????????????????????????
????????????????????????????????????????????????????????????
????????????????????????????????????????????taattggattgggcct
tggtatggaaacccgctgagtgagaactttcaaattcagagaaaccctggaattaataaa
aaggggcaatcctgagccaaatcctattttccgaaaacaaaggttcagaaagtgaaaaag
gggataggtgcagagactcaatggaagctgttctaacaaatggagttggctgcggtagtc
gagaagtctttccatcaaaaagtcataattcataatgtataagtattaaggatgaagtga
aggataaacatatatacatacgtagtgaataatatattaaatgagtaatgacagctcgaa
tgaatctatattttttctatgaaaaaatatagaattgttgttaatagattccacgtttaa
gaaagaatcgaatattcattgatcaaatgattcactccatagtctgatagatcttttcac
gaactgattaatcggacgagaataaagatagagtcccattctacatgtcaatgtcggcaa
caatgaaatttatagttaagaggaaaatccgtcgactttgaaaatcgtgagggttcaagt
ccctctatccccaaatagactatttgactctccaactatctatttacctagccctttttt
gttatccgttcaaaatgccttatcgattcactctattctcttagaagtgatcgcgtcgaa
aatgtccttttcttatcacacctatatgatatacatacaaatgaacatgtttgagcaaga
aatccccatttgaatgatttacaatctatataattacttaaatactgaaattaccaaagt
tctcttttttaagatacaagccaagcaatttcagtacctaaataaa----aggaattccc
tttctttcttttaattgacacagtccctattttcgagtaaaatcagaatgctacattggg
acgggtcgggatagctcagctggtagagcagaggactgaaatct????????????????
?????????????????
>Mouretia_inaequalis_H202
ttatcgaattcaaaccaaaaacaaatagccgacagcgagtcgatcggttaatttaagtta
attgaataagacatgagagttagcaacccatttgattgttatcattcaattgaatccaat
tcaattgtttcaataaagaaacagtgaatttgaaaaataggtttttcaaatttttagaat
ctcaagtggatgaataagaatcttgagaaagcctttcatttgtttatcattatagacaat
cccatctatattatctattctatggaattcgaacccgagctctatttacattacgattca
gtaatttctatccgattaaaaaagggtaaattgggttgcgttatatatatgaaagggtat
acaataatgatgtatttggcaaatcatatggtctaataatcaaatattctgattagttga
taattttagtattggttgggaattttgtgaaagattcctgtgaaaaattgcattaacaat
gaattcgtgtcgagtagaccttgttgttgtgagaattcttaattcatgagttgtagggag
ggatttcgcgggacttcttctttttccaacggcaacaaaaaatcttcgtcgtatgtggtc
ttttcagagtgttttattgttaagtctagtcatgcttttttcaatcagtctatctattca
gcaaataaatagaaattttatctatcaacatgtctggtcttgggtcattattaatgattt
ttctttagaattcggctatttgatcgatccacttacttctattatgtcaatattaatcac
tactgttggaattatggttcttatttatagtgataattatatggctcatgatcaatcgta
tttgagattttttgcttatatgagttttttcagtacttccatgttgggattagttactag
ttctaatttaatacaaatttatattttttgggaattggttggggtatgttcttatctatt
aataggattttggtttacacgacctcttgcagcaaatgcttgccaaaaagcttttgtaac
taatcgtataggggattttggtttattattaggaattttgggttttttttggataacagg
tagtttcgaatttcgggatctattcgaaatattcaataacttgattgttgataatgaagt
gaattttttatttgttactttgtgtgctgttctattatttgccggtgccgttgctaaatc
tgcacaatttccccttcatgtatggttacccgatgccatggaggggcccactcctatttc
tgctcttatacatgctgctaccatggtagcagcgggaatttttcttgtagcccggcttct
tcctattttcatagttataccttacataatgaatttcatttcgttagtaggaataataac
agtattattaggagctactttagctcttgctcaaaaagacattaagagaggtttagccta
ttctacaatgtctcaattgggttatatgatgctggctctgggtatggggtcttatcgaag
tgctttatttcatttgattactcatgcctattccaaagccttattatttttgggatctgg
atccattattcactcaatggaaacagttgttgggtattctccccataaaagtcaaaatat
ggctcttatgggaggtttaacaaaacatgtaccaattaccaaaagcacttttttagtagg
tacactttctatttgtggtattccaccgttggcttgtttttggtccaaagatgaaattct
tactgatacttggttatattcaactagttttgcaataatagcttgggttaccgcgggatt
aactgcattttatatgtttcggatctatttacttacctttgaagggcattttggtgttca
ggttcaaaattacattggtaaacaaaaaatccccttctattcactatctatatggggtaa
gggagtttctaaaaaaattaacaaaaataaaaattttagtttattaactaaggaacgttc
ctcttttttttcaaaaaagatatattcaattgatgatcgtgctagaaatgtgacacgccc
ctttattactattgttcattttgagaataaaacttttttttcttatccttatgaatcgga
taatactatgttattccctctacttgtcttgtgtctatttactttgttcgttgggactat
aggaattcctttaagtcaagaaggggtaaatttagatatattatctaaatggttaactcc
gtctataaatctttttcctcaaaaattgaaaaattcgatggattggtacgaatttttcaa
agatgccgttttttcagtcagtatagcttctttaggaatatttatagcagcccttttata
taaatcgtcctattcctctttactaaatttggatttaattaattcagttcttaaaatgaa
acgtggttctaagagactcctttgggacaaaattataaatacaatatataattggtcata
taatcgtgcttatatagattccttttatacaatgtctttaactggaggaataagaaaatc
cgccgaattgattcatttttttgatcgacgggtaattgatggaattacaaatgtgtttgg
tgttattactttctttgctgatatcttggcagcattccgagtaactcctcaacccggagt
tccaccggaagaagcaggggccgcggtagctgccgagtcttctactggtacatggacaac
tgtatggacggatggacttaccagtctggatcgttacaaagggcgatgctaccacatcga
gccagttcctggagaagaagatcaatatattgcttatgtagcttaccccttagacctttt
tgaagaaggctctgttactaacatgtttacttccatcgtaggtaatgtgtttgggttcaa
agccctgcgcgccctacgtctggaagatttgcgaattcccatttcttatgttaaaacctt
ccaaggaccgcctcatggcattcaggtagagagagataaattgaacaagtatggtcgtcc
cctgttgggatgtactattaaacctaaattaggtttatctgctaaaaactacggtagagc
agtttatgaatgccttcgtggtggacttgattttaccaaagatgatgaaaacgtgaactc
ccaaccatttatgcgttggagagatcgtttcttattttgtgtcgaagcactttataaagc
gcagactgaaacaggtgaaatcaaagggcattacttgaatgctactgcaggtacatgcga
agaaatgatgaaaagagctgtatttgctcgagaattgggagctcctatcgtaatgcatga
ttacttaacagggggattcactgcaaatactaccttggctcattattgccgagataatgg
cttacttcttcacattcaccgtgcaatgcatgcagttattgataggcagaagaatcatgg
tatgcacttccgcgtactagctaaagcgttacgtatgtctggcggagatcatgttcacgc
cggtactgtggtagggaaacttgaaggcgaaagagatatcactttgggctttgttgattt
actgcgcgatgattatattgaaaagatcgctcccgcggtgtttatttcactcaagattgg
gtctctatgccgggtgttctgcctgtggcttcaggaggtattcatgtttggcatatgcct
gctctgacggagatttttggagatgattcggtactacagttcggtggaggaactttggga
catgctaaaacttcgtttgaaacgatgtggtagaaagcaacgtgcgacttgaagggcccg
atctattgtggattctttcttttatccaccattttctatttctatatataagtgaaggtg
ctcgtgactcgacatcagttgggaatggaaatagtccatggtggagctcgagtagaatgt
attaattcatttttcggagcaagaatctagggttaatgcaaatcaataaattggaacaac
ttcgtgaatatctcttagatataaaaatcgaaaggattccagccgagcaaattcttcagt
aaaaaggaaaattggttggaattaatcaaactttttcgacccaaagtgtatcacacggga
atccatcgttcgtaagattcttgtctagaaggaaatccaaaataaggggtatgttgctac
catttttaaaggattaagaagcaccgaaggcatgtctaaacctaatgattgataaaggat
cccaaaacaaggaaacaccgtctcgataactgatgggccagatttaagaatccaaatcta
tttttaaacgagagacaaacgaaatggcgggtgtaaagaccactcaataaatgaaattgc
ctaactatagttcgttgagctatttaaatttaatttgagttatgagtacgaattatctct
tttttcattttcaagaacgaagaagaaaaaaagatttaaatcatagtctaattgatttga
tgattttatggatccttttttcatttattataattttatacatagataaaacttcggatc
aaattcttttttctcgagccgtacgaggagaaaacttcctatacgtttctaggaggggta
ttattcatctacatctatctcaatgagctgtctatcgaatcgttgcaattgatgttcgat
cccgaagagaaggaaaagatcttcaaaaagtgggtttttatgatcccataaagaatcaaa
cttatttaaatgttcctgctattctatatttccttgaaaggggtgctcaacttacaggaa
ccgttcaggatctttttaaaaaggcgtgggattttaaggaacttcgccctaatcaaagtc
agtttaattaaagccggctatcggaatcgaaccgatgaccatcgcattacaaatgcgatg
ctctaacctctgagctaagctggctcatataa----tatccattttagatctatagagga
attaaaaaaattattagaagcttagttattaactattatttcttatctagttagagtcga
gatgaattgaatatctaaaatcatggattttcaaatcaataatcaatattgaatattata
aaatattataaaacacaac---------------gattaatagagcgatatagaatttgg
atttatttatcactaatacaaatacaattcgaatattattcaattggatatatcttttat
tatttgagttttagataattaaagttttcgtttttgaattcaaatgacatttgaacttct
ttttattgtattattttatttgattctatatcatatagttccaattacgaatggttagtt
ataactactgagacattccctactttcattcata-------aaatagtaaaggtcgaaat
taagatgat-aaaaaagaatcgaaccttcaagtatttaaaattacatcgaaaacgtgaca
gttagatatatttaccttggatatatccatccatattgaattgcagatacagaaatggta
gaatcatagtcgattggaccaaatccaaagatggttctcctatagtcctatagaaagtag
gtaagaaataaacaaaaacattttttcgagataggaatctggtatctaatgaattcaatg
atttcagtataaatgaaagaaaaaaagaaacgacatcacaatgaaatttgaatctcaaca
caaaacgaagggggatatggcgaaattggtagacgctacggacttaattggattgggcct
tggtatggaaacccgctgagtgagaactttcaaattcagagaaaccctggaattaataaa
aaggggcaatcctgagccaaatcctattttccgaaaacaaaggttcagaaagtgaaaaag
gggataggtgcagagactcaatggaagctgttctaacaaatggagttggctgcggtagtc
gaaaaatctttccatcaaaaattcagaaagtat-aagtataagtattaaggatgaagtga
aggataaatgtatatacatacgcagtgaatagtatattaaatgagtaatgacagcccgga
tgaatccatattttttctatgaaaaaataaagaattgttgttaatagattccacgtttaa
gaaagaatcgaatattcattgatcaaatgattcactccatagtctgatagatcttttcac
gaactgattaatcggacgagaataaagatagagtcccattctacatgtcaatgccggcaa
caatgaaatttatagttaagaggaaaatccgtcgactttgaaaatcgtgagggttcaagt
ccctctatcccca???????????????????????????????????????????????
????????????????????????????????????????????????????????????
????????????????????????????????????????????????????????????
????????????????????????????????????????????????????????????
????????????????????????????????????????????????????????????
????????????????????????????????????????????????????????????
????????????????????????????????????????????????????????????
?????????????????
>Mycetia_macrocarpa_H293
ttatcgaattcaaaccaaaaacaaatagccgacagcgagtcgatcggttaattcaagtta
attgaataagacatgagagttaacaactcatttgattgttatcattcaattgaatccaat
tcaattgtttcaataaagaaacagtgaatttgaaaaacctatttttcaaatttttagaat
ctcaagtggatgaataagaatcttgagaaagcctttcatttgtttatcattatagataat
cccatctatattatctattctatggaattcgaacccgagttctatttacattatgattca
ttaatttctatcggattcaaaaagggtaaattgggttgcgttatatatatgaaagggtat
acaataatgatgtatttggcaaatcatatggtctaataatcaaacattctgattagttga
taattttagtattggttgggaattttgtgaaagattcctgtgaaaaattgcattaacaac
gaattcgtgtcgagtagaccttgttgttgtgagaattcttaattc???????????????
??????ggcgggacttcttctttttccaacggcaacaaaaaatcttcgtcgtatgtggtc
ttttcagagtgttttattgttaagtctagtcatgcttttttcaatcaatctatctattca
gcaaataaatagaaattttatctatcaacatgtctggtcttgggttattattaatgattt
ttctttagaattcggctatttgatcgatccacttacttctattatgtcaatattaatcac
tactgttggaattatggttcttatttatagtgataattatatgtctcatgatcaatcgta
tttgagattttttgcttatatgagttttttcagtacttccatgttgggattagttactag
ttctaatttaatacaaatttatattttttgggaattggtgggggtatgttcttatctatt
aataggattttggtttacacgacctcttgcagcaaatgcttgtcaaaaggcttttgtaac
taatcgtataggggattttggtttattattaggaattttgggttttttttggataacagg
tagtttcgaatttcgggatctattcgaaatattaaataacttgattgttgataatgaagt
gaatttcttatttgttactttgtgtgctgttctattatttgcgggtgccgttgctaaatc
tgcacaatttccccttcatgtatggttacctgatgctatggaggggcccactcctatttc
tgctcttatacatgctgctaccatggtagcagcgggaatttttcttgtagcccggcttct
tcctcttttcatagttataccttacataatgaatttcatttcgttagtaggaataataac
agtattattaggagctactttagctcttgctcaacaagacattaagagaggtttagccta
ttccacaatgtctcaattgggttatatgatgctggctctgggtatggggtcttatcgaag
tgctttatttcatttgattactcatgcctattccaaagccttattatttttaggatctgg
atccattattcactcaatggaaacagttgttgggtattctccccataaaagtcaaaatat
ggctcttatgggaggtttaacaaaacatgtaccaattaccaaaagcacttttttagtagg
tacactttctatttgtggtattccaccgttggcttgtttttggtccaaagatgaaattct
taccgatacttggttatattcaactagtttcgcaataatagcttgggttaccgcaggatt
aactgcattttatatgtttcggatctatttacttacttttgaagggcattttggtgttca
ggttcaaaattacattggtaaacaaaaaatccccttctattcactatctctatggggtaa
gggagtctctaaaagaattaacaaaaataataattttagtttattaactaaggaacgttc
ctcttgtttttcaaaaaagatatattcaattgatgatcgtgctagaaatgtgacacgccg
ctttattactattgttcattttgagaataaaaaaaaaatttcctatccttatgaatcgga
caatactatgttattccctctacttgtgttgtgtctatttactttgttcgttggggctat
aggaattcctttaagtcaagaaggggtaaatttagatatattatctaaatggttaactcc
gtctataaatctttttcctcaaaaattgaaaaattcgatgaattggtacgaatttttcaa
cgatgccgttttttcggtcagtatagcttcgttaggaatatttatagcagcccttttata
taaatcgtcctattccgctttactaaatttggatttaattaattcagttcttaaaacgaa
aagtggttctaagagactcgtttgggacaaaattataaatacaatatataattggtcata
taatcgtgcttatatagattccttttatacaatgtctttaactggaggaataagaaaatc
cgccgaatttattcatttttttgatcgacgggtaattgatggaattacgaatgtgtttgg
tgttattactttctttgctgatatcttggcagcattccgagtaactcctcaacccggagt
tccaccggaagaagcaggggccgcggtagctgccgagtcttctactggtacatggacagc
tgtatggacggatggacttaccagtctggatcgttacaaagggcgatgctaccacattga
gccagttcctggagacgaagagcaatatattgcttatgtagcttaccccttagacctttt
tgaagaaggctctgttactaacatgtttacttccatcgtaggtaatgtatttgggttcaa
agccctgcgcgccctacgtctggaagatttgcgaattcccattgcttatgttaaaacctt
ccaaggaccgcctcatggcattcaggtagagagagataaattgaacaagtatggtcgtcc
cctgttgggatgtactattaaacctaaattaggtttatctgctaaaaactacggtagagc
agtttatgaatgccttcgtggtggacttgattttaccaaagatgatgaaaacgtgaactc
ccaaccatttatgcgttggagagatcgtttcttattttgtgccgaagcactttataaagc
gcaggctgaaacaggtgaaatcaaagggcattacttgaatgctactgcaggtacatgcga
agatatgatgaaaagagctgtatttgctcgagaattgggagttcctatcgtaatgcatga
ttacttaacagggggattcactgcaaatactaccttggctcattattgccgagataatgg
cttacttcttcacattcaccgtgcaatgcatgcagttattgataggcagaagaatcatgg
tatgcacttccgcgtactagctaaagcgttacgtatgtctggcggagatcatgttcacgc
cggtaccgtggtagggaaacttgaaggcgaaagagatatcactttgggctttgttgattt
actgcgcgatgattatattgaaaagatcgctcccgcggtatttatttcactcaagattgg
gtctctatgccgggtgttctgcctgtggcttcaggaggtattcatgtttggcatatgcct
gctctgacggagatttttggagatgattcggtactacagttcggtggaggaactttggga
catgttaaaacttcgtttgaaacgatgtggtagaaagcaacgtgcgacttgaagggcccg
atctattgtggattctttcttttatccaccattttatatcactata-ttaagtgaaggtg
ctcgtgactcgacatcagttggtaatggaaatagtccatggtggagctcgagtagagtgt
attaattcatttttcggagcaagaatctagggttaatgcaaatcaataaattggaacaac
ttcgtgaatatctcttagatataaaaatcgaaaggatcccaggcgagcaaattcttcagt
aaaaaggaaaattggttgaaattaatcaaacttttt-gacacaaagtgtatcacacggga
atccatcgttcgtaagattcttgtctagaaggaaatccaaaataaggggtatgttgctac
catttttaaaggattaagaagcaccgaagaaatgtctaaacctaatgattgataaaggat
cccaaaacaaggaaacaccgcctcaataactgctgggccagatttaagaatccaaatcta
tttttaaacgagagacaaacgaaatggcgggtgtaaagaccactcaataaatgaaattgc
ctagctatagttctttgagctatttaaatttaatttgagttatgagtacgaattatctct
tttttcattttcaagaacgaagaagaaaaaaagatttaaatcatagtctaattgatttga
tgattttatggatccttttttcatttattagaattttatatatagataaaacttcggatc
aaattctttgttctcgagccgtacgaggagaaaacttcctatacgtttctaggaggggta
ttattcatctacatctatctcaatgagctgtctatcgaatcgttgcaattgatgttcgat
cccgaagagaaggaaaagatcttcaaaaagtgggtttttatgatcccataaagaatcaaa
cttatttaaatgttcctgctattctatatttccttgaaaggggtgctcaacttacaggga
ccgttcaggatctttttaaaaaggcgtgggattttaaggaacttcgccctaatcaaagtc
aatttaattaaagccggctatcggaatcgaaccgatgaccatcgcattacaaatgcgatg
ctctaacctctgagctaagcgggctcatataa----tatccattttagatccatagaaga
attaaataaattattagaagcttagttattaactattatttcttatctag??????????
??????????????????aatcatggattttcaaatcaataagaaatattgactattata
aaatattataaaacataacgattaatagagcgatgattaatagagcgatatagaatttgg
atttatttatcactaatacaaatacaatttgaatattattcaattggatatatcttttat
tatttgacttttagataattaaagttttcgtttttgaattcaaatgacatttgaacttct
ttttattgtattattttatttgattctatatcatatagttccaattacgaagggttagtt
ataactaatgagacattccctactttgattcataaagaggtaagtagtaaaggccgaaat
taagatgat-aaaaaagaatcgaaccttcaagtatttaaaattacatcgaaaacgtgaca
gttcgatatatttaccttggatatatccatccatattgaattgcagatacagaaatggta
gaatcatagtcgattggaccaaatccaaagatggttc--------tcctatagaaggtag
gtaagaaataaacaaaaacattttttcgagataggaatctggtatctaatgaattcaatg
atttcagtataaatgaaagaaaaaaagaagcgccatcacaatgaaatttgaatctcaaca
caaaacgaagggggatatggcgaaattggtagacgctacggacttaattggattgggcct
tggtatggaaacccgctgagtgagaactttcaaattcagagaaaccctggaattaataaa
aaggggcaatcctgagccaaatcctattttccgaaaacaaaggttcagaaagtgaaaaag
gggataggtgcagagactcaatggaagctgttctaacaaatggagttggctgcggtagtc
gagaagtctttccatcaaaaagtcagaattcataaagtataagtattaaggatgaagtga
aggataaacgtatatacatacgtagtgaataatatattaaatgagtaatgacagcccaaa
tgaatctatattttttcgatgaaaaaataaagaattgttgttaatagattccacgtttaa
gaaagaatcgaatattcattgatcaaatgattcactccatagtctgatagatcttttcac
gaactgattaatcggacgagaataaagatagagtcccattctacatgtcaatgtcggcaa
caatgaaatttatagttaagaggaaaatccgtcgactttgaaaatcgtgagggttcaagt
ccctctatccccaaatagactatttgactctccaactatctatttacctatccctttttt
gttatccgttca--------------------------------aagtgatcgcgtcgaa
aatgtccttttcttatcacacctgtatgatatacatacaaatgaacatgtttgagcaaga
aatccccatttgaatgatttacaatctatataattactta-atactgaaattaccaaagt
tctcttttttaagatacaagccaagcaatttcagtacctaaataaaacttaggaattccc
tttctttcttttaattgacacagtccctattttcgagtaaaatgcgaatgctacattggg
acgggtcgggatagctcagctggtagagcagaggactgaaaatcctcgtgtcaccagttc
aaatctggttcctggca
>Mycetia_effusa_ca14
ttttccaattcaaaccaaaaacaaatagccgacagcgagtcgatcggttaattcaagtta
attgaataagacatgagagttaacaacccatttgattgttatcattcaattgaatccaat
tcaattgtttcaataaagaaacagtgaatttgaaaaataggtttttcaaatttttagaat
ctcaagtggatgaataagaatcttgagaaagcctttcatttgtttatcattatagataat
cccatctatattatctattctatggaattcgaacccgagttctatttacattacgattca
ttaatttctatcggattcaaaaagggtaaattgggttgcgttatatatatgaaagggtat
acaataatgatgtatttggcaaatcatatggtctaataatcaaacattctgattagttga
taattttagtattggttgggaattttgtgaaagattcctgtgaaaaattgcattaacaac
gaattcgtgtcga???????????????????????????????????????????????
????????????????????????????????????????????????????????????
????????????????????????????????????????????????????????????
????????????????????????????????????????????????????????????
????????????????????????????????????????????????????????????
??????????????????????????????????????????ggctcatgatcaatcgta
tttgagattttttgcttatatgagttttttcagtacttctatgttgggattagttactag
ttctaatttaatacaaatttatattttttgggaattggtgggggtatgttcttatctatt
aataggattttggtttacacgacctcttgcagcaaatgcttgtcaaaaagcttttgtaac
taatcgtataggggattttggtttattattaggaattttgggttttttttggataacagg
tagtttcgaatttcgggatctattcgaaatattcaataacttgattgttgataatgaagt
gaattttttatttgttactttgtgtgctggtctattatttgcgggtgccattgctaaatc
ggcacaatttccccttcatgtatggttacctgatgctatggaggggcccactcctatttc
tgctcttatacatgctgctaccatggtagcagcgggaatttttcttgtagcccggcttct
tcctcttttcatagttataccttacataatgaatttcatttcgttagtaggaataataac
cgtattattaggagctactttagctcttgctcaacaagacattaagagaggtttagccta
ttccacaatgtctcaattgggttatatgatgctagctctgggtatggggtcttatcgaag
tgctttatttcatttgattactcatgcctattccaaagccttattatttttaggatctgg
atccattattcactcaatggaaacagttgttgggtattctccccataaaagtcaaaatat
ggctcttatgggcggtttaacaaaacatgtaccacttaccaaaagcacttttttagtagg
tacactttctatttgtggtattccaccgttggcttgtttttggtccaaagatgaaattct
tactgatacttggttatattcaactagtttcgcaataatagcttgggttaccgcgggatt
aactgcattttatatgtttcggatctatttacttacctttgaagggcattttggtgttca
ggttcaaaattacattggtaaacaaaaaatccccttctattcactatctctatggggtaa
gggagtttctaaaagaattaacaaaaataaaaattttagtttattaactaaggaacgttc
ctcttttttttcaaaaaagatatattcaattgatgatcgtgctagaaatgtgacacgcca
ctttattactattgttcattttgagaataaaaaaagattttcctatccttatgaatcgga
caatactatgttattccctctacttgtgttgtgtctatttactttgttcgttggggctat
aggaattcctttaagtcaagaaggggtaaatttagatatattatctaaatggttaactcc
ggctataaatctttttcctcaaaaattgaaaaattcgatg????????????????????
????????????????????????????????????????????????????????????
????????????????????????????????????????????????????????????
????????????????????????????????????????????????????????????
????????????????????????????????????????????????????????????
????????????????????????????????????????????????????????????
????????????????????????????????????????????????????????????
????????????????????????????????????????????????????????????
????????????????????????????????????????????????????????????
?????????????????????gcaatttattgcttatgtagcttaccccttagacctttt
tgaagaaggctctgaaactaacatgtttacttccatcgtaggtaatgtatttgggttcaa
agccctgcgcgccctacgtctggaagatttgcgaattcccattgcttatgttaaaacctt
ccaaggaccgcctcatggcattcaggtagagagagataaattgaacaagtatggtcgtac
cctgttgggatgtactattaaacctaaattaggtttatctgctaaaaactacggtagagc
agtttatgaatgccttcgtggtggacttgattttaccaaagatgatgaaaacgtgaactc
ccaaccatttatgcgttggagagatcgtttctgcttttgtgccgaagcactttataaagc
gcaggctgaaacaggtgaaatcaaagggcattacttgaatgctactgcaggtacatgcga
agaaatgatgaaaagagctgtatttgctcgagaattgggagttcctatcgtaatgcatga
ttacttaacagggggattcactgcaaatactaccttggctcattattgccgagataatgg
cttacttcttcacattcaccgtgcaatgcatgcagttattgataggcagaagaatcatgg
tatgcacttccgcgtactagctaaagcgttacgtatgtctggcggagatcatgttcacgc
cggtactgtggtagggaaacttgaaggcgaaagagatatcactttgggctttgttgattt
actgcgcgatgattatattgaaaagatcgctcccgcggtatttatttcactcaagattgg
gtctctatgccgggtgttctgcctgtggcttcaggaggtattcatgtttggcatatgcct
gctctgacggagatttttggagatgattcggtactacagttcggtggaggaactttggta
c???????????????????????????????????????????????????????????
????attgtggattctttcttttatccaccattttatatttct-----------aagatg
ctagtgactcgacatcagttggtaatggaaatagtccatggtggagctcgagtagaatgt
attaattcatttttcggagcaagaatctagggttaatgcaaatcaataaattggaacaac
ttcgtgaatatctcttagatataaaaatcgaaaggatcccagtcgagcaaattcttcagt
aaaaaggaaaattggttggaattaatcaaactttttcgacacaaagtgtatcacacggga
atccatcgttcgtaagattcttgtctagaaggaaatccaaaataaggggtatgttgctac
catttttaaaggattaagaagcaccgaaggaatgtctaaacctaatgattgataaaggat
cccaaaacaaggaaacaccgcctcaataactgctgggacagatttaagaatccaaatcta
tttttaaacgagagacaaacgaaatggcgggtgtaaagaccactcaataaatgaaattgc
ctagctatagttctttgagctatttaaatttaatttgagttatgagtacgaattatctct
tttttcattttcaagaacgaagaagaaaaaaagatttaaatcatagtctaattgatttga
tgattttatggatccttttttcatttattagaattttatacatagataaaacttcggatc
aaattctttgttctcgagccgtacgaggagaaaacttcctatacgtt?????????????
????????????????????????????????????????????????????????????
????????????????????????????????????????????????????????????
????????????????????????????????????????????????????????????
????????????????????????????????????????????????????????????
????????????????????????????????????????????????????????????
????????????????????????????????????????????????????????????
??????taaattattagaagcttagttattaactattatttcttatctagttagagtcga
gatgaattgaatatctaaaatcatggattttcaaatcaataatcaatattgactattata
aaatattataaaacataacgattaatagagcgatgattaatagagcgatatagaatttgg
atttatttatcactaatacaaattcaatttgaatattattcaattggatatatcttttat
tatttgagttttagataattaaagttttcgtttttgaattcaaatgacatttgaacttct
ttttattgtatttttttattttattctatatcatatagttccaattacgaatggttagtt
ataactaatgagacatccctcactttgattcataaagaggtat?????????????????
????????????????????????????????????????????????????????????
????????????????????????????????????????????????????????????
????????????????????????????????????????????????????????????
????????????????????????????????????????????????????????????
????????????????????????????????????????????????????????????
??????????????????gcgaaatttggtagacgctacggacttaattggattgggcct
tggtatggaaacccgctgagtgagaactttcaaattcagagaaaccctggaattaataaa
aaggggcaatcctgagccaaatcctattttccgaaaacaaaggttcagaaagtgaaaaag
gggataggtgcagagactcaatggaagctgttctaacaaatggagttggctgcggtagtc
gaaaagtctttccatcaaaaagtcataattcataaagtataagtattaaggatgaagtga
aggataaacgtatatacatacgtagtgaataatatattaaatgagtaatgacagcccgaa
tgaatctatattttttctatgaaaaaataaagaattgttgttaatagattccacgtttaa
gaaagaatcgaatattcattgatcaaatgattcactccatagtctgatatatcttttcac
gaactgattaatcggacgagaataaagatagagtcccattctacatgtcaatgtcggcaa
caatgaaatttatagttaagaggaaaatccgtcgactttgaaaatcgtgagggttcaagt
ccctctatccccaaatagactattcgactctccaactatctatttacctatccctttttt
gttatccgttcaaaatgccttatcga-tcactctattctcttagaagtgatcgcgtcgaa
aatgtccttttcttatcaca????????????????????????????????????????
????????????????????????????????????????????????????????????
????????????????????????????????????????????????????????????
????????????????????????????????????????????????????????????
????????????????????????????????????????????????????????????
?????????????????
>Argostemma_psychotrichoides <unknown description>
ttatccaattcaaaccaaaaacaaatagccgacagcgagtcgatcggttaattcaagtta
attgaataagacatgagagttagcaacccatttgattgttatcattcaattgaatccaat
tcaattgtttcaataaagaaacaatgaatttgaaaaacctatttttcaaatttttagaat
ctcaagtggatgaataagaatcttgagaaagcctttcatttgtttatcattatagacaat
cccatctatattatctattctatggaattcgaacccgagctctatttacattacgattca
ttaatttctatcggattcaaaaagggtaaattgggttgcgttatatatatgaaagggtat
acaataatgatgtatttggcaaatcatatggtctaataatcaaacattctgattagttga
gaattttagtattggttgggaattttgtgaaagattcctgtgaaaaattgcattaacaac
gaagtcgtgtcgagtagaccttgttgttgtgaaaattcttaattcatgagttgtagggag
ggatttggcgggacttcttctttttccaacggcaacaaaaaatcttcgtcgtatgtggtc
ttttcagagtgttttattgttaagtctagtcatgcttttttcaatcaatctatctattca
ccaaataaatagaaattttatctatcaacatgtctggtcttgggtcattattaatgattt
gtctttagaattcggctatttgatcgattcacttacttctattatgtcaatattaatcac
tactgttggaattctggttcttatttatagtgataattatatggctcatgatcaatcgta
tttgagattttttgcttatatgagttttttcagtacttccatgttgggattagttactag
ttctaatttaatacaaatttatattttttgggaattgattggggtatgttcttatctatt
aataggattttggtttacacgacctcttgcagcaaatgcttgccaaaaggcttttgtaac
taatcgtataggggattttggtttattattaggaattttgggttttttttggataacagg
cagtttcgaatttcgggatctattcgaaatattcaataacttgattgttgataatgaagt
gaattttttatttgttactttgtgtgctgttctattatttgccggtgccgttgctaaatc
tgcacaatttccccttcatgtatggttacccgatgctatggaggggcccactcctatttc
ggctcttatacatgctgctaccatggtagcagcgggaatttttcttgtagcccggcttct
tcctcttttcatagttataccttccataatgaatttcatttcgttagtaggaataataac
agtattattaggagctactttagctcttgctcaaaaagacattaaaagaggtttagccta
ttccacaatgtctcaattgggttatatgatgctagctctgggtatggggtcttatcgaag
tgctttatttcatttgattactcatgcctattccaaagccttattatttttaggatctgg
atccattattcactcaatggaaactgttgttgggtattctccccataaaaatcaaaatat
ggctcttatgggaggtttaacaaaacatgtaccaattaccaaaagtacttttttagtagg
taccctttctatttgtggtattccaccattggcttgtttttggtccaaagatgaaattct
tactgatacttggttatattcaactagtttcggaataatagcttgggttaccgcgggatt
aactgcattttatatgtttcggatctatttacttacttttgaagggcattggggtgttca
ggttcaaaattacattggtaaacaaaaaatccccttctcttcactatctcaatggggtaa
gggagtttctaaaagaattaacaaaaatcaaaattttagtttgttaactaaggaacattc
ctcttttttttcaaaaaagatatattcaattgatgatcgtgctagaaatgtgacacgccc
ctttattactattgttcattttgagaataaaaaa-aaaattcctatccttatgaatcgga
caatagtatgttattccctctacttgtgttgtgtctatttactttgttcgttggcgctat
aggaattcctttaaatcaagaaggggtaaatttagatatattatctaaatggttaactcc
gtctataaatctttttcctcaaaaattgaaagattggataaattggtacgaatttttcaa
agatgccattttttcagtcagtatagtttctttaggaatatttatagcagcccttttata
taaatcgtcctattcctctttactaaatttgggtttaattaattcagttcttaaaatcaa
aagtggttctaagagactcctttgggacaaaatcatatatacaatatataattggtcata
taatcgtgcttatatagattccttttatacaatgtctttaactgtaggaataagaaaatc
cgctgaattgattcatttttttgatcgacgggtaattgatggaattactaatgtgtttgg
tgttattactttttttg???????????????????????????????????????????
????????????????????????????????????????????????????????????
???????????????????????????????????????????????????????atcga
gccagttcttggagaagaagatcaatatattgcttatgtagcttatcccttagacctttt
tgaagaaggctctgttactaacatgtttacttccatcgtaggtaatgtatttgggttcaa
agccctgcgcgccctacgtctggaagatttgcgaattctcattgcttatattaaaacctt
ccaaggaccgcctcatggcattcaggtagagagagataaattgaacaagtatggtcgtcc
cctgttgggatgtactattaaacctaaattaggtttatctgctaaaaactacggtagagc
agtttatgaatgccttcgtggtggactttattttaccaaagatgatgaaaacgtgaactc
ccaaccatttatgcgttggagagatcgtttcttattttgtgccgaagcaatttataaagc
gcaggctgaaacaggtgaaagaaaagggcattacttgaatgctactgcaggtacatgcga
agaaatgatcaaaagagctgtatttgctcgagaattgggagttcctatcgtaatgcatga
ttacttaacagggggattcactgcaaatactagcttggctcattattgccgagataatgg
cttacttcttcacattcaccgtgcaatgcatgcagttattgataggcagaagaatcatgg
tatgcacttccgcgtactagctaaagcgttacgtatgtctggcggagatcatgttcactc
cggtactgtggtagggaaacttgaaggcgaaagagatatcactttgggctttgttgattt
actgcgtgatgattatattgaaaagatcgcgcccgcggtatttatctcactcaagattgg
gtctctatgccgggtgttctgcctgtggcttcaggaggtattcatgtttggcatatgcct
gctctgacggagatttttggagatgattcggtactacagttcggtggaggaactttggga
c???????????????????????????????????????????????????????????
????attgtggattctttcttttatccaccattttttatttctaga--taagtgaaggtg
ctcgtgactcgacatcagttggtaatggaaatagtccatggtggagctcgagtagaatgt
attaattcatttttcggagcaagaatctagggttaatgcaaatcaataaattgaaacaac
ttcgtgaatatctcttagatataaaaatcgaaaggatcccagtcgagcaaattcttcagt
aaaaaggaaaattggttggaattaatcaaactttttcgacccaaagtgtatcacacggga
atccaccgttcgtaagatttttgtctagaaggaaatccaaaataaggggtatgttgctac
catttttaaaggattaagaagcaccgaaggaatgtctaaacctaatgattgataaaggat
cccaaaacaaggaaacaccgtctcaatatctgctggcccagatttaagaatccaaatcta
ttttaaaacgagagacaaacgaaacggcgggtgtaaagaccactcaataaacgaaattgt
ctaactatagttctttgagctatttaaattaaatttgagttatgagtacgaattatctct
tttttcattttcaagaacgaagaagaaaaaaagatttaaatcatagtctaattgatttaa
tgattttatggatccttttttcatttattagaattttatacatagataaaaattcggatc
aaagtctttgttctcgagccgtacgaggagaaaacttcctatacgttt????????????
????????????????????????????????????????????????????????????
????????????????????????????????????????????????????????????
????????????????????????????????????????????????????????????
????????????????????????????????????????????????????????????
???????????-------------------------------------------------
------------------------------------------------------------
------------------------------------------------------------
------------------------------------------------------------
------------------------------------------------------------
------------------------------------------------------------
------------------------------------------------------------
------------------------------------------------------------
------------------------------------------------------------
------------------------------------------------------------
------------------------------------------------------------
------------------------------------------------------------
------------------------------------------------------------
------------------------------------------------------------
------------------------------------------------------------
------------------------------------------------------------
------------------------------------------------------------
------------------------------------------------------------
------------------------------------------------------------
------------------------------------------------------------
------------------------------------------------------------
------------------------------------------------------------
------------------------------------------------------------
------------------------------------------------------------
------------------------------------------------------------
------------------------------------------------------------
------------------------------------------------------------
------------------------------------------------------------
------------------------------------------------------------
------------------------------------------------------------
------------------------------------------------------------
-----------------
>Mycetia_pubifolia_ca16
??????????????????????aaatagccgacagcgagtcgatcggttaattcaagtta
attgaataagacatgagagttaacaacccatttgattgttatcattcaattgaatccaat
tcaattgttttaataaagaaacagtgaatttgaaaaataggtttttcaaatttttagaat
ctcaagtggatgaataagaatcttgagaaagcctttcatttgtttatcattatagataat
cccatctatattatctattctatggaattcgaacccgagttctatttacattacgattca
ttaatttctatcggattcaaaaagggtaaattgggttgcgttatatatatgaaagggtat
acaataatgatgtatttggcaaatcatatggtctaataatcaaacattctgattagttga
taattttagtattggttgggaattttgtgaaagattcctgtgaaaaattgcattagcaac
gaattcgtgtcgagtagaccttgttgttgtgaga---cttaattcatgagttgtagggag
ggattt??????????????????????????????????????????????????????
????????????????????????????????????????????????????????????
????????????????????????????????????????????????????????????
????????????????????????????????????????????????????????????
????????????????????????????????????????????????????????????
tttgagattttttgcttatatgagttttttcagtacttccatgttgggattagttactag
ttctaatttaatacaaatttatattttttgggaattggtgggggtatgttcttatctatt
aataggattttggtttacacgacctcttgcagcaaatgcttgtcaaaaagcttttgtaac
taatcgtataggggattttggtttattattaggaattttgggttttttttggataacagg
tagtttcgaatttcgggatctattcgaaatattcaataacttgattgttgataatgaagt
gaattttttatttgttactttgtgtgctggtctattatttgcgggtgccgttgctaaatc
ggcacaatttccccttcatgtatggttacctgatgctatggaggggcccactcctatttc
tgctcttatacatgctgctaccatggtagcagcgggaatttttcttgtagcccggcttct
tcctcttttcatagttataccttacataatgaatttcatttcgttagtaggaataataac
agtattattaggagctactttagctcttgctcaacaagacattaagagaggtttagccta
ttccacaatgtctcaattgggttatatgatgctagctctgggtatggggtcttatcgaag
tgctttatttcatttgattactcatgcctattccaaagccttattatttttaggatctgg
atccattattcactcaatggaaacagttgttgggtattctccccataaaagtcaaaatat
ggctcttatgggcggtttaacaaaacatgtaccacttaccaaaagcacttttttagtagg
tacactttctatttgtggtattccaccgttggcttgtttttggtccaaagatgaaattct
tactgatacttggttatattcaactagtttcgcaataatagcgtgggttaccgcgggatt
aactgcattttatatgtttcggatctatttacttacctttgaagggcattttggtgttca
ggttcaaaattacattggtaaacaaaaaatccccttctattcactatctctatggggtaa
gggagtttctaaaagaattaacaaaaataaaaattttagtttattaactaaggaacgttc
ctcttttttttcaaaaaagatatattcaattgatgatcgtgctagaaatgtgacacgcca
ctttattactattgttcattttgagaataaaaaaaaattttcctatccttatgaatcgga
caatactatgttattccctctacttgtgttgtgtctatttactttgttcgttggggctat
aggaattcctttaagtcaagaaggggtaaatttagatatattatctaaatggttaactcc
ggctataaatctttttcctcaaaaattgaaaaattcgatgaattggtacgaatttttcaa
cgatgccgtttttt??????????????????????????????????????????????
????????????????????????????????????????????????????????????
????????????????????????????????????????????????????????????
????????????????????????????????????????????????????????????
????????????????????????????????????????????????????????????
?????????????????ctgatatcttggcagcattccgagtaactcctcaacccggagt
tccaccggaagaagcaggggccgcggtagctgccgagtcttctactggtacatggacagc
tgtatggacggatggacttaccagtctggatcgttacaaagggcgatgctaccacatcga
gcccgttcctggagaagaagagcaatttattgcttatgtagcttaccccttagacctttt
tgaagaaggctctgttaccaacatgtttacttccatcgtaggtaatgtatttgggttcaa
agccctgcgcgccctacgtctggaagatttgcgaattcccattgcttatgttaaaacctt
ccaaggaccgcctcatggcattcaggtagagagagataaattgaacaagtatggtcgtcc
cctgttgggatgtactattaaacctaaattaggtttatctgctaaaaactacggtagagc
agtttatgaatgccttcgtggtggacttgattttaccaaagatgatgaaaacgtgaactc
ccaaccatttatgcgttggagagatcgtttctgcttttgtgccgaagcactttataaagc
gcaggctgaaacaggtgaaatcaaagggcattacttgaatgctactgcaggtacagtaga
cgaaatgatgaaaagagctgtatttgctcgagaattgggagttcctatcgtaatgcatga
ttacttaacagggggattcactgcaaatactaccttggctcattattgccgagataatgg
cttacttcttcacattcaccgtgcaatgcatgcagttattgataggcagaagaatcatgg
tatgcacttccgcgtactagctaaagcgttacgtatgtctggcggagatcatgttcacgc
cggtactgtggtagggaaacatgaaggcgaaagagatatcactttgggctttgttgattt
actgcgcgatgattatattgaaaagatcgctcccgcggtatttatttcactcaagattgg
gtctctatgccgggtgttctgcctgtggcttcaggaggtattcatgtttggcatatgcct
gctctgacggagatttttggagatgattcggtactacagttcggtggaggaactttggga
c???????????????????????????????????????????????????????????
????gttgtggattctttcttttatccaccattttatatttct-----------aagatg
ctcgtgactcgacatcagttggtaatggaaataggccatggtggagctcgagtagaatgt
attaattcatttttcggagcaagagtctagggttaatgcaaatcaataaattggaacaac
ttcgtgaatatctcttagatataaaaatcgaaaggatcccagtcgagcaaattcttcagt
aaaaaggaaaattggttggaattaatcaaactttttcgacacaaagtgtatcacacggga
atccatcgttcgtaagattcttgtctagaaggaaatccaaaataaggggtatgttgctac
catttttaaaggattaagaagcaccgaaggaatgtctaaacctaatgattgataaaggat
cccaaaacaaggaaacaccgcctcaataactgctgggccagatttaagaatccaaatcta
tttttaaacgagagacaaacgaaatggcgggtgtaaagaccactcaataaatgaaattgc
ctagctatagttctttgagctatttaaatttaatttgagttatgagtacgaattatctct
tttttcattttcaagaacgaagaagaaaaaaagatttaaatcatagtctaattgatttga
tgattttatggatccttttttcatttattagaattttatacatagataaaacttcggatc
taattctttgttctcgagccgtacgaggagaaaacttcctatacgtt?????????????
????????????????????????????????????????????????????????????
????????????????????????????????????????????????????????????
????????????????????????????????????????????????????????????
????????????????????????????????????????????????????????????
????????????????????????????????????????????????????????????
??????????????????????atccattttagatctatctattttagatctatagagga
attaaataaattattagaagcttagttattaactattatttcttatctagttagagtcga
gatgaattgaatatctaaaatcatggattttcaaatcaataatcaatattgactattata
aaatattataaaacataacgattaatagagcgatgattaatagagcgatatagaatttgg
atttatttatcactaatacaaattcaatttgaatattattcaattggatatatcttttat
tatttgagttttagataattaaagttttcgtttttgaattcaaatgacatttgaacttct
ttttattgtatttttttattttattctatatcatatagttccaattacgaatggttagtt
ataactaatgagacattccctactttgattcataaagaggtaagtagtaaaggccgaaat
taagatgat-aaaaaaaaatcgaaccttcaagtatttaaaattacatcaaaaacgtgaca
gttagatatatttaccttggatatatccatccatattgaattgcagatacagaaatggta
gaatcatagtcgattggaccaaatccaaagatggttctcctatagtcctatagaaggtag
gtaagaaataaacaaaaacattttttcgagataggaatctggtatctaatgaattcaatg
atttcagtataaatgaaagaaaaaaagaaacgccatc???????????????????????
????????????????????????????????????????????????????????????
????????????????????????????????????????????????????????????
????????????????????????????????????????????????????????????
????????????????????????????????????????????????????????????
????????????????????????????????????????????????????????????
????????????????????????????????????????????????????????????
????????????????????????????????????????????????????????????
????????????????????????????????????????????????????????????
????????????????????????????????????????????????????????????
????????????????????????????????????????????????????????????
????????????????????????????????????????????????????????????
????????????????????????????????????????????????????????????
????????????????????????????????????????????????????????????
????????????????????????????????????????????????????????????
????????????????????????????????????????????????????????????
????????????????????????????????????????????????????????????
????????????????????????????????????????????????????????????
?????????????????
>Mycetia_sinensis_H144
ttctcgaattcaaaccaaaaa-aaatagccgacagcgagtcgatcggttaattcaagtta
attgaataagacatgagagttaacaacccatttgattgttatcattcaattgaatccaat
tcaattgtttcaataaagaaacagtaaatttgaaaaataggtttttcaaatttttagaat
ctcaagtggatgaataagaatcttgagaaagcctttcatttgtttatcattatagataat
cccatctatattatctattctatggaattcgaacccgagttctatttacattacgattca
ttaatttctatcggattcaaaaagggtaaattgggttgcgttatatatatgaaagggtat
acaataatgatgtatttggcaaatcatatggtctaataatcaaacattctgattagttga
taattttagtattggttgggaattttgtgaaagattcctgtgaaaaattgcattaacaac
gaattcgtgtcgagtagaccttgttgttgtgagaattcttaattc???????????????
??????ggcgggacttcttttttttccaacggcaacaaaaaatcttcgtcgtatgtggtc
ttttcagagtgttttattgttaagtctagtcatgcttttttcaatcaatctatctattca
gcaaataaatagaaattttatctatcaacatgtctggtcttgggttattattaatgattt
ttctttagaattcggctatttgatcgatccacttacttctattatgtcaatattaatcac
tactgttggaattatggttcttatttatagtgataattatatgtttcatgatcaatcgta
tttgagattttttgcttatatgagttttttcagtacttccatgttgggattagttactag
ttctaatttaatacaaatttatattttttgggaattggtgggggtatgttcttatctatt
aataggattttggtttacacgacctcttgcagcaaatgcttgtcaaaaagcttttgtaac
taatcgtataggggattttggtttattattaggaattttgggttttttttggataacagg
tagtttcgaatttcgggatctattcgaaatattaaataacttgattgttgataatgaagt
gaattttttatttgttactttgtgtgctgttctattatttgcgggtgccgttgctaaatc
cgcacaatttccccttcatgtatggttacctgatgctatggaggggcccactcctatttc
tgctcttatacatgctgctaccatggtagcagcgggaatttttcttgtagcccggcttct
tcctcttttcatagttataccttacataatgaatttcatttcgttagtaggaataataac
agtattattaggagctactttagctcttgctcaacaagacattaagagaggtttagccta
ttccacaatgtctcaattgggttatatgatgttagctctgggtatggggtcttatcgaag
tgctttatttcatttgattactcatgcctattccaaagccttattatttttaggatctgg
atcgattattcactcaatggaaacagttgttgggtattctccccataaaagtcaaaatat
ggctcttatgggaggtttaacaaaacatgtaccaattaccaaaagcacttttttagtagg
tacactttctatttgtggtattccaccgttggcttgtttttggtccaaagatgaaattat
tactgatacctggttatattcaactagtttcgcaataatagcttgggttaccgcgggatt
aactgcattttatatgtttcggatctatttacttacttttgaagggcattttggtgttca
ggttcaaaattacattggtaaacaaaaaatccccttctattcactatctctatggggtaa
gggagtttctaaaagaattaacaaaaataataattttagtttattaactaaggaacgttc
ctcttgtttttcaaaaaagatatattcaattgatgatcgtgctataaatgtgacacgcca
ctttattactattgttcattttgagaataaaaaaaaaatttcctatccttatgaatcgga
caatactatgttattccctctacttgtgttgtgtctatttactttgttcgttggggctat
aggaattcctttaagtcaagaaggggtaaatttagatatattatctaaatggttaactcc
gtctataaatctttttcctcaaaaattgaaaaattcgatggattggtacgaatttttcaa
cgatgccgttttttcggtcagtatagcttcgttaggaatatttatagcagcccttttata
taaatcgtcctattccgctttactaaatttggatttaattaattcagttcttaaaacgaa
aagtggttctaagagactcgtttgggacaaaattataaatacaatatataattggtcata
taatcgtgcttatatagattccttttatacaatgtctttaactggaggaataagaaaatc
cgccgaattgattcatttttttgatcgacgggtaattgatggaattacgaatatgtttgg
tgttattactttctttgctgatatcttggcagcattccgagtaactgctcaacccggagt
tccaccggaagaagcaggggccgcggtagctgccgagtcttctactggtacatggacagc
tgtatggacggatggacttaccagtctggatcgttacaaagggcgatgctaccacattga
gccagttcctggagaagaagagcaatttattgcttatgtagcttaccccttagacctttt
tgaagaaggctctgttactaacatgtttacttccatcgtaggtaatgtatttgggttcaa
agccctgcgcgccctacgtctggaagatttgcgaattcccattgcttatgttaaaacctt
ccaaggaccgcctcatggcattcaggtagagagagataaattgaacaagtatggtcgtcc
cctgttgggatgtactattaaacctaaattaggtttatctgctaaaaactacggtagagc
agtttatgaatgccttcgtggtggacttgattttaccaaagatgatgaaaacgtgaactc
ccaaccatttatgcgttggagagatcgtttctgcttttgtgccgaagcactttataaagc
gcaggctgaaacaggtgaaattaaagggcattacttgaatgctactgcaggtacatgcga
cgaaatgatgaaaagagctgtatttgctcgagaattgggagttcctatcgtaatgcatga
ttacttaacaggaggattcactgcaaatactaccttggctcattattgccgagataatgg
cttacttcttcacattcaccgtgcaatgcatgcagttattgataggcagaagaatcatgg
tatgcacttccgcgtactagctaaagcgttacgtatgtctggcggagatcatgttcacgc
cggtactgtggtagggaaacttgaaggcgaaagagatatcactttgggctttgttgattt
actgcgcgatgattatattgaaaagatcgctcccgcggtatttatttcactcaagattgg
gtctctatgccgggtgttctgcctgtggcttcaggaggtattcatgtttggcatatgcct
gctctgacggagatttttggagatgattcggtactacagttcggtggaggaactttggga
catgttaaaacttcgtttgaaacgatgtggtagaaagcaacgtgcgacttgaagggcccg
atctattgtggattctt-------tccaccattttatatctctatatttaagtgaaggtg
ctcgtgactcgacatcagttggtaatggaaatagtccatggtggagctcgagtagaatgt
attaattcatttttcggagcaagaatctagggttaatgcaaatcaataaattggaacaac
ttcgtgaatatctcttagatataaaaatcgaaaggatcccagtcgagcaaattcttcagt
aaaaaggaaaattggttggaattaatcaaacttttt-gacacaaagtgtatcacacggga
atccatcgttcgtaagattcttgtctagaaggaaatccaaaataaggggtatgttgctac
catttttaaaggattaagaagcaccgaaggaatgtctaaacctaatgattgataaaggat
cccaaaacaaggaaacaccgcctcaaaaattgctgggccagatttaagaatacaaatcta
tttttaaacgagagacaaacgaaatggcgggtgtaaagaccactcaataaatgaaattgc
ctagctatagttctttgagctatttaaatttaatttgagttatgagtacgaattatctct
tttttcattttcaagaacgaagaagaaaaaaagatttaaatcatagtctaattgatttga
tgattttatggatccttttttcatttattagaattttatacatagataaaacttcggatc
aaattctttgttctcgagccgtacgaggagaaaacttcctatacgtttctaggaggggta
ttattcatctacatctatctcaatgagctgtctatcgaatcgttgcaattgatgttcgat
cccgaagagaaggaaaagatcttcaaaaagtgggtttttatgatcccataaagaatcaaa
cttatttaaatgttcctgctattctatatttccttgaaaggggtgctcaacttacaggga
ccgttcaggatctttttaaaaaggcgtgggattttaaggaacttcgccctaatcaaagtc
aatttaattaaagccggctatcggaatcgaaccgatgaccatcgcattacaaatgcgatg
ctctaacctctgagctaagcgggctcatataa----tatccattttagatctatagagga
attaaataaattattggaagcttagttattaactattatttcttatctagttagagtcga
gatgaattgaatatctaaaatcatggattttcaaatcaataatcaatattgactattata
aaatattataaaacataacgattaatagagcgatgattaatagagcgatatagaatttgg
atttatttatcact-----aaatacaatttgaatattattcaattggatatatcttttat
tatttgagttttagataattaaggttttcgtttttgaattcaaatgacatttgaacttct
ttttattgtattattttatttgattctatatcatatagttccaattacgaatggttagtt
ataactaatgagacattccctactttgattcataaagaggtaagtagtaaaggccgaaat
taagatgat-aaaaaggaatcgaaccttcaagtatttaaaattacatcgaaaacgtgaca
gttagatatatttaccttggatatatccatccatattgaattgcagatacagaaatggta
gaatcatagtcgattggaccaaatccaaagatggttc--------tcctatagaaggtag
gtaagaaataaacaaaaacattttttcgagataggaatctggtatctaatgaattcaatg
atttcagtataaatgaaagaaaaaaagaaacgccatcacaatgaaatttgaatctcaaca
caaaa-gaagggggatatggcgaaattggtagacgctacggacttaattggattgggcct
tggtatggaaacccgctgagtgagaactttcaaattcagagaaaccctggaattaataaa
aaggggcaatcctgagccaaatcctattttccgaaaacaaaggttcagaaagtgaaaaag
gggataggtgcagagactcaatggaagctgttctaacaaatggagttggctgcggtagtc
gagaagtctttccatcaaaaagtcataattcataaagtataagtattaaggatgaagtga
aggataaacgtatatacatacgtagtgaataatatattaaatgagtaatgacagcccgaa
tgaatctatattttttctatgaaaaaataaagaattgttgttaatggattccacgtttaa
gaaagaatcgaatattcattgatcaaatgattcactccatagtctgatagatcttttcac
gaactgattaatcggacgagaataaagatagagtcccattctacatgtcaatgtcggcaa
caatgaaatttatagttaagaggaaaatccgtcgactttgaaaatcgtgagggttcaagt
ccctctatccccaaatagactatttgactctccaactatctatttacctatccatttttt
gttatccgttcaaaatgccttatcgattcactctattctcttagaagtgatcgcgtcgaa
aatgtccttttcttatcacacctatatgatatacatacaaatgaacatgtttgagcaaga
aatcctcatttgaatgatttataatctatataattacttaaatactgaaattaccaaagt
tctcttttttaagatacaagccaagcaatttcagtacctaactaaaacttaggaattccc
tttctttcttttaattgacacagtccctattttcgagtaaaatgcgaatgctacattggg
acgggtcgggatagctcagctggtagagcagaggactgaaaatcctcgtgtcaccagttc
aaatctggttcctggca
>Mycetia_gracilis_H313
ttatcgaattcaaaccaaaaacaaatagccgacagcgagtcgatcggttaattcaagtta
attgaataagacatgagagttaacaacccatttgattgttatcattcaattgaatccaat
tcaattgtttcaataaagaaacagtcaatttgaaaaataggtttttcaaatttttagaat
ctcaagtggatgaataagaatcttgagaaagcctttcatttgtttatcattatagataat
cccatctatattatctattctatggaattcgaacccgagttctatttacattacgattca
ttaatttctatcggattcaaaaagggtaaattgggttgcgttatatatatgaaagggtat
acaataatgatgtatttggcaaatcatatggtctaataatcaaacattctgattagttga
taattttagtattggttgggaattttgtgaaagattcctgtgaaaaattgcattaacaac
gaattcgtgtcgagtagaccttgttgttgtgagaattcttaattc???????????????
??????ggcgggacttcttctttttccaacggcaacaaaaaatcttcgtcgtatgtggtc
ttttcagagtgttttattgttaagtctagtcatgcttttttcaatcaatctatctattca
gcaaataaatagaaattttatctatcaacatgtctggtcttgggttattattaatgattt
ttctttagaattcggctatttgatcgatccacttacttctattatgtcaatattaatcac
tactgttggaattatggttcttatttatagtgataattatatggctcatgatcaatcgta
tttgagattttttgcttatatgagttttttcagtacttccatgttgggattagttactag
ttctaatttaatacaaatttatattttttgggaattggtgggggtatgttcttatctatt
aataggattttggtttacacgacctcttgcagcaaatgcttgtcaaaaagcttttgtaac
taatcgtataggggattttggtttattattaggaattttgggttttttttggataacagg
tagtttcgaatttcgggatctattcgaaatattcaataacttgattgttgataatgaagt
gaattttttatttgttactttgtgtgctggtctattatttgcgggtgccgttgctaaatc
ggcacaatttccccttcatgtatggttacctgatgctatggaggggcccactcctatttc
tgctcttatacatgctgctaccatggtagcagcgggaatttttcttgtagcccggcttct
tcctcttttcatagttataccttacataatgaatttcatttcgttagtaggaataataac
agtattattaggagctactttagctcttgctcaacaagacattaagagaggtttagccta
ttccacaatgtctcaattgggttatatgatgctagctctgggtatggggtcttatcgaag
tgctttatttcatttgattactcatgcctattccaaagccttattatttttaggatctgg
atccattattcactcaatggaaacagttgttgggtattctccccataaaagtcaaaatat
ggctcttatgggcggtttaacaaaacatgtaccacttaccaaaagcacttttttagtagg
tacactttctatttgtggtattccaccgttggcttgtttttggtccaaagatgaaattct
tactgagacttggttatattcaactagtttcgcaataatagcttgggttaccgcgggatt
aactgcattttatatgtttcggatctatttacttacctttgaagggcattttggtgttca
ggttcaaaattacattggtaaacaaaaaatccccttctattcactatctctatggggtaa
gggagtttctaaaagaattaacaaaaataaaaattttagtttattaactaaggaacgttc
ctcttttttttcaaaaaagatatattcaattgatgatcgtgctagaaatgtgacacgcca
ctttattactattgttcattttgagaataaaaaaaatttttcctatccttatgaatcgga
caatactatgttattccctctacttgtgttgtgtctatttactttgttcgttggggctat
aggaattcctttaagtcaagaaggggtaaatttagatatattatctaaatgcttaactcc
ggctataaatctttttcctcaaaaattgaaaaattcgatgaattggtacgaatttttcaa
cgatgccgttttttcggtcagtatagcttcgttaggaatatttatagcagcccttttata
taaatcgtcctattcctctttactaaatttggatttaattaattcagttcttaaaacgaa
aagtggttctaagagactcgtttgggacaaaattataaatacactatataattggtcata
taatcgtgcttatatagattccttttatacaatgtctttaactggaggaataagaaaatc
cgccgaatttattcatttttttgatcgacgggtaattgatggaattacgaatgtgtttgg
tgttattactttctttgctgatatcttggcagcattccgagtaactcctcaacccggagt
tccaccggaagaagcaggggccgcggtagctgccgagtcttctactggtacatggacagc
tgtatggacggatggacttaccagtctggatcgttacaaagggcgatgctaccacatcga
gccagttcctggagaagaagagcaatttattgcttatgtagcttaccccttagacctttt
tgaagaaggctctgttaccaacatgtttacttccatcgtaggtaatgtatttgggttcaa
agccctgcgcgccctacgtctggaagatttgcgaattcccattgcttatgttaaaacctt
ccaaggaccgcctcatggcattcaggtagagagagataaattgaacaagtatggtcgtcc
cctgttgggatgtactattaaacctaaattaggtttatctgctaaaaactacggtagagc
agtttatgaatgccttcgtggtggacttgattttaccaaagatgatgaaaacgtgaactc
ccaaccatttatgcgttggagagatcgtttctgcttttgtgccgaagcactttataaagc
gcaggctgaaacaggtgaaatcaaagggcattacttgaatgctactgcaggtacagtaga
cgaaatgatgaaaagagctgtatttgctcgagaattgggagttcctatcgtaatgcatga
ttacttaacagggggattcactgcaaatactaccttggctcattattgccgagataatgg
cttacttcttcacattcaccgtgcaatgcatgcagttattgataggcagaagaatcatgg
tatgcacttccgcgtactagctaaagcgttacgtatgtctggcggagatcatgttcacgc
cggtactgtggtagggaaacttgaaggcgaaagagatatcactttgggctttgttgattt
actgcgcgatgattatattgaaaagatcgctcccgcggtatttatttcactcaagattgg
gtctctatgccgggtgttctgcctgtggcttcaggaggtattcatgtttggcatatgcct
gctctgacggagatttttggagatgattcggtactacagttcggtggaggaactttggga
catgttaaaacttcgtttgaaacgatgtggtagaaagcaacgtgcgacttgaagggcccg
atctattgtggattctttcttttatccaccattttatatttct-----------aagatg
ctcgtgactcgacatcagttggtaatggaaataggccatggtggagctcgagtagaatgt
attaattcatttttcggagcaagagtctagggttaatgcaaatcaataaattggaacaac
ttcgtgaatatctcttagatataaaaatcgaaaggatcccagtcgagcaaattcttcagt
aaaaaggaaaattggttggaattaatcaaactttttcgacacaaagtgtatcacacggga
atccatcgttcgtaagattcttgtctagaaggaaatccaaaataaggggtatgttgctac
catttttaaaggattaagaagcaccgaaggaatgtctaaacctaatgattgataaaggat
cccaaaacaaggaaacaccgcctcaataactgctgggccagatttaagaatccaaatcta
tttttaaacgagagacaaacgaaatggcgggtgtaaagaccactcaataaatgaaattgc
ctagctatagttctttgagctatttaaatttaatttgagttatgagtacgaattatctct
tttttcattttcaagaacgaagaagaaaaaaagatttaaatcatagtctaattgatttga
tgattttatggatccttttttcatttattagaattttatacatagataaaacttcggatc
aaattctttgttctcgagccgtacgaggagaaaacttcctatacgtttctaggaggggta
ttattcatctacatctatctcaatgagctgtctatcgaatcgttgcaattgatgttcgat
cccgaagagaaggaaaagatcttcaaaaagtgggtttttatgatcccataaagaatcaaa
cttatttaaatgttcctgctattctatatttccttgaaaggggtgctcaacttacaggga
ccgttcaggatctttttaaaaaggcgtgggattttaaggaacttcgccctaatcaaagtc
aatttaattaaagccggctatcggaatcgaaccgatgaccatcgcattacaaatgcgatg
ctctaacctctgagctaagcgggctcatataa----tattcattttagatctatagagga
attaaataaattattagaagcttagttattaactattatttcttatctagttagagtcga
gatgaattcaatatctaaaatcatggattttcaaatcaataatcaatattgactattata
aaatattataaaacataac---------------gattaatagagcgatatagaatttgg
atttatttatcactaatacaaattcaatttgaatattattcaattggatatatcttttat
tatttgagttttagataattaaagttttcgtt????????????????????????????
????????????????????????????????????????????ttacgaatggttagtt
ataactaatgagacattccctactttgattcataaagaggtaagtagtaaaggccgaaat
taagatgataaaaaaaaaatcgaaccttcaagtatttaaaattacatcaaaaacgtgaca
gttagatatatttaccttggatatatccatccatattgaattgcagatacagaaatggta
gaatcatagtcgattggaccaaatccaaagatggttctcctatagttctatagaaggtag
gtaagaaataaacaaaaacattttttcgagataggaatctggtatctaatgaattcaatg
atttcagtataaatgaaagaaaaaaagaaacgccatcacaatgaaatttgaatctcaaca
caaaacgaagggggatatggcgaaattggtagacgctacggacttaattggattgggcct
tggtatggaaacccgctgagtgagaactttcaaattcagagaaaccctggaattaataaa
aaggggcaatcctgagccaaatcctattttccgaaaacaaaggttcagaaagtgaaaaag
gggataggtgcagagactcaatggaagctgttctaacaaatggagttggctgcggtagtc
gaaaagtctttccatcaaaaagtcataattcataaagtataagtattaaggatgaagtga
aggataaacgtatatacatacgtagtgaataatatattaaatgagtaatgacagcccgaa
tgaatcgatattttttctatgaaaaaataaagaattgttgttaatagattccacgtttaa
gaaagaatcgaatattcattgatcaaataattcactccatagtctgatagatcttttcac
gaactgattaatcggacgagaataaagatagagtcccattctacatgtcaatgtcggcaa
caatgaaatttatagttaagaggaaaatccgtcgactttgaaaatcgtgagggttcaagt
ccctctatccccaaatagactattcgactctccaactatctatttacctatcc-cttttt
gttatccgttcaaaatgccttatcga-tcactctattctcttagaagtgatcgcgtcgaa
aatgtccttttcttatcacacctatatgatatacatacaaatgaacatgtttgagcaaga
aatccccatttgaatgatttacaatctatataattacttaaatactgaaattaccaaagt
tctcttttttaagatacaagccaagcaatttcagtacctaaataaaacttaggaattccc
tttctttctttttattgacacagtccctattttcgagtaaaatgagaatgctacattggg
acgggtcgggatagctcagctggtagagcagaggactgaaaatcctcgtgtcaccagttc
aaatctggttcctggca
>Mycetia_faberi_ca15
ttatcgaattcaaaccaaaaacaaatagccgacagcgagtcgatcggttaattcaagtta
attgaataagacatgagagttaacaacccatttgattgttatcattcaattgaatccaat
tcaattgtttcaataaagaaacagtgaatttgaaaaataggtttttcaaatttttagaat
ctcaagtggatgaataagaatcttgagaaagcctttcatttgtttatcattatagataat
cccatctatattatctattctatggaattcgaacccgagttctatttacattacgattca
ttaatttctatcggattcaaaaagggtaaattgggttgcgttatatatatgaaagggtat
acaataatgatgtatttggcaaatcatatggtctaataatcaaacattctgattagttga
taattttagtattggttgggaattttgtgaaagattcctgtgaaaaattgcattaacaac
gaattcgtgtcgagtagaccttgttgttgtgagaattcttaattcatgagtt????????
????????????????????????????????????????????????????????????
????????????????????????????????????????????????????????????
????????????????????????????????????????????????????????????
????????????????????????????????????????????????????????????
????????????????????????????????????ttatatggctcatgatcaatcgta
tttgagattttttgcttatatgagttttttcagtacttctatgttgggattagttactag
ttctaatttaatacaaatttatattttttgggaattggtgggggtatgttcttatctatt
aataggattttggtttacacgacctcttgcagcaaatgcttgtcaaaaagcttttgtaac
taatcgtataggggattttggtttattattaggaattttgggttttttttggataacagg
tagtttcgaatttcgggatctattcgaaatattcaataacttgattgttgataatgaagt
gaattttttatttgttactttgtgtgctggtctattatttgcgggtgccattgctaaatc
ggcacaatttccccttcatgtatggttacctgatgctatggaggggcccactcctatttc
tgctcttatacatgctgctaccatggtagcagcgggaatttttcttgtagcccggcttct
tcctcttttcatagttataccttacataatgaatttcatttcgttagtaggaataataac
agtattattaggagctactttagctcttgctcaacaagacattaagagaggtttagccta
ttccacaatgtctcaattgggttatatgatgctagctctgggtatggggtcttatcgaag
tgctttatttcatttgattactcatgcctattccaaagccttattatttttaggatctgg
atccattattcactcaatggaaacagttgttgggtattctccccataaaagtcaaaatat
ggctcttatgggcggtttaacaaaacatgtaccacttaccaaaagcacttttttagtagg
tacactttctatttgtggtattccaccgttggcttgtttttggtccaaagatgaaattct
tactgatacttggttatattcaactagtttcgcaataatagcttgggttaccgcgggatt
aactgcattttatatgtttcggatctatttacttacctttgaagggcattttggtgttca
ggttcaaaattacattggtaaacaaaaaatccccttctattcactatctctatggggtaa
gggagtttctaaaagaattaacaaaaataaaaattttagtttattaactaaggaacgttc
ctcttttttttcaaaaaagatatattcaattgatgatcgtgctagaaatgtgacacgcca
ctttattactattgttcattttgagaataaaaaaagattttcctatccttatgaatcgga
caatactatgttattccctctacttgtgttgtgtctatttactttgttcgttggggctat
aggaattcctttaagtcaagaaggggtaaatttagatatattatctaaatggttaactcc
ggctataaatctttttcctcaaaaattgaaaaattcgatgaattggtacgaatttttcaa
cgatgccgttttttcggtcagtatagcttcgttaggaatatttatagcagcccttttata
taaatcgtcctattcctctttactaaatttggatttaattaattcagttctt????????
????????????????????????????????????????????????????????????
????????????????????????????????????????????????????????????
????????????????????????????????????????????????????????????
?????????????????ctgatatcttggcagcattccgagtaactcctcaacccggagt
tccaccggaagaagcaggggccgcggtagctgccgagtcttctactggtacatggacagc
tgtatggacggatggacttaccagtctggatcgttacaaagggcgatgctaccacatcga
gccagttcctggagaagaagagcaatttattgcttatgtagcttaccccttagacctttt
tgaagaaggctctgttactaacatgtttacttccatcgtaggtaatgtatttgggttcaa
agccctgcgcgccctacgtctggaagatttgcgaattcccattgcttatgttaaaacctt
ccaaggaccgcctcatggcattcaggtagagagagataaattgaacaagtatggtcgtcc
cctgttgggatgtactattaaacctaaattaggtttatctgctaaaaactacggtagagc
agtttatgaatgccttcgtggtggacttgattttaccaaagatgatgaaaacgtgaactc
ccaaccatttatgcgttggagagatcgtttctgcttttgtgccgaagcactttataaagc
gcaggctgaaacaggtgaaatcaaagggcattacttgaatgctactgcaggtacatgcga
agaaatgatgaaaagagctgtatttgctcgagaattgggagttcctatcgtaatgcatga
ttacttaacagggggattcactgcaaatactaccttggctcattattgccgagataatgg
cttacttcttcacattcaccgtgcaatgcatgcagttattgataggcagaagaatcatgg
tatgcacttccgcgtactagctaaagcgttacgtatgtctggcggagatcatgttcacgc
cggtactgtggtagggaaacttgaaggcgaaagagatatcactttgggctttgttgattt
actgcgcgatgattatattgaaaagatcgctcccgcggtatttatttcactcaagattgg
gtctctatgccgggtgttctgcctgtggcttcaggaggtattcatgtttggcatatgcct
gctctgacggagatttttggagatgattcggtactacagttcggtggaggaactttggta
c???????????????????????????????????????????????????????????
????????????????????????????????????????????????????????????
????????????????????????????????????????????????????????????
????attcatttttcggagcaagaatctagggttaatgcaaatcaataaattggaacaac
ttcgtggatatctcttagatataaaaatcgaaaggatcccagtcgagcaaattcttcagt
aaaaaggaaaataggttggaattaatcaaactttttcgacacaaagtgtatcacacggga
atccatcgttcgtaagattcttgtctagaaggaaatccaaaataaggggtatgttgctac
catttttaaaggattaagaagcaccgaaggaatgtctaaacctaatgattgataaaggat
cccaaaacaaggaaacaccgcctcaataactgctgggacagatttaagaatccaaatcta
tttttaaacgagagacaaacgaaatggcgggtgtaaagaccactcaataaatgaaattgc
ctagctatagttctttgagccatttaaatttaatttgagttatgagtacgaattatctct
tttttcattttcaagaacgaagaagaaaaaaagatttaaatcatag??????????????
????????????????????????????????????????????????????????????
????????????????????????????????????????????????????????????
????????????????????????????????????????????????????????????
????????????????????????????????????????????????????????????
????????????????????????????????????????????????????????????
????????????????????????????????????????????????????????????
????????????????????????????????????????????????????????????
?????????????????????????????????????atccattttagatctatagagga
attaaataaattattagaagcttagttattaactattatttcttatctagttagagtcga
gatgaattgaatatctaaaatcatggattttcaaatcaataatcaatattgactattata
aaatattataaaacataacgattaatagagcgatgattaatagagcgatatagaatttgg
atttatttatcactaatacaaattcaatttgaatattattcaattggatatatcttttat
tatttgagttttagataattaaagttttcgtttttgaattcaaatgacatttgaacttyt
ttttattgtatttttttattttattctatatcatatagttccaattacgaatggttagtt
ataactaatgagacattccctactttgattcataaagaggtaagtagtaaaggccgaaat
taagatgataaaaaaaaaatcgaaccttcaagtatttaaaattacatcaaaaacgtgaca
gttagatatatttaccttggatatatccatccatattgaattgcagatacagaaatggta
gaatcatagtcgattggactaaatccaaagatggttctcctatagtcctatagaaggtag
gtaagaaataaacaaaaacattttttcgagataggaatctcgtatctaatgaattcaatg
atttcagtataaatgaaagaaaaaaagaaacgccatcacaatgaaatttgaatctcaaca
caaaacgaagggggatatggcgaaattggtagacgctacggacttaattggattgggcct
tggtatggaaacccgctgagtgagaactttcaaattcagagaaaccctggaattaataaa
aaggggcaatcctgagccaaatcctattttccgaaaacaaaggttcagaaagtgaaaaag
gggataggtgcagagactcaatggaagctgttctaacaaatggagttggctgcggtagtc
gaaaagtctttccatcaaaaagtcataattcataaagtataagtattaaggatgaagtga
aggataaacgtatatacatacgtagtgaataatatattaaatgagtaatgacagcccgaa
tgaatctatattttttctatgaaaaaataaagaattgttgttaatagattccacgtttaa
gaaagaatcgaatattcattgatcaaatgattcactccatagtctgatatatcttttcac
gaactgattaatcggacgagaataaagatagagtcccattctacatgtcaatgtcggcaa
caatgaaatttatagttaagaggaaaatccgtcgactttgaaaatcgtgagggttcaagt
ccctctatcc??????????????????????????????????????????????????
????????????????????????????????????????????????????????????
????????????????????????????????????????????????????????????
????????????????????????????????????????????????????????????
????????????????????????????????????????????????????????????
????????????????????????????????????????????????????????????
????????????????????????????????????????????????????????????
?????????????????
>Argostemma_parvifolium
??????????????????aaacaaatagccgacagcgagtcgatcggttaattcaagtta
attgaataagacatgagagttaacaacccatttgattgttatcattcaattgaatccaat
tcaattgtttcaataaagaaacagtgaatttgaaaaa-----tattcaaatttttagaat
ctcaagtggatgaataagaatcttgagaaagcctttcatttgtttatcattatagacaat
cccatctatcttatctattttatggaattcgaacccgagctctatttacattacgattcg
ttaatttctatcggattaaaaaagggtaaattgggttgcgttatatatatgaaagggtat
acaataatgatgtatttggcaaatcatatggtctaataatcaaacattctgattagttga
taattttagtattggttgggaattttggaaaagattcctgcgaaaaattgcattaacaac
gaattcgtgtcgagtagaccttgttgttgtgagaattcttaattcatgagttgtagggag
ggatttggcgggacttcttctttttccaacggcaacaaaaaatattcgtcgtatgtggtc
ttttcagagtgttttattgttaagtctagtcatgcttttttcaatcaatctatctattca
gcaaataaatagaaattttatctatcaacatgtctggtcttgggtcattattaatgattt
ttctttagaattcggctatttgatcgatccacttacttctattatgtcaatattaatcac
tactgttggaattatggttcttatttatagtgataattatatggctcatgatcaatcgta
tttgagattttttgcttatatgagttttttcagtacttccatgttgggattagttactag
ttctaatttaatacaaatttatattttttgggaattggttggggtatgttcttatctatt
aataggattttggtttacacgacctcttgcagcaaatgcttgccaaaaagcttttctaac
taatcgtataggggattttggtttattattaggaattttgggttttttttggataacagg
tagtttcgaatttcgggatctattcgaaatattcaataacttgattgttgataatgaagt
gaattttttatttgttactttgtgtgctggtctattatttgccggtgccattactaaatc
tgcacaatttccccttcatgtatggttacccgatgctatggaggggcccacccctatttc
tgctcttatacatgctgctaccatggtagcagcgggaatttttcttgtagcccggctttt
tcctcttttcatagttataccttacataatgaatttcatttcattagtaggaataataac
agtattattaggagctactttagctcttgctcaaaaagatattaagagaggtttagccta
ttccacaatgtctcaattgggttatatgatgctagctctgggtatggggtcttatcgaag
tgctttatttcatttgattactcatgcctattccaaagccttattatttttaggatctgg
atccattattcactcaatggaaacagttattgggtattctccctataaaagtcaaaatat
ggctcttatgggaggtttaacaaaacatgtaccaattaccaaaagcacttttttagtagg
tacactttcgatttgtggtattccaccgttggcttgtttttggtccaaagatgaaattct
tactgatacttggttctattcaactagtttcggaataatagcttgggttaccgcgggatt
aactgcattttatatgtttcggatctatttacttacttttgaagggcatttttgtgttca
ggttcaaaattacattggtagacaaaaaatccccttctattcactatctctatggggtaa
gggagtttctaaaagaattaacaaaaataaaaaattgagtttattaactaaggaacgttc
ctcttttttttcaaaaaagatatattcaattgatgatcgtgctagaaatgtcacacgccc
ctttattactattgttcattttgagaataaaaaaaaaaattcctatccttatgaatcgga
caatactatgttattccctctacttgtgttgtgcctatttactttgttcgttggggctat
aggaattcctttaagtcaagaagggggaaatttagatatattatctaaatggttaactcc
gtctataaatctttttcctcaaaaactgaaaaattcgtaccaattcatcgaatttttcaa
agatgtcgttttttcagtcagtatagtttctttaggaatatttgtagcagcctttttata
taaatcgtcctattcctctttactaaatttggatttaattaattcagttcttaaaatgaa
aagtggttcgaagagactcctttgggacaaaattataaatacaatatatagttggtcata
taatcgtgcttatatagattccttttatacaatgtctttaactataggaataagaaaatc
cgccgaattgattcatttttttgatcgatgggtaattgatggaattacgaatgcgtttgg
tgttattactttctttgctgatatcttagcagcattccgagtaacccctcaacccggagt
tccaccggaagaagcaggggccgcggtagctgccgagtcttctactggtacatggacaac
tgtatggacggatggacttaccagtctggatcgttacaaagggcgatgctaccacatcga
gccagttcttggagaagaagatcaatatattgcttatgtagcttatcccttagacctttt
tgaagaaggctctgttactaacatgtttacttccatcgtaggtaatgtatttgggttcaa
agccctgcgcgccctacgtctggaagatttgcgaattcccattgcttatattaaaacctt
ccaaggaccgcctcatggcattcaggtagagagagataaattgaacaagtatggtcgtcc
cctgttgggatgtactattaaacctaaattaggtttatctgctaaaaactacggtagagc
agtttatgaatgccttcgtggtggacttgattttaccaaagatgatgaaaacgtgaactc
ccaaccatttatgcgttggcgagatcgtttcttattttgtgccgaagcactttataaagc
gcaggctgaaacaggtgaaatcaaagggcattacttgaatgctactgcaggtacatgcga
agaaatgatcaaaagagctgtatttgctcgagaattgggagttcctatcgtaatgcatga
ttacttaacagggggattcactgcaaatactagcttggctcattattgccgagataatgg
cttacttcttcacattcaccgtgcaatgcatgcagttattgataggcagaagaatcatgg
tatgcacttccgcgtactagctaaagcgttacgtatgtctggcggagatcatgttcacgc
cggtactgtggtagggaaacttgaaggcgaaagagatatcactttgggctttgttgattt
actgcgcgatgattatattgaaaagatcgctcccgcggtatttatttcactcaagattgg
gtctctatgccaggtgttctgcctgtggcttcagggggtattcatgtttggcatatgccg
gctctgacggagatttttggagatgattcggtactacaattcggtggaggaactttggga
c???????????????????????????????????????????????????????????
????attgtggattctttcttttatccaccattttctatttatatatataagtgaaggtg
ctcgtgactcgacatcagttgctaatggaaatagtccatggtggagctcgagtagaatgt
cttaattcattttttggagcaagaatctagggttaatgcaaatcaataaagtggaacaac
ttcgtgaatatctcgtagatataaaaatcgaaaggatcccagtcgagcaaattcttcagt
aaaaaggaaaatgggttggaattaagcaaactttttcgacccaaagtgtatcacacggga
atccagcgttcgtaagattcttgtctagaaggaaatccaaaataaggggtatgttgctac
catttttaaaggattaagaagcaccgaaggaatgtctaaacctaatgattgataaaggat
cccaaaacaaggaaacaccgtctcaataactgctgggccagatttaagaatccaaatcta
tttttaaacgagagacaaatgaaatgacgggtgtaaagaccactcaataactgaaattgc
ctaactattgttctttgagctatttaaatttcatttgagttatgagtacgaattatctct
tttttcattttcaagaacgaagaagaaaaaaagatttaaatcatagtctagttgatttga
ttattttatggatccttttttcatttattagaattttatacatagataaaacttcggatc
aaattctttggtctcgagccgtacgaggagaaaacttcctatacgttt????????????
????????????????????????????????????????????????????????????
????????????????????????????????????????????????????????????
????????????????????????????????????????????????????????????
????????????????????????????????????????????????????????????
????????????????????????????????????????????????????????????
????????????????????????????????????????????????????????????
????????????????????????????????????????????????????????????
????????????????????????????????????????????????????????????
????????????????????????????????????????????????????????????
????????????????????????????????????????????????????????????
????????????????????????????????????????????????????????????
????????????????????????????????????????????????????????????
????????????????????????????????????????????????????????????
????????????????????????????????????????????????????????????
????????????????????????????????????????????????????????????
????????????????????????????????????????????????????????????
????????????????????????????????????????????????????????????
????????????????????????????????????????????????????????????
?????????????????????????ttggtagacgctacggacttaattggattgggcct
tggtatggaaacccgctgagtgagaactttcaaattcagagaaaccctggaattaataaa
aaggggcaatcctgagccaaatcctattttccgaaaacaaaggttcaaaaagggaaaaag
tggataggtgcagagactcaatggaagctgttctaacaaatggagttggctgcggtagtc
gagaagtctttccatcaaaaagtgataattcataaagtataagtattaaggata??????
?????????????atagatacgtagtgaataataatgtaaatgagtaatgacagcccgaa
tgaatctatattttttctatgaaaaaataaagaattgttgttaatagattccacgtttaa
gaaagaatcgaatattcattgatcaaatgattcactccatagtctgatagatcttttcat
gaactgattaatcggacgagaataaagatagagtcccattctacatgtcaatgtcggcaa
caatgaaatttatagttaagaggaaaatccgtcgactatgaaaatcgtgagggttcagtc
ccctctatc???????????????????????????????????????????????????
????????????????????????????????????????????????????????????
????????????????????????????????????????????????????????????
????????????????????????????????????????????????????????????
????????????????????????????????????????????????????????????
????????????????????????????????????????????????????????????
????????????????????????????????????????????????????????????
?????????????????
>Mycetia_hainanensis_H401
ttatcgaattcaaaccaaaaacaaatagccgacagcgagtcgatcggttaatttaagtta
attgaataagacatgagagttaacaacccatttgattgttatcattcaattgaatccaat
tcaattgtttcaataaagaaacagtgaatttgaaaaataggtttttcaaatttttagaat
ctcaagtggatgaataagaatcttgagaaagcctttcagttgtttatcattatagacaat
cccatctatattatctattctatggaattcgaacccgagctctatttacattacgattca
gtaatttctatccgattcaaaaagggtaaattgggttgcgttatatatatgaaagggtat
acaataatgatgtatttggcaaatcatatggtctaataatcaaatattctgattagttga
taattttcgtattggttgggaattttgtgaaagattcctgtgaaaaattgcattaacaat
gaattcgtgtcgagtagaccttgttgttgtgagaattcttaattc???????????????
??????ggcgggacttcttctttttccaacggcaacaaaaaatcttcgtcgtatgtggtc
ttttcagagtgttttattgttaagtctagtcatgcttttttcaatcaatctatctattca
gcaaataaatagaaattttatctatcaacatgtctggtcttgggtcattattaatgattt
ttctttagaattcggctatttgatcgatccacttacttctattatgtcaatattaatcac
tactgttggaattatggttcttatttatagtgataattatatggctcatgatcaatcgta
tttgagattttttgcttatatgagttttttcagtacttccatgttgggattagttactag
ttctaatttaatacaaatttatattttttgggaattggttggggtatgttcttatctatt
aataggattttggtttacacgacctcttgcagcaaatgcttgccaaaaagcttttgtaac
taatcgtataggggattttggtttattattaggaattttgggttttttttggataacagg
tagtttcgaatttcgggatctattcgaaatattcaataacttgattgttgataatgaagt
gaattttttatttgttactttgtgtgctgttttattatttgccggtgccgttgctaaatc
tgcacaatttccccttcatgtatggttacccgatgccatggaggggcccactcctatttc
tgctcttatacatgctgctaccatggtagcagcgggaatttttcttgtagcccggcttct
tcctattttcatagttataccttatataatgaatttcatttcgttagtaggaataataac
agtattattaggagctactttagctcttgctcaaaaagacattaagagaggtttagccta
ttctacaatgtctcaattgggttatatgatgctggctctgggtatggggtcttatcgaag
tgctttatttcatttgattactcatgcctattccaaagccttattatttttaggatctgg
atccattattcactcaatggaaacagttgttgggtattctccccataaaagtcaaaatat
ggctcttatgggaggtttaacaaaacatgtaccaattaccaaaagcacttttttagtagg
tacactttctatttgtggtattccaccgttggcttgtttttggtccaaagatgaaattct
tactgatacttggttatattcaactagttttgcaataatagcttgggttaccgcgggatt
aactgcattttatatgtttcggatctatttacttacttttgaagggcattttggtgttca
ggttcaaaattacattggtaaacaaaaaatacccttctattcactatctatatggggtaa
gggagtttctaaaaaaattaacaaaaataaaaattttagtttattaattaaggaacgttc
ctcttttttttcaaaaaagatatattcaattgatgatcgtgctagaaatgtgacacgccc
ctttattactattgttcattttgagaataaaacttttttttcttatccttatgaatcgga
taatactatgttattccctctacttgtcttgtgtctatttactttgttcgttgggactat
aggaattcctttaagtcaagaaggggtaaatttagatatattatctaaatggttaactcc
gtctataaatctttttcctcaaaaattgaaaaattcgtaccaatccatcgaatttttcaa
agatgccgttttttcagtcagtatagcttctttaggaatatttatagcagcccttttata
taaatcgtcctattcctctttactaaatttggatttaattaattcagttcttaaaatgaa
acgtggttctaagagactcctttgggacaaaattataaatacaatatataattggtcata
taatcgtgcttatatagattccttttatacaatgtctttaactggaggaataagaaaatc
cgccgaattgattcatttttttgatcgacgagtaattgatggaattacaaatgtgtttgg
tgttattactttctttgctgatatcttggcagcattccgagtaactcctcaacccggagt
tccgccggaagaagcaggggccgcggtagctgccgagtcttctactggtacatggacaac
tgtatggacggatggacttaccagtctggatcgttacaaagggcgatgctaccacatcga
gccagttcctggagaagaagagcaatatattgcttatgtagcttaccccttagatctttt
tgaagaaggctctgttactaacatgtttacttccatcgtaggtaatgtatttgggttcaa
agccctgcgcgctctacgtctggaagatttgcgaattcccatttcttatgttaaaacctt
ccaaggaccgcctcatggcattcaggtagagagagataaattgaacaagtatggtcgtcc
cctgttgggatgtactattaaacctaaattaggtttatccgctaaaaactacggtagagc
agtttatgaatgccttcgtggtggacttgattttaccaaagatgatgaaaacgtgaactc
ccaaccatttatgcgttggagagatcgtttcttattttgtgccgaagcactttataaagc
gcaggctgaaacaggtgaaatcaaagggcattacttgaatgctactgcaggtacatgcga
agaaatgatcaaaagagctgtatttgctcgagaattgggagctcctatcgtaatgcatga
ttacttaacagggggattcactgcaaatactagcttggctcattattgccgagataatgg
cttacttcttcacattcaccgtgcaatgcatgcagttattgataggcagaagaatcatgg
tatgcacttccgcgtactagctaaagcgttacgtatgtctggcggcgatcatgttcacgc
cggtactgtggtagggaaacttgaaggcgaaagagatatcactttgggctttgttgattt
actgcgcgatgattatattgaaaagatcgctcccgcggtatttatttcactcaagattgg
gtctctatgccgggtgttctgcctgtggcttcaggaggtattcatgtttggcatatgcct
gctctgacggagatttttggagatgattcggtactacagttcggtggaggaactttggga
catgctaaaacttcgtttgaaacgatgtggtagaaagcaacgtgcgacttgaagggcccg
atctattgtggattctttcttttatccaccattttctatttctatatttaagtgaaggtg
ctcgtgactcgacatcagttggtaatggaaatagtccatggtggagctcgagtagaatgt
attaattcatttttcggagcaagaatctagggttaatgcaaatcaataaattggaacaac
ttcgtgaatatctcttagatataaaaatcgaaaggatcccagccgagcaaattcttcagt
aaaaaggaaaattggttgaaattaatcaaactttttcgacccaaagtgtatcacacggga
atccatcgttcgtaagattcttgtctagaaggaaatccaaaataaggggtatgttgctac
catttttaaaggattaagaagcaccgaaggaatgtctaaacctaatgattgataaaggat
cccaaaacaaggaaacaccgtctcgataactgctgggccagatttaagaatccaaatcta
tttttaaacgagagacaaacgaaatggcgggtgtaaagaccactcaataaatgaaattgc
ctaactatagttcgttgagctatttaaatttaatttgagttatgagtacgaattatctct
tttttcattttcaagaacgaagaagaaaaaaagaattaaatcatagtctaattgatttga
tgattttatggatccttttttcatttattataattttatacatagataaaacttcggatc
aaattcttttttctcgagccgtacgaggagaaaacttcctatacgtttctaggaggggta
ttattcatctacatctatctcaatgagctgtctatcgaatcgttgcaattgatgttcgat
cccgaagagaaggaaaagatcttcaaaaagtgggtttttatgatcccataaagaatcaaa
cttatttaaatgttcctgctattctatatttccttgaaaggggtgctcaacttacaggaa
ccgttcaggatctttttaaaaaggcgtgggattttaaggaacttcgccctaatcaaagtc
aatttaattaaagccggctatcggaatcgaaccgatgaccatcgcattacaaatgcgatg
ctctaacctctgagctaagctggctcatataa----tatccattttagatctatagagga
attaaataaattattagaagcttagttattaactattatttcttatctagttagagtcga
gatgaattgaatatctaaaatcatggattttcaaatcaat-----------------att
gaatattataaaacacaac---------------gattaatagagcgatatagaatttgg
atttatttatcactaatacaaatacaattcgaatattattcaattggatatatcttttat
tatttgagttttagataattaaagttttcgtttttgaattcaaatgacatttgaacttct
ttttattgtattattttatttgattctatatcatatagaatcaattacgaatggttagtt
ataactactgagacattccctactttcattcata-------aaatagtaaaggtcgaaat
taagatgat-aaaaaagaatcgaaccttcaagtatttaaaattacatcgaaaacgtgaca
gttagatatatttaccttggatatatccatccatattgaattgcagatacagaaatggta
gaatcatagtcgattggaccaaatccaaagatggttctcctatagtcctatagaaggtag
gtaagaaataaacaaaaacattttttcgagataggaatctggtatctaatgaattcaatg
atttcagtataaatgaaagaaaaaaagaaacgacatcacaatgaaatttgaatctcaaca
caaaacgaagggggatatggcgaaattggtagacgctacggacttaattggattgggcct
tggtatggaaacccgctgagtgagaactttcaaattcagagaaaccctggaattaataaa
aaggggcaatcctgagccaaatcctattttccgaaaacaaaggtttagaaagtgaaaaag
gggataggtgcagagactcaatggaagctgttctaacaaatggagttggctgcggtagtc
gaaaagtctttccatcaaa-------aattcagaaagtataagtattaaggatgaagtga
aggataaatgtatatacatacgtagtgaataatatattaaatgagtaatgacagcccgga
tgaatctatattttttctatgaaaaaataaagaattgttgttaatagattccacgtttaa
gaaagaatcgaatattcattgatcaaatgattcactccatagtctgatagatcttttcac
gaactgattaatcggacgagaataaagatagagtcccattctacatgccaatgccggcaa
caatgaaatttatagttaagaggaaaatccgtcgactttgaaaatcgtgagggttcaagt
ccctctatccccaaatagactatttgactctccaactatctatttacctatccctttttt
gttatccgttcaaaatgccttatcgattcactctattctcttagaagtgatcgcgtcgaa
aatgtccttttcttatcacacctatatgatatacatacaaatgaacatgtttgagcaaga
aatccccatttgaatgatttacaatctatataattactta--tactgaaattaccaaagt
tttcttttttaagatacaagccaagcaatttcagtaactaaataaaacttaggaattccc
tttccttcttttaattgacacagtccctattttcgagtaaaatgagaatgctacattggg
acgggtcgggatagctcagctggtagagcagaggactgaaaatcctcgtgtcaccagttc
aaatctggttcctggca
>Paederia_foetida_NC_062416
ttatcgaattcaaaccaagaacaaatagccgatagcgagtcgatcggttaattgaagtta
attcaataaaacatgagagttaacaacccacttgattgttatcattcaattgaatccaat
ttaattgtttcaataaagaaacagtgaatttgaaaaacctatttttcaaatttttagaat
atcaagtagatgaataagaatcttgagaaagcctttcatttgtttataattatagacaat
cccatctatattatctattctatggaattcgaacccgagctctatttacattatgattca
ttaatttctatccgattcaaaaagggtaaattgggttgcgttatatatatgaaagggtat
acaataatgatgtatttggcaaatcatatggtctaataatcaaacattctgattagttga
taattttagtattggttgggaattttttgaaagattcctatgaaaaattgcattaacaac
gaattcgtgtcgagtagaccttgttgttgtgagaattcttaattcatgagttgtagggag
ggatttgatgggacttcttctttttccaacagcaacaaaaaatcttcgtcgtatgtggtc
ttttcagagtgttttattgttaagtatagtcatgcttttttcgatcaatctatctattca
gcaaataaatgaaaattctatctaccaatatgtctggtcttgggtgattattaatgattt
ttctttagaattcggctatttgatcgatccacttacttctattatgtcaatattaatcac
tactgttggaattatggttcttatttatagtgataattatatggctcatgatcaagccta
tttgagattttttgcttatatgagttttttcagtacttccatgttgggattagttactag
ttctaatttgatccaaatttatattttttgggaattggttggggtgtgttcctatctatt
aataggattttggtttacacgacctcttgcagcaaatgcttgccaaaaagcttttgtaac
taatcgtgtaggagattttggtttattattaggaattttgggttttttttggataacggg
tagtttcgaatttcgggatttattcgaaatattcaataacttgattgtagataatgaagt
taattttttatttgttactttgtgtgctgttctattatttgccggtgctgttgctaaatc
tgcacaatttccccttcatgtatggttacccgatgccatggaggggcccactcctatttc
tgctcttatacatgctgctactatggtagcagcaggaatttttcttgtagcccggcttct
tcctcttttcatagttataccttacataatgaatttcatttcattagtaggaataataac
ggtattattaggagctactttagctcttgctcaaaaagacattaagagaggtttagccta
ttccacaatgtctcaattgggttatatgatgttagctctgggtatggggtcttatcgaag
tgctttatttcatttgattactcatgcctattccaaagccttattatttttaggatccgg
atctattattcactcaatggaaacagttgttgggtattctcctcataaaagtcaaaatat
ggctcttatgggaggtttgacaaaacatgtaccaattaccaaaagcacttttttaatagg
tacactttctatttgtggtattccgccgctggcttgtttttggtccaaagatgaaattct
tactgatagtttatcatattcaaccagtttcgcaataatagcttgggttaccgcgggatt
aactgcattttatatgtttcgtatctatttacttacttttgaagggcatttgggtgttca
ggttcaaaattacattggtaaacaaaaaatccctttctattcactatctctatggggtaa
gggagtttctaaaagaattaacaaaaatacaaatttgagtttattaactaaggaacgttc
ttcttttttttcaaaaaagatatatccaagtgacgatcgtgttaaaaatgtgacacgcca
ctttattactattgttccttttgaaaatgcaaaattattttcctatccttatgaatcgga
taatgctatgttattccctctacttgtgttgtgtctatttactttgttcgttggggctat
aggaattcctttaggtcaagaaggaatggatttaaatatattatctaaattgttaactcc
gtctataaatcttttacctcaagaattgaataattcgatggattggtacgaatttttcaa
agatgcggttttttcagtcagtatagcttctttaggaatatttatagcggcctttttata
taaatcgtcctattgttctttactaaattttgatttaattaattcatttcttaaaatgaa
aagcggtcctaagagattgctttgggacaaaattataaatggaatatataattggtcata
taatcgtggttatatagattccttttatacaatgtctttaattgcaggaataagaaaatc
cgctgaattgattcatttttttgatcgacaagtaattgatggaatcacgaatgggtttgg
tgttattactttctttgctgatatcttagcagcattccgagtaactcctcaacccggagt
tccaccggaagaagcaggggccgcggtagctgccgagtcttctactggtacatggacaac
tgtatggacggatggacttaccagtcttgatcgttacaaagggcgatgctacaatattga
gccagttcctggagaagaagatcaatatattgcttatgtagcttacccattagacctttt
tgaagaaggttctgttactaacatgtttacttccatcgtaggtaatgtatttgggttcaa
agccctgcgcgccctacgtctggaagatttgcgaattcccattgcttatgttaaaacctt
ccaaggaccgcctcatggcattcaggtcgagagagataaattgaacaagtatggtcgtcc
cctgttgggatgtactattaaacctaaattaggtttatctgctaaaaactacggtagagc
agtttatgaatgtcttcgtggtggacttgattttaccaaagatgatgaaaacgtgaactc
ccaaccatttatgcgttggagagatcgtttcttattttgtgccgaagcactttttaaagc
gcaggctgaaacaggtgaaatcaaagggcattacttgaatgctactgcgggtacatgcga
agaaatgatgaaaagagctatatttgctcgagaattgggaactcctatcgtaatgcatga
ttacttaacagggggattcactgcaaatactaccttggctcattattgccgagataatgg
cttacttcttcacattcaccgtgcaatgcatgcagttattgataggcagaagaatcatgg
tatgcacttccgcgtactagctaaagcgttacgtatgtctggcggagatcatattcacgc
cggtactgtagtagggaaacttgaaggcgaaagagatatcactttgggctttgttgattt
actgcgtgatgattttattgaaaagatcgctcccgcggtatttatttcactcaagattgg
gtctctctaccgggtgttattcccgtggcttcaggaggtattcacgtttggcatatgcct
gctctgacggagatttttggagatgatgcggtactacagttcggtggaggaactttggga
catgctaaaacttcgtttgaaacgatgtggtagaaagcaacgtgcgacttgaagggaccg
atccgttgtggattctttcttttatccaccattttctatttctata--taagtgaaggtg
ctcgtgactcgacatcagttggtaatggaaatagtccatggtggagctcgagtagaacgt
attaattcatttttcggaacaagaatctagggttaatgcaaatcaataaatttgaacaac
ttcgtgaatatctcttaaatataaaaatcgaaaggatcccattccagcaaattcttcagt
aaaaa--------gcttggaattaatcaaattttttcgatccaaagtgtatcacacggca
atccatcattcgtaagattcttggatggaagaaaatccaaaataagaggtatgttgctac
catttttaaaggattacgaaacaccgaaggaatgtctaaacctaatgattgataaaggat
cccaaaacaaggaaacatcgcctcaataaccgctggaccagatttaagaatccaaatcta
tttttaaacgagagacaaacgaaatggcaggtgtaaagaccactcaataaatgaaattcc
ttaactattgttctttgagctatttaaatttaatttgagttatgagtacgaattatctcc
tttttcattttcaagaacgaagaagaaaaaaagatttaaatcttagtctaattgatttga
tgattttatcgatccttttgtcattttttagaattttatacatagataaaacttcgaatc
aaattcttttttctcgagccgtacgaggagaaaacttcccatacggttctaagaggggta
ttattcatctacatctatctcaatgagctgtctatcgaatcgttgcaattgatgttcgat
cccgaagagaaggaaaagatcttcaaaaagtgggtttttatgatccgataaagaatcaaa
cttatttaaatgttcctgctattctatatttccttgaaaggggtgctcaacttacaggaa
ccgttcaggatcttttaaaaaaggcgtgggattttaaggagcttcgccctaatcaaagtc
aatttaattcaagccggctatcggaatcgaaccgatgaccatcgcattacaaatgcgatg
ctctaacctctgagctaagcgggctcatataa----tattcattttatatc--tagagta
attaaagaaattattagaagcttagttattaactattatttcttatctagttagagtcaa
tatgaattgaatatcaaaaatcatagaatttcaaatcaat-----------------att
gaatattataaaacacaac---------------gattaatagagcgatatagaatttcg
atttatttatcactgatccaattcgaatattattaaaatgaaatttgatatattttttat
tatttgagttttagataattaaagttttcatttttgaattcaaataacatttgaacttct
tttt----tattatattatttgattctatatcatatagttccaattccgaatggttagtt
ataactaatgagacattccctactttcattcataaagaggtaagtagtaaaggtggaaat
taagacgacaaaaaaagaatcgaaccttcaagtattcaaaattacatcgaaaacgtggca
gttagatatatttaccttggatatatccatctatattgaattgcagatacagaaatggta
caatcatagtcgattggaccaaatccaaagatggttctcctatagtcctatagaaggtag
gtaagaaataaacgaaaacg-tttttcaagataggaatctggtatctaatgaattcaatg
atttcagtataaatgaaacaaaaaaagaaccgacatcgcaatgaaatttgaatcgcaaca
caaaacgaagggggatatggcgaaattggtagacgctacggacttaattggattgggcct
tggtatggaaacccactgagtgagaactttcaaattcagagaaaccctggaattaataaa
aaggggcaatcctgagccaaatcctattttccgaaaacaaaggttcagaaagtgaaaaaa
gggataggtgcagagactcaatggaagctgttctaacaaatggagttggctgcggtagtc
gagaagtctttccatcaa??????????????????????????????????????????
????????????????????????????????????????????????????????????
????????????????????????????????????????????????????????????
????????????????????????????????????????????????????????????
???????????????acgagaataaagatagagtcccattctacatgtcaatgccggcaa
caatgaaatttatagttaagaggaaaatccgtcgacttttaaaatcgtgagggttcaagt
ccctctatcccca???????????????????????????????????????????????
????????????????????????????????????????????????????????????
????????????????????????????????????????????????????????????
????????????????????????????????????????????????????????????
????????????????????????????????????????????????????????????
????????????????????????????????????????????????????????????
????????????????????????????????????????????????????????????
?????????????????
