# Supplementary material for: Morphological and molecular evidence support the inclusion of Mycetia hainanensis in Mouretia (Rubiaceae)
Source: PhytoKeys. 2026 Feb 5;270:273–88. doi: 10.3897/phytokeys.270.180324 (PMC12902767; doi:10.3897/phytokeys.270.180324)
Supplement: Supplementary material 4 — Dataset of 315 nuclear genes used in this study [file phytokeys-270-273_article-180324__-s004.zip]

Archive with 316 entries (315 files):
- Dataset 2/
- Dataset 2/4471_filtered_aligned_trimmed.fasta
- Dataset 2/4527_filtered_aligned_trimmed.fasta
- Dataset 2/4691_filtered_aligned_trimmed.fasta
- Dataset 2/4724_filtered_aligned_trimmed.fasta
- Dataset 2/4744_filtered_aligned_trimmed.fasta
- Dataset 2/4757_filtered_aligned_trimmed.fasta
- Dataset 2/4793_filtered_aligned_trimmed.fasta
- Dataset 2/4802_filtered_aligned_trimmed.fasta
- Dataset 2/4806_filtered_aligned_trimmed.fasta
- Dataset 2/4848_filtered_aligned_trimmed.fasta
- Dataset 2/4889_filtered_aligned_trimmed.fasta
- Dataset 2/4890_filtered_aligned_trimmed.fasta
- Dataset 2/4893_filtered_aligned_trimmed.fasta
- Dataset 2/4932_filtered_aligned_trimmed.fasta
- Dataset 2/4942_filtered_aligned_trimmed.fasta
- Dataset 2/4951_filtered_aligned_trimmed.fasta
- Dataset 2/4954_filtered_aligned_trimmed.fasta
- Dataset 2/4989_filtered_aligned_trimmed.fasta
- Dataset 2/4992_filtered_aligned_trimmed.fasta
- Dataset 2/5018_filtered_aligned_trimmed.fasta
- Dataset 2/5032_filtered_aligned_trimmed.fasta
- Dataset 2/5034_filtered_aligned_trimmed.fasta
- Dataset 2/5038_filtered_aligned_trimmed.fasta
- Dataset 2/5064_filtered_aligned_trimmed.fasta
- Dataset 2/5090_filtered_aligned_trimmed.fasta
- Dataset 2/5116_filtered_aligned_trimmed.fasta
- Dataset 2/5123_filtered_aligned_trimmed.fasta
- Dataset 2/5131_filtered_aligned_trimmed.fasta
- Dataset 2/5138_filtered_aligned_trimmed.fasta
- Dataset 2/5162_filtered_aligned_trimmed.fasta
- Dataset 2/5163_filtered_aligned_trimmed.fasta
- Dataset 2/5168_filtered_aligned_trimmed.fasta
- Dataset 2/5177_filtered_aligned_trimmed.fasta
- Dataset 2/5188_filtered_aligned_trimmed.fasta
- Dataset 2/5200_filtered_aligned_trimmed.fasta
- Dataset 2/5206_filtered_aligned_trimmed.fasta
- Dataset 2/5220_filtered_aligned_trimmed.fasta
- Dataset 2/5257_filtered_aligned_trimmed.fasta
- Dataset 2/5264_filtered_aligned_trimmed.fasta
- Dataset 2/5271_filtered_aligned_trimmed.fasta
- Dataset 2/5273_filtered_aligned_trimmed.fasta
- Dataset 2/5280_filtered_aligned_trimmed.fasta
- Dataset 2/5296_filtered_aligned_trimmed.fasta
- Dataset 2/5299_filtered_aligned_trimmed.fasta
- Dataset 2/5304_filtered_aligned_trimmed.fasta
- Dataset 2/5318_filtered_aligned_trimmed.fasta
- Dataset 2/5326_filtered_aligned_trimmed.fasta
- Dataset 2/5328_filtered_aligned_trimmed.fasta
- Dataset 2/5333_filtered_aligned_trimmed.fasta
- Dataset 2/5335_filtered_aligned_trimmed.fasta
- Dataset 2/5343_filtered_aligned_trimmed.fasta
- Dataset 2/5347_filtered_aligned_trimmed.fasta
- Dataset 2/5355_filtered_aligned_trimmed.fasta
- Dataset 2/5357_filtered_aligned_trimmed.fasta
- Dataset 2/5366_filtered_aligned_trimmed.fasta
- Dataset 2/5398_filtered_aligned_trimmed.fasta
- Dataset 2/5404_filtered_aligned_trimmed.fasta
- Dataset 2/5406_filtered_aligned_trimmed.fasta
- Dataset 2/5421_filtered_aligned_trimmed.fasta
- Dataset 2/5422_filtered_aligned_trimmed.fasta
- Dataset 2/5426_filtered_aligned_trimmed.fasta
- Dataset 2/5427_filtered_aligned_trimmed.fasta
- Dataset 2/5428_filtered_aligned_trimmed.fasta
- Dataset 2/5430_filtered_aligned_trimmed.fasta
- Dataset 2/5434_filtered_aligned_trimmed.fasta
- Dataset 2/5449_filtered_aligned_trimmed.fasta
- Dataset 2/5454_filtered_aligned_trimmed.fasta
- Dataset 2/5460_filtered_aligned_trimmed.fasta
- Dataset 2/5463_filtered_aligned_trimmed.fasta
- Dataset 2/5464_filtered_aligned_trimmed.fasta
- Dataset 2/5469_filtered_aligned_trimmed.fasta
- Dataset 2/5477_filtered_aligned_trimmed.fasta
- Dataset 2/5489_filtered_aligned_trimmed.fasta
- Dataset 2/5502_filtered_aligned_trimmed.fasta
- Dataset 2/5513_filtered_aligned_trimmed.fasta
- Dataset 2/5528_filtered_aligned_trimmed.fasta
- Dataset 2/5531_filtered_aligned_trimmed.fasta
- Dataset 2/5536_filtered_aligned_trimmed.fasta
- Dataset 2/5551_filtered_aligned_trimmed.fasta
- Dataset 2/5562_filtered_aligned_trimmed.fasta
- Dataset 2/5578_filtered_aligned_trimmed.fasta
- Dataset 2/5594_filtered_aligned_trimmed.fasta
- Dataset 2/5596_filtered_aligned_trimmed.fasta
- Dataset 2/5599_filtered_aligned_trimmed.fasta
- Dataset 2/5614_filtered_aligned_trimmed.fasta
- Dataset 2/5620_filtered_aligned_trimmed.fasta
- Dataset 2/5634_filtered_aligned_trimmed.fasta
- Dataset 2/5639_filtered_aligned_trimmed.fasta
- Dataset 2/5644_filtered_aligned_trimmed.fasta
- Dataset 2/5656_filtered_aligned_trimmed.fasta
- Dataset 2/5660_filtered_aligned_trimmed.fasta
- Dataset 2/5664_filtered_aligned_trimmed.fasta
- Dataset 2/5670_filtered_aligned_trimmed.fasta
- Dataset 2/5699_filtered_aligned_trimmed.fasta
- Dataset 2/5702_filtered_aligned_trimmed.fasta
- Dataset 2/5703_filtered_aligned_trimmed.fasta
- Dataset 2/5716_filtered_aligned_trimmed.fasta
- Dataset 2/5721_filtered_aligned_trimmed.fasta
- Dataset 2/5733_filtered_aligned_trimmed.fasta
- Dataset 2/5744_filtered_aligned_trimmed.fasta
- Dataset 2/5770_filtered_aligned_trimmed.fasta
- Dataset 2/5772_filtered_aligned_trimmed.fasta
- Dataset 2/5791_filtered_aligned_trimmed.fasta
- Dataset 2/5802_filtered_aligned_trimmed.fasta
- Dataset 2/5815_filtered_aligned_trimmed.fasta
- Dataset 2/5816_filtered_aligned_trimmed.fasta
- Dataset 2/5821_filtered_aligned_trimmed.fasta
- Dataset 2/5822_filtered_aligned_trimmed.fasta
- Dataset 2/5840_filtered_aligned_trimmed.fasta
- Dataset 2/5841_filtered_aligned_trimmed.fasta
- Dataset 2/5842_filtered_aligned_trimmed.fasta
- Dataset 2/5843_filtered_aligned_trimmed.fasta
- Dataset 2/5849_filtered_aligned_trimmed.fasta
- Dataset 2/5853_filtered_aligned_trimmed.fasta
- Dataset 2/5857_filtered_aligned_trimmed.fasta
- Dataset 2/5858_filtered_aligned_trimmed.fasta
- Dataset 2/5859_filtered_aligned_trimmed.fasta
- Dataset 2/5865_filtered_aligned_trimmed.fasta
- Dataset 2/5866_filtered_aligned_trimmed.fasta
- Dataset 2/5870_filtered_aligned_trimmed.fasta
- Dataset 2/5893_filtered_aligned_trimmed.fasta
- Dataset 2/5894_filtered_aligned_trimmed.fasta
- Dataset 2/5899_filtered_aligned_trimmed.fasta
- Dataset 2/5910_filtered_aligned_trimmed.fasta
- Dataset 2/5913_filtered_aligned_trimmed.fasta
- Dataset 2/5918_filtered_aligned_trimmed.fasta
- Dataset 2/5919_filtered_aligned_trimmed.fasta
- Dataset 2/5921_filtered_aligned_trimmed.fasta
- Dataset 2/5922_filtered_aligned_trimmed.fasta
- Dataset 2/5926_filtered_aligned_trimmed.fasta
- Dataset 2/5933_filtered_aligned_trimmed.fasta
- Dataset 2/5936_filtered_aligned_trimmed.fasta
- Dataset 2/5940_filtered_aligned_trimmed.fasta
- Dataset 2/5941_filtered_aligned_trimmed.fasta
- Dataset 2/5943_filtered_aligned_trimmed.fasta
- Dataset 2/5944_filtered_aligned_trimmed.fasta
- Dataset 2/5945_filtered_aligned_trimmed.fasta
- Dataset 2/5949_filtered_aligned_trimmed.fasta
- Dataset 2/5950_filtered_aligned_trimmed.fasta
- Dataset 2/5958_filtered_aligned_trimmed.fasta
- Dataset 2/5960_filtered_aligned_trimmed.fasta
- Dataset 2/5968_filtered_aligned_trimmed.fasta
- Dataset 2/5974_filtered_aligned_trimmed.fasta
- Dataset 2/5977_filtered_aligned_trimmed.fasta
- Dataset 2/5980_filtered_aligned_trimmed.fasta
- Dataset 2/5981_filtered_aligned_trimmed.fasta
- Dataset 2/5990_filtered_aligned_trimmed.fasta
- Dataset 2/6000_filtered_aligned_trimmed.fasta
- Dataset 2/6003_filtered_aligned_trimmed.fasta
- Dataset 2/6004_filtered_aligned_trimmed.fasta
- Dataset 2/6016_filtered_aligned_trimmed.fasta
- Dataset 2/6026_filtered_aligned_trimmed.fasta
- Dataset 2/6029_filtered_aligned_trimmed.fasta
- Dataset 2/6034_filtered_aligned_trimmed.fasta
- Dataset 2/6036_filtered_aligned_trimmed.fasta
- Dataset 2/6038_filtered_aligned_trimmed.fasta
- Dataset 2/6041_filtered_aligned_trimmed.fasta
- Dataset 2/6048_filtered_aligned_trimmed.fasta
- Dataset 2/6050_filtered_aligned_trimmed.fasta
- Dataset 2/6051_filtered_aligned_trimmed.fasta
- Dataset 2/6068_filtered_aligned_trimmed.fasta
- Dataset 2/6072_filtered_aligned_trimmed.fasta
- Dataset 2/6098_filtered_aligned_trimmed.fasta
- Dataset 2/6110_filtered_aligned_trimmed.fasta
- Dataset 2/6114_filtered_aligned_trimmed.fasta
- Dataset 2/6119_filtered_aligned_trimmed.fasta
- Dataset 2/6128_filtered_aligned_trimmed.fasta
- Dataset 2/6130_filtered_aligned_trimmed.fasta
- Dataset 2/6139_filtered_aligned_trimmed.fasta
- Dataset 2/6148_filtered_aligned_trimmed.fasta
- Dataset 2/6164_filtered_aligned_trimmed.fasta
- Dataset 2/6175_filtered_aligned_trimmed.fasta
- Dataset 2/6176_filtered_aligned_trimmed.fasta
- Dataset 2/6198_filtered_aligned_trimmed.fasta
- Dataset 2/6216_filtered_aligned_trimmed.fasta
- Dataset 2/6221_filtered_aligned_trimmed.fasta
- Dataset 2/6226_filtered_aligned_trimmed.fasta
- Dataset 2/6227_filtered_aligned_trimmed.fasta
- Dataset 2/6238_filtered_aligned_trimmed.fasta
- Dataset 2/6258_filtered_aligned_trimmed.fasta
- Dataset 2/6265_filtered_aligned_trimmed.fasta
- Dataset 2/6270_filtered_aligned_trimmed.fasta
- Dataset 2/6274_filtered_aligned_trimmed.fasta
- Dataset 2/6282_filtered_aligned_trimmed.fasta
- Dataset 2/6284_filtered_aligned_trimmed.fasta
- Dataset 2/6295_filtered_aligned_trimmed.fasta
- Dataset 2/6298_filtered_aligned_trimmed.fasta
- Dataset 2/6299_filtered_aligned_trimmed.fasta
- Dataset 2/6303_filtered_aligned_trimmed.fasta
- Dataset 2/6318_filtered_aligned_trimmed.fasta
- Dataset 2/6320_filtered_aligned_trimmed.fasta
- Dataset 2/6363_filtered_aligned_trimmed.fasta
- Dataset 2/6366_filtered_aligned_trimmed.fasta
- Dataset 2/6373_filtered_aligned_trimmed.fasta
- Dataset 2/6376_filtered_aligned_trimmed.fasta
- Dataset 2/6378_filtered_aligned_trimmed.fasta
- Dataset 2/6379_filtered_aligned_trimmed.fasta
- Dataset 2/6383_filtered_aligned_trimmed.fasta
- Dataset 2/6384_filtered_aligned_trimmed.fasta
- Dataset 2/6387_filtered_aligned_trimmed.fasta
- Dataset 2/6389_filtered_aligned_trimmed.fasta
- Dataset 2/6393_filtered_aligned_trimmed.fasta
- Dataset 2/6398_filtered_aligned_trimmed.fasta
- Dataset 2/6401_filtered_aligned_trimmed.fasta
- Dataset 2/6404_filtered_aligned_trimmed.fasta
- Dataset 2/6405_filtered_aligned_trimmed.fasta
- Dataset 2/6406_filtered_aligned_trimmed.fasta
- Dataset 2/6407_filtered_aligned_trimmed.fasta
- Dataset 2/6412_filtered_aligned_trimmed.fasta
- Dataset 2/6420_filtered_aligned_trimmed.fasta
- Dataset 2/6432_filtered_aligned_trimmed.fasta
- Dataset 2/6439_filtered_aligned_trimmed.fasta
- Dataset 2/6447_filtered_aligned_trimmed.fasta
- Dataset 2/6448_filtered_aligned_trimmed.fasta
- Dataset 2/6450_filtered_aligned_trimmed.fasta
- Dataset 2/6454_filtered_aligned_trimmed.fasta
- Dataset 2/6458_filtered_aligned_trimmed.fasta
- Dataset 2/6459_filtered_aligned_trimmed.fasta
- Dataset 2/6460_filtered_aligned_trimmed.fasta
- Dataset 2/6462_filtered_aligned_trimmed.fasta
- Dataset 2/6483_filtered_aligned_trimmed.fasta
- Dataset 2/6487_filtered_aligned_trimmed.fasta
- Dataset 2/6488_filtered_aligned_trimmed.fasta
- Dataset 2/6492_filtered_aligned_trimmed.fasta
- Dataset 2/6494_filtered_aligned_trimmed.fasta
- Dataset 2/6496_filtered_aligned_trimmed.fasta
- Dataset 2/6498_filtered_aligned_trimmed.fasta
- Dataset 2/6500_filtered_aligned_trimmed.fasta
- Dataset 2/6506_filtered_aligned_trimmed.fasta
- Dataset 2/6507_filtered_aligned_trimmed.fasta
- Dataset 2/6527_filtered_aligned_trimmed.fasta
- Dataset 2/6528_filtered_aligned_trimmed.fasta
- Dataset 2/6533_filtered_aligned_trimmed.fasta
- Dataset 2/6538_filtered_aligned_trimmed.fasta
- Dataset 2/6540_filtered_aligned_trimmed.fasta
- Dataset 2/6544_filtered_aligned_trimmed.fasta
- Dataset 2/6550_filtered_aligned_trimmed.fasta
- Dataset 2/6552_filtered_aligned_trimmed.fasta
- Dataset 2/6559_filtered_aligned_trimmed.fasta
- Dataset 2/6563_filtered_aligned_trimmed.fasta
- Dataset 2/6570_filtered_aligned_trimmed.fasta
- Dataset 2/6572_filtered_aligned_trimmed.fasta
- Dataset 2/6601_filtered_aligned_trimmed.fasta
- Dataset 2/6620_filtered_aligned_trimmed.fasta
- Dataset 2/6631_filtered_aligned_trimmed.fasta
- Dataset 2/6639_filtered_aligned_trimmed.fasta
- Dataset 2/6641_filtered_aligned_trimmed.fasta
- Dataset 2/6649_filtered_aligned_trimmed.fasta
- Dataset 2/6652_filtered_aligned_trimmed.fasta
- Dataset 2/6660_filtered_aligned_trimmed.fasta
- Dataset 2/6667_filtered_aligned_trimmed.fasta
- Dataset 2/6685_filtered_aligned_trimmed.fasta
- Dataset 2/6689_filtered_aligned_trimmed.fasta
- Dataset 2/6713_filtered_aligned_trimmed.fasta
- Dataset 2/6717_filtered_aligned_trimmed.fasta
- Dataset 2/6732_filtered_aligned_trimmed.fasta
- Dataset 2/6738_filtered_aligned_trimmed.fasta
- Dataset 2/6746_filtered_aligned_trimmed.fasta
- Dataset 2/6779_filtered_aligned_trimmed.fasta
- Dataset 2/6780_filtered_aligned_trimmed.fasta
- Dataset 2/6782_filtered_aligned_trimmed.fasta
- Dataset 2/6785_filtered_aligned_trimmed.fasta
- Dataset 2/6792_filtered_aligned_trimmed.fasta
- Dataset 2/6797_filtered_aligned_trimmed.fasta
- Dataset 2/6825_filtered_aligned_trimmed.fasta
- Dataset 2/6848_filtered_aligned_trimmed.fasta
- Dataset 2/6854_filtered_aligned_trimmed.fasta
- Dataset 2/6859_filtered_aligned_trimmed.fasta
- Dataset 2/6865_filtered_aligned_trimmed.fasta
- Dataset 2/6875_filtered_aligned_trimmed.fasta
- Dataset 2/6882_filtered_aligned_trimmed.fasta
- Dataset 2/6883_filtered_aligned_trimmed.fasta
- Dataset 2/6909_filtered_aligned_trimmed.fasta
- Dataset 2/6913_filtered_aligned_trimmed.fasta
- Dataset 2/6914_filtered_aligned_trimmed.fasta
- Dataset 2/6924_filtered_aligned_trimmed.fasta
- Dataset 2/6946_filtered_aligned_trimmed.fasta
- Dataset 2/6947_filtered_aligned_trimmed.fasta
- Dataset 2/6954_filtered_aligned_trimmed.fasta
- Dataset 2/6955_filtered_aligned_trimmed.fasta
- Dataset 2/6958_filtered_aligned_trimmed.fasta
- Dataset 2/6961_filtered_aligned_trimmed.fasta
- Dataset 2/6962_filtered_aligned_trimmed.fasta
- Dataset 2/6968_filtered_aligned_trimmed.fasta
- Dataset 2/6977_filtered_aligned_trimmed.fasta
- Dataset 2/6978_filtered_aligned_trimmed.fasta
- Dataset 2/6979_filtered_aligned_trimmed.fasta
- Dataset 2/6992_filtered_aligned_trimmed.fasta
- Dataset 2/6995_filtered_aligned_trimmed.fasta
- Dataset 2/7021_filtered_aligned_trimmed.fasta
- Dataset 2/7028_filtered_aligned_trimmed.fasta
- Dataset 2/7029_filtered_aligned_trimmed.fasta
- Dataset 2/7067_filtered_aligned_trimmed.fasta
- Dataset 2/7111_filtered_aligned_trimmed.fasta
- Dataset 2/7128_filtered_aligned_trimmed.fasta
- Dataset 2/7136_filtered_aligned_trimmed.fasta
- Dataset 2/7141_filtered_aligned_trimmed.fasta
- Dataset 2/7174_filtered_aligned_trimmed.fasta
- Dataset 2/7194_filtered_aligned_trimmed.fasta
[truncated: 16 more entries]
