# Supplementary material for: Morphological and molecular evidence support the inclusion of Mycetia hainanensis in Mouretia (Rubiaceae)
Source: PhytoKeys. 2026 Feb 5;270:273–88. doi: 10.3897/phytokeys.270.180324 (PMC12902767; doi:10.3897/phytokeys.270.180324)
Supplement: Supplementary material 4 — Dataset of 315 nuclear genes used in this study [file phytokeys-270-273_article-180324__-s004.zip › Dataset 2/4471_filtered_aligned_trimmed.fasta]

>Theligonum_cynocrambe_ERR5033810
??????????????????????????????????????????????????????tatatt
atgccactagatttaggtgctaaaggtagctgccaaatcggaggaaatgtctcaacaaat
gctggtggacttcgccttctgcgatatggttcacttcatggtactgtacttggtcttgaa
gctgttttggcagatggtactctgcttgatatgcttggcactttaagaaaagataatact
ggatacgaccttaaacatttgtttataggtaaacagtaatagctttacatagtt??????
????????????????????????????????????????????????????????????
????????????????????????????????????????????????????????????
????????????????????????????????????????????????????????????
????????????????????????????????????????????????????????????
????????????????????????????????????????????????????????????
???????????????????????????????????????????????????
>Anthospermum_thymoides_ERR9883532
gtattggtttgtgaagctggatgcatattggaaaacctcatctctttccttgattttatt
atgccactagatttaggtgctaaaggtagctgccaaattggaggaaatgtctcaactaat
gctggtgggcttcggcttgtgcgctatggttcacttcatggcactgtacttggtatagaa
gctgttatggcaaatggcactgtgcttgatatgcttggcaccttaagaaaagacaatact
ggatatgaccttaagcatttgtttataggaagtgaaggatctttgggaatagttacaaag
gtttccattctcacacctccaaagttgtcctcagtcaaccttgctttccttgcttgttca
gattactatagctgccagaaacttttgttggaagcaaaaaggaagcttggggaaatcttg
tcagcttttgagtttctggattctctgaaacatttggatggtgttcgcaatcctttacct
ccttcaattcacaacttctatatactgattgagacaactggaagtaacgaatcttttgac
aaggagaaccttgaggcctttcttcttcgttcaatggaaagtggtttggtaaccgatgga
gttcttgctcaagatatgaatcaagcgtcctcattttggcgtattcgtgag
>Argostemma_elatostemma_ERR9883520
??????????????????????????????????????????????????????tatatt
atgccactagatttaggtgctaaaggtagctgccaaattggaggaaatgtctcaactaat
gctggtgggcttcggcttctgcggtatggttcacttcatggtaatgtacttggtcttgaa
gctgttttggcaaatggtactgtgcttgatatgcttggcactttaagaaaagataacact
ggatatgaccttaagcatttgtttataggaagtgaaggatctttggggatagttacaaag
gtttcgattcttatacctccaaagttgtcttcagtcaacctagctttccttgcttgttca
gattactctagctgccagaaacttttgttggaagcaaaaaggaagcttggggaaatctta
tccgcatttgagttcctggat???????????????????????????????????????
????????????????????????????????????????????????????????????
???gagaagcttgaggccttccttcttcacgcaatggaaattggtttggtaacggatgga
gttcttgctcaagatatgaatcaagcatcctccttttggcatatccgtgag
>Chamaepentas_hindsioides_ERR9883496
??????????????????????????????????????????????????????tttatt
atgccactagatttaggtgctaaaggaagctgccaaattggaggaaatgtctcaactaat
gctggtgggcttcggcttctgcggtatggttcacttcatggtactgtacttggtctagag
gctgttttggcaaatggtactgtgcttgatatgcttggcactttaagaaaagataatact
ggatacgatcttaagcatttgtttataggaagtgaaggatctttgggaatagttacaaag
gtttcgattcttacacctccaaagttgtcttccatcaacatagctttccttgcttgttcg
gattactctagctgccagaaacttttgttggaagcaaaaaggaaacttggggaaatctta
tccgcattcgagtttctagatgttctgaaacatttggatggcgttcgcaatcctttacct
ccttcaattcacaacttctatatactgattgagacaactggaagtaacgaatcttatgac
aaggagaaccttgaggccttccttcttcgtgcaatggaaagtggtttggtaactgatgga
gttcttgcacaagatatgaatcaagcatcctcgttttggcatattcgtgag
>Clarkella_nana_ERR9883563
??????????????????????????????????????????????????????tatatt
atgccactagatttaggtgctaaaggtagctgccaaattggaggaaatgtctccactaat
gctggtgggcttcggcttctgcgctatggttcacttcatggtactgtacttggtcttgaa
gctgttttggcaaatggtactgtgcttgatatgcttggcactttaaggaaagataatact
ggatatgaccttaagcatctgtttataggaagtgaaggatctttgggaatagttacaaag
gtttcgattcttatacctccaaagttgtcttcagtcaacctagctttccttgcttgt???
????????????????????????????????????????????????????????????
????????????????????????????????????????????????????????????
????????????????????????????????????????????????????????????
????????????????????????????????????????????????????????????
???????????????????????????????????????????????????
>Coccocypselum_condalia_ERR9883533
??????????????????????????????????????????????????????tttgtt
atgccactagatttaggtgctaaagggagctgccagattggaggaaatgtctcaactaat
gctggtgggcttcggcttctgcggtatggttcacttcacggctgtgtacttggtcttgaa
gctgttttggcaaatggtactgtgcttgatatgcttggtactttgagaaaagataatact
ggatatgaccttaagcatttgtttataggaagtgaaggatctttgggtattgttacaaag
gtctcaattctcacacctccaaagttgtcatctgtcaacctagctttccttgcttgttca
gactactccagctgccag??????????????????????????????????????????
????????????????????????????????????????????????????????????
????????????????????????????????????????????????????????????
???gagacccttgaggcattccttcttcgttcaatggaaaatggtttggtaactgatgga
gttattgcacaagatttgaatcaagcatcatcattttggcatattcgtgag
>Cruckshanksia_pumila_ERR9883536
??????????????????????????????????????????????????????tttatt
atgccactagatttaggggctaaagggagctgccaagttggaggaaatgtcgcaactaat
gctggtgggcttcggcttctacggtatggttcgcttcatggcagtgtacttggtcttgaa
gctgttttggcaaatggtactgtgcttgatatgcttggcactttgagaaaagataatact
ggatatgaccttaagcatttgtttataggaagtgaaggatctttgggtgttgttacaaag
gtttcaattcttacacctccaaagttgtcctctgtcaacctagctttccttgcttgtcca
gattactccagctgccag??????????????????????????????????????????
????????????????????????????????????????????????????????????
????????????????????????????????????????????????????????????
???gagaaccttgaggcattccttcttggtgcgatggaaagtggtttggtaactgatgga
gttattgcacaagatatgaatcaagcatcatcgttttggcgcattcgtgag
>Cyanoneuron_cyaneum_ERR9883481
gtattggtttgtgaagctggatgcatattggaaaacctgatttctttccttgattatatt
atgccactagatttaggtgctaaaggtagctgccaaattggaggaaatgtctcaactaat
gctggtgggcttcgacttgtgcgatatggttcacttcatggtaccgtacttggtcttgaa
gctgttttggcagatggtactgtgcttgatatgcttggcactttaagaaaagataatact
ggatacgaccttaagcatttgtttataggaagtgaaggatctttgggaatagttacaaag
gtttcgattcttacacctccaaagttgtcttcagtcaacctagctttccttgcttgttcg
gattactctagctgccagaaacttttgttggaagcaaaaaggaagcttggggaaatctta
tccgcatttgagttcctggattccctgaaacatttggatggtgttcgcaatccattacct
ccttcaattcacaacttctatatactgattgagacaactggaagtaacgaatcttttgac
aaggagaaccttgaggccttccttcttcgttcaatggaaagtggtttggtaacggatgga
gttcttgctcaagatatgaatcaaacatcctcattttggcgtattcgtgag
>Danais_nigra_ERR9883478
????????????????????????????????????????????????????????????
????????????????????????????????????????????????????????????
???????????????????????????????????????????????????ggtctggaa
gctgttttagcaaatggtgatgtgcttgatatgcttggcactttacgtaaagataacact
ggatatgacttaaagcatttgtttataggaagtgaaggatccctgggaatcgtaactaaa
gtttctatacttactcctcccaagctatcttcagtaaatgtagcttttcttgcatgcaaa
gattattttagctgtcagaaacttttgttggaagcaaaaaggaagcttggggaaatctta
tctgcattcgagtttctggattctctgaaacatttggatggtgtacgcaatcctttacct
ccttcaattcacaacttctatatactgattgagacaactggaagtaacgaatcttttgac
aaggagaaccttgaggccttccttcttcattcaatggaaagtggtttggtatctgatgga
gttgttgctcaagatatgaatcaagcatcctcattttggcgtattcgtgag
>Dunnia_sinensis_ERR9883505
??????????????????????????????????????????????????????tatatt
atgccactagatttaggtgctaaaggtagctgccaaattggaggaaatgtctcaactaat
gccggtgggcttcggcttctgcggtatggttcacttcatggtactgtactcggtcttgaa
gctgttttggcaaatggtactgtgcttgatatgcttggcactttaagaaaagataatact
ggatatgaccttaagcatttgtttataggaagtgaaggatctttgggaatagttacaaag
gtttcgattcttacacctccaaaattatcttctgtcaacctagctttccttgcttgttca
gattacttttgcatccagaaacttttgttggaagcaaaaaggaagcttggggaaatctta
tcagcatttgagttcctggatgttctgaaacatttggatggtgttcgcaatcctttacct
ccttcaattcacaacttctatatactgattgagacaactggaagtaacgaatcttttgac
aaggagaaccttgaggccttccttcttcgttcgatggaaagtggtttggtaacagatgga
gttcttgctcaagatatgaatcaagcatcctcattttggcatattcgtgag
>Mouretia_larsenii_ERR9883550
??????????????????????????????????????????????????????tatatt
atgccactagatttaggtgctaaaggtagctgccaaattggaggaaatgtctccactaat
gctggtgggcttcgtcttctgcggtatggttcacttcatggtactgtacttggtcttgaa
gctgttttggcaaatggtactgtgcttgatatgcttggcactttaagaaaagataatact
ggatatgaccttaagcatttgtttataggaagtgaaggatctttgggaatagttacaaag
gtttcgattcttatacctccaaagttgtcttcagtcaacctagctttccttgcttgttca
gattactctagctgccagaaacttttgttggaagcaaaaaggaagcttggggaaatcttg
tccgcatttgagttcctggatgttctgaaacatttggatggtgttcgcaatccttttcct
ccttcaattcacaacttctatatactgattgagacaactggaagtaacgaatcttttgac
agggagaagcttgaggccttccttcttcatgcaatggaaattggtttggtaacggatgga
gttcttgctcaagatatgaatcaagcatcctccttttggcatatccgtgag
>Mycetia_bracteata_ERR9883494
??????????????????????????????????????????????????????tatatt
atgccactagatttaggtgctaaaggtagctgccaaattggaggaaatgtctccactaat
gctggtgggcttcggcttctgcggtatggttcacttcatggtactgtacttggtcttgaa
gctgttttggcaaatggtactgtgcttgatatgcttggcactttaagaaaagataatact
ggatatgaccttaagcatttgtttataggaagtgaaggatctttgggaatagttacaaag
gtttcgattcttgtacctccaaagttgtcttcagtcaacctagctttccttgcttgttca
gattactctagctgccag??????????????????????????????????????????
????????????????????????????????????????????????????????????
????????????????????????????????????????????????????????????
???gagaagcttgaggccttccttcttcatgcaatggaaattggtttggtaatggatgga
gttcttgctcaagatatgaatcaagcatcctccttttggcatatccgtgag
>Mycetia_hainanensis_H401
????????????????????????????????????????????????????????????
?????????gatttaggtgctaaaggtagctgccaaattggaggaaatgtctccactaat
gctggtgggcttcggcttctgcggtatggttcacttcatggtactgtacttggtcttgaa
gctgttttggcaaatggtactgtgcttgatatgcttggcactttaagaaaagataatact
ggatatgaccttaagcatttgtttataggaagtgaaggatctttgggaatagttacaaag
gtttcgattctgatacctccaaagttgtcttcagtcaacctagctttccttgcttgttca
gattactctagctgccagaaacttttgttggaagcaaaaaggaagcttggggaaatcttg
tccgcatttgagttcctggattct????????????????????????????????????
????????????????????????????????????????????????????????????
???ga------------------------tgcaatg????????????????????????
???????????????????????????????????????????????????
>Neohymenopogon_parasiticus_ERR9883558
gtattggtttgtgaagctggatgcatattggaaaacctgatttcttttctcgattatatt
atgccactagatttaggtgctaaaggtagctgccaaattggaggaaatgtctcaactaat
gctggtgggcttcggcttctgcgatatggttcacttcatggtactgtacttggtcttgaa
gctgttttggcaaatggtactgtgcttgatatgcttggcactttaagaaaagataatact
ggatatgaccttaagcatttgtttataggaagtgaaggatctttgggaatagttacaaag
gtttcgattcttatacctccaaagttgtcttcagtcaacctagctttccttgcttgttca
gattactctagctgccagaaacttttgttggaagcaaaaaggaagcttggggaaatctta
tccgcatttgagttcctggattct????????????????????????????????????
????????????????????????????????????????????????????????????
???gagaagcttgaggccttccttcttcatgcaatggaaattggtttggtaacggatgga
gttcttgctcaagatatgaatcaagcatcctccttttggcatatccgtgag
>Oldenlandia_herbacea_ERR9883552
gtattggtttgtgaagctgggtgcatattggaaaacctgatatctttccttgattttatt
atgccactggatttaggtgctaaaggaagctgccaaattggaggaaatgtctcaactaat
gctggtgggcttcggcttctgcggtatggttcccttcatggtactgtacttggtcttgaa
gctgttttggcaaatggtactgtgcttgatatgcttggcactttaagaaaagataataca
ggatatgaccttaaacatttgtttataggaagtgaagggtctttgggaattgttacaaag
gtttcaattcttacacctccaaagttgccctcagtcaacattgctttccttgcttgttca
gattactctagctgccag??????????????????????????????????????????
????????????????????????????????????????????????????????????
????????????????????????????????????????????????????????????
???gagaaccttgaggccttccttcttcatgcaatggaaactgggttggtagcagatggt
gttcttgcgcaagatatgaatcaagcatcctcgttttggcatattcgagag
>Paederia_ciliata_ERR9883513
??????????????????????????????????????????????????????tatatt
atgccactagatttaggtgctaaaggtagctgccaaattggaggaaatgtctcaactaat
gctggtgggcttcggcttctgcggtatggttcacttcatgctaacatacttggtcttgaa
gctgttttggcaaatggtactgtgcttgatatgcttggtactttaagaaaagacaatact
ggatacgatcttaagcatctgtttattggaagtgaaggatctctgggaatagttaccaag
gtttcaattcttacacctccgaagttgtcttctgtcaacctagctttccttgcttgttcc
gattacctcagctgtcagaaacttttgctggaagcaaaaaggaagcttggggaaatctta
tccgcatttgagttcctggattct????????????????????????????????????
????????????????????????????????????????????????????????????
???gagaaccttgaggccttccttcttcgttcaatggaaagtggtttggtaactgatgga
gttcttgcccaagatatgaatcaagcatcttctttttggcatatccgtgag
>Plocama_tinctoria_ERR9883529
gtattggtttgtgaagctggatgcatattggaaaacctgatttctttccttgattatatt
atgccactagatttaggtgctaaaggtagctgccaaattggaggaaatgtctcaactaat
gctggtggacttcgccttcttcggtatggttcacttcatggtactgtacttggtcttgaa
gctgttttggcagacggtaccgtgcttgatatgcttagcactttaagaaaagataatact
ggatacgaccttaaacatttgtttataggaagtgaaggatctctgggggtagtaacaaag
gtttcgattcttacacctccaaagttgtcttctgtcaacctagctttccttgcttgttca
gattactctagctgtcagg?????????????????????????????????????????
????????????????????????ctgaaacatttggatggtgttcgcaatcctttacct
ccttcaatacacaacttctatatactgattgagacaactggaagtaacgaatcttttgac
aag?????????????????????????????????????????????????????????
???????????????????????????????????????????????????
