# Supplementary material for: Morphological and molecular evidence support the inclusion of Mycetia hainanensis in Mouretia (Rubiaceae)
Source: PhytoKeys. 2026 Feb 5;270:273–88. doi: 10.3897/phytokeys.270.180324 (PMC12902767; doi:10.3897/phytokeys.270.180324)
Supplement: Supplementary material 4 — Dataset of 315 nuclear genes used in this study [file phytokeys-270-273_article-180324__-s004.zip › Dataset 2/4527_filtered_aligned_trimmed.fasta]

>Rubia_peregrina_ERR5033650
??????????????????attggtggagggggaagagaacattcactttgctatgcattg
gagcgctctccctcatgtgatgctgtcctctgtgctacaggcaatgtggggatttccagt
tcaggacatgccacatgtattccagatttagatatctctgatagctctgcagtgatctca
ttttgccgtaagtggggagttggattagttgttgttggaccggaggctcctcttgttgca
ggtctcgctaatgatcttgtcaaagccgggatcccaacttttggcccttcttcagaggct
gctgctcttgaaggctccaagaactttatgaagagcatttgtgacaaatatgaaattccc
accgcaaagtatagagcatttacggatcctagtgccgcaaaagactatatcaaagagcaa
ggtgcccccattgttgtaaaagcagatggtctagctgctgggaaaggagttattgtcgcc
atgacacttgaagaggcatatgatgctgtggattcaatgctcgtcaaaggtgattttggt
tctgccggtggctgtgttgtggtcgaggaattcttggaaggggaagaagcatcgtttttt
gcaatagtggatggagagaatgctatccctttagaatctgcgcaggaccataaacgagtc
ggggatggtgatacaggaccaaatactggtggaatgggggcatattctcctgcaccagtt
ttgacgaaagaactcgaatccgtggttatggaatctataattcttcctactgtgaaagga
atggcgaatgaaggatgcaaatttgtctccggattg????????????????????????
????????????????????????????????????????????????????????????
???
>Theligonum_cynocrambe_ERR5033810
????????????????????????????????????????????????????????????
????????????????????????????????????????????????????????????
???????????????????????????????????????????????????????tctca
ttttgc--aaaatggggagttggactagttgttattggaccagaggctcctcttgttacg
agtcttgctaatgatgcagttaaagtcggaatcccaactttcggtccctcttcagaggct
gctgctcttgaaggctccaagaactttatgaagagcatttgcgacaaatatggaattccg
acggccaagtatatgatgcttgtcaaaggtactgcagcaaaagactatatcgaagagcaa
ggagctcccatcgttgttaaagcagatggtctagccgctggaaaaggagttattgtcgcc
atgacacttgaagaagcatatgacgctgtagatatgatgcttgtcaaaggtgatttcggt
tctgctggttgtcgtgttgtagtcgaggaatatctggaaggagaagaagcatcatttttt
gcaatagtagatggggagaacgccattcctttagaatctgcgcaggaccataaaagagtc
ggggagggtgatacagggccaaacactggtgggatgggcgcatattctcctgcaccagtt
ttgacgaaagacctccagtctgtggtaatggaatctataatacaccctactgtgaaagga
atggcaaatgaaggatgcaaatttgtcggggtcttgtatgccgggctcatgatcgagaag
aagtctggattaccaaagttaattgagtataatgtccgctttggagatccagagtgtcag
gtc
>Anthospermum_thymoides_ERR9883532
agggtgactgtgttggtgattggaggaggaggcagggaacatgcactttgtcatgcactg
aatcgagctccatcatgtgatgctatcttttgtgccccaggcaatgcgggaatctccagc
tctggggatgcaacttgcatctctgaccttgatgtccttgatagctctgcagtgatctca
ttttgccgcaaatggggagttgggctagttgttgttggaccagaggctcctcttgttgca
ggtcttgctaatgatcttgttaaagctggaatcccaacttttggtccttcttcagaggct
gctgctcttgaaggctccaagaactttatgaagaatatttgtgacaaatacggaattccc
acggccaagtatagagcatttactgatcctactgccgcaaaagactatattaaagagcaa
ggtgctcccattgttgttaaagcagatggtctagccgctgggaaaggggttattgttgcc
atgacacttcaggaagcatacgatgctatagacataatgcttgtcaaaggtgaatttggc
tctgctggttgccgagttgttattgaggaatatttggaaggagaagaagcatcgtttttt
gcaatagtagatggggagaatgctattcctttagaatctgcccaggaccataaacgagtg
ggggatggtgatacagggccaaatactggtggaatgggggcatattctcctgcaccagtt
ttgacgaaggaactggaatctgtggttatggaatcaatcattattcccactgtaaaagga
atggcaaatgaaggatgcaaatttgttggggttttgtatgctggtctcatgattgagaag
aagtctggattgccaaagttaatcgagtacaatgtccgctttggagatccagagtgtcag
gtt
>Argostemma_elatostemma_ERR9883520
agggtggttgtcttggtgattggaggaggaggcagggagcatgcactttgtcatgcactg
caacgagccccgtcgtgtgatgctgtcttttgtgccccaggcaatgctggaatttccaac
tctggggatgcaacttgcatcgctgaccttgatatccttgatagctctgcagtaatctca
ttttgccgtgactggggagttggactagttgttgttggacctgaggcccctcttgttgca
ggtcttgctaatgatcttgttaaagctggaatcccaacttttggaccttcttcagaggct
gctgctcttgaaggctccaagaactttatgaagaggatttgtgacaaatatggaattcct
accgccaagtatagagcatttacagatcctactgctgcaaaagactatattaaagagcaa
ggtgctcccattgttgttaaagcagatggtctagctgctggaaaaggagttattgtcgcc
atgacacttgaggaagcatatgatgctgtagactcaatgcttgtcaaaggtgaatttggc
tctgctggttgccgggttgttgttgaggaatatttggaaggagaagaagcatcatttttt
gcactagtagatggggagaatgctattcctttagaatctgcacaggatcataaacgagtc
ggggatggtgatactgggccaaatactggtggaatgggggcatactctcctgcaccagtt
ttgacaaaagaactccaatccgtagttatggactttataattcttcccactgtaaaagga
atggcaaatgaaggatgcaaatttgttggggttttgtatgctggactcatgattgagaag
aagtctggattgccaaagttaattgagtataatgtccgctttggagatcccgagtgtcag
gtc
>Chamaepentas_hindsioides_ERR9883496
agggtggttgtgttggtaattggaggaggtggaagggaacacgcactttgtcatgcactg
aatcgagccccatcttgtgatgctgtcttttgtgccccaggcaatgctgggatttccaac
tccggggatgcaacttgcatctctgaccttgatgtccttgatagttctgcagtcatttca
ttttgccgcgattggggagttggactagttgttgttggacccgaggctcctcttgttgca
ggtcttgctaatgatcttgtcaaagctggaatcccaacttttggtccttcttcagaggct
gctgctcttgaaggctccaagaactttatgaagaggatttgtgacaaatatggaattcct
acagccaagtatagagcatttacagaccctactgctgcaaaagagtacattaaagagcaa
ggtgctcccattgttgttaaagcggatggtctagctgctgggaaaggagttattgttgcc
atgatacttgaggaggcatatgacgctgtagactcaatgcttgtcaaaggtgattttggc
tctgctggttgccgtattgttgtggaggaatatttggaaggagaagaagcatcatttttt
gcattagtagatggggagaatgctattcctttagaatctgcacaggaccataaacgagtc
ggggatggtgatacagggccaaatactggtggaatgggggcatattctcctgcaccagtt
ttgacgaaagaactccaatctgtggttatggaatctataattattcccactgtgaaagga
atggcaaatgaaggatgcaaatttgttggggttttgtatgctggactcatgattgagaag
aagtcgggattgcctaagctaattgagtataatgtccgctttggagatccggaatgccag
gtg
>Clarkella_nana_ERR9883563
agggtggttgttttggtgattggaggaggaggcagggaacatgcactctgtcatgcactt
caacgagctccgtcgtgtgatgctgtcttttgtgccccaggcaatgctggaatttccaac
tctggggatgcaacttgcatctccgaccttgatatccttgatagctctgcagtaatctca
ttttgccgtgattggggagtcggactagttgttgtaggacctgaggcccctcttgttgca
ggtcttgctaatgatcttgttaaagctggaatcccaacttttggaccttcttcagaggct
gctgctcttgaaggctccaagaactttatgaagaggatttgtgacaaatatggaatacct
accgccaag---------tttacagatcctactgccgcaaaagactatattaaagagcaa
ggtgctcccattgttgttaaagcagatggtctagccgctggaaaaggagttattgtcgcc
atgacacttgaggaagcatatgatgctgtagactcaatgcttgtcaaaggtgaatttggc
tctgctggttgccgggttgttgttgaggaatatttggaaggagaagaagcatcatttttt
gcactagtagatggggagaatgctattcctctagaatctgcacaagatcataaacgagta
ggggatggtgatacagggccaaatactggtggaatgggggcgtattctcctgcaccagtt
ttgacaaaagaactccaatccgtagttatggaatctataattcttcccactgtaaaagaa
atggcaaatgaaggatacaaatttgttggggttttgtatgcaggactcatgattgagaag
aagtctggattg????????????????????????????????????????????????
???
>Coccocypselum_condalia_ERR9883533
agggtggttgtgttggtgattggaggaggcggaagggaacacgcactttgtcatgcactg
aaacgagctccatcttgtgatgctgtcttttgtgccccaggcaatgctggaatttccaac
tctggagatgcaacttgcatctctgaccttgatatcctagatagctcaacagttatttca
ttttgccgtgattggggagttggattggttgttgttggaccagaggctcctcttgttgca
ggtcttgctaatgatcttgttaaagctggaatcccgacctttggtccttcttcagaggct
gctgctcttgaaggttccaagaattttatgaagagtatttgtgacaaatacggaattcct
actgccaagtatagagcattcatggattctactgctgcaaaagactatatcaaggagcaa
ggtgctcccattgttgttaaagcagatggtcttgccgctggaaaaggagttattgttgcc
atgacacttcaggaggcatatgatgctgtagactcaatgcttgtcaaaggtgattttggc
tctgctggttgtcgtgtagttgttgaggaatatctggaaggagaagaagcatcatttttt
gcactagtagatggggagaatgccattcctttagaatctgcacaggaccataaacgagtt
ggggatggtgatacagggccaaataccggtggaatgggggcttattctcctgcaccagtt
ttgacaaaagaacttcaatctgaggtcatgaagtccataattcttcccactgtgaaagga
atggcaaatgaaggatgcaaatttgttggggttttgtatgctggtctcatgattgagaag
aagtctggaatgccgaagttaattgagtataatgtgcgctttggagatccagaatgtcag
gtc
>Cruckshanksia_pumila_ERR9883536
agggtggtagtattggtgattggagga---ggaaggggacacgcactttgtcatgcactt
caacgagctccatcttgtgatgccgtcttttgtgccccaggcaatgctggaatttccaac
tctggggatgcaacttgcatctctgaccttgatatactagatagctcagcagttatctca
ttttgccgtgattggggagttggattagttgttgttggaccagaggctcctcttgttgca
ggtcttgctaacgatcttgttaaagctggaatcccaaccttcggtccttcttcagaagct
gctgctcttgaaggttccaagaattttatgaagagtatttgtgacaaatacggaattcct
acagccaag------------------------gctgcaaaagactatattaaggagcaa
ggtgctcccattgttgttaaagcagatggtctagccgctggaaaaggagttgttgtcgcc
atgacccttgaggaggcgtatgatgctgtggactcaatgcttgtcaaaggtgattttggg
tctgctggttgccgtgttgttgtggaggaatttttggaaggagaagaagcatcatttttt
gcactagtagatggggagaatgccattcctttagaatctgcacaagaccataaacgagtt
ggggatggtgatacagggccgaatactggtggaatgggggcttattctcctgcaccagtt
ttgacaaaagaactccaatctgtggtcatgaattctataattcttcccactgtgaaagga
atggcaaatgaaggttgcaaatttgttggggttttgtatgctggactcatgattgaaaaa
aagtctggcttgccgaagttaattgagtataatgtgcgctttggagatccagaatgtcag
gtg
>Cyanoneuron_cyaneum_ERR9883481
agggtggttgtgttggtgattggaggaggaggcagggaacacgcactttgtcatgcgctg
aaacgagctccatcgtgtgatgctgtcttttgtgccccaggcaatgctggaatttccaac
tctggggatgcaacttgcatccctgaccttgatgtccttgatagctctgcagtaatctca
ttttgccgtgactggggagttggactagttgttgttggacctgaggctcctcttgttgca
ggccttgctaatgatcttgttaaagctggaatcccaacttttggtccctcttcagaggct
gctgctcttgaaggctccaagaactttatgaagaggatttgtgacaaatatggaattcct
acggccaagtatagagcatttatggatcctactgccgcaaaagactatattaaagagcaa
ggtgctcccattgttgttaaagcagatggtctagccgctggaaaaggagttattgttgcc
atgacacttgaggaagcatatgatgctgtagactcaatgctggtcaaaggtgaatttggc
tctgctggttgccgtgttgttatcgaggaatatttggaaggagaagaagcatcatttttt
gcactagtagatggggagaatgctattcctttagaatctgcacaggatcataaacgagtt
ggggatggtgatacagggccaaatactggtggaatgggggcatattctcctgcaccagtt
ttgacgaaagaactccaatctgtggttatggaatcaataattcttcccactgtgaaagga
atggcaaatgaaggatgcaaattcattggggttttgtatgctggactcatgattgagaag
aagtctggattgccaaagttaattgagtataatgtccgctttggagatccagagtgtcag
gtc
>Danais_nigra_ERR9883478
agggtggttgtgttggtgattggaggaggaggaagggaacacgcgctttgtcatgcgctg
aaacgagctccatcatgtgatgctgtcttttgtgccccaggcaatgctggaatttccaac
tctggggatgcaacttgcatttctgaccttgatatccttgatagctctgcagtaatctca
ttttgccatgattggggagttggattagttgttgttggaccggaggctcctcttgttgca
ggtcttgctaatgatcttgttaaagctggaatcccaacttttggtccttcttcagaggct
gctgctctcgagggctccaaaaactttatgaaggggatttgtgacaaatatggaattcct
acggccaagtatagagcatttacggatcctactgccacaaaagactatattaaagagcaa
ggtgctcccattgttgttaaagcagatggtctagctgctggaaaaggagttattgtcgct
atgacacttgaggaggcatatgatgctgtagactcaatgcttgtcaaaggtgattttggc
tctgctggttgccgtgttgttgttgaggaatatttggaaggagaagaagcatcatttttt
gcactagtagatggggagaatgctattcctttagaatctgcgcaggaccataaacgagtt
ggggatggtgatacagggccaaatacgggtggaatgggggcatattctcctgcaccagtt
ttgacgaaagaactccaatctgtggttatggaatctataattcttcccactgtgaaagga
atggcaaatgaaggatgcaaatttgttggggttttgtatgctggactcatgattgagaag
aagtctggattgcctaagctaattgagtataatgtccgctttggagatccagagtgtcag
gtg
>Dunnia_sinensis_ERR9883505
agggtggttgtgttggtgattggaggaggaggcagggaacacgcactttgtcatgcgctg
aaacgagctccatcatgtgatgctgtcttctgtgccccaggcaatgctggaatttccaac
tcaggggatgcaactcgcatctctgaccttgatatccttgatagctctgcagtaatctca
ttttgccgtgattggggagttggactggttgtcattggacctgaggctcctcttgttgca
ggtcttgctaatgatctcagtaaagctggaatcccaacttttggtccttctgcagaggct
gctgctcttgaaggctccaagaattttatgaagaggatttgtgacaaatatggaattcct
acagccaagtatagagcatttacggatcctactgccgcaaaagactatattaatgagcaa
ggtgctcccattgttgttaaagcagatggtctagccgctggaaaaggagttattgttgcc
atgacgcttgaggaagcatgtgatgctgtagactcaatgcttgtcaaaggtgaatttggc
tctgctggttgccttgttgttgtcgaggaatttttggaaggagaagaagcatcatttttt
gcactagtagatggggagaatgcaattcctttagaatctgcacaggaccataaacgagtt
ggggatggtgatacagggccaaatactggtggaatgggggcatattctcctgcaccagtt
ttgacaaaagaacttcaatctgtggttatggaatctattattcttcccaccgtgaaagga
atggcaaatgaaggatgcaaatttgttggggttttatatgctggactcatgattgagagg
aagtctggattgccaaagttaattgagtataatgtccgctttggagatccagagtgccag
gtg
>Mouretia_larsenii_ERR9883550
agggtggttgttttggtgattggaggaggaggcagggaacacgcactttgtcatgcactg
caacgagctccgtcgtgtgatgctgtcttttgtgccccaggcaacgctggaatttccaac
tctggggatgcaacttgcatctctgaccttgatatccttgatagctctgcagtgatctca
ttttgccgtgactggggagttggactagttgttgtaggacctgaggcccctcttgttgca
ggtcttgctaatgatcttggtaaagctggaatcccaacttttggaccttcttcagaggct
gctgctcttgaaggctccaagaactttatgaagaggatttgtgacaaatatggaattcct
accgccaagtatagagcatttacagatcctactgccgcaaaagactatattaaagagcaa
ggtgctcccattgttgttaaagcagatggtctagccgctggaaaaggagttatcgtcgcc
atgacacttgaggaagcatatgatgctgtagactcaatgcttgtcaaaggtgaatttggc
tctgctggttgccgggttgttgttgaggaatatttggaaggagaagaagcatcatttttt
gcactagtagatggggagaatgctattcctttagaatctgcacaagatcataaacgagtc
ggggatggtgatacagggccaaatactggtggaatgggggcgtattctcctgcaccagtt
ttgacaaaagaactccaatccgtagttatggaatctataattcttcccactgtaaaagga
atggcaaatgaaggatgcaaatttgttggggttttgtatgctggactcatgattgagaag
aagtctggattgccaaagttaattgagtataatgtccgctttggagatccagagtgtcag
gtc
>Mycetia_bracteata_ERR9883494
agagtggttgttttggtgattggaggaggaggcagggaacacgcactttgtcatgcactg
caacgagctccgtcgtgtgatgctgtcttttgtgccccaggcaatgctggaatttcgaac
tctggggatgcaacttgcatcgctgaccttgatatccttgatagctctgcagtaatctca
ttttgccgtgactggggagttggactagttgttgtaggacctgaggcccctcttgttgca
ggtcttgctaatgatcttgttaaagctggaatcccaacatttggaccttcttcagaggct
gctgctcttgaaggctccaagaactttatgaagaggatttgtgacaaatatggaattcct
accgccaagtatagtgcatttacagatcctactgccgcaaaagactatattaacgagcaa
ggtgctcccattgttgttaaagcagatggtctagccgctggaaaaggagttatcgtcgcc
atgacacttgaggaagcatatgatgctgtagactcaatgcttgtcaaaggtgaatttggc
tctgctggttgccgggttgttgttgaggaatatttggaaggagaagaagcatcatttttt
gcactagtagatggggagaatgctattcctttagaatctgcacaagatcataaacgagtc
ggggatggtgatacagggccaaatactggtggaatgggggcgtattctcctgcaccagtt
ttgacaaaagaactccaatccgtagttatggaatctataattcttcccactgtaaaagga
atggcaaatgaaggatgcaaatttgttggggttttgtatgctggactcatgattgagaag
aaatctggattgccaaagttaattgagtataatgtccgctttggagatccagagtgtcag
gtc
>Mycetia_hainanensis_H401
agggtggttgttttggtgattggaggaggaggcagggaacacgcactttgtcatgcactg
caacgagctccgtcgtgtgatgctgtcttttgtgctccaggcaatgctggaatttccaac
tctggggatgcaacttgcatctctgaccttgatatccttgatagctctgcagtaatctca
ttttgccgtgactggggagttggactagttgttgtaggacctgaggcccctcttgttgca
ggtcttgctaatgatcttgttaaagctggaatcccaacttttggaccttcttcagaggct
gctgctcttgaaggctccaagaactttatgaagaggatttgtgacaaatatggaattcct
actgccaagtatagagcatttacagatcctactgccgcaaaagactatattaaagagcaa
ggtgctcctattgttgttaaagcagacggtctagccgctggaaaaggagttatagtcgcc
atgacacttgaggaagcatatgatgctgtagactcaatgcttgtcaaaggtgaatttggc
tctgctggttgccgggttgttgttgaggaatatttggaaggagaagaagcatcatttttt
gcactagtagatggggagaatgctattcctttagaatctgcacaagatcataaacgagtc
ggggatggtgatacagggccaaatactggtggaatgggggcgtattctcctgcaccagtt
ttgacaaaagaactccaatccgtagttatggaatctataattcttcccactgtaaaagga
atggcaaatgaaggatgcaaatttgttggggttttgtatgctggactcatgattgagaag
aagtctggattgccaaagttaattgagtataatgtccgctttggagatccagagtgtcag
gtc
>Neohymenopogon_parasiticus_ERR9883558
agggtggttgttttggtgattggaggaggaggcagggaacacgcactttgtcatgcactg
caacgagctccgtcgtgtgatgctgtcttttgtgccccaggcaatgctggaatttccaac
tctggggatgcaacttgcatctctgaccttgatatccttgatagctctgcagtaatctct
ttttgccgtgactggggagttggactagttgttgtaggacctgaggcccctcttgttgca
ggtcttgctaatgatcttgttaaagctggaatcccaacttttggaccttcttcagaggct
gctgctcttgaaggctccaagaactttatgaagaggatttgtgacaaatatggaattcct
accgccaagtatagagcatttacagatcctacagccgcaaaagactatattaaacagcaa
ggtgctcccattgttgttaaagcagatggtctagccgctggaaaaggagttgttgtcgcc
atgacacttgaggaagcatatgatgctgtagactcaatgcttgtcaaaggtgaatttggc
tctgctggttgccgggttgttgttgaggaatatttggaaggagaagaagcatcgtttttt
gcactagtagatggggagaatgctattcctttagaatctgcacaagatcataaacgagtc
ggggatggtgatacagggccaaatactggtggaatgggggcgtattctcctgcaccagtt
ttgacaaaagaactccaatccgtagttatggaatctataattcttcccactgtaaaagga
atggcaaatgaaggatgcaaatttgttggggttttgtatgctggactcatgattgagaag
aagtctggattgccaaagttaattgagtataatgtccgctttggagatccagagtgtcag
gtc
>Oldenlandia_herbacea_ERR9883552
agggtggttgtattggtgattggaggaggaggaagggaacatgcactgtgtcatgcactg
aaacgatctccatcctgtgatgctgtcttctgtgccccaggcaatcctggaatttccaac
tctggggatgcaacttgcatctctgaccttgatgtccttgatagctctgcagtaatctca
ttttgcagtaaatggggagttgggctagttgttgttggaccggaggctcctcttgtcgcg
ggtcttgctaatgatcttgtcaaagccggaatcccaacttttggtccttcttcagaggct
gctgctcttgaaggctccaagaactttatgaagatgatttgcgacaaatatggaattcca
acagccaagtataaatcatttacggatcctaatgctgcaaaagactacatcaaacagcaa
ggtgctcccattgttgtcaaagcagatggtctagctgctggaaagggagttatcgtcgcc
atgacacttgaagaggcatatgatgctgtagactccatgcttgtcaaaggtgattttggt
tctgcaggtggttgtgttgttgttgaggagtatttggaaggagaagaagcatcttttttt
gcactagtagatggggagaatgctattcctttagaatctgcacaagaccataaaagagtt
ggggatggtgatacagggccaaatactggtggaatgggggcatattctcctgcaccagtt
ttgacaagagaactccaatctgtggttatggaatctataattcttcccactgtaaaagga
atggcaaatgaaggatgtaagtttgttggggttttgtatgctgggctaatgattgagaag
aagtcaggattaccaaagttaatcgagtataatgtccgctttggagatccagagtgtcag
gtg
>Paederia_ciliata_ERR9883513
agggtggctgtgttggtgattggcggaggaggcagggaacatgcactttgtcatgcgctg
cgaagagctccatcatgtgatgctgtcttttgtgccccaggcaatgctggaatttccaac
tctggggatgcaacttgcatttctgaccttgatgttcttgatagctctgcagtaatctca
ttttgccgtgactggggagttgggttagttgtaattggaccagaggctcctctagtcgca
ggtcttgctaatgatcttgttaaagctggaatcccaacttttggtccctcttcagaggct
gccgctcttgaaggctccaagaattttatgaagaggatatgcgacaaatatggaattccc
accgccaagtatagaacatttacagatccaattgctgcaaaagactatattaaagagcaa
ggttctcctattgttgttaaagcagatggtctagctgctggaaaaggagttattgctgcc
atgacacttgaggaggcatatgatgctgtagaatcaatgcttgtcaaaggtgattttggg
tctgctggctgccgtgttgttgtagaggaatatttggaaggagaagaagcatcatttttt
gcaattgtagatgggcaaaatgctattcctttagaatctgcacaggaccataaacgagtt
ggggatggtgatacaggtccaaatactgggggaatgggggcatattctcctgcaccagtt
ttgacgaaagaactccaatctgtggttatggaatctataattcttcccactgtgaaagga
atggcaaatgaaggatgtaaatttgttggggttttgtatgctggactcatgattgagaag
aagtctggattgccaaagttaatagagtataatgtccgttttggggacccagagtgtcag
gcg
>Plocama_tinctoria_ERR9883529
agggtgattgtgctggtgattggaggaggaggcagggaacatgcactttgtcatgcgctg
aaaagagctccatcgtgtgatgctgtcttttgtgccccagggaacgctggaatttccaac
tctggggatgcaacttgcatatccgaccttgatatccttgatagctctgcagtagtctca
ttttgtcgtggttggggagttggactagttgttgttggaccagaggctcctcttgttgca
ggtcttgctaatgatcttgttaaagttggaatcccagcttttggtccctcttcagaagct
gctgctcttgaaggttccaagaattttatgaagagcatctgtgacaaatatggaattccc
acagccaagtatagaacatttaccgatcctgctgccgcaaaagattatatcaaagagcag
ggtgctcccattgtcgttaaagcagacggtctagccgctggaaaaggtgttattgtcgcc
atgacacttgaggaggcatatgatgctgtagacttgatgcttgtcaaaggtgattttggt
tctgctgggtgtcgtgttgttgttgaggaatatttggaaggagaagaagcatcatttttt
gcaatagtagatggcgagaatgctattcctttagaatctgcacaggaccataaacgagtc
ggggatggtgatacagggccaaacactggtgggatgggtgcatattcgcctgcaccagtt
ttgacgaaggaactccaatctttggttatggaatctataattattcccactgtgaaaggg
atggcaaatgaaggatgcaaatttgttggggttttgtatgctgggctcatgatcgagaag
aaatctggattgccaaagttaattgagtataatgtccgcttcggagatccagagtgtcag
gtg
