# Supplementary material for: Morphological and molecular evidence support the inclusion of Mycetia hainanensis in Mouretia (Rubiaceae)
Source: PhytoKeys. 2026 Feb 5;270:273–88. doi: 10.3897/phytokeys.270.180324 (PMC12902767; doi:10.3897/phytokeys.270.180324)
Supplement: Supplementary material 4 — Dataset of 315 nuclear genes used in this study [file phytokeys-270-273_article-180324__-s004.zip › Dataset 2/4691_filtered_aligned_trimmed.fasta]

>Rubia_peregrina_ERR5033650
????????????????????????????????????????????????????????????
????????????????????????????????????????????????????????????
??????????????????????????????attgatcttcgcttctgcgattacacgaat
gagaagtctaatctcaagggcaagtctctgtccgcggctctcatgtctgattctaagttt
gatggtgctgatatgactgaggttgttatgtcgaaggcctatgctgttggagccagtttc
aagggtata
>Theligonum_cynocrambe_ERR5033810
???????????????????????????????????????gtcattttgatgcaggttagg
ttgcctccattgtcgacggatcccaacaggtgcgagcgtgcatttgtggggaacaccatt
ggtcaggccaacggcgtatatgacaagccgctcgaccttcgcttctgtgactacacgaac
gagaagtccaacctcaagggcaagactctttccgcggctctcatgtctgattctaagttc
gacggggctgacatgactgaagtagtgatgtctaaggcctatgctgttggagctagtttc
aagggta??
>Anthospermum_thymoides_ERR9883532
?????????????????????????????????????????????????????????agg
ttgccgccattgtcgacggatcccaagaggtgtgagcgggcgtttgtgggtaacacaatt
ggtcaagccaatggtgtgtatgataagccgcttgatcttcgcttttgtgatttttcaaat
gagaagtctaaccttaaaggcaaatctctggctgctgcactcatgtctgaagctaaattt
gatggagctgacatgactgaagtcgtcatgtctaaagcctatgctgttggagctagtttt
aagggt???
>Argostemma_elatostemma_ERR9883520
ggggtacttgctgtttgggctgtcactgctgcctcgcccgtcattgctgctaatgttagg
ttgccgccattgtcgacggagcccaataggtgcgaccgtgcatttgtgggtaacaccata
ggtcaagccaacggtgtttatgacaagccgcttgatcttcgcttctgcgattacacaaac
gagaagtcaaacctcaagggcaagtctctggctgcagcactcatgtctgatgccaaattt
gatggggctgacatgactgaagtcattatgtctaaggcctatgctgttggtggcagcttc
aagggt???
>Chamaepentas_hindsioides_ERR9883496
ggtgtcctcgctgtttgggcagtcactgctgcctcacccgtcattgctgctaatattagg
ttgccgccattgtcaacagagcctaacaggtgcgagcgtgcatttgtggggaacacaatc
ggtcaagccaatggtgtttatgataagccgcttgatcttcgtttctgtgattatacaaat
gaaaagtccaacctgaagggcaagtctctggctgcagcactcatgtctgatgctaaattt
gatggggctgacatgactgaagtcgttatgtctaaggcctatgctgttggagccagtttt
aagggtatt
>Clarkella_nana_ERR9883563
?????????????????????????????????????????????????????????agg
ttgccgccactgtcgacggatcccaacaggtgcgagcgtgcatttgtgggtaacaccata
ggtcaagcaaacggtgtttacgacaaaccgcttgatcttcgcttctgcgattacacaaac
gagaagtcaaacctcaagggcaagtctctggctgcagcactcatgtctgatgccaaattt
gatggggctgacatgactgaagtcgttatgtctaaggcctatgctgtcggtgccagcttc
aagggtatt
>Coccocypselum_condalia_ERR9883533
ggggttcttgctgtttgggccgtgactgctacctcacctgtcattggagctaatattagg
ttgccgccattgtcgacagaacccaataggtgtgagcgtgcatttgtgggtaacaccata
ggtcaagccaatggtgtttatgataagccacttgatctccgtttctgcgattacaccaat
gataaatccaatctaaagggcaagtctcttgctgctgcactcatgtctgatgctaaattt
gatggggctgacatgactgaagttattatgtctaaggcctatgcagtgggtgccagtttt
aagggtaca
>Cruckshanksia_pumila_ERR9883536
gggatccttgctgtctgggccgtgactgctgccgcacctgccattggggctaatattagg
ttgccgccattatcaacagaatccaacaggtgtgagcgtgcatttgtaggtaacacaatt
ggtcaagccaatggtgtttatgacaagccacttgatctccgcttctgtgattacacaaat
gataagtccaacctcaaggggaagtctcttgctgcagcactcatgtctgatgctaaattt
gatggggctgacatgactgaagttattatgtctaaggcctatgcagtgggagccagtttt
aagggtacg
>Cyanoneuron_cyaneum_ERR9883481
ggggtacttgctgtttgggctgtcaccgctgcctcacccgtcattgctgctaatattagg
ttgccgccattgtcaacggagcccaacaggtgtgagcgtgcatttgtgggtaacaccatt
gggcaagccaacggtgtttatgacaagccgcttgatcttcgcttctgtgattacacaaat
gagaagtccaacctcaagggcaagtctctggctgcagcactcatgtctgatgctaaattt
gatggggctgacatgactgaagtcattatgtctaaggcctatgcagttggagccagtttc
aagggtacg
>Danais_nigra_ERR9883478
ggggtccttgctgtttgggccgtcactgctgcctcacctgtcattggagctaatattagg
ctgccgccattgtcaacagagcccaacaggtgcgagcgtgcatttgtgggcaacaccata
ggtcaagccaatggtgtttatgataagccgcttgatcttcgcttctgtgattatacaaat
gacaagtccaacctcaagggcaagtccctcgctgcagcactcatgtctgatgctaaattt
gatggtgctgacatgactgaagtcattatgtccaaggcctatgccgccggagccagtttt
aagggtacg
>Dunnia_sinensis_ERR9883505
ggggtccttgctgtttgggctgtcactgctgcctcacccgtcattgctgctaatattagg
ttgccgccattgtcaacggaccccgacaggtgcgagcgtgcatttgtgggtaacaccatt
ggtcaagccaacggtgtttatgacaagccgcttgatcttcgcttctgtgattacacaaat
gaaaaatccaacctcaagggcaagtctcttgctgcagcactcatgtctgatgctaaattt
gatggagctgacatgacagaagtcgttatgtctaaggcctatgcagttggggccagtttt
aagggt???
>Mouretia_larsenii_ERR9883550
ggggtacttgctgtttgggctgtcactgctgcctcgcccgtcattgctgctaatgttagg
ttgccgccattgtcgacggaccccaacaggtgcgagcgtgcatttgtgggtaacaccata
ggtcaagccaacggtgtttatgacaagccgcttgatcttcgcttctgcgattacacaaac
gagaagtcaaacctcaagggcaagtctctggctgcagcactcatgtctgaggccaaattt
gatggggctgacatgactgaagtcgttatgtctaaggcctatgctgttggtgccagcttc
aagggtatt
>Mycetia_bracteata_ERR9883494
ggggtacttgctgtttgggctgtcactgctgcctcgcccgtcattgctgctaatgttagg
ttgccgccattgtcgacggagcccaacaggtgcgaacgtgcatttgtgggtaacaccata
ggtcaagccaacggtgtttatgacaagccgcttgatcttcgcttctgcgattacacaaac
gagaagtcaaacctcaagggcaagtctctggctgcagcactcatgtctgatgccaaattt
gatggcgctgacatgactgaagtcgttatgtctaaggcctatgctgttggtggcagcttc
aagggtacg
>Mycetia_hainanensis_H401
????????????????????????actgctgcctcgcccgtcattgctgctaatgttagg
ttgccgccattgtcgacggagcccaacaggtgcgagcgtgcatttgtgggtaacaccata
ggtcaagccaacggtgtttatgacaagccgcttgatcttcgcttctgcgattacacaaac
gagaagtcaaacctcaagggcaagtctctggctgcagcactcatgtctcaggccaaattt
gatggggctgacatgactgaagtcgttatgtctaaggcctatgctgttggtgccagcttc
aagggt???
>Neohymenopogon_parasiticus_ERR9883558
ggggtacttgctgtttgggctgtcactgctgcatcgcccgtcgttgctgctaatgttagg
ttgccgccattgtcgacggagcccaacaggtgcgagcgtgcatttgtgggtaacaccata
ggtcaagccaacggtgtttatgacaagccgcttgatcttcgcttctgcgattacgcaaac
gagaagtcaaacctcaagggcaagtctctggctgcagcactcatgtctgatgccaaattt
gatggggctgacatgactgaagtcgttatgtctaaggcctatgctgttggtgccagcttc
aagggtatt
>Oldenlandia_herbacea_ERR9883552
gggcttcttgctgtttgggctgtcaatgctgcttcacccgtcattgctgctaatattagg
ttgccgccattgtcgacagagcccaacaggtgtgagcgtgcatttgttggaaacaccatt
ggtcaagccaacggtgtttatgataagccgctggatctccgcttctgtgattacaccaat
gagaagtccaacctgaagggcaagtctctggctgcagcactcatgtctgaagctaaattt
gatggagctgatatgactgaagtcgttatgtctaaggcctatgctgttggtgccagtttt
aagggt???
>Paederia_ciliata_ERR9883513
gggttgcttgctgtttgggctgtcaatgctgcctcacctgtcattgctgctaatattagg
ttgccgccattgtcaactgagcccaacagatgcgaacgtgcatttgtgggtaacaccatt
ggtcaagcgaacggtgtgtatgacaagccgcttgatcttcgtttctgtgatttcacaaat
gagaagtccaacctgaagggaaagtctctggctgcagccctcatgtctgaagctaaattt
gatggagctgacatgactgaagtcgtcatgtctaaggcctatgctgttggggccagcttt
aagggaacg
>Plocama_tinctoria_ERR9883529
?????????????????????????????????????????????????????????agg
ttgccgccattgtcgacagatcccaacaggtgtgaacgtgcattcgtgggtaacaccatt
ggccaagccaatggagtttatgacaaaccgcttgatcttcgcttctgtgatttcacgaat
gagaagtccaacctcaagggcaagtctctagcggcggccctcatgtcagattctaagttt
gatggggctgacatgactgaagtcgtaatgtctaaggcctatgctgttggagccagtttc
aagggtaca
