# Supplementary material for: Morphological and molecular evidence support the inclusion of Mycetia hainanensis in Mouretia (Rubiaceae)
Source: PhytoKeys. 2026 Feb 5;270:273–88. doi: 10.3897/phytokeys.270.180324 (PMC12902767; doi:10.3897/phytokeys.270.180324)
Supplement: Supplementary material 4 — Dataset of 315 nuclear genes used in this study [file phytokeys-270-273_article-180324__-s004.zip › Dataset 2/4724_filtered_aligned_trimmed.fasta]

>Rubia_peregrina_ERR5033650
cttgtagatagaatggaatgggatgcaaaaggcttggctgttgcaatagctcaagatgtt
gacactggggctgtcttgatgcaaggctttgccgataaggatgcactgctgagaaccatt
tctacgcggaaagccacattctttagcaggtcgcgatcaactctgtggaccaagggggag
acttcctcaaatttcatcaatgtctgcgatatcctcctagattgcgatcgggattctcta
atatatttagggacacctgatggcccaacttgccacaccggaaaagagacttgctacttc
aagtcagtggatgatgag-----------------aaagaaatgccattattgacgactt
tatacgcattagaatccactatacataaaatccgggaggaggcggatgaactatgccgaa
gcctatgctgaacggactgcctgatggctgatgttaaatacacagcctctgttaataggg
aggaggcggatgaattatgccgaaccattgaggagaatgaggatgctgataggactgcgt
ccgagatggcagatgttttgtaccatagcttagttttgctggcgaagaggggggtg????
????????????????????????????????????????????????????????????
????????
>Theligonum_cynocrambe_ERR5033810
attttagataatgtgaaatgggatgagaaaggtttggctgtggcaatcgctcaaaatgtt
gacactggggctgtcttaatgcaaggcttcgccaataaggatgctctgctaagaaccatt
tctacacggaaagccacattctttagcagatcacgctcaactctctggacaaagggagag
acctcctcaaatttcatcaacgtttgtgatatattttc---------------tcagcta
atatatttagggacaccagatgggccaacttgccacactggaagcgagacttgctacttt
ctgtctgtggatgatgtgctgaatagttcaaaggt?????????????????????????
????????????????????????????????????????????????????????????
??????????aacaaagcgattattg??????????????????????????????????
????????????????????????????????????????????????????????????
????????????????????????????????????????????????????????????
????????????????????????????????????????????????????????????
????????
>Anthospermum_thymoides_ERR9883532
cttctagatagtgtcaaatgggatgaaaaaggtttggctgttgcaatagctcaagatgtt
gacacaggggctgtcttaatgcaaggcttcgccaataaggatgcactggtaaaaaccatt
tcttcacggaaagcaacattctttagcaggtcaagatcaactctgtggactaagggagag
acctcctcgaatttcattaatgtttgtgatatctttctagactgtgatagggactctcta
atatatctagggacaccagatggaccaacttgccacactggaaaagaaacttgctacttt
gtgcccgttgatgatgtgctgagtagttcggaggcgaaaataagacaccattgaccactt
tatatgcattagaatctaccatcaataggagaaaagaggaaaaagcatcacccaatggaa
aaccatcatggacaaagcgattattgctagatgacaacctgctgtgttcaaaaatcaggg
aggaggctgatgaattatgtagaaccctggaggatgatgaggatacatcacggaccgcct
cagagatggctgatgtgatgtaccattccttggttttactggcaaagaggggggtgaagg
tgaaagatgttatggaagtcttgaggcagaggttcagacaatcaggcattgaagagaaga
aaagccgc
>Argostemma_elatostemma_ERR9883520
cttctagatagtgtcaaatgggatgaaaaaggtttggctgttgcaatagctcaagatgtt
gacacaggggctgtcttaatgcaaggcttcaccaataagaatgctctgttaagaaccatt
tctacacggaaagcgacattctttagcaggccacgatcatcactgtggacaaagggagag
acctcctcaaatttcattagtgtctgtgatgtctttgtagattgtgacagggactttcta
atatatttggggacaccagatggaccaacttgccacactggagaagagacttgctac???
????????????????????????????????????????????????????????????
????????????????????????????????????????????????????????????
????????????????????????????????????????????????????????aggg
aggaggcggatgaattatgccgaacccttgaggaggatgaggatactgcacggaccgcct
cagagatggctgatgtgatgtaccatgccttagttttgctggcgaagaggggagtaaagg
tgaaagatgttatgcaagtcttgaggcagaggttccgacaatcaggcgttgaagaaaagg
aaagccgc
>Chamaepentas_hindsioides_ERR9883496
cttctagatagtgtcaaatgggatgaaaaagggttggctgttgcaatagctcaagatgtt
gacacaggggctgtcttaatgcaaggctttgccaataaggatgcattgctaagaaccatt
tcttcacggaaagcgacattctttagcaggtcacgatcaactctgtggacaaagggagag
acctcctcaaatttcattaatatctgtgatatctatctagattgtgatcgggattctctt
atatatttagggacaccagatgggccaacttgccacactggaaaagagacttgctacttt
atgtctgtagatgatgagctgagtagttcagaggccaaaataaggcagcattgaccactt
tgtatgcattagaatctactatctaccagagaaaagaggaa???????????????????
????????????????????????????????????????????????????????aggg
aggaggcggatgaattatgtcgaacccttgaggagaatgaggatactgcacgtactgcct
cagagatggctgatgtgatgtaccattccttggttttgctggcaaagaggggagtgaagg
tgaaagatgtaatggaagtcttgaggcagaggttccggcaatcaggcatcgaagagaaga
aaagccgc
>Clarkella_nana_ERR9883563
cttctagatagtgtcaaatgggatgaaaaaggtttggctgttgcaatagctcaagatgtt
gacacaggggctgtcttaatgcaaggcttcaccaataaggatgctctattgagaaccatt
tctacacggaaagcgacattctttagcaggtcacgatcgtcgctgtggacaaagggagag
acctcctcaaatttcattaatgtctgtgatatctttatagattgtgacagggactct???
????????????????????????????????????????????????????????????
????????????????????????????????????????????????????????????
????????????????????????????????????????????????????????????
????????????????????????????????????????????????????????????
????????????????????????????????????????????????????????????
????????????????????????????????????????????????????????????
????????????????????????????????????????????????????????????
????????
>Coccocypselum_condalia_ERR9883533
cttctagatagtgtcaagtgggatgagaaaggattggctgttgcaatagctcaagatgtt
gacacaggggctgtgttaatgcaaggctttgccaataaggatgctctcttaagaaccatt
tcttcacggagagcgacattctttagcaggtcaagatcaactctatggactaagggagag
acctccttgaatttcattaatgtgtgcgacatctttctagattgtgataaggattctcta
atatatttagggaagccagttggaccaacttgccacactaa???????????????????
???????????????????????????????????????????gccagccttaaccactt
tatacgcattagaatctactatctatcaaagaaaagaggaaaaagtatcaaaaaatggaa
aaccatcttggacaaagaggttattgcttgatgacaacctgctgtgttcaaaaatccggg
aggaggcagatgaattatgtcgaactcttgaggaaaatgaggatactacacgaactgcct
cagagatgggtgatgtgatatatcatagcttagttttgctggcaaagaggggagtaaagg
tgaaagatgttatgcaagtgttgagg??????????????????????????????????
????????
>Cruckshanksia_pumila_ERR9883536
cttctagatagtgtcaaatgggatgacaaagggttggctgttgcaatagctcaagatgtt
gacacaggcgctgttttaatgcaaggctttgccaataaggatgctctactaagaaccatt
tcttcacgtaaagcgacattctttagcaggtcaagatcaactctgtggacaaagggagag
acttcctcaaatttcataaatgtttgcgacgtctttcttgattgtgataaggattctctg
atatatttagggaagccggatggcccaacttgccacactggaacagagacttgctac???
????????????????????????????????????????????????????????????
????????????????????????????????????????????????????????????
?????????????????aggttactgcttgatgacaacctgctgtgttcaaaaatccggg
aggaggcagatgaattatgtagaaccctggaggaaaatgaggatattgcacggactgcat
cagagatggctgatgtgttataccattccttggttttgttgtcgaagaggggagtaaagg
tgaaagatgttatgcaagtcttgagacagaggtttcgacaatcaggcattgaagaaaagg
aaagtcgc
>Cyanoneuron_cyaneum_ERR9883481
cttctagatagtgtcaaatgggatgaaaaaggtttggctgttgcaatagctcaagatgtt
gacacaggggctatcttaatgcaaggcttcaccaataaggatgcactgctaagaaccatt
tcttcacggaaagcaacattctttagcaggtcacgatcaactctgtggacaaagggagag
acctcctcgaatttcattaatgtctgtgatgtctttctagattgtgatagggattctcta
atatatttagggacgccagatgggccaacttgccacactggaagagagacttgctacttt
atgtctgtggatgatgtgctgagtagttcagaggccaaaataagccagcattgaccactt
tatatgcattagaatctactatctatcagagaaaagaggaaaaagcatccacaaatggaa
aaccatcttggacaaagcgattattgcttgatgacaaactgctgtgttcaaaaatccggg
aggaggcggatgaattatgtcgaacccttgaggagaatgaggatactgcacggactgcct
cagagatggctgatgtgatgtaccataccttggttttgatggctaagaggggagtgcagg
tgaaagatgttatgcaagtcttgaggcagaggtttcaacaatcaggcattgaagaaaaag
aaagccgc
>Danais_nigra_ERR9883478
cttatagatagtgtcaaatgggatgaaaaagggttggctgttgccatagctcaagatgtt
gacacaggggctgtcttaatgcaaggctttgccaataaggatgcactgctaagaaccatt
tcttcacggaaagcgacattctttagcaggtcacgatcaactctgtggacaaagggagag
acctcctcgaatttcattaatgtctgtgatgtctatctagattgtgatagggattctctt
atatatttagggacgccagatgggccaacttgccacactggaaaagagacttgctacttt
atgtctgtggatgatgtgctgagtagttcagaggccaaaataaggcagcattgaccactt
tatatgcattagaatctactatctatcagagaaaagaggaaaaagcatcaccaaatggaa
aaccatcttggacaaagcgattattgcttgatgacaacctgctgtgttcaaaaatccggg
aggaggcggatgaattatgtcgaacccttgaggagaatgaggatactgcacggactgcct
cagagatggctgatgtgatataccacaccttggttttgctggcgaagaggggagtgcagg
tgaaagatgttatgcaagtcttgagacagagattccaacaatcaggcattgaagaaaagg
aaagccgc
>Dunnia_sinensis_ERR9883505
cttctagatagtgtcaaatgggatgaaaaaggtttggctgttgcaatagctcaagatgtt
gacacaggggctgtcttaatgcaaggcttcgccaacgaggatgcactgcgaagaaccatt
tcttcacggaaagcgacattctttagcaggtcacgatcaactctgtggacaaagggagag
acctcctccaatttcattaatgtctgtgatgtctttctagattgtgatagggattctcta
atatatttagggaagcctgatgggccaacttgccacactggaacagagacttgctacttt
atgtctgtcgatgatgtcctgagtagttcagaggccaaaataaggcagcattgaccactt
tatatgcattagaatctactatctatcagagaaaagaagaaaaagcatcaccaaatagaa
aaccatcttggacaaagcgattattgcttgatgacaacctgctgtgttcaaaaatcaggg
aggaagcagatgaattatgtcgaacccttgaggagaatgaggatactgcgcgaactgcct
cagagatggctgatgtgatataccataccttggttttgctggctaagaggggagtgatgg
tgaaagatgttatgcaagtcttgaggcagaggtttcaacaatcaggcattgaagaaaagg
aaagccgc
>Mouretia_larsenii_ERR9883550
cttctagatagtgtcaaatgggatgaaaaaggtttggctgttgcaatagctcaagatgtt
gacacaggggctgtcttaatgcaaggcttcaccaataaggatgctctgttaagaaccatt
tctacacggaaagcgacattctttagcaggtcacgatcgtcgctgtggacaaagggagag
acctcctcaaatttcattaatgtctgtgatatctttatagattgtgacagggactctcta
atatatttgggaacaccagatgggccaacttgccacactggagaagagacttgctacttt
atgtctgtggacgatgtgctaagtagttcagaggccaaaatatgaaagcattgaccactt
tatacgcattagaatctactatctatcaaagaaaagaggaaaaagcatctccaaatggaa
aaccatcttggacaaagcgactattgcttgatgacaccctgctgtgctcaaaaattcggg
aggaggcggatgaattatgccgaacccttgaggggaatgaggatactgcacggaccgcct
cagagatggctgatgtgatgtaccactccttggttttgctggcgaagaggggagtgaagg
tgaaagatgttatgcaagtcttgaggcagaggttccgacaatcaggcgttgaagaaaagg
aaagccgc
>Mycetia_bracteata_ERR9883494
cttatagatagtgtcaaatgggatgaaaaaggtttggctgttgcaatagctcaagatgtt
gacacaggggctgtcttaatgcaaggcttcaccaataaggatgctctgttaagaaccatt
tctacacggaaagcgacattctttagcaggtctcgatcgtcactgtggacaaagggagag
acctcctcaaatttcattaatgtctgtgatatctttatagattgtgacagggactctcta
atatatttggggacaccagatgggccaacttgccacactggagaagagacttgctac???
????????????????????????????????????????????????????????????
????????????????????????????????????????????????????????????
????????????????????????????????????????????????????????aggg
aggaggcggatgaattatgccgaacccttgaggagaatgaggatactgcacggaccgcct
cagagatggctgatgtgatgtaccactccttagttttgctggcgaagaggggagtgaagg
tgaaagatgttatgcaagtcttgaggcagaggttccgacaatcaggcgttgaagaaaagg
aaagccgc
>Mycetia_hainanensis_H401
cttctagatagtgtcaaatgggatgaaaaaggtttggcagttgcaatagctcaagatgtt
gacacaggggctgtcttaatgcaaggcttcaccaataaggatgctctgttaagaaccatt
tctacacggaaagcgacattctttagcaggtcacgatcgtcgctgtggacgaagggagag
acctcctcaaatttcattaatgtctgtgatatctttatagattgtgacagggactct???
????????????????????????????????????????????????????????????
????????????????????????????????????????????????????????????
????????????????????????????????????????????????????????????
????????????????????????????????????????????????????????????
????????????????????????????????????????????????????????????
????????????????????????????????????????????????????????????
????????????????????????????????????????????????????????????
????????
>Neohymenopogon_parasiticus_ERR9883558
cttctagatagtgtcaaatgggatgaaaaaggtttggctgttgcaatagctcaagatgtt
gacacaggggctgtcttaatgcaaggcttcaccaataaggatgctctgttaagaaccatt
tctacacggaaagcgacattctttagcaggtcacgatcgtcgctgtggacaaagggagag
acctcctcaaatttcattaatgtctgtgatatctttatagattgtgacagggactctcta
atatatttggggacaccagatgggccaacttgccacactggagaagagacttgctac???
????????????????????????????????????????????????????????????
????????????????????????????????????????????????????????????
????????????????????????????????????????????????????????aggg
aggaggcggatgaattatgccgaacccttgaggagaatgaggatactgcacggaccgcct
cagagatggctgatgtgatgtaccactccttagttttgctggcgaagaggggagtgaagg
tgaaagatgttatgcaagtcttgaggcagaggttccaacaatcaggtgttgaagaaaagg
aaagccgc
>Oldenlandia_herbacea_ERR9883552
cttctagatagtgtcaaatgggatgaaaaagggttggctgttgcaattgctcaagatgtt
gacacaggggctgtcttaatgcaaggctttgccaataaggatgcgctgatgaaaaccatt
tcgtcacggaaagcaacattcttcagcaggtccagatcaactctgtggacaaagggggag
acctcatcaaatttcatcaatgtatgcgatgtttttcttgactgtgatagggattcgctt
atatatttaggaacgccagatgggccaacttgccacactgg???????????????????
????????????????????????????????????????????????????????????
????????????????????????????????????????????????????????????
???????????????????????????????????????????????????????taggg
aggaggcggatgaattgtgtcgaacccttgaggagaatgaggatattgcacggactgcct
cagagatggctgatgtgatgtaccacgccttagttttgctggccaagagaggagtgaagg
tgaaagatgtaatggaagtcttgaggcagaggtttcgacaatcaggcattgaagaaaag?
????????
>Paederia_ciliata_ERR9883513
cttctagatagagtaaaatgggatgagaaaggtttggctgttgcaatagctcaagatgtt
gacacaggggctgtcttaatgcaaggctttgccaataaggatgcacttcaaagaaccatt
tctacaaggaaagcaacattctttagcaggtcacgctcaactctgtggaccaagggagag
acctcttcaaatttcattaatgtctgtgatatctttcttgattgtgatagggattctcta
atatatttagggacacctgatgggccaacttgccacactggaacggagacttgctacttt
acgtctgtggatgatgagctgagtagttcagaggccaaaataagtcagcattgaccactt
tatatgcattagaatctactatctcccaaaggaaagaggaaaaggtatcgccaaatggaa
aaccatcttggacaaagcgattattgcttgatgacaacctactgtgttcaaaaatcaggg
aagaggcagatgaattatgtcgaacccttgaggacaatgaggatactgcacggactgcct
cagagatggctgatgtgatataccatagcttagttttgctggggaagaggggagtgaagg
tgaaagatgttatgcaagtcttgaggcagcggttccgacaatctggcattgaagaaaag?
????????
>Plocama_tinctoria_ERR9883529
cttctagatagtatgaaatgggatgaaaaaggtttggctgttgcaatagctcaagatgtt
gacacaggggctgtcctaatgcaaggctttgccaataaggatgcactgttaaaaaccatc
tctacacggaaagccacattctttagcaggtcacgatcaactctgtggacaaagggggag
acctcctcaaacttcatcaatgtctctgatatctttctagactgtgatcgggattctcta
atatatttaggtacaccggatgggccaacttgccacactggaagcgagacttgctacttt
atgtctgtggatgatgtgctgaatagttcagaggcaaagaagtgccaggattgaccacgt
tatatgcattagaatcaactatatatgagagaaaaaaagaaaaagcatcatcaaatggaa
aaccatcctggacaaagcgattattgcttgatgacaacttgctgtgttcaaaaatccggg
aggaggcggatgaattatgccgaacccttgaggagaatgaggatattgaacggactgcat
cagagatggctgatgtgatgtaccatggcttagttctgctggcgaagaggggagtgaagg
taaaagatgtcatgcaagtcttgaggcagagattccgacgatcaggcattgaagaaaagg
aaagccgc
