# Supplementary material for: Morphological and molecular evidence support the inclusion of Mycetia hainanensis in Mouretia (Rubiaceae)
Source: PhytoKeys. 2026 Feb 5;270:273–88. doi: 10.3897/phytokeys.270.180324 (PMC12902767; doi:10.3897/phytokeys.270.180324)
Supplement: Supplementary material 4 — Dataset of 315 nuclear genes used in this study [file phytokeys-270-273_article-180324__-s004.zip › Dataset 2/4744_filtered_aligned_trimmed.fasta]

>Argostemma_elatostemma_ERR9883520
cgctatcaaagaatacacattctccaaatcagagactcggggaaccttgttgatatcagg
acaattggggaattttgccgtgaagatgatgaacttttcctttattccaa-------aag
caaattgcatcaggtgcccgtcaatcatgctccgaatggtctgcatcataaccaacctgc
tgcagaaacttattttctgagtggtttgaagcagcgtttactttcattcatatttcaggg
aatttggaatgaagaaactgac
>Chamaepentas_hindsioides_ERR9883496
cgctatcaaagaatacacattctccaaatcagagactcagggaaccttgttgatatcagg
acagttggggatttttgccgtgaagacgatgaacttttccttcattccaat?????????
????????????????????????????????????????????????????????????
????????????????????????????????????????????????????????????
??????????????????????
>Clarkella_nana_ERR9883563
cgctatcaaagaatacacattctccaaatcagagactccgggaaccttgttgacattaga
acaattggggaattttgccgtgaagacgatgaacttttcctttattccaat?????????
????????????????????????????????????????????????????????????
????????????????????????????????????????????????????????????
??????????????????????
>Coccocypselum_condalia_ERR9883533
cgttatcaaagaatacacattctacaaatcagagactcagggaaccttgttgatgttagg
acaattgggaatttttgccatgaagatgatgagcttttcctttattct????????????
????????????????????????????????????????????????????????????
????????????????????????????????????????????????????????????
??????????????????????
>Cruckshanksia_pumila_ERR9883536
cgctatcaaagaatacacattttacaaatcagagactcgggaaacctcgttgatgttagg
acaattggtgatttttgccaagaagacgatgagcttttccttaactctaatgttcag-ag
tagattgcatcaagtgcctgttaatgatgctccgaatggtcaggatcatagtcaatcagc
tggagaaactcgtttcctgagtggtttaaagcagcgtttgctttcattcatatttcggaa
aatttggaatgaagaatccgac
>Cyanoneuron_cyaneum_ERR9883481
cgctatcaaaggatacacattctccaaatcagagactcagggaaccttgttgatgtcagg
acaattggggaattttgccatgaagacgatgaacttttcctttattcc????????????
????????????????????????????????????????????????????????????
?????????????ttcctgagtggtttgaagcagcgtttactttcattcatatttcaggg
aatttggaatgaagaaactgac
>Danais_nigra_ERR9883478
cgctatcaaaggatacacattctccaaatcagagagtcagggaaccttgttgatgtcagg
acaattggggatttttgccgtgaagacgatgaacttttccttttttcc????????????
????????????????????????????????????????????????????????????
?????????????ttcctgagtggtctaaagcagcgtttactttcattcatatttcaggg
aatttggaatgaagaaagtgac
>Dunnia_sinensis_ERR9883505
cgctatcaaaggatacacattctccaaatcagagactcagggaaccttgttgatgtcagg
acaattggggaattttgccgtgaagatgatgaacttttcctttattccaatgttcagaag
taaattgcatcaggtgtctgttaatcatgctgtgaatggtctgcatcataaccaacctgc
tgaagaaacttatttcttgagcggtttaaagcagcgtttactttcattcatatttcaggg
aatttggaacgaagaaactgac
>Mouretia_larsenii_ERR9883550
cgctatcaaagaatacacattctccaaatcagagactcaggaaaccttgttgatatcagg
acaattggggaattttgccgtgaagacgatgaacttttcctttattcc????????????
????????????????????????????????????????????????????????????
????????????????????????????????????????????????????????????
??????????????????????
>Mycetia_bracteata_ERR9883494
cgctatcaaagaatacacattctccaaatcagagactcagggaaccttgttgatatcagg
acaattggggaattttgccgtgaagacgatgaacttttcctttattcc????????????
????????????????????????????????????????????????????????????
????????????????????????????????????????????????????????????
??????????????????????
>Mycetia_hainanensis_H401
cgctatcaaagaatacacattctccaaatcagagactcaggaaaccttgttgatatcagg
acaattggggaattttgccgtgaagacgatgaacttttcctttattccagtgctcagaag
caaattgcatcaggtgcctgttaatcatgctccgaatggtctgcatcataaccaacctgc
tacagaaactgatttcctgagtagtttgaagcagcgtttactttcatttatatttcaggg
aatttggaatgaagaaacggac
>Neohymenopogon_parasiticus_ERR9883558
cgctatcagagaatacacattctccaaatcagagactcagggaaccttgttgatatcagg
acaattggggaattttgccgtgaagacgatgaacttttcctttattccagtgttcagaag
taaattgcatcaggtgcctgccaatcatgctcggaatggtctgcatcataaccaacctgc
tgcagaaacttatttcctgagtggtttgaagcagcgtttactttcattcatatttcaggg
aatttggaatgaagaaactgac
>Oldenlandia_herbacea_ERR9883552
cggtatcagaggatacacattctccaaatcagagactcagggaaccttgttgatatcagg
acaattggtgaattttgccgtgaggatgatgagctattc?????????????????????
????????????????????????????????????????????????????????????
????????????????????????????????????????????????????????????
??????????????????????
>Paederia_ciliata_ERR9883513
cgctatcaaaggatacacattctccaaatcagagactcggggaatcttgttgatatcagg
acaattggggaattttgccgtgaagacgatgaacttttcctttgttcc????????????
????????????????????????????????????????????????????????????
?????????????ttcctaagtggtttaaagcagcgtttactttcattcatatttcaggg
aatttggaatgaagaaactgat
>Plocama_tinctoria_ERR9883529
cgctatcaaaggatacacattgtccaaatcagagactccgggaaccttgctgatgtcagg
acaattggggaattttgtcgtgaagatgatgaacttttccttcattccaatgttcagaag
cacatcagatcaggtgcctgttaatcatgccccaaatgctgtgaatcctagtgaacctgc
tgcagaaactcgtttcctgagtgggtttaagcagagattactctcattcagatttcagag
gatttgtaatgaagaa??????
