# Supplementary material for: Morphological and molecular evidence support the inclusion of Mycetia hainanensis in Mouretia (Rubiaceae)
Source: PhytoKeys. 2026 Feb 5;270:273–88. doi: 10.3897/phytokeys.270.180324 (PMC12902767; doi:10.3897/phytokeys.270.180324)
Supplement: Supplementary material 4 — Dataset of 315 nuclear genes used in this study [file phytokeys-270-273_article-180324__-s004.zip › Dataset 2/4757_filtered_aligned_trimmed.fasta]

>Rubia_peregrina_ERR5033650
????????????????????????????????????????????????????????????
????????????????????????????????????????????????????????????
???????????????????????????????????????ggaataactcgagtcttcttc
ggagctgattttattacagttacaaagtcagacgatgcatcctgggatcttctgaagcct
gaaatattcgcagcaatcatggacttcttctcctcggggaagccattgatcacggatccg
actacattggcttccatggacacggctatcaaagaagatgattcagaaactgtagccatg
atcaaagaactcttggaaacccgaattcgaccctcagtgcaagatgatggtggggacatt
gaatacatgggatacgaacccgagactggaatagttaagctaaaaatgcaaggggcctgt
agtggttgccctagctcatctgttactctcaaatctgggattgaaaacatgctgatgcat
tatgtgcctgaagtcaaaggcgtggagcaagagttcgatgaa
>Theligonum_cynocrambe_ERR5033810
????????????????????????????????????????????????????????????
????????????????????????????????????????????????????????????
??????????????????????????????ggaagtgctggaataactcgagtctttttc
ggagccgattttgtaaccgtaacaaagtcagatgatgcatcttgggatcttttaaagcct
gaaatatttgcagcaatcatggatttcttctcctcagggaaaccattgatcatggattca
actactttagcttccatggacacagccatccaagaagacgattcagaaactgtagccatg
atcaaagaactcttggaaacccgcattcggccttcagtacaagatgatggcggtgacatc
gaatacagaggatttgattctgacaccggaatagttaagctaaaaatgcaaggcgcatgc
agcggttgccctagttcatccgttactcttaagtctggcattgaaaacatgctgatgcac
tatgtgcctgaggtgaaagctgtggagcaagaattcgatgaa
>Anthospermum_thymoides_ERR9883532
??????aggaccatgtttatccaaacacaatcaactcctaatcctttgtcactgatgttc
taccccggtaagccagtcatggaaactggcagtgctgattttcctaatgcacgtgtagcc
atgaattctcctttggcaaagtccctttttgggattgatggaattactcgagtcttcttt
ggagctgattttataacagtgacaaagtcagatgatgcatcttgggatcttttaaagcct
gaaatttttgctgcaatcatggatttcttttcctccgggaagccactgatcatggattca
acaactctggcctctatggacacagctatccatgaagatgattcagaaatcgtagccatg
atcaaagaactcttggaaacccgtattcgtcctgccgtacaggatgatggtggtgacatt
gagtatagaggatttgataccgaaactggaatagtcaagctaaaaatgcaaggtgcatgc
agtggttgccctagctcatctgttactctcaagtctggcattgaaaatatgctgatgcat
tatgtgcccgaggtaaaaggtgtggagcaagaacttgatgat
>Argostemma_elatostemma_ERR9883520
????????????????????????????????????????????????????????????
????????????????????????????????????????????????????????????
???????????????????????????????????????ggaattactcgagtcttcttc
ggatctgattttataacagtgacaaagtcagatgatggatcctgggatcttttaaagcca
gaaattttcgcagcaatcatggatttcttttcctccgggaacccactgatcatggatccg
actactttggcttccatggacacagctatccacgaagatgattcagaaactgtagccatg
atcaaagagctcttggaaacccgtattcggcctgcagttcaagacgatgggggcgacatc
gagtatagggggtttgatcctgaaaccggaatagtcaagctaaaaatgcaaggcgcatgc
agtggttgccctagctcatctgtgactctcaagtccggcattgagaatatgctgatgcac
tatgtccccgaggtcaaaggcgttgagcaggaactcgac???
>Chamaepentas_hindsioides_ERR9883496
cagcggaggaccatgtttattcaaacgcaatcaactcctaatcctttgtcactgatgttt
tatcctggtaagccggtcatggaagctggcagtgctgattttcctaatgcacgtgtagcc
atgaattctcctttggcgaagtctctttttgggattgatggaattactcgagtcttcttt
ggagctgattttataacagtaacaaagtcagatgatgcatcctgggatcttttgaagcct
gaaatatttgctgcaatcatggatttcttttcttctgggaagccactgatcatggactca
aatactttggcttccatggacacagctatccatgaagatgattcagaaactgtagccatg
atcaaagaactcttggaaacccgcattcgtcccgcagtgcaagatgatggtggtgacatt
gagtataggggatttgatccagaaacgggaatagtcaagctaaagatgcaaggtgcctgc
agtggttgccctagctcatctgttactctcaagtctggcattgaaaatatgctgatgcat
tatgtgcccgaggtcaaaggtgtggagcaggaacttgat???
>Clarkella_nana_ERR9883563
????????????????????????????????????????????????????????????
????????????????????????????????????????????????????????????
????????????????????????????????????????????????????????????
????????????????????????????????????????????????cttttaaagcca
gaaattttcgcagcaatcatggatttcttttcctccgggaacgcactaatcatggatccg
actactttggcttccatggacacagctatccacgaagatgattcagaaactgtagccatg
atcaaagagctcttggaaacccgcattcggcctgcagtacaagacgatgggggagacatt
gagtataggggattccatcctgaaaccggaatagtcaagctaaaaatgcaaggcgcatgc
agtggttgccctagctcatccgtgactctcaagtccggcattgagaatatgctgatgcac
tatgtc????????????????????????????????????
>Coccocypselum_condalia_ERR9883533
cagcggaggaccatgtttatccaaacacaagcaactcctaatcctttgtcactgatgttc
taccctggtaagccagtcatggaagctggcagtgctgattttcctaatgcacgcgtagcc
atgaattctcctttggcaaagtcactttttgggattgacggaattactcgagtcttcttc
ggatctgattttataactgtaacaaagtcagatgatgcatcttgggatcttttaaagccc
gagatttttgcagcaatcatggacttcttttcatctggcaagccactgatcatggattca
aatactttggcttccatggacacagctatccatgaagatgattcagaaactgtagccatg
atcaaagaactcttggaaacccgcatccgtcccacagtacaagatgacggtggtgacatt
gagtacaggggatttgatccagaaactggaatagtcaagctaaagatgcaaggtgcatgc
agtggttgccctagctcatctgttactctcaagtctggcattgaaaatatgctgatgcat
tacgtgcccgaggtcaaaggcgtggtgcaggaacttgatgct
>Cruckshanksia_pumila_ERR9883536
caaaggaggaccatgtttatccagactcaagcaactcctaatcctttgtcactgatgttc
tatcctggtaagccagtcatggaagctggcagtgctgattttcctaatgctcgtctagcc
atgaattctccgttggcaaagtcgctttttggaattgatggaattactcgagtcttcttc
ggatctgattttataacagtaacaaagtcagatgatgcatcttgggatcttttaaagcct
gaaatttttgcagcaatcatggatttcttttcctctggccagccactgatcatggattca
aatactttggcttccatggacacagctatccatgaagatgattcagaaactgtagccatg
atcaaagaactcttggaaacccgcattcgtcctgcagtacaagatgatggtggtgacatt
gagtataggggatttgatccagaaactggaatagtcaagctaaagatgcaaggtgcatgc
agtggttgccctagctcatctgttactctcaagtccggtattgaaaatatgttgatgcat
tacgtgcctgaggtcaaagctgtggagcaggaatttgatgct
>Cyanoneuron_cyaneum_ERR9883481
cagcggaggaccatgtttatccaaacgcaatcaactcctaatcctttgtctgtgatgttc
tatcccggtaagccagtcatggaagctggcagtgctgattttcctaatgcacgtgtagcc
atgaattcttctttggcaaagtccctctttgggattgacggaattactcgagtcttcttt
ggagctgattttataacagtaacaaagtcagatgatgcatcttgggatcttttaaagcct
gaaatttttgcagcaatcatggatttcttttcctctggcaagccactgatcatggattca
actactttggcttccatggacacagctatccatgaagatgattcagaaactgtagccatg
atcaaagaactcttggaaacccgcattcggcctgcagtacaagatgatggtggtgacatt
gagtataggggatttaatcccgaaactggagtagtcaaactaaaaatgcaaggtgcatgc
agtggttgccctagctcatctgttactctcaagtctggcattgaaaatatgctgatgcat
tatgtgcccgaggtcaagggtgtggagcaggaacttgatgcc
>Danais_nigra_ERR9883478
??????aggaccatgtttatccaaacgcaatcaactcctaatcctttgtcactgatgttc
tatcctggtaagccagtcatggaagctgggagtgctgactttcctaatgcacgtgtagcc
atgaattctcctttggcaaagtccctttttgggattgatggaattactcgagttttcttc
ggagctgattttataacggtaacaaagtcagatgatgcatcttgggatcttttaaagcct
gaaatttttgcagcaatcatggatttcttttcctctgagaagccactgatcatggattca
aatactttggcttccatggacacagctatccatgaagatgattcagaaaccgtagccatg
atcaaagaactcttggaaacccgcattcgtcctgcagtacaagatgatggtggtgacatt
gagtatagggaatttgatccagaaactggaatagtcaagctaaaaatgcaaggtgcatgc
agtggttgccctagctcatctgttactctcaagtctggcattgagaatatgctgatgcat
tatgtgcccgaggtcaaaggtgtggagcaggaacttgatgct
>Dunnia_sinensis_ERR9883505
????????????????????????????????????????????????????????????
????????????????????????????????????????????????????????????
???????????????????????????????????????ggaattactcgagtcttcttt
ggagctgattttataacagtaacaaagtcagatgatgcatcttgggatcttttaaagcct
gaaatttttgctgcaataatggatttcttttcctctgggaagccactgatcatggattca
actactttggcttccatggatacagctatccacgaagatgattcagaaactgtagccatg
atcaaagaactcttggaaacccgcattcggcctgcagtacaagatgatggaggtgacatt
gagtatagggaatttgatcccgaaactggaatagtcaagctaaaaatgcaaggtgcatgc
agtggttgccctagctcatctgttactctcaagtctggcattgaaaatatgctgatgcat
tatgtgcctgaggtcaaaggtgtggagcaagaacttgat???
>Mouretia_larsenii_ERR9883550
cagcggaggaccatgtttatccaaacgcaatcaactcctaatcctttgtcactgatgttc
tatcctggtaaaccagtcatggaagctggcagtgctgattttcctaatgcacgtgtcgcc
atgaattctcctttggcaaagtccctttttgggattgatggaattactcgggtcttcttc
ggatctgattttataacagtaacaaagtcagatgacgcatcctgggatcttttaaagcca
gaaattttcgcagcaatcatggatttcttttcctccgggaaccccttgatcatggattcg
actactttggcttccatggacacagctatccacgaagatgattcagaaactgtagccatg
atcaaagagctcttggaaacccgcattcggcctgcagtacaagatgatgggggtgacatc
gagtataggggattcgatcctgaaaccggaatagtcaagctaaaaatgcaaggcgcatgc
agtggttgccctagctcatccgttactctcaagtccggcattgagaacatgctgatgcac
tatgtccccgaggtcaaaggcgtcgagcaggaacttgac???
>Mycetia_bracteata_ERR9883494
????????????????????????????????????????????????????????????
????????????????????????????????????????????????????????????
???????????????????????????????????????ggaattacacgagtcttcttc
gggtctgattttagaacagtaacaaagtcagatgacgcatcgtgggatcttttaaaacca
gaaattttcgcagcaatcatggatttcttttcctccgggaaccccttgatcatggattcg
actactttggcttccatggacacagctatccacgaagatgattctgaaactgtagccatg
atcaaagagctcttggaaacccgcattcggcctgcagtacaagacgacgggggtgacatc
gagtataggggatttgatcctgaaaccggaatagtcaagctaaaaatgcaaggcgcatgc
agtggttgccctagctcatcggtgactctcaagtctggcattgagaatatgctgatgcac
tatgtccccgaggtcaaaggcgtcgagcaggaacttgac???
>Mycetia_hainanensis_H401
cagcggaggaccatgtttatccaaacgcaatcaactcctaatcctttgtcactgatgttc
tatcctggtaaaccagtcatggaagctggcagtgctgattttcctaatccacgtgtcgcc
atgaattctcctttggcaaagtccctttttgggattgatggaattactcgagtcttcttc
ggatctgattttataacagtaacaaagtcagacgacgcatcctgggatcttttaaagcca
gaaattttcgcagcaatcatggatttcttttcctccgggaaccccttgatcatggattcg
actactttggcttccatggacacagctatccatgaagatgattcagaaactgtagccatg
atcaaagagctcttggaaacccgcattcggcctgcagtacaagatgacggtggtgacatt
gagtataggggattcgatcctgaaaccggaatagtcaagctaaaaatgcaaggcgcatgc
agtggttgccctagctcatccgttactctcaagtccggcattgagaatatgctgatgcac
tatgtccccgaggttaaaggtgtcgagcaggaacttgacgat
>Neohymenopogon_parasiticus_ERR9883558
cagcggaggaccatgtttatccaaacgcaatcaactcctaatcctttgtctctgatgttc
tatcccggtaaaccagtcatggaagctggcagtgctgattttcctaatgcacgtgtcgcc
atgaattctcctttggcaaagtccctttttgggattgatggaattactcgagtcttcttc
ggatctgattttataacagtaacaaagtcagatgacacatcctgggatcttttaaagcca
gaaattttcgcagcaatcatggatttcttttcctccgggaaccccttgatcatggattcg
actactttggcttccatggacacagctatccacgaagatgattcagaaactgtagccatg
atcaaagagctcttggaaacccgcattcggcctgcagtacaagatgacgggggtgacatc
gagtataggggattcgatcctgaaaccggaatagtcaagctaaaaatgcaaggcgcatgc
agtggttgccctagctcatccgttactctcaagtccggcattgagaatatgctgatgcac
tatgtccccgaggtcaaaggcgtcgagcaggaacttgac???
>Oldenlandia_herbacea_ERR9883552
????????????????????????????????????????????????????????????
????????????????????????????????????????????????????????????
???????????????????????????????????????ggagttactcgagtcttcttc
ggagctgattttgtaactgtaacgaagtcagatgatgcatcttgggatctcttaaagcct
gaaatttttgcggcaatcatggatttcttttcctctgggaagccactgatcctggactca
aatactttggcttccttggacacagctattaaggaagaagactctgaaactgtagccatg
attaaagaactcctggaaacccgcattcgtcctgcggtgcaggatgatggcggggacatt
gagtacaggggatttgatgcagacacaggagtagtcaagctaaaaatgcaaggtgcatgc
agtggttgccctagctcatctgtcactctcaagtcgggcattgaaaatatgctgatgcat
tatgtgcctgaggtcaagggtgttgagcaggaattcgat???
>Paederia_ciliata_ERR9883513
????????????????????????????????????????????????????????????
????????????????????????????????????????????????????????????
???????????????????????????????????????ggagtcacacgagtcttcttt
ggagctgattttataacagttactaagtcagatgatgtgtcttgggatcttttaaagcct
gaaatttttgtatcaatcatggatttcttttcatctgggaagccattggtcatggattca
gctactttagcttcgatggacacagctatccaagaagatgattcagaaactgtagccatg
atcaaagaactcttggaaacccgcattcggcctgcagtacaagatgatggtggtgacatt
gaatataggggatttgatcccgaaactggaatagtcaagctaaagatgcagggtgcatgc
agtggttgtcctagctcatctgttactctcaaatccggcattgaaaatatgctgatgcat
tatgtgcccgaggtcaaaggtgtggagcaggaactcgat???
>Plocama_tinctoria_ERR9883529
cagcgcaggaccatgtttatccaaacgcaatcaactcctaatcctttgtctctgatgttc
tatcctggtcagccagtcatggaaactggcagtgctgattttcctaatgcacgtgtagcc
atgaattctcctttggcaaagtccctttttggaattgatggagtaatgcgagtcttcttc
ggagctgattttataacagtaacaaagtcagatgatgcatcctgggatcttttaaagcca
gaaatttgtgcagcaatcatggatttcttctcctccgggaagccattgatcatggattcg
actacttttgcttccatggacacagccatccaagaagacgattcagaaactgtagccatg
atcaaagaactgttggaaacccgcattcggcctgcagttcaagacgatggtggtgacatt
gaatacaagggattcaatactgacacaggaatagttaagctaaaaatgcaaggtgcatgc
agtgggtgccctagctcatctgtcactctcaagtctggcattgagaacatgctgatgcat
tacgtgcccgagatcaaaggtgtggagcaagaatttgat???
