# Supplementary material for: Morphological and molecular evidence support the inclusion of Mycetia hainanensis in Mouretia (Rubiaceae)
Source: PhytoKeys. 2026 Feb 5;270:273–88. doi: 10.3897/phytokeys.270.180324 (PMC12902767; doi:10.3897/phytokeys.270.180324)
Supplement: Supplementary material 4 — Dataset of 315 nuclear genes used in this study [file phytokeys-270-273_article-180324__-s004.zip › Dataset 2/4793_filtered_aligned_trimmed.fasta]

>Theligonum_cynocrambe_ERR5033810
ttcattagatgttgggatggtaatttgtttcatgaaatttataggataactgttggtctt
ggaggattattcattagatgggaactttgtacatggtcattgcttgccctgaggtgcggg
acccttgtaagtgcagatagtacaggcagcgttcatttttgggacagtaagcatggaact
?????????actcatacatatcacaaaggtgacgtaaacgctttagctgctgcacctaac
cataacagggtattctctgctggatctgatggtcaggtaatgata???????????????
????????????????????????????????????????????????????????????
????????????????????????????????????????????????????????????
????????????????????????????????????????????????????????????
????????????????????????????????????????????????????????????
????????????????????????????????????????????????????????????
????????????????????????????????????????????????????????????
????????????????????????????????????????????????????????????
????????????????????????????????????????????????????????????
????????????????????????????????????????????????????????????
????????????????????????????????????????????????????????????
????????????????????????????????????????????????????????????
????????????????????????????????????????????????????????????
????????????????????????????????????????????????????????????
????????????????????????????????????????????????????????????
????????????????????????????????????????????????????????????
????????????????????????????????????????????????????????????
?????????????????????????????????????????????
>Anthospermum_thymoides_ERR9883532
????????????????????????????????????????????????????????????
????????????????????????????????????????????????????????????
????????????????????????ggtagcgttcatttttgggacagtaagcatggaact
ctgttgcaaacacatacctatcacaaaggtgatgtaaatgctttagctgcatcacctagc
cacaacagggtgttctctgctggatcagataatcaggttatactatacaagctctcaact
gaagaagttggttctgacacatctcctgatgagaaagataaaccgaagaagtctcgtggt
agggagaagccgcttgaatttagttaccacaaatgggctcatttgggtgtcccaatgctt
atatcagctggtgatgatactaagctttttgcatattctgctaaagagtttacaaagttc
tcccctcatgatatttgtccagcaccccagagagtacccatacagcttgcacacaatact
gtgttcaatcgaactcctttacttttggttcagggttcacagtcgttggatgttctttct
gttcgtttgaaaaatggtacggtttctgaccttggtcttggtccatgtgggggatctgcc
tcaacagatctggtagcccgagttaagtgtactgcttctcgaaagatcatatgtagtgca
atagcatcttcagggaccctatttgcttattcagaccatttgaaacctagtctgttcgaa
ctgaagagaagtgaatctggaaagca---atggactgtcaacaaaagaaagctttctgcg
gagttgccatatgcacattctttggttttcagttctgattcatctcgattgatgattgct
ggccatgacagaatgataaacagcaatgttctcataatttcaacatcttcgaatcaagtt
tatgcatttgatcttgaagccaaacagttgggtgaatggtctaggaaaaacacgttctct
ctccctaggagataccaagaatttcctggagaggtcattggattatctttcccaccttct
gctagttcatcatctgttgttgtttacagtcccagggcaatgtgcttgatcgactttggg
atgccg??????????????????????????????????????????????????????
????????????????????????????????????????????????????????????
?????????????????????????????????????????????
>Argostemma_elatostemma_ERR9883520
????????????????????????????????????????????????????????????
????????????????????????????????????????????????????????????
????????????????????????ggtagtgttcatttttgggacagtaagcatggaact
cttttgcaaacacatacccatcacaaaggtgatgtgaatgctttagctgcatcgcctagc
cataatagggtgttctctgctggatcagatggtcaggtaatg??????????????????
??????????????????????????????????????????????????????cgtggt
agggagaagccgcttgaatttagttaccataagtgggcacatttgggagttccaatgctt
atatcagctggtgatgacactaagctttttgcttattccgctaaggagtttacgaagttc
tcccctcatgatatttctccggcaccacagagagtaccgatacagcttgtgcacaatact
gtgttcaatcgcatgcctttagttttggttcagggttctcagtcattggatattctttct
gtccgtttgaaaaagggtacagtttctgatctcggatttggtccttgtggtggatctgct
gcaactgatctggttgctcgtgttaagtgtatggctcctcgaaagatcatatgtagtgca
attgcatcttcagggactttgtttgcttattctgaccatttgagacctagtttgtttgaa
ttgaagagaactgaatctggaaagcaagcatggagtgtaaacaaaaaaaagcttcctgcc
gatttgccttatgctcattcattggttttcagttctgattcatttagattgatgattgct
ggacatgacagaatgataaacagcaatgtactcataatttcaacttcttcgaatcaagtt
tatgcatttgatgttgaagccaagcagttgggtgaatggtctatgaaacatacgttctct
ctccctaggaggtaccaagaatttcctggagaggtcattggattatctttcccgccttct
gctagtacatcgtctgtagttgtttacagtcccagggcaatgtgcttgattgattttggg
atgccg??????????????????????????????????????????????????????
????????????????????????????????????????????????????????????
?????????????????????????????????????????????
>Chamaepentas_hindsioides_ERR9883496
???attagatgctgggatggtaaattgatgcatgaagtctatcggataacagttggtctt
ggaggactgggtagtggacctgaactctgtatatggtcattgcttgccctgagatgtggg
acccttgtaagtgctgatagttcaggtagcctgcagttttgggacagtaagcatggaact
ctattgcaaacacatacctatcacaaaggtgatgtaaacgctttagctgcagcccctagt
cataacagggtgttctcggctggatcagatggtcaggtaatg??????????????????
????????????????????????????????????gaaaaattaaagaggcctcgtgga
agggagaagccgctcgactttagttaccacaaatgggctcatttgggagtcccaatgctt
atatcagctggtgatgacactaagctttttgcatattctgctaaggagtttacaaagttt
tcccctcatgatatttctccggtaccacagagagtacctatacagcttgtgcacaatact
gtgttcaatcgtactccgttacttttggttcagggttctcattcactggatattctttct
gtccgtttgaagaatggtatagtttcggaccttggatttggtccttgtggtggatctgcc
acaacagatctcgtggcccgaataaagtgtacggcttcccgaaagatcatatgtagtgca
atagcatcgtcagggaccttgtttgcttattcagaccagttgaaacctagtttgtttgaa
ttgaggagaagtgaatctggaaagaaagcatggactgtcaacaaaaagaagcttcccgtg
gatttgccttatgctcactctttggtttttagttctgattcatctcgattgatgattgct
ggccatgacagaatgatatatgtaaatgtgctcatagtttcaacttcttcaaaccaagtt
tatgcatttgatgttgaatccaagcagttgggtgaatggtctaaaaaccatacattctcc
ctccctaggaggtaccaagaatttcctggagaggtcattggattatctttcccaccctct
gatagtgcattatctgtagtcgtctacagtccca-ggtatcatactagaatccttttctc
tcccttttcttttctagttccctttctttcctttttttttgttttaaagatcctgtttta
tttgttggacatctgtcgagaaattctatgttgatcatagacaaaccgtggatgcaagta
gttaagagttttgaagctcaacctgtccacagacatatatatgga
>Coccocypselum_condalia_ERR9883533
tacattagatgttgggatgctaaattgatgcatgaaatctataggataacggttggtctt
ggaggattgggcggtggacctgaactttgtatatggtcattgcttgccctaagatgtggg
actcttgtcagtgctgatagtgcaggtagccttcagttttgggacagtaagcatggaact
cttctgcaagcacatacctatcacaaaggcgatgtaaatgctttagctgcaactcctagc
cataacagggtgttttctgctggatcagatggtcaggta?????????????????????
????????????????????????????????????????????????????????????
???gagaagcccctcgaatacagttaccataaatgggctcatttgggcgtacccatgcta
atatcagctggtgatgacactaagctctttgcatattctgctaaggagtttacaaagttc
tcccctcatgatatttctccggcaccacagagagtaccaatgcagcttgtgcacaatacc
gtgttcaatcaaactcctttactattggttcagggttctcagtccttggatattctctct
gttcatttgaaaaatggtacagtttctgatcctgggtttagtccttccggtagatctgcc
tcaacagatctggtcgctcgagtcaagtgtatggcatctcggaagatcatatgcagtgca
attgcatcttcagggatgttttttgcttattccgatcatttgaaacctagtttgtttcaa
ttgaagagg???????????????????????????????????????????????????
????????????????????????????????????????????????????????????
?????????????????????agcaatgtgctgataatttcaacttcttcaaaccaagtt
tatgcatttgatgttgaagcgaagcagttgggcgagtggtctagggaacatacattctca
ctccccaggaggtaccaagaatttcctggagaggtcattgggttgtctttcccaccttct
gctaagacatcatctgttgttgtttacagtcccagggcaatgtgcttgattgactttggg
atgccgatcgagaatggtagaaggaattttgtcttctgtgcttttaaagatcctgtttta
tttgttggacatctatcaagaaattctctgttgatcatagacaaaccatggatacaagtt
cttaaaacttttgatgctcaacccgtccacagacatatatatgga
>Cruckshanksia_pumila_ERR9883536
tacattagatgctgggatggtaaattgatgcatgaaatctataggataacagttggtctt
ggaggattgggtagtggacctgaaatttgtatattgtcattgctttcgttgagatgtggg
accctggttagtgcagatagcactggcagccttcaattctgggacagtaagcatgggact
cttctgcaagcacatacctatcacaaaggtgatgtaaatgctttagctgcagctcctagc
cataacagggtgttttctgctggatctgatggtcaggtattg??????????????????
????????????????????????????????????????????????????????????
??????????????????tttggttaccataaatgggctcatttgggtgtacccatgctt
atatcagccggtgatgacactaagctttttgcatattccgctaaggagtttactaagttc
tcccctcatgatatttctcctgcgcctcagagattaccaatgcagcttgtgcacgatact
gtgttcgatcaaactcctttactattggttcagggttctcagtcattggatattctttct
gttcgtttgaaaaatggtacagcttctgatcttggatttagtccttctggtgggtctgct
tcaactgacccagtagctcaagctaagtgtaagaaatctcagaagatcatatgcagtgca
attgcatcttcagggatgttttttgcgttttcggatcatttgaaacct????????????
????????????????????????????????????????????????????????????
????????????????????????????????????????????????????????????
??????????????????????????????????????????acttctttgaatcaagtt
tatgcatttgatgttgaagccaagcagttgggtgactggtctatgaaacatactttttct
cttcctaggaggtaccaagaatttcctggagaggttattggtttgtctttcccgccttct
gccagtacatcatctcttgttgtttatagtcccagggcaatgtgcttcattgacttcggg
atgccgatagagaagggtcgaaagaattttgacgtctgcgcttttagagatcctgtttta
tttgttggacatctatcaaaaaattctctgttgatcatagacaaaccgtgggtgcaagtt
gttagaacttttgaggctcaacctgtccatagacatatatatgga
>Cyanoneuron_cyaneum_ERR9883481
ttcattagatgttgggatggtaaattgatgcatgaaatctataggataacagttggtctt
ggaggattgggtagtggatctgaactttgtatatggtcattgcttgccctgagatgtggg
acccttgtaagtgcagatagtacaggtagcgttcatttttgggatagtaagcatggaact
cttctgcaaacacatacctatcacaaaggtgatgtaaatgctttagctgcagcacctagc
cataacagggtgttctctgctggatcagataatcaggttatactgtacaagcactcaact
gaagtagttgggtctgtgatagatgcccctcctgatgaaaaattgaagaggtctcgtggt
agggagaagccgctcgaatttagttaccataaatgggcgcatttgggagtcccaatgctt
atatcagctggtgatgacactaagctttttgcatattctgctaaggagtttacaaagttc
tcccctcatgatatttctccggcaccacagagagtacccattcagcttgtgcacaatact
gtgttcaatcgaactcctttacttttggttcagggctctcagacgttggatattctttct
gttcatttgaaaaatgacatagtttctgaccttggatttggtccttgtggtggatctgcc
acaaccgatctggtagcccgagttaagtgtatggctcctcgaaagatcatatgtagtgca
attgcatcttcagggaccttgtttgcttattcagaccatttgaaacctagtttgtttgaa
ttgaagagaagtgaatctggaaagcaagcatggactgtcaacaaaaaaaagcttcccacc
gatttgccttatgctcattccttggttttcagctctgattcatctcgattgatgattgct
ggccatgacagaatgataaacagcaatgtgctcataatttcaacttcttcgaatcaagtt
tatgcatttgatgttgaagccaagcagttgggtgactggtctatgaaacatacgttctct
ctccctaggaggtaccaagaatttcctggagaggtcatcggattatctttcccgccttct
gctagtacatcatctgtagttgtttacagtcccagggcaatgtgcttgattgactttggg
atgccgata---gagaaagaaaagaattttgacttctttgcttttaaagatcctgtttta
tttgttggacatctgtcaagaaattctatcttgatcatagacaaaccgtggatgcacgtt
gttaaaacttttgatgctcaacctgtccacagacat?????????
>Danais_nigra_ERR9883478
ttcattagatgttgggatggtaaattgatgcatgaaatctataggataacagttggtctt
ggaggattgggtagtggacctgaactttgtatatggtcattgcttgccctgagatgtggg
acccttgtaagtgcagatagtactggtagccttcagttttgggacagtaagcatggaact
cttctgcaaacacatacctatcacaaaggtgatgtaaacgctttagctgcagcacccagc
catagcagggtgttctctgctggatcagataatcaggttatactgtacaagctctcaact
gaagtagttgggtctgtgatagatgcatctcctgatgaaaaattgaagaggtctcgtggt
agggagaagccgctcgaatttagttaccataaatgggctcatttgggagtcccaatgctt
atatcagctggtgatgacactaagctttttgcatattctgctaaggagtttacaaagttc
tcccctcatgatatttctccagcaccacagagagtaccaatacagcttgtgcacaatact
gtgttcaatcgaactcctttacttttggttcagggttctcagtccttggatattctttct
gttcgtttgaaaaatggtatagtttctgaccttggatttggtccttgtggtggatctgca
acaacagatctgatagcccgtgttaagtgtatggctgctcgaaagatcatatgtagtgca
attgcatcttcagggaccttgtttgcttattcagaccatttgaaacctagtttg??????
????????????????????????????????????????????????????????????
????????????????????????????????????????????????????????????
??????????????????aacagcaatgtgctcataatttcaacttcttcaaaccaagtt
tatgcatttgatgttgaagccaagcagttgggtgaatggtctatgaaacatacgttttct
ttgcctaggaggtaccaagaatttcctggagaggtcattggattatctttcccgccctct
gctaatacatcatctgtagttgtttacagtcccagggcaatgtgcttgattgactttggg
atgccgata---gagaaagaaaagaattttgacttctgtgcttttaaagatcctgtttta
tttgttggacatctgtcaagaaattctatcttgatcatagacaaaccgtggatccaagtt
gttaaaacttttgatgctcaacctgtccacagacatatatatgga
>Dunnia_sinensis_ERR9883505
????????????????????????????????????????????????????????????
????????????????????????????????????????????????????????????
????????????????????????ggtagcgttcatttttgggacagtaagcatggaact
cttctgcaaacacatacctatcacaaaggtgatgtaaatgctttagctgcagcgcctagc
cataacagggtgttctctgctggatcagataatcaggttatactgtacaagctctcaact
gaagtagttgggactgaactgaacgcccctcctgatgaaaaattgaagaggtctcgtggt
agagagaagccgctcgaatttagttaccataaatgggctcatttgggagttccaatgctt
atatcagctggtgatgacactaagctttttgcatattctgctaaggagtttacaaagttc
tccccacatgatatttctccagcaccacagagagtacccattcagcttgtgcagagtact
gtgttcaatcaaactcctttacttttggttcagggttctcagtcattggatattctttct
gttcgtttgaaaaatggatcagtttccaaccttggatttggtccttgtggtggatctgcc
acaacagatctggtagcccgagttaggtgtacggttcctcgaaagatcatatgtagtgca
atttcatcttcgggaaccttgtttgcttattcagaccatttgaaacctagtttgtttgaa
ttgaagagaagtgaatccggaaagcaagcatggactgtcaacaagaaaaagcttcccgca
gatttgccttattcccattctttggttttcagttctgattcatctcgattgatgattgct
ggccatgacagaatgataaatagcaacgtgctcataatttcaacttcttcgaatcaagtt
tatgcatttgatgttgaagccaagcagttgggtgaatggtctatgaaacatacgttctct
ctccctaggaggtaccaagaatttcctggagaggtcattggattatctttcccgccttct
agtaaagaatcatctgtagttgtttacagttccagggcaatgtgcttgattgactttggg
atgccg??????????????????????????????????????????????????????
????????????????????????????????????????????????????????????
?????????????????????????????????????????????
>Mouretia_larsenii_ERR9883550
cttattagatgttgggatggtaaattgatgcatgaaatctatagaataacagttggtctt
ggaggactgggtagtggacctgaactttgtatatggtcactgcttgccctgagatgtgga
acccttgtaagtgccgatagtacaggtagcgttcatttttgggacagtaggcatggaact
cttctgcaaacacatacccatcacaaaggtgatgtgaatgctttagctgcagcgcctagc
cataatagggtgttctctactggatcagatggtcaggtaatattgtacaagctctcaact
gaagtagtcgggtctgtgatagatgcatctcatgatgaaatattgaagaggtctcgtggt
agggagaagccgcttgaatttagttaccataagtgggcacatttgggagttccaatgctt
atatcagctggtgatgacactaagcttttcgcatattccgctaaggagtttacgaagttc
tcccctcatgatatttctccggcaccgcagagagtacccatacagcttgtgcacaatact
gtgttcaatcgcatgcctttagttttggttcagggttctcactcattggatattctttct
gtccgtttgaaaaatggtacagtttctgacctcggatttggtccttgtggtggatctgcc
acaactgatctggttgctcgtgttaagtgtatggctcctcgaaagatcatatgtagtgca
attgcatcttcagggaccttgtttgcttattctgaccatttgagacctagtttgtttgaa
ttgaagagaactgaatctggaaagcaagcatggactgtaaacaaaaaaaagcttcctgct
gatttgccttatgctcattcattggttttcagttctgattcatctagattgatgattgct
ggccatgacagaatgataaacagcaatgtactcataatttcaacttcttcaaatcaagtt
tatgcatttgatgttgaagccaagcagttgggtgaatggtctatgaaacatacgttctct
ctccctaggaggtaccaagaatttcctggagaggtcattggattatctttcccgccttct
actagtacatcgtctgtagttgtttacagtcccagggcaatgtgctcgattgattttggg
atgccgata---gatggtagaaagaattttgacttctgtgcttttaaagatcctgtttta
tttgttggacatctgtcaagaaattctgtcttgatcatagacaaaccgtggatgcaagtt
gttaaaagttttgatgctcaacctgtccacagacacatatatgga
>Mycetia_bracteata_ERR9883494
ctcattagatgttgggatggtaaattgatgcatgaaatctatagaataacagttggtctt
ggaggactgggtagtggacctgaactttgtatatggtcactgcttgccctgagatgtgga
acccttgtaagcgcggatactacaggtagcgttcatttttgggacagtaggcatggaact
cttctgcaaacacatacccatcacaaaggtgatgtaaatgctttagctgcagcgcctagc
cataatagggtgttttctgctggatcagatggtcaggt??????????????????????
????????????????????????????????????????????????????????????
?????????????????atttagttaccataagtgggcacacttgggagttccaatgctt
atatcagctggtgatgacactaagctttttgcatattccgctaaggagtttacgaagttc
tcccctcatgatatttctccggcaccgcagagagtacccatacagcttgtgcacaatact
gtgttcaatcgcatgcctttagttttggttcagggttctcagtcattggatattctttct
????????????????????????????????????????????????????????????
????????????????????????????????????????????????????????????
????????????????????????????????????????????????????????????
????????????????????????????????????????????????????????????
????????????????????????????????????????????????????????????
??????????????????aacagcaatgtactcataatttcaacttcttcgaatcaagtt
tatgcatttgatgttgaagccaagcagttgggtgaatggtctatgaaacatacgttcgct
ctccctaggaggtaccaagaatttcctggagaggtcattggattatctttcccgccttct
gctagtacatcgtctgtagttgtttacagtcccagggcaatgtgcttgattgattttggg
atgccgatagag-----tagaaagaattttgacttctgtgcttttaaagatcctgtttta
tttgttggacatctgtcaagaaattctatcttgatcatagacaaaccgtggatgcaagtt
gttaaaagttttgatgctcaacctgtccacagacatatatatgga
>Mycetia_hainanensis_H401
????????????????????????????????????????????????????????????
????????????????????????????????????????????????????????????
?????????agcgccgatagtacaggtagcgttcatttttgggacagtaggcatggaact
cttctgcaaacacatacctatcacaaaggtgatgtgaatgctttagctgcagcgcctagc
cataatagggtgttctctactggatcagatggtcaggtaatg??????????????????
??????????????????????????????????????????????????????cgtggt
agggagaagccgctcgaatttagttaccataagtgggcacatttgggagttccaatgctt
atatcagctggtgatgacactaagctttttgcatattccgctaaggagtttacgaagttc
tcccctcatgatatttctccggcaccgcagagagtacccatacagcttgtgcacaatact
gtgttcaatcgcatgcctttagttttggttcagggttctcagtcattggatattctttct
gtccgtttgaaaaatggtacagtttctgacctcggatttggtccttgtggtggaactgcc
gcaactgatctggttgctcgtgttaagtgtatggctcctcgaaagatcatatgtagtgca
attgcatcttcaggaaccttgtttgcttattctgaccatttgagacctagtttgtttgaa
ttgaagagaactgaatctggaaagcaagcatggactgtaaacaaaaaaaagcttcctgcc
gatttgccttatgctcattc????????????????????????????????????????
?????????????????????????????actcataatttcaacttcttcgaatcaagtt
tatgcatttgatgttgaagccaagcagttgggtgaatggtctatgaaacatacgttctct
ctccctaggaggtaccaagaatttcctggagaggtcattggattatctttcccgccttct
gctaatacatcgtctgtagttgtttacagtcccagggcaatgtgctcgattgattttggg
atgccgataaccaatggtagaaagaattttgacttctgtgcttttaaagatcctgtttta
tttgttggacatctgtcaagaaattctatcttgatcattgacaaaccgtggatgcaagtt
gttaaaagttttgatgctcaacctgtccacagacatata??????
>Neohymenopogon_parasiticus_ERR9883558
ctcattagatgttgggatggtaaattgatgcatgaaatctatagaataacagttggtctt
ggaggactgggtagtggacctgagctttgtatatggtcactgcttgccctgagatgtgga
acccttgtaagcgccgatagtacaggtagcgttcatttttgggacagtaggcatggaact
cttctgcaaacacatacccatcacaaaggtgatgtgaatgctttagctgcagcgcctagc
cataatagggtgttctctgctggatcagatggtcaggttatattgtacaagctctcaact
gaagtagtccggtctgaaatagatgcatctcatgatgaaatattgaagaggtctcgtggc
agggagaagccgctcgaatttagttaccataagtgggcacatttgggagttccaatgctt
atatcagctggtgatgacactaagctttttgcatattccgctaaggagtttacgaagttc
tcccctcatgatatttctccggcaccacagagagtacccatacagcttgtgcacaatact
gtgttcaatcgcatgcctctagttttggttcagggttctcagtcattggatattctttct
gtccgtttgaaaaatggtacagtttctgacctcggatttggtccttgtggtggatctgcc
gcaactgatctggttgctcgtgttaagtgtatggctcctcgaaagatcatatgtagtgca
attgcatcttcagggaccttgtttgcttattctgaccatttgagacctagtttgtttgaa
ttgaagagaactgaatctggaaagcaagcatggactgtaaacaaaaaaaagcttcctgcc
gatttgccttatgctcattcattggttttcagttctgattcatctagattgatgattgct
ggccatgacagaatgataaacagcaatgtactcataatttcaacttcttcgaatcaagtt
tatgcatttgatgttgaagccaagcagttgggtgaatggtctatgcaacatacgttctct
ctccctaggaggtatcaagaatttcctggagaggtcattggattatctttcccgccttct
gctagtacatcgtctgtagttgtttacagtcccagggcaatgtgcttgattgattttggg
atgccggtaacgaatggtagaaagaattttgacttctgtgcttttaaagatcctgtttta
tttgttggacatctgtcaagaaattctatcttgatcatggacaaaccgtggatgcaagtt
gttaaaagttttgatgctcaacctgtccacagacatata??????
>Oldenlandia_herbacea_ERR9883552
ttcattagatgttgggatggtaaatcgatgcatgaaatatatagaataacagttggtctt
ggaggattgggtagtggacctgaactttgtgtatggtcattgcttgccctcagatgtgga
actctggtaagtgcagatagtactggtagccttcagttttgggatagcaagcatggaact
ctcctgcaaacacatagctatcataaaggtgatgtgaacgctttagctgcggcccctagt
cataacagagtgttctccgccggatctgatggtcaggttatactatataagctctcaact
gaagtagttgagtctgaaacagatgcacctcctgatgaagtattgaaaagacctcgtgtt
agggagaagccactggaatttagttatcataaatgggcacatttgggagttccaatgctt
atatcagctggtgatgacactaagctttttgcatattctgctaaggaatttacaaagttc
tctcctcatgatatttctccggcaccacaaagattaccaatacagcttgtgcacaatatc
gagttcaatcaaactcctttacttttggttcagggttctcaatcattagatattctttct
gttagtttgaagaatggtacagtttccgaacatggatttgctccttgtgctggatctgca
accactaagttagtagcccaagttaattgtacggcttctcaaaagatcatatgtagtgca
attgcatcttcaggagccttctttgcttattccgaccatttgaaacctcgtttgtttaaa
ttgaagagaagggaatctggaaagccagcatggatggtcaacaaaaagaaacttccagtg
gatttgccttatgctcattctttgcttttcagctctgattcctcccgattgcttattgct
ggtcatgatagaatgataaacaacaatgtgctcatactttcaacttcttcaaaccaagtt
tatgcatttgatgttgaagcaaagcagttgggtgaatggtcaatgaaacattcgttctct
ctacctaggaggtaccaagaatttcctggcgaggtctttggattatcttttccgccttct
acgagttcgtcatctgttgtagtttacagtcccagggctatgtgcttgattgactttggg
atgccgata---aatagtagaaagaattttgaactatgtggttttaaagatcctgtttta
tttgttggacacctctcaagaaattctgtcttgatcatagacaaaccgtggatccaagtt
gttaaaacattcgatgctcaacctgtccatagacatatttatgga
>Paederia_ciliata_ERR9883513
ttcattagatgttgggatggtaaattgatgcgtgaaatctataggataacggttggtctt
ggaggattgggtagtgggcctgaactttgcacatggtcgttgcttgctctgagatgtggg
acccttgtaagtgcagatagcacaggtagcgtccatttttgggacagtaagcatggaact
cttttgcaaactcatacctaccacaaaggtgatgtcaacgctttagctgcagcacctagc
cataacagggtgttctctgccggatcagatggtcaggta?????????????????????
????????????????????????????????????gaaaaattaaagaggcctcgctgt
agggagaagccacttgaatttagttaccataaatgggctcatttgggagtcccgatgctt
atatcagccggtgatgacactaagctttttgcatattccgccaaggagtttaccaagttc
tcgccgcatgatatttcaccagcaccacagagagtacccatacagcttgtccacaatact
gtgttcaatcaaacttctctggttttggttcagggttctcagtcattggatattctttct
gttcggttgaaaaatggtgcagtttctgaccttggatttggtccttgtggtggaactgcc
acaacagatctagtagctcgagttaaatgtatggctcctcgaaagatcatatgtagtgca
att?????????????????????????????????????????????????????????
????????????????????????????????????????????????????????????
????????????????????????????????????????????????????????????
??????????????????aacagcaatgtgctcatagtttcaacttcattgaatcaagtt
tatgcattcgatgttgaagccaagcagttgggggaatggtcaatgaaacataccttctct
ctccctagaaggtaccaagaatttcctggagaggtcattggattatctttcccgccttct
gctacttcatcatctgtaattgtttacagtcccagggcaatgtgcttgattgactttgga
atgccgatagagaatggtagaaagaattttgagttctttgcttttaaagatcctgtttta
tttgtcggacatctgtcaagaaattctatcttgatcctagataaaccgtggatgcaagtt
gttaaatcttttgatgctcaacctgtccacagacatatatatgga
>Plocama_tinctoria_ERR9883529
????????????????????????????????????????????????????????????
????????????????????????????????????????????????????????????
????????????????????????????????????????????????????????????
?????????????????????cacaaaggtgatgtgaacgctttagctgctgcacctagc
cataacagggtgttctctgctggatctgataatcaggttatactgtacaagctcactaat
gaagctgttgggtctgaattagatgcatctcctgaggaaagatcaaagaggcctcgtggt
agagagaagccacttgaatttagttaccataagtgggctcatctgggagtcccaatgctt
atatcagctggtgatgacactaagctttttgcatattctgctaaggagtttacgaagttc
tccccgcatgatatttctccggcaccacagagagtacccatacagcttgtgcacaatact
gtgttcaatgaaacttccttgcttttggttcagggttctcagtcattggatattctttct
gttcgtttgaagagtggcaaagtttctgaccttgcgtgtggtccttgtggtggatctgct
acaacagatctggtcgcccgtgtaaaatgtatagctcctcgaaagatcatatgtagtgta
attgcatcttcaggaaccttgtttgcttattcagaccatctgaaacccagtttgtttgaa
ttgaagagaagtgaatctggaaagcaagcatggactgtcaacaaaaagaagcttcctgca
gatttgccttacgctcattctttggttttcagtcctgattcatcgcggttgatgattgct
ggccatgacagaattataaacagcaacgtgctcataatttcaacttcttcgaatcaagtt
tatgcatttgatgttgaagcaaagcagttgggtgaatggtctatgaaacacacg---tct
ctccctaggagataccaagaatttcctggagaggtcattggactatctttttctccttct
gctagta---catctgtgatagtttacagtcccagggcaatgtgctcgattgactttggg
atgccgatagagaatggtagaaagaattttgacttctttgcttttaaagaccctgtctta
tttgttggacatctgtcaagaaattctatcttgatcgtagacaaaccatggttgcaagta
gttaaaactttcgatgcccaacctgtccacagacatatatacgga
