# Supplementary material for: Morphological and molecular evidence support the inclusion of Mycetia hainanensis in Mouretia (Rubiaceae)
Source: PhytoKeys. 2026 Feb 5;270:273–88. doi: 10.3897/phytokeys.270.180324 (PMC12902767; doi:10.3897/phytokeys.270.180324)
Supplement: Supplementary material 4 — Dataset of 315 nuclear genes used in this study [file phytokeys-270-273_article-180324__-s004.zip › Dataset 2/4802_filtered_aligned_trimmed.fasta]

>Rubia_peregrina_ERR5033650
?????????????????????????????tgcc???????????????????????????
???????aggtattgttggccgcaggtgatacctttagagcagctgctagtgatcaacta
gagatctgggctgagaggaccgattgtgagattgttatggcagaaaaagaacatgccaag
gcatctacagttctttcacaggctgtgaaaaagggcaaggaggaaggttatgatgttgtt
ttatgcgacacatccggccgtgtg????????????????????????????????????
????????????????????????????????????????????????????????????
????????????????????????????????????????????????????????????
????????????????????????????????????????????????????????????
?????????????????????????????????
>Theligonum_cynocrambe_ERR5033810
aggaaaccagctgtaattttgattgttggtgtcaatgggggcgggaagacaacatctatt
ggtaagaaagtattaatggcagcaggtgatacatttcgagcggctgctagtgatcaacta
gagatctgggctgagaggacaggctgtgagattgttatggctgaaaaagagcatgccaag
gcatctgcagttctttcacaggctgtgaaaagggggaaagaggaaggttatgatgttgtg
ttatgcgatacatccggccgtat---tatttcatcaaacatgcaggaaatcctccttgta
ttggatgggacaactggcttaaacatgct--------------ta???????????????
????????????????????????????????????????????????????????????
????????????????????????????????????????????????????????????
?????????????????????????????????
>Anthospermum_thymoides_ERR9883532
aggaaaccggctgtgataatgatagttggtgtcaatgggggtgggaagacgacatctctt
ggaaagaagatattaatggcagcaggtgatacctttagagcagctgctagtgatcaattg
gaaatctgggctgaaagaacaggttgtgagattgttatggctgaaaaagagcatgccaag
gcatctgcagttctttcacaggctgtgaaaagggggaaggaacaaggttatgatgttgtt
ttatgcgacacatctggccggctgcatactaattacagcttaatggaagaattggtggca
tgcaagaagactttaggcaaaattataccgggtgcacccaaggtggttggagttaccggt
tttatattgacaaaacttgatggttcagctagaggtggctgcgtggttagcgtggtcgat
gaacttggaattccagtaaagtttgtaggagttggtgaaggggcagaggatctccaacct
tttgatgccgaggcatttgtaaatgccatattt
>Argostemma_elatostemma_ERR9883520
aggaaacctgctgtgataatgatagttggtgtcaatggtggtgggaagacgacatccctt
ggtaagaagatattaatggcagctggtgatacctttagagcagctgctagtgatcaactg
gagatctgggctgaaaggacaggttgtgagattgttatggctgaaaaagagcatgccaag
gcatctgcagttctttcacaggctgtgaaaagggggaaggaacaaggttatgatgttgtt
ttatgcgacacatctggccggctgcatactaattacagcttaatggaagaattagtggca
tgcaagaaagctttgagcaaaattatatcaggtgcacccaatgtggttggagttactggt
ttagtattgacaaaacttgatggctcagctagaggtggctgcgtggtaagcgtggtcgat
gaacttggaattccagtaaagtttgtaggtgttggtgagggggcagaggatctccaacct
tttgatgccgaggaatttgtaaatgccatattt
>Chamaepentas_hindsioides_ERR9883496
aggaaaccagctgtgataatgatagttggtgtcaatgggggtgggaagacgacatctctt
ggaaagaagatattaatggcagcaggtgatacctttagagcagctgctagtgatcaactg
gagatctgggctgaaaggacaggttgtgagattgttgtggctgaaaaagagaatgccaag
gcatccgcagttctttcacaggctgtgaaaagggggaaggaacagggttatgatgttgtt
ttgtgtgacacatctggccggctgcatactaattacagcttaatggaagaattggtggca
tgcaagaaaactttaagtaaaattataccaggtgcaccaaatg?????????????????
?aaatacttcttgtactggatggtaca------------------gttagtgtggttgat
gaactcggaattcctgtaaagtttgtaggcgttggtgagggggcagaagatctccaacct
tttgatgcggaggcatttgtaaacgccatattt
>Clarkella_nana_ERR9883563
aggaaaccagctgtgataatgatagttggtgtcaacggtggtgggaagacgacatccctt
ggt---aagatattaatggcagcaggtgataccttcagagcagctgctagtgatcaactg
gagatctgggctaaaaggacaggttgtgagattgttatggctgaaaaagagcatgccaag
gcatctgcagttctttcacaggctgtgaaaagggggaaggaacaaggttatgatgttgtt
ttatgtgacacatctggccg????????????????????????????????????????
?????????????????????????????????????????tgtggttggagttactggt
ttagtattgacaaaacttgatggttcagctagaggtggctgcgtggttagcgtggttgat
gaactggggattccagtaaagtttgtaggtgttggtgagggggccgaggatctccaacct
tttgatgccgaggcatttgtaaatgccatattt
>Coccocypselum_condalia_ERR9883533
????????????????????????????????????????????????????????????
????????????ttaatggcagcaggtgatacatttagagcagctgctagtgatcaactg
gagatatgggctgaaaggacaggttgtgagattgttatggctgaaaaagagcatgccaag
gcatccgcagttctttcacaggctgtgaaaagagggaaggaacaaggttatgatgttgtt
ttgtgcgacacctctggccggctgcatactaattacagtttgatggaggaattggtggca
tgcaagaaagctttaagtaaaattatacctggtgcacccaatgttgttggggttactggt
ttaatattgacaaaacttgatggttcagctagaggtggctgcgtggta????????????
????????????????????????????????????????????????????????????
?????????????????????????????????
>Cruckshanksia_pumila_ERR9883536
cattgatgaactcttgctttactggctgacactgaccgtg---------------ttctt
gatgaggaagagttgatggcagcaggggatacatttagagcagctgctagtgatcaactg
gagatatgggctgaaaggacaggttgtgagattgttatggctgaaaaagagcatgccaag
gcatctgcagttctttcacaggctgtgaaaagagggaaggaacagagttatgatgttgtt
ttgtgcgacacatctggccgactgcataccaattacagtttgatggaagaattggttgca
tgcaagaaagctttaagtaaaattgtacccggtgcacccaatgtggtcggtgttactggt
ttaatattgacaaaacttgatggttcagcgagaggtggctgtgtggttagcgtggtagat
gaacttggaattcctgtaaagtttgtaggagttggtgagggggcagaggatctcccacct
tttgatgccgaggcatttgtaaatgctatattt
>Cyanoneuron_cyaneum_ERR9883481
aggaaaccaggtgtgataatgatagttggtgtcaatgggggtgggaagacgacatctctt
ggt---aagatattaatggcagcaggtgatacctatagagcagctgctagtgatcaacta
gagatctgggctgaaaggacaggttgtgagattgttatggctgaaaaagagaatgccaag
gcatctgcagttctttcacaggctgtgaaaagggcaaaggaacaaggttatgatgttgtt
ttatgcgacacatctggccggctgcatactaattacagcctaatggaggaattggtggca
tgcaagaaagct-------------------------------tggttggagttactggt
ttaatactgacaaagcttgatggttcagctagaggtggctgcgtggttagcgtggtcgat
gaacttggaattccagttaagtttgtaggcgttggtgagggggcagaggatctccaacct
tttgatgccgaggcatttgtaaatgcaatattt
>Danais_nigra_ERR9883478
aggaaaccagctgtgataatgatagttggtgtcaatgggggtgggaagacgacatctctt
ggaaagaagatattaatggcagcaggtgatacctttagagcagctgctagtgatcaactg
gagatctgggctgaaaggacaggttgtgagattgttatggctgaaaaagagcatgccaag
gcatctgcagttctttcacaggctgtgaaaagggggaaggaacagggttatgatgtggtt
ttgtgcgacacatctggccggctgcatactaattacagcttaatggaagaattggtggca
tgcaagaaaggtttaagtaaaattataccaggtgcacccaat??????????????????
????????????????????????????????????????????????????????????
????????????????????????????????????????????????????????????
?????????????????????????????????
>Dunnia_sinensis_ERR9883505
aggaaaccagctgtgctaatgatagttggtgtcaatgggggtgggaagacgacatctctt
ggtaag-agatattaatggcagcaggtgatacatttagagcagctgctagtgatcaacta
gagatctgggctgaaaggacaggttgtgagattgttatggctgagacagagcatgccaag
gcatctacagttctttcacaggctgtaaaaagggggaaggaacaaggttatgatgttgtt
ttatgcgacacgtctggccggctgcatactaattacagcctaatggaggaattggtggca
tgcaagaaagctttaagcaaaattataccaggtgcacccaatgtggttggagttactggt
ttaatactgacaaaacttgatggttcagcaagaggtggctgcgtggttagcgtggttgat
gaacttggaattccagttaagttcgtaggtgttggtgagggggcagaggatctccaacct
tttgatgccgaggcatttgtaaatgcaatattt
>Mouretia_larsenii_ERR9883550
aggaaaccagctgtgataatgatagttggtgtcaatggtggtgggaagacgacatccctt
ggaaagaagatattaatggcagcaggtgatacctttagagcagctgctagtgatcaacta
gagatctgggctgaaaggacaggttgtgagattgttatggctgaaaaagagcatgccaag
gcatctgcagttctttcacaggctgtgaaaagggggaaggaacaaggttatgatgttgtt
ttatgtgacacatctggccggctgcatactaattacagcttaatggaagaattggtggca
tgcaagaaagctttgagcaaaattataccgggtgcacccaatgtggttggagttactggt
ttagtattgacaaaacttgatggttcagctagaggtggctgcgtggttagcgtggttgat
gaacttggaattccagtaaagtttgtaggtgttggtgagggggcagaggatctccaacct
tttgatgccgaggcatttgtaaatgccatattt
>Mycetia_bracteata_ERR9883494
aggaaaccagctgtgataatgatagttggtgtcaatggtggtgggaagacgacatccctt
ggtaag------ttaatggcagcaggtgatacctttagagcagctgctagtgatcaactg
gagatctgggctgaaaggacaggttgtgagattgttatggctgaaaaagagcatgccaag
gcatctgcagttctttcacaggctgtgaaaagggggaaggaacaaggttatgatgttgtt
ttatgtgacacatctggccggctgcatactaattacagcttaatggaagaattggtggca
tgcaagaaagctttgagcaaaattataccaggtgcaccccaggtggttggagttactggt
ttagtattgacaaaacttgatggttcagctagaggtggctgcgtggttagcgtggttgat
gaacttggaattccagtaaagtttgtaggtgttggtgagggggcagaggatctccaacct
tttgatgccgaggcatttgtaaatgccatattt
>Mycetia_hainanensis_H401
aggaaaccagctgtgataatgatagttggtgtcaatggtggtgggaagacgacatccctt
ggtaag---------atggcagtaggtgataccttcagagcagctgctagtgatcaactg
gagatctgggctgaaaggacaggttgtgagattgttatggctgaaaaagagcatgccaag
gcatctgcagttctttcgcaggctgtgaaaagggggaaggaacaaggttatgatgttgtt
ttatgtgacacatctggccggctgcatactaattacagcttaatggaagaattggtggca
tgcaagaaagctttgagcaaaattataccaggtgcacccaacg?????????????????
??????????????????????????????????????????????ttagcgtggttgat
gaacttggaattcccgtaaagtttgtaggtgttggtgaggggccagaggatctccaacct
tttgatgccgaggcatttgtaaatgccatattt
>Neohymenopogon_parasiticus_ERR9883558
aggaaaccagctgtgataatgatagttggtgtcaatggtggtgggaagacgacatccctt
ggaaagaagatattaatggcagcaggtgatacctttagagcagctgctagtgatcaactt
gagatctgggctgaaaggacaggttgtgagattgttatggctgaaaaagagcatgccaag
gcatctgcagttctttcacaggctgtgaaaagggggaaggaacaaggttatgatgttgtt
ttatgtgacacatctggccggctgcatactaattacagcttaatggaagaattggtggca
tgcaagaaagttttgagcaaaattataccaggtgcacccaatgtggttggagttactggt
ttagtgttgacaaaacttgatggttcagctagaggtggctgcgtggttagcgtggttgat
gaacttggaattccagtaaagtttgtaggtgttggtgagggggcagaggatctccaacct
tttgatgccgaggcatttgtaaatgccatattt
>Oldenlandia_herbacea_ERR9883552
aggaaaccggctgtaataatgattgttggtgtcaatgggggtgggaagacgacatcactt
gggaagaagatattactggcggcaggtgatacctttagagcagctgctagtgatcaattg
gagatatgggcggaaaggacaggttgtgagattgttgtggctgaaaaagagcacgccaag
gcatctacagttctttcacaggctgtgaagaaagggaaggaacaaggttatgacgttgtt
ctgtgtgacacatctggacggctgcacactaattacagcttaatggaagaattggtggct
tgcaagaaaactttgagtaaaattatccctggtgcaccaaatgttgtcggagttactggt
ttaatattgacaaaactggatggatcagctagaggtggctgtgtggttagtgttgtcgat
gaacttggaattcctgtaaagttcgtcggtgttggcgagggggttgaggatctccaacct
tttgatgctgaggcatttgtagatgccatattt
>Paederia_ciliata_ERR9883513
aggaaaccagctgtgataatgataattggcgtcaatgggggtgggaagacgacatctctt
ggt---aaggtgttaatggcagcaggtgatacctttagagcagctgctggtgatcaactg
gagatctgggctgaaaggactggttgtgagattgttagggctgaaaaagagcatgctaag
gcatctgcagttatctcacaggctgtgaaaagggggaaggaacaaggttatgatattgtt
ttatgtgacacatccggccggcttcatactaatta---ccttatggaagaattggtggca
tgcaagaaagttttaagcaaaattataccaggtgcacccaatgtggttggagttactgga
ttaatactgacaaaacttgatggttcagctaggggtggctgtgtggttagtgtggtcaat
gaacttggaattccagtttagtttgtaggtgttggtgagggggcagaggatctctgacct
tttaaagctgaggaatttgtaaatgccatattc
>Plocama_tinctoria_ERR9883529
aggaaaccagctgtgataatgatagttggtgtcaatgggggtgggaagacaacatctatt
ggt---aaggtattgatggcagctggtgatacttttagagcagctgctagtgatcaacta
gagatctgggctgagaggacaggttgtgagattgttatggctgaaaaagagcatgccaag
gcatctacagttctttcacaggcagtgaaaagggggaag?????????????????????
????????????????????????????????????????????????????????????
????????????????????????????????????????????????????????????
????????????????????????????????????????????????????????????
????????????????????????????????????????????????????????????
?????????????????????????????????
