# Supplementary material for: Morphological and molecular evidence support the inclusion of Mycetia hainanensis in Mouretia (Rubiaceae)
Source: PhytoKeys. 2026 Feb 5;270:273–88. doi: 10.3897/phytokeys.270.180324 (PMC12902767; doi:10.3897/phytokeys.270.180324)
Supplement: Supplementary material 4 — Dataset of 315 nuclear genes used in this study [file phytokeys-270-273_article-180324__-s004.zip › Dataset 2/4806_filtered_aligned_trimmed.fasta]

>Rubia_peregrina_ERR5033650
tcgagaggagctttgattgttcttgaaggtttggaccgttgtggaaagacctctcatgca
aatcggctgctttcaacattggaaggtctggggcattcggttgaatcttggagatttcct
gatagaaacactggtgttgggaagatgatatcttcttatcttaacaaccaatcacaattg
gatgaccgtgcgattcatttactattcagtgcaaattggtgggagaaggatttggtgatg
gaatctaagctgataggtggaactactctcatagtcgaccgatattcttactcaggtgtt
gctttctcagttgctaaaggacttgattttcagtggtgcaaggctccggagattgggttg
ttggccccagatttggtgttttacctgaaagctgctgaaagaggaggttatggcggtgag
agatatgagctgctagaatttcagaaagaggttgtgaaatcctaccttgatccctcttgg
>Theligonum_cynocrambe_ERR5033810
tcaagaggagctttaattgttcttgaaggtttggaccgttgtggaaagagctctcagtgt
agtaggcttgtttcgacactggaagctctgggacattccgttgaatcatggagatttcca
gataggaacactgctgttgggaagatgatatcctcttatctt---aaccaatcacaattg
gatgaccatgctattcatttattattcagtgcaaatcggtgggagaagaggtccgttctt
ggaactactctcata?????????????????????????????????????????????
????????????????????????????????????????????????????????????
????????????????????????????????????????????????????????????
????????????????????????????????????????????????????????????
>Anthospermum_thymoides_ERR9883532
tcaagaggagctttgattgttcttgaaggtttggatcgttgtggaaagacttctcagtgc
ggtcgactgctttcaacattggaaggtctgggacattcggttgaatcatggagattccca
gatagaaatactggtgtcgggaatatgatatcttcttatctttccaaccagtcacaattg
gatgaccaagctgttcatttactctttagtgcaaatcggtgggagaagagatcatttatg
gaatctaagctgaccagtggaaccactctcatcgttgaccgatactcttattccggggtt
gctttctcagctgctaaaggacttgattttcaatggtgcaaggctccagaggtcgggttg
ttggcccccgatttagttgtttaccttaaagctgctgaaagaggaggttatggagatgag
agatatgagcagctcgaatttcagaaggaagttgcaaaattttatcttaatgactcttgg
>Argostemma_elatostemma_ERR9883520
tcaagaggagctttaatcgttcttgaaggtttggaccgttgtggaaagacctcgcagtgc
catagattgctctcaacgttggaaggtcttggacattcggttgaatcatggagatttcca
gatagagatactggtgttgggaagatgatatcttcttatctttccaaccaatcacatttg
gatgatcatgctattcatttactattcagtgcaaatcggtgggagaagag??????????
????????????????????????????????????????????????????????????
????????gactgctaaaggacttgactttcaatggtgcaaggctccagaggttgggttg
ttgaccccagatttggtggtttacctgaaagctgctgaaagaggaggttatggaggtgag
agatatgagcagctcgaatttcagaaggaggtcacaaaatcttaccttgacgcatcttgg
>Chamaepentas_hindsioides_ERR9883496
tcaagaggagctttaattgtccttgaaggtttggaccgttgtgggaagacctctcagtgt
actcgactggtttcgacattgcaaggtctgggacattcagttgaatcatggagatttcca
gatagaaatactggtgttgggaagatgatatcttcctatctttccaaccaatcacaattg
gatgaccatgccattcatctactattcagtgcaaaccggtgggagaagaggtcattgatg
gaagccaaactgatgggtggaacgactctcatagtggaccgatattcttactcgggagtt
gctttctcaaccgctaaaggacttgatctggaatggtgcaaggctccagaggttgggtta
ttggctccagatttggtggtttacctgaaagctgctgaaagaggcgggtatggaggcgag
aggtatgagcagctcgaatttcagaaggaagtcgcaaaatcttaccttgatgactcgtgg
>Clarkella_nana_ERR9883563
??????ggagctttaatcgttcttgaaggtttggaccgttgtggaaagacctcacagtgc
catagattgctctcaacattggaagatctgggacattcagttgaatcatggagatttcca
gatagagatactggtgttgggaagatgatatcttcttatctttccaaccaatcacaattg
gatgaccatgctattcatttactattcagtgcaaatcggtgggagaagag??????????
????????????????????????????????????????????????????????????
????????????????????????????????????????????????????????????
??????????????????????????gaaagctgctgaaagaggaggttatggaggtgag
agatatgagcggctcgaatttcag????????????????????????????????????
>Coccocypselum_condalia_ERR9883533
tcaacaggagctttaattgttctggaaggtttggaccgttgtgggaagacctcacagtgc
aatagactgctttcaacattggaaggtctgggacattcggctgaatcatggagatttcca
gatagaaatactggtgtcggtaagatgatatcttcttatctttccaaccaatcacaactg
gatgaccatgctattcatttgctattcagagcaaatcgttgggagaagag??????????
?????????????????????????????????????????gtattcttactctggggtt
gcattctctacagctaaaggacttgatattcaatggtgcaaggctccagagattgggttg
ttggccccagatatggtg---------aaagctgctgaaagaggaggttatggaggtgag
agatatgagcagcttgaatttcagaagaaggttgcagaatcttaccttgatgcttcatgg
>Cruckshanksia_pumila_ERR9883536
tcaagaggagctttaattgttcttgaaggtttggaccgttgtggaaagacctcacaatgt
agtagactgctttcagcattggaaggtctcggacattctgttgaatcatggagatttcca
gatagaaatactggtgtcggtaagatgatatcttcttatctttccaaccaatcgcaactg
gatgaccgtgctattcatttgctattcagtgcaaatcggtgggagaagag??????????
????????????????????????????????????????????????????????????
????????????????????????????????????????????????????????????
??????????????????????????gaaagctgctgaaagaggaggttatggaggtgag
agatatgagcagctcgaatttcagaagaaggttgcagaaatttaccttgatgcctcttgg
>Cyanoneuron_cyaneum_ERR9883481
tcgagaggagctttgattgttcttgaaggtttggaccgatgtggaaagacctcgcaatgt
agtagacttgtttcgtctttggaggggttgggccattctgttgagtcatggagatttcct
gacagaaatactggtattggaaagatgatttcttcttacctatccaaccaatcacaattg
gatgatcatgctattcatttactcttcagtgcgaatcgctgggagaagagatccttaatg
gaagctaagcttcggaatggaaccactctcatagttgaccggtactcttattctggggtt
gcattttcttcagccaagggactcgatatgcaatggtgcaagattccagagattgggttg
ttggctccagatttggtggtttacct-aaagctgctgaaagaggaggttatggaggtgag
agatacgagctgcttgagtttcaaaggaaagttgcacaatcttat???????????????
>Danais_nigra_ERR9883478
tcaagaggagccttaattgttcttgaaggtttggaccgttgtggaaaaacctctcagtgt
gatagattgctttcaacattgggaggtctgggacattcggttgaatcatggagatttcct
gatagaaatactggtgttgggaagatgatatcttcttatctttccaaccaatcacaattg
gatgaccatgctattcatttactattcagtgcaaataggtgggagaagagatcattaatg
gaagctaagctgatgagtggaaccactctcatagttgaccgatattcttactctggggtt
gctttctcaattgctaaaggacttgatttccaatggtgcaaggctccagaggttgggttg
ttggctccagatttggtggtttacctgaaagctgctgaaacatgaggttatggaggtgag
agatatgagcagctcgaatttcagaatgaagttgcaaaatcttaccttgatgcctcttgg
>Dunnia_sinensis_ERR9883505
tcaagaggtgctttaattgttcttgaaggtttggaccgttgtggaaagacctctcagtgt
aatagactactttcaaagttggaaggtctgggacatccggttgaggcttggagatttcca
gatagaaatactggtgttgggaagatgatatcttcttatctttccaaccaatcacaattg
gatgaccatgctattcatttactattcagtgcaaatcgatgggagaaaagatcattaatg
gaatctaagctgatgagtggaaccacactcatagttgatcgatattcttactctggggtt
gctttctcagctgctaaaggacttgattttcaatggtgcaaggctccagaggttgggttg
ttggcaccagatttggtggtttacctg?????????????????????????????????
????????????????????????????????????????????????????????????
>Mouretia_larsenii_ERR9883550
tcaagaggagctttaattgttcttgaaggtttggaccgttgtggaaagacctcgcaatgc
catagattgctctcaacattggaaggtctgggacattcagttgaatcatggagatttcca
gatagagatactggtgttgggaagatgatatcttcttatctttccaaccaatcacatttg
gatgaccatgctattcatttactatttagtgcaaatcggtgggagaagagatcattaatg
gaatctaagctaatgagtggaactactctcatagttgaccgatattcttactctggggtt
gctttctcaactgctaaaggacttgactttcaatggtgcaaggctccagaggtagggttg
ttagccccagatttggtggtttacctgaaagctgctgaaagaggaggttatggaggggag
agatatgagcagctcgaatttcagaaggaagttgcaaaatcttac???????????????
>Mycetia_bracteata_ERR9883494
tcaagaggagctttaattgttcttgaaggtttggaccgttgtggaaagacctcgcagtgc
catagattgctctcaacattggaaggtctgggacattcagttgaatcatggagatttcca
gatagagatactagtgttgggaagatgatatcttcttatctttccaaccaatcacaattg
gatgaccatgctattcatttactattcagtgcaaatcggtgggagaagagatcattaatg
gaatctaagctgatgagtggaactactctcatagttgaccgatattcttattctggggtt
gctttctcaactgctaaaggacttgactttcaatggtgcaagactccagaggttgggttg
ttagccccagatttggtggtttacctgaaagttgctaaaaaaagaggttatagagatgag
aggtacgagctgcttgagtttcaatgaaaaattgcaaggtcctatcttgatgcctattgg
>Mycetia_hainanensis_H401
tcaagaggagctttaatcgttcttgaaggtttggaccgttgtggaaagacctcacagtgc
catagattgctctcaatgttggaaggtcttggacattcagttgaatcatggagatttcca
gatagagatactggtgttgggaagatgatatcttcttacctttccaaccaatcacatttg
gatgaccatgctattcatttactattcagtgcaaatcggtgggagaagagatcattaatg
gaatctaagctgatgagtggaactactctcatagttgaccgatattcttactctggggtt
gctttctcaactgctaaaggacttgactttcaatggtgcaaggctccagaggtagggttg
ttagccccagatttggtggtttacctgaaagctgccgaaagaggaggttatggaggcgag
agatacgagcagctcgaatttcaaaaggaagttgcaaaatcttaccttgacgcctcttgg
>Neohymenopogon_parasiticus_ERR9883558
tcaagaggagctttaattgttcttgaaggtttggaccgttgtggaaagacctcgcagtgc
catagattgctctcaacattggaaggtttgggacattcagttgaatcatggagatttcca
gatagagatactggtgttgggaagatgatatcttcttatctttccaaccaatcacaattg
gatgaccatgctattcatttactattcagtgcaaatcggtgggagaagagatcattaatg
gaatctaagctgatgagtggaactactctcatagttgaccgatattcttactctggggtt
gctttctcaactgctaaaggacttgactttcaatggtgcaaggctccagaggttgggttg
ttagccccagatttgatggtttatctgaaagctgctgaaaaaggaggttatagaggtgag
aggtacgagctgcttgagtttcaaagaaaagttgcagagtcgtacgctaatgcctattgg
>Oldenlandia_herbacea_ERR9883552
tcaagaggagctttaattgttctggaaggtttggatcgttgtggaaagacatctcagtgt
gctcgcctactttcaacactggaggggttgggatattcagttgaatcatggagatttcca
gatagaaacactagtgttgggaatatgatatcttcttacctttcaaatcaatcacaattg
gatgatcatgccattcatttgctattcagtgcaaaccggtgggagaagagatcattgatg
gaagcaaagctgatgagtggaaccactctcattgttgatcggtattcttactcgggtgtt
gctttctcaagtgccaaaggacttgattttcaatggtgcaagactccagaggttgggttg
ttggccccagatttggtggtttacctgaaagctgctgaaagaggaggttatggaggtgag
agatatgagcagcttgaatttcagaagaaagttgcggaatcttaccttgatacttcctgg
>Paederia_ciliata_ERR9883513
tcaagaggagctttaattgtttttgaaggtttggaccgttgtggaaagacctctcagtgc
aatagactgttttcaactttagaaggtctgggacattcggttgaatcatggagattccca
gatagaaatactgctgttgggaagatgatatcttcttatcttactaaccaatcacagttg
gacgaccatgctatccatttacttttcagtgcaaatcggtgggagaagagatcattaatg
gaatctaagcttatgagtggaactactctcatagttgaccggtattcttattccggggtt
gcgttttcagctgctaaagggcttgattttcagtggtgcaaggctccagaggttgggctg
ttggctccagatttggtggtttacctgaaagctgctgagagaggaggttatggaggtgag
agatatgagcagcttgaatttcagaaagaagtcacaaaagcttaccttgatgcctcttgg
>Plocama_tinctoria_ERR9883529
tcaagaggagctttaattgttcttgaaggtttggatcgttgtggaaagacctcccagtgc
catagattgctttctacattggaaagtctgggacattcggttgaatcatggaaatttcca
gatagaaacactggtgttgggaagatgatagcttcttatcttaccaaccaatcacaactg
gatgaccatgctattcatttactattcagtgcaaatagatgggagaagagaccattaatg
gaatctaagctgatgagtggaactactctcatagttgaccgatattcttactctggtgtt
gctttttcggctgctaaaggacttgattttcagtggtgcaaggctccagaggttggattg
ttggccccagatttggtggtttacctgaaagctgctgaaagaggaggttatggaggtgag
agatatgagcagctcgaatttcagaaggaagttgcaaaatcttaccttgatgcctcttgg
