# Supplementary material for: Morphological and molecular evidence support the inclusion of Mycetia hainanensis in Mouretia (Rubiaceae)
Source: PhytoKeys. 2026 Feb 5;270:273–88. doi: 10.3897/phytokeys.270.180324 (PMC12902767; doi:10.3897/phytokeys.270.180324)
Supplement: Supplementary material 4 — Dataset of 315 nuclear genes used in this study [file phytokeys-270-273_article-180324__-s004.zip › Dataset 2/4848_filtered_aligned_trimmed.fasta]

>Theligonum_cynocrambe_ERR5033810
aaggttccgggtgcaatgtgtgtgttgcaagaggcgggggaggctgaagtggttcttcat
attggagaaagactgttgagagagaggctacacaaatcgttcaaacaagatgtggtgctg
gcaatggctcttgcgtatgttgataagtcgagggatgctatggagctgacacccccagat
ttcattgaaggttctgaattgcttgggagggcgctgaaattgctgcaggaagaaggagca
actagccttgcacctgacttgcaagcaatgattgacgaaactcttgaagaaatcaaccca
ctttgtgtcttggaactcttatctttaccactcagtgatgaatttcacgccaaaaggcgg
gaaggtcttcaaggtgtccgtaatattttgtggtctgttggg??????????????????
????????????????????????????????????????????????????????????
????????????????????????????????????????????????????????????
????????????????????????????????????????????????????????????
????????????????????????????????????????????????????????????
????????????????????????????????????????????????????????????
????????????????????????????????????????????????????????????
????????????????????????????????????????????????????????????
????????????????????????????????????????????????????????????
????????????????????????????????????????????????????????????
???????????????????????????????????
>Anthospermum_thymoides_ERR9883532
aaggttcccggtgcaatgtgtgtattgcaagaggctggggagactgaagtggttattcaa
attggagaaaggctgttaaaagagaggttgcccaaatcattcaagcaagatgtggtgctg
gcgatggctcttgcatatgttgataagtcaagggatgctatggaactgacacccccggat
ttcattgaaggttctgaattgcttgggagggcactgaaattgctacaggaagaaggtgca
actagccttgcaccagacttgcaagcacagattgatgaaacacttgaagaaatcaaccca
ctttgcgtcctggaactcctatctttacctattggtgatgattactaccgaaaaagggca
gaaggccttcagggtgttcgtaatattttgtggtctgttggggtagggggcgccattgcc
attgccggtggattcactcgtgaggattttatgaatgaagcattcttacgaatgacagca
gcagaacaggttgatctatttgctgccaaaccgaataatattcctgcagaaagttttgaa
gtctatggagtggcactcgcacttgttgcgttggcatttgtaggtaaaaaacctcacctc
attaaggaagcggacaacctttttcagcaacttcaacaggctaaggttacagctcttgga
aattctctgactgtttacactatcagggacacctctgaaacagactttgcattggaaagg
ggtctttgttctcttcttgtaggagaggttgatgaatgccgcatgtggttgggtttggac
tctgagagctccatttatagggacccatctattgttaactttgtcaccgaacactcacaa
gatgatgaggaaaatgatgttcttcctggactctgcaagctgttggaaacatggctgttg
aaggttgtgtttcccagatttagggacactcaggacatacaattcaagctcggagattat
tatgatgatcctaaagttctgagatatttggagag
>Argostemma_elatostemma_ERR9883520
?????????????????????ctattgcaagaggcgggggaggctgaagtggttcttcta
attggagaaaggctgttaaaagagaggttacacaaatcattcaagcaagatgtggtgctg
gctatggctcttgcatatgttgacgagtctagggatgctatggcactgacacccccagat
ttcattgaaggttctgaattgcttgggagggcgctgaaattactacaggaagaaggagca
actagccttgcaccagacctgcaagcacagattgatgaaacgcttgaagaaatcaaccca
ctttgcgttctggaactcctatctttaccacttggtgatgatttccgcacaaagagggca
gaaggtcttcatggtgttcgtaacattttgtggtctgttgggatagggggcgccgctgcc
attgctggtggattcactcgtgaagactttatgaatgaagcatttctacgtatgacagca
gcagaacaggttgatttatttgttgccaaaccgagtaatattcctgctgaaagttttgaa
gtctatggagtggcactcgcacttgttgcgctggcatttgtgggtaaaaaacctcacctt
attaaggatgctgacaacctttttcagaagcttcagcagtctaaggttactgctctggga
aattcactgaccgtttacactatcagtgatacctctgaaacagactttgcattagaaagg
ggtctttgttcccttcttgtcggggaggttgacgaatgccgcacttggttgggattggac
tctgagagctccacttatagggacccatctattgttaactttgtcatcgaacactcgaaa
ggtgacgaggaaaatgatattcttcctggactttgcaagctgttggagacatggctgatg
aaggttgtgtttcccagatttagggacactcaggatgtacaattcaagctcggagattat
tatgatgatcctaaagttctgagatatttagagag
>Chamaepentas_hindsioides_ERR9883496
aaggttcctggtgcaatgtgtgtattgcaagaggccggggaggctgaagtggttcttcaa
attggagaagggctgttgaaagagaggttacacaaatcattcaagcaagatgtggttctg
gctatggcccttgcatatgttgataagtctagggatgctatggaactgacaccgccggat
ttcattgaaggttctgaattgcttgggcgtgcgctgaaattgctgcaggaagaaggagca
actagccttgcaccagacctgcaggcacagattgatgaaacacttgaagaaatcaaccca
ctttgtgtcctggaactcctatctttaccacttggtgatgattaccacacaagaaggggg
gaaggtcttcaaggtgttcgtaatattttgtggtctgttggagtagggggtgctgctgcc
attgctggtggatttacgcgtgaagatttcatgaatgaggcattcctacgtatgacagca
gcagaacaggttgatgtatttgcaaccaaaccgagtaatattcctgcggaaagttttgaa
gtctatggagtgtcacttgcgcttgttgctctggcatttgtgggtaaacaacctcacctt
attaaggatgctgacaacctctttcagaaacttcagcagtctaaggttgcagctcttgga
aattcactgaccatttacactattagagacacgtccgaaacagacttcgcattggaaagg
ggtctttgttctcttcttgtaggagaggttgacgaatgccgcacttggttgggtttggac
tctgagaactccatttatagggacccatctattgttgactttgtctttgaacactcaaaa
gatgatgaggaaaatgatattcttcccggactttgcaagctgttggaaacatggctgatg
aaggttgtgtttcccagatttagggacactcaggacatacaattcaagcttggagattat
tatgatgatccgaaagttctgagatatttggagag
>Clarkella_nana_ERR9883563
aaggttcctggtgcaatgtgcctattgcaagaggcgggggagactgaagtggttcttcaa
attggagagaggctgttaaaagagaggttacacaaatcattcaagcaagatgtggtgctg
gcaatggctcttgcatatgttgacgagtctagggatgctatggcattgacacccccagat
ttcattgaagatcctggactttgcaaactgttggagacatggctgatgaaggttgtgttt
cccagatttactcaggacgtacaattcaagcttggagattattatgatgatcctaaagtc
ctgagatatttagagcgactagag????????????????????????????????????
????????????????????????????????????????????????????????????
????????????????????????????????????????????????????????????
????????????????????????????????????????????????????????????
????????????????????????????????????????????????????????????
????????????????????????????????????????????????????????????
????????????????????????????????????????????????????????????
????????????????????????????????????????????????????????????
????????????????????????????????????????????????????????????
????????????????????????????????????????????????????????????
????????????????????????????????????????????????????????????
???????????????????????????????????
>Coccocypselum_condalia_ERR9883533
gaggctcatagtataatcaaggtcttgct----gagggggagactgaagtggttcttcaa
attggagaaaggctgttgaaagagaggctacacaaatcattcaaacaagatgtggtgcta
gcaatggctcttgcatatgttgataagtcaagggatgccatggcattgacacccccggat
tttattgagggtactgagttgcttgagagagcactgaagttgctacaggaagaaggagca
agtagccttgcgccagacttgcaagcacagattgatgaaacacttgaagaaatcaaccca
ctttgcgttctggaactcctatctttaccgcttggtgatgcttactacacaagaagggca
gaaggtcttcaaggtgttcgcaacattttatggtctgttggggttgggggtgctgctgcc
attgcaggtggattcactcgtgaagatttcatgaatgaagcattcctacgaatgacagct
gcagagcaggttgatctatttgctgcgaaaccaagtaatataccagcagaaagatttgaa
gtctacggagtggcactagcacttgttgctctggcatttgtgggtaaaaaacctcacctt
attaaggatgctgacaacctctttctgaaacttcagcagactacagttacagctcttgga
aattcattgaccatttacactatgcgggacacctcagaaacagactttgccgtagaaagg
ggcctttgttcacttcttgtaggagaggttgatgaatgccgtacttggttgggtttggac
tctgagaactccagttatagggatccctctattgttgaatttgttattgaacactcaaaa
gatgatgaggaaaatgatattcttcccggactttgcaagctgttggagacatggctaatg
aaggtcgtatttcccagatttagggacacttatgacatagaatttaagcttggagattac
tatgatgatcctaaagttttgagatacttagagag
>Cruckshanksia_pumila_ERR9883536
aaggttcctggtgcaatgtgtgtattgcaagaggccggagagactgaagtggttcttcaa
attggagaaaggctgttaaaagagaggctacctaagtcattcaagcaagatgtagtgctt
gcaatggctctcgcgtatgtcgataagtcaagggatgccatgtcattaacccctccggat
tttattgaaggtgctgaattgcttgagagagcactgaagttgctacaggaagaaggagca
agtagccttgcgccggacttgcaagcgcagattgatgaaacgcttgaagaaatcaaccca
ctttgcgtcctggaactcctagctttaccacttggtgatgatttctacacaaggagggca
gaaggtcttcaaggtgtccgtaacattttgtggtctgttggggtagggggtgccgctgcc
attgcaggtggattcactcgcgaagatttcatgaatgaagcattcctacgaatgacagct
gcagagcaggttgatctatttgctgcaaaaccaagtaatattccagcagaaagttttgaa
gtctatggagtggcactagcacttgttgctctggcatttgtgggtaaaaaacctcacctt
attaaggacgctgacaacctttttcagaaacttcagcagtctaaggttacagctgttgga
aattcact---catttacactattcgggatacatctgaaacagactttgccttagaaagg
ggtctttgttcacttcttgtaggagaggttgacgaatgccgtacgttgttgggtttggac
tctgagaactccagttatagggatccttctattgttgactttgttgttgaacactctaaa
gattatgaggaaaatgatactcttcctggactttgcaagttgttggagacatggttgatg
aaggtggtatttcccagatttagggacactcattacatacaatttaagcttggagattat
tatgatgaccctaaagttttgagatatttagagag
>Cyanoneuron_cyaneum_ERR9883481
aaggttcctggtgcaatgtgtgtattgcaagaggcaggggagactgaagtggttcttcaa
attggagaaaggcttttaaaagagaggttacacaaatcattcaagcaggatgtggtgctg
gcaatggctcttgcatatgttgataagtcaagggatgctatggcactgacacccccggat
ttcattgaaggttctgaattgcttgggagggcactgaaattgctacaggaagaaggagca
accagccttgcaccagacttgcaagcacagattgacgaaacacttgaagaaatcaaccca
ctttgcgtcctggaactcctatctttaccacttggtgatgattaccgcacaaaaagggca
gaaggtcttcaaggtgttcgtaatattttgtggtctgttggggtagggggcgccgctgcc
attgctggtggattcactcgtgaagattttatgaatgaagcattcctacgtatgacagca
gcagaacaggtcgatctatttgctgccaaaccgagtaatattcctgcagaaagttttgaa
gtctatggagtggcactctcacttgttgcgctggcatttgtgggtaaaaaacctcacctt
attaaggatgctgacaacctctttcagaaacttcagcagtctaaggttacagctcttgga
aattcactgaccgtttactctatcagggacacctctgaaacagacttcgcattagaaagg
ggtctttgttctcttcttgtaggagaggttgatgaatgccgcacgtggctgggtttggac
tctgagagctccatttatagggacccatctattgttaactttgtcattgaacactcaaaa
gatgatgaggaaaatgatactcttcccggactttgcaagctattggagacatggctaatg
aaggttgtgtttcctagatttagggacactcaggacatacaattcaagctcagagattat
tatgatgatcctaaagttctgagatatttagagag
>Danais_nigra_ERR9883478
aaggttcctggtgcaatgtgtgtattgcaagaggcgggggagactgaagtggttattcaa
attggagaaaggctgttaaaagagaggttacacaaatcattcaagcaagatgtggtgctg
gcaattgctcttgcatatgttgataagtcaagggatgctatggcactgacacccccggat
ttcattgaaggttctgaattgcttgggagggcactgaaattgatacaggaagaaggagca
actagccttgcaccagacttgcaagcacagattgacgaaacacttgaagaaatcaaccca
ctttgcgtcctggaactcctatctttaccacttggtgatgattaccacacaagaagggca
gaaggtcttcaaggtgttcgtaatattttgtggtctgttggagtggggggcgctgctgcc
attgctggtggattcactcgtgaagatttcatgaatgaagcattcctgcgtatgacagca
gcagaacaggttgatctatttgctgccaaaccgagtaatattcctgcggaaagttttgaa
gtctatggagtggcactcgcacttgttgctctggcatttgtgggtaaaagacctcacctt
attaaggacgctgacaacctttttcagaaacttcagcagtctaacgttacagctcttgga
aattcactgaccgtttacactatcagggacacctctgaaacagacttcgcattagaaagg
ggtctttgttctcttcttgtaggagaggttgacgaatgccgcacttggttaggtttggac
tctgagagctccatttatagggacccttctatttttaactttctcattgaacactcaaaa
gatgacgaggaaaatgatattcttcccggactttgcaagctgttggagacatggctgatg
aaggttgtgtttccccgatttagggacactgaggacatacaattcaaactcggagattat
tatgatgatcctaaagttctgagatatttagaggg
>Dunnia_sinensis_ERR9883505
aaggttcctggtgcaatgtgtgtattgcaagaagcgggggagactgaagtggttcttcaa
attggggaaaggctgttaaaagagaggttacaaaaatcattcaagcaagatgtggtgctg
gcaatggctctcgcatatgttgataagtcaagggatgctatggcactgacacccccggat
ttcattgaaggttctgaatcgcttggaagggcactgaaattgctacaggaagaaggagca
actagccttgcaccagacttgcaagcacagattgacgaaacacttgaagagatcaaccca
ctttgcgtcctggaactcctatctttaccacttggtgatgattactgcacacaaagggca
gaaggtattcaaggtgttcgtaatattttgtggtctgttggggtagggggtgccgctgct
attgctggtggattcactcgtgaagatttcatgaatgaagcattcctgcgtatgacagca
gcagaacaggttgatctatttgctgccaaaccgagtaatattcctgcagaaagttttgaa
gtctatggagtggcactcgcacttgttgccctggcatttgtgggtaaaaaacctcacctt
attaaggatgctgacaacctttttcagaaacttcagcagtctaaggttacagcttttgga
aattccctgaccgtctacactatcagggacacctctgaaacggactttgcattagaaagg
ggtctttgttctcttcttgtaggagaggttgacgaatgccgcgcttggttgggtttggac
tctgagaactccacttatagggacccatctattgttaactttgtcattgaacactcgaaa
gatgatgaggaaaacgatattcttcctggactttgcaagctgttagagacatggctgatg
aaggttgtgtttcccagatttagggacacgcaggacatacagttcaagcttggagattat
tatgatgatcctaaagttctgagatacttagagag
>Mouretia_larsenii_ERR9883550
aaggttcctggtgcaatgtgcctattgcaagaggcgggggagactgaagtggttcttcaa
attggagagaggctgttaaaagagaggttacacaaatcattcaagcaagatgtggtactg
gctatggctcttgcatatgttgacgagtctagggatgctatggcactgacacccccagat
ttcattgaaggttctgaattgcttgggagggcgctgaaattactacaggaagaaggagca
actagccttgcaccggacctgcaagcacagattgatgaaacacttgaagaaatcaaccca
ctttgcgtcctggaactcctttctttaccacttggtgatgattaccgcacaaagagggca
gaaggtcttcttggtgttcgtaatattttgtggtctgttggggtagggggcgccgctgcc
attgctggtggattcactcgtgaagactttatgaatgaagcatttctacgtatgacagca
gcagaacaggttgatctatttgttgccaaaccgagtaatattcctgctgaaagttttgaa
gtctatggagtggcacttgcacttgttgcgctggcatttgtgggtaaaaaacctcacctt
attaaggatgctgacaacctttttcagaagcttcagcagtctaaggttactactcttgga
aattcactcactgtttacactatcagtgatacctctgaaacagactttgcattagaaagg
ggtctttgttcccttcttgtcggggaggttgacgaatgccgcacttggttgggtttggac
tctgagagctccacatatagggacccatctattgttaactttgtcatcgaacactcgaaa
ggtgacgaggaaaatgatattcttcctggactttgcaagctgttggagacatggctgatg
aaggttgtgtttcccagatttagggacactcaggacgtacaattcaagctcggagattat
tatgatgatcctaaagttctgagatatttagagag
>Mycetia_bracteata_ERR9883494
??????????????????tgcctattgcaagaggcgggggagactgaagtggttcttcaa
attggagaaaggctgttaaaagagaggttacacaaatcattcaagcaagatgtggtgctg
gctatggctcttgcatatgttgacgagtctagggatgctatggcactgacacccccagat
ttcattgaaggttctgaattgcttgggagggcgctgaaattactacaggaagaaggagca
actagccttgcaccagacctgcaagcacagattgatgaaacacttgaagaaatcaaccca
ctttgcgtcctggaactcctatctttaccacttggtgatgattaccgcacaaagagggca
gaaggtcttcatggtgttcgtaatattttgtggtctgttggggtagggggcgccgctgcc
attgctggtggattcactcgtgaaaactttatgaatgaagcatttctacgtatgacagca
gcagaacaggttgatctatttgttgccaaaccgagtaatattcctgctgaaagttttgaa
gtctatggagtggcactcgcacttgttgcgctggcatttgtgggtaaaaaacctcacctt
attaaggatgctgacaacctttttcagaagcttcagcagtctaaggttactgctcttgga
aattcactgaccgtttacactatcagtgatacctctgaaacagactttgcattagaaagg
ggtctttgttcccttcttgtcggcgaggttgacgaatgccgcacatggttgggtttggac
tctgagagctccacttatagggacccatctattgttaactttgtcatcgaacactcgaaa
gatgacgaggaaaatgatattcttcctggactttgcaagctgttggagacatggctgatg
aaggttgtgtttcccagatttagggacactcaggacgtacaattcaagctcggagattat
tatgatgatcctaaagttctgagatatttagagag
>Mycetia_hainanensis_H401
aaggttcctggtgcaatgtgcctattgcaagacgcgggggagactgaagtggttcttcaa
attggagagaggctgttaaaagagaggttacacaaatcattcaagcaagatgtggtgctg
gctatggctcttgcatatgttgacgagtctagggatgctatggcactgacacccccagat
ttcattgaaggttctgaattgcttgggagggcgctgaaattactacaggaagaaggagca
actagccttgcaccagacctgcaagcacagattgatgaaacacttgaagaaatcaaccca
ctttgcgtcctggaactcctatctttaccacttggtgatgattaccgcacaaagagggca
gaaggtcttcttggtgttcgtaatattttgtggtctgttggggtagggggcgccgctgcc
attgctggtggattcactcgtgaagattttatgaatgaagcatttctacgtatgacagca
gcagaacaggttgacctatttgttgccaaaccgagtaatattcctgctgaaagttttgaa
gtctatggagtggcacttgcacttgtcgcgctggcatttgtgggtaaaaaacctcacctt
attaaggatgctgacaacctttttcagaagcttcagcagtctaaggttactgctctcgga
aattcactgactgtttacactatcagtgatacctctgaaacagactttgcattagaaagg
ggtctttgttcccttcttgttggggaggttgacgaatgccgcacttggttgggtttggac
tctgagagctccacttatagggacccatctattgttaactttgtcatcgaacactcgaaa
ggtgacgaggaaaatgatattcttcctggactttgcaagctgttggagacatggctgatg
aaagttgtgtttcccagatttagggacactcaggacgtacaattcaagctcggagattat
tatgatgatcctaaagttcttagatatttagagag
>Neohymenopogon_parasiticus_ERR9883558
aaggttcctggtgcaatgtgcctattgcaagaggcgggggagactgaagtggttcttcaa
attggagagaggctgttaaaagagaggttacacaaatcattcaagcaagatgtggtgctg
gctatggctcttgcatatgttgacgagtctagggatgctatggcactgacacccccagat
ttcattgaaggttctgaattgcttgggagggcgctgaaattactacaggaagaaggagca
actagccttgcaccagacctgcaagcacagattgatgaaacacttgaagaaatcaaccca
ctttgcgtcctggaactcctatctttaccacttggtgatgattaccgcacaaagagggca
gaaggtcttcttggtgttcgtaatattttgtggtctgttggggtagggggcgccgctgcc
attgctggtggattcactcgtgaagactttatgaatgaagcatttctacgtatgacagca
gcagaacaggttgatctatttgttgccaaaccgagtaatattcctgctgaaagttttgaa
gtctatggagtggcactcgcacttgttgcgctggcatttgtgggtaaaaaacctcacctt
attaaggatgctgacaacctttttcagaagcttcagcagtctaaggttactgctcttgga
aattcactgaccgtttacactatcagtgatacctctgaaacagactttgcattagaaagg
ggtctttgttcccttcttgtcggggaggttgacgaatgccgcacttggttgggtttggac
tctgagagctccacttatagggacccatctattgttaactttgtcatcgagcactcgaaa
ggtgatgaggaaaatgatattcttcctggactttgcaagctgttggagacatggctgatg
aaggttgtgtttcccagatttagggacactcaggacatgcaattcaagctcggagattat
tatgatgatcctaaagttctgagatatttagagag
>Oldenlandia_herbacea_ERR9883552
aaggttcctggtgcattgtgcgtactgcaagaggcaggggaggctgaattggttcttcaa
attggagaaaggcttttaaaagagaggttgcacaaatcattcaagcaagatgtagtgctg
gcaatggttcttgcatatgttgacaaatcaagagacgctatggcattgacaccccctgat
ttcattgagggctcagaattgcttgggagagcactgaaattgctacaggaagagggagca
actagcctagcaccagacttgcgggcacagattgatgaaacacttgaagagattaatcca
ctttgtgtcctggaacttttgtcattacctcttggtgatgatttccggactagaagggct
gaaggtctgcaaggtgtccgtaatattttgtggactgttggagtagggggtgccgctgct
attgctggtggatttactcgtgaagatttcatgaatgaagcattcctgcgtatgacagca
gcagaacaggttgatctatttgctgccaaaccaagtcatatacctgcggaaagttttgaa
gtctatggagtggcaatcgcacttgttgcactggcatttgtggggaaaaagccccatctt
attaaggatgccgatagcctttttcagaaacttcaactgtctatggtttcagct??????
??????caaacaatttacactgtcagggaggtatctgaaacagacttcgctttggaaagg
ggtctttgttctcttcttgttggagatattgatgaatgccgtgctcagttaggcttggac
tctgagagttccatttacagggacccatctattgtcgattttgtaattgaacactcaagg
gatgatgaagaaaatgacattcttcccggactttgcaagctgttggaaacatggctgatg
aaagttgtgtttcccagatttagggacacccaggacatacaatttaaacttggagattat
tatgatgatcctaaagtactgaggtatttagagcg
>Paederia_ciliata_ERR9883513
???gttcctggtgcaatgtgtgtattgcaagaagcgggggaagctgaaatggttcttcaa
attggacaaagactgttaaaagaaaggttgaacaagtcattcaagcaagatgtggtgctg
gcaatggctcttgcatacgttgatcagtcgagggatgctatggcactgacaccgccggat
ttcattgaaggttctgaattgcttgggagggcactaaaattgctacaggaagaaggagcg
actagccttgcacctgacttgcaagcacagattgatgagacacttgaagaaattaaccca
ctttgtgtgttggaaatcctatctctaccacttggtgacgaataccagacaaaaagagca
gaaggccttcaaggtgttcgtaatattttgtggtctgttggggtagggggacctgctgct
attgctggtggattcactcgtgaagattttatgagtgaagcattcctaaggatgacagct
gcagaactagttgatctatttgccgccaaaccaagtaatattcccgcagaaagttttgaa
gtctatggagtggcacttgctcttgttgcacaagcatttgtgggtaaaagacctcaccta
attaaggatgccgacaacctttttcagaaactccagcagtctaaggttacagcctttgga
aattcactaaccgtttacactatcagggacacctctgaaacagactttgcattagaaagg
ggtctgtgttctcttcttgttggagaggttgatgaatgccgcacttggttgggtttggat
tcggagacttccaattatagggacgcttctattgttgactttgtcatagagcattcaaga
gattatgaggaaaatgatattcttccgggactttgcaagctattagagacatggctgttg
aaggttgtgtttcccagatttagggacactcaggacacacagttcaagcttggagattac
tatgatgatcctaaggttctgaggtatttagagag
>Plocama_tinctoria_ERR9883529
caggttcctggtgcaatgtgtgtattgcaagaggcaggggaggctgaagtggttcttcaa
attggagaaaggctgataaaggagaggttacataaatcattcaaacaagatgtggtgctg
gcaatggctcttgcatatgttgataagtcaagggatgcaatggagctgacacccccagat
ttcattgaaggttctgaattgcttggaagggcactgaaattgctacaggaagaaggagca
actggccttgcaccagacttgcaagcacagattgatgaaacacttgaagaaatcaaccca
ctttgcgtcttggaactcctatctttaccacttggtgatgagtaccacacaaaacgggct
gaaggtcttcaaggtgtccgcaatattttgtggtctgttggggttgggggagctgctgcc
attgctggtggatttacacgtgaatattttatgaatgaagcattcctacgtatgacagca
gcagaacaggttgacctatttgctgccagaccaagtaatattcatgcagaaagttttgaa
gtctacggagtggctctcgcacttgttgccctggcattcgtgggtaaaaaacctcacctt
attaaggatgctgacaatctttttcagaaacttcaggagtctaaggtcacagctcttgga
aattcactgtacatgtaccctaccagggacacgcctgaaacagactttgcattagaaagg
ggtctttgttctcttcttgtaggagaggttgatgagtgccgcacttggttgggtttggac
tctgagaaatccccttatagggacccatctattgttaactttgtcattgaacactcaaaa
ggtgatgaggaagatgatattcttcctggactttgcaagctgttggaggcgtggctgatg
aaggttgtgttttccagatttagggacagtcaggatatagaattcaagcttggagattat
tatgatgatcctaaagttctgagatatttagaga?
