# Supplementary material for: Morphological and molecular evidence support the inclusion of Mycetia hainanensis in Mouretia (Rubiaceae)
Source: PhytoKeys. 2026 Feb 5;270:273–88. doi: 10.3897/phytokeys.270.180324 (PMC12902767; doi:10.3897/phytokeys.270.180324)
Supplement: Supplementary material 4 — Dataset of 315 nuclear genes used in this study [file phytokeys-270-273_article-180324__-s004.zip › Dataset 2/4889_filtered_aligned_trimmed.fasta]

>Rubia_peregrina_ERR5033650
aatttcggcgaattgcctattggagcagcttgtgttgcggatgtgcagatgaagggaaga
ggtaggtcgaaaaacgtgtgggaatctcccaagggatgcctcatgttttccttcactata
gaaatggaagatggaagagtggtaccacttctgcagtatgtggttagtctggctgtgacg
gaagcaattaaggatctttgtggatgccatcttgatgtaaaaataaagtggccaaatgac
ttgtacttagacggccttaaagttggcgggattttgtgcacatcaacttataggtcaaag
aagtttaatgttagtgcaggaattggcttgaatgttggcaatgagaagccaaccatctgc
ttgaatgcagttctgcgaaaatcaagtcccatggcttgtgaactacag????????????
?????????????????????????????????????????????????????????
>Theligonum_cynocrambe_ERR5033810
aatttttgtgatttgccaattggggcagcttgtgttgcagatatacagatgaaagggaaa
ggcaggtcgaaaaatgtgtgggaatctccaaaaggatgcttaatgttttccttcactata
gagatggaagatggcagagtggtgccacttgtgcagtatgtggtcagtcttgctgtgacg
gaagcactcaaggatctttgtgagcaaccccttgatgtgaaaataaagtggccaaatgac
ttgtacttagatggccttaaagttggcgggattctatgcacatcaacttataggtcaaag
aagtttaatgttagtgcaggagttggcttgaatgttggtaatgagaaaccaaccatctgc
ttgaattcagttctgcaaaaatcaactccagtgggttgtgaagtgcaacgcgaagatgta
atggcagccttcttcaataaatttgagagtctatatcatgta???????????????
>Anthospermum_thymoides_ERR9883532
aatttctctgagttaccagttggggcaacttgtgttgctgacgtacagatgaaaggaaga
ggtaggtcaaaaaatgtgtgggaatctccgtcaggatgcctaatgttttccttcactatc
gaaatggaagatggccgagtggtaccacttctgcaatatgtggttagtctggctgtgacg
gaagcaattaaggatctttgtcagcaacaccttgacgtcaaaatcaagtggccaaacgac
ttgtacttagatggccttaaagttggtgggattttatgcacatctacctataagtcaaag
aagttcaatattagtgctggagttggcttaaatgtttgtaatgagaaaccaaccatcagc
ttgaattcagttctgcgaaaattgactcccatggctcacgaactacaacgagaagatgta
atggcagccttcttcaataagtttgagagtttatttgaaatcttcatgaaacaaggt
>Argostemma_elatostemma_ERR9883520
aattttggtgagttgccaattggggctgcttgtgttgcggatgtgcagatgaaagggaga
ggtaggtcgaaaaatgtgtgggaatctccgaaaggatgcctcatgttttccttcactata
gaaatggaagatggcagagtggtgccacttctgcagtatgtggttagtctagctgtgacg
gaagcaattaaggatctttgtcagcaacatcccgacgtcaaaataaagtggccaaatgac
ttgtacttagatggcctgaaagttggcgggattttgtgcacatcaacatataggtcaaag
aagtttaatgttagtgctggagttggcttgaatgttgataatgagaaaccagccatctgc
ttgaatgcagttctgcataaattgactcctatggcttgcaaacttcaacgagaagatgta
atggcaaccttcttcaataaatttgagagtctatatgaagtcttc????????????
>Chamaepentas_hindsioides_ERR9883496
aatttctctgagttgccaattggagcagcttgcattgctgatgtacagatgaaaggaaga
ggtaggtcaaaaaatgtgtgggaatctccgaaaggatgcctaatgttttccttcactata
gaaatgaaagatggcagagtggtcccacttctgcagtatgtggttagtctggctgtgacg
gaagcaattaaggatctttgtcagcaacatcttgatgttaagataaagtggccaaatgac
ttgtacttagaaggccttaaagttggtgggattttgtgcacatcaacgtacaagtcaaag
aagtttaatgttagtgctggaataggcttgaatatcggtaatgagaaaccaaccatctgc
ttgaatgcagctctgagaaaattg---tctgtggcgtgcgaactacaacgagaagatgta
atggcagccttcttcaataaatttgagaacctttatgagatcttcacacaacaaggt
>Clarkella_nana_ERR9883563
aattttggtgagttgccaattgggacggcttgtgttgcagatgtgcagatgaaagggaga
ggtaggtcaaaaaattcgtgggaatctccaaaaggatgcctaatgttttccttcactata
gaaatggaaaatggcagagtggtgccacttctgcagtatgtgcttagtctagctgtcacg
gaagcaattaaggatctttgtcagcaacatcctgacgtcaaaataaagtggccaaatgac
ttgtacttagatggcctgaaagttggtgggattttgtgcacatcaacatataggtcaaag
aagtttaatgttagtgctggagttggcttgaatgttgataatgagaaaccaaccatctgc
ttgaatgcagttctgcataaattgactcctctggcttgcaaacttcaacgagaagaagta
atggtagccttcttcaataaatttgagagtctatatgaagtcttcatgcaacaaggt
>Coccocypselum_condalia_ERR9883533
aactttggtgagttgccaattggggcagcttgcattgcagatgtacagatgaaagggaga
ggtaggtcgaaaaatgtgtgggaatctccgaaaggatgcctcatgttttcctttactatc
gaaatggaggatggaagagtggtaccacttgtgcagtatgtggttagtcttgctgtgacg
gaagcgcttaaggatctttgtgagcaacatcttgatgttaaaataaagtggccaaatgac
ttgtatttagatggccttaaagttggtgggattttgtgcacatcaacatataggtcaaag
aagtttaatgttagtgctggaataggcttgaatgttgataatgagaaaccaaccatctgc
ttgaatgcagttctacaaaaattgactcctggagcttgtaaactacaaagagaagacgta
ctggcagcattcttcaataaatttgagagtctctatgaaatcttcatgcagcaaggt
>Cruckshanksia_pumila_ERR9883536
aactttggtgagttgccaattggggcagcttgtgttgcagatgtacagatgaaagggaga
ggtaggtcgaaaaatgtgtgggaatctccgaaaggatgcctaatgttttcctttactatt
gaaatggaagatggcagagtggtgccgcttctgcagtatgtggtcagtcttgctgtgacg
gaagcgcttaaggatctttgt------catcttgatgtcagaataaagtggccaaatgac
ttgtacttagatggccttaaagttggtgggattttgtgcacatcaacatataagtcaagg
aagtttaatgttagtgctggaataggcttgaatgttgataatgagaaaccaaccatttca
ttgaatgcagttttacaaaaatttactcctgtggcttgtaaactacaacgagaagatgta
atggccgcctttttcaataaattcgagagtctctttgaagtcttcatgcaacaaggt
>Cyanoneuron_cyaneum_ERR9883481
aatttttgtgagttgccaattgggacagcttgtattacggatgtacagatgaaagggaga
ggtaggtcgaaaaatgtgtgggaatcgccaaaaggatgcctaatgttttccttcactata
gaaatggaagatggcagagtggtgccacttctgcagtatgtggttagtctagctgtgacg
gaagcgattaaggatctctgtcagcaacatcttgacgtcaaaataaagtggccaaatgac
ttgtacttagatggccttaaagttggtgggattttgtgcacatcaacgtataagtcaaag
aagtttaatgttagtgctggagttggcttaaatgttggtaatgagaaaccaaccatctgt
ttgaatgcagttctgcgaaaattggctcccttggcttgtgaactacaacgagaagatgta
atggcagcattcttcaataaatttgagagtctatatgaaatcttcatgcaacaaggt
>Danais_nigra_ERR9883478
aatttttgtgagttgccaattggggcagcttgcgttgcggatgtacagatgaaaggcaga
ggtaggtcaaaaaatgtgtggcaatctccgaaaggatgcctaatgttttccttcactgtg
gaaatggaagatggcagagtggtcccacttgtgcagtatgtggttagtctagctgtgacg
gaagcgattaaggatctttgtcagcaacatcttgatgttaaaataaagtggccaaatgac
ttgtaccttgatggccttaaagttggcgggagtttgtgcacatcaacgtccaggtcaaag
aagtttaatgttagtgcaggagtaggcttgaatgttggtaatgagaaaccaaccatctgc
ttgaatgcggttctgcgaaaattggctcctgtggtttgcgaactacaacgagaagatgta
atggcagccttcttcaataaatttgagagtctatatgaagtcttcacgcaacaaggt
>Dunnia_sinensis_ERR9883505
aatttttgtgagttgccaattggggcagtttgtgttgcggatgtacagatgaaagggaaa
ggtaggtcgaaaaatgtgtgggaatctccgaaaggatgcctaatgttttccttcacggta
gaaatggaagatggccgagtggtgcctcttctgcagtatgtggtcagtctagctgtgacg
gaagcgattaaggatctttgtcagcaa---cttgacgtcaaaataaagtggccaaatgac
ttgtacttagatggccttaaagttggcgggattttgtgcacatcaacgtataggtcaaag
aagtttaatgttagtgctagagttggcttgaatgttggtaatgagaaaccaaccatctgc
ttgaatgccgttctgcgaaaattgactcctctggcttgggaactacatcgggaagatgta
ttggcagcattcttcaataaatttgagagtctatatgaagtgttcatgcaacaaggt
>Mouretia_larsenii_ERR9883550
aattttggtgagttgccaattggggcagcttgtgttgcggatgtgcagatgaaagggaga
ggtaggtcgaaaaatgcgtgggaatctccaaaaggatgcctaatgttttccttcactata
gaaatggaagatggcagggtggtgccacttttgcagtatgtggttagtctagctgtgacg
gaagcaattaaggatctttgtcagcaacatcctaacgtcaaaataaagtggccaaatgac
ttgtacttagatggcctgaaagttggcgggattttgtgcacatcaacatataggtcaaag
aagtttaatgttagtgctggagttggcttgaatgttgataatgagaaaccaaccatctgc
ttgaatgcagttctgcataaattgactcctatagattgcaaacttcaacgagaagatgta
atggcagccttcttcaataaatttgagagtctatatgaagtcttcatgcaacaaggt
>Mycetia_bracteata_ERR9883494
aattttggtgagttgccaattggggcagcttgtgttgcggatgtgcagatgaaagggaga
ggtaggtcaaaaaatgcgtgggaatctccaaaaggatgcctaatgttttccttcactata
gaaatggaagatggcagagtggtgccacttctgcagtatgtggttagtctagctgtgacg
gaagcaattaaggatctttgtcagcaacatcccgacgtcaaaataaagtggccaaatgac
ttgtacttagatggcctgaaagttggcgggattttgtgcacatcaacatataggtcaaag
aagtttaatgttagtgctggagttggcttgaatgttgataatgagaaaccaaccatctgc
ttgaatgcagttctgcataaattgactcctatggcttgcaaacttcaacgagaagatgta
atggcagccttcttcaataaatttgagagtctatatgaagacttcatgcaacaaggt
>Mycetia_hainanensis_H401
aattttggtgagttgccaattggggcagtttgtgttgcggatgtgcagatgaaagggaga
ggtaggtcgaaaaacgcgtgggaatctccaaaaggatgcctaatgttttccttcactata
gaaatggaagatggcagagtggtgccacttctgcagtatgtggttagtctagctgtgacg
gaagcaattaaggatctttgtcagcaa---------gtcaaaataaagtggccaaatgac
ttgtacttagatggcctgaaagttggcgggattttgtgcacatcaacatataggtcaaag
aagtttaatgttagtgctggagttggcttgaatgttgataatgagaaaccaaccatctgc
ttgaatgcagttctgcataaattgactcctatggcttgcaaacttcaacgagaagatgta
atggcagccttcttcaataagtttgagagtctatatgaagtcttcatgcaacaaggt
>Neohymenopogon_parasiticus_ERR9883558
aattttggtgagttgccaattggggcagcttgtgttgcggatgtgcagatgaaagggaga
ggtaggtcgaaaaatgcgtgggaatctccaaaaggatgcctaatgttttccttcactata
gaaatggaagatggcagagtggtgccacttctacagtatgtggttagtctagctgtgacg
gaagcaattaaggatctttgtcagcaacatcctgacgtcaaaataaagtggccaaatgac
ttgtacttagatggcctgaaagttggcggtattttgtgcacatcaacatataggtcaaag
aagtttaatgttagtgctggagttggcttgaatgttgataatgagaaaccaaccatctgc
ttgaatgcagttctgcgtaaattgactcctatggcttgcaaacttcaacgagaagatgta
atggcaaccttcttcaataaatttgagagtctatatgaagtcttcatgcaacaaggt
>Oldenlandia_herbacea_ERR9883552
aatttctgcgagttgccgattggggccgcttgtgttgcagatgtacagatgaaagggaga
ggtaggtctaaaaatgtgtgggattctccaaaaggatgtctaatgttttccttcactata
caaatggaagacggtagagtagtgccacttctacagtatgtggttagtctagctctgact
gaagcgattaaggatctttgtcgacgagaacttgatgttaaaatcaagtggccaaatgat
ttgtacttggatggccttaaaataggcgggattttgtgcacgtcaacatacaagtcaaag
aagtttaatgttagtgctggaataggcttgaatgttggtaatgacaaaccaaccatctgc
ttgaacgcagctctgcgaaaattgtctcccttggcacgtgaactacagcgagaagatgta
atggcagcattcttcaataaatttgagtatctgtatgatatctttactcaaaaagga
>Paederia_ciliata_ERR9883513
?????????gagtttccaattggggcagtatgtgttgcagatgcacagataaaagggaga
ggtaggtccaaaaatgtgtgggaatctccgaaaggatgcctgatgttttccttcactgta
gaaatggaaaatggcagagtggtgccacttctgcagtatgtggttagtctagctgtgaca
gaagcaattaaggatctttg---------tcttgatgtcaaaataaagtggccaaatgac
ttatacctagatgaccttaaggttggtgggattttgtgcacatcaacgtataagtcgaag
aagtttaatgttagtgctggagttggcttgaatgttgataatgagaaaccaaccatatgc
ttaaatgcagctcttcaaaaattgactcccatggcttgtgaactacaacgggaagatgta
atggcagccttcttcaataaatttgaaaggctatatcatgttttcatgcaacaaggt
>Plocama_tinctoria_ERR9883529
aattttagtgagttgccaactggggcagtttgtgttgcagatgtacaaatgaaagggaga
ggcagggcgaaaaatgtgtgggaatctccgaaaggatgcttaatgttttccttcactata
gaaatggaagatggcagagtggtgccgcttctacagtatgtggttagtctagctgtgaca
gaagcaattaaggatctttgtcagcaacatcttgatgtcaaaataaagtggccaaatgac
ttgtacttagatggcctcaaagttggtgggattttatgcacatcaacttataggtcaaag
aagtttaatatttgtgcaggagttggcctgaatgttgataatgagaaaccaaccatatgc
atgaattcagttctgcagaaatcaactcctgtggcctatgaactacaatgcgaagatgtg
atggcagccttcttcaataaatttgagagtctatatcaagtcttcatgcaagaaggt
