# Supplementary material for: Morphological and molecular evidence support the inclusion of Mycetia hainanensis in Mouretia (Rubiaceae)
Source: PhytoKeys. 2026 Feb 5;270:273–88. doi: 10.3897/phytokeys.270.180324 (PMC12902767; doi:10.3897/phytokeys.270.180324)
Supplement: Supplementary material 4 — Dataset of 315 nuclear genes used in this study [file phytokeys-270-273_article-180324__-s004.zip › Dataset 2/4890_filtered_aligned_trimmed.fasta]

>Rubia_peregrina_ERR5033650
??????????????????????????????????????????gatgtgagcaacattcgt
gaagttccggatcatcaggaggtgtttgtggatccttcccgcgacgagagcttgattttc
gagctgcttgatttgaagactgatgtggctgatcaagggagcgccacctggttcctgcag
gaccttgct???????????????????????????????????????????????????
????????????????????????????????????????????????????????????
????????????????????????????????????????????????????????????
????????????????????????????????????????????????????????????
??????????????????????????????????????????
>Theligonum_cynocrambe_ERR5033810
??????????????????????????????????????????gatgttagtgaaattcgc
gaagttcccgatcatcaggaggtgtttgtggatccggcgcgtgatgagagcttgattttt
gagctgcttgatttgaagactgacgtggctgacaatgggagcgccacttggtttctgcaa
gaccttgctaacgagcaagatgcc????????????????????????????????????
????????????????????????????????????????????????????????????
????????????????????????????????????????????????????????????
????????????????????????????????????????????????????????????
??????????????????????????????????????????
>Anthospermum_thymoides_ERR9883532
??????????????????????????????????????????gatgtgagcaatattcgc
gaagttcctgatcatcaggaggtctttgtggattcctcacgtgatgagagcttgattatt
gagttgcttgagttgaagactgacgtggctgataatgggagtgccacctggtttctgcaa
gaccttgccaatgaacaagatgccgccatttctaaaggaaggcagggcagagaagcacgg
aacatactaaaggtgtatttggcaaatttacgcctcaaa?????????????????????
???????????????????????????agcccattgagtgagagtgctggcgctgttgga
gctggtgctgctgttcctgctgcgcagtctggatgtatggcaatggatgaagttttcaaa
gctgctgtg?????????????????????????????????
>Chamaepentas_hindsioides_ERR9883496
????????????????????????????????????????????????????????????
????????????????????????????????????????????????????????????
????????????????????????????????????????????????????????????
????????????????????????gccgtttctaagggaaggcagggcagagaagcacaa
aacatagtaaaggtgtatttggcaaatttacgcctcaag?????????????????????
??????????????????????????????cctttgagtgaaagtgctaactctgttggg
gccggggttgctgtccctggtgaacagtctgggtgtatgccaatggccgaagttttcaaa
cttgctgtgtcaagtttcaaggtgaatgattggagccttttt
>Coccocypselum_condalia_ERR9883533
????????????????????????????????????ttttaggatgttagcaacgttcga
caagttcctgatcatcaggaagtttttgtggaccccgatcgtgatgagagcttgatattt
gagcttcttgacttgaagactgatgtggatgataatgggagtgccacctggtttctgcga
gaccttgccgatgagcaagatgct????????????????????????????????????
????????????????????????????????????????????????????????????
??????????????????????????????cctttgagtgaaagtgctgcgaccgttggg
gccggtatacctgttcctgctgcacagtccggatgtattccaatggccgaggtttttaaa
ctcgcc????????????????????????????????????
>Cruckshanksia_pumila_ERR9883536
????????????????????????????????????ttttaggatgttagcaacgttcgt
caagttcctgatcatcaggaggtatttgttgatcccgcacgtgatgaaagcttgatattt
gagcttcttgacttgaagactgacgtggctgataatgggagcgccacctggttcctgcaa
gaccttgctaatgaa---------gccatttctaagggcaggcaaggcagagaagcacaa
aacctagtaaaggtgtacttggcaaatctacgcctgaag?????????????????????
??????????????????????????????cctctgagtgaaagtgctgtcagtgtgggg
gccggtgtacctgttcctgctgcgcagtctggatgtattccaatggccgaggtttttaaa
cttgctatgacaagtttcaaagtgaatgattggagccttttt
>Cyanoneuron_cyaneum_ERR9883481
????????????????????????????????????????????????????????????
????????????caacaggaggtctttgtggacccctcacgtgatgagagcttggttttt
gagctgcttgacttgaagactgacgtggctgataatgggagtgccacctggtttctgcaa
gaccttgccaatgaacaagatgctgccatttctaaaggaaggcagggcagagaagcacaa
aacatagtaaaggtgtatttggcaaatttacgcctcaag?????????????????????
??????????????????????????????cctttgagtgaaagtgctgtcacagttggg
gccggtgttgctgttcctgctgcacagtctggatgcacgccaatggccgaagttttcaaa
cttgttgtgactagtttcaaggtgaatgattggagccttttt
>Danais_nigra_ERR9883478
ttcggcggcgctatcaccagtactttccctctccgattcgaggatgtgagcaacattcgc
caagttcctgatcatcaggaggtctttgcggacccctcacgtgatgagagcttggttttt
gagctgcttgacttgaaaactgacgtggctgataatgggagtgccacctggtttctgcaa
gaccttgccaacgaacaagatgctgccattgctaagggaaggcaaggcagagaagcacaa
aacatagtaaaggtgtacttggcaaatatacgcctcaagggggttggaacagatgttcta
atcacagcttatgagcctatcttgata---cctttgagtgaaagtgctgtcactgttggg
gccggtgttgctattcctcctgcacagtctggatgtatgccaatggcggaagttttcaaa
cttgctgtgacaagtttcaaggtgaatgattggagccttttt
>Dunnia_sinensis_ERR9883505
?????????????????????actttccctctccggttcgaggatgtcagcaacattcgc
caagttcctgatcatcaggaggtctttgtggacccctcgcgggatgagagcttgattttt
gagctgcttgacctgaagactgacgtggctgataatgggagtgccatctggtttctgcaa
gaccttgccaatgaacaagatgctgccatatctaaggggaggcagggcagagaagcacaa
aacatagtaaaggtgtatttggcaaatttacgcctcaagggggttggaacagat??????
??????????????????????????????cctttgagtgagagtgctgtcactgttggg
gccggtgttgctgttcctgctacacagactggatgtatgccaatggccgaagttttcaaa
cttgctgtgacaagtttcaaggtgaatgattggagccttttt
>Mouretia_larsenii_ERR9883550
ttcggcggcgcgatcgccagtacttttcctctccggttcgaggacgtaagcaacattcgc
caagttcctgatcaccaggaggtctttgcggacccctcccgtgatgagagcttgattttt
gagctgcttgacttgaagactgacgtggctgataatgggagtgccacctggtttctgcga
gaccttgcaaatgaacaagatgctgccatttctaagggaaggcagggcagagaagcacaa
aacatagtaaaggtgcatttggcaaatttacgcctcaag?????????????????????
??????????????????????????????cctttgagtgaaagtgctgtcactgttggg
gctggtgttactcatcctgcggcacagtctggaagtatgccaatggacgaagttttcaaa
cttgctgtgactagtttcaaggtgaatgattggagccttttt
>Mycetia_bracteata_ERR9883494
??????????????????????????????????????????gacgtaagcaacattcgc
caagttcctgatcaccaggaggtctttgcggacccctcccgtgatgagagcttgattttt
gagctgcttgacttgaagactgacgtggctgataatgggagtgccacctggtttctgcga
gaccttgcaaatgaacaagatgct????????????????????????????????????
????????????????????????????????????????????????????????????
??????????????????????????????cctttgagtgaaagtgctgtcactgtgggg
gctggtgttgctcgtcctgcggcacagtctggaagtatgccaatggacgaagttttcaaa
cttgctgtgactagtttcaaggtgaatgattggagccttttt
>Mycetia_hainanensis_H401
??????????????????????????????????????????gacgtaagcaacattcgc
caagttcctgatcaccaggaggtctttgcggacccctcccgtgatgagagcttgattttt
gagctgcttgacttgaagactgacgtggctgataatgggagtgccacctggtttctgcga
gaccttgcaaatgaacaagatgctgccatttctaagggaaggcagggcagagaagcacaa
aatatagtaaaggtgcatttggcaaatttacgcctcaagggggttgagacagatgctcta
atcacagcttatgagcctatcttgata---cctttgagtgaaagtgctgtcactgttggg
gctggtgttgctcatcctgcggcacagtctggaagtatgccaatggacgaagttttcaaa
cttgctgtgactagtttcaaggtgaatgattggagccttttt
>Neohymenopogon_parasiticus_ERR9883558
??????????????????????????????????????????gacgtaagcaacattcgc
caagttcctgatcaccaggaggtctttgcggacccctcccgtgatgagagcttgattttt
gagctgcttgacttgaagactgacgtggctgataatgggagtgccacctggtttctgcga
gaccttgcaaatgaacaagatgct????????????????????????????????????
????????????????????????????????????????????????????????????
??????????????????????????????cctttgagtgaaagtgctgtcacagttggg
gctggtgttgctcatcctgcggcacagtctggaagtatgccaatggacgaagttttcaaa
cttgcagtgactagtttcaaggtgaatgattggagccttttt
>Oldenlandia_herbacea_ERR9883552
ttcgggggcgccattaccagtactttccctctccgttttgaggatgtgagcaacgttcgc
caagtccctgatcatcag??????????????????????????????????????????
??????????actgatgcactaat-------------------tcacttggttttttttg
tgatttgt????????????????????????????????????????????????????
????????????????????????????????????????????????????????????
???????????????????????????agccctttgagtgaaagtgctgctactgttggg
gctggagt---tgttcctgctgcacagccggggcgtctgccaatggccgaagtgttcaaa
cttgcggttacaagtttcaaggtgaatgattggggccttttt
>Paederia_ciliata_ERR9883513
??????????????????????????????????????????gatgtcagcaacattcgt
gaagttcctgatcatcaggaggtctttgtcgatccctctcgtgatgagagcttgattttt
gagctgcttgagttgaagactgaagtggctgataatgggagtgccacctggtttctgcaa
gaccttgccaatgaacaagattttgccatttctaaaggaaggcagggaagagaagcacag
aacatagtaaaggtgtacttggcaaatttacgtctcaagggtgttggaacagatgttcta
atcacagcttacgagcctatcttgataagccctttgagcgaaagtgccgccaccgttggg
gctggcgttgctgttcctgctgcacaatctggatgtatcccaatgtccgaagttttcaaa
cttgccgtgacaagcttcaaggtgaatgattggagccttttt
>Plocama_tinctoria_ERR9883529
ttcggcggcgctatcaccagcactttccccaaccaatttgtagatgtgagcaacattcgc
caagttcctgatcatcaggaggtgtttgtggatcccgcgcgcgatgagagcttgattttt
gagctgcttgatttgaaggctgacgtggctgataatgggagtgccgcttggtttctgcaa
gaccttgccaatgaacaagatgcc????????????????????????????????????
???gttgtgaaggtgtattttgcaaatttacggctcaagggcattggaacagatgttcta
atcacagcttacgagcctatcttgataaaccctttgagtgaaagtgcggtcagtgttggg
gccggtgcttctattcctgctgaacagtctggatgtatgccaatggccgaagttttcaga
cttgcagtgacaagtttcaaggtgaatgattggagccttttt
