# Supplementary material for: Morphological and molecular evidence support the inclusion of Mycetia hainanensis in Mouretia (Rubiaceae)
Source: PhytoKeys. 2026 Feb 5;270:273–88. doi: 10.3897/phytokeys.270.180324 (PMC12902767; doi:10.3897/phytokeys.270.180324)
Supplement: Supplementary material 4 — Dataset of 315 nuclear genes used in this study [file phytokeys-270-273_article-180324__-s004.zip › Dataset 2/4893_filtered_aligned_trimmed.fasta]

>Rubia_peregrina_ERR5033650
????????????????????????????????????????????????????????????
??????????????????????????????????????????????????????ttgctg
gttgttgttgtgattgagaaaaaaatgcataagttggatgcaatgatgatgaataatgtg
cgtagtgctgccataaatgtggactgcatgctggtggttgttgatgcatgtaagccgccc
caaaagattgatggattgctggaggagggcgtcgggagcctcagggataatatacccatt
ttgcttgttctgaataagagggacatgatcaaacctggtgaaatagcaaagaaactcgag
tggtatgagaaatttactgatgtcgatgaggtcattcctgttagtgccaaatatggtcat
ggcgtggatgatgtaaaggactggatattatccaaacttccttatggtccggctctttac
cccaaggacattactagtgagcacccagagagatttaatgtggctgaaattgttagagaa
aaaatcttcatgcagtatcgcaatgaagttccttatgcatgccaggta????????????
????????????????????????????????????????????????????????????
???????????????????????????
>Theligonum_cynocrambe_ERR5033810
????????????????????????????????????????????????????????????
????????????????????????????????????????????????????????????
?????????????????????????????????????????????gttatgcataatgtt
cgtagtgctgccataaatgctgactgtgtgctggtggttgttgatgcaagtaagccgccc
caaaagatcgatgaaatgctggaagagggcgttggaagcctcagggataaagtacccatt
ttgctggtcctgaataagaaggacatgatcaaacctgg------atccctctctttgcag
tggtacgagaaatatactgatgttgatgaggtcattcctgtgagtgccaagtatggtcat
ggagtggatgatataaaggactggatattatcgaaacttcctcttggtccagctctttat
cccaag??????????????????????????????????????????????????????
????????????????????????????????????????????????????????????
????????????????????????????????????????????????????????????
???????????????????????????
>Anthospermum_thymoides_ERR9883532
ggatatgtggcggtggttggcaagccgaatgtgggaaagagcacgctttcaaatcaaatg
gttggacaaaagctgtccattgttacagataagcctcaaactacaaggcatcggattctt
ggtatatgtgttattgagaagaaaatgcataagttggacgcaatgatgatgagtaacgtc
cgtagtgctgccataaatgcagactgtgtgctgatggtggttgatgcatgtaagccgccc
caaaagattgatgaagtgctggaagagggtgtcggaagcctcagggataaagtacccatt
ttactagttctgaataagaaagacatgatcaaacctggtgaaattgcaaagaaacttgag
tggtatgagaaatttactgatgttgatgaggtcattcccgtgagtgccaagtatggtcat
ggagtggatgatgtaaaggactggatattatcaaaacttcctcttggtccagctctttat
cctaagggcattgctagtgagcacccggagagattttttgtggccgaaatcgtaagagaa
aagatcttcatgcagtacagaaatgaagttccttatgcatgccaggttaacgttgttagt
tacaaaactagaccaaatgcaaaagattttattcaagttgaagttgttgtggagaaaaac
tctcagaaaatcatcctcattggaaag
>Argostemma_elatostemma_ERR9883520
ggatatgtggcggtcgttggcaggccgaatgtgggaaagagcacgctttcgaatcaaatg
attgggcaaaagctgtccattgttacggataagcctcaaactacaaggcatcggattctt
ggtatatgtgttattgagaagaaaatgcacaagttagatgcaatgatgatgaataatgtg
cgtagtgctgccataaatgcagactgtgtgctggtggttgttgatgcatgtaagccgccg
caaaagattgatgaagtgctggaagagggggttgggaacctcaaggatacagtacccatt
ttgctggttctgaataagaaggacatgatcaaacctggtgaaatagcaaagaaacttgag
tggtatgagaaatttactgatgttgatgaggtcattcctgtgagtgccaaatacggtcat
ggagtggatgatgtgaaggactggatattatcaaaacttcctcttggtccagctctttat
cccaaggacattgctagtgagcaccctgagaggttttttgtggctgaaatcattagagaa
aagatcttcatgcagtaccgtaacgaagtaccttatgcatgccaggttaatgttattagt
tacaaaactagaccggatgcaaaagattttattcaagttgaagttgttgtggagaaaaac
tctcagaaaatcattcttataggaaag
>Chamaepentas_hindsioides_ERR9883496
ggatatgtggcagtagttggcaagccgaacgtgggaaagagcacactttcgaatcaaatg
gttgggcaaaagctgtccattgttacagataagcctcaaactacaaggcatcggattctt
ggtatatgtgttattgagaagaaaatgcacaagttggatgcaatgatgatgaataatgtg
cgcagtgctgccataaatgcagactgtgtgctggtggttgttgatgcatgtaagccgccc
caaaagattgatgaagtgctggaagagggtgtagggaacctcaaggataaagtacccatg
ttgctggttctgaataagaaagacatgatcaaacctggtgaaatagctaagaaacttgag
tggtatgagaaatttactgatgttgatgaggtcattcctgtgagtgccaagtatggtcat
ggagtggatgatgtaaaggactggatattatcaaaaattcctgttggtccagctctatat
cctaaggacattgctagtgagcacccggagaggttttttgtggcagaaattgttagagaa
aagatcttcatgcagtaccgcaatgaagttccttatgcatgccaggttaatgttgttagt
tataaaactagacccgctgcaaaagattttattcaagttgaagttgtggtggagaaaaac
tctcagaaaatcatcctcattggaaag
>Clarkella_nana_ERR9883563
????????????????????????????????????????????????????????????
????????????????????????????????????????????????????????????
?????????gttattgagaagaaaatgcacaagttagatgctatgatgatgaataatgtg
cgtagtgctgccataaatgcagactgtgtgctggtggttgttgacgcatgtaagccgccg
caaaagattgatgaagtgctggaggagggtgttgggaacctcaaggat????????????
??????????????????????????????????????????????????????ttgcag
tggtatgagaaatttactgatgttgatgaggtcattcctgtgagtgccaaatacggtcat
ggagtggatgatgtgaaggactggatattatcaaaacttcctcttggtccagctctttat
cccaaggatattgctagtgagcaccctgagaggttttttgtggctgaaatcgttagagaa
aagatcttcatgcagtaccgtaacgaagtaccttatgcatgtcaggta????????????
????????????????????????????????????????????????????????????
???????????????????????????
>Coccocypselum_condalia_ERR9883533
ggatatgtggcagtggttggaaagccgaatgtcggaaagagcacgctttcgaatcaaatg
attggtcagaagctgtccattgttacagataagcctcaaactacaagacatcgaattctt
ggcatatgtgttattgagaagaaaatgcataagttggactcaatgatgatgaataacgtg
cgtagtgctgccataaatgcagactgtgtactggtggtcgttgatgcatgtaagccgccc
caaaagattgatgaagtgctggaagagggtgtcgggaacctaaaggataaagtacccacc
ttgctggttctgaataagaaagacatgatcaaacctggtgaaatagcaaagaaacttgag
tggtatgagaagtttactgatgttgatgaggttattcctgtgagtgccaagtatggtcat
ggagtggatgatgtaaaggattggatattgtcaaaacttcctcttggtccagctctttac
cctaagggcattgccagcgagcacccagagaggttttttgtggctgaaattgttagagaa
aagattttcatgcagtaccgcaatgaagttccttatgcatgccaggttaatgttgttagt
tacaaaactagaccgaatgcaaaagattttattcaagttgaagttgttgtggagaaaaac
tcccagaaaatcattctcattggaagg
>Cruckshanksia_pumila_ERR9883536
ggatatgtggcagtggttggcaagcctaatgtgggaaagagcacgctttcgaatcaaatg
attgggcagaaactgtccattgttacagataagcctcaaactacaagacatcgaattctt
ggtatatgt???????????????????????????????????????????????????
????????????????????????????????????????????????????????????
??????attgatgaagtgttggaagagggtgttgggaacctgaaggataaagtgcccgtt
ttgctggttctgaataagaaagacatgatcaaacctggtgaaatagcaaagaaacttgag
tggtatgagaaatttactgatgtcgatgaggtcattcctgtgagtgccaagtatggtcat
gcagtggatgatgtaaaggactggatattgtcaaaacttcctcttggtccagctctttac
cctaaggatattgccagcgaacacccagaaagattctttgtgtctgaaattgttagagaa
aagatattcatgcagtaccgcaatgaggttccttatgcatgccaggttaatgttgttagt
tacaaaactagaccgcatgcaaaagattttattcaagttgaagttgttgtggagaaaaac
tctcagaaaatcattctcattggaagg
>Cyanoneuron_cyaneum_ERR9883481
ggatatgtggcggtggttggcaagccgaatgtggggaaaagcacgctctcaaatcaaatg
attgggcaaaagctgtccattgttacagataagcctcaaactacaaggcatcgaattctt
ggtatatgtgttattgagaagaaaatgcacaagttggatgcaatgatgatgaataatgtg
cgtagtgctgccataaatgcagattgtgtgctggtggttgttgatgcatgtaagccgccc
caaaagattgatgaagtgctggaagagggtgttgggaacctcaaggataaagtgcccatt
ttgctggttctgaataagaaggacatgatcaaacctggtgaaatagcaaagaaacttgag
tggtatgagaaatttactgatgttgatgaggtcattcctgtgagtgccaagtatggtcat
gaagtggatgatgtaaaggactggatattatcaaaacttcctcttggtccagctctttat
cccaaggacattgctagtgagcacccagagagattttttgtggctgaaattgttagagaa
aagatcttcatgcagtaccgcaatgaagttccttatgcatgccaggttaatgttgttagt
tacaaaactagaccgaatgcaaaagattttattcaagttgaagttgtcgtggagaaaaac
tctcagaaaatcatcctcattggaaag
>Danais_nigra_ERR9883478
ggatatgtggcagtggttggcaagccgaatgtgggaaagagcacgctttcgaatcaaatg
attgggcaaaagctgtccattgttacagataagcctcaaactacaaggcatcggattctt
ggtatatgtgttattgagaagaaaatgcataagttggacgcaatgatgatgaataatgtg
cgtagtgctgccataaatgcagactgtgtgctggtggttgttgatgcatgtaagccgccc
caaaagattgatgaagtgctggaagagggtgttgggaacctcaaggataaagtacccatt
ttgctggttatgaataagaaagacatgatcaaacctggtgaaatagcaaagaaacttgag
tggtatgagaaatttactgatgttgatgaggtcattcctgtgagtgccaagtatggtcat
ggagtggatgatgtaaaggactggatattatcaaaacttcctcttggtccagctctttat
cctaaggacattgctagcgagcacccagagagattttttgtggctgaaattgttagagaa
aagatcttcatgcagtaccgcaatgaagttccatatgcatgccaggttaatgttgttagt
tataaaactagaccgaatgcaaaagattttattcaagttgaagttgtcgtggagaaaaac
tctcagaaaatcatcctcattggaaag
>Dunnia_sinensis_ERR9883505
ggatatgtggccgtggttggcaagccgaatgtgggaaagagcacgctttctaatcaaatg
gttgggcaaaagctgtctattgttacagataagcctcaaactacaaggcatcggattctt
ggtatatgtgttattgagaagaaaatgcataagttggatgcaatgatgatgaataacgtg
cgtagcgctgccataaatgcagactgtgtgctggtggttgttgatgcatgtaagccgcct
caaaagattgatgaagtgctggaagagggtgttgggaacctcaagggtaaagtacccgtt
ttgctggttatgaataagaaggacatgatcaaacctggtgaaatagcaaagaaacttgag
tggtatgagaaatttactgatgttgatgaggtcattcctgtgagtgccaagtatggtcat
ggagtggatgatgtaaaggattggatattatcaaaacttcctcttggtccagctctttat
cctaaggacattgctagtgagcacccagagagattttttgtggctgaaattgttagagaa
aagatcttcatgcaataccgtaatgaagttccttatgcatgccaggttaatgttgttagt
tacaaaactagaccgagtgcaaaagattttattcaagttgaagttgtcgtggagaaaaac
tctcagaaaatcatcctcattggaaag
>Mouretia_larsenii_ERR9883550
ggatatgtggcggtcgttggcaagccgaatgtgggaaagagcacgctttcgaatcaaatg
attgggcaaaagctgtccattgttacggataagcctcaaactacaaggcatcggattctt
ggtatatgtgttattgagaagaaaatgcacaagttagatgcaatgatgatgaataatgtg
cgtagtgctgccataaatgcagactgtgtgctggtggttgttgatgcatgtaagccgccg
caaaagattgatgaagtgctggaagagggtgttgggaacctcaaggatcaagtacccatt
ttgctggttctgaataagaaggacatgatcaaacctggtgaaattgcaaagaaacttgag
tggtatgagaaatttactgatgttgatgaggtcattcctgtcagtgccaaatacggtcat
ggagtggatgatgtgaaggactggatattatcaaaacttcctcttggtccagctctttat
cccaaggacattgctagtgagcaccctgagaggttttttgtggctgaaatcgttagagag
aagatcttcatgcagtaccgtaacgaagtaccttatgcatgccaggttaatgttattagt
tacaaaactagaccggatgcaaaagattttattcaagttgaagttgttgtggagaaaaac
tctcagaaaatcattcttataggaaag
>Mycetia_bracteata_ERR9883494
ggatatgtggcggttgttggcaagccgaatgtgggaaagagcacgctttcgaatcaaatg
attgggcaaaagctgtccattgttacagataagcctcaaactacaaggcatcggattctt
ggtatatgtgttattgagaagaaaatgcacaagttagacgccatgatgatgaataatgtg
cgcagtgctgccataaatgcagactgtgtgctggtggttgttgatgcatgtaagccgacg
caaaagattgatgaagtgctggaggagggtgttgggaacctcaaggataaagtacccatt
ttgctggttctgaataagaaggacatgatcaaacctggtgaaatagcaaagaaacttgag
tggtatgagaaatttactgatgttgatgaggtcattccagtgagtgccaaatacggtcat
ggagtggatgatgtgaaggactggatattatcaaaacttcctcttggtccagctctttat
cccaaggacattgctagtgagcaccctgagaggttttttgtggctgaaatcgttagagaa
aagatcttcatgcagtaccgtaacgaagtaccttatgcatgccaggttaatgttattagt
tacaaaactagaccggatgcaaaagattttattcaagttgaagttgtggtggagaaaaat
tctcagaaaatcattcttataggaaag
>Mycetia_hainanensis_H401
ggatatgtggcggtcgttggcaagccgaatgtgggaaagagcacgctttcgaatcaaatg
attgggcaaaagctgtccattgttacggataagcctcaaactacaaggcatcggattctt
ggtatatgt---------aagaaaatgcacaagttagatgcaatgatgatgaataatgtg
cgtagtgctgccataaatgcagactgtgtgctggtggttgttgatgcatgtaagccgccg
caaaagattgatgaagtgctggaagagggtgttgggaacctcaaggataaagtacccatt
ttgctggttctgaataagaaggacatgatcaaacctggtgaaatagcaaagaaacttgag
tggtatgagaaatttactgatgttgatgaggtcattcctgtgagtgccaaatacggtcat
ggagtggatgatgtgaaggactggatattatcaaaacttccgcttggtccagctctttat
cccaaggtt???????????????????????????????????????????????????
????????????????????????????????????????????????????????????
????????????????????????????????????????????????????????????
???????????????????????????
>Neohymenopogon_parasiticus_ERR9883558
ggatatgtggcggttgttggcaagccgaatgtgggaaagagcacgctttcgaatcaaatg
attgggcaaaagctgtccattgttacagataagcctcaaactacaaggcatcggattctt
ggtatatgtgttattgagaagaaaatgcacaagttagacgccatgatgatgaataatgtg
cgcagtgctgccataaatgcagactgtgtgctggtggttgttgatgcatgtaagccgctg
caaaagattgatgaagtgctggaggagggtgttgggaacctcaaggataaagtacccatt
ttgctggttctgaataagaaggacatgatcaaacctggtgaaatagcaaagaaacttgag
tggtatgagaaatttactgatgttgatgaggtcattccagtgagtgccaaatacggtcat
ggagtggatgatgtgaaggactggatattatcaaaacttcctcttggtccagctctttat
cccaaggacattgctagtgagcaccctgagaggttttttgtggctgaaatcgttagagaa
aagatcttcatgcagtaccgtaacgaagtaccttatgcatgccaggttaatgttattagt
tacaaaactagaccggatgcaaaagattttattcaagttgaagttgttgtggagaaaacc
tctcagaaaatcattcttataggaaag
>Oldenlandia_herbacea_ERR9883552
????????????????????????????????????????????????????????????
????????????????????????????????????????????????????????????
?????????gttattgagaagaaaatgcataagttggatgccatgatgatgagtaatgtg
cgtagtgccgccgtaaacgcagactgtgtgctggtggttgttgatgcatgtaagccgccc
caaaagattgatgaagtgctggaagaaggtgttggcaacctcaaggataaagtacccatt
ttgttggttttgaataagaaagacaagattaaacctggtgaaatagcaaagaaacttgag
tggtacgagaaatttactgatgttgatgaagtcattcctgtgagtgccaaatacggtcat
ggagtggatgatgtaaaagactggattttatcgaaacttcctaatggtcctgctttttat
cctaagggtattgctagtgagcacccagagaggttttttgtggctgaaattgttagggaa
aagatcttcatgcagtaccgcaatgaagttccttatgcatgccaggtcaatgtcattagc
tacaaaactagaccagaagcaaaagattttattcaagttgaagttgttgtggagaaagac
tctcaaaaagccatcctcattggaaag
>Paederia_ciliata_ERR9883513
ggatacgtggcggtggttggcaagccgaatgtgggaaagagcacgctttcgaatcaaatg
gttgggcaaaagctctccattgttacagataagcctcaaactacaaggcatcggattctt
ggtatatg---------------------------------------------caatgtg
cgtagtgctgccataaatgcagattgtgtgctggtggtggttgatgcatgtaagccgccc
caaaagattgatgaagtgctggaagagggtgttggaaacctcaaggataaagtacccatt
ttgctggttctgaataagaaggacatgatcaaacctggtgaaatagcaaagaaactcgag
tggtatgagaaatttactgatgttgatgaggtcattcctgtaagtgccaagtatggtcat
ggagtggatgatataaaggactggatattatcaaagcttcctcttggtccagcactttat
cctaaggacattgctagtgagcacccggagagattttttgtggctgaaattgtcagggaa
aagatctttatgcagtaccgcaatgaagttccatatgcatgccaggtcaatgttattagt
tacaaaaccagaccgactgcaaaagattttattcaagttgaagttgtcgtagagaaaaac
tcgcagaaaatcatcctcattggaaag
>Plocama_tinctoria_ERR9883529
ggatatgtggcggttgttggcaagcctaatgtggggaagagcacactttcgaatcaaatg
gttggccaaaagctgtccattgttactgataagcctcaaactacaaggcatcggattctt
ggtatatgtgttattgagaaaaaaatgcataagttggatgcaatgatgatgaataatgtg
cgcagtgctgccataaatgccgactgtgtgctggtggttgttgatgcatgtaagccgccc
caaaagattgatgaattgctggaagaaggcgttgggagcctcagggataaagtacctatt
ttgctggtcctgaacaagaaggacatgataaaacctggtgaaatagcaaagaaacttgat
tggtacgagaaatttactgatgttgatgaggtcattcctgtgagtgccaagtatggtcat
ggagtggatgatgtcaaagactggatattatcaaaacttccttttggtccagctctttat
cccaaggacattactagtgagcacccagagagattttttgtgggtgaaattgttagagaa
aagattttcacgcagtaccgcaatgaagttccttatgcaagccaggta????????????
????????????????????????????????????????????????????????????
???????????????????????????
