# Supplementary material for: Morphological and molecular evidence support the inclusion of Mycetia hainanensis in Mouretia (Rubiaceae)
Source: PhytoKeys. 2026 Feb 5;270:273–88. doi: 10.3897/phytokeys.270.180324 (PMC12902767; doi:10.3897/phytokeys.270.180324)
Supplement: Supplementary material 4 — Dataset of 315 nuclear genes used in this study [file phytokeys-270-273_article-180324__-s004.zip › Dataset 2/4932_filtered_aligned_trimmed.fasta]

>Rubia_peregrina_ERR5033650
ctatcacagagcgagattgtgcgtttggctaatctttttgttacttctggggttaacaag
attcgattgactggtggagaaccttctatcagaaaagatattgaagatatctgcttgcag
ttgtcgagcttaaaggggctcaataccctggctatgactacaaatggaattactcttgcg
aggaagcttcctaaattaaaagactgtggactgaatttactaaatattagcttagatacg
ctggtaccggcaaaatttgagttcatgactaggcgtaaaggacatgaaagggtaatggag
tcaattgatgcggctgtcggcttgggatggaattgtgttgtaatgcgtggattcaatgaa
gatgagatctctgattttgtagagttgacacgtgagaagccaattaatgtgcggtttatt
gagtttatgcctttcgatggaaatgtctggaatgataagaaactagtgctctatgct???
????????????????????????????????????????????????????????????
????????????????????????????????????????????????????????????
????????????????????????????????????????????????????????????
????????????????????????????????????????????????????????????
????????????????????????????????????????????????????????????
?????????????????????????????????????????????????????????
>Theligonum_cynocrambe_ERR5033810
ctatcacagaatgagattgtacgtttggcaaatctttttgtaagttctggagttaacaaa
attcgattgactggtggagagcctagtattagaaaagatattgaagatatttgcttacag
ttgtctagcttaaaggggcttgataccttggctatgactacaaatggaattactctggcg
aggaagcttccaaaattaaaagactctggactgaatttgcttaatattagcttagataca
ttggtaccagcaaaatttgagttcatgacaagacgtaaagggcatgaaagggtaatggag
tcgattaacgcagctatagccttgggagtgaattgtgttgtaatgcgtggattcaatgat
gatgagatctctaattttgtagagttgacacgtgataagcctatcaatgtgcggtttatt
gagtttatgccttttgatgggaatgtgtggaatgtcaagaaactagtg????????????
????????????????????????????????????????????????????????????
????????????????????????????????????????????????????????????
????????????????????????????????????????????????????????????
????????????????????????????????????????????????????????????
????????????????????????????????????????????????????????????
?????????????????????????????????????????????????????????
>Anthospermum_thymoides_ERR9883532
ctatcacaggccgagattgtacgtctagccaatctttttgtaagttctggggttaacaaa
attcggttgactggtggagaacctactatcagaaaggatatcgaagatatttgcttacag
ttgtcaagcctgaaggggcttaaaacattggctatgaccacaaatggaattactctggca
aggaagcttccaaaattgaaagattgtggactaaatttactgaatattagcttagatacg
ctggtaccagcaaaatttgaattcatgacgaggcgtaaaggacatgaaagggtaatggag
tcaattaatgcagctatagaattgggagtgaattgtgttgtaatgcgtggattcaatgat
gatgagatctctgattttgtagagttgacacgtgagaagccaatcaatgtccggtttatt
gagtttatgccttttgatggaaatgtttggaatgtgaagaaactagtgccctatgctgaa
atgttggacagagtggctaaacaatttacagggcttcagaggattcaagaccatcccact
gagactgctaagaatttcttgattgaaggccatcaaggcacggtttcttttattacttca
atgactgagcacttctgtgctggttgcaatagactaagacttttagccgatggaaatttc
aaagtatgcctttttggaccgtcccaggtcagcttgagggatccacttcgtagtggtgtt
gatgataatgaactcagaaagattattgaggctgcagttaagagaaagaaagcttctcat
gctggcatgtttgacattgcaaagacaccaaatagacctatgattcatatcggtggc
>Argostemma_elatostemma_ERR9883520
ctatcacagaatgagatcatacgtttggccaatctttttgtaagttctggtgttaacaaa
attcgaatgactggtggagaacctaccatcagaaaggatattgaagatatttgcttaagg
ttgtcaagcctaaaggggcttaataccttggctatgaccacaaatggaattactcttgca
agaaagcttccaaaattgaaagattgtggactgagtttactgaatattagcttagatacg
ctggttccagcaaaatttgaattcatgactaggcgtaaaggacatgaaagagtaatggag
tcaattaatgcagctatagacttgggagtgaattgtgttgtaatgcgtggattcaatgat
gatgagatctctgactttgtggagttgacacgtgagaaggcaattaatgtgcgatttatt
gagtttatgcctttcgacggaaatgtttggaatgtcaagaaactagtgccctatgctgaa
atgttggacagagtggttaaacaatttacagggattcagaggattcaagaccatccctct
gaaactgctaagaatttcaggatcgaaggccatcagggcacagtttcttttattacatca
atgactgaacacttttgtgctggttgtaataggctaagacttttagctgatggaaatttc
aaagtatgccttttcggaccctcagaggtccacttgagggatccacttcgtagtggtgtt
gacgataatgaactcaggaagattattggggctgcggttaagagaaagaaagcatctcat
gctggcatgtttgacattgcaaagacaccaaatagacccatgattcatattggaggc
>Chamaepentas_hindsioides_ERR9883496
ctatcacggaatgagattgtacgtttgtcgaatctttttgttagttctggggttaacaag
atacgattgaccggtggagagcctactatcagaaaggatattgaagatatttgcttacag
ttgtcaagcctaaaaggggttaaaaccttggctatgaccacaaatggaattaccctagca
cggaagcttccaaaattgaaagattgtggattgagtttactgaacattagcttagatacg
ttggtaccggcaaaatttgaattcatgactaggcgtaaaggacatgaaagagtaatggag
tcgattaatgcggctatagacttgggagtgaattgtgtagtaatgcgtggattcaatgat
gatgagatctctgattttgtggagttgacacgtgaaaagccaattaatgtgcggtttatt
gagtttatgccttttgatggaaatgtttggaatgtcaagaaacttgtgccctacgctgaa
atgttggacagagtggttaaacaatttacagggattcagaggattcaagaccatcccact
gagaccgctaagaatttccgaattgaaggccatcaaggcacagtttcttttattacatca
atgactgagcacttttgtgctggttgcaataggctaagacttttagctgatggaaatttc
aaagtatgcctttttggaccctcagaggtcagcctgagggatccacttcgtagtggtgtt
gatgatagtgaactcagaaagattattggggctgcggttaagagaaagaaagcttctcat
gcaggcatgtttgacattgcaaagacaccaaatagacccatgattcatattggtggc
>Clarkella_nana_ERR9883563
????????????????????????????????????????????????????????????
????????????????????????????????????????????????????????????
????????????????????????????????????????????????????????????
????????????????????????????????????????????????????????????
????????????????????????????????????????????????????????????
???????????????????????????gtgaattgtgtcgtaatgcgtggatttaatgat
gatgagatctctgattttgtggagttgacacgtgagaagccaatcaatgtgcggtttatt
gagtttatgcctttcgacggaaatgtttggaatgtcaagaaactagtgccctatgctgaa
atgttggacagagtggt???????????????????????????????????????????
????????????????????????????????????????????????????????????
????????????????????????????????????????????????????????????
??????????????????????????agtccgcttgagggatccacttcgtagtggtgtt
gacgataatgaactcaggaagattattgggactgcggttaagagaaagaaagcttctcat
gctggcatgtttgacattgcaaaaacaccaaatagaccaatgattcatattggaggc
>Coccocypselum_condalia_ERR9883533
ctgtcacagaatgagattgttcgtttggcaaatctttttgtcagttctggggttaacaaa
attcggttgactggtggagagcctactatcagaaaggacattgaagatatttgcttacag
ctttcgagccttaagggagttaaaactttggctatgaccacaaatggaattacgttagcc
aggaagcttccaaaattgaaagattctggacttagtttactcaacattagcttagataca
ttagtaccagcaaaatttgaattcatgactcggcgtaaaggacatgaaagggtgatggag
tcaattaatgccgctatagagttgggagtgaattgtgttgtaatgcgtggattcaatgat
gatgagatcactgattttgtagagttgacacgtgagaaaccaattaatgtgcggtttatt
gagtttatgccattcgatgggaatgtttggaacgtcaagaagcttgtcccctattctgaa
atgttagacagagtgggtaaacaatttgcaggaatgcagaggattcaagaccatcccact
gagaccgctaagaatttccagattgaaggccataagggcacagtttcctttattacatca
atgactgagcacttttgtgctggctgcaataggctgagacttttagctgatggaaatttc
aaagtatgccttttcggatcctcacaggtcagcttgagggatccacttcgtagtggtgtc
gacgataatgaactcagaaaaattattggggctgcggttaagagaaagaaagcttctcat
gctggcatgtttgacattgcaaagacaccaaatagacctatgattcacattggtggc
>Cruckshanksia_pumila_ERR9883536
ctatcacagaatgagattgttcgtttggcaaatctttttgtcagttctggggtgaacaaa
attcggttgactggtggagagcctactatcagaaaggacattgaagatatttgcttacag
ttgtcgagccttaaaggagttaaaaccttggctatgaccacaaatggaattactctagca
aggaagcttccaaaattgaaagattgcggacttagtttacttaacattagcttagacacg
ttagtaccagcaaaatttgaattcatgactaggcgtaaaggacatgaaagggtaatggag
tcaattaatgcagctatagacttgggagtgaattgtgttgtaatgcgtggattcaatgat
gatgagatcactgattttgtggagttgacacgtgagaaaccaattaatgtgcggtttatt
gagtttatgccatttgatggaaatgtttggaatgtcaagaaacttgtcccctatgctgag
atgttggacagagtgggtaaacaatttacaggaattcagaggattcaagaccatcccact
gagactgccaagaatttccggattgaaggccacaagggcacagtttcttttattacatca
atgactgagcacttttgtgctggttgcaatagactgagacttttagctgatggaaatttc
aaagtatgccttttcggaccctcacaggtcagcttgagggatccacttcgtagtggtctt
gacgacaatgaactcagaaagattataggggatgcggttaagagaaagaaagcttctcat
gctggcatgtttgacattgcaaagacacgaaatagacctatgattcatattggtggc
>Cyanoneuron_cyaneum_ERR9883481
ctatcacagaatgagattgtacgtttggcgaatctttttgttagttctggggttaagaaa
attcgattgactggtggagaacctactatcagaaaggatatcgaagatatttgcttacag
ttgtcaaacctaaaggggcttactaccttggctatgaccacaaatggaattactctagca
aggaagcttccaaaattgaaagattgtggactgaatttactgaatattagcttagataca
ttggtaccagcgaaattcgaattcatgactaggcgtaaagggcatgaaagggtaatggag
tcaattaatgcggctatagacttgggagtgaattgtgttgtaatgcgtggattcaatgat
gatgagatctctgattttgtagagttgacacgtgagaagccgattaatgtgcggtttatt
gagtttatgcctttcgatggaaatgtttggaatgtcaagaaactagtgccctatgctgaa
atgttggacagagtggttaaacaatttacagggattcagaggattcaagaccatcccact
gagactgctaagaatttccgaattgaaggccatcagggcacagtttcttttattacatca
atgactgagcacttttgtgctggttgcaataggctaagacttttagccgatggaaatttc
aaagtatgcctgtttggaccctcacaggtcagcttgagggatccacttcgtagtggtgtt
gatgataatgaactcagaaagattattggggctgcagttaagagaaagaaagcttctcat
gctggcatgtttgacattgcaaagacaccaaatagacctatgattcatattggtggc
>Danais_nigra_ERR9883478
ctatcactgaatgagattgtacgtatggcgaatctttttgttagttccggggttaacaaa
attcgattgactggtggagaacctactatcagaaaggatattgaagatatttgcttacag
ttgtcaagcctaaaggggcttaataccttggctatgaccacaaatggaattactctagca
aggaagcttccaaaattgaaagattgtggactgaatttactgaatattagcttagatact
ttggtaccagcgaaatttgaattcatgactaggcgtaaaggacatgaaagggtaatggag
tcaattaatgcggctatagacttgggagtgaattgtgttgtaatgcgtggattcaatgat
gatgagatctctgattttgtagagttgacacgtgagaagccgattaatgtgcggtttatt
gagtttatgcctttcgatggaaatgtttggaatgtcaagaaactagtgccttatgctgaa
atgttggacagagtggttaaacaatttacagggattcagaggattcaagaccatcccact
gagactgctaagaatttccggatcgagggccatcagggcacagtttcttttattacgtca
atgactgagcacttctgtgctggttgcaataggctaagacttttagccgatggaaatttc
aaagtatgcctttttggaccctcacaggtcagcttgagggatccacttcgtagtggtgtt
gacgataatgaactcagaaagatcattggggctgcggttaagagaaagaaagcttctcat
gctggcatgtttgacattgcaaagacaccaaatagacctatgattcatattggtggc
>Dunnia_sinensis_ERR9883505
ctatcacagaatgagattgtacgtttggcggatctttttgttagttctggggttaacaaa
attcgattgactggtggagaacctactatcagaaaggatattgaagatatttgcttacag
ttgtctagcctaaagggggttaagaccttggctatgaccacaaatggaattactctagca
aggaagcttccgaaattgaaagaatgtggactgaatttactgaatattagcttagatacg
ttggtaccagcaaaatttgaattcttgaccaggcgtaaaggacatgaaagggtaatggag
tcaattaatgcagctgtagacttgggagtgaattgtgttgtaatgcgtggattcaatgat
gatgagatctctgattttgtagagttgacacgtgacaagccaattaatgtgcggtttatt
gaatttatgccttttgatgggaatgtttggaatgtcaagaaactggtgccctatgctgaa
atgttggacagagtggttaaacaatttacagggattcagaggattcaagaccatcccact
gagactgctaagaatttcaggattgaaggccatcagggcacagtttcttttatcacatca
atgactgagcacttttgtgctggttgcaataggctaagacttttagctgatggaaatttc
aaagtatgccttttcggaccctcacaggtcagcttgagggatccacttcgtagtggtgtt
gatgataatgaactcagaaagattataggggctgcggttaagagaaagaaagcttctcat
gctggcatgtttgacattgcaaagacaccaaatagacctatgattcatattggtggc
>Mouretia_larsenii_ERR9883550
ctatcacagaatgagatcatgcgtttggcaaatctttttgtaagttctggtgttaacaaa
attcgattgactggtggagaacctactgtcagaaaggatattgaagatatttgcttgagg
ttgtcaagcctaaaggggcttaagaccttggctatgaccacaaatggaattactcttgca
aggaagcttccaaaattgaaagattgcggactgaatttactgaatattagcttagatacg
ctggttccagcaaaatttgaattcatgactaggcgtaaaggacatgaaagagtaatggag
tcaattaatgcagctatagacttgggagtgaattgtgttgtaatgcgtggattcaatgat
gatgagatctctgatttcgtggagttgacacgtgagaagccaattaatgtgcggttcatt
gagtttatgcctttcgacggaaatgtttggaatgtcaagaaactagtgccctatgctgaa
atgttggacagagtggttaaacaatttacagggattcagaggattcaagaccatccctct
gaaactgctaagaatttccggattgaaggccatcagggcacagtttcttttattacatca
atgactgaacacttttgtgctggttgtaataggctaagacttttagctgatggaaatttc
aaagtatgccttttcggaccctcagaggtccgcttgagggatccactccgtagtggtgtt
gacgataatgaactcatgaagattattggggctgcggttaagagaaagaaagcttctcat
gctggcatgtttgacattgcaaagacaccaaatagacctatgattcatattggaggc
>Mycetia_bracteata_ERR9883494
ctatcacagaatgagatcatgcgtttggcaaatctttttgtaagttctggtgttaacaaa
attcgattgactggtggagaaccaactatcagaaaggatattgaagatatttgcttaagg
ttgtcaagcctaaaggggcttaataccttggctatgaccacaaatggaattactcttgca
aggaagcttccaaaattgaaagattgtggactgaatttactgaatattagcttagatacg
ctggttccagcaaaatttgaattcatgactaggcgcaaaggacatgaaagagtaatggag
tcaattaatgcagctatagacttgggagtgaattgtgttgtaatgcgtggattcaatgat
gatgagatctctgatttcgtggagttgacacgtgagaagccaattaatgtgcggttcatt
gagtttatgcctttcgacggaaatgtttggaatgtcaagaaactagtgccctatgctgaa
atgttggacagagtggttaaacaatttacagggattcagaggattcaagaccatccctct
gaaactgcgaagaatttccggattgaaggccatcagggcacagtttcttttattacatca
atgactgaacacttttgtgctggttgtaataggctaagacttttagctgatggaaatttc
aaagtatgccttttcggaccctcagaggtccgcttgagggatccacttcgtagtggtgtt
gacgataatgaactcatgaagattattggggctgcggttaagagaaagaaagcttcccat
gctggcatgtttgacattgcaaagacaccaaatagacctatgattcatattggaggc
>Mycetia_hainanensis_H401
ctatcacagaatgagatcatgcgtttggcaaatctttttgtaagttctggtgttaacaaa
attcgattgactggtggagaacctactatcagaaaggatattgaagatatttgcttaagg
ttgtcaagcctgaaggggcttaataccttggctatgaccacaaatggaattactcttgca
aggaagcttccaaaattgaaagattgtggactgaatttactgaatattagcttagatacg
ctggttccagcaaaatttgaattcatgactaggcgtaaaggacatgaaagagtaatggag
tcaattaatgcagctatagacttgggagtgaattgtgttgtaatgcgtggattcaatgat
gatgagatctctgatttcgtggagttgacacgtgagaagccaattaatgtgcggttcatt
gagtttatgcctttcgacggaaatgtttggaatgttaagaaactagtgccctatgctgaa
atgttggacagagtggttaaacaatttacagggattcagaggattcaagaccatccctct
gaaactgctaagaatttccggattgaaggccatcaaggcacagtttcttttattacatca
atgactgaacacttttgcgctggttgtaataggctaagacttttagctgatggaaatttc
aaagtatgccttttcggaccctcagaggtccgcttgagggatccactccgtagtggtgtt
gatgataatgaactcatgaagattattggggctgcggttaagagaaagaaagcttcgcat
gctggcatgtttgacattgcaaagacacctaatagacctatgattcatattggaggc
>Neohymenopogon_parasiticus_ERR9883558
ctatcacagaatgagatcatacgtttggcaaatctttttgtaagttctggtgttaacaaa
attcgattgactggtggagaacctactaccagaaaggatattgaagatatttgcttaagg
ttgtcaagcctaaaggggcttaataccttggctatgaccacaaatggaattactcttgca
aggaagcttccaaaattgaaagattgtggactgaatttactgaatattagcttagatacg
ctggttccagcaaaatttgaattcatgactaggcgtaaaggacatgaaagagtaatggag
tcaattaatgcagctatagacttgggagtgaattgtgttgtaatgcgtggattcaatgat
gatgagatctctgatttcgtggagttgacacgtgagaagccaattaatgtgcggttcatt
gagtttatgcctttcgacggaaatgtttggaatgtcaagaaactagtgccctatgctgaa
atgttggacagagtggttaaacaatttacagggattcagaggattcaagaccatccctct
gaaactgctaagaatttccggattgaaggccatcagggcacagtttcttttattacatca
atgactgaacacttttgtgctggttgtaataggctaagacttttagctgatggaaatttc
aaagtatgcctattcggaccctcagaggtccgcttgagggatccacttcgtagtggtgtt
gacgataatgaactcagggagattattggggctgctgttaagagaaagaaagcttctcat
gctggcatgtttgacattgcaaagacaccaaatagacctatgattcatattggaggc
>Oldenlandia_herbacea_ERR9883552
ctttcacagaatgaaattgtgcatttagcagatctttttgtgagttctggagttaaaaag
ataaggttgactggtggagaacctactatcagaaaggatatcgatgatatttgcttaaag
ttgtcaagcttaaaggggcttaaaactttggccatgaccacaaatggaattactctagca
aggaaacttccaaaactgaaagagtgtggacttaatcaactgaatatcagtttagatacg
ttggtaccatcgaaatttgagttcatgactaggcgtaaaggacatgaaagggtaatggag
tcaattaatgcagctatcgacttgggagtgaattgtgttgttatgcgtggtttcaatgat
gatgagatcttaaattttgtcgagttgacacgtgacaaaccaataaatgttcgcttcatt
gaatttatgcctttcgatggaaatgtttggaatgtcaagaaactagtgccctacgctgaa
atgttggacagagtggttaaacaatttacaggaattcagaggatcagagatcatcccact
gaaactgccaagaatttccagattgaaggccaccagggtactgtttcttttattacatca
atgactgagcatttttgtgctggctgcaacaggctgagacttctggcagatggaaatttc
aaagtgtgcctttttggaccctcagaggtcagcttgagagatccacttcgtagtggtgtt
gatgacaatgagctcattaagattattggggcagcggttaagaggaagaaagcttctcat
gctggcatgtttgacttagcaaaaacaccaaatagaccaatgattcatattgggggc
>Paederia_ciliata_ERR9883513
ctgtctcagaaagagattgtgcatttggctaatctttttgttagttctggggtcaacaaa
attcgattgactggcggagagcctactgtcaaaaaggatattgaagatatttgcttacag
ttgtctaatataaaggggcttaataccttggctatgaccacaaatggaattactctagca
aggaagctcccaagattgaaagattgtggcctgactctacttaatattagcttagatacg
ttggtaccagcaaaatttgaattcatgactaggcgtaaggggcatgaaagggtaatggag
tcaattaatacggctatagatttgggagtgaattgtgttgtaatgcgtggattcaatgat
gatgagatatctgattttgtagagttgactcgtgagaagccaattaatgtgcggtttatt
gagtttatgccttttgatggaaatgtttggaatgttaagaaactagtgccctatgcagaa
atgctgaacagggtggttaaacaatatactgggattcagaggattcaagaccatccctct
gagactgctaagaatttcaggattgaaggccatcaagggacagtttcttttattacatca
atgactgagcacttttgcgctggttgtaataggctaagacttttagctgatggaaatttc
aaagtatgtctttttggaccctcacaggtcagtttgagggatccacttcgtagtggtgtt
gatgataacgagctaaggaagattattggggcggcggttaagagaaagaaagcttctcat
gctggcatgtttgacattgcaaagacaccaaataggcctatgattcatattgggggc
>Plocama_tinctoria_ERR9883529
ctatcacagaatgagatcgtacgtttggcaaatctttttgtcagctctggggttaacaag
attcgattgactggtggagaacctactatcagaaaggatattgaagatatttgcttacag
ttgtcaagcttaaaggggcttaataccttggctatgactacaaatggaatcactctggct
agaaagcttccaaaattaaaagactgtggactgaatttgctaaatattagcttagatacg
ttggtaccagcaaaatttgagttcatgactaggcgcaaaggacatgaaagggtaatggag
tcaattaatgcggctatagacttgggagtgaattgtgttgtgatgcgtggattcaatgat
gatgagatctctaactttgtagagttgacacgagagaagccaattaatgttcggtttatt
gagtttatgccttttgatggaaatgtgtggaatgtcaagaaactagtgccctatgcagaa
atattggacagattggttaaacaatttacaggggttcagaggattcaagatcatccctct
gagactgctaagaatttccgaattgaaggccatcagggcacagtctcgtttattacatca
atgactgagcacttttgtgctggttgtaataggctaagattcttagccgatgggaatttc
aaagtatgccttttcggaccctcagaggtcagcttgagagatccacttcgtagtggtgtt
gatgataatggactcaaagagattattggggctgcggttaagagaaagaaagcttctcat
gctggcatgtttgacattgcaaagacaccaaacagacctatggttcatattggtggc
