# Supplementary material for: Morphological and molecular evidence support the inclusion of Mycetia hainanensis in Mouretia (Rubiaceae)
Source: PhytoKeys. 2026 Feb 5;270:273–88. doi: 10.3897/phytokeys.270.180324 (PMC12902767; doi:10.3897/phytokeys.270.180324)
Supplement: Supplementary material 4 — Dataset of 315 nuclear genes used in this study [file phytokeys-270-273_article-180324__-s004.zip › Dataset 2/4942_filtered_aligned_trimmed.fasta]

>Rubia_peregrina_ERR5033650
atggtgtcgtacatgggggttttgctgtatggagtggggggaatagtggtggcgggcatg
gcgttgctggtggctttccaggagaagctcgtgtacgtgcccgtgctgcccggactcact
aagtcctacccgatcacccctgcccgcctacgcctcctttacgacgacgtttggctcaga
tcttccgacggcgtccgcctccacgcctggttcatcaagcttctccccgacaacc?????
????????????????????????????????????????????????????????????
????????????????????????????????????????????????????????????
????????????????????????????????????????????????????????????
????????????????????????????????????????????aaggc???????????
????????????????????????????????????????????????????????????
????????????????????????????????????????????????????????????
????????????????????????????????????????????????????????????
??????????????????????????????????????????????????
>Theligonum_cynocrambe_ERR5033810
atggtgtcgtacatgggcgtgttgctttatggagttggaggaatagtggttgccggcatg
gccttactggtggctttccaggagaagcttgtttacgtgcccgtgctgcccggcctcaca
aagtcttaccctatcactcctgcccggctcaagcttgtttacgaagacgtctggctcaga
tcttccgacggcgtccgtctccacgcttggttcatcaagctccttcccgacaacc?????
????????????????????????????????????????????????????????????
????????????????????????????????????????????????????????????
????????????????????????????????????????????????????????????
????????????????????????????????????????????aaggt???????????
????????????????????????????????????????????????????????????
????????????????????????????????????????????????????????????
????????????????????????????????????????????????????????????
??????????????????????????????????????????????????
>Anthospermum_thymoides_ERR9883532
atggtgtcgtacatgggcgtattgttgtacggagtgggaggaatagtggtggccggaatg
gcattactggtggctttccaggagaaacttgtttacgttcccgtactgcccggcctcacc
aagtcttaccctatcactcccgctcggcttcgcctcctttacgaagatgtctggctcaga
tcttccgatggcgtccgtctccatgcttggttcatcaagctccttcccgac?????????
????????????????????????????????????????????????????????????
????????????????????????????????????????????????tacggggacagt
gatggatacccttcacaacatggaatttcgatggatgcccaggctgcattggatcacctg
gttcagaggactgatattgatacatctaggattgtggtatttggaaggtcacttggtgga
gctgttggagcagtattaactaaaaacaaccctgataaggtaaacaaccaattcttttcc
tctcaggattacaagatgaaatggttcccccagcacacatggagatgttatatgccaaag
cagctgcgcacaataataggtgcctattcgtagcatttccttcaggcatgcatatggata
cgtggttgtcaggcggtgatcactactgg?????????????????????
>Argostemma_elatostemma_ERR9883520
atggtatcgtacatgagcgtattgttatacggagtcggaggaatagtggtggccggcatg
gcattactcgtggcttttcaggagaaacttgtctacgtgcccgtgctgcccggcctcacc
aagtcttaccctatcactcccgcccgccttcgcctcctttatgaagacgtctggctcaga
tcttccgacggcgtccgtctccacgcttggttcattaag------------ggtccaacc
atcctctttttccaagaaaatgctggaaatatcgcccaccgtcttgaaatggttcgcatt
atgttacaacgtctgcattgcaatgtatttatgctttcttaccgagggtac?????????
????????????????????????????????????????????????????????????
????????????????????????????????????????????????????????????
?????????????????????????????????????????gaacaaccaattcttttcc
tctcaggattgcaagatgaaatggttcccccatcacacatgcagatgttatatgttaaag
caggtgcacgcaacagtaggtgcctttttgtagaatttcctacaggcatgcatatggata
catggttggcaggtggcgatcactactggaaaaccattcaggaatttttg
>Chamaepentas_hindsioides_ERR9883496
atggtgtcgtacatgagcgcattgttatacggtgtgggaggaatagtggtggccggcatg
gcattactggtggctttccaggagaagcttgtctacgtgcccgtgctgcccggactcacc
aagtcttaccctatcactcctgcccgactccgcctcctttacgaggacgtttggctcaga
tcttccgacggcgtccgtctccatgcttggttcatcaagcttctccccgacggtcctacc
atcctctttttccaagaaaatgcaggaaatatcgcccatcgtcttgaaatggttcgcatt
atgttacaacgtctgcattgcaatgtattcatgctttcttaccgaggttatggagctagt
gatggatacccttcgcaacatgggattacactggatgctcaggctgcactagatcatctg
tttcagaggactgatattgatacatctaggattgtggtctttggaaggtcactcggggga
gctgttggagcagtattaactaaaaacaatcctgataaggtcaacaaccaattcttttcc
tatcaggattgcaagatgaaatggttcccccatcacacatgcagatgttatatgccagag
cagctgcacgcaacagtcggtgcctttttgtagaatttccaactggcatgcatatggata
cttggttggcagggggtgaccactactggaaaacgattcaggaatttttg
>Coccocypselum_condalia_ERR9883533
atggtgtcatatatgagtgtgttgttatacggggtgggagggatagtggtggccggcatg
gcattgctggtggctttccaggagaagcttgtctatgtacccgtcctgcccggtctcacc
aagtcttactccatcactcccagccgccttcgcctcctttatgaagacgtctggctcaga
tcttccgatggcgtccgacttcacgcttggttcatcaggctt---------ggtccaacc
attctgtttttccaagaaaatgctggaaatatcgcccaccgtcttgaaatggttcgcatt
atgttacaacgtctgcaatgcaatgtatttatgctttcttaccgaggttatggagctagt
gatgggtacccttcacaacacggaattactatggatgctaaggctgcattagatcatctg
gttcagcggaccgatatcgatacatctaggattgtggtttttggaaggtcacttggggga
gctgttggagcagtattaactaaaaataaccctgataaggtaagcaaccgattcttttcc
tctcaggattgcaagatgaaatggttcccccttcacacatgcagatgttatatgctaaag
cagctgcgcgcaatagtcaatgcctatttgtgcaatttcctacaggcatgcatatggaca
cttggttggcaggtggtgatcactattggaaaaccattcgggaatttttg
>Cruckshanksia_pumila_ERR9883536
????????????????????????????????????????????????????????????
????????????????????????????????????????????????????????????
????????????????????????????????????????????????????????????
????????????????????????????????????????????????????????????
???????????????????????????gatattgcccaccgtcttgaaatggttcgcatt
atgttacaacgtctgcagtgcaatgtatttatgctttcttaccggggttatggagacagt
gagggatacccttcccaacatggaattacaagggatgctcaggctgcactagatcatctg
attcagaggacagatattgatacatctaggatagtggtctttgggaggtcacttggggga
gctgttggagcattattaaccaaaaacaaccctgataaggtaagcaaccaattcttttcc
tctcaggcttgcaagatgaaatggttcccgcatcacacatgcagatgttatatgctaaag
cagctgcacgcaatagtcaatgcctattagtggaatttcctacaggcatgcacatggata
cttggttggcaggtggtgatcactattggaaaacc???????????????
>Cyanoneuron_cyaneum_ERR9883481
atggtgtcgtacatgagcgtattgttatacggagtgggaggaatagtggtggccggcatg
gcattgctggtggctttccaggagaaacttgtctacgtgcccgtgctgcccggcctcacc
aaatcttaccctatcactcccgcccgccttcgcctcctttacgaagacgtctggttcaga
tcttctgacggcgtccgtctccacgcttggttcatcaagctcctcccagacggtcctacc
atcctctttttccaagaaaatgcaggaaatatcgcccaccgtcttgaaatggttcgcatt
atgttacaacgtctgcattgcaatgtatttatgctttcttaccgagg?????????????
??????????????????????????????????????gaaggctgcattagatcatctg
gttcagaggacggatattgatacatctaggattgtggtctttggaagatcacttggagga
gctgttggagcagtattaactaaaaacaaccctgataaggt--acaaccaattattttcc
tctcaggtttgcaagatgaaatggttcccccatcacacatgcagatgttatatgctaaag
cagctgcacggaacagccggtgcctatttgtagaatttcctacaggcatgcatatggata
cgtggttggcaggtggtgatcactactggaaaaccattcaggaatttttg
>Danais_nigra_ERR9883478
atggtgtcgtacatgagtgtattgttgtacggagtgggaggaatagtggtggccggcatg
gcattactggtggctttccaggagaaacttgtctacgtgcccgtgctgccaggcctcacc
aagtcttaccctatcactcccgcccgccttcgcctcctttacgaagacgtatggcttaga
tcttccgacggcgtccgtctccacgcttggttcatcaagctcctccccgac?????????
????????????????????????????????????????????????????????????
?????????????????????????????????????????????agttatggagccagt
gatggatacccttcgcaacatggaataacaagggatgctcaggctgcattagatcatctg
gttcagaggactgatatcgatacatctaggattgtggtctttggaaggtcacttggggga
gctgttggagcagtattaactaaaaacaatcctgataaggtaaacaaccaattcttttcc
tctcgggattgcaagatgaaatggttcccccatcacacatgcagatgttatatgctaaag
cagctgcacgcaacaatcggtgcctatttgtaggatttcctacaggcatgcatatgaata
cgtgctttgcaggtggtgatcaatactggaaaaccattcaggaatttttg
>Dunnia_sinensis_ERR9883505
???????????????????????????tacggagtgggaggaatagtggtggccggcatg
gcattactggtggcttttcaggagaaacttgtgtacgtgcccgtgctgcccggcctctcc
aagtcttaccctattactcccgcccgctttcgactcctttacgaagacgtctggctcaga
tcttctgatggcgttcgtctccacgcttggttcatcaag------------ggtccgacc
atcctctttttccaagaaaatgcaggaaatatcgcccaccgacttgaaatggttcacatt
atgttgcaacgtctgcattgcaatgtatttatgctttcttacagaggctatggggccagt
gatggatacccttcacaacaaggaattgcaagggatgctcaggctgcattagatcatctg
gttcagaggactgatattgatacatctaggatt???????????????????????????
????????????????????????????????????????????????????????????
????????????????????????????????????????????????????????????
????????????????????????????????????????????????????????????
??????????????????????????????????????????????????
>Mouretia_larsenii_ERR9883550
atggtgtcgtacatgagcgtattgttatacggagtcggaggaatagtggtggccggcatg
gcattactggtggcttttcaggagaaacttgtctacgtgcccgtgctgccaggcctcacc
aagtcttaccctatcactcccgcccgccttcgcctcctttatgaagacgtctggctcaga
tcttccgacggagtccgtctccacgcttggttcatcaagctcctccccgacggtcccacc
atcctctttttccaagaaaatgctggaaatatcgcccaccgtcttgaaatggtccgcatt
atgctacaacgtctgcattgcaatgtatttatgctttcttaccgaggttatggggccagt
gatggatacccttcacaacaaggaattacaagagatgctcag??????????????????
????????????????????????????????????????????????????????????
????????????????????????????????????????????????????????????
????????????????????????????????????????????????????????????
????????????????????????????????????????????????????????????
??????????????????????????????????????????????????
>Mycetia_bracteata_ERR9883494
atggtgtcgtacatgagcgttttgttatacggagtcggaggaatagtggtggccggcatg
gcattactggtggcttttcaggagaaacttgtctacgtgcccgtgctgcccggcctcacc
aagtcttaccctatcactcccgcccgccttcgcctcctttatgaagacgtctggctcaga
tcttccgacggcgtccgtctccatgcttggttcatcaagctcctccccgacggtcccacc
atcctctttttccaagaaaatgctggaaatatcgcccaccgtcttgaaatggtccgcatt
atgttacaacgcctgcattgcaatgtatttatgctttcttaccgagggtac?????????
????????????????????????????????????????????????????????????
????????????????????????????????????????????????????????????
?????????????????????????????????????????gaacaaccaattcttttcc
tctcaggattgcaagatgaaatggttcccccatcacacatgcagatgttatatgttaaag
caagtgcacgcaacagtaggtgcctttttgtagaatttcccacaggcatgcatatggaca
catggttggcaggtggcgatcactactggaaaaccattcaggaatttttg
>Mycetia_hainanensis_H401
???????????????????????????tacggagtcggaggaatagtggtggccggcatg
gcattactggtggcttttcaggagaaacttgtctacgtgcccgtgctgcccggcctcacc
aagtcttaccctatcactcccgcccgccttcgcctcctttatgaagacgtctggctcaga
tcttccgacggcgtccgtctccacgcttggttcatc---------------ggtcccacc
atcctctttttccaagaaaatgctggaaatatcgcccaccgtcttgaaatggtccgcatt
atgttacaacgtctgcattgcaatgtatttatgctttcttaccgaggttatggggccagt
gatggatacccttcacaacaaggaattacaagagatgctcaggctgcactagatcatctg
tttcagaggactgatattgatacatctaggattgtggtatttggaaggtcacttggggga
gctgttggagctgtattaactaaaaacaaccccgataaggt???????????????????
????????????????????????????????????????????????????????????
????????????????????????????????????????????????????????????
??????????????????????????????????????????????????
>Neohymenopogon_parasiticus_ERR9883558
atggtgtcgtacatgagcgtattgttgtacggaatcggaggaatagtggtggccggcatg
gcattactggtggcttttcaggagaaacttgtctacgtgcccgtgctgcccggcctcacc
aagtcttaccctatcactcccgcccgcctacgcctactttatgaagacgtctggctcaga
tcttccgacggcgtccgtctccacgcttggttcatcaagctcctccccgac?????????
????????????????????????????????????????????????????????????
????????????????????????????????????????????????????????????
????????????????????????????????????????????????????????????
????????????????????????????????????????????????????????????
????????????????????????????????????????????????????????????
????????????????????????????????????????????????????????????
????????????????????????????????????????????????????????????
??????????????????????????????????????????????????
>Oldenlandia_herbacea_ERR9883552
?????????????????????ctgatatacggagtcggaggaatagtggtcgccggaatg
gcattactggtggctttacaggagagactcgtctacgtacccgtcgttcccggcctcacc
aagtcttaccccgtcactccggctcggcttcgtctggtttatgaggatgtctggctcaga
tcttccgacggcgtcggtctccacgcttggttcattaagttacttccc---ggtccaact
attctctttttccaagaaaatgctggaaatattgcccaccgtcttgacatggtgcgcatt
atgttgcaacggctgcactgcaatgtatttatgctttcttaccgagggtaca????????
????????????????????????????????????????aggcggccttagatcatctg
gttcaaagaactgatattgacacttctcggattgtggtctttgggagatcacttgggggt
gctgttggggcagtattagcaagaaacaatcctgataaggtgaacaaccaattcttttcc
tctccggattgcaagatgagatggtcccaccatctcatatggagatgttatatgctaaag
cagcaacacgcaataatcggtgcttatttgtaacatttccgacaggcatgcatatggata
catggctggcaggtggtgatcaatactggaaaaccattcaagaatttttg
>Paederia_ciliata_ERR9883513
atggtgtcctacatgagcgttttgttatacggagtgggaggaatagtggtggccggcatg
gcattactggtggctttccaggagaaacttgtctacgtgcccgtgctgcccggcctcacc
aagtcttaccctatcactcccgcccgccttcgcctcctttacgaagacgtctggctgaga
tcttccgacggtgtccgtctccacgcttggttcattaagctctttcccgac?????????
????????????????????????????????????????????????????????????
?????????????????????????????????????????????agttatgggtctagt
gatggatacccctcacaataaggaattacattggtgctcagggctgcattagatcatctg
gttcagaggactgatattgatacatctaggattgtggtctttggaaggtcacttggggga
gctgttggagcagtattaactaaaaacaatcctgataaggtgaacaaccaattcttttcc
tctcaggattgcaagatgaaatggttcccccatcgcatatgcagatgctatatgctaaag
cagctggacacaacagacggtgcctgtttgtagaatttcccacaggcatgcatatggata
catggttggcgggtggtgatcactactggaaaaccattcaggaatttttg
>Plocama_tinctoria_ERR9883529
atggtatcatacatgggtgtattcttgtacggtgtgggaggaatagtggtggctggcatg
gccttactggtggctttccaggagaaactcgtttacgtccccgtcctgcccggcctcacc
aagtcttaccctatcactcccgctcgcctccgccttctttacgaggacgtctggctcaga
tcttctgacggcgtccgtcttcacgcttggttcatcaagctcctccccgacggtccaacc
atcctctttttccaagaaaatgcaggaaatatcgcccaccgtcttgaaatggtgcgcatt
atgttacaacgtctgcattgcaatgtattcatgctttcttaccggggttatggggctagt
gatggatacccttcacaacaaggaattacaagggatgctcaggctgcattagatcatctg
gttcagaggactgatattgatacatctaggattgtggtctttggaaggtctcttggagga
gctgttggagcggtattaactaaaaacaaccctgataaggtgaacaaccaattcttttcc
tctcaggattgcaagatgaaatggttcccccatcacacatgcagaagttgtatgcaaaag
cagctgcacgcaatagacagtgcctattagtagaatttccaacaggcatgcatatggata
cgtggttggcagggggtgatagttactggaaaaccattcaagaatttttg
