# Supplementary material for: Morphological and molecular evidence support the inclusion of Mycetia hainanensis in Mouretia (Rubiaceae)
Source: PhytoKeys. 2026 Feb 5;270:273–88. doi: 10.3897/phytokeys.270.180324 (PMC12902767; doi:10.3897/phytokeys.270.180324)
Supplement: Supplementary material 4 — Dataset of 315 nuclear genes used in this study [file phytokeys-270-273_article-180324__-s004.zip › Dataset 2/4951_filtered_aligned_trimmed.fasta]

>Rubia_peregrina_ERR5033650
cttaaagttatacaaggtgatgttctgaagtgtgacctgccatactttgatatttgtgtg
gcgaacattccgtatcagatttcctctccgcttacttttaaattattagcgcatcggccg
ttgtttaggtgtgctgttataatgttccagagggaatttgccatgaggcttgttgctcag
cctggtgacactctttactgtcggctctctgtgaacacgcagctattggctcgggtttct
cacttgctgaaagtaggcagaaacaatttcaggcctccaccgaaagtggattcttctgtt
gttagaatagaaccaagaaagccacttccacctgtgaactttaaggaatgggatggcctt
????????????????????????????????????????????????????????????
????????????????????????????????????
>Theligonum_cynocrambe_ERR5033810
ttataggttatacaaggtgatgttctcaaggttgacctaccgtactttgatatatgtgtg
gctaacattccgtatcagatttcctctccgctcacttttaaattattagcacatcggcca
ttatttaggtgtgcggtgataatgttccagagggaatttgccatgaggcttgttgctcag
cctggtgatactctttactgccgtctctctgtgaacacacaacttttggctcgggtttct
catttgctgaaagtagggaggaacaatttccggcctccaccaaaagttgattct??????
????????????????????????????????????????????????????????????
????????????????????????????????????????????????????????????
????????????????????????????????????
>Anthospermum_thymoides_ERR9883532
ttgtaggttatacaaggcgatgttctcaagtgtgacctaccatactttgatatttgtgtg
gcaaacattccgtatcagatttcttcccctctcacttttaaattattagcacatcgtccg
ttgttccggtgtgcggtaataatgtttcagagggaatttgccatgaggcttgttgctcag
cccggtgataccctttactgtcgactctcagtgaacacacaactcttggctcgggtttct
catttgctgaaagtagggaggaacaatttccggcctccacctaaagtagactcttctgtt
gtcagaatagaaccaaggaaaccactcccgcctataaactttagggaatgggatggcttg
gttcgaatatgtttcaaccgaaagaataaaactctgggctccatctttagacagaagtct
gtcctgtctttgcttgaaaagaactataaaaccttg
>Argostemma_elatostemma_ERR9883520
ttgcaggttatacaaggtgatgttcttaagtgtgacctaccatactttgatatttgtgtg
gcgaacattccatatcagatttcatctccactcacttttaaattattagcacatcgaccg
gtgttcaggtgtgcggtaattatgttccagagggaattcgccatgaggcttgttgctcag
cctggtgatactctttactgtcgactgtccgtgaacacacaactcttggctcgggtttct
catttgctgaaagtagggagaaacaacttccggcctccaccgaaagtggactcttctgtt
gttagaatagtaccaaggaaaccactcccgccgataaactttaaggaatgggatggcttg
gttcgaatatgtttcaaccgaaagaataaaactctaggttcaatttttagacagaagact
gtcctgtcattgctcgaaaagaactacaaaaccttg
>Chamaepentas_hindsioides_ERR9883496
ttgtaggttatccaaggtgatgttctcaagtgtgacctaccatacttcgatatttgtgtg
gcaaacattccatatcagatctcttctccactcacttttaaattactagcgcatcgtccg
ttgttcagatgtgcagtaataatgttccagagggaatttgccatgagacttgttgctcag
cctggtgatactctttactgtcgactctctgtgaacactcaactcttggctcgggttaat
catttgctaaaagtagggaggaacaatttccggcctcctccgaaagtggattcttctgtt
gttagaatagaaccaaggaaaccactcccaccaataaactttaaggaatgggatgggttg
gttcgaatatgtttcaatcgaaagaataagacgctaggctcaatttttaaacagaagtct
gtcctgtcattgctcgaaaagaactacaaaaccttg
>Clarkella_nana_ERR9883563
????????????????????????????????????????????????????????????
gcaaacattccatatcagatttcatctccactcacctttaaattattagcacatcggccg
ttgtttaggtgtgcggtgattatgttccagagggaattcgccatgaggcttgttgctcag
cctggtgatactctttactgtcgactatcagtgaacacacaactcttggctcgggtttct
catttgctgaaagtagggagaaacaatttccggcctccgccgaaagtggactcttctgtt
gttagaatagaaccaaggaaaccactcccgtcgataaacttcaaggaatgggatggcttg
gttcgaatatgtttcaaccgaaagaataaaactctaggctcaatttttagacagaagact
gtcctgacattgcttgaaaagaactacaaaaccttg
>Coccocypselum_condalia_ERR9883533
ttgtaggttatacaaggtgatgttctcaagtgtgacctaccgtactttgatatttgtgtg
gcaaacatcccatatcagatttcttctccgctcacttttaaattattagctcatcgtcca
ttattcaggtgtgcggtaataatgttccagagggaatttgccatgaggcttgttgctcag
cctggcgataatctttactgtcgactttctgtgaacactcaactcttggctcgggtttct
catttgctgaaagtagggaggaataatttccggcctccaccgaaagttgactcttctgtt
gttagaatagaaccgaggaaaccacttccgatgataaacttcaaggagtgggatggctta
gttcgaatatgtttcaaccggaagaataagactctgggttcaatttttagacagaagagt
gttctgtcattgcttgaaaagaactacaaaaccttg
>Cruckshanksia_pumila_ERR9883536
??????gttattcaaggtgatgttctcaagtgtgacctaccgtacttcgatatttgtgtg
gcaaacattccatatcagatttcttctccactcactttcaaattactagctcatcgcccg
ttgttcagatgtgcggtaataatgttccaaagggaatttgccatgagacttgttgcacag
cctggtgatactctttactgtcgactttctgtgaacactcaactcttggctagggtttct
catttgctgaaagtagggaggaacaatttccggcctccacctaaagttgactcttctgtt
gttagaatagaaccaaggaaaccacttcctttggtaaacttcaaggagtgggatggctta
gttcgaatatgtttcaaccgaaagaataaaactctaggttcaatttttagacagaagagt
gtcctgtcattgcttgaaaagaactacaagaccttg
>Cyanoneuron_cyaneum_ERR9883481
ttgtaggttatacaaggtgatgttctcaagtgtgacctaccgtactttgatatttgtgtg
gcaaacattccatatcagatttcgtctccactcacttttaaattattagcgcatcggccg
ttgttcaggtgtgcggtaataatgttccagagggaatttgccatgaggcttgttgctcag
cctggtgatactctttactgtcgactctctgtgaacacacaactcttggctcggatttct
catttgctgaaagtagggaggaacaatttccggccaccaccgaaagtggactcttctgtt
gttagaatagaaccaaggaaaccactcccacccataaactttaaggaatgggatggcttg
gttcgaatatgtttcaaccgaaagaataaaactctaggctcaatttttagacagaaggct
gtcttgtcattgcttgaaaagaactacaaaaccttg
>Danais_nigra_ERR9883478
ttgtaggttatacaaggtgatgttctcaagtgtgatctaccgtacttcgatatttgtgtg
gcaaacattccatatcagatttcttctccactcacttttaaattattagcgcatcgtccg
ttgttcagatgtgcggtaataatgttccagagggaatttgccatgaggcttgttgctcag
cctggtgacactctttactgtcgactctctgtgaacacacaactcttggctcgggtttct
catttgctgaaagtagggaggaacaatttccggcctccgccgaaagtggactcctctgtt
gttagaatagaaccaaggaaaccactcccgccaataaactttaaggaatgggacggcttg
gttcgaatatgtttcaaccgaaagaataaaactctaggctcaatttttagacagaagtcc
gtgctgtcattgcttgaaaagaactacaaaaccttg
>Dunnia_sinensis_ERR9883505
ttgtaggttatacaaggtgatgttctcaagtgtgacctaccgtactttgatatttgtgtg
gcaaacattccatatcagatttcttctccactcacttttaaattattagcacatcggccg
ttgttcaggtgtgctgtaataatgttccagagggaatttgccatgagacttgttgctcag
cccggtgatactctttactgtagactctctgtgaacacacaactcttggctcgggtttct
catttgctgaaagtagggaggaacaattttcggcctccaccaaaagtggactcctctgtt
gtgagaatagaaccaaggaaaccactcccgccaataaactttaaggaatgggatggcttg
gttcgaatatgtttcaaccgaaagaataaaactctaggctcaatttttagacagaagact
gtcctgtcattgcttgaaaagaactacaaaaccttg
>Mouretia_larsenii_ERR9883550
ttgcaggttatacaaggtgatgtcctcaagtgtgacctaccgtactttgatatttgtgtg
gcgaacattccatatcagatttcatctccactcacctttaaattattagcgcatcggccg
ttgttcaggtgcgcggtgattatgttccagagggaatttgccatgaggcttgttgctcag
cctggtgatactctttactgtcgactctcagtgaacacacaactcttggctcgggtttct
catttgctgaaagtagggagaaacaatttccggcctccgccgaaagtggactcttctgtt
gttagaatagaaccaaggaaaccactcccgcccataaactttaaggaatgggatggcttg
gttcgaatatgtttcaaccgaaagaataaaactctaggctcaatttttagacagaagact
gttctgtcattgcttgaaaagaactacaaaaccttg
>Mycetia_bracteata_ERR9883494
ttgcaggttatacaaggtgatgttctcaagtgtgacctaccatactttgatatttgtgtg
gcgaacattccatatcagatttcatctccactcacttttaaattattagcgcatcggccg
ttgttcaggtgtgcggtgattatgttccagagggaattcgccatgaggcttgttgctcag
cctggtgatactctttactgtcgactctcagtgaacacacaactcttggctcgggtttct
catttgctgaaagtagggagaaacaatttccggcctccaccgaaagttgactcttctgtt
gttagaatagaaccaaggaaaccactcccgccaataaactttaaggaatgggatggcttg
gttcgaatatgtttcaacagaaagaataaaactctaggctcaatttttagacagaagact
gtcctggcattgcttgaaaagaactacaaaaccttg
>Mycetia_hainanensis_H401
ttgcaggttatacaaggtgatgtcctcaagtgtgacctaccgtactttgatatttgtgtg
gcgaacattccatatcagatttcatctccactcacttttaaattattagcgcatcggccg
ttgttcaggtgtgcagtgattatgttccagagggaatttgccatgaggcttgttgctcag
cctggtgatactctttactgtcgactctcagtgaacacacaactcttggctcgggtttct
catttgctgaaagtagggagaaacaatttccggcctccgccgaaagtggactcttctgtt
gttagaatagaaccaaggaaaccactcccgccgataaactttaaggaatgggatggcttg
gttcgaatatgtttcaaccgaaagaataaaactctaggctcaatttttagacagaagact
gttctgtcattgcttgaaaagaactacaaaaccttg
>Neohymenopogon_parasiticus_ERR9883558
ttgcaggttatacaaggtgatgtcctcaagtgtgacctaccgtactttgatatttgtgtg
gcgaacattccatatcagatttcatctccactcacctttaaattattagcgcatcggccg
ttgttcaggtgtgcggtgattatgttccagagggaattcgccatgaggcttgttgctcag
cctggtgatactctttactgtcgactctcagtgaacacacaactcttggctcgggtgtct
catttgctgaaagtagggagaaacaatttccggcctccgccgaaagtggactcttctgtt
gttagaatagaaccaaggaaaccactcccgccgataaactttaaggaatgggatggcttg
gttcgaatatgtttcaaccgaaagaataaaactctaggctcaatttttagacagaagact
gtcctgtcattgcttgaaaagaactacaaaaccttg
>Oldenlandia_herbacea_ERR9883552
ttgcaggttatacaaggcgatgttctcaagtgtgacctaccgtactttgatatttgtgtg
gcaaatattccgtatcagatttcctctccgctcacttttaaattgttagcgcaccggcca
ttgttcagatgtgctgtgataatgttccagagagagtttgccatgaggcttgtagctcag
cctggtgatactctttactgtcgactgtctgtgaacacacaactcctggctcgggttaat
catttgctgaaagtagggaggaacaatttccggcctcctccaaaagttgactcttctgtt
gttagaattgaaccaaagaatccactcccacctgtgaacttcaaggaatgggatggcttg
gttagaatatgtttcaaccgtaagaataaaactctaggctcaattttcaagcaaaagact
????????????????????????????????????
>Paederia_ciliata_ERR9883513
ttgtaggttatacaaggtgatgttcttaaatgtgacctgccgtactttgatatttgtgtg
gcaaacattccatatcagatttcctcacctctcacttttaagttattagcacatcggcca
ttgtttaggtgtgctgtaataatgttccagagggaatttgccatgaggcttgtggctcag
cctggtgatactctctactgtagactctctgtgaatacacaattcttagctagggtatct
catttgctgaaagtagggaagaacaatttccggcctccacctaaagtggactcttcggtt
gttagaatagaaccaaaaaaaccactcccacccataaacttcaaggaatgggatggcttg
gttcggatatgtttcaaccgaaagaataaaactctaggctcaatttttagacagaagtct
gtcctatcattgctggaaaagaactacaagacattg
>Plocama_tinctoria_ERR9883529
ttgtaggttatacaaggtgatgttctcaagtgtgacctaccatattttgatatttgtgtg
gcgaatattccgtaccagatttcctctcccctaacttttaagttattagcacatcggcca
ttgtttaggtgtgcagtaataatgttccagagggaattcgccatgaggcttgttgctcag
cctggtgatactctttactgtcgactctctgtgaacacacaactcttggctcgggtttct
catttgctgaaagtagggaggaataatttccggcctccaccgaaagttgattcttctgtt
gtgagaatagaaccaaggaaaccacttccactggtaaattttaaggaatgggatggcttg
gttcgaatatgttttaaccgaaagaataaaactctgggctcaattttcagacagaagagt
gtcctggcagtgcttgaaaagaactacaaaaccttg
