# Supplementary material for: Morphological and molecular evidence support the inclusion of Mycetia hainanensis in Mouretia (Rubiaceae)
Source: PhytoKeys. 2026 Feb 5;270:273–88. doi: 10.3897/phytokeys.270.180324 (PMC12902767; doi:10.3897/phytokeys.270.180324)
Supplement: Supplementary material 4 — Dataset of 315 nuclear genes used in this study [file phytokeys-270-273_article-180324__-s004.zip › Dataset 2/4954_filtered_aligned_trimmed.fasta]

>Rubia_peregrina_ERR5033650
cctgcggtggcggaattggtctgcgagaggactaagctgatgaagtggctggttgcgaag
attaaatcgcgggagttcgacgggaacaagcaatatgcctcggagatgctggccattttg
ttgcagggcagcgcgttgaatcagaagcggctggggcagatgaatggcgtggatgcggtg
ctgcaggcagtggcaatgtacaagtcgagggacccaaggaccctggaggaggaggaaatg
gtggagaatttgtttgactgcttgtgttgtttgctaatgccattggagaataaggagaag
tttgtcaagtctgagggagtggagctgatgatcattatcatgaatcagaagaaactgtgt
tatggttctgctatcaaggctttggattttgccatgacaaattacccccctgcgtgcgaa
aggtttgttgatgttatggggtttaagactgcatttccagcttttatgggtaagggtgga
attttgaggggctctaggagggaaagattgttgaacacgtttgtggagaatgagtgcgaa
aagatagaccggctcatggagttatatatgagg
>Theligonum_cynocrambe_ERR5033810
cctgcggtggctgagctggtttgcgagaggactaaattgatgaaatggttggtcgctaag
attaagtctagggaatttgatggtaacaagcagtatgcctcggagatgttagccattttg
ctgcagaacagctcggtgaatcagaaacggttgggacagatgaatggggtggatgcggtg
ttgcaggctgttgcaatgtacaagtctagggatcccaaaaatgtggatgaggaagaaatg
gtggagaatttgtttgattgcttgtgctgtttgttaatgccattggagaacaaggagaag
tttgtcaaggccgagggagttgagttgatgatcattattatgaatcagaagaaattgtgt
tatggatctgctattaaggctttagattttgcaatgacaaattatccgcctgcttgtgaa
aggttttcacagatt?????????????????????????????????????????????
????????????????????????????????????????????????????????????
?????????????????????????????????
>Anthospermum_thymoides_ERR9883532
ccggcggtggctgagttggtctgcgagaggactaaattgatgaaatggttggttgcaaag
attaaatcgagggaatttgatggtaacaaacagtatgcctcggagatgttagccattttg
ttgcagaacagtacagtaaatcagaaacgtttggggcagatgaatggggtggatgctatc
ttgcaggcggttgcaatgtacaagtctagggatccaaaaactgtggacgaagaggaaatg
gtggagaacttgttcgattgtttgtgttgtttgttaatgccattggagaataaggagaag
tttctcaaggctgagggagtggaattgatgattattattatgaatcagaagaaattgtgt
tatgggtctgctattaaggcattggattttgccatgacgaattatccgcccgcttgtgaa
aggtttgttgatgttatgggtttgaagactgcttttccggcttttatgggtaagggtgga
attttgaggggttctagaagggaaagattattgagtaaatttgtggagaatgagtgtgaa
aagatagaccggctcatggagctatatatgagg
>Argostemma_elatostemma_ERR9883520
ccggcggttgctgaattggtctgcgagaggactaaattgatgaaatggttggtcgcaaag
attaaatcgagggaatttgatagtaataagcagtatgcctcggagatgttagccattttg
ttgcagaacagcacggtgaatcagaaacggctggggcaaataaatggggtggatgccatg
ttacaggcggttgcaatgtacaagtctagggatccaaaaactgtggacgaagaggaaatg
gtggagaatttatttgattgtttgtgttgtttgttaatgccattagagaataaggagaag
tttgtcaaggctgaaggagtagaattgatgattattattatgaatcagaaaaaattgtgt
tatgggtctgctattaaggcgttggattttgctatgacaaattatccgcctgcttgtgaa
aggtttgtggatgttatggggctgaagactgcgtttccggcttttatgggaaagggtgga
attttgaggggatctagaagggaaaggttgttgagtaaatttgtggagaatgagtgcgaa
aagatagaccggctcatggagctgtatatgaga
>Chamaepentas_hindsioides_ERR9883496
ccggcggtggctgaattggtctgcgagaggactaaactgatgaaatggttggtttcgaag
attaaatcgagggaatttgatggtaataagcagtatgcctcggagatgttagccattttg
ttgcagaacagcacggtgaatcagaaacggttgggtcagacgaatggggtggacgcggtg
ttgcaggcggttgcaatgtacaagtccagggatccaaaaactgtggatgaagaggaaatg
gtggagaatttgtttgattgtttgtgctgtttattaatgccattggagaacaaggagaag
tttgtcaaggctgagggagtggaattgatgattattattatgaatcagaagaaattgtgt
tatgggtctgctattaaggcgttggactttgctatgacaaattatccgcctgcttgtgaa
aggtttgttgatgttatggggttaaagactgcatttccggcttttatgggtaagggtgga
attttgaggggttctcgaagggaaagattgttgagtaaatttgtagagaatgagtgcgaa
aagatagaccggcttatggagctgtatatgaga
>Clarkella_nana_ERR9883563
????????????????????????????????????????????????????????????
???aaatcgagggaatttgatggtaataagcagtatgcctcggagatgttagccattttg
ttgcagaacagcacggtgaatcagaaacggctggggcaaataaatggggtggatgccatg
ttacaggcggttgcaatgtacaagtctagggatccaaaaactgtggacgaagaggaaatg
gtggagaatttgtttgattgtttgtgttgtttgttaatgccattagaaaataaggagaag
tttgtcaaggctgaaggagtagaattgatgattattattatgaatcagaagaaattgtgt
tatgggtctgctattaaggcgttggattttgctatgacaaattatccgcctgcttgtgaa
aggtttgtggatgttatggggctgaagactgcttttccggcttttatgggtaagggtggg
attttgaggggatcccgaagggaaaggttgttgagtaaatttgtggagaatgagtgcgaa
aagatagaccggctcatggagctatatacgagg
>Coccocypselum_condalia_ERR9883533
ccggcggtgtctgaactggtctgcgagaggactaaactgatgaaatggttggttgccaag
attaaatcaagggaatttgatggtaataagcaatatgcctcagaaatgttggcaattttg
ttgcagaatagcacggtgaaccagaaacggttggggcagatgaatggggtggatgcggtg
ttgcaggcggtggcaatgtacaagtctagggacccaaaaactgtcgacgaagaggaaatg
gtggagaatttgtttgattgtttgtgctgtatgttaatgccattggagaataaggagaag
tttgtcaaggctgagggagtggaactgatgattattattatgaatcaaaagaagctgtgt
tatggttctgctattaaggcgttggattttgctatgacaaattatccgcctgcttgtgaa
aggtttgtcgatgtcttggggttgaagactgcatttccggcttttatgggtaagggtgga
attttgaggggttctagaagagaaagattgttgagtaaatttgtggagaatgagtgcgaa
aagatagacagactcatggagttatatatgaga
>Cruckshanksia_pumila_ERR9883536
ccggcggtggctgaactcgtctgtgagaggactaaattgatgagatggttgattgcgaag
attaaatcaagggaatttgatggtaataagcagtatgcctcagaaatgttagcaattttg
ttgcagaatagcacagtcaatcagaaaaggttggggcagatgaatggagtggatgcggtg
ttgcaggcggtggcaatgtacaagtctagggatccaaaatctgtggacgaagaggaaatg
gtggagaatttgtttgattgtttgtgttgtatgttaatgccattagagaataaggagaag
tttgtcaaggctgagggagtggaattgatgattattattatgaatcagaagaaactttgt
tatggttctgccattaaggcgttggattttgctatgacaaattatccgcctgcttgtgaa
aggtttgttgatgttatggggttgaagactgcatttccggcttttatgggtaagggtgga
attttaaggggctctagaagggaaagattgttgagtaaatttgtggagaatgagtgtgaa
aagatagacagactcatggagctatatatgaga
>Cyanoneuron_cyaneum_ERR9883481
ccggcggtggctgaattggtctgcgagaggactaaattgatgaaatggttggttgcgaag
attaaatcgagggaatttgatagtaataagcagtatgcctcggagatgttagccattttg
ttgcagaactgcacggtgaatcagaaacggttggggcagatgaatggggtggatgcggct
ttgcaggcggttgcaatgtacaagtctagggatccaaaaactgtggacgaagaggaaatg
gtggagaatttgtttgattgtttgtgttgtttgttaatgccactggagaataaggagaag
tttgtcaaggctgagggagtggaattgatgattattattatgaatcagaagaaattgtgt
tatgggtctgctattaaggcgttggattttgcgatgacaaattatccgcctgcttgtgaa
aggtttgttgatgttatgggattgaagactgcttttccggcttttatgggtaagggtgga
attttgaggggttctagaagggaaagattgttgagtaaatttgtggagaatgagtgcgaa
aagatagaccggctcatggagttatatatgaga
>Danais_nigra_ERR9883478
ccggcggtggctgaattggtctgcgagaggactaaattgatgaaatggttggtttcgaag
attaaatcgagggaatttgatagcaataagcagtatgcctcggagatgttagccattttg
ttgcagaacagcatggtgaatcagaaacggctggggcagatgaatggggtggatgcggtg
ttgcaggcggttgcaatgtacaagtctagggatccaaaaactgtggacgaagaggaaatg
gtggagaatttgtttgattgtttgtgttgtttgttaatgccattggagaataaggagaag
tttgttaaggctgagggagtggaattaatgattattattatgaatcagaagaaattgtgt
tatgggtctgctattaaggcgttggattttgctatgacaaattatccgcctgcttgtgaa
aggtttgttgatgttatggggttgaagactgcgtttccagcttttatgggtaagggtgga
attttgaggggttctagaagggaaagattgttgagtaaatttgtagagaatgagtgcgaa
aagatagaccggctcatggagttatatatgaga
>Dunnia_sinensis_ERR9883505
ccgactgtggctgaattggtctgtgagaggactaaattgatgaaatggttggttgcgaag
attaaatcgagggaatttgatagtaataagcagtatgcttcggagatgttagccattttg
ttgcagaacagctcggtgaatcagaaacggttggggcagatgaatggggtggatgccgcg
ttgcaggcggttgcgatgtacaagtctagggatccgaaaactgtggacgaagaggaaatg
gtggagaatttgtttgattgtttgtgttgtttgttaatgccattggagaataaggagaag
tttgtcaaggctgagggagtggaattgatgattatcattatgaatcagaagaaattgtgc
tatgggtctgctattaaggcgttggattttgccatgacaaattatcctcctgcttgtgaa
aggtttgtcgatgttatgggattgaagactgcgtttccggcttttatgggtaagggtgga
attttgaggggttctagaagggaaagattgttgagtaaatttgttgagaatgagtgcgaa
aagatagaccggctcatggagctatatatgaga
>Mouretia_larsenii_ERR9883550
ccggcggtggctgaattggtctgcgagaggactaaattgatgaaatggttggtcgcaaag
attaaatcgagggaatttgatagtaataagcagtatgcctcggagatgttagccattttg
ttgcagaacagcacggtgaatcagaaacggctggggcaaataaatggggtggatgccatg
ttacaggcggttgcaatgtacaagtctagggatccgaaaactgtggacgaagaggaaatg
gtggagaatttgtttgattgtttgtgttgtttgttaatgccattagagaataaggagaag
tttgtcaaggctgagggagtagaattgatgattattattatgaatcagaagaaattgtgt
tatgggtctgctattaaggcgttggattttgctatgacaaattatccgcctgcttgtgaa
aggtttgtggatgttatggggctgaagactgcgtttccggcttttatgggtaagggtgga
attttgaggggatctagaagggaaaggctgttgagtaaatttgtggagaatgagtgcgaa
aagatagacaggctcatggagctatatatgaga
>Mycetia_bracteata_ERR9883494
ccggcggtggctgaattggtctgcgagaggactaaattgatgaaatggttggtcgcaaag
attaaatcgagggaatttgatagtaataagcagtatgcctcggagatgttagccattttg
ttgcagaacagcacggtgaatcagaaacggctggggcaaataaatggggtggatgccatg
ttacaggcggttgcaatgtacaagtctagggatccaaaaactttggacgaagaggaaatg
gtggagaatttgtttgattgtttgtgttgtttgttaatgccattagagaataaggagaag
tttgtcaaggctgaaggagtagaattgatgattattattatgaatcagaagaaattgtgt
tatgggtctgctattaaggcgttggattttgctatgacaaattatccgcctgcttgtgaa
aggtttgtggatgttatggggctgaagactgcgtttccggcttttatgggtaagggtgga
attttgaggggatccagaagggaaaggttgttgagtaaatttgtggagaatgagtgcgaa
aagatagaccggctcatggagctatatgtgaga
>Mycetia_hainanensis_H401
????????????????????????????????????????????????????????????
????????????????????????????????????????????????????????????
????????????????????????????????????????????????????????????
????????????????????????????????????????????????????????????
gtggagaatttgtttgattgtttgtgttgtttgttaatgccattagagaataaggagaag
tttgtcaaggctgagggagtagaattgatgattattattatgaatcagaagaaattgtgt
tatgggtctgctattaaggcgttggattttgctatgacaaattatccgcctgcttgtgaa
aggtttgtggatgttatggggctgaagactgcgtttccggcttttatgggtaag??????
????????????????????????????????????????????????????????????
?????????????????????????????????
>Neohymenopogon_parasiticus_ERR9883558
ccggcggtggctgaattggtctgcgagaggactaaattgatgaaatggttggtcgcaaag
attaaatcgagggaatttgatagtaataagcagtatgcctcggagatgttagccattttg
ttgcagaacagcacggtgaatcagaaacggctggggcaaataaatggggtggatgccatg
ttacaggcggttgcaatgtacaagtctagggatccaaaaactgtggacgaagaggaaatg
gtggagaatttgtttgattgtttgtgttgtttgttaatgccattagagaataaggagaag
tttgtcaaggctgaaggagtagaattgatgattattattatgaatcagaagaaattgtgt
tatgggtctgctattaaggcgttggattttgctatgacaaattatccgcctgcttgtgaa
aggtttgtggatgttatggggctgaagactgcgtttccggcttttatgggtaagggtgga
attttgaggggatccagaagggaaaggttgttgagtaaatttgtggagaatgagtgcgaa
aagatcgaccggctcatggagctatatatgaga
>Oldenlandia_herbacea_ERR9883552
cctgcagtggctgaattagtctgtgagaggactaaactgatgaaatggttggtttccaag
attaaatcaagggagtttgatagtaataagcagtatgcctcggagatgttagccattttg
ctgcagaacagccctgtgaatcagaaacggttgggccagatgaacggtgtggatgccgtg
ttgcaggcagtagcaatgtacaagtctagggatccaaagactgtggatgaggaggaactg
gtggagaatttgtttgattgcttgtgttgtatgttaatgccattggagaacaaggagagg
tttctcaaggctgaaggagtggaattgatggtcattattctgaatcagaagaaattctgt
tatgggtctgctattaaggcattggattatgctatgacaaattatccacctgcttgtgaa
aggtttgttgacgttttggggttgaagactgcgttccctgcttttatgggtaagggtgga
cttttgaggggttccagaagggaaagattgttgagtaaatttgtagagaatgagtgcgaa
aagatagatcgactcatggagctatatatgaga
>Paederia_ciliata_ERR9883513
ccggcggcggctgaattggtctgcgagaggactaaattgatgaaatggttagtcgcgaag
attaaatcgagggaatttgatagtaacaagcagtatgcctcggaaatgttagccattttg
ttgcagaacagcacggtgaatcagaaacggttagggcagatgaatggggtggatgcggtg
ttgcaggcggttgcaatgtacaagtctagggatccaaaaactttggacgaagaggaaatg
gtggagaatttgtttgattgtttgtgttgtttgttaatgccactggagaataaggagaag
tttgtcaaggctgagggagtggaattgatgattattattatgaatcagaagaaattgtgt
tatggctctgctattaaggcgttggattttgctatgacaaactatccacctgcctgtgaa
aggttcgttgacgttatggggttgaagactgcgtttccggcttttatgggtaagggtgga
attttaaggggttctagaagggaaagattgttgaataaatttgtggagaatgagtgcgaa
aagatagatcggctgatggaactatatatgaga
>Plocama_tinctoria_ERR9883529
cctgcggtggctgaattggtctgcgagaggactaaattgatgaaatggttggtcgccaag
atcaagcagagggaatttgacggtaataaacagtatgcctcggagatgttagccattttg
ctgcagaacagcacggtgaatcaaaaacggttgggacagatgaatggggtggatgcagtg
ttgcaggctgttgcaatgtacaagtcaagggatcccaaaaacgtggacgaagaagaaatg
gtggagaatttgtttgattgcttgtgttgtttgttaatgccgttggagaataaggagaag
tttgtcaaggctgagggagtggagttgatgattattattatgaatcagaagaaattgtgt
tatggttctgctattaaggcgttggattttgctatgacaaattatcctcctgcttgtgaa
aggtttgtcgacgttatggggttaaagactgcatttccagcttttatgggtaagggtgga
attttgaggggttctagaagggaaagattgttgaacaaatttgtggagaatgaatgtgaa
aagatagaccggctgatggaactatatatgaga
