# Supplementary material for: Morphological and molecular evidence support the inclusion of Mycetia hainanensis in Mouretia (Rubiaceae)
Source: PhytoKeys. 2026 Feb 5;270:273–88. doi: 10.3897/phytokeys.270.180324 (PMC12902767; doi:10.3897/phytokeys.270.180324)
Supplement: Supplementary material 4 — Dataset of 315 nuclear genes used in this study [file phytokeys-270-273_article-180324__-s004.zip › Dataset 2/4989_filtered_aligned_trimmed.fasta]

>Rubia_peregrina_ERR5033650
aaggaaatgacgggcttggcaattggagttgccagcatgacatctggtgaacgtgccctg
ttacgcattggttcagagctagcttatggaaaagaaggaaacttttctttcccaaatgtt
ccacctatggcggatattttgtatgaagttgagctaattggttttgatgaaactaaagaa
ggaaaaactcgcggggatatgacagtggaggaaagaataggggctgcagatcgaagaaag
atggatggaaatgctttgtttaaggaggataaactggagcaggccatgcaacagtatgaa
atggccatagcatatatgggagatgattttatgtttcaattatttggcaagtacagagaa
atggccttggcagttaaaaatccttgccaccttaacatggcattgcatgataaaggtgtt
gtctgag?????????????????????????????????????????????????????
???????????????????????????????????????gatgaa???????????????
????????????????????????????????????????????????????????????
???????????????
>Theligonum_cynocrambe_ERR5033810
???gagaaggcgggcttggcgattggagttgcgagcatgacatctggtgaacgtgccctg
ttacatattggttcagagctagcgtatggaaaagaaggaaacttttcttttccaaatgtt
ccgcctatggcagatattttgtatgaagttgagctaattggttttgatgaaaccaaagaa
ggaaaagctcgtggagatatgaccgtggaagaaagaataggggctgcagatcgaagaaag
atggacgggaatgctttgtttaaggaggataaactggaggaggctatgcaacaatatgaa
atggcgatagcatatatgggagatgactttatgtttcaattatttggcaagtacagagag
atggctttggcagttaaaaatccttgccat??????????????????????????????
????????????????????????????????????????????????????????????
????????????????????????????????????????????????????????????
????????????????????????????????????????????????????????????
???????????????
>Anthospermum_thymoides_ERR9883532
aaggaaatgtcgggcttggcaattggagttgccagtatgacttctggtgagcgtgccctg
ttacatgttggttcggagctagcttatggaaaagaaggaaacttctcttttccaaatgtt
ccacctatggcagatatttgttatgaagttgaactaattggttttgatgaaaccaaagaa
ggcaaagctcgtgcagatatgactgtagaggaaagaataggtgctgcagatagaagaaag
atggatggaaatgctttatttaaggaggaaaaattggaggaggctatgcaccagtatgaa
atggccatagcatacatggga???????????????????????????????????????
????????????????????????????????????????????????????????????
????????????????????????????????????????????????????????????
????????????????????????????????????????????????????????????
????????????????????????????????????????????????????????????
???????????????
>Argostemma_elatostemma_ERR9883520
aaggaaatgacaggcttggcagttggggttgccagcatgacatctggtgagcgtgccctg
ttacgtattggttgggagctagcttatggaaaagaaggaaacttttcttttccaaatgtt
ccacctatggcagatattttgtatgaagttgagttaattggttttgatgaaaccaaagaa
ggcaaagctcgtggagatatgactgtggaggaaaaaataggtgctgcagatcgaagaaag
atggatggaaatgcattgtttaaggaggataaattggaggaggctatgcagcagtatgaa
atggccatagcatatatgggagatgactttatgtttcaattgtttggcaagtacagagag
atggctttgggagttaaaaacccttgccaccttaacgtgttgtctgaggatgaaaataat
gccaaagctttgttcagacgagggaaagctagagcagaactagggcagaccgacgcagct
cgggaagattttctgaaggcacgtaaatttgcacctgaagataagacaattgctaaagaa
ttacgtttccttgcggaacatgacaaggctgtttaccaaaaacaaaaggagctatataaa
ggattgtttggacca
>Chamaepentas_hindsioides_ERR9883496
aaggaaatgacgggcgtatcaattggagtttccaacatgacatctggtgaacgtgccctg
ttacatattggttgggagctagcttatggaaaagaaggaaacttttcttttccaaatgtt
ccacctatggcggatattttgtatgaagttgagctaattggttttgatgaaaccaaagaa
ggcaaggctcgtggagatatgactgtggaggaaagaataggtgctgcggatcgaaggaag
atggatggaaatgccttgtttaaggatgataaattggaggaggctatgcaacagtatgaa
atggccatagcgtatatgggagatgactttatgtttcaattgtttggcaagtacagagat
atggctttggcagttaaaaacccttgccaccttaacgtgttgtcagaggatgaaaacaat
gtcaaagcattgtttagacgagggaaagctagagcagaacttgggcagactgatgcagct
cgagaagattttttgaaggcacgcaaatttgctcctgaagataaagcaattgcaaaagaa
ttacgcttgcttgcagaacatgacaaggctgtttacaaaaaacaaaaggagctatataca
ggattatttggacca
>Clarkella_nana_ERR9883563
aaggaaatgacaggcttggcaattggggttgccagcatgacatctggtgagcatgccctt
ttacgtattggttgggagctagcttacggaaaagaaggaaacttttccttcccaaatgtt
ccacctatggcagatattttgtatgaagttgagttaattggttttgatgaaactaaagaa
?????????cgtggagatatgactgtggaggaaagaataggtgctgcagatcgaagaaag
atggatggaaatgcattgtttaaggaggataaattggaggaggctatgcagcagtatgaa
atggccatagcatatatggga???????????????????????????????????????
????????????????????????????????????????????????????????????
????????????????????????????????????????????????????????????
????????????????????????????????????????????????????????????
????????????????????????????????????????????????????????????
???????????????
>Coccocypselum_condalia_ERR9883533
aaggaaatgacgggcctggcaattggagttgccagcatgacatctggtgagcgtgccctg
ttacatgttggttgggagctaggttatggaaaagaaggaaacttttcttttccaaatgtt
ccacctatggcggacattttgtatgaagttgagctaattggttttgatgaaaccaaagaa
ggcaaagctcgtggtgatatgactgtggaggaaagaataggtgctgcggacagaagaaag
atggatggaaatgctttgtttaaggatgataaattagaggaggctatgcaacagtatgaa
atggccatagcatatatggga???????????????????????????????????????
????????????????????????????????????????????????????????????
????????????????????????????????????????????????????????????
????????????????????????????????????????????????????????????
????????????????????????????????????????????????????????????
???????????????
>Cruckshanksia_pumila_ERR9883536
aaggaaatgacgggcctagcaattggagttgccagcatgacatctggtgagcgtgcgctg
ttacatgttggctgggagctaggttatggaaaagaaggaaacttttcttttccaaatgtt
ccacctatggcggatattctgtatgaagttgagctaattggttttgatgaaaccaaagaa
ggcaaagctcgtggtgatatgactgtggaggaacgaataggtgctgcggatagaagaaag
atggatggaaatgctttatttaaagatgataaattagaggaggctatgcaacagtatgaa
atggccatagcatatatggga???????????????????????????????????????
????????????????????????????????????????????????????????????
????????????????????????????????????????????????????????????
????????????????????????????????????????????????????????????
????????????????????????????????????????????????????????????
???????????????
>Cyanoneuron_cyaneum_ERR9883481
aaggaaatgacgggcttggcaattggagttaccagcatgacatcgggtgagcgtgccctg
ttacatattggttgggagctagcttatggaaaagaaggaaacttttcttttccaaatgtt
ccacctatggcagatattttgtatgaagttgagctaattggttttgatgaaaccaaagaa
ggcaaagctcgtggagatatgactgtggaggaaagaataggcgctgccgatcgaagaaag
atggatggaaatgctttgtttaaggaggataaattggaggaggctatgcaacagtatgaa
atggccatagcatatatgggagatgactttatgtttcaattgtttggcaagtacagagat
atggctttggcagttaaaaacccttgccaccttaacgtgttgtccgaggatgaaaataat
gtcaaagctttgtttagacgagggaaagctagagcagaactagggcagaccgatgcagct
cgagaagattttctgaaggcacgtaaatttgcacctgaagataaagcaattgcgaaagaa
ttacgtttgcttgcagaacatgacaaggctgtttaccaaaaacaaaaggagctatataaa
ggattatttgga???
>Danais_nigra_ERR9883478
aaggaaatgacgggcttggcaattggagtttccagcatgacatctggtgagcgcgccctg
ttacatattggttgggagctagcttatggaaaagaaggaaacttttcttttccaaatgtt
ccacctatggcagatattttgtatgaagttgagctaattggttttgatgaaaccaaagaa
ggcaaagctcgtggagatatgactgtggaggaaagaataggtgctgcagatcgaagaaag
atggatggaaatgctttgtttaaggaggataaattggaggaggctatgcaacagtatgaa
atggccatagcatatatggga???????????????????????????????????????
????????????????????????????????????????????????????????????
????????????????????????????????????????????????????????????
????????????????????????????????????????????????????????????
????????????????????????????????????????????????????????????
???????????????
>Dunnia_sinensis_ERR9883505
aaggagatgacaggcttggcaattggagttgccagcatgacagctggtgagcgtgccctg
ttacatattggttgggagctggcttatggaaaaggaggaaacttttcttttccaaatgtt
ccacctatggcggatattttgtatgaagctgagctaattggttttgatgaaaccaaagaa
ggcaaagctcgtggagatatgactgtggaggaaagaataggtgctgctgatcggagaaag
atggatggaaatgctttgtttaaggaagataaattggaggaggctatgcaacagtatgaa
atggccatagcatacatgggagatgactttatgtttcagttgtttggcaagtacagagag
atggctttggcagttaaaaacccttgccaccttaacgtgttgtccgaggatgaaaataat
gtcaaagctttatttagacgagggaaagctagagcagaactagggcagacagatgcagct
cgagaagattttctgaaggcacgtaaatttgcacctgaagataaagcaattgcaaaagaa
ttacgtttgcttgcagaacatgacaaggctgtttaccaaaagcaaaaggagctatataaa
ggattatttggacca
>Mouretia_larsenii_ERR9883550
aaggaaatgacaggcttggcaattggggttgccagcatgacatctggtgagcgtgtgctg
ttacgtattggttgggagcttgcttatggaaaagaaggaaacttttcttttccaaatgtt
ccacctatggcagatattttgtatgaagttgagttaattggttttgatgaaaccaaagaa
ggcaaagctcgtggagatatgactgtggaggaaagaataggtgccgcagatcgaagaaag
atggatggaaatgcattgtttaaggaggataaattggaggaggctatgcagcagtatgaa
atggccatagcatatatgggagatgactttatgtttcaattgtttggcaagtacagagag
atggctttggcagttaaaaacccttgccaccttaac????????????????????????
????????????????????????????????????????????????????????????
????????????????????????????????????????????????????????????
????????????????????????????????????????????????????????????
???????????????
>Mycetia_bracteata_ERR9883494
aaggaaatgacaggcttggcaattggggttgccagcatgacatctggtgagcgtgcgctg
ctacgtattggttgggagctagcttatggaaaagaaggaaacttttcttttccaaatgtt
ccacctatggcagatattttgtatgaagttgagttaattggttttgatgaaaccaaagaa
ggcaaagctcgtggagatatgactgtggaggaaagaataggtgccgcagatcgaagaaag
atggatggaaatgcattgtttaaggaggataaattggaggaggctatgcagcagtatgaa
atggccatagcatatatgggagatgactttatgtttcagttgtttggcaagtacagagag
atggctttggcagttaaaaacccttgccaccttaac????????????????????????
????????????????????????????????????????????????????????????
????????????????????????????????????????????????????????????
????????????????????????????????????????????????????????????
???????????????
>Mycetia_hainanensis_H401
aaggaaatgacaggcttggcaattggggttgccagcatgacatctggtgagcatgtgctg
ttacgaattggttgggagctagcttatggaaaagaaggaaacttttcttttccaaatgtt
ccacctatggcagatattttgtatgaagttgagttaattggttttgatgaaaccaaagaa
ggcaaagctcgtggagatatgactgtggaggaaagaataggtgccgcagatcgaagaaag
atggatggaaatgcattgtttaaggaggataaattggaggaggctatgcagcagtatgaa
atggccatagcatatatgggagatgactttatgtttcaattgtttggcaagtacagagag
atggctttggcagttaaaaacccttgccaccttaac????????????????????????
????????????????????????????????????????????????????????????
????????????????????????????????????????????????????????????
????????????????????????????????????????????????????????????
???????????????
>Neohymenopogon_parasiticus_ERR9883558
aaggaaatgacaggcttggcaattggggttgccagcatgacatctggtgagcgtgccctg
ttacgtattggttgggagctagcttatggaaaagaaggaaacttttcctttccaaatgtt
ccacctatggcagatattgtgtatgaagttgagctaattggttttgatgaaaccaaagaa
ggcaaagctcgtggagatatgactgtggaggaaagaataggtgccgcagatcgaagaaag
atggatggaaatgcattgtttaaggaggataaattggaggaggctatgcagcagtatgaa
atggccatagcatatatgggagatgactttatgtttcaattgtttggcaagtacagagag
atggctttggcagttaaaaacccttgccaccttaac????????????????????????
????????????????????????????????????????????????????????????
????????????????????????????????????????????????????????????
????????????????????????????????????????????????????????????
???????????????
>Oldenlandia_herbacea_ERR9883552
aaggaaatgacaggcttggcaattggagttgctggcatgacatctggtgagcgtgccctg
ttgcatatcggttgggagctagcttatggagaagaaggaaacttttctttcccaaatgtc
ccacctaaggcggatattttgtatgaagttgagctaattggctttgatgagaccaaagaa
ggcaaatctcgtggagatatgacggttgaggaaagaataggtgctgcagatcgaaggaag
atggatggaaatgctttgtttaaggaggataaattagaggaggctatgcaacagtatgaa
atggccattgcgtatatggga???????????????????????????????????????
????????????????????????????????????????????????????????????
????????????????????????????????????????????????????????????
????????????????????????????????????????????????????????????
????????????????????????????????????????????????????????????
???????????????
>Paederia_ciliata_ERR9883513
aaggaaatgacgggcttggcaattggagttactagcatgacatctggtgaacgtgctctg
tttcatattggttgggagctgggttatggaaaagaaggaaatttttcttttccaaatgtt
ccacctatggctgatattttgtacgaagttgagctaattggttttgatgaaaccaaagaa
gggaaagctcgtggagatatgactgtggaggaaagaataggtgctgcagataggagaaag
atggatgggaatgctttgttcaaggaggaaaaactggaggaggctatgcaacagtatgaa
atggccatagcatatatgggagatgactttatgtttcaattgtttggcaagtacagagag
atggctttggcggttaaaaacccttgccaccttaac????????????????????????
????????????????????????????????????????????????????????????
????????????????????????????????????????????????????????????
????????????????????????????????????????????????????????????
???????????????
>Plocama_tinctoria_ERR9883529
aaggaaatgacgggcttggcaattggaattgccggcatgacatctggtgaacgtgccctg
ttacatattggctgggagctagcgtatggagaagaaggaaacttttcttttccaaatgtt
ccacctatggcagatattttgtatgaagttgagctaattggttttgatgaaaccaaagaa
ggcaaaactcgtggagatatgactgtggaggaaagaataggggctgcagatcgaagaaag
atggatggaaatgccttgtttaaggagcataaactggaggaggctatgcaacagtatgaa
atggccatagcatatatgggagatgactttatgtttcaattgtttggcaagtatagagag
atggctttggcagttaaaaatccttgccaccttaacgtgttgtccgaggatgaaaataat
gccaaagctttgttcagacgagggaaagctagagcagaactagggcagacagatgcagct
cgagaagatttcctgaaggcacgtaaatttgcacctgaagataaaacaatagcaaaagaa
ttacgtttgcttgcagaacatgataaagctgtttaccaaaaacaaaaggagctatataaa
ggattatttggacca
