# Supplementary material for: Morphological and molecular evidence support the inclusion of Mycetia hainanensis in Mouretia (Rubiaceae)
Source: PhytoKeys. 2026 Feb 5;270:273–88. doi: 10.3897/phytokeys.270.180324 (PMC12902767; doi:10.3897/phytokeys.270.180324)
Supplement: Supplementary material 4 — Dataset of 315 nuclear genes used in this study [file phytokeys-270-273_article-180324__-s004.zip › Dataset 2/4992_filtered_aligned_trimmed.fasta]

>Rubia_peregrina_ERR5033650
????????????????????????????????????????????????????????????
???????????????????????????ggtgaagttgaagactatcaaagttcaaagagg
gaatttaaagttttcaaggaaaatctcatttccctttgggacaagttagttgctgagtgt
caaaatggacctctctttgaccaggtcctgtttgaaaaatgcatggattacataattgca
ttatcatgtactccaccaagagtctaccgtcagattgcttcgttagtagggcttcagctt
gtcacatcgttcataaatgttgccaaaatgcttagtgcacagcgagaaactactcagaga
caactaaatgctgaaaagaaaaaaaatacagatgggcctcgtgtggagtcacttgataag
aggctgtccatgacgcatgaaaaaataactatgatagaggagatgatgcgcaaattgttt
accgggctgttcgtgcaccgctaccgagatatagatccggatattcgaatgtcttgtatt
cagtctcttggtgtttggattctgtcatatccctccttgtttcttcaggatctgtatttg
aagtatcttgggtggaccttaaatgacaaaagtgctggcgtgaggaaggcatctgttcag
gcgcttcaaaacctttatgaagtggatgataatgtgccctcccttggcctgtttacagaa
agattctacaagcgcatgcttgaacttgctgatgatattgatatt???????????????
????????????????????????????????????????????????????????????
????????????????????????????????????????????????????????????
????????????????????????????????????????????????????????????
????????????????????????????????????????????????????????????
????????????????????????????????????????????????????????????
????????????????????????????????????????????????????????????
????????????????????????????????????????????????????????????
????????????????????????????????????????????????????????????
????????????????????????????????????????????????????????????
????????????????????????????????????????????????????????????
????????????????????????????????????????????????????????????
????????????????????????????????????????????????????????????
????????????????????????????????????????????????????????????
??????????????????????
>Theligonum_cynocrambe_ERR5033810
????????????????????????????????????????????????????????????
????????????????????????????????????????????????????????????
???????????????????????????????????????????????????gctgagtgt
caaaatggacctctatttgaccaggtcttgtttgagaaatgcatggactacataattgca
ttatctagtactcctccaagagtttatcgtcagattgcttcattaatgggtcttcagctt
gtcacgtcattcataaatgtcgctaaaatgcttagcgcacagcgagaaactactcagagg
caactaaatgctgaaaagaaaaaaaatagtgatgggcctcgtgtggaatcactcgataag
agactgtccatgacacatgaaaggataactattatagaggagatgatgcgcaaactgttt
actgggctgttcgtgcaccgttaccgagatatagatcctgatattcgaatgtcatgcatt
cagtctcttggggtttggattctgtcgtatccctcactgttccttcaagacttgtacttg
aaatatcttgggtggaccttgaatgacaaaagtgctggcgtgaggaaggcgtctgttcat
gcacttcaaaatctttatgaatcggatgacaatgtgccgtcccttggcctgtttacagag
agattctacaagcggatgcttgaacttgctgatgatatagatatttccgtggcagtatgt
gctataggacttgtaaaacaactgctgaggtat???????????????????????????
????????????????????????????????????????????????????????????
????????????????????????????????????????????????????????????
????????????????????????????????????????????????????????????
????????????????????????????????????????????????????????????
????????????????????????????????????????????????????????????
????????????????????????????????????????????????????????????
????????????????????????????????????????????????????????????
????????????????????????????????????????????????????????????
????????????????????????????????????????????????????????????
????????????????????????????????????????????????????????????
????????????????????????????????????????????????????????????
????????????????????????????????????????????????????????????
??????????????????????
>Anthospermum_thymoides_ERR9883532
gcatgtggagcaaagtttcaagatgaactcttggatgagactgatgttgatgatgtggtc
gtggctctagttaatttggccagaaaaggtgaagttgaagatcaccaaagttcaaaaaag
gaattcaaaatattcaaggaaaatctcgtctgcttatgggacaatttagttgttgagtgt
caaaatggacctctgtttgaccaggttctgttcgacaaatgcatggactacataattgca
ttatcatgcactcctccaagagtttatcgtcagattgcttcattgatggggcttcagctt
gttacgtccttcataaatgttgctaagatgcttagtgcacagcgagaaaccactcagaga
caactaaatgccgaaaagaaaaaaagagctgatgggcctcgtgttgagcctcttaataag
aggctatccatgacacatgaaagaataactatgatagaggagatgatgcgcaaacttttc
actgggttgtttgtgcaccgctaccgagatatagatcctgatatacgaatgtcttgtatt
cagtctcttggtgtttggattttgtcatatccctccctgttccttcaggatttgtacttg
aaatatcttggatggaccttgaatgacaaaagtgctggtgtgaggaaggtgtctgtccat
gcacttcaaaatatttatgaagtggatgacaatgttccctcccttggcctgtttacagaa
agattctacaagcggatggttgaacttgcagatgatgttgatatttctgtggctgtttgt
gctataggacttgtgaaacaactcctgagacatcaacttgttcctgatgatgaattgggt
tctttatatgacttattaatagatgatccaccagatatcaggcgtgccattggagcacta
gtgcatgatcatttgattgctcaaaagttggacagttcccaatcatcaggtatttgtggt
gatgatgtttcctcggaggttcatcttagtagaatgttacagatactgcgcgaattttca
accgatcaaatacttagtacatatgtcattgatgatgtatgggagtacatgggtgccatg
aaagattggaagtgtatcatttctatgctcctggatgacaatccatcctctgaacttagc
gatgtggatgccacaagcttgatgcggctcatctgctcatctattaagaaggcagtggga
gaaaggatcgtgccagccactgataatagaaagcagtact------agacgtgatataac
tattgctatgatgaagaactatcctctgcttttacgtaaattcatggctgacaaagcaaa
agtgccctacctggttgaaatcattgttcatatgaatcttgaactttattctctaaagag
acaagagcagagtttcaagaatgctcttcagcttattagagaagctttctttaagcacgg
tgaaaaggattctcttagatcttgcgtgaaagcatttagcttctttgcaacagagagtcg
aggagagttaaaagattttgcccaaattcag?????????????????????????????
??????????????????????
>Argostemma_elatostemma_ERR9883520
gcgtgtggagcaaagtttcaagatgaactcttggatgagactgacgttgatgatgttgta
gtggctctggttaatttggctagaaaaggtgaagttgaagattatcaaagttcaaagaag
gaattcaaaaatttcaaggaaaatcttgtttccttatgggacagtttggttgttgaatgt
caaaatggatctctatttgaccagttcttgtttgacaaatgcatggactacataattgca
ttatcatgtactcctccaagagtttatcgtcagattgcttcattaatggggcttcagctt
gtcacgtccttcataaatgttgctaaaatgcttagcgcacagcgagaaactactcagagg
caactaaatgctgaaaagaaaaagagaactgatgggccccgtgtggaatcacttaataag
aggctatccacgacacatgaaaggataactatgataaaggagatgatgcgtaaactattc
actgggttgtttgtgcatcgctaccgagatattgatactgatattcgaatgtcttgtatt
caatctctgggtgtttggattttgtcatatccgtccctgttccttcaggatttgtacttg
aaatatcttgggtggaccttaaatgacaaaagtgctggtgtcaggaaggcatctgtccat
gcacttcaaaatctttatgaagtagatgacaatgtgccctcccttggcctgtttacagaa
agattctacaagcggatgcttgaacttgctgatgatattgatatttctgttgcagtatgt
gctatagggcttgtgaaacaattgttgagacatcaacttgttcctgatgaagaattaggt
tctttatatgacttattaattgatgacccaccagagatcaggcgtgcgattggggcacta
gtatatgatcatttgattgctcaaaagttcaaca---------------------gtggt
gatgatgattcctcggaggttcatctcaatagaatgttgcagatactgcgtgaattctca
acagatcaaatactcagtacatatgtcattgatgatgtgtgggagtacatgagtgccatg
aaa?????????????????????????????????????????????????????????
????????????????????????????????????????????????????????????
???????????????????????????????????????????????????????ataac
tattgccatgatgaagaactatcctctgcttttacgtaaattcatggctgacaaagcaaa
agtgtcatatctggttgagatcattgttcatatgaatcttgaactttattccctgaagag
acaagagcagagtctcaagaatgttctccagcttattagggaagctttctttaagcatgg
tgaaaaggattctctgagatcttgtgtgaaggcttttagcttttgtgctacagagagtcg
aggagagttacaagattttgctcaaaatcagttgaaagagatagcagatgagcttattag
cagacttaaatcagcaataaaa
>Chamaepentas_hindsioides_ERR9883496
gcatgtggagcaaagttacgagatgaactcttggaagagaccgatgttgatgatgtagta
gtggccctggttaatttggctagaaaaggtgaagttgaagattatcaaagttcaaagaag
gaattcaaaattttcaaggaaaatctcatctccttatgggacagtttagttgttgagtgt
caaaatggacctctatttgaccaggtcttgttcgagaaatgcatggactacataattgca
ttatcatgcactccacccagagtttatcgtcagagtgcttcattaatggggcttcagctt
gtcacatccttcataaatgttgctaaaacacttagcgcacagcgagaaactactcagagg
cagctaaatgctgaaaagaaaaaaagaactgatggggctcgcgtggaatcacttaataag
aggctatccatgacacatgaaaggataactatgatagaggagatgatgcgcaaactgttc
actgggttgttcgtgcatcgctaccgagatatagatcctgatattcgaatgtcttgtatt
cagtctctgggtgtatggattttgtcatatccctccctgttccttcaggatttgtacttg
aaatatcttggatggaccttgaatgacaaaagtgctggtgtgaggaaggcatctgtccag
gctctgcaaaatctttatgaagtggatgacaatgtgccctccctcggcctgtttacagaa
agattctataagaggatgcttgaacttgctgatgatattgatatttctgtggctgtatgt
gctatagggcttgtgaaacaactgctaaggcatcaacttgttcctgatgaagaattgggt
tctttatatgacttattaattgatgatccaccagagatcaggcgtgcgattggagcacta
gtgcatgatcatttgattgctcaaaagttcaacagttcccagtcaac------aggtggc
gttgatgattcctcagaggttcatcttagtagaatgttgcagatactgcgagaattttca
actgaccagatacttagtacatatgtcattgatgatgtgtgggagtacatgggtgccatg
aaagactggaagtgtatcatttctatgctcttggatgacaatccatccactgaactcagt
gatgtggatgccaccagcttgatacgactcatctgttcatctattaaaaaggcagtggga
gaaagaattgtaccagccactgataatagaaagcagtattaataacaggcgtgatataac
tattgctatgatgaagaattattctctgcttttacgtaaattcatggctgacaaggcaaa
agtgccatatctggttgaaatcattgtccatatgaatcttgaactttattctctgaagag
acaagagcagagtttcaagaatgccctccagcttgttagagaagctttctttaagcacgg
tgaaaaggattctctgagatcttgtgtgaaagcttttagcttctgtgctacagagagtcg
gggagagttgcaagattttgcccaaaatcagttgaaagagattgcagatgagcttattag
cagacttaaatcagcaatgaaa
>Clarkella_nana_ERR9883563
????????????????????????????????????????????????????????????
???????????????????????????ggtgaagttgaagattatcaaagttcaaagaag
gaattcaaaattttcaaggaaaatcttgtttccttatgggacagtttggttgttgaatgt
caaaatggacctctgtttgaccaggtcttgtttgacaaatgcatggactacataattgca
ttatctagtactcctccaagagtttatcgtcagattgcttcattaatggggcttcagctt
gtcacgtccttcataaatgttgctaaaatgcttagcgcacagcgagaaactactcagagg
caactaaatgctgaaaagaaaaaaagaagtgatgggccccgtgtggaatcacttaataag
aggctatccacgacacatgaaaggataactatgatagaggagatgatgcgcaaactgttc
actgg---gtttgtgcatcgctacagagatatcgatcctgatattcgaatgtcttgtatt
tagtctctgggtgtttggattttgtcatatccctccctgttccttcaggatttgtacttg
aaatatcttgggtggaccttaaatgacaaaagtgctggtgtgaggaaggcatctgtccat
gcacttcaaaatctttatgaagtagatgacaatgtgccctcccttggcctgtttaccgaa
agattctacaagcggatgcttgaactt?????????????????????????????????
???????????????????????????agacatcaacttgttcctgatgaagaattaggt
tctttatatgacttattaatagatgacccaccagagatcaggcgtgcgattggggcacta
gtatatgatcatttgattgctcaaaagttcaacagttcccaatca???????????????
????????????????????????????????????????????????????????????
????????????????????????????????????????????????????????????
????????????????????????????????????????????????????????????
????????????????????????????????????????????????????????????
????????????????????????????????????????aataacaggcgtgatataac
tattgccatgatgaagaactatcctctgcttttacgtaaattcatggctgacaaggcaaa
agtgccatatctggttgagatcattgttcatatgaatcttgaactttattgtctaaagtg
acaagag?????????????????????????????????????????????????????
????????????????????????????????????????????????????????????
????????????????????????????????????????????????????????????
??????????????????????
>Coccocypselum_condalia_ERR9883533
????????????????????????????????????????????????????????????
???????????????????????????ggtgaagttgaagattatcaaagttcaaagaag
gaattcaaagttttcaaggaaaatctcatctccttatgggacagtttagttgtcgagtgt
caaaatggacctctatttgaccaggtcttgtttgacaagtgcatggactacataattgca
ttatcatgtactcctccaagagtttatcgtcagattgcctcattaatgggacttcagctt
gttacgtccttcataaatgttgctaaaatgcttagcgcacagcgagaaactactcagagg
cagctaaatgctgaaaacaaaaaaaaacctgatgggcctcgtgtggaatcacttacgaag
aggctatccatgacacatgaaaggataactatgatagaggagatgatgcgcaaactgttc
acagggttgtttgtgcatcgttaccgagatatagatcctgacatccgaatgtcatgtatt
cagtctcttggtgtttggattttgtcatatccctcactgttccttcaggatttgtacttg
aaatatcttggatggacattgaatgacaaaagtgctggtgtaaggaaggcttctgtccat
gcacttcaaaatctttacgaagtggatgataatgtgccctctctgggtctgtttacggaa
aggttctacaagcggatgcttgaacttgctgatgacattgatatatctgtggcagtatgt
gctatagggcttgtgaaacaactgttgagacatcaacttgttcctgatgaagagttaggt
gctttatatgacttattaattgatgatcctccagagatcaggcgtgccattggggcccta
gtatatgatcatttgatcgctcaaaagttcaatagttcccaatcaacagttgaaggtggt
gatgatgattcttcagaggttcatcttagcagaatgttacagatactgcgagaattttca
acagatcaaattcttagtacgtatgtcattgatgatgtgtgggagtacatgggtgcc???
???gactggaagtgtattgtttctatgctcttggatgacaatccatccactgaacttagc
gatgtggatgccacaagcttgatacgtctcttctgctcatctattaaaaaggcagtggga
gaaaagatagtgcctgccactgataatagaaagcagtactagtaataggcgtgatataac
tattgctatgatgaagaattatcctctgcttctgcgtaaattcatggctgacaagttaaa
agtaccatatctggttgaaattgttgttcatatgaatcttgaactatattctctaaagag
acaagaacagagtttcaagaatgttctccagcttattaaagaagttttctttaagcatgg
tgaaaaggattctcttagatcttgcgtgaaagct??????????????????????????
????????????????????????????????????????????????????????????
??????????????????????
>Cruckshanksia_pumila_ERR9883536
????????????????????????????????????????????????????????????
????????????????????????????????????????????????????????????
???ttcaaagttttcaaggaaaatcttatctccttatgggacagtttggttgtcgagtgt
caaaatgggcctctatttgaccaggtcttgtttgataagtgcatggactacataattgcg
ttatcatgtacgccgccaagagcttatcgtcagattgcttctttgatggggcttcagctt
gtaacgtccttcatcaatgttgctaaaatgctcagtgctcagcgagaaactactcagagg
cagctaaatgctgaaaagaaaaagaataacgatgggcttcgtgtggaatcacttactaag
aggctgtccatgacacatgaaaggataactatgatagaggagatgatgagaaaactgttc
actgggttgtttgtgcaccgttaccgggatatagatcctgatatccgattgtcatgtatt
cagtctcttggtgtttggattttgtcatatccctcactgttccttcaggatttgtacttg
aaatatcttggatggacattgaatgacaaaagtgctggtgtgaggaaggcttctgtacat
gcacttcaaaatctctatgaagtggatgataatgtgccttcccttggtctgtttacagaa
aggttctataagcggatgcttgaacttgctgatgatattgatatatctgtagcagtaagt
gctatagggcttgtgaaacaactgctgagacatcaacttgttcccgatgaagagttaggt
tctttatatgacttattaattgatgatccgccagagatcaggcgtgccattggggcccta
gtgtatgatcatttgatagcccaaaagttcaatagttcccaatccactgttgaaggtggt
gatgatgatacctcagaggttcatcttagcagaatgttacagatactgcgagaattttca
acagatcaaattcttagtacgtatgtcattgatgatgtgtgggagtacatggatgcc???
????????????tgtatcgtttctatgctcttagatgacaatccatccaccgaactcagt
gatgtggatgcgacaagcttgatacgactcttctgctcatctattaaaaagggagtggga
gaaaggatagttcctgccactgataatagaaagcaatac?????????????????????
????????????????????????????????????????????????????????????
????????????????????????????catatgaatcttgaactgtattctctgaagag
acaagaacagagtttcaagaatgttctccagcttattaaagaagttttctttaagcatgg
tgaaaaggattctctgagatcttgcgtgaaagccttcagcttttgtgctacagagagtcg
aggagagttacaagattttgcccaaaatcagttgaaagagattgctgatgagcttattag
caaacttaaatcagcaattaga
>Cyanoneuron_cyaneum_ERR9883481
????????????????????????????????????????????????????????????
???????????????????????????ggtgaagttgaagattatcaaagttcaaagaag
gaattcaaaattttcaaggaaaatctcatctccttatgggacagtttagttgttgagtgt
cagaatggccctctatttgatcaggtcttgtttgacaaatgcatggactacataattgca
ttatcgtgtactcctccaagagtttatcgtcagattgcttcattaatgggacttcagctt
gtcacgtccttcataaacgttgctaaaatgcttagcgcacagcgagaaactactcagagg
caactaaatgctgaaaagaaaaaaagaactgatgggcctcgtgtggaatcacttaataag
aggctatccatgacacatgaaaggataactgtgatagaggagatgatgcgcaaactcttc
actgggttgttcgtgcaccgctaccgagatatagattctgatattcgaatgtcttgtatt
cagtctctgggtgtttggattttgtcatatccctccctgttccttcaggatttgtacttg
aaatatcttgggtggaccttgaatgacaaaagtgctggtgtgaggaaggcatccgtccat
gcacttcaaaatctttatgaagtagatgacaatgtgccctcccttggcctgtttacggaa
agattctacaagcggatgcttgaacttgctgatgatattgatatttctgtggcagtatgt
gctatagggctggtgaaacaactgctgagacatcaacttgttcccgatgaagaattaggt
tctttgtatgacttattaatagatgatccaccagagatcaggcgtgcgattggggcacta
gtgtacgatcatttgattgctcaaaagttcaacagttcccaatcaacagtcgaaggtggt
gatgatgattcctcggaggttcatcttagtagaatgttgcagatactgcgcgaattttca
acagatcaaatacttagtacatatgtcattgatgatgtgtgggagtacatgagtgccatg
aaagattggaagtgtatcatttctatgctcttggatgacaatccatccactgaactcagc
gatgtggatgccacgagcttgatacgactcatctgctcatctattaaaaaggcagtggga
gaaagaattgtgccagccactgataatagaaagcagtactaataacaggcgtgatttaac
tattgctatgatgaagaactatcctctgcttttacgtaaattcatggctgacaaagcaaa
agtgccatatctggttgagatcattgttcatatgaatcttgaactttattctctaaagag
acaagagcagagtttcaggaatgctctccagcttattagagaagctttctttaagcatgg
tgaaaaggattctctgagatcttgcgtgaaagcttttagcttctgtgctacagagagtcg
aggagagttacaagattttgcccaaaatcagttgaaagagatctcggatgagcttattag
caaacataaatcagcaatgaaa
>Danais_nigra_ERR9883478
????????????????????????????????????????????????????????????
???????????????????????????ggtgaagttgaagattatcaaagttcaaagaag
gaattcaaacttttcaaggaaaatctcgtctccttatgggacagtttagttgtcgagtgt
caaaatggacctctatttgaccaggtcttgttggacaaatgcatggactacataattgca
ttatcatgtactcctccaagattttatcgtcagattgcttcattaatggggcttcagctt
gtcacatccttcataaatgttgctaaaatgcttagcgcacaacgagaaactactcagagg
caactaaatgctgaaaagaaaaaaaaaactgatgggcctcgtgtggaatcgcttaataag
aggttatccatgacacatgaaaggataactatgatagaggagatgatgcgcaaactgttc
????????????????????????????????????????????????????????????
????????????????????????????????????????????????????????????
????????????????????????????????????ggtgtgaggaaggcgtctgtccat
gcacttcaaaatctttatgaagtggatgacaatgtgccctcccttggcctgtttacagaa
agattctacaaacggatgcttgaacttgctgatgatattgatatttctgtggcagtatgt
gctatagggcttgtgaaacaactgctgagg---caacttgttcccgatgaagaattaggt
tctttatacgacttattaatagatgatccaccagagatcaggcgtgcgattggggcttta
gtgcatgatcatttgattgctcaa------------------ttttcttttgaaggtggt
gatgatgattcctcagaggttcatcttagtagaatgttgcagatattgcgtgaattttca
acagatcaaatacttagtacatatgtcattgatgatgtgtgggagtacatgggtgccatg
aaagactggaagtgtatcatttctatgctcttggatgacaatccatccactgaactcagc
gatgtggatgccacaagcttgatacgactcatctgctcatctattaaaaaggctgtggga
gaaaggattgtgccagccactgataatagaaagcagtact---------------ataac
tattgctatgatgaagaactatcctctgcttttacgtaaattcatggctgacaaggcaaa
agtcccatatctggttgaaatcattgttcatatgaatcttgaactttattctctaaagag
acaagagcagagtttcaagaatgctctccaacttgttagagaagctttttttaaacatgg
tgagaaggatgcactgaggtcttgtgtgaaggctattaagttctgttctgtagaaagtcg
gggagagctgcaagattttgcccgtactctattgagggatcttgaagatgagcttattac
taagcttaaatctgcaattaaa
>Dunnia_sinensis_ERR9883505
????????????????????????????????????????????????????????????
???????????????????????????ggtgaagttgaagattatcaaagttcaaagaag
gagttcaaaattttcaaggaaaatcttgtctccttttgggacagtttaattgttgagtgt
caaagtggacctctatttgaccaggtcttgtttgacaaatgcatggactacataattgca
ttatcatgtactcctccaagagtttatcgtcagatcgcttcattaatggggcttcagctt
gtcacgtccttcataaatgttgctaaaatacttagcacacagcgagaaactactcagagg
caactaaatgctgaaaagaaaaaaagaactgatgggcctcgtgtggaatcgcttaataag
aggctatccgtgacacatgaaaggataactatgatagaggagatgatgcgcaaattgttc
??????ttgttcgtgcaccgctaccgagatatagatcctgatattcgaatgtcttgtatt
cagtctctgggtgtttggattttgtcatatccctccctgttccttcaggatttgtacttg
aaatatcttgggtggaccttgaatgacaaaagtgctggtgtgaggaaggcgtctgtccat
gcacttcaaaatctttatgaagtagatgacaatgtgccctcccttggcctgtttacagaa
agattctacaagcggatgcttgaacttgctgatgatattgatatatctgtggcagtattt
gctatagggcttgtgaaacaactgctgagacatcaacttgttcccgatgaagaattaggt
tctttatatgacttattaatagatgatccaccagagatcaggcgtgcgattggggcacta
gtgtatgatcatttgattgctcaa------------------ttttcatttgaaggtggc
gatgatgattcctcagaagttcaccttagtagaatgttgcagatactgcgcgaattttca
acggaccaaatacttagtacatatgtcatagatgatgtgtgggagtacatgagtgccatg
aaagattggaaatgtatcatttctatgctcttggatgacaatccatccactgaactcagc
gatgtggatgccacgagcttgattcgactcatctgctcatctattaaaaaggcagtggga
gaaaggattgtgccagccaccgataatagaaagcagtac?????????????????????
????????????????????????????????????????????????????????????
?????????????????????????gttcatatgaatcttgaactttattctctgaagag
acaagagcagagttttaagaatgctctccagcttattagggaagctttctttaagcatgg
cgaaaaggatactctgagatcttgtgttaaagcttttagcttctgtgctacagagagtcg
aggagagttacaagattttgcccaaaatcagttaaaagaaatctcggatgagcttattag
cagacttaaatcagcaatgaaa
>Mouretia_larsenii_ERR9883550
gcatgtggagcaaagtttcaagatgaactcttggatgagactgacgttgatgatgttgta
gtggctctggttaatttggctagaaaaggtgaagttgaagattatcaaagttcaaagaag
gaattcaaatttttcaaggaaaatcttgtttccttatgggacagtttggttgttgaatgt
caaaatggacctctatttgaccaggtcttgtttgacaaatgcatggactacataattgca
ttatcatgtactcctccaagagtttatcgtcagattgcttcattaatggggcttcagctt
gtcacgtccttcataaatgttgctaaaatgcttagcgcacagcgagaaactactcagagg
caactaaatgctgaaaagaaaaaaagaactgatgggccccgtgtggaatcacttaataag
aggctatccacgacacatgaaaggataactatgatagaggagatgatgcgcaaactgttc
actgggttgtttgtgcatcgctaccgagatatcgatcctgatattcgaatgtcttgtatt
cagtctctgggtatttggattttgtcatatccctccctgttccttcaggatttgtacttg
aaatatcttgggtggactttaaatgacaaaagtgctggtgtgaggaaggcatctgtccat
gcacttcaaaatctttatgaagtagatgacaatgtgccctcccttggcctgtttacagaa
agattctacaagcggatgcttgaacttgctgatgatattgatatttctgtagcagtatgt
gctatagggcttgtgaaacaattgttgagacatcaacttgttcctgatgaagaattaggt
tctttatatgacttattaatagatgacccaccagagatcaggcgtgcgattggggcacta
gtatatgatcatttgattgctcaaaagttcaacagttcccaatcaacagttgaaggtggt
gatgaggattcctcagaggttcatcttaatagaatgttgcagatactgcgtgaattctca
acagatcaaatacttagtacatatgtcattgacgatgtgtgggagtacatgagtgccatg
aaagattggaagtgtatcattagtatgctcttgaatgacaatccatccactgaactcagc
gatgtggatgccacgagcttgatacgactcatttgctcatccattaaaaaggcagtggga
gagaggattgtgccagccactgataatagaaagcaatactaataacaggcgtgatataac
tattgccatgatgaagaactatcctctgcttttacgtaaattcatggctgacaaggcaaa
agtgccatatctggttgagatcattgttcatatgaatcttgaactttattctctgaagag
acaggagcagagtttcaagaatgctctccagcttattagagaagctttctttaagcatgg
tgaaaaggattctctgagatcttgcgtgaaagcttttagcttttgtgctacggagagtcg
aggagagttacaagattttgctcaaaatcagttgaaagagatagcggatgagcttattag
cagacttaaatcagcaataaaa
>Mycetia_bracteata_ERR9883494
gcatgtggagcaaagtttcaagatgaactcttggatgagactgacgttgatgatgttgta
gtggctctggttaatttggctagaaaaggtgaagttgaagattatcaaagttcaaagaag
gaattcaaaattttcaaggaaaatcttgtttccttatgggacagtttggttgttgaatgt
caaaatggacctctatttgacccggtcttgtttgacaaatgcatggactacataattgca
ttatcatgtactcctccgagagtttatcgtcagattgcttcattaatggggcttcagctt
gtcacgtccttcataaatgttgctaaaatgcttagcgcacagcgagaaactactcagagg
caactaaatgctgaaaagaaaaaaagaacggatgggccccgtgtggaatcacttaataag
aggctatccacgacacacgaaaggataactatgatagaagagatgatgcgcaaactattc
??????ttgtttgtgcatcgctaccgagatatcgatcctgatattcgaatgtcttgtatt
cagtctctgggtgtttggattttgtcatatccctccctgttccttcaggatttgtacttg
aaatatcttgggtggaccttaaatgacaaaagtgctggtgtgaggaaggcatctgtccat
gcacttcaaaatctttatgaagtagatgacaatgtgccctcccttggcctgtttacagaa
agattctacaagcggatgcttgaacttgctgatgatattgatatttctgttgcagtatgt
gctatagggcttgtgaaacaattgttgagacatcaacttgttcctgatgaagaattaggt
tctttatatgacttattaatagatgacccaccagagatcaggcgtgcgattggggcacta
gtatatgatcatttgattgctcaaaagttcaac------------------gaaggtggt
gatgaggattcctcagaggttcatcttaatagaatgttgcagatactgcgtgaattctca
acagatcaaatacttagtacatacgtcattgatgatgtgtgggagtacatgagtgccatg
aaagattggaagtgtatcattagtatgctcttgaatgacaatccatccactgaactcagc
gatgtggatgccacgagcttgatacgactcatttgctcatccattaaaaaggcagtggga
gaaaggatggtgccagccactgataatagaaagcactac----------------ataac
tattgccatgatgaagaactatcctctgcttttacgtaaattcatggctgacaaggcaaa
agtgccatatctggttgagatcattgttcatatgaatcttgaactttattctctaaagag
acaagagcagagtttcaagaatgctctccagcttattagagaagctttctttaagcatgg
tgaaaaggattctctgagattttgcgtgaaagcctttagcttttgtgctacagagagtcg
aggagagttacaagattttgctcaaaatcagttgaaagagatagcggatgagcttattag
cagacttaaatcagcaataaaa
>Mycetia_hainanensis_H401
????????????????????????????????????????????????????????????
????????????????????????????????????????????????????????????
??????aaaattttcaaggaaaatcttgtttccttatgggacagtttggttgttgaatgt
caaaatggacctctatttgaccaggtcttgtttgacaaatgcatggactacataattgca
ttatcatgtactcctccaagagtttatcgtcagattgcttcattaatggggcttcagctt
gtcacgtccttcataaatgttgctaaaatgcttagcgcacagcgagaaactactcagagg
caactaaatgctgaaaagaaaaaaagaactgatgggccccgtgtggaatcacttaataag
aggctatccaccacacatgaaaggataactatgatagaggagatgatgcgcaaactgttc
??????ttgtttgtgcatcgctaccgagatatcgatcctgatattcgaatgtcttgtatt
cagtctcttggtgtttggattttgtcatatccctccctgttccttcaggatttgtatttg
aaatatcttgggtggaccttaaatgacaaaagtgctggtgtgaggaaggcatctgttcat
gcacttcaaaatctttatgaagtagatgacaatgtgccctcccttggcctgtttacagaa
agattctacaagcggatgcttgaacttgctgatgatattgatatttctgttgcagtatgt
gctatagggcttgtgaaacaattgttgagacatcaacttgttcctgatgaagaattaggt
tctttatatgacttattaatagatgacccaccagagatcaggcgtgcgattggggcacta
gtatatgatcatttgattgctcaaaagttcaacagttcccaatcaacagttgaaggtggt
gatgaggattcctcggaggttcatcttaatagaatgttgcagatactgcgtgaattctca
acagatcaaatacttagtacatacgtgattgatgatgtgtgggagtacatgagtgccatg
aaa?????????????????????????????????????????????????????????
????????????????????????????????????????????????????????????
????????????????????????????????????????????????????????????
????????????????????????????????????????????????????????????
????????????????????????????????????????????????????????????
????????????????????????????????????????????????????????????
????????????????????????????????????????????????????????????
????????????????????????????????????????????????????????????
??????????????????????
>Neohymenopogon_parasiticus_ERR9883558
gcatgtggagcaaagtttcaagatgaacacttggatgagactgacgttgatgatgttgta
gtggctctggttaatttggctagaaaaggtgaagttgaagattatcaaagttcaaagaag
gaattcaaaattttcaaggaaaatcttgtttccttatgggacagtttggttgatgaatgt
caaaatggacctctatttgaccaggtcttgtttgacaaatgcatggactacataattgca
ttatcatgtactcctccaagagtttatcgtcagattgcttcattaatggggcttcagctt
gtcacgtccttcataaatgttgctaaaatgcttagcgcacagcgagaaactactcagagg
caactaaatgctgaaaagaaaaaaagaactgatgggccccgtgtggaatcacttaataag
aggctatccacgacacatgaaaggataactatgatagaggagatgatgcggaaactgttc
actgggttgtttgtgcatcgctaccgagatatcgatcctgatattcgaatgtcttgtatt
cagtctctgggtgtttggattttgtcatatccctccctgttccttcaggatttgtacttg
aaatatcttgggtggaccttaaatgacaaaagtgctggtgtgaggaaggcatctgttcat
gcacttcaaaatctttatgaagtagatgacaatgtgccctcccttggcctgtttacagaa
agattctacaagcggatgcttgaacttgctgatgatattgatatttctgttgcagtatgt
gctatagggcttgtgaaacaattattgagacatcaacttgttcctgatgaagaattaggt
tctttatatgacttattaatagatgacccaccagagatcaggcgtgcgattggggcacta
gtatatgatcatttgattgctcaaaagttcaacagttcccaatcaacagttgaaggtggt
gatgaggattcctcggaggttcatcttaatagaatgttgcagatactgcgtgaattctca
acagatcaaatacttagtacatacgtcattgatgatgtgtgggagtacatgagtgccatg
aaagattggaagtgtatcattagtatgctcttgaatgacaatccatccactgaactcagc
gatgtggatgccacgagcttgatacgactcatttgctcatccattaaaaaggcagtggga
gaaaggattgtgccagccactgataatagaaagcaatactaataacaggcgtgatataac
tattgccatgatgaagaactatcctctgcttttacgtaaattcatggctgacaaggcaaa
agtgccatatctgattgagatcattgttcatatgaatcttgaactttattctctaaagag
acaagagcagagtttcaagaatgctctccagcttattagagaagctttctttaagcatgg
tgaaaaggattctctgagatcttgcgtgaaagcttttagcttttgtgctacagagagtcg
aggagagttgcaagattttgctcaaaatcagttgaaagagatagcggatgagcttattag
cagacttaaatcagcaataaaa
>Oldenlandia_herbacea_ERR9883552
gcttgtggagcaaagcttccagatgaacttttggtagaaactgacgttgatgatgtagta
gtggatctggttaaattggctggaaaaggtgaagttgaagattatcaaagttcaaagaag
gaattcaaaattttcaaggaaaatcttatttccttgttggacagtttagttgttgagtgt
caaaacggacctctatttgaccaggtcttgtttgacaagtgcatggacttcataattgca
ttatcatgtactcctccaagagtttatcgtcagattgcttcattgatggggcttcaactc
gtcacatccttcataaatgttgcaaaaatgcttagctcacagcgggaaactactcagcgg
caactaaatgctgaaaagaaaaagaaaagtgatgggcctcgtgtggagtcacttaataag
aggctatccaccactcatgaaaggataactatgatagaggagatgatgcgcaaattgttc
actgggttgttcgtgcatcggtacagggatgtagatgctgatattcgaatgtcttgcatt
cagtctctgggtgtttggattttgtcatatccttctctattccttcaagatttatacttg
aaatatcttgggtggactttgaatgacaaaaacgctggtgtaaggaaggcttcagtccaa
gcacttcaaaatctatatgaagtggatgacaatgtgccctcccttggcctgttcacagaa
agattctataagcggatgcttgaacttgctgatgatattgacatttctgtgtcagtatgt
gccatagcactcgtgaaacaactgttgagacatcaacttgttcccgatgaagaattgggt
tctttatatgacttgttaatagattatccaccagagattaggcgtgcgattggggcctta
gtgcatgatcatttgattgctcagaagttcaacagttctcagtcaacaggtgaaggtggc
gatgatgattcatcaaaagttcatcttggtagaatgttgcagatactgcacgaatttgcc
acagatcaaatgcttagtatatatgttattgatgatgtgtgggagtacatggacgccatg
aaagattggaagtgcataatttctatgcttttggataacaacccatccactgaactcagt
aatgttgatgccactagcatgatacgactcatgtgctcatctgttaaaaaggcagtggga
gaaaggattgtgccagcccctgataacagaaagcagtatcaaaaaccggcatgacataac
tgttgctatgatgaagaactaccctctgcttttacgtaaattcatggctgacaaggaaaa
agttccatgtcttgttgaagtcattgttcatatggatcttgaactttattctaaaaagag
acaagatcag??????????????????????????????????????????????????
????????????????????????????????????????????????????????????
????????????????????????????????????????????????????????????
??????????????????????
>Paederia_ciliata_ERR9883513
gcatgtggagcaaagtttcaatatgaacttttggacgagactgatgttgatgatgtagtc
gtggctctcgtaaatttggctagaaaaggtgaagttgaagattatcaaagttcaaagaag
gaattcaaaaatttcaaggaaaatcttctctctttatgggacagtttagttgttgagtgt
caaaatggatctctatttgaccaggtcttgtttgacaaatgcatggattacataattgcg
ttatcatgtactcctcccagagtttatcgtcagattgcttcattgatggggcttcagctt
gtcacatcattcatacatgttgctaaaatgcttagcacccagagagaaactactcagagg
caactaaatgctgaaaagaaaaaaaaatctgatggtcctcgtgtatgatcactaaataag
aggctatccatcacacatgaaaggataactatgatggaggagatgataagcaagctgttc
actgggctgtttgtacaccgctacagagatatagatcctgatattcgaatttcttgcatt
cagtctctgggtgtttggattctgtcatatccctccctgttccttaaggatgtgtacttg
aaatatcttgggtggaccttgaatgacaaaagtgctgatgtaaggaaggcatctgtccat
gcacttcaaaatatttatgaagtagatgataatgtgccatcacttggcttgtttactgaa
agattctacaagcgcatggtagaactagctgatgacattgatatttctgtcgcagtatgt
gctataggactggtgaaacaactgctgagacaccaacttgttccagatgaagaattaggt
tctttgtatgacttattaatagatgatccaccagagatcaggcgtgcaattggggcacta
gtgtatgatcacttgattgctcaaaagttcaacagttcccaatcaacagttgaagatggc
aatgctgattcctcagaggttcatcttagtagaatgttgcagatactgcgcgaattttca
acagatccgatacttagtacatatgtcattgatgatgtgtgggagtacatgagtgcc???
???gattggaagtgtatcatttctatgctcttggatgacaatccatccacagaactcagt
gatgtggatgccacaagcttgatacgactcttctgctcatcagtgaaaaaggctgttgga
gaaagaattgtgccagccactgataatagaaagcagtactaataacaggcgtgatataac
tgttgctatgatgaagaactatccccttcttttacgtaaattcatggctgacagcactaa
agtgccatatctggttgagataattgttcatatgaatcttgaactttattctctaaagag
acaagagcagagtttcaagaatggtctccagcttattagagaagctttctttaagcatgg
tgaaaaggattgtctaagatcttgcgtgaaagcttttagcttctgttccacagacagtcg
aggagagttgcaagattttgcccaaaatcagctgaaagagatctcagacgaactt?????
??????????????????????
>Plocama_tinctoria_ERR9883529
gcatgtggagcaaagtttcaagatgaactcttggatgagactgatgttgacgatgtagta
gtggctctggtcaatatggctagaaaaggtgaagttgaagattatcaaagttcaaagaag
ggattcaaagttttcaaggaaaatctcatctccctatgggataatttagttgttgagtgt
caaaatggacctctatttgaccagatcttgtttgagaaatgcatggactacataattgca
ttatcatgtactcctccaagagtttatcgtcagattgcttcattactggggcttcagctt
gttacgtcgttcataaatgttactaaaatgcttagcgcacagcgagaaactactcagagg
caactaaatgctgaaaagaaaaaaagaaccgatggacctcgtgtggagtcactcgataag
agactgtccatgacacatgaaaggataactatgatagaggagatgatgcgtaagctgttt
actgggctgttcgtgcaccgttaccgagatatagatcctgatgttcgaatgtcatgcatt
cagtctcttggtgtttggattctgtcatatccctcactgttccttcaagatttgtacttg
aaatatcttgggtggaccttgaatgacaaaagtgctggtgtgaggaaggcatctgttcat
gcacttcaaaatctttatgaagtagatgacaatgtgccgtcccttggcctgtttacagaa
agattctacaagcggatgcttgagcttgctgatgatattgatatttctgtggcagtatgt
gctataggacttgtgaaacaactgctgagacatcaacttgttccagatgaagaattaggt
tctttgtatgacttattaatagatgatccaccagagatcaggcgtgcgattggggcacta
gtaaatgatcatttgattgctcaaaagttcaacagttcccagtcaacagttgaaggtggt
gatgatgattcctctgaggttcatcttagtagaatggtgcagatactgcgtgaatttgca
acagatcagatactaagtacatatgtcattgatgatgtgtgggagtacatgagtgcctt?
????????????????????????????????????????????????????????????
????????????????????????????????????????????????????????????
????????????????????????????????????????aataacaggcgtgatatcac
tattgctatgatgaagaactatcctctgctgttacgcaaattcatggctgataaggcaaa
agtgccatatcttgttgacatcatcgttcatatgaatcttgaactttattctctgaagag
acaagagcagagtttcaagaatgctctccagcttattagagaagctttttttaagcatgg
tgaaaaggattctctgagatcttgcgtgaaagcttttagcttctgtgctgctgagagtcg
aggagagttgcaagattttgcccaaaatcagttgaaagaaataactgatgagcttatt??
??????????????????????
