# Supplementary material for: Morphological and molecular evidence support the inclusion of Mycetia hainanensis in Mouretia (Rubiaceae)
Source: PhytoKeys. 2026 Feb 5;270:273–88. doi: 10.3897/phytokeys.270.180324 (PMC12902767; doi:10.3897/phytokeys.270.180324)
Supplement: Supplementary material 4 — Dataset of 315 nuclear genes used in this study [file phytokeys-270-273_article-180324__-s004.zip › Dataset 2/5018_filtered_aligned_trimmed.fasta]

>Rubia_peregrina_ERR5033650
????????????????????????????????????????????????????????????
????????????????????????????????????????????????????????????
????????????????????????????????????????????????????????????
????????????????????????????????????????????????????????????
???????????????????????????????????cagatcatactcacagttgcagaac
accacagcaatattgttccctggcaaactttggctcagaagactggtgctaatctcaaat
atgtgaacctcactgaggatgaagttgcagatgtggaaagtcttagaggaatgctctcta
agaaaacaaagttggttgtcatccaccatatctcaaatgtgctgcataatatcatatctt
ttgatgatatagtcagttgggcacatgatgttggtgcaaaagtgcttgtagatgcttgcc
agagtgtaccacacatggcggttgacgtgaggaaacttcgtaccgattttcttgttgctt
cttcccataagatgtgtggacctacaggcattggattcttgtatggtaagagtgagctat
taaatgccatgcctccttttttaggt??????????????????????????????????
????????????????????????????????????????????????????????????
????????????????????????????????????????????????????????????
????????????????????????????????????????????????????????????
????????????????????????????????????????????????????????????
????????????????????????????????????????????????????????????
????????????????????????????????????????????????????????????
????????????????????????????????????????????????????????????
???????????????????????????????????
>Theligonum_cynocrambe_ERR5033810
????????????????????????????????????????????????????????????
????????????????????????????????????????????????????????????
????????????????????????????????????????????????????????????
????????????????????????????????????????????????????????????
????????????????????????????????gatgtgatcattctcacagttgctgaac
accacagcaatattgttccctggcaatttctggctcagaagactggtgctattctcaagt
ttgtcagcctcactgaggatgaagttccagatgtgcaaaatctaagggaaatgctctcta
agaaaacaaaactggttgtcatccatcacatctcaaatgtgctagcttctatccttccaa
ttgaagatatagtcagttgggcacatgatgttggtgcaaaagtgctcgtagatgcttgcc
aaagtgttccccacatgccagttgatgtgagggaactccgtactgatttcgttgttgctt
cttcccataagatgtgtgggcctacaggcattgggttcttgtatggtaagagtgagctct
tgaataccatgcctccttttttaggtggtggagagatgatatctgatgtttttctggacc
attctacttatgctgaacccccttccaggtttgaggctgggacacctgcaattgccgaag
caattgggttaggagcaacaattgattatctatctggaatcggcatgcaacagatccatg
attatgaggta?????????????????????????????????????????????????
????????????????????????????????????????????????????????????
????????????????????????????????????????????????????????????
????????????????????????????????????????????????????????????
????????????????????????????????????????????????????????????
???????????????????????????????????
>Anthospermum_thymoides_ERR9883532
aagtgaatggctcaaaactagtgtatttggacaatgcggccacttcgcagaagccatatt
ccgttctaaaggctattcagaactattatgaatcttacaattccaatgttcatcgtggca
ttcattactt??????????????????????????????????????????????????
????????????????????????????????????????????????????????????
????????????????????????????????????????????????????????????
????????????????????????????????????????????????????????????
????????????????ggatgaagttccagatgtagaaaatctgaaggaaattctctcta
agaaaacaaaattggttgtcattcatcatatctcaaatgttctagcttcaatcctcccaa
tcagtgatatagtcagctgggcacatgatgttggtgcaaaagtgcttgtagatgcttgcc
aaagtgttccacacatggcggttgatgtgaggaaacttggtactgattttcttgttgctt
cttcccataagatgtgtgggcctacaggcattggattcttatatggtaagagtgagctct
tgaatgccatgcctccttttttaggtggtggagagatgatttctgatgttttcttggatc
attccacttttgctgaaccaccttccagatttgaggctggtacacctgcaattgccgaag
caattgggttaggagcaacaattgattatctatctggaatcggcatgcagcggattcatg
attatgaggttgagctggccaattacatgtacaagagcctttcttcaatacccggcgtgc
gaatttatggccctgcaccttcaggagaagttaagcgggcagctctatgttcgttcaatg
ttgaagatgttcaccctacagatattgccactttccttgaccaacag?????????????
????????????????????????????????????????????????????????????
????????????????????????????????????????????????????????????
???????????????????????????????????
>Argostemma_elatostemma_ERR9883520
????????????????????????????????????????????????????????????
????????????????????????????????????????????????????????????
????????????????????????????????tacgaactagcgagacagaaggttgcga
attttatcaatgcagcagaatccagggaaattgttttcacgagaaatgctactgaagcta
tcaatcttgttgcttactcatggggacttgctaactta??????????????????????
???????????????????????????????????????????????????????????t
ttgtgaaccttactgaggatgaagttccagatgtagaaaatctgaaggaaatgctctcta
tgaaaacaaaactggtcgtgatccatcatatctcgaatgttctagcttcaatcctcccaa
ttgatgatatagtcagttgggcacatgatgttggtgcaaaagtgcttgtagatgcctgcc
aaagtgttccacacatggctgttgatgtgaggaaacttggtacagattttcttgttgcat
cttcccataagatgtgtgggcctacaggcattggattcttatatggtaagagtgagctct
tgaatgccatgcctccttttttaggtggtggagagatgatatctgatgtttttttggatc
attccacttatgctgaacccccttccagatttgaggctggtacgccagcaattgccgaag
caattgggttaggagcaacaattgattatctatctgaaattggcatgcaacagatacatg
attatgaggtagagctggctaattatctgcacaagagtctttcttcagtacccaatgttc
gc??????????????????????????????????????????????????????????
???????????caccctaccgacattgcaacctttcttgatcaacagcatggtgtagctg
tgaggtctggtcaccactgcgctcagcctctccaccgctacctgggaataaatgcaagtg
ctcgtgctagccttcacttctacaacactgaggaggatgttgatgatttcattagtgcgc
ttaccgacacaattactttcctcacttctttcaaa
>Chamaepentas_hindsioides_ERR9883496
????????????????????????????????????????????????????????????
????????????????????????????????????????????????????????????
???????????agtgcaagggcgacggaggagtatgaactagccagacagaaggtggcaa
attttatcaatgcagcagaatctagggaaattgttttcacgagaaatgctactgaagcta
ttaatcttgttgcgtactcctggggactaactaacttgatcatactcacggttgctgaac
atcacagcaatattgttccctggcaaattgtagctcagaaaactggtgccaatctcaagt
ttgtgagcctaactgaggatgaagttccagatgtagaaaatctgaaggagatcctctcaa
agaaaacaaaactggttgtcatccatcatatctcaaatgtgctagctgccgtccttccaa
ttgatgatatagtcagctgggctcatgatgctggtgcaaaagttcttgtggatgcttgcc
aaagtgttccacacatggcagttgatgtgaggaaacttggagccgatttccttgttgcgt
cttcccacaagatgtgtgggcctacaggcattggattcttatatggtaagagtgagctct
tgaatgtcatgcctcctttcttaggtggtggagagatgatatctgatgtttttttggatc
attctacttatgctgaacctccttccagatttgaggctggtacacctgcaattgctgcag
caattgggttaggagcaacaattgattatttatctggaattggcatgcaacggatacatg
attatgaggtgcagctgtctaattacctctataagagtctgttttcagtccgtaatgttc
gcatctatggtcctgcaccttcagaagaagttaagcgggcagctttatgttccttcaatg
ttgaagatgttcaccctacagatattgcaacctttcttgaccaacag?????????????
????????????????????????????????????????????????????????????
????????????????????????????????????????????????????????????
???????????????????????????????????
>Clarkella_nana_ERR9883563
????????????????????????????????????????????????????????????
????????????????????????????????????????????????????????????
????????????????????????????????????????????????????????????
????????????????????????????????????????????????????????????
????????????????????????????????????????????????????????????
????????????????????????????????????????????????????????????
????????????????????????????????????????????????????????????
????????????????????????????????????????????gcttcaatcctcccaa
ttgatgatatagtcatttgggcacatgatgttggtgcaaaagtgcttctagatgcttgcc
aaagtgttccacacatggctgttgatgtgaagaaacttggtaccgattttcttgttgcat
cttcccataagatgtgtgggcctacaggcattggattcttatatggtaagagtgagctct
tgaatgccatgcctccttttttaggtgat???????????????????????????????
??????????????????????????agatttgaggctggtacgccggcaattgccgaag
caattgggttaggagcaacaattgattatctatctgaaattggcatgcaacggatacatg
attatgaggta?????????????????????????????????????????????????
????????????????????????????????????????????????????????????
????????????????????????????????????????????????????????????
????????????????????????????????????????????????????????????
????????????????????????????????????????????????????????????
???????????????????????????????????
>Coccocypselum_condalia_ERR9883533
aagtgggagaacgtgacttggtgtatttggacaatgctgcaacatcacaaaagccacagc
aagtccttgattgcttgcaagactactac???????????????????????????????
????????????????????????????????????????????????????????????
????????????????????????????????????????????????????????????
??????????????????????????????????????attatactcacggtcgctgaac
atcatagcaacattgttccctggcaacttgtagctcagaaaactggtgccagtctcaagt
ttgtgagccttactgaggatgaagttccagatgtagaaaatttaaaggaaatgctctctg
acaaaacaaaattggtgtcggtggtgcatgtttctaacactttgggttgtattaacccag
tgaaggaaatttgcgaaattgctcatcaacacggtgccaaagtcttaattgatgcttgcc
aaagtgttccacatatgccgatcaacgtgcagcaaattgactgcgactggttggtggcat
caagtcacaaaatgtgcggtcctaccgggatagggttcttgtatggtaagttagaactac
tgcgttccatgcctcctttcctaggtggtggcgaaatgattgctgatgtatttttagacc
gatctacttacgcagatttaccacataaatttgaagctggaacacctgcaatttgtgaag
cgatcgctctaggtgcggcagttgattatcttaatagcattggtatggataaaatttatg
cttatgaatctgaattg???????????????????????????????????????????
????????????????????????????????????????????????????????????
????????????????????????????????????????????cagcatggtgttgctg
taaggtctggtcaccactgtgctcagcccctccatcgttttctcggtataaatgcgagcg
cacgtgctagtcttcacttctacaacacgaaggaggatgtcgatgatttcattcgggctc
tcactgatacaattagtttcttcacatcttccaaa
>Cruckshanksia_pumila_ERR9883536
????????????????????????????????????????????????????????????
????????????????????????????????????????????????????????????
???????????agtgcgagggcgacagaggagtatgaactagccagaaggaaggtggcaa
gttttatcaatgcagcagagtctagggagatcgttttcacaagaaatgctactgaagcta
tcaatcttgttgcttactcttggggactaactaacttaa?????????????????????
????????????????????????????????????????????????????????????
?????????????????????????????????????????????????????????aaa
aaaaaactaaactggtcgtcatacatcatatttcgaatgtgctagcttcaatcctcccaa
ttaatgatatagtcagttgggcacatgatgttggtgcaaaagtgcttgtagatgcttgcc
aaagtgttccacacatggttgttgatgtgaggaaacttggtgctggttttcttgttgctt
cgtctcataagatgtgtgggcctacaggcattggatgcttatacggtagaagtgagctga
catgcctcctttcttagaacacaggtggtggagaaatgatatctgatgtatttttggatc
attccacttatgccgatcccccttccaggc??????????????????????????????
????????????????????????????????????????????????????????????
????????????????????????????????????????????????????????????
????????????????????????????????????????????????????????????
?????????????????????????????????????????????agcatggtgtagctg
taaggtccggtcaccattgtgctcagcccctccatcgttatctcgggataaatgcaagcg
cacgtgctagccttcacttttacaacactaaggaggatgtcgacgatttcattcgggctc
tcactgatacaattagtttcttcacttctttcaaa
>Cyanoneuron_cyaneum_ERR9883481
????????????????????????????????????????????????????????????
??gttctaaaggctattcagaactattacgaatcttataattccaatgttcatcgtggca
ttcattacttaagtgcgagggcgacggaggaatatgaactagccaggcagaaggtggcaa
attttatcaatgcagcagattctagggaaattgttttcaccagaaatgctactgaagcta
tcaatcttgttgcttactcttggggactaactaactt???????????????????????
????????????????????????????????????????????????????????????
????????????????????????????????????????????????????????????
???????aaaactggtcgtcatccatcatatctcaaacgtgctagcttcagtcctcccaa
ttgatgatatagtgagttgggcacatgatgttggtgcaaaagtgcttgtagatgcttgcc
aaagtgttccacacatggcggttgatgtgaggaaacttggtaccgattttcttgttgctt
cttcccataagatgtgtgggcctacaggcattggattcttatatggtaagagtgagctct
tgaatgccatgcctccttttttaggcggtggagagatgatatctgatgtttttttggatc
attccacttatgctgaacccccttccagatttgaggctggaacacctgcaattgccgaag
caattgggttaggagcaacaattgattatctatctggaattggcatgcagtggatacatg
attatgaggtagagctggctaattacctgtataaaagtctttcttcagtgcccaacgttc
gcatttatggtcctgcgccttcagaagaagttaaacgagcagctttatgttcgttcaatg
ttgaagatgttcaccctacagatattgcaacctttcttgaccaacagcatggtgtagctg
tgaggtctggtcaccactgtgctcagcctctccaccgttacctcggaataaatgcaagtg
ctcgtgctagccttcatttttacaacacgaaggaggatgttgatgatttcattcgggctc
tcactgatacaattagtttcttcacttctttcaaa
>Danais_nigra_ERR9883478
aagtgaatggctcaaaacttgtgtatttggacaatgcggccacttcgcagaagccaactc
atgttttaaaggctattcagaactattacgaaacttataattccaatgttcatcgtggca
ttcattacttgagtgcgagggcgacggaggagtatgaactagccaggcagaaggtggcaa
attttatcaatgcagcagaatccagggaaattgttttcacaagaaatgctactgaagcta
taaatcttgttgcttactcttggggactaactaactta??????????????????????
?????????????????????????????????????????????????????ctcaagt
ttgtgagccttaccgaggatgaagttccagatgtagaaaatctgaaggaaacgctctcta
agaaaacaaaactggtcgtcatccatcatatctcaaatgtgctcgcttcagttctcccaa
ttgatgacatagtcagttgggcacatgattttggtgcaaaagtgcttgtagatgcttgcc
aaagtgttccacacatggccgttgatgtgaggaaacttggtaccgattttcttgttgctt
cttcccataagatgtgtgggcctacaggcattggattcttatatggtaagagtgagctct
tgaatgccatgcctcctttcttaggtggtggagagatgatatctgatgtttttttggatc
attccacttatgctgaacccccttccaggc??????????????????????????????
????????????????????????????????????????????????????????????
????????????????????????????????????????????????????????????
????????????????????????????????????????????????????????????
?????????????????????????????????????????????agcatggtgtagctg
taaggtctggacaccactgtgctcagcctctccaccgttatctcggaataaatgcaagtg
cgcgtgctagccttcacttttacaacacgaaagaggatgtcgatgatttcattcgggctc
tcactgatacaataagtttcttcacttctttcaaa
>Dunnia_sinensis_ERR9883505
?????????????????????????????gacaatgcggccacttcgcagaagccaactc
ctgttttaaaggctattcagaactactacgaatcttataactccaatgttcaccgtggca
ttcattatttaagtgcgagggcgacggaggagtatgaactagccaggcagaaggtggcaa
attttatcaatgcagcagaatctagggaaattgttttcacccgaaatgctactgaagcta
tcaatcttgttgcttactcttggggactaactaactta??????????????????????
?????????????????ccctggcaacttgtagctcagaagactggtgctaatctcaagt
ttgtgagccttgctggggatgaagttccagatgtagaaaatctaaaggaaatgctctcta
agaaaacaaaactggtcgtcatccatcatatctcaaatgtgctagcttcactcctcccaa
ttgatgatatagtcagttgggcacatgatgttggtgcaaaagtgcttgtagatgcttgcc
aaagtgtcccacacatggcagttgatgtgaggaaacttggtaccgattttctagttgctt
ctgctcataagatgtgtgggcctacaggcattggattcttatatggtaagagtgagctct
tgaatgccatgcctccttttttagggggtggagagatgatatctgatgtttttttggatc
attccacttatgctgaacccccttccaggc??????????????????????????????
????????????????????????????????????????????????????????????
????????????????????????????????????????????????????????????
????????????????????????????????????????????????????????????
?????????????????????????????????????????????agcacggtgtagctg
taaggtccggtcaccactgtgctcagcctctccaccgttacctcggaataaatgcaagtg
ctcgtgctagccttcacttctacaacaccaaggaggatgttgatgattttattcgggctc
tcactgatgcaattagtttcttcacttcattcaaa
>Mouretia_larsenii_ERR9883550
????????????????????????????????????????????????????????????
?????ctaaaggctattcagaattattacgaatcttataattccaatgttcatcgtggcg
ttcattacctgagttggagagcgacggaggggtacgaactagccaggcagaaggtggcga
attttatcaatgcagcagaatctagggaaattgttttcaccagaaatgctactgaagcta
tcaatcttgttgcttactcatggggacttactaacttaatcatactcacagttgctgaac
accatagcaatattgttccctggcaacttgtagcccagaagactggtgccaatctcaagt
ttgtgagccttactgaggatgaagttccagatgtagaaaatctgaaggaaatgctttcga
caaaaacaaaactggtcgtgatccatcatatctcgaatgtgctagcgtcaatcctcccaa
ttgatgatatagtcagttgggcacatgatgttggtgcaaaagtacttctagatgcttgcc
aaagtgttccacacatggctgttgatgtgaggaaacttggtaccgattttcttgttgcat
cttcccataagatgtgtgggcctacaggcattggattcttatatggtaagagtgagctct
tgaatgccatgcctccttttttaggtggtggagagatgatatctgatgtttttttggatc
attccacttatgctgaacccccttccagg???????????????????????????????
????????????????????????????????????????????????????????????
????????????????????????????????????????????????????????????
????????????????????????????????????????????????????????????
????????????????????????????????????????????????????????????
????????????????????????????????????????????????????????????
????????????????????????????????????????????????????????????
???????????????????????????????????
>Mycetia_bracteata_ERR9883494
?????????????????????????????????????????acttcgcagaagcctactc
ctgttctaaaggctattcagaattattacgaatcttacaattccaatgttcatcgtggcg
ttcattacctgagttggagagcgacggaggggtacgaactagccaggcagaaggtggcga
attttatcaatgcagcagaatctagggaaattgttttcacgagaaatgctactgaagcta
tcaatcttgttgcttactcgtggggacttactaacttaatcatactcacagttgctgaac
atcacagcaatattgttccctggcaacttgtagctcagaagactggtgccaatctcaagt
ttgtgagccttactgaggatgaagttccagatgtagaaaatctgaagaaaatgctttcta
caaaaacaaaactggtcgtgatccatcatatctcgaatgtgctagcttcaatcctcccaa
ttgatgatatagtcagttgggcacatgatgttggtgcaaaagtgcttctagatgcttgcc
aaagtgttccacacatggctgttgatgtgaggaaacttggtaccgattttcttgttgcat
cttcccataagatgtgtgggcctacaggcattggattcttatatggtaagagtgagctct
tgaatgccatgcctccttttttaggtggcggagagatgatatctgatgtttttttggatc
attccacttatgctgaacccccttccaggc??????????????????????????????
????????????????????????????????????????????????????????????
????????????????????????????????????????????????????????????
????????????????????????????????????????????????????????????
?????????????????????????????????????????????agcatggtgtagctg
tgaggtctggtcaccactgcgctcagcctctccaccgttacctgggaataaatgcaagtg
ctcgtgctagccttcacttctacaacactaaggaggatgttgatgatttcattcaggcgc
tcaccgacacaattactttccttacttctttcaaa
>Mycetia_hainanensis_H401
????????????????????????????????????????????????????????????
????????????????????????????????????????????????????????????
????????????????????????????????????????????????????????????
????????????????????????????????????????????????????????????
????????????????????????????????????????????cttacagttgctgaac
accatagcaatattgttccctggcaacttgtagctcagaagactggtgccaatctcaagt
ttgtgagccttactgaggatgaagttccagatgtagaaaatctgaaggaaatgctttcga
cgaaaacaaaactggtcgtgatccatcatatctcgaatgtgctagcttcaatcctcccaa
ttgatgatatagtcagttgggcacatgatgttggtgcaaaagtgcttctagatgcttgcc
aaagtgttccacacatggctgttgatgtgaggaaacttggtaccgattttcttgttgcat
cttcccataagatgtgtgggcctacaggcattggattcttatatggtaagagtgagctct
tgaatgccatgcctccttttttaggtggtggagagatgatatctgatgtttttttggatc
attccacgtatgctgaacccccttccaggt??????????????????????????????
????????????????????????????????????????????????????????????
????????????????????????atctgtacaagagtctttcttcagtacccaatgttc
gcatctatggccctgcgccttcagaagaagtcaagcgagcagctttatgttcattcaatg
ttgaacacgttcaccctacagacattgcaacctttcttgatcaacagcacggtgtggctg
tgaggtctggtcaccactgcgctcagcctctccaccgttacctgggaataaatgcaagtg
ctcgtgctagccttcacttctacaacactaaggaggatgttgatgatttcattcaggcgc
ttaccgacacaattactttc???????????????
>Neohymenopogon_parasiticus_ERR9883558
????????????????????????????????????????????????????????????
????????????????????????????????????????????????????????????
????????????????????????????????tacgaactagccaggcagagggtggcga
attttatcaatgcagcggaatctagggaaattgttttcacgagaaatgctactgaagcta
tcaatcttgttgcttactcgtggggacttactaactta??????????????????????
??????????????????????????????????????aagactggtgccaatctcaagt
ttgtgagccttactgaggatgaagttccagatgtagaaaagctgaaggaaatgctttcta
cgaaaacaaaactggtcgtgatccatcatatctcgaatgtgctagcttcaatcctcccag
ttgatgatatagtcagttgggcacatgatgttggtgcaaaagtgcttctggatgcttgcc
aaagtgttccacacatggctgttgatgtgaggaaacttggtaccgattttcttgttgcat
cttcccataagatgtgtgggcctacaggcattggattcttatatggtaagagtgagctct
tgaatgccatgcctccttttttaggtggtggagagatgatatctgatgtttttttggatc
attccacttatgctgaacccccttccaggc??????????????????????????????
????????????????????????????????????????????????????????????
????????????????????????????????????????????????????????????
????????????????????????????????????????????????????????????
?????????????????????????????????????????????agcatggtgtagctg
tgaggtctggtcaccactgcgctcagcctctccaccgttacctgggaataaatgcaagtg
ctcgtgctagccttcacttctacaacactaaggaggatgttgatgatttcattcgggcgc
tcaccgacaca????????????????????????
>Oldenlandia_herbacea_ERR9883552
aagtgaatggctcaaaactcgtgtatttggacaatgcggccacttcgcataaaccaactc
atgttttaaaggctatccaaaactattacgaatatgctaattctaatgttcatcgtggta
ttcat???????????????????????????????????????????????????????
????????????????????????????????????????????????????????????
????????????????????????????????accttgatcatacttacggttgctgaac
atcacagcaatatagttccctggcaacttgtagctcagaaaactggtgcaaacctcaaat
ttgtgagccttacagaggaggaagttccagatgtagaaagtttgaaggaaatgctctcaa
agaagacaaagctggttgtcatccatcacatctcaaatgtgcttgcgtcaatcctcccaa
ttgatgatatagtcagttgtgcacatgatgttggcgctaaagtgcttgtagatgcttgcc
aaagtgttccacacatgccggtagatgtgaggaaacttggtgctgattttcttgttgctt
cttctcacaagatgtgtggacctacaggcgttggcttcttatatggtaagagtgagctct
tgaatgccatgccccctttcttaggtggtggagagatgatatctgaggtttttttggatc
attccactttcgctgaacccccttccagg???????????????????????????????
????????????????????????????????????????????????????????????
????????????????????????????????????????????????????????????
????????????????????????????????????????????????????????????
????????????????????????????????????????????????????????????
????????????????????????????????????????????????????????????
????????????????????????????????????????????????????????????
???????????????????????????????????
>Paederia_ciliata_ERR9883513
?????????????????????????????????????????acttcgcagaagccaactg
ctgttatagagtctattcagaactattatgaatcttataattccaatgttcatcgtggca
ttcattatctgagtgcaagggcaacagaggaatatgaactagccaggcagaaggtggcaa
attttatcaattcagcagaatcaagagaaattgttttcacaagaaatgctactgaagcta
tcaatcttgttgcttattcttggggactaactaactta??????????????????????
?????agcaatattgtaccctggcaacttgtggctcagaagactggtgccaatctcaagt
ttgttaaccttactgaggatgaagttccagatgtagaaaacctaaaggaaatgctctcta
agaaaacaaaactggttgtcctccatcatgtctcaaatatgctagcttcagtcctcccaa
ttggtgatatagtccgatgggcacatgatgttggcgcaaaagtgcttgtagatgcttgcc
aaagtgttccacacttgttggttgatgtcaggaaacttggtactgattttcttgtggctt
cttcgcataagatgtgtggacctacaggcattggattcttgtatggtaagagtgagctat
tgaatgatatgcctcctttcttaggtggaggggagatgatatctgatgtttttctggatc
attctacttatgctgaacccccttccaggg??????????????????????????????
????????????????????????????????????????????????????????????
????????????????????????????????????????????????????????????
??????????????????????????????ttagccgggcagctttatgttcattcaatg
ttgaagatgttcaccctacagatattgcaacctttcttgaccaacagcatggtgtagctg
taaggtctggtcaccactgtgctcagcctctccaccgttacctgggaataaacgcaagcg
ctcgggctagccttcacttttacaacacaaaggaggatgttgatgacttcattcgggctc
tcactgatacaattagtttcttcacttctttcaaa
>Plocama_tinctoria_ERR9883529
aagtgaatggctcaaaacttgtgtatttggacaacgcagcaacttcgcagaagccgagta
ttgttatagacgctattaggaactattatgaatcttataattccaatgttcatcgtggca
ttcattatttgagtgcgaaggcgacagaggagtatgaactagccaggcagaaggtggcaa
atttcatcaatgcagaagaatctagggaaattgtcttcacaagaaatgctactgaagcta
tcaatctcgttgcttactcttggggactaacaaacttaatcatactcacagttgctgaac
accacagcaatattgttccctggcaatttgtggctcagaagactggtgccaatctcaagt
ttgtgagcctcacaaaggatgaagttccagatgtggaaaatctaagggaaatgctctcta
agaaaacaaaactggttgtcatccatcatatctctaatgtgctagcttctgtccttccaa
ttgaagatatagtcagttgggcacatgatgttggtgcaaaagtgctcgtagatgcttgcc
aaagtgttccacacatgccggttgatgtgaggcaacttcataccgatttccttgttgctt
cttcccataagatgtgtgggcctacaggcattggattcttgtatggtaagagtgagctct
tgaatgccatgcctccttttctaggtggtggagagatgatatctgatgtttttctggacc
attctacttacgctgaacccccttccaggtttgaggctggtacgcctgcaattgctgaag
caattgggttaggagcaacaattgattatttatctggaattggcatgcaaaagatacatg
attatgagatagagctggctaattaccaatatcggggtctttcttcaatacccaatgttc
gcatttatggccctgcgccttcagaagaagttacacgagcagctttatgttcatttaatg
ttgagggtgtccaccctaccgatattgcaacctttattgaccaagagcatggtgtagctg
taaggtccggtcaccactgcgctcagcctctccaccggtttcttggtattaatgcaagcg
caagtgccagcctgcacttttacaacacgaaggaggatgttgacaatttcatt???????
???????????????????????????????????
