# Supplementary material for: Morphological and molecular evidence support the inclusion of Mycetia hainanensis in Mouretia (Rubiaceae)
Source: PhytoKeys. 2026 Feb 5;270:273–88. doi: 10.3897/phytokeys.270.180324 (PMC12902767; doi:10.3897/phytokeys.270.180324)
Supplement: Supplementary material 4 — Dataset of 315 nuclear genes used in this study [file phytokeys-270-273_article-180324__-s004.zip › Dataset 2/5032_filtered_aligned_trimmed.fasta]

>Rubia_peregrina_ERR5033650
????????????????????????????????????????????????????????????
????????????????????????????????????????????????????????????
?????????????????????gatctggattttgatcacaatgcaagacctccttcagtt
attactgaggaggttactgaatccttggaagaaataattaagaagagactgacattttgt
ttaaacacctgtgcgtaaagttggatgccttgtcacatttccacttcactccaaaaccgg
ttatagaagatatgtctatacaagccaatgtacctgccctggctatggaagagattgcac
cattggcagtctctgatgcagctatgctggctcccgaggaagttttttctggaaaaggag
atattaaagaagaaaaagagctaacacaagcggagaggaagaggagaagagcaaagaaga
aaaggaaattcaaa
>Theligonum_cynocrambe_ERR5033810
????????????????????????????????????????????????????????????
????????????????????????????????????????????????????????????
????????????????????????????????????????????????????????????
??????????????????????????????????????????gagcagg-------ttgt
ttaaagaactttgcttaaagttggatgctttgtctcatttccacttcactccaaaaccgg
tcatagaagatatgtctgtacaagccaatgttccggccctggctatggaagagattgcac
cattggcagtctctgatgcagctatgctggctcctgaggaggtctttgctggaaaaggag
atgttaaagaagaaaaagagctaacacaagctgaaagaaaaaggagaagagcaaagaaga
aaaggaaattcaaa
>Anthospermum_thymoides_ERR9883532
ctttcttctcatgagaacgaggttgcaaaaatccgttctacaatagagcagatggagaaa
gcaaacttggaaccaaagacctggactatgcaaggggaggtgactgctgctaaaagaccg
aagaacagtgcattggaagctgatcttgattttgagcgcaatgtaagaccacctccagtt
atcacagaggaggttactgcatctctggaagaaataattaaaaagaggatccttgattgt
ttaaagagctgtgcttaaagttggatgctctgtcacattttcacttcactccaaaaccgg
tcatagaagatttgtctatacaagccaatgtacctgcacttgctatggaagagattgcac
cattggcagtttctgatgctgccatgttggctcctgaggaagttttttctggaaaaggag
atgttaaagaagaaaaagagctaacacaatctgatagaaagaggagaagagcaaagaaga
aaagaaaattcaaa
>Argostemma_elatostemma_ERR9883520
ctttctactcatgagaaagagctcgagagacttcattctacaatagaacagatggagaaa
gcgaacttggaaccaaagacttggactatgcaaggggaggtaactgctgctaaaagacca
aagaacagtgcattggaagttgatcttgattttgagcacaatgtaagacctgctccagtt
atcacagaggaggttactgcatcattggaagaaataattcaaaagaggattcttga????
??????????gtgcttgaagttggatgctttgtcacatttccacttcactccaaaaccgg
tcatagaagatatgtctgtacaagccaatgtgcctgcccttgctatggaagagattgcac
cattggtggtctctgatgctgccatgctggctcctgaggaagtttttgctggaaaaggag
atgttaaagaagaaaaagagcttacacaagttgataggaagaggagaagagcaaagaaga
aaaga?????????
>Chamaepentas_hindsioides_ERR9883496
ctttcttctcatgagaaagagcttgaaaagctccgtcctacaatagagcagatggagaaa
gcaaacatggaacctaagacctggactatgcaaggggaggtaactgctgctaaaagacca
aagaatagtgcattagaagttgatcttgattttgagcacaatgtaagacctgctccagtt
atcacagaggaggttactgcatccctcgaagaaataatacaaaagaggatccttgattgt
ttaaagaactgtgcttaaagttggatgctttgtcacatttccacttcactccaaaaccgg
tgatagaagatatgtctatacaagccaatgtaccagcccttgctatggaagagattgcac
cattggcagtctctgatgcagccatgcttgctcctgaggaagtttttgctggaaaaggca
atgttaaagaagaaaaagagctaacacaagccgataggaagaggagaagagcgaagaaga
aaagaaaattcaaa
>Clarkella_nana_ERR9883563
ctttctactcatgagaaagagctcgaaaaacttcgttctacaatagaacagatggagaaa
gcgaacttggaaccgaagacttggactatgcaaggggaggtaactgctgctaaaagaccg
aagaacagtgcgttggaagttgatcttgattttgagcacaatgtaagacctgctccagtt
atcacagaggaggttactgcatcattggaagagataattcaaaagaggatccttgattgt
ttaaagaactgtgcttaaagttggatgctttgtcacatttccacttcactccaaaaccgg
tcatagaagatatgtctgtacaagccaatgtacctgcccttgctatggaagagattgcac
cattggcagtctctgatgccgccatgctggctcctgaggaagtttttgctggaaaaggag
atgttaaagaagaaaaagagcttacacaagctgataggaagaggagaagagcaaagaaga
aaagaaaatttaaa
>Coccocypselum_condalia_ERR9883533
ctttctactcatgagaaagagcttgaaaaacttcgttctacaatagaacagatggagaaa
gcaaacatggaaccaaagacctggactatgcaaggggaggtaactgctgctaaaagaccc
aagaacagtgcattagaagttgatcttgactttgagcacaatgtgagacctgctccagtt
atcacagaggaggttactgcatccctggaagaaataattcaaaagaggattgtggattgt
tcaaagaactgtccttaaagttggatgctttatcacatttccacttcactccgaaaccgg
ttatagaagatatgtctatacaagtcaatgtgcctgccctggctatagaagagattgcac
cattggcagtctctgatgcagccatgctggctcctgaggaagtttttgctggaaaagggt
atgttaaagaagaaaaagagctaacacaagctgataggaagaggaggagagcaaagaaga
aaagaaaattcaaa
>Cruckshanksia_pumila_ERR9883536
ctttctacccatgaaaaagaggttgagaatcttcgttctacaatagagcagatggagaaa
gcaaacttggaaccaaaaacctggactatgcaaggggaggtaactgctgctaaaaggcca
aataacagtgcattggaagttgatctttactttgagcacaatgtcagatctgctctagtt
atcacagagaaggttactgcatccctggaagaaataattcagaagagaattttgtattgt
tcaaagaactgtccttgaagttggatgctttatcacatttccacttcactccaaaaccgg
tcatagaagatatgtctatacaagccaatgtgcctgccctggctatagaagagattgcac
cattggcagtctctgatgcagccatgctagctcctgaggaagtttttgctggaaaaggag
atgtcaaagaagaaaaagagctaacacaagctgataggaagaggaggagagcaaagaaga
aaagaaagttcaaa
>Cyanoneuron_cyaneum_ERR9883481
ctttctactcatgagaaagagcttgaaaaactccattctacaatagagcagatggagaaa
gcgaacttggaaccaaagacttggactatgcaaggggaggtaaccgctgctaaaagacca
aagaacagtgcattggaagttgatctcgattttgagcacaatgtaagacctgctccagtt
atcacagaggagtttactgcatccctagaagaaataattcaaaagaggatccttga????
??????????gtgcttaaagttggatgctttgtcacatttccacttcactccaaaaccgg
tcatagaagatatgtctgtacaagccaatgcacctgccttggctatggaagagattgcac
cattggcggtctctgatgcagccatgctggctcctgaggaagtttttgctggaaaaggag
atgttaaagaagaaaaagagctgacacaagctgataggaagaggagaagagcaaagaaga
aaaga?????????
>Danais_nigra_ERR9883478
ctttctactcatgagaaagagcttgaaaatctccgttctacaatagagcagatggagaaa
gcaaacttggaaccaaagacctggaccatgcaaggggaggtaactgctgctaaacgacca
aagaacagtgcattagaagttgatcttgattttgagcacaatgtaagacctgctccagtt
atcacagaggaggttactgcatccctggaagaaataattcaaaagaggatccttgattgt
ttaaagaactgtgcttaaagttggatgctttatcacatttccacttcactccaaaaccgg
tcatcgaagatatgtctatacaagccaatgtacctgccctggctatggaagagattgcac
cattggcagtctctgatgcagccatgctggctcctgaggaagtttatgctggaaaaggag
atgttaaagaagaaaaagagctaacacaagttgataggaagaggagaagagcgaagaaga
aaagaaaattcaaa
>Dunnia_sinensis_ERR9883505
ctttctactcatgagaaagagattgaaaaactccgttctacaatagagcagatggagaaa
gcaaacttggaaccaaagacttggactatgcaaggggaggtaactgctgctaaaagacca
aagaacagcgcattggaagttgatcttgattttgagcacaatgttagacctgctccagtt
gtcactgaggagtttactgcatccctggaagaaatcattcaaaaaaggatcctcgattgt
ttaaagaactgtgcttaaagttggatgctttgtcacatttccacttcactccaaaaccgg
tcatagaagatatgtctgtacaagccaatgtacctgctctggctatggaagagattgcac
cattggcagtctctgatgcagccatgctggctcctgaggaagttttcgctggaaaaggag
atgttaaagaagaaaaagagctgacccaagctgataggaagaggagaagagcaaagaaga
aaagaaaattcaaa
>Mouretia_larsenii_ERR9883550
ctttctactcatgagaaagagctcgaaaaacttcgttctacaatagaacagatggagaaa
gcgaacttggaaccgaagacttggactatgcaaggggaggtaactgctgctaaaagacca
aagaacagtgcgttggaagttgatcttgattttgagcacaatgcaagacctgctccagtt
atcacagaggaggttactgcatcattggaagaaataattcaaaagaggatccttga????
??????????gtgcttaaagttggatgctttgtcacatttccacttcactccaaaaccgg
tcgtagaagatatgtctgtacaagccaatgtacctgcccttgctatggaagagattgcac
cattggcagtctctgatgccgccatgctggctcctgaggaagtttttgctggaaaaggag
atgttaaagaagaaaaagagcttacacaagctgataggaagaggagaagagcaaaaaaga
aacga?????????
>Mycetia_bracteata_ERR9883494
ctttctactcatgagaaagaggttgaaaaacttcgttctacaatagaacagatggagaaa
gcgaacttggaaccgaagacttggactatgcaaggggaggtaactgctgctaaaagacca
aagaacagtgcgttggaagttgatcttgattttgagcacaatgtaagacctgctccagtt
atcacagaggaggttactgcatcattggaagaaataattcaaaagaggatccttga????
??????????gtgcttaaagttggatgctttgtcacatttccacttcactccaaaaccgg
tcatagaagatatgtctatacaagccaatgtacctgcccttgctatggaagagattgcac
cattggcagtctctgatgctgccatgctggctcctgaggaagtttttgctggaaaaggag
atgttaaagaagaaaaagagcttacacaagctgataggaagaggagaagagcaaagaaga
aaaga?????????
>Mycetia_hainanensis_H401
ctttctactcatgagaaagaactcgaaaaacttcgttctacaatagaacagatggagaaa
gcgaacttggaaccgaagacttggactatgcaaggggaggtaactgctgctaaaagacca
aagaacagtgcattggaagttgatcttgattttgagcacaatgtaagacctgctccagtt
atcacagaggaggttactgcatcattggaagaaataattcaaaagaggatccttgattgt
ttaaagaactgtgcttaaagttggatgctttgtcacatttccacttcactccaaaaccgg
tcatagaagatatgtctgtacaagccaacgtacctgcccttgctatggaagagattgcac
cattggcagtctctgatgccgccatgctggctcctgaggaagtttttgctggaaaaggag
atgttaaagaagaaaaagagcttacacaagctgataggaagaggagaagagcaaagaaga
aaagaaaatttaaa
>Neohymenopogon_parasiticus_ERR9883558
ctttctactcatgagaaagagctcgaaaaacttcgttctacaatagaacagatggagaaa
gcgaacttggaaccaaagacttggactatgcaaggggaggtaactgctgctaaaagacca
aagaacagtgcgttggaagttgatcttgattttgagcacaatgtaagacctgctccagtt
atcacagaggaggttactgcatcattggaagaaataattcaaaagaggatccttgattgt
ttaaagaactgtgcttaaagttggatgctttgtcacatttccacttcactccaaaaccgg
tcatagaagatatgtctgtacaagccaatgtacctgcccttgctatggaagagattgcac
cattggcagtctctgatgccgccatgctggctcctgaggaagtttttgctggaaaaggag
atgttaaagaagaaaaagagcttacacaagctgataggaagaggagaagagcaaagaaga
aaagaaaatttaaa
>Oldenlandia_herbacea_ERR9883552
ctttctactcatgaaaaagagcttgaaaaactccgatctacaatagagcagatggagaac
gcaaacctggaaccaaagacctggactatgcaaggggagataactgctgttaaaaggcca
aaaaatagtgctttagaagttgatcttgattttgagcacaacattagacctgctccagtt
atcacagaggaggttactgcatccctggaagagataattcggaagaggatccttgattgt
ttaaagaattgtgcttaaagttggatgctttatcacatttccatttcgctccaaaaccgg
tcattgaagaaatgtctgtacaagccaatgtacctgccctggctatggaagagattgcac
cattggcagtgtctgatgctgccatgctggctcctgaagaagtttttgctggaaaaggag
atgtcaaagaagaaaaagagctaacacaagctgaaaggaagaggagaagagcaaagaaga
aaagaaaattgaaa
>Paederia_ciliata_ERR9883513
ctttctactcatgaaaaagaacttgaaaaactccgttctacaatagagcagatggagaaa
gcaaacttggaaccaaagacgtggactatgcaaggggaggtaactgctgctaaaagacca
aagaacagtgcattggaaaatgatcttgattttgaacgcaatgcaagacctcctccagtt
atcacagaggaggttactgcatccctggaagaaataattcaaaagaggatccttgattgt
tcaaagaactgtgcttaaagttggatgccttgtcacatttccacttcactccaaaaccga
taatagaagatatggctatacaagccaatgtacctgccctggctatggaagagattgcac
cgctggcagtttctgatgcagccatgctggctcctgaggaagtttttgctggaaaaggag
aaattaaagaagaaaaagagttaacacaagctgataggaagagaaaaagagctaagaaga
aaagaaaattcaaa
>Plocama_tinctoria_ERR9883529
ctttctactcatgaaaaggaacttgaaaaacttcgttctaccatcgaggagatggagaaa
gcaaacttggaaccaaagacttggactatgcaaggggaggtgactgctgctaaaagacca
aagaacagtgcattggaaactgatcttgattttgatcacaatgtaagacctgctccagtt
attactgaggaggttactgcatccttggaagaaataattaaaaagaggatccttgattgt
tcaaagaactgtgcttaaagttggatgctttgtcacatttccatttcactccaaaaccgg
tcatagaagacatgtctatacaagccaacgtacctgccctggctatggaagagattgcac
cattggcagtatctgatgtggccatgctggctcctgaggaagtttttgcgggaaaaggtg
atgttaaagaagaaaaagagctaacacaagctgataggaagaggagaagagcaaagaaga
aaaggaaattcaaa
