# Supplementary material for: Morphological and molecular evidence support the inclusion of Mycetia hainanensis in Mouretia (Rubiaceae)
Source: PhytoKeys. 2026 Feb 5;270:273–88. doi: 10.3897/phytokeys.270.180324 (PMC12902767; doi:10.3897/phytokeys.270.180324)
Supplement: Supplementary material 4 — Dataset of 315 nuclear genes used in this study [file phytokeys-270-273_article-180324__-s004.zip › Dataset 2/5034_filtered_aligned_trimmed.fasta]

>Rubia_peregrina_ERR5033650
cagttgatattggactttctgaatgagcttgttcaaaggccaacagttctcatcggcaac
tctgtcggaagtcttgcctgtctgattgctgctcaaaggtcgttgattcgaggactggtt
ctgctgaattgcgccggtggcatgaacaacaaggccattgtggatgattggaggatcaag
ctactcttacctcttctcttgtttatcgacttcttgctgaagcaaaggccgattgcctct
ttcatctttgagaaagccaagcaaagg?????????????????????????????????
????????????????????????????????????????????????????????????
????????????????????????????????????????????????????????????
????????????????????????????????????????????????????????????
????????????????????????????????????????????????????????????
????????????????????????????????????????????????????????????
?????????????????????
>Theligonum_cynocrambe_ERR5033810
cagttgatattggattttttgaatgaagttattcaaaggccaacagtacttattgggaac
tcagttggaagtctagcttgtgtagttgctactgccgggtccttgattcgaggactggtt
gtactaaattgtgctggcggcatgaacaacaaggctattgtggatgattggagaataaag
ctactttttcctcttctatggttgatcgacttcttactaaaccaaactctgattgcctct
tacatttttaataaagccaagcaaagg?????????????????????????????????
????????????????????????????????????????????????????????????
????????????????????????????????????????????????????????????
????????????????????????????????????????????????????????????
????????????????????????????????????????????????????????????
????????????????????????????????????????????????????????????
?????????????????????
>Anthospermum_thymoides_ERR9883532
cagttgatattggactttttgaatgaagttatacaaaggccaacagtacttatcggcaac
tcagttgggagtcttgcttgtctaattgagcaacgtcattccttgattcgagggcttgtt
ctactaaattgtgctggtggcatgaacaacaaggctattgtggatgattggagaataaag
ctacttttacctcttctatggttcattgacttcttactaaagcaaagaccgatcgcctct
tatatttttcataaagccaaggaaagagataatatcaggaacatcctactttcagtatat
ggtaacaaaggctttgtggatgaagtggaggta------------------gacgatggg
gcgcttgatgcttttgtttccattgtcacaggaccacctggtccaaatcctgttcagtta
ataccacatatcaatctacctgtcctggtgttatggggtgatcaagatctgttcacccca
ctagatggacctgttggcaaatacttctcctcaatagcttcagagctaccaaatatacat
ctcttcgttttggatggagttggacattgtcctcatgatgatagaccagatttagttcat
gcaaggctgcttccctggatt
>Argostemma_elatostemma_ERR9883520
cagttaatactggactttttgaatgaacttattcaaaggccaacagtacttattgggaac
tcggttggaagtcttgcttgtctaattgctactgccggttctttaattcgagggcttgtt
ctactaaattgtgctggtggcatgaacaacaaggctattgtggatgattggagaataaag
ctacttttaccccttttatggtttattgacttcttgctaaatcaaaggctgattgcctct
ttcatttttcataaagccaagcaaagagatactatcaggaaaatcttactgtcaatatat
ggaaacaaagcctgtgtagatgaggtggagataatcagggaacctgcagatgacgaaggg
gcactggatgcttttgtttctattgtcacaggaccacctggtccaaatcctgtgcagttg
ataccaaggatcagtctacctgtcctggtgctatggggtgatcaagatcctttcacccca
cttgatggacctgttggtaaatatttctcctcaatatctacggagctatcaaacttagat
ctcttcgttcttgatggagttggacattgccctcatgatgatagaccagatttagtccat
gcaaggctgcttccttggcta
>Chamaepentas_hindsioides_ERR9883496
cagttgatattggacttcttgaatgaacttattcaaaggccaacagtccttatcgggaac
tcagtcggaagtcttgcttgtctaatagctactgctggttccttgattcgagggcttgtt
ctactaaattgtgctggtggcatgaacaacaaggctattgtggatgattggaggataaag
ctactgttacctcttctatggtttgttgacttgttactaaatcaaagaccgattgcctct
tttatttttcttaaagccaaacaaagagataatatcaggaacatcttactgtcagtatat
ggaaacaaagggtctgtggacgaagtggagataatcagggaacctgcagaagatggaggg
gcactcgatgcatttgtttccatt????????????????????????????????????
????????????????????????????????????????????????????????????
????????????????????????????????????????????????????????????
????????????????????????????????????????????????????????????
?????????????????????
>Clarkella_nana_ERR9883563
????????????????????????????????????????????????????????????
?????????????????????????????????????????????attcgagggcttgtt
ctaataaattgtgctggtggcatgaacaacaaggctattgtggatgattggagaataaag
ctacttttaccccttttatggtttattgacttcttactaaagcaaagactgattgcctct
tttatttttaat????????????????????????????????????????????????
??????????????????????????????ataatcagggaacctgcagatgacgaaggg
gcacttgatgcttttgtttctattgtcacaggaccacctgggccaaatcctgtgcagttg
attccaaggatcagtctacctgtcctggtgctatggggtgataaagatccgttcacccca
cttgatggacctgttggtaaatatttctcctcaatatctacggagctatcaaacatagat
ttcttcgttcttgaaggagttggacattgccctcatgatgatagacccgatttagtccat
gcaaggctgcttccttggcta
>Coccocypselum_condalia_ERR9883533
cagttgatcttggacttcttgaatgaacttattcagaagccaacagtacttatcggcaac
tcgcttggaagtcttgcttgtttaattgctactgctggttccttgattcgagggcttgtt
ctactaaattgtgctggtggcatgaacaacaaggccattgtggatgattggagaataaag
ctactcttacctcttttatggtttactgacttgttactgaagcaaacactgattgcctct
tttatctttgaaaaagccaagcaaagagataatatcaggaacatcttactgtcagtatat
gaaaacaaagactctgtggatgaagtg?????????????????????????????????
????????????????????????????????????????????????????????????
????????????????????????????????????????????????????????????
????????????????????????????????????????????????????????????
????????????????????????????????????????????????????????????
?????????????????????
>Cruckshanksia_pumila_ERR9883536
?????????????????????????????????????????????????????????aac
tcagttggaagtcttgcttgtctaattgctactgctggttccttgattcgggggcttgtt
ttgctaaattgtgctggtggcatgaacaacaaggctattgtggatgattggagaataaag
ctactcttacctcttttatggtttattgacttcttactgaaccaaaaactggttgcctct
tttatctttgataaagccaagcaaagagataatatcaggaacatcttactctcagtatat
ggaaacaaagactctgtggat---gtgcagatcatcagggaacctgcagaggctgaaggg
gcacttgatgcttttgtttccattgtcacagggccaccaggtcctaaccctgttcagttg
ataccaaacgtgaaaaaaccagtactggtgctatggggtgatcaagatccattcacccca
cttgatggaccagttggtaaatatttctcatcaatacctaatcagctaccaaacatacat
ctctttgttttggatggtgttggacattgtcctcatgatgataggcctgatttagtccat
gcaaggctgcttccttggctc
>Cyanoneuron_cyaneum_ERR9883481
cagttgttattggactttttgaatgtacttattcaaaggccaacagtacttatcgggaac
tcagttggaagtcttgcttgtctaattgctactgctggttccttgattcgagggcttgtt
ctgctaaattgtgctggtggcatgaacaacaaggctattgtggatgattggagaataaag
ctacttttacctcttttatggtttattgacttcttactaaagcaaagactgattgcctct
tttatttttcataaagccaagcaaagagataatatcaggaacatcttgctgtcaatatat
ggaaacaaaggctctgtggatgaggtggagataatcagggaaccggcagatgacgaaggg
gcacttgatgcttttgtttccattgtcacaggaccacctggtccaaatcctgttcagttg
atgccaaatatcaatctacctgtcctggtcctatggggtgatcaagatccgttcacccca
cttgatggacctgttggtaaatatttctcctcaatagctacagaactaccaaatatagat
ctcttcgttctggatggagttggacattgtcctcatgatgatagaccagacttagtccat
gcaaggctgcttctttggctc
>Danais_nigra_ERR9883478
cagttgatattggactttttaaatgaacttattagaaggccaacagtacttattgggaac
tcagttggaagtcttgcttgtctaattgcttctgcaggttccttgattcgagggcttgtt
ctactaaattgtgctggtggcatgaacaacaaggctattgtggatgattggagaataaag
ctactgttacctcttttgtggtttattgacttctcactaaagcaaagactgattgcctct
tttatttttgataaagccaagcaaagagataatatcaggaacatcttactgtcaatatat
ggaaacaaaggctctgtggatgaagtggagataatcagggaacctgcagatgacgaaggg
gcacttgatgcttttgtttccattgtcacaggaccacctggtccaagtcctgttcagttg
ataccaaatatcaatctacctgtcctggtgctctggggtgatcaagatcggttcacccca
cttgatggacctgttggtaaatatttctcctcaatacctactgagcgaccaaacatacat
ctcttcgttctggatggggttggacattgtcctcatgatgatagaccagatttagtccat
gagaggctgctcccttggctt
>Dunnia_sinensis_ERR9883505
cagttgatattggactttttgaatgaacttattcaaagaccaacagtacttatcgggaac
tcagttggaagtcttgcttgtctaattgctactgctggttccttgattagagggcttgtt
ctactaaattgtgctggtggcatgaacaacaaggctattgtggatgattggagaataaag
ctacttttacctcttttatggttaattgacttcttactaaatcaaagactgattgcctct
tttatttttcataaagccaagcaaagagataatatcaggaacattttactgtcaatatat
ggaaacaaaggtgccgtggatgaagtggagataatcagggaacctgcagatgacgaagga
gcacttgaagcttttgtttccattgtcacaggaccacctggtccaaatcctgttcagttg
ataccaaatatcaatctgcccgttctggtgctatggggcgatcaagatccgttcaccccc
cttgatggacctgttggtaaatatttctcctcaatagctacaaagctaccaaacatggat
atcttcgttctggatggagttggacattgtcctcatgatgatagaccagatttagtccat
gcaaggctgcttccttggctc
>Mouretia_larsenii_ERR9883550
cagttaatactggactttttgaatgaacttattcaaaggccaacagtacttatcgggaac
tcggttggaagtcttgcttgtctaattgctactgcgggttctttgattcgaggggttgtt
ctactaaattgtgctggtggcatgaacaacaaggctattgtggatgattggagaataaag
ctacttttacccgttttatggtttattgacttcttactaaagcaaagactgattgcctct
tttatttttcagaaggccaagcaaagagatactatcaggaacatcttactgtcaatatat
ggaaacaaagcctgtgtggatgacgtggagataatcagggaacctgcagatgacgaaggg
gcacttgatgcttttgtttctattgtcacaggaccacctggtccaaatcctgtgcagttg
ataccaaagatcagtctacctgtcctggtgctatggggtgatgaagatccgttcacccca
cttgatggacctgttggtaaatatttctcctcaatatctacggagctatcaaacacagat
ctcttcgttcttgatggagttggacattgccctcatgatgatagaccagatttagtccat
gcaaggctgcttccttggctc
>Mycetia_bracteata_ERR9883494
cagttaatactggactttttgaatgaacttattcaaaggccaacagtacttatcgggaac
tcggttggaagtcttgcttgtctaattgctactgcgggttctttgattcgagggcttgtt
ctactaaattgtgctggtggcatgaacaacaaggctattgtggatgattggagaataaag
ctatttttaccccttttatggtttattgacttcttactaaagcaaagactgattgcctct
tttatttttcataaagccaagcaaagagatactatcaggaacatcttactgtcaatatat
ggaaacaaagcctgtgtggatgacgtggagataatcagggaacctgcagatgacgaaggg
gcacttgatgcttttgtttctattgtcacaggaccacctggtccaaatcctgtgcagttg
ataccaaggatcagtctacctgtcctcgtgctatggggtgatcaagatccgttcacccca
cttgatggacctgttggtaaatatttctcctcaatatctacggagctatcaaacatagat
ctcttcgttcttgatggagttggacattgccctcatgatgatagaccagatttagtccat
gcaaggctgcttccttggctc
>Mycetia_hainanensis_H401
cagttaatactggactttttgaatgaacttattcaaaggccaacagtacttatcgggaac
tcggttggaagtcttgcttgtctaattgctactgcgggttctttgattcgagggctagtt
ctactaaattgtgccggtggcatgaacaacaaggctattgtggatgattggagaataacg
ctacttttaccccttttatggtttattgacttcttactaaagcaaagactgattgcctct
tttatttttcataaagccaagcaaagagaaactatcaggaacatcttactgtcaatatat
ggaaacaaagcctgtgtggatgac---gagataatcagggaacctgcagatgacgaaggg
gcacttgatgcttttgtttcaattgtcacaggaccacctggtccaaatcctgtgcagttg
ataccaaggatcagtctacctgtcctggtgctgtggggtgatcaagatccgttcacccca
cttgatggacctgttggtaaatatttctcctcaatatctacggagctatcaaacatagat
ctcttcattcttgatggagttggacattgccctcatgatgatagaccagatttagtccat
gcaaggctgcttccttggctc
>Neohymenopogon_parasiticus_ERR9883558
cagttaatactggactttttgaatgaacttattcaaaggccaacagtacttatcgggaac
tcggttggaagtcttgcttgtctaattgctactgcgggttctttgattcgagggcttgtt
ctactaaattgtgctggtggcatgaacaacaaggctattgtggatgattggagaataaag
ctactgttaccccttttattgtttattgacttcttactaaagcaaagactgattgcctct
ttcatttttcataaagccaagcaaagagatactatcaggaacatcttactgtcaatatat
ggaaacaaagcctgtgtggatgacgtggagatcatcagggaacctgcagatgacgaaggg
gcacttgatgcttttgtttctattgtcacaggaccacctggtccaaatcctgtgcagttg
ataccaaggatcagtctacctgtcctggtgctatggggtgatcaagatccgttcacccca
cttgatggacctgttggtaaatatttctcctcaatatctacggagctatcaaacgtagat
ctcttcgttcttgatggagttggacattgccctcatgatgatagaccagatttagtccat
ggaaggctgcttccttggctc
>Oldenlandia_herbacea_ERR9883552
????????????????????????????????????????????????????????????
???????????????????????????????????????????????????gggctggtt
ttactaaattgcgccggcggaatgaacaataaggccatcgtcgatgactggaggattaaa
ctagttttgcctctgttatggttaattgatttcctattgaagcaaaaaccgattgccaat
ttcatattcagcaaagccaaggacggagagaacatcaggaacatcttacaatcggtgtac
gggaat??????????????????????????????????????????????????????
????????????????????????????????????????????????????????????
????????????????????????????????????????????????????????????
????????????????????????????????????????????????????????????
????????????????????????????????????????????????????????????
?????????????????????
>Paederia_ciliata_ERR9883513
cagttgatattggactttttgaatgaacttattcaaaagccaactgtacttattgggaac
tcagttgggagtcttgcttgtctaattgctactgccgattccttaattcaagggcttgtt
cttctaaattgtgctggtggcatgaacaacaaggctatagtggatgattggaggataaag
ttacttttaccacttttatggtttattgacttcttactaaagcaaagactgattgcgtct
tttatttttcaaaaagccaagcaaagagatactatcaggaacatcttactgtcaatatat
ggaaacaagggctctgtagatgaggtggagataatcagggaacctgcagaagatgaaggg
gcactggatgcttttgtttccattgttacagggccgcctggtccaaatcctgttaagttg
ataccaaaaatcaatctgcctgtcctggtgctttggggtgatcaagatccattcacccca
cttgatggacctgttggtaaatatttctcctcagttgctactgagctaccaaacatagat
ctcttcattcttgatggagttggacattgccctcatgatgatagaccagatttagtccat
gcaaggctgattccttggctc
>Plocama_tinctoria_ERR9883529
cagttgattttggattttttgaacgaagttattaaaagaccaacagtacttattgggaac
tcagttggaagtctagcttgtctaattgctactgctggctctttgattcgaggactggtt
ctactaaattgtgctggtggcatgaacaacaaggctattgtggatgattggagaataaag
ctacttctacctcttctgtggtttgttgacttcttactacaccaaagacccattgcctct
tatatttttcagaaagccaagcaaagagataatatcaggaacatcttactgtcagtctat
ggaaacaaaagctctgtggatgaggtggagataatcagggaacctgcagatgacgaaggg
gcacttgatgcttttgtttccattatcacaggaccacctggtcctaatcccgttcagttg
atgccagcagttgatctacctatcctggttctatggggtgatcatgattcattcacccca
cttgatggacctgttggtaaatatttctcctcaatagctacagagcgagcaaacatagat
ctgttagttcttgatggagtaggacattgccctcacgatgatagaccagatttggtccat
gcaaggctccttccttggctc
