# Supplementary material for: Morphological and molecular evidence support the inclusion of Mycetia hainanensis in Mouretia (Rubiaceae)
Source: PhytoKeys. 2026 Feb 5;270:273–88. doi: 10.3897/phytokeys.270.180324 (PMC12902767; doi:10.3897/phytokeys.270.180324)
Supplement: Supplementary material 4 — Dataset of 315 nuclear genes used in this study [file phytokeys-270-273_article-180324__-s004.zip › Dataset 2/5038_filtered_aligned_trimmed.fasta]

>Rubia_peregrina_ERR5033650
attcgacgtggtttagggggcgtagcactggttaaatggtcgccttctggagattattgc
tttgttgcaaaatttgatgggacattttatctctgggagacaagtacatggacatctgaa
acgtggtcctcg????????????????????????????????????????????????
????????????????????????????????????????????????????????????
????????????????????????????????????????????????????????????
???????????????????????????????????????????????????
>Theligonum_cynocrambe_ERR5033810
????????????????????????????????????????????????????????????
????????????????????????????????????????????????????????????
????????????????????????????????????????????????????????????
???????????????????????????????????????ttatgcagtaaaattgagaag
atagcatgggatgcgtcaggagagcgtttagctttgtcctacaaaaacggggatgatcag
tacaaaggtctcgtggcattgtacgacatcagaagaagccccttgatttca
>Anthospermum_thymoides_ERR9883532
attcgacgtggtttagggggcatatccctgatcaagtggtctccttctggagattacttc
tttgttgcaaaatttgatggaacattttatctctgggagacaaatacttggacatcagaa
acatggtcctcaggagcagcttgggatcctgatgggcgaatgatacttgttgctttctcc
gagtcttcaactttaggttctcttcactttgcatcaaagccgccaagtaaaattgaaaag
attgcatgggatgcctcaggcgagcgattagctttgtcatacagagatggggatgaccag
tacaaaggtctcgttgcattgtatgatgttagaagaacacccttgatatca
>Argostemma_elatostemma_ERR9883520
attcgacgcggtttagggggcatatcactgcttaaatggtccccttctggagattacttc
tttgttgcaaaatttgatggaacattttatctctgggagacaaatacttggacatcagaa
acatggtcctcaggagcagcatgggatcctgatgggcgaatgatacttattgctttctct
gagtcttcaacattaggttctcttcactttgcatcaaagccgccatcccta?????????
????????????????????????????????????????????????????????????
???????????????????????????????????????????????????
>Chamaepentas_hindsioides_ERR9883496
attcgacgtggtttagggggcatatcactgcttaagtggtctccttctggagattacttc
tttgttgctaaatttgatggaacgttttacctatgggagacaaatacttggacatcagaa
ccatggtcgtcaggagcaacatgggatcccgatggccgaatgatacttattgctttctct
gagtcttcaacattaggttctcttcactttgcatcaaagcctccatcactaattgaaaag
attgcatgggatgcttcaggagagcgattagctttgtcatacaaagatggggatgaccag
tacaaaggtcttgtggcattatatgatgttagaagaactcccttgatttca
>Clarkella_nana_ERR9883563
????????????????????????????????????????????????????????????
????????????agtgatggaacattttatctctgggagacaaatacttggacatcagaa
acatggtcctcaggagcagcatgggatcctgatgggcgaatgatacttgttgctttctct
gagtcttcaacattaggttctcttcactttgcatcaaagccgcca???????????????
????????????????????????????????????????????????????????????
???????????????????????????????????????????????????
>Coccocypselum_condalia_ERR9883533
attcgacgtggtttagggggcatatcactgcttaagtggtctccttctggagattacttc
tttgttgcaaaatttgatggaacgttttatctctgggagaccaatacttggacatcagaa
ccatggtcctcaggagcaacatgggatcctgatgggcgaatgatacttatagctttctcc
gagtcttcaacattaggttctcttcattttgcatcaaaaccaccatccctaattgagaag
attgcatgggatgcttcaggggagcgattagctttgtcatacaaagatggggatgagcaa
tacaaaggtcttgtggcattatatgatgtcagaagaagtcccttgatctca
>Cruckshanksia_pumila_ERR9883536
????????????????????????????????????????????????????????????
????????????????????????????????????????????????????????????
????????????ggagcaacatgggatcctgatggacaaatgatacttatagctttctct
gagtcttcgacattaggttctcttcactttgcatcaaaaccaccatccctaattgagaag
attgcatgggatgcttcaggagagcgattagctttgtcatacaaagaaggggatgaccag
tacaaaggtcttgtggcgttatatgatgttagaagaactcccttgatttca
>Cyanoneuron_cyaneum_ERR9883481
attcgacgtggtctggggggaatatcactgcttaaatggtctccttctggagattacttc
tttgttgcaaaatttgatggaacattttatctctgggagacaaatacttggacatcagaa
acgtggtcctca????????????????????????????????????????????????
?????????????????????????????????????????????agtaaaattgaaaag
attgcatgggatgcttcaggagagcgattagctttgtcatacagagatggggatgaccag
tacaaaggtcttgtggcattatatgatgttcgaagaactcccttgatttcc
>Danais_nigra_ERR9883478
attcgacgtggtttagggggcatatcactgctgaagtggtctccttctggagattacttc
tttgttgcaaaatttgacggaacattttacctttgggagacaaatacttggacatcagaa
ccatggtcctcaggagcaacatgggatcccgatggacgaatgatacttattgctttctct
gagtcttcaacattaggttctcttcactttgcatcaaagccgccatccctaattgaaaag
attgcatgggatgcttcaggagagcgattagctttgtcatacaaagatggggatgaacaa
tacaaaggtcttgtggcattatatgatgttagaagaactcccttgatttca
>Dunnia_sinensis_ERR9883505
attcgacgtggtttagggggcatatcactgcttaaatggtctccttctggagattacttc
tttgttgcaaaatttgatggaacgttttatctctgggagacaaatacttggacatcagaa
acatggtcctcaggagcagcgtgggatcctgatggccgaatgatacttattgctttctct
gagtcttcaacattaggttctcttcactttgcatcaaagccgccaagtaaaattgaaaag
attgcttgggatgcttcaggagaacgattagctttgtcatacagagatggggatgaccag
tacaaaggtcttgtggcattatatgatgttagaagaactcccttgatttca
>Mouretia_larsenii_ERR9883550
attcgacgcggtttagggggcatatcactgcttaaatggtctccttctggagattacttc
tttgttgcaaaatttgatggaacattttatctctgggagacaaatacttggacatcagaa
acatggtcctcaggagcagcatgggatcctgatgggcgaatgatacttattgctttctct
gagtcttcaacattaggttctcttcactttgcatcaaagccgccaagtaaaattgaaaag
attgcatgggatgcttccggggagcgattagctttgtcatacagagatggggatgaccag
tacaaaggtcttgttgcattatatgatgttagaagaactccgttgatttca
>Mycetia_bracteata_ERR9883494
attcgacgcggtttagggggcatatcactgcttaaatggtctccttctggagattacttc
tttgttgcaaaatttgatggaacattttatctctgggagacaaatacttggacatcagaa
acatggtcctca????????????????????????????????????????????????
?????????????????????????????????????????????agtaaaattgaaaag
attgcatgggatgcttccggggagcgattagctttgtcatacagagatggggatgaccag
tacaaaggtcttgttgcattatatgatgttagaagaactccgttgatttca
>Mycetia_hainanensis_H401
attcgacgtggtttagggggcatatcactgcttaaatggtctccttctggagattacttc
tttgttgcaaaatttgatggaacattttatctctgggagacaaatacttggacatcagaa
acatggtcctcaggagcagcatgggatcctgatgggcgaatgatacttattgctttctct
gagtcttcaacattaggttctcttcactttgcatcaaagccgccatcccta?????????
????????????????????????????????????????????????????????????
???????????????????????????????????????????????????
>Neohymenopogon_parasiticus_ERR9883558
attcgacgcggtttagggggcatatcactgcttaaatggtctccttctggagattacttc
tttgttgcaaaatttgatggaacattttatctctgggagacaaatacttggacatcagaa
acatggtcatcaggagcagcatgggatcctgatgggcgaatgatacttattgctttctct
gagacttcaacattaggttctcttcactttgcatcaaagcctccatccctaattgaaaag
attgcatgggatgcttccggggagcgattagctttgtcatacagagatggggatgaccag
tacaaaggtcttgttgcattatatgatgttagaagaactccgttgatttca
>Oldenlandia_herbacea_ERR9883552
attcgacgtggtttaggagggatatcactgcttaagtggtctccatatggagattacttc
tttgttgctaaatttgatggaacattttacctgtgggagacaaatacttggacatcagaa
acatggtcctcaggagtgtcatgggaccctgatggccgaatggtagtcattgctttctct
gagtctacaacattaggttcgcttcactttgcatcaaagccgccatccctaattgaaaag
attgcgtgggatgcttcaggagagcgattagtggtgtcatacaaaggcggggatgaccag
tacaaaggtcttctggcattatacgatgttagaagaactcccttgatttca
>Paederia_ciliata_ERR9883513
????????????????????????????????????????????????????????????
????????????????????????????????????????????????????????????
????????????ggagcagcatgggatcctgatggccgaatgatacttattgctttctca
gagtcttcaacattaggttctcttcactttgcatcaaagccaccatccctaattgaaaag
attgcgtgggatgcttcaggagagcgattagctttgtcatacagggatggggatgaccat
tacaaaggtcttgttgcattatatgacattagaagaactcctttgatttca
>Plocama_tinctoria_ERR9883529
attcgacgtggtttagggggaattgcactggttaaatggtctccttctggagattacttc
tttgttgcaaaatttgatggaacattttatctctgggagacaaatacttggacatcagaa
acatggtcctcaggagccgcatgggatcctgatgggcgaatggtacttatggctttctcc
gagtcttcaactttgggttctcttcactttgcttcaaagccaccaagtaaaattgaaaag
attgcatgggatgcttcaggagagcgattagctttgtcatacagagatggggatgagcag
tacaaagggcttgtggcattatatgatgttagaagaactcccttgatttca
