# Supplementary material for: Morphological and molecular evidence support the inclusion of Mycetia hainanensis in Mouretia (Rubiaceae)
Source: PhytoKeys. 2026 Feb 5;270:273–88. doi: 10.3897/phytokeys.270.180324 (PMC12902767; doi:10.3897/phytokeys.270.180324)
Supplement: Supplementary material 4 — Dataset of 315 nuclear genes used in this study [file phytokeys-270-273_article-180324__-s004.zip › Dataset 2/5064_filtered_aligned_trimmed.fasta]

>Rubia_peregrina_ERR5033650
atggtgaagctgatcagcgccgagggattcgagttcatcatccacaagaaggccgccatg
gtctctcagaccatccgcaac???????????????????????????????????????
????????????????????????????????????????????????????????????
??????????????????
>Theligonum_cynocrambe_ERR5033810
????????????atcagcgccgagggattcgagttcgtcatccacaagaaggccgccatg
gtctcccagaccatccgcaacatgctcacctctgggagttttgcggagacggagcacgga
gaagtgacgtttccggagatcagcaccattattctggagaaaatctgccagtatttctac
tggtctctt?????????
>Anthospermum_thymoides_ERR9883532
atggtcaaattgatcagcgccgaaggctttgaattcgtcatccacaagaaggccgccatg
gtctctcagaccatccgcaacatgctcacctctgggagttttgcggagacggaacacgga
gaagtgacattcccagagattagcaccacaattcttgagaaaatatgccagtacttttac
tggtctcttcaatatgcc
>Argostemma_elatostemma_ERR9883520
atggtgaagctgatcagcgctgagggcttcgaattcgtcatccataagaaggctgccatg
gtttctcagaccatccgcaacatgctcacctctgggagtttcgctgagacggaacatgga
gaagtgacatttccggagattagcaccactattctggagaaaatctgccagtatttttac
tggtctcttcaatatgcc
>Chamaepentas_hindsioides_ERR9883496
atggtgaagctgatcagcgccgagggctttgaattcgtcatccacaagaaggctgccatg
gtctctcagaccatccgcaacatgctcacttctgggagttttgctgagacggaacatgga
gaagtgacgtttccagagattagcaccactattctggagaaaatctgccagtatttttac
tggtcacttcaatatgcc
>Coccocypselum_condalia_ERR9883533
atggttaagctgatcagcgccgagggcttcgaattcgtcatccataagaaggctgccatg
gtttctcagaccatccgcaacatgctcacctctgg------ttcggagacggaacatggg
gaagtgacgtttccagagattagcaccactattcttgagaaaatctgccagtatttttac
tggtctcttcagtatgcc
>Cruckshanksia_pumila_ERR9883536
atggttaagctgatcagcgccgagggtttcgaattcgtcatccacaagaaggctgccatg
gtttctcagaccatccgcaacatgctcacctctgggagttttgcggagaccgaacatgga
gaagtgacgtttccggagattagcaccactattttggagaaaatctgccagtatttttac
tggtctcttcagtatgcc
>Cyanoneuron_cyaneum_ERR9883481
atggtgaagctgatcagcgctgagggcttcgaattcgtcatccataagaaagctgccatg
gtctctcagaccatccgcaacatgctcacctctggtcatccc------acggaacatgga
gaagtgacatttccggagattagcaccactattctggagaaaatctgccagtatttttac
tggtctcttcaatatgcc
>Danais_nigra_ERR9883478
atggtgaagctgatcagcgctgagggcttcgaattcgtcatccataagaaggctgccatg
gtctctcagaccatccgcaacatgcttacctctgggagttttgcggagacggaacatgga
gaagtgacgtttccagagattagcaccactattctggagaaaatctgccagtatttttac
tggtctcttcaatatgcc
>Dunnia_sinensis_ERR9883505
atggtgaagctgatcagcgctgagggctttgaattcgtcatccataagaaggctgccatg
gtctctcagaccatccgcaacatgctcacctctgggagttttgcggagacggaacatgga
gaagtgacatttccagagattagcaccactattctggagaaaatctgccagtatttttac
tggtctcttcaatatgcc
>Mouretia_larsenii_ERR9883550
atggtgaagctgatcagcgctgagggcttcgaattcgtcatccataaaaaggctgccatg
gtttctcagacaatccgcaacatgctcacctctgggagtttcgctgagacggaacacgga
gaagtgacatttccggagattagcaccactattctggagaaaatctgccagtatttttac
tggtctcttcaatatgcc
>Mycetia_bracteata_ERR9883494
atggtgaagctgatcagcgctgagggcttcgaattcgtcatccataagaaggctgccatg
gtttctcagaccatccgcaacatgctcacctctgggagtttcgctgagacggaacatgga
gaagtgacatttccggagattagcaccactattctggagaaaatctgccagtatttttac
tggtctcttcaatatgcc
>Mycetia_hainanensis_H401
atggtgaagctgatcagcgctgagggcttcgaattcgtcatccataaaaaggctgccatg
gtttctcagaccatccgcaacatgctcacctctgggagtttcgctgagacggaacatgga
gaagtgacatttccggagattagcaccactattctggagaaaatctgccagtatttttac
tggtctcttcaatatgcc
>Neohymenopogon_parasiticus_ERR9883558
atggtgaagctgatcagcgctgaaggcttcgaattcgtcatccataagaaggctgccatg
gtttctcagaccatccgcaacatgctcacctctgggagtttcgctgagacggaacatgga
gaagtgacatttccggagattagcaccactattctggagaaaatctgccagtatttttac
tggtctcttcaatatgcc
>Oldenlandia_herbacea_ERR9883552
atggtgaagctgatcagcgccgaaggcttcgaattcgtcatctctaagagagctgccatg
gtctctcagaccatccgcaacatgctcacttctgggagttttgctgagacagaacatgga
gaagttacgtttccggagattagcaccactattctggagaaaatctgccaatatttttac
tggtctcttcaatatgcc
>Paederia_ciliata_ERR9883513
atggtgaagctgatcagcgctgaggggttcgaattcgtcgtccataagaaggctgccatg
gtctctcagaccatccgcaacatgctcacctctgggagttttgccgagacggaacatgga
gaagtgacatttccagagattagcaccactattctggagaaaatctgccagtatttttac
tggtctcttcagtatgcc
