# Supplementary material for: Morphological and molecular evidence support the inclusion of Mycetia hainanensis in Mouretia (Rubiaceae)
Source: PhytoKeys. 2026 Feb 5;270:273–88. doi: 10.3897/phytokeys.270.180324 (PMC12902767; doi:10.3897/phytokeys.270.180324)
Supplement: Supplementary material 4 — Dataset of 315 nuclear genes used in this study [file phytokeys-270-273_article-180324__-s004.zip › Dataset 2/5090_filtered_aligned_trimmed.fasta]

>Rubia_peregrina_ERR5033650
????????????????????????????????????????????????????????????
????????????????????????????????????????????????????????????
????????????????????????????????????????????????????????????
????????????????????????????????????????????????????????????
???ggtgtgcggctgatgcacgaggcaggttacgaacttgggaacttagacgcaaccttg
attttgcagagaccgaaattgagccctcacaaggaggctatcagggctaatctgtgcgag
ctgatcggtgcagatccttcggtagttaatttgaaagcgaaaactcatgagaaggtcgat
agcctcggggagaataggagcattgctgcgcacacagtggtactcctt?????????
>Theligonum_cynocrambe_ERR5033810
????????????????????????????????????????????????????????????
?????????????????????????????????????????agtt???????????????
????????????????????????????tcttaggagctctaggtttaccctatatttga
catatttttc------ctgatcctaaatggaaaggcactgcttcttctgccttcatgaaa
gaagttgtgcggctgatgcacgaggcaggttacgaactgggaaatttagatgccacgttg
attttgcagagaccaaaattgagccctcacaaggaggccatcagggctaatctgtgcgag
ctgatcggtgcagatccttcggtagttaacttaaaagcgaaaactcatgaaaaggtcgac
agccttggggagaacaggagtattgctgcccacacagttgtactcctcatgaggaag
>Anthospermum_thymoides_ERR9883532
ctgccctttcgcgttggtcacggcttcgatcttcatcgcttggagcctggatatcctctc
atcatcggcggcataaatattcctcatgagagaggctgcgaggctcactccgatggtgat
gttttgctacactgcgtggtggatgcgattttgggcgctttgggtttaccggacatcggc
caaatatttccggatacggatccaaaatggaaaggcgctgcttcttctgtatttatgaaa
gaagcggtgcggctgatgcacgaggcaggttatgaacttggaaatttagatgccacattg
attttgcaaagaccgaaattgagccctcacaaggaggctatcagggctaacctgtgcgag
ctgattggtgcagatccttcagtagtaaatttaaaagcaaaaactcatgagaaggtggac
agccttggcgagaacaggagcatagctgcacacacagtggtactcctgatgaggaag
>Argostemma_elatostemma_ERR9883520
ctgcccttccgcgttggtcacggcttcgatcttcaccgtttggagcctgggtatcctctc
atcatcgggggcatagatattcctcatgatagaggctgcgaagctcactccgatggtgat
gttttgctacactgcgtggtggatgcgattttgggcgccttgggtttaccggatattggt
caaatctttccagatacggatcctaaatggaaaggcgcagcttcttctgtctttatgaaa
gaagccgttcggctgatgcacgaggcaggttatgaacttggaaatttagatgccacattg
attttgcagagaccaaaattgagccctcacaaggagactatcagggctaatctgtgtgag
ctgcttggtgcagatccttcagttgttaacttaaaagcaaaaactcacgagaaggtcgac
agccttggggagaataggagtattgctgcgcacacggtggtactccttatgaggaag
>Chamaepentas_hindsioides_ERR9883496
ctgcccttccgcgttggtcacggcttcgatcttcaccgtttggagcctggatatcctctc
atcatcggcggcataaatattcctcacgagagaggctgcgaagctcactccgatggtgat
gttttgctacactgcgtggtggatgcgattttgggcgctttgggtttaccggatatcggc
caaatctttccggatacggaccctaaatggaaaggcgctgcttcttctgtctttatgaaa
gaagccgtgcggctgatgcatgaggcaggttacgaacttggaaatttagatgccacattg
attctgcagagaccgaaattgagccctcacaaggaggctatccgggctaatctgtgcgag
ctgattggtgcagatccttcagttgttaatttaaaagcaaaaactcatgagaaggttgac
agccttggggagaacagaagcattgctgcacacacggtggtactcctcatgaggaag
>Clarkella_nana_ERR9883563
????????????????????????????????????????????????????????????
????????????????????????????????????????????????????????????
????????????????????????????????????????????????????????????
????????????????????????????????????????????????????????????
??????gttcggctgatgcatgaggcaggttatgaacttggaaatttagatgccacattg
attttgcagagaccaaaattgagccctcacaaggaggttatcaggggtaatctgtgtgag
ctgcttggtgcagatccttcagttgttaatttaaaagcaaaaactcacgagaaggtcgac
agccttggggagaataggagtattgctgcgcacacggtggtactccttatgaggaag
>Coccocypselum_condalia_ERR9883533
ttgcccttccgcgttggtcacggcttcgatcttcaccggttggagcctggatatcctctc
atcatcggcggcataaatattcctcatgacagaggctgtgaagctcactccgacggtgat
gttttgcttcattgcgtggtggatgcaattttgggcgctttgggtttaccggatatcggc
caaatctttccggatactgatcctaaatggaaaggcgccgcgtcttctgtttt???????
?????tgtgcggctgatgcatgaggcaggttatgaacttggaaacttagacgcgacattg
attttacaaaggccaaaattgagccctcacaaggaggctattagggctaatttgtgcgag
ctgcttggtgcagatccttcagttgttaatttaaaagcaaaaactcatgagaaggttgac
agccttggggagaataggagtattgctgcacacactgtggtactccttatgaggaaa
>Cruckshanksia_pumila_ERR9883536
ctgcccttccgcgttggtcacggcttcgatcttcatcggttggagcctggatatcctctc
atcatcggcggcataaatattccccatgagagaggctgtgaagctcattccgacggtaa?
????????????????????????????????????????????????????????????
????????????????????????????????????????????????????????????
?????cgtgcggctgatgcatgaggcaggttatgaacttggaaacttagacgccacattg
attttacaaaggccaaaattgagccctcacaaggaggctatcagggctaatctgtgccag
ctgcttggtgcagatccttcagttgttaatttgaaagcaaaaactcatgagaaggtcgat
agccttggggagaataggagtattgctgcacacacggtggtactccttatgaggaaa
>Cyanoneuron_cyaneum_ERR9883481
ctgcccttccgcgttggtcacggcttcgatcttcaccgtttggagcctggatatcctctc
atcatcggcggcataaatattcctcatgagagaggctgcgaagctcactccgatggtgat
gttttgctacactgcgtggtggatgcgattttgggcgctttgggtttaccggatatcggc
caaatctttccggacacggatcctaaatggaaaggcgctgcttcttctgtctttatgaaa
gaagccgtgaggctgatgcatgaggcaggttatgaacttggaaatttagatgctacattg
attttgcagagaccgaaattgagccctcacaaggaggctatcagggctaatctgtgcgag
ctgcttggtgcagatccttcagttgtcaatttaaaagcaaaaactcatgagaaggttgac
agccttggggagaataggagtattgctgcgcacacggtggtactccttatgaggaag
>Danais_nigra_ERR9883478
ctgcccttccgcgttggtcacggcttcgatcttcaccgattggagcctggatatcctctc
atcatcggcggcataaacattcctcatgaccgaggctgcgaagctcactccgatggtgat
gttttgttacactgcgtggtggatgcgattttgggcgctttgggtttaccggatatcggc
caaatctttccggatactgatcctaaatggaaaggcgctgcttcttctgtctttatgaaa
gaagccgtgcggctgatgcatgaggcaggttatgagcttggaaatttagatgccacattg
attttgcagagaccaaaattgagccctcacaaggaggctatcaggggtaatctgtgcgag
ctgcttggtgcagatccttcagtagttaatttgaaagcaaaaactcatgagaaggttgac
agccttggggagaataggagtattgctgcccacacggtggtactccttatgaggaag
>Dunnia_sinensis_ERR9883505
ctgcccttccgcgttggccacggcttcgatcttcaccgtttggagcctggatatcttctc
atcatcggcggcataaatattcctcatgagaggggctgcgaagctcactccgatggggat
gttttgctacactgcgtggtggatgcgattttgggcgctttgggtttaccggatatcggt
caaatctttccggatacggatcctaaatggaaaggcgctgcttcttctgtctttatgaaa
gaagccgtgcggctgatgcatgaggcaggttatgaacttggaaatttagatgccacattg
attttgcagagaccgaaattgagccctcacaaggaggctatcagggctaatctgtgcgag
ctgcttggtgcagatccttcagttgtcaatttaaaagcaaaaactcatgagaaggttgac
agccttggggaaaataggagtattgctgcgcacacggtggtactccttatgaggaag
>Mouretia_larsenii_ERR9883550
ctgcccttccgcgttggtcacggcttcgatcttcaccgtttggagcccgggtatcctctc
atcatcgggggcataaatattcctcatgacagaggctgcgaagctcactccgatggtgat
gttttgctacactgcgtggtggatgcgattttgggcgctttgggtttaccggatatcggt
caaatctttccggatacggatcctaaatggaaaggcgctgcttcttctgtctttatgaaa
gaagccgttcggctgatgcatgaggcaggttatgaacttggaaatttagatgccacgttg
attttgcagagaccaaaattgagccctcacaaggaggctatcaggggtaatctgtgtgag
ctgcttggtgcagatccttcagttgttaatttaaaagcaaaaactcacgagaaggtcgac
agccttggggagaataggagtattgctgcgcacacggtggtactccttatgaggaag
>Mycetia_bracteata_ERR9883494
ctgcccttccgcgttggtcacggcttcgatcttcaccgtttggagcctgggtatcctctc
atcatcgggggcataaatattcctcatgagagaggctgcgaagctcactccgatggtgat
gtgttgctacactgcgtggtggatgcgattttgggcgctttgggtttaccggatatcggt
caaatctttccggatacggatcctaaatggaaaggcgctgcttcttctgtctttatgaaa
gaagccgttcggctgatgcatgaggcaggttatgaacttggaaatttagatgccacattg
attttgcagagaccaaaattgagccctcacaaggaggctatcaggggtaatctgtgtgag
ctgcttggtgcagacccttcagttgttaatttaaaagcaaaaactcacgagaaggtcgac
agccttggggagaacaggagtattgctgcgcacacggtggtactccttatgaggaag
>Mycetia_hainanensis_H401
ctgcccttccgcgttggtcacggcttcgatcttcaccgtttggagcctgggtatcctctc
atcatcgggggcataaatattcctcatgacagaggctgcgaagctcactccgatggtgat
gttttgctacactgcgtggtggatgcgattttgggcgctttgggtttaccggatatcggt
caaatctttccggatacggatcctaaatggaaaggcgctgcttcttctgtctttatgaaa
gaagccgttcggctgatgcatgaggcaggttatgaacttggaaatttagatgccacattg
attttgcagagaccaaaattgagccctcacaaggaggctatcaggggtaatctgtgtgag
ctgctcggtgcagatccttcagttgttaatttaaaagcaaaaactcacgagaaggtcgac
agccttggggagaataggagtattgctgcgcacacggtggtactccttatgaggaag
>Neohymenopogon_parasiticus_ERR9883558
ctgcccttccgcgttggtcacggcttcgatcttcaccgtttggagcctgggtatcctctc
atcatcgggggcataaatattcctcatgagagaggctgcgaagctcactccgatggtgat
gttttgctacactgcgtggtggatgcgattttgggcgctttgggtttaccggatatcggt
caaatctttccggatacggatcctaaatggaaaggcgctgcttcttctgtctttatgaaa
gaagccgttcggctgatgcatgaggcaggttatgaacttggaaatttagatgccacattg
attttgcagagaccaaaattgagccctcacaaggaggctatcaggggtaatctgtgtgag
ctgcttggtgcagatccttcagttgttaatttaaaagcaaaaactcacgagaaggtcgac
agccttggggagaataggagtattgctgcacacacggtggtactccttatgaggaag
>Oldenlandia_herbacea_ERR9883552
cttcccttccgcgttggccatggctttgatcttcaccgtttggagcctggatatcctctc
atcatcggcggcatcaatattcctcacgacagaggctgcgaagctcactccgatggtgat
gttttgctgcactgcgtggtggatgcgattttaggtgctttgggattaccagatattggt
caaatcttcccggatacggatccaaaatggaaaggcgcggcttcttctgtcttcatgaaa
gaagctgtacggctgatgcacgaggcaggttacgaacttggaaacttagatgccacactg
attttgcagagaccgaaactgagccctcacaaggaggctatcagggctaacctgtgtgag
ctgcttggtgcagatccttcagttgtgaatctgaaagcaaaaacacatgaaaaggttgac
agtctgggagaaaaccggagtattgccgcgcacacagtggtactcctaatgaagaag
>Paederia_ciliata_ERR9883513
ctgcccttccgcgttggtcacggcttcgatcttcaccgtttggagcctggatatcctctc
gtcatcggaggcataaatattcctcatgagagaggctgcgaagctcactccgatggtgat
gttttgctacactgtgtggtggatgcgattttgggcgctttaggtttaccggatatcggt
caaatctttccggatacggaacccaaatggaaaggcgctgcttcttctgtgtttatgaaa
gaagccgtgcggctgatgcacgaggcaggctacgaacttggaaatttagatgccacattg
attttgcagagaccaaaattgagccctcacaaggaggctatcagggctaatctgtgcgag
ctgcttggcgcagatccttctgttgttaatttgaaagccaaaactcatgaaaaggttgac
agccttggggagaacaggagtattgctgcacacactgtggtactccttatgaggaag
>Plocama_tinctoria_ERR9883529
ctgcccttccgcgttggtcacggcttcgatcttcaccgtttggagcctggataccctctc
atcatcggcggcataaagattcctcatgagagaggctgcgaagctcattccgacggtgat
gttttgctacactgcgttgtggatgcgattttgggcgctttgggtttaccggatatcggc
caaatctttccggatacggatcctaaatggaaaggcgctgcatcttctgtctttatgaaa
gaagctgtgcggctgatgcacgaggcaggttatgaacttgggaatctagatgccacattg
attttgcagagaccaaagttgagccctcacaaggaggccatacgggctaatctgtgcgag
ctgattggtgcagatccctcagtagttaacttgaaagcgaaaacgcatgagaaggttgat
agccttggggagaacaggagtattgctgctcacacagtggtcctccttatgaggaag
