# Supplementary material for: Morphological and molecular evidence support the inclusion of Mycetia hainanensis in Mouretia (Rubiaceae)
Source: PhytoKeys. 2026 Feb 5;270:273–88. doi: 10.3897/phytokeys.270.180324 (PMC12902767; doi:10.3897/phytokeys.270.180324)
Supplement: Supplementary material 4 — Dataset of 315 nuclear genes used in this study [file phytokeys-270-273_article-180324__-s004.zip › Dataset 2/5116_filtered_aligned_trimmed.fasta]

>Anthospermum_thymoides_ERR9883532
??????ttagatggacctcgaagcagcgggaagagtattgcattggcaatgcttgttcat
tgggcccgtaatgaaggatggttggtgttttacgttcccaaaggaagagaatggactcat
ggaggattattttataaaaatcctctaacaggtttatgggatacccctgtgcaggcagca
aatgtccttcaggactttttaaagtataataaaaaa????????????????????????
????????????attccattaggggagggtgctggagctggatggttgaaggacgttgat
acagtgccagtgcctgaaggatctacactatatgacctggctcaaactggaatcaagcag
acacatgcttctgttggggtactaattcgattaagagaagagttattgcttgtggataaa
tatcctgtactttttgcagttgatcaatataacagttggttcacgttcactgagtatgag
gagcccgttactgttcgttcctgtcgtccaattcatgctagagacctcgtgaatgcgttt
aggtctatgatgcacaaggatctgatgatggtgggtgctttctcacattcaacagcagtc
ggaaaactgcgtgaagaattaccaaatgttcccccggattcccgtgtcattttctcccgt
tacagtttggatgaagctgcctctgtctgccattactatgccaggttttcggaggataac
tggaagaagatatattaccttgctaacggcaatggtgcagagattaggcgatta
>Argostemma_elatostemma_ERR9883520
attgtattagatggacctcgaagctgtgggaagagtattgcattggcaatgcttgttcat
tgggcccgtaatgaaggatggttggttttttatgttcccagaggaagagattggactcac
ggagaattcttttataaatgtcctcaaactggtttatgggacacccctgtgcaggcagca
aatatcctt???????????????????????????????????????????????????
????????????????????????????????????????????????????????????
????????????????????????????????????????????????????????????
????????????????????????????????????????????????????????????
????????????????????????????????????????????????????????????
????????????????????????????????????????????????gtgaatgcattt
aggtctatgatgcacaaggatctgatgatggtaggtgcattttcacattcaacggcagtc
ggaaaacttcgtcaagaattaccaaatgttccccccgacgcacgtataaatttatcccga
tacagtttagatgaagctgccactgtttgccattattatgccaggttttcagaggataac
tggaagaagatatattatcttgctaatggcaatggtacggagatcagg??????
>Chamaepentas_hindsioides_ERR9883496
attgtattagatggacctcgaagctgtgggaagagtattacactggcgatgcttgttcat
tgggcccgtagtgaaggttggttggttttttatgttcccaaaggaagagaatggactcat
ggaggattcttttataaaagtcctcaaacaggtttatgggacactcctgtgcaggcagca
aatacccttcaggagtttttaaagtataataagaaaactttggaagaactgcgctgcaaa
ataactgagcctattccattaggagagggcgctggtgttggatggatgaagggcggtgat
acgatgccagtgcctgaagaatctacactatatgacctggcccaaattggaattaagaag
acacatgcttctgttggagcactagttcgattaagagaagaattattgcttgtggataag
tatcctgtactttttgcaattgatcaatataacagctggttcacattcagtgagtatgag
gaacctgttactgttcgttcttgtcgtcaaattcatgccagagaactcgtgaatgcatat
aggtctatgatgaacaaggatctcatgatggtaggtgctctctcgcattcaacagcagtt
ggaaaactgcgtcaagaattaccaaatgttcccacagatgcccgctttaatttaccccgt
tacagtttggatgaagctgccacagtctgccattattacgtcaggttttcagaggataac
tggaagaagatatattatcttgccaatggcaatggtgcagagatgaggcagtta
>Coccocypselum_condalia_ERR9883533
attgtattagatggacctcgaagctgcgggaagagtattgctctggcaatgcttgttcat
tgggcccgtaatgaaggatggttagtattctatgttcccaaaggaaaagaatggactcat
ggaggattcttttataaaaattatcaaacagatttatgggacacccctgtgcaggcggca
aatattctttaggactttttgaagtataaccgaaacatgttggaagaattgcactgcaaa
ataaccgatcctattccattaggggagggtgctggtgttggattgttgaagggtgctgat
acaataccagtgcctgaaggatctacattatatgacctcgctcaatctggaattaaacag
acacatgcttctgttggagcactagttcggttaagagaagagttattgcttgtggataaa
tatcctgtactttttgcaattgatcaatataatagttggttcacgttcagtgagtttgag
gagcctgttactgttcgttcttgtcgtccaattcatgccaga------gtgaatgcatat
aggtgtatgatggaccaggatctgatgatggtcggtgctttttcgcattcaacagcagtt
ggaaaactgcgtcaagacttaccagatgttcccctagatacccgtataaatttaccccgt
tacagtgttgatgaagctgccactgtctgccattattatgtcaggttttcagaggaaagc
tggaagaagatatattaccttacgtatggcaatggtgcagagatgaggcagtta
>Cruckshanksia_pumila_ERR9883536
attgtattagatggacctcgaagctgcgggaagagtattgcactggcaatgcttgttcat
tgggcccgtaatgaaggatggttagtcttctatgttcccaaaggaagagaatggactcat
ggaggactcttttatcgaagtcttcagacagatttatgggacacccctgtgcaggcagca
aatatccttcag------------------------------------ctgcactgcaaa
ataactgatcccatttcattgggggagggtgctggagttggattgttgaagggtgctgat
acaatgccagtgcctgaaggatctacactatatgatctcgctcaatctggaattaagcag
acacatgcttctgttggagcactagttcgattaagagaagagttattgcttgtggataaa
tatcctgtactttttgcaattgatcaatataatagttggttcacgttcagtgagtatgag
gagcctgttactgttcgttcttgtcgtccaattcatgcccgagacctcgtgaacgcgttt
aggtctatgatggaccaggatctgatgatggtaggtgctttctcgcattcaacagcagtt
ggaaaactgcgtgaagacttaccaaatgttcccttagatacccgtattaatttaccccgt
tttagtttggatgaagctgccagcgtctgccattattatgtcagg???????????????
??????????????????????????????????????????????????????
>Cyanoneuron_cyaneum_ERR9883481
attgtattagatggacctcgaagctgtgggaagagtattgcattggcaatgcttgttcat
tgggcccgtaatgaaggatggttggttttctatgttccaaaaggaagagaatggactcat
ggaggattcttttataaaagtcctcgaacaggtttatgggacacccctgtgcaggcagca
aatatccttcaggactttttaaagtataatcaaaaaactttggaagaactgcactgcaaa
ataacggagcctattccattaggggagggtgctggtgttggatggttgaagggagttgat
acgatgccagtgcctgaaggatctacactatatgacctggctcaatctggaattaagcag
acacatgcttctgttggagcactagttcgattaagagaagagttattgcttgtagataaa
tatcctgtactttttgccattgatcaatataacagttggttcacgttcagtgagtatgag
gagcccgttactgttcgttcttgtcgtccaattcatgccagagacctcgtgaatgcattt
aggtctatgatgcacaaggatctgatgatggtaggtgctttctcgcattcaacagcagtc
ggaaaactgcgtcaagaattaccaaatgttccccaagatgcccgtatcaatttcccccgt
tacagtttggatgaagctgccgctgtctgccattattatgccaggttttcagaggataac
tggaagaaaatatattatcttgccaatggcaatggtgcagagatgaggcagtta
>Danais_nigra_ERR9883478
attgtattggatggacctcgaagctgtgggaagagtattgcattggcaatgcttgttcat
tgggcccgtaatgaaggatggttggttttttatgttcctaaaggaagagaatggactcat
ggaggattcttttataaaagtcctcgaacaggtttatgggacacccctgtgcaggcagca
aatatcctt---gactttttaaagtataataaaaaaactttggaagaactgtgctgcaaa
ataactgaacctattccactaggggagggtgccggtgttggatggatgaagggcgttgat
acgatgccagtgcctgaaggatctacactatacgacctggctcaatctggaattaagcaa
acacatgcttctgttggagcactagttcgattaagagaagagttattgcttgtagataaa
tatcctgtactttttgcaattgatcaatataacagttggttcacgttcagtgagtatgag
gagcccgttactgttcgttcttgtcgtccaattcatgccagagacctcgtgaatgcattt
aggtctatgatgcacaaggatctgatgatggtaggtgctttctcgcattcaacagcagtc
ggaaaactgcgtgaagaattaccaaatgttcccccagatgctcgcattaatttcccccgt
tatagtttggatgaagctgccactgtctgccattattatgtcaggttttctgaggataac
tggaagaagatatattatcttgccaatggcaatggtgcagagatgaggcagtta
>Dunnia_sinensis_ERR9883505
gttgtattagatggacctcgaagctgtgggaagagtgttgcattggcaatgctcattcat
tgggcccgtaatgaaggatggttggttttttatgttcccaaaggaagagaatggactcat
ggaggattattttataaaagtcctcaaacaggtttatgggacacccctgtgcaggcagca
????????????gactttttaaagtttaatcagaaaacattagaagaactgcactgcaaa
ataactgaccctattccattaggggagggtgctggtgttggaaggttgaagggcattgat
attatgccactgcctgaaggatctaccctgtatgacctggctcaatctggaattaagcag
acacatgcttctgttggagcgctagttcgattaagagaagagttattgcttgtggataaa
tatcctgtactttttgcaattgatcaatataacagttggttcacgttcagtgagtatgag
gagcctgttactgttcgttcttgtcgtccaattcacgccagagatctcgtgaatgcattt
aggtctatgatgcacgaggatctgatgatggtaggtgctttctcgcattcaacagcagtc
ggaaaactgcgtcaagaattaccaaatgttcctccagatgcccgtatcaatttcccccgt
tacagtttggatgaagctgccgcagtctgccattattatgccaggttttcagaggataac
tggaagaagatatattatcttgccaatggcaacggtgctgag????????????
>Mouretia_larsenii_ERR9883550
attgtattagatggacctcgaagctgtgggaagagtattgcattggcaatgcttgttcat
tgggcccgtaatgaaggatggttggttttttatgtccccaaaggaagagattggactcac
ggaggattcttttataaatgtcctcaaactggtttatgggacacccctgtgcaggca???
????????????gactttttaaagtataatcaaaaaactttggaagaactgcgctgcaaa
ataactgagcctattcgattaggggagggtgctggtgttggctggttgaaggccattgat
acaatgccagtgcctgaaggatttacgctatatgacctggctcaatctggaattaagcag
acgcatgcttctgttggagcactagttcgattaagagaagagtta???????????????
????????????????????????????????????????????????????????????
????????????????????????????????????????????????gtgaatgcattt
aggtctatgatgcacagggatctgatgatggtaggtgctttttcacattcaactgcagtc
ggaaaactgcgtcaagaattaccaaatgttccccccgatgcgcgtataaatttcccccga
tacagtttggatgaagctgccactgtctgccattattatgccaggttttcagaggataac
tggaagaagatatattatcttgctaatggcaatggtacggagatgaggcagtta
>Mycetia_bracteata_ERR9883494
??????ttggatggacctcgaagctgtgggaagagtattgcattggcaatgcttgttcat
tgggcccgtaatgaaggatggttggttttttatgtccccaaaggaagagattggactcac
ggaggattcttttataaacatcctcaaactggtttatgggacacccctgtgcaggcagca
????????????gactttttaaagtataatcaaaaaactttggaagaactgcgctgcaaa
ataactgagcctattcgattaggggagggtgctggtgttggctggttgaaggccattgat
acaatgccagtgcctgaaggatttacactatatgacctggctcaatctggaattaagcag
acacatgcttctgttggagcactagttcgattaagagaagagttattgcttgtggataaa
tatcctgtactttttgca??????????????????????????????????????????
????????????????????????????????????????????????gtaaatgcattt
aggtctatgatgcacagggatctgatgatggtaggtgctttttcacattcaacggcagtc
ggaaaactgcgtcaagaattaccaaatgtcccccctgatgcgcgcataaatttcccccga
tacagtttggatgaagctgccactgtctgccattattatgccaggttttcagaggataac
tggaagaagatatattatcttgctaatggcaatggtacggagatgaggcagtta
>Mycetia_hainanensis_H401
??????ttagatggacctcgaagctgtgggaagagtattgcattggcaatgcttgttcat
tgggcccgtaatgaaggatggttggttttttatgtccccaaaggaagagattggactcac
ggaggattcttttataaatgtcctcaaactggtttatgggacacccctgtgcaggcagca
????????????????????????????????????????????????????????????
????????????????????????????????????????????????????????????
????????????????????????????????????????????????????????????
????????????????????????????????????????????????????????????
????????????????????????????????????????????????????????????
????????????????????????????????????????????????????????????
????????????????????????????????????????????????????????????
????????????????????????????????????????????????????????????
?????????????????????????????????????????????ttttcagaggataac
tggaagaagatatattatcttgctaatggcaatggtacggagatgaggcagtta
>Neohymenopogon_parasiticus_ERR9883558
attgtattagatggacctcgaagctgtgggaagagtattgcattggcaatgcttgttcat
tgggcccgtaatgaaggatggttggttttttatgttcccaaaggaagagattggactcac
ggaggattcttttataaatgtcctcaaactggtttatgggacacccctgtgcaggcagca
aatatccttcaggactttttaaagtataatcaaaaaactttggaagaactgcactgcaaa
ataactgagcctattccattaggggagggtgctggtgttggctggttgaagggcattgat
acaatgcctgtgcctgaaggatttacactatatgacctggctcaatctggaattaaacaa
acgcatgcttctgttggagcactagttcgattaagagaagagtta???????????????
????????????????????????????????????????????????????????????
??????????????????????????????????????????????????????gcattt
aggtctatgatgcacaaggatctgatgatggtaggtgctttttcacattcaacagcagtc
ggaaaactgcgtcaagaattaccaaatgttccccccgatgctcgtataaatttcccccga
tacagtttggatgaagctgccactgtctgccattattatgccagg???????????????
tggaagaagatatattatcttgctaatggcaatggtacggagatgaggcagtta
>Oldenlandia_herbacea_ERR9883552
atcgtattagacggtcctcgaagctgtggaaagagtattgcgctggcaatgcttgtacat
tgggcccgtaatgaaggatggttggttttttatgttcccagaggaagagaatggactcat
ggaggtttcttctatagaagtcctcaaacaggtttttgggacactcctgtgcaggctgca
gatatactaaaggactttttaaagtataataaaaaaattttggaagaactacactgcaaa
ataactaaacctataccattaggagagggcgctggtgttggatggatgaagggtgttgat
acaatgccagtggctgaaggatctactctatatgacctagctgaatctggaattaagcag
acacatgcctctgttggagcactagttcgattaagggaagaattattgcttgtggataaa
tatcctgtactttttgctattgatcaatataacagttggttcacattcactgagtatgag
gagcctgttactgttcgctcttgccgtcccattcatgccagagaactagtgaatgcattc
aggtctatgatgcacaaggatctgatgatggtaggtgctttctcgcattcaacagcagtt
ggtaaactgcgtcaagagttaccagatgttcccgcagacacccgcattaatttaccccgt
tacagtttggatgaagctgccactgtttgccattattatctcaggttttcagaagataac
tggaagaagatatattatcttgccaatggcaatggtacagagatgaggcagtta
>Paederia_ciliata_ERR9883513
atcgttttagatggacctcgaagctgcgggaagagtattgtattggcgatgcttgttcat
tgggcccgtaatgaaggatggttggttttttatgttcccaatggaagagaatggactcat
ggaggattattttataaaagtcctcaaactggtttatgggacaccccggtgcaggcagca
aatgtccttcaggacttcttaaagtataataaagaaaccttggaagaactgccatgcaaa
atatctgagcctattcttttaggggagggtgctggtgttggatggttgaagggtgttgat
tcaatgccagtgcctgaaggatctacactatatgacctggctcaatctggaattaagcag
acacatgcttcggttggagtaatagttcgattaagagaggagttattgcttgtggata??
?????????????????????????aatataacagttggttcacattcagtgagtatgag
gagcctgtaactgtccgttcttgtcgtccaattcatgcccgagaactcgtgaatgcattt
aggtccatgatgaacaaggatctgatgatggtaggtgccttctcacattcaacagcagtt
gggaaactgcgtcaagaattaccagatgttcccctggatgcccgtatcaatgtcccccgt
tacagtttggatgaagctgccactgtctgccattattatgctaggttttctgaggataac
tggaagaagatatattatcttgccaatggcaatggtgcagagatgagacacttg
>Plocama_tinctoria_ERR9883529
??????ttagatggccctcgaagctgtgggaagagcattgcactggcaatgcttgttcat
tgggctcgtaatgaaggatggttggttttctatgttcccaaaggaagagaatggactcat
ggaggattattttataaaaatcctcaaacaggtttgtgggatacccctgtgcaggcagca
aatatccttaaggactttttaaagtataaccaaataacattggaagaactgcactgcaaa
ataactgagcctgttccactaggggagggtgctggtgttggatggttgaggggtgttgat
acgataccagtgcctgaaggatctaccctctatgatctggctcaatctggaatcaggcag
acacatgcttctgttggagttctagttcgattaagagaggagttattacttgtggataaa
tgtcctgtactttttgcaattgatcaatataacagttggttcacgttcagtgagtatggg
gagccaattactgttcgttcttgtcgtccaattcatgccagagagctggtgaatgcattt
aggtctatgatgcacaaggatctaatgatggtaggtgctttctcgcattcaacagcagtt
ggaaaactgcgtcaggaattgccaaatgttcctcaagatgcccgcatcaatttcccccgt
tacagtttggacgaagctgccactgtctgccattattatgccaggttctcggaggataac
tggaagaagatatattatcttgccaatggcaatggagcagagatgagagagtta
