# Supplementary material for: Morphological and molecular evidence support the inclusion of Mycetia hainanensis in Mouretia (Rubiaceae)
Source: PhytoKeys. 2026 Feb 5;270:273–88. doi: 10.3897/phytokeys.270.180324 (PMC12902767; doi:10.3897/phytokeys.270.180324)
Supplement: Supplementary material 4 — Dataset of 315 nuclear genes used in this study [file phytokeys-270-273_article-180324__-s004.zip › Dataset 2/5123_filtered_aligned_trimmed.fasta]

>Anthospermum_thymoides_ERR9883532
cgttggggtctgctgccgcccaaaaagttgcgagaatgtgcttggaaaaaactttacatt
cagcgagatgaagaagacatggtggagtttgttaggaactgtcctcctgaatttaaagag
tattacatacaaatgcaggcagcaaagagaagtcaggcacctctcccttctcaggta???
????????????????????????????????????????????????????????????
tgctctggggaaatatgtagttattttcatattggtgatgcttttatttgtgagaagaca
ggaaatgttcatgtttgtgatgacacttgcaaagaagttgtcgctgatcctgcaaatgaa
cttctggtttgtaccatatcaggccgctgttttgacagattact
>Argostemma_elatostemma_ERR9883520
cgatggggtcttcttccacccaaaaagttgcgagaatgtgcttggaaaaagctttacatt
cagagagatgaagaagacatggtggagttagttagaaactgtcacccagaatttaaagag
tattacatacagatgcaggcagcaaagagaagccaagcacctctcccttctcaggtagat
caagtttctacctggaagcgcagtagaggtctgactgataagatggttgcagatcatgct
tgctctggggaaacatgtagttattttcacattggtgatgcttttatctgtgagaagact
ggaaatgttcatgtttgtgatgatacttgcaaggaagttgttgcagatcctgcaaatgaa
cttttggtttgcaccatatcaggccgctgctttgacagattatt
>Chamaepentas_hindsioides_ERR9883496
cggtggggtctgctgcctcccaaaaagttgcgagaatgtgcttggaaaaagctttacata
cagcgagatgaagaagacatggaggagttagttaggaactgtccaccagaatttaaagag
tactacatacaaatgcaggcagcaaagagaagccaagcacctcttccttctcaggtagat
caagtttctatatggaagagcagtagaggcctgactgataaggtagttacagatcatgct
tgctctggggagacatgtagttattttcacattggtgatgctttcatctgtgagaagact
ggaaatgttcatgtttgtgatgatacttgcaaagaggttgttgctgatcctgcaaatgaa
cttctggtttgtaccatatcaggccgctgttttgacagattact
>Coccocypselum_condalia_ERR9883533
????????????????????????????????????????????????????????????
???cgggatgaagaagacatggtggagtttgttagaaactgtccaccagagtttaaagag
tattacatacaaatgcaggcggcaaaaagaagccaagcccctctcccttctcaggtagat
caagtttctatatggaaaagcagtagaggtctcactgataaggtggttccagatcatgct
tgctctggggaaacatgtacttattatcatattggtgatgctttcatttgtgagaagact
ggaaatgttcatgtttgtgatgacgcttgcaaagaagttgttgctgatcctgcaaatgaa
cttctggtgtgtaccatatcaggccgtt????????????????
>Cruckshanksia_pumila_ERR9883536
????????????????????????????????????????????????????????????
???cgggatgaagaagacatggtggagtttgtcagaaactgtccatcagagtttaaagag
tattacatacaaatgcagacggcaaaaagaagccaagcacctctcccttctcaggtggat
caagtttctatatggaagagcagtagaggcctgaccgataaggtggctccgaatcatgct
tgctcaggggacacatgtacttattatcatatcggtgatgttttcatctgtgagaagacc
ggaaacgttcatg???????????????????????????????????????????????
????????????????????????????????????????????
>Cyanoneuron_cyaneum_ERR9883481
cggtggggtctgcttccacccaaaaagttgcgagaatgtgcttggaaaaagctttacatt
cagcgagatgaagaagacatggtggagatagttaggaactgtccaccagaatttaaagag
tattacatacaaatgcagacagcaaagagaagccaagcacctctcccttctcaggtagat
caagtttctatatggaagagcagtagaggtctgactgataaagtggttgtagatcatgct
tgctctggggaaacatgtagttattttcatattggtgatgctttcatctgtgagaagact
ggaaatgttcatgtttgtgatgatacttgcaaagaagttattgctgatcctgcaaatgaa
cttctggtttgtaccatatcaggccgctgttttgacagattact
>Danais_nigra_ERR9883478
cggtggggtctgctgccacccaaaaagttgcgagaatgtgcttggaaaaagctttacatt
cagcgggatgaagaagacatggtggagttagttaggaactgtcccccagaatttaaagag
tactacatacaaatgcaggcagcaaagagaagccaagcacctctcccttctcaggtagat
caagtttctatatggaagagcagtagaggccttactgataaggtggttgcagatcatgct
tgctctggggaaacatgtagttattttcatattggtgatgctttcatctgtgagaagact
ggaaatgttcatgtttgtgatgatacttgcaaagaagttgttgctgatcctgcaaatgaa
cttctggtttgtaccatatcaggccgctgttttgacagattact
>Dunnia_sinensis_ERR9883505
cggtggggtctgcttcctcccaaaaagttgcgcgaatgtgcttggaaaaaactttacatt
cagcgagatgaagaagacatggtggagttagttagaaactgtccaccagaattcaaagag
tattacatacaaatgcaggcagcaaagagaagccaagcacctctcccttctcaggtggat
caagtttcaatatggaagagcagtagaggtttgactgataaggtggttgcagatcatgct
tgctctggggaaacatgtagttattttcatattggtgatgctttcatctgtgagaagact
ggaaatgttcatgtttgtgatgatacttgcaaagaagttgttgctgatcctgcaaatgaa
cttcttgtttgtaccatatcaggccgctgttttgacagattact
>Mouretia_larsenii_ERR9883550
cggtggggtcttcttacacccaaaaagttgcgagaatgtgcttggaaaaagctttacatt
cagagagatgaagaagacatggtggagttagttaggaactgtcctccagaatttaaagag
tattacgtacaaatgcaggcagcaaagagaagccaagcacctctcccttctcaggtagat
caagtttctacctggaagcgcagtagaggtcttactgataagatggttgcagatcatgct
tgctctggggaaacatgtagttattttcatattggtgatgcttttatctgtgagaagact
ggaaatgttcatgtttgtgatgatacttgcaaggaagttgttgcagatcctgcaaatgaa
cttttggtttgcaccatatcaggccgctgctttgacagattatt
>Mycetia_bracteata_ERR9883494
cggtggggtcttcttccacccaaaaagttgcgagaatgtgcttggaaaaagctttacatt
cagagagatgaagaagacatggtggagttagttaggaactgtcctccagaatttaaagag
tattacatacaaatgcaggcagcaaagagaagccaaacacctctcccttctcaggtagat
caagtttctacctggaagcgcagtagaggtcttactgataagatggttgcagatcatgct
tgctctggggaaacatgtagttattttcatattggtgatgcttttatctgtgagaagact
ggaaatgttcatgtttgtgatgatacttgcaaggaagttgttgcagatcctgcaaatgaa
cttttggtttgcaccatatcaggccgctgctttgacagattatt
>Mycetia_hainanensis_H401
cggtggggtcttcttccacccaaaaagttgcgagaatgtgcttggaaaaagctttacatt
cagagagatgaagaagacatggtggagttagttaggaactgtcctccagaatttaaagag
tattacatacaaatgcaggcagcaaagagaagccaagcacctctcccttctcaggtagat
caagtttctacctggaagcgcagtagaggtcttactgataagatggttgcagatcatgct
tgctctggggaaacatgtagttattttcatattggtgatgcttttatctgtgagaagact
ggaaatgttcatgtttgtgatgatacttgcaaggaagttgttgcagatcctgcaaatgaa
cttttggtttgcacaatatcaggccgctgctttgacagattatt
>Neohymenopogon_parasiticus_ERR9883558
cggtggggtcttcttccacccaaaaagttgcgagaatgtgcttggaaaaagctttacatt
cagagagatgaagaagacatggtggagttagttaggaactgtcctccggaatttaaagag
tattacatacaaatgcaggcagcaaagagaagccaagcacctctcccttctcaggtagat
caagtttctacctggaagcgcagtagaggtcttactgataagatggttgcagatcatgct
tgctctggggaaacatgtagttattttcatattggtgatgcttttatctgtgagaagact
ggaaatgttcatgtttgtgatgatacttgcaaggaagttgttgcagatcctgcaaatgaa
cttttggtttgcaccatatcaggccgctgctttgacagattatt
>Oldenlandia_herbacea_ERR9883552
cggtggggtctgctgcctcccaaaatgttgagagaatgtgcctggaaaaagctgtacatt
cagcgggatgaagaggacatggtcgagttagttcggagctgtccagcagaatttaaagag
tattacatacaaatgcaggcggcaaaaagaagccaagcacctcttccttctcaggtagat
caagtttcttcatggaaaaccagcagaggctttgctgataaggtggtttccgatcatgca
tgttctggggaaacatgtagttatttccatattggtgatgcttttatatgtgagaagact
ggaaatgttcatgtttgtggtgatacttgtaaagatgttgttgctgatcctgcaaatgaa
cttctggtttgtaccatatcaggccgctgtttcgacagattact
>Paederia_ciliata_ERR9883513
cggtggggtcttcttccacctaaaaagttgcgagaatgtgcttggaaaaagctttacatt
cagcgagatgaagaagacatggtggagttagttaggaactgcccaccagaatttaaggag
tattatattcaaatgcaggcagcaaagagaagccaagcgcctctcccatctcaggtagat
caagtttctacatggaagcgcagtcgaggtctcactgataaggtggttgcagatcatgct
tgctctggagaaacatgtagttattttcatattggtgatgctttcatctgtgagaagact
ggaaatgttcatgtttgtgatgatacttgcaaagaagttgtagctgatccagcaaatgaa
cttttggtttgtaccatatcaggccgctgttttgacagattact
>Plocama_tinctoria_ERR9883529
cggtggggcctgcttccacccaaaacgttgcgagaatctgcttggaaaaagctttacatt
cagcgagatgaagaagacatggtggagttagttaggaactgtccacccgaatataaagag
tattacatacaaatgcagacagcaaagagaagccaagcacctctcccttctcaggtagat
caagtttccacatggaagcgcaatagaggtctgactgacaaggtgtttgcagatcatgct
tgctctggggaaacatgtagttattttcatattggtgatgctttcatctgtgagaagact
ggaaatgttcatgtttgtggtgatacctgcaaagaagttgttgctgatcctgcaaatgaa
cttctggtttgtaccatatcaggccgctgttttgacagattact
