# Supplementary material for: Morphological and molecular evidence support the inclusion of Mycetia hainanensis in Mouretia (Rubiaceae)
Source: PhytoKeys. 2026 Feb 5;270:273–88. doi: 10.3897/phytokeys.270.180324 (PMC12902767; doi:10.3897/phytokeys.270.180324)
Supplement: Supplementary material 4 — Dataset of 315 nuclear genes used in this study [file phytokeys-270-273_article-180324__-s004.zip › Dataset 2/5131_filtered_aligned_trimmed.fasta]

>Rubia_peregrina_ERR5033650
ctgcggcccatgagtgattttggatttggaaagaagagcatttgggaaggcggggtggga
ctgtttctagtttcgggagcagttttgttggccctcagctttgcctggttgagggggttt
cagttgagatctaggttcaggaagtacttggctgtgtttgagtttgagcaggcttgcggg
atttgcaccggcacacctgttaggattcgaggagtgaatgtagggaatgtaattcgcgtc
aatccttctctcaaaagcattgaagctgtagttgaggttgatgatgagaagataattatt
ccaagaaattccttggttgaggttaaccagtctgggcttctcatggaaactttgattgat
attacaccaagggatcctttgccaactccttctaatggacctcttaacccggattgtgcc
aaagagggtctaattgtatgtgatcgtcaaaagatgaagggacaccaaggggtgagcttg
gatgcattggttggtattttcacacgccttgggcgtgaggttgaagaaatttgtatcgga
aatacatattcactggctctgcgagttacatctgtcattgaggaggctcagccgctcatt
>Theligonum_cynocrambe_ERR5033810
ttgcagccaatgagtgactttgggtttggaaagaagagcatttgggaaggtggggttggg
ctgtttctagtttctggggcagttttattggccctcagcttagcctggttgagagggttt
cagttgcggtctaggttcaggaagtacaagagcatttgggaagttaatcccgcttgtggg
atttgcaccgggacacctgttaggattcgaggagtgaacgttgggaatgtaattcgtgtt
aatccttctctgaaaagcattgaagcaatagtcgaggtggatgatgagaagataataatt
ccccgaaattcattggttgaggtgaaccagtctggacttctcatggaaactttgattgat
attacaccaagggatcctatacccagtccttctactgggcctcttaacccatattgtgtc
aaagagggtctaattgtttgtgatcgtcaaaagataaagggatcccaaggggtgagcttg
gatgcattggttggtatctttacccgccttggacgcgaggttgaagaaattggtgttgga
aatacctatttgttggctcagcgagttgcgtctgtcattgaagaagcacaaccgctcctt
>Anthospermum_thymoides_ERR9883532
ctgcggccattgagtgattttgggtttggaaagaagagcatttgggaaggtggggttggg
ctgtttctagtttcaggcgcagttttgttggccctaagcttagcctggttgagggggttt
cagttgcggtcgaggttcaggaagtacttggctgtgtttgagtttgaacaggcttgtgga
atatgcacagggacacctgttaggattcgaggggtgaatgttgggaatgtaattcgtgtt
aatccatccctcaaaagcatcgaagctgtagtggaggttgatgacgataagataataatt
ccccggaattcattggttgaggtgaaccagtctggacttctcatggaaactttgatcgat
atcactcctagggatcctatacccactccttccattgggccacttaacccggattgtgtc
aaagagggactaattgtatgtgatcgtcaaaggataaagggacgccaaggggtgagcttg
gatgcattggttggtattttcactcgcattggacgtgaggttgaagatattggtgttcga
aatacctattcattggctgagcgtgctgcatctgttattgaagaggcacaaccgctcctt
>Argostemma_elatostemma_ERR9883520
ctgcggccattgagtgactttgggtttggaaggaagagcatttgggaaggtggggttggg
ctgtttctagtatcaggcgcggttatgttggccctcagcttggcctggttgagggggttt
cagttgcggtcgaggttcaggaagtacttggctgtgtttgagtttgagcaggcttgtggg
atttgcactggaacaccggttaggattcgaggggtgaatgttgggagtgtaattcgtgtg
aatccctctctgaaaagcattgaagctgtagtcgaggttgatgatgataagataataatt
ccccgaaattcgttggttgaggtgaaccagtctggacttctcatggaaactttaattgat
attacaccaaaggatcctgttcccagtccttctacggggccacttaacccagattgtgtc
aaagagggtctaattgtgtgtgatcgtgaaaagataaagggacgtcaaggggtgagcttg
gatgcattggtcagtatttttactcgccttggacgtgaggttgaagaaatcggtgttgga
aatacctatttgttggctcagcgagttgcatccgttattgaggcggcgcaaccgctcctt
>Chamaepentas_hindsioides_ERR9883496
????????????????????????????????????????????????????????????
????????????????????????????????????????????????????????????
????????????????????????????????????????????????????????????
???????????????cctgttaggatccgaggggtgaatgttgggaatgtaatccgtgtt
aatccttctctcaaaagcattgaagctgtagtcgaggttgatgatgaaaatataataatt
cctcgaaattcattggttgaggtgaaccagtctggacttctcatggaaactttgattgat
attacaccaagggatcctatacccactccttctactggacctcttaacccagattgtgtt
aaagaaggtctaattgtatgtgaccgtcaaaggataaagggacatcaaggggtgagcttg
gatgcattggttggtattttcacccgccttggatgtgaggttgaagaaattggtgttgga
aatacctatttactggctgagcgagttgcatctgttattgaagaggcacaaccgctcctt
>Clarkella_nana_ERR9883563
ctgcggccattgagtgacttcgggtttggaaggaaaagcatttgggaaggtggggttggg
ctgtttctagtatcaggcgcggttatgttggccctcagcttggcctggttgaggagcttt
cagttgcggtcgaggttcaggaagtacttggctgtgtttgagtttgagcaggcttgtggg
atttgcactggaacaccggttaggattcgaggggtgaatgttgggaatgtaattcgtgtg
aaaccgtctctgaaaagcattgaagctgtagtcgag------gatgataagataataatt
ccccgaaattcgttggttgaggtgaaccagtctggacttctcatggaaactttaattgat
attacaccgaaggatcctatacccaccccttctacggggccacttaacccggagtgtgtc
aaagagggtctaattgtgtgtgatcataaaaagataaagggacgtcaaggggtgagcttg
gatgcattggtcggtatttttactcgccttgga???????????????????????????
????????????????????????????????????????????????????????????
>Coccocypselum_condalia_ERR9883533
cttcggccattgagtgactttggttttggaaaaaaaagcatttgggaaggtggggttggg
ctgtttctcgtttcaggcgcagttttgttggccctcagcttggcttggttgaggggtttt
cagttgaggtcgaggtttaggaagtacttggctgtgtttgagtttgagcaggcttctggc
atctgcactggaacccctgttagaattagaggggtaaatgttgggaatgtaattcgtgtt
aatccttccctcaaaagcattgaagctgtagttgaggttgatgatgataagataataatt
ccccgaaattcattggttgaagtgaatcagtctggacttctcatggaaactttgattgat
attacaccaagggatcctattcccaaaccttctaatgggcctctgaatccggattgtgtg
aaggagggtctaattgtatgtgaccggcaaaggataaaggggtatcagggagtgagcttg
gatgcactggttggtatttttactcgtctcggacgtgaagttgaagaaattggtattgca
aatacctattcattggctgagagagttgcattggttgttgaagaggcgcaaccgctcctt
>Cruckshanksia_pumila_ERR9883536
ctacggccgttgaatgactttggttttggaaaaaagagcatttgggaaggtggggttggg
ctgtttctagtttcaggtgcagttctgttagcccttagcttggcctggttgaggggtttt
cagttgaggtcgaggttcaggaagtacttggctgtgtttgagtttgagcaggcttgtggc
atctgcactgggacgcccgttaggattcgaggggtaaatgttgggaatgtaattcgtgtt
aatccttccctaaaaagcattgaagctgttgttgaggttgatgatgataagataataatt
ccccgaaattcattggttgaggtgaatcaatctggacttctcatggaaactttgattgat
gccatggctgaagat?????????????????????????????????????????????
????????????????????????????????????????????????????????????
????????????????????????????????????????????????????????????
????????????????????????????????????????????????????????????
>Cyanoneuron_cyaneum_ERR9883481
????????????????????????????????????agcatttgggaaggtggggttggg
ctgtttctagtttcgggcgcagttttgttggccctcagcttagcctggttgagggggttt
cagttgcggtcgagattcaggaagtacttggcggtgtttgagtttgagcaggcttgtggg
atttgcacagggacacctgttaggattcgaggggtgaatgttgggaatgtaattcgtgtt
aatccttctctcaaaagcattgaagctgtagtcgaggttgatgatgataagataatcatt
ccccgtaattcattggttgaggtgaaccagtctggacttctcatggaaactttgattgat
attacaccaagggatcctatacccactccttctactgggcctcttaaccaggattgtgtc
aaagagggtctaattgtatgtgatcgtcaaaagataaagggacaccaaggggtgagcttg
gatgcattggttggtatttttacccgccttggacgtgaggttgaagaaattggtgttgga
aatacctattcattggctgagcgagttgcatcagttattgaggaggcacaaccgctcacc
>Danais_nigra_ERR9883478
ctgcggccattgagtgactttggttttggaaggaagagcatttgggaaggtggggttggg
ctgtttctagtttctggtgcagttttgttggccctcagcttggcctggttgagggggttt
cagttgcggtcgaggttcaggaagtacttggctgtgtttgagtttgagcaggcttgtggg
atttgcacagggacacctgttaggattcgaggggtgaatgttgggaatgtaattcgtgtt
aatccttctcttaaaagcattgaagctttagtcgaggtcgatgatgataagataataatt
ccccgaaattcattggttgaggtgaaccagtctggacttctcatggaaactttgattgat
attacgccaagggatcctatacccacgccttctagtgggcctcttaacccagattgtgtc
aaagagggtctaattgtatgtgatcgtcaaaggataaagggacatcaaggggtgagcttg
gatgcattggttggtatttttacccgccttggacgtgaggttgaagaaattggtgttgga
aatacctattcattggctgagcgagttgcatccgttattgaagaggcacaaccgctcctt
>Dunnia_sinensis_ERR9883505
cttcggccattgagtgactttgggtttggagggaagagcatttgggaaggtggggtgggg
ctgtttctagtatcgggtgcagttttgctggccctcagcttagcctggttgagggggttt
cagttgcgatcgaggttcaggaagtacttggctgtgtttgagtttgagcaggcttgtggg
atttgcaccgggacacctgttaggattagaggggtgaatgttgggaatgtaattcgtgtt
aatccttctctcaaaagcattgaagctgtagtcgaggttgatgatgataaaataataatt
ccccaaaattcattggttgaggtgaaccagtctggacttcttatggaaactttgattgat
attacaccaagggatccaatacccactccttctactgggcctcttaatccggaatgtgtc
aaagagggtctaattgtatgtgatcgtcaaaagataaagggatatcaaggggtgagcttg
gatgcattggttggtatttttacccgcattggacgagaggttgaagaaattggtgttgca
aatacctattcattggctgagcgagttgcatcagttattgaagaggcacaaccgctcctt
>Mouretia_larsenii_ERR9883550
ctgcggccattgagtgacttcgggtttggaaggaagagcatttgggaaggtggggttggg
ctgtttctagtatcaggcacagttatgttggccctcagcttggcctggttgcgggggttt
cagttgcggtcgaggttcaggaagtacttggctgtctttgagtttgagcaggcttgtggg
atttgcactggaacaccggttaggattcgaggggtgaatgttgggaatgtaattcgtgtg
aatccctctctgaaaagcattgaagctgtagtcgaggttgatgatgataagataataatt
cctcgaaattcgttggttgaggtgaaccagtctggacttctcatggaaactttaattgat
attacaccaaaggatcctatacccactccttctacggggccacttaacccagattgtgtc
aaagagggtctaattgtgtgtgatcgtgaaaagataaagggacgtcaaggggtgagcttg
gatgcattggtcggtatttttactcgccttggacgtgaggttgaagaaattggtattgga
aatacctattcattggctcagcgagttgcatccgttattgaggaggcgcaaccgctcctt
>Mycetia_bracteata_ERR9883494
ctgcggccattgagtgacttcgggtttggaaggaagagcatttgggaaggtggggttggg
ctgtttctagtatcaggcgcggttatgttggccctcagcttggcctggttgagggggttt
cagttgcggtcgaggttcaggaagtacttggctgtgtttgagtttgagcaggcttgtggg
atttgcactggaacaccggttaggattcgaggggtgaatgttgggaatgtaattcgtgtg
aatccctctctgaaaagcattgaagctgtagtcgaggttgatgatgataagataataatt
ccccgaaattcgttggttgaggtgaaccagtctggacttctcatggaaactttaattgat
attacaccaaaggatcctatacccactccttctacggggccacttaacccggagtgtgtc
aaagagggtctaattgtgtgtgatcgtgaaaagataaagggacgtcaaggggtgagcttg
gatgcattggtcggtatttttactcgccttggacgtgaggttgaagaaatcggtgttgga
aatacctattcgttggctcagcgagttgcatccgttattgaggaggcgcaaccgctcctt
>Mycetia_hainanensis_H401
ctgaggccattgagtgacttcgggtttggaaggaagagcatttgggaaggtggggttggg
ctgtttctagtatcaggcgcggttatgttggctctcagcttggcctggttgcgggggttt
cagttgcggtcgaggttcaggaagtacttggctgtgtttgagtttgagcaggcttgtggg
atttgcactggaacaccggttaggattcgaggggtgaatgttgggaatgtaattcgtgtg
aatccctctctgaaaagcattgaagctgtagtcgaggttgatgatgataagataataatt
cctcgaaattcgttggttgaggtgaaccagtctggacttctcatggaaactttaattgat
attacaccaagggatcctatacccactccttctacggggccacttaacccggattgtgtt
aaagagggtctaattgtgtgtgatcgtgaaaagataaagggacgtcaaggggtgagcttg
gatgcattggtcggtatttttactcgccttggacgtgaggttgaagaaatcggtgttgga
aatacctattcgttggctcagcgagttgcatccgttattgaggaggcgcaaccgctcctt
>Neohymenopogon_parasiticus_ERR9883558
ctgcggccattgagtgacttcgggtttggaaggaagagcatttgggaaggtggggttggt
ctgtttctagtatcaggcgtggttatgttggccctgagcttggcctggttgagggggttt
cagttgcggtcgaggttcaggaagtacttggctgtgtttgagtttgagcaggcttgtggg
atttgcactggaacaccggttaggattcgaggggtgaatgttgggaatgtaattcgtgtg
aatccctctctgaaaagcattgaagctgtagtcgaggttgatgatgataagataataatt
ccccgaaattcgttggttgaggtgaaccagtctggacttctcatggaaactttaattgat
attacaccaaaggatcctatacccactccttctacggggccacttaacccggattgtgtc
aaagagggtctaattgtgtgtgatcgtgaaaagataaagggacgtcaaggggtgagcttg
gatgcattggtcggtatttttactcgccttggacgtgaggttgaagaaatcggtgttgga
aatacctattcgttggctcagcgagttgcatccgttattgaggaggcgcacccgctcctt
>Oldenlandia_herbacea_ERR9883552
ctaaagccattgagtgactatgggtttggaaagaagagcatttgggaaggtggggttggg
ttgtttctagtttcgggcacagttttgctggccctaagcctggcctggttgagggggttt
cagttgcgttctaggtttaggaagtacttggctgtgtttgagtttgagcaggcttgtggg
atttgtaccgggacgcctgttaggattcgaggggtgaatgttgggaatgtaatccgtgtt
aatccttctctgaaaagcattgaagctatagttgaggttgatgatgataagataattatt
ccgagaaattcattggttgaggtgaaccaatctggacttctcatggaaactttgattgat
attacaccaagggatcctataccaactccttcaatcgggcctcttaacccggattgtgtc
aaggaaggtctcattgtatgtgaccgacaaaaaataaagggacgtcaaggggtgagcctg
gatgcattggtgggtattttcacccgccttggacgtgaggttgaagaaataggtgttaaa
aatacatattcattggctgagcgagttgcatatgttattgaagatgcacaaccactcctt
>Paederia_ciliata_ERR9883513
ctgcggccattaagtgactttgggtttggaaggaagagcatttgggaaggtggggttgga
ctgtttctagtttcaggggcagttatgttggccctcagcttagcctggttgagggggttt
cagctgcaatcaagattcaggaagtacttggctgtgttcgaatttgagcaggcttgtggg
atttgcactggaacacctgtcaggattcgaggagtgaatgttgggaatgtaattcgtgtt
aatccttctctcaaaagcattgaagctatagttgaggttgatgatgagaagataataatt
ccccgtaattcattggttgaggtgaaccagtctggacttctcatggaaacattgattgat
atcacaccaaaggatccaatacccactccttctactgggcctcttaatccagattgtgtc
aaagaaggtctcattgtatgtgaccgtcaaaggataaagggttatcaaggagtgagcttg
gatgcattggttggcatttttacccgccttgggcgtgaggttgaagaaattggcattgca
aatacttattcattggctgagcgagttgcatctgttattgaggaggcacaacctctcctt
>Plocama_tinctoria_ERR9883529
ctgcagccaatgagtgactatgggtttggtaggaagagcatttgggaaggtggggttggg
ttgtttctagtttctggtgcagttttgttggccctcagcttagcctggttgagggggttt
cagttgcgctctaggttcaggaagtacttggccgtgtttgagtttgagcaggcttgtggg
atttgcaccggtacacctgttaggattcgcggggtgaatgttgggaatgtaattcgtgtt
aatccttctctgaaaagcattgaagctgtagtcgaggttgatgatgagaagaaaataatt
ccccgaaattcattggttgaggtgaaccagtctggccttctcatggaaactttgattgat
attacaccaagggatcctatacccactcctactactgggcctcttaactcagactgtgtc
aaagagggtcttattgtatgtgatcgtcaaaagataaagggacaccaaggggtgagtttg
gatgcattggttggtatttttacccgccttggacgtgaggttgaagaaattggtgttgga
aatacttattcattggctcagcgagttgcgtctgtcattgaggacgcacaaccgctcctt
