# Supplementary material for: Morphological and molecular evidence support the inclusion of Mycetia hainanensis in Mouretia (Rubiaceae)
Source: PhytoKeys. 2026 Feb 5;270:273–88. doi: 10.3897/phytokeys.270.180324 (PMC12902767; doi:10.3897/phytokeys.270.180324)
Supplement: Supplementary material 4 — Dataset of 315 nuclear genes used in this study [file phytokeys-270-273_article-180324__-s004.zip › Dataset 2/5138_filtered_aligned_trimmed.fasta]

>Rubia_peregrina_ERR5033650
gtattctcaaggggaaaactgccttctcctcttagacaattgcaaatggacttgagaaag
ttgatgcttccttttacagctctcaaactcaaggaaaaaaagagaaacaatctcaaggac
ttcctgaatgttgctgggcctatgggtgtcacacatttcgttatcgtatcgaaatcagat
tctggaccatatttgagggttgcaagaacacctcagggaccaacgcttactttcaagata
cacgaatactcattggcagctgatattgctcagtctcagcttcgcccaaggtgccctcaa
gatctgttcaagaattctcccttggta?????????????????????????????????
????????????????????????????????????????????????????????????
????????????????????????????????????????????????????????????
?????????????????????????????????????????????
>Theligonum_cynocrambe_ERR5033810
gtattttcaaggggaaagttgccttctcctcttagacaattgcaaatggacttgagaaag
ttgatgcttccttttactgctctcaaactcaaggaaaaaaagagaaacaatctcaaggac
tttctaaatgttgccgggcctatgggtgtcactcatttcctcatcgtatcaaaatcagaa
tctggaccacatttgagggttgcaagaactcctcagggaccaacccttactttcaagata
cacgaatacgca????????????????????????????????????????????????
????????????????????????????????????????????????????????????
????????????????????????????????????????????????????????????
????????????????????????????????????????????????????????????
?????????????????????????????????????????????
>Anthospermum_thymoides_ERR9883532
gtgttttcaaggggaaagttgcccgcttctcttaggcatttgcaaacggacttgagaaag
ttgatgcttccttttactgctctcaaactcaaggaaaaaagacgaaacaatctcaaggac
ttcttgaatgttgctgggcctatgggtgtcacacattttcttatgatatcaaaagcagaa
tctgcgccatacttgagggttgcaagaactccccagggaccaactcttactttcaagata
catgagtactctttggccgctgatatcgcgcaatctcagcttcgccctagatgccctcca
gatctcttcaagaatccccccttgattgtgctctctggttttggtactggtgagcagcat
ctcaagcttacaacaattatgttccagaacatttttcctgccattgacattaatactgtc
aatctttcatcttgccaaaggattgtgttgcttaattacaataaagagacaaagcttatt
gattttcggcattactcaataagattggcacctgtaggtgtttct
>Argostemma_elatostemma_ERR9883520
gtgtttgcaaggggaaagttgcctgcttctcttggacaattgcaaatggacttgagatag
ttgatgcttcc-tttagtgctctcaaactcaagggaaaaaaatgaaacaatctcaaggac
tttttgaatgttgctgggcctatgggtgtcacacat---cttatcgtatcaaaatcagat
tctgctccttatttgagggttgcaagaactcctcagggaccaactcttacattcaaga??
?acgaatactcattggcggctgatattgcacaatctcagcttcgcccaagatgctctcag
gatgttttcaagaattctcccttgattgtgctttctggttttggtactggtgagcagcat
ctaaagcttacaatgattatgttccagaacatttttcctgccattgacgtaaacactgtc
aagctttcaacttgccaaaggattgtgttgcttaattacaataaagagacaaagcttatt
gattttcggcattactcaataagattgcaacccgttggtgtttct
>Chamaepentas_hindsioides_ERR9883496
gtgttttctaggggaaagttgcctgctcctcttagacaattgcaaatggatttgagaaag
ttgatgcttccttttacagctcttaaactcagggagaaaaggcggaataatctgaaggac
tttctgaatgttgctgggcctatgggtgtcacgcatttccttatcgtatcaaagtcagga
tctacaccttccttgagggttgcaagaacccctcagggaccaactcttactttcaagata
catgaatactcattagcaactgatattgcacaagctcagctccgcccaagatgccctcaa
gatctttttaagaattctcccttgattgtgctctctggttttggtactggtgagcagcat
ctaaagcttacgacaattatgttccagaacatttttcctaccattgacgttaacactgtc
aagctttcatcttgccaaaggattgtgttgcttaattacaataaagagacgaagcttatt
gattttcggcattactctataagattgcaacctgttggtgtttct
>Coccocypselum_condalia_ERR9883533
gtgttttcaagaggaaagttgcctcctcctctaagacgattgcaaatggacttgagaaag
ttgatgcttccttttactgctcttaagcttagggaaaaaaagcgcaacaatctcaaagac
tttttgaatgttgctgggcctatgggtgtcacacatttcctcattgtatcaaaatcggat
tccggatcctccttgagggttgctagaactccccagggcccgactattactttcaagata
catgaatactcattggcttctgatattgtacaatctcagcttcgcccaagatgccctgaa
gatctttttaagaattctcccttg????????????????????????????????????
?????????????????????????????????????????????????????????gtt
aaactttcgtcttgccaaaggatcgtgttgcttaattacaataaagagacaaagcttatt
gattttcggcattactcaataagattgcaacctgttggtgtttcc
>Cruckshanksia_pumila_ERR9883536
????????????????????????????????????????????????????????????
?????????????????????????????????gaaaataagcggaacaatcttaaggac
tttctgaatgttgctgggccgatgggtgtcacacatttcctcattttatcaaaaatgaag
tctggaccctacttgagggttgcaagaactccccagggaccaactattactttcaaaata
cacgaatactcgttggctgctgatattacagaatctcagcttcgcccgagatgccctcaa
gatctttttaagaattctcccttgatggtgctttctggttttggtactggcgagcaacat
cttaagcttacgacgatcatgttccagaacatttttcctgccattgacgtgaacactgtc
aaactttcctcttgccaaagaatcgtgttgcttaattacaacaaagagacaaagcttatt
gattttcggcattactcaataagattacaacctgttggtgtttct
>Cyanoneuron_cyaneum_ERR9883481
gtgttttcaaggggaaagttgccttctcctcttagacaattgcaaatggacttgagaaag
ttgatgcttccttttactgcactcaaactcagggaaaaaaaacgaaacaatctcaaggac
tttttgaatgttgctgggcctatgggtgtcactcatttccttatcgtatcaaaatcagaa
tctgcgccttacttgagggttgcaagaactcctcaggggccaactctgactttcaagata
catgaatactcattggcagctgatattgcacaatctcagcttcgcccaagatgccctcaa
gatcttttcaagaattctcccttgattgtgctttctggttttggtactggtgagcagcat
ctaaagcttacaactattatgttccagaacatttttcctgccattgacataaacactgtc
aagctttcgtcttgccaaaggattgtgttgcttaattacaataaagagacaaagcttatt
gattttcggcattactcaataagattgcaacctgttggtgtttct
>Danais_nigra_ERR9883478
gtgttttcaaggggaaagttgcctgctcctattagacaattgcaaatggacatgagaaag
ttgatgctgccttttactgctctcaagctcagagaaaaaaaagggaacaatctcaaggac
tttttgaatgttgctgggcctatgggtgtcacgcattttcttatcgtatcaaaatcagaa
tctgcgccttacttgagggttgcaagaacgcctcagcgaccaactcttactttcaagata
cacgaatactcattggcagctgatattgcacaatctcagcttcgcccaagatgccctcaa
gatcttttcaagaattctcccttgattgtgctttctggttttggtactggtgatcagcat
ctaaagcttacaacgattatgttccagaatatttttcctgccattgacataaacactgtc
aagctttcgtcttgccaaaggattgtgttgcttaattacaataaagagacaaagcttatt
gattttcggcattactcaataagattgcaacctgttggtgtttct
>Dunnia_sinensis_ERR9883505
gtgttttcaaggggaaagttgccttctcctcttagacaattgcaaattgacctgagaaaa
ttgatgcttccttttactgctctcaaactcagggaaaaaaaacgaaacaaactcaaggac
tttctgaatgttgctgggcctatgggtgtcacacatttccttatcatattaaaatcagaa
tctgccccttacttgagggttgcaagaactccccagggaccaacttttactttcaagata
cgcgaatactcattggcagctgatattgcacaatctctgcttcgcccaagatgccctcat
gatcttttcaagaattctcccttgattgtgctttctggttttggtactggagagcagcac
ctaaagcttacaacgactatgttccagaacatttttcctagcattgacataaacactgtc
aagctctcgtcttgccaaaggattgtgttgcttaattacaataaagagacaaagcttatt
gattttcggcagtactcaataagattgcaagctgttggggtttca
>Mouretia_larsenii_ERR9883550
gtgttttcaaggggaaagttgcctgctcctcttagacaattgcaaatggacttgagaaag
ttgatgcttccttttactgcactcaaactcaaggaaaaaaaacgaaacaatctcaaggac
tttttgaatgttgctgggcctatgggtgtcacgcatttccttatcgtatcaaaatccgat
tctgccccttgtttgagggttgcaagaactcctcagggaccaactcttactttcaagata
catgaatactcattggcggctgatattgcacaatctcagcttcgcccaagatgccctcag
gatcttttcaagaattctcccttg????????????????????????????????????
????????????????????????????????????????????????????????????
????????????????????????????????????????????????????????????
?????????????????????????????????????????????
>Mycetia_bracteata_ERR9883494
gtgttttcaaggggaaagttgcctgctcctcttagacaattgcaaatggacttgagaaag
ttgatgcttccttttactgctctcaaactcaaggaaaaaaaacgaaacaatctcaaggac
tttttgaatgttgctgggcctatgggtgtcacgcatttccttatcgtatcaaaatcagat
tctgccccttatttgagggttgcaagaactcctcagggaccaactcttactttcaagata
catgaatactcattggcggctgatattgcacaatctcagcttcgcccaagatgccctcag
gatcttttcaagaattctcccttgattgtgctttctggttttggtactggtgagcagcat
ctaaagcttacaacgattatgttccagaacatttttcctgccattgacataaacactgtc
aaactttcaacttgccaaaggattgtgttgcttaattacaataaagagacaaagcttatt
gattttcggcattactcaataagattgcaacccgttggtgtttct
>Mycetia_hainanensis_H401
????????????????????????????????????????????????????????????
????????????????????????????????????????????????????????????
????????????????????????????????????????????????????????????
??????ccttatttgagggttgcaagaactcctcagggaccaactcttactttcaagata
cgtgaatactcattggcggctgatattgcacaatctcagcttcgcccaagatgccctcag
gatcttttcaagaattctcccttgattgtgctttctggttttggtactggtgagcagcat
ctaaagcttacaacgattatgttccagaacatttttcctgccattgacataaacactgtc
aagctttcaacttgccaaaggattgtgttgcttaattacaataaagagacaaagcttatt
gattttcggcattactcaataagattgcaacccgttggtgtttct
>Neohymenopogon_parasiticus_ERR9883558
gtgttttcaaggggaaagttgcctgctcctcttagacaattgcaaatggacttgagaaag
ttgatgcttccttttactgctctcaaactcaaggaaaaaaaacgaaacaatctcaaggac
tttttgaatgttgctgggcctatgggtgtcacgcatttccttatcgtatcaaaatcagat
tctgccccttatttgagggttgcaagaactcctcagggaccaactcttactttcaagata
catgaatactcattggcggctgatattgcacaatctcagcttcgcccaagatgccctcag
gatcttttcaagaattctcccttgattgtgctttctggttttggtactggtgagcagcat
ctaaagcttacaacgattatgttccagaacatttttcctgccattgacataaacactgta
????????????????????????????????????????????????????????????
?????????????????????????????????????????????
>Oldenlandia_herbacea_ERR9883552
gtgttttcgaggggaaagttgcctgctcctcttagacaattgcaaatggatttgagaaag
ctgatgcttcctttcaccgccctcaagctgaaggaaaagaaacggaacaacctgaaagac
tttttaaatgttgctgggcctatgggtgtcacacatttcctcatcgtttcaaaaacagag
tttgcgccctatttgagggttgccagaacccctcagggtccaactcttaccttcaggata
catgaatactcattagcagctgacattgcacagtctcagcttcggccgagatgccctcaa
gatcttttcaagcattctccattgattgtgctttccggttttggtactggtgagcagcat
ctaaagcttacgacgattatgttccagaacatttttcctgccattgatataaacactgtg
aagctttctacttgccagagaatcgtgttacttaattacaataaagagacaaagcttatt
gattttcgccattactcgataagattgcaacctgttgatgtttcc
>Paederia_ciliata_ERR9883513
gtgttttcaaagggaaagctgcctggccctctaagacagttgcaaatggacttgagaaag
ttaatgcttccttttactgctctcaaactcaaggaaaagaaacgaaacaatctcaaggac
tttttgaatgttgctgggcctatgggtgtcacacattttctaatcatatcaaaatcagaa
tctgcgcctcatctaagggttgcaagaactcctcaggggccaacccttacattcaagata
catgaatactcattggcagctgatatagcacaatctcagcttcgcccaagatgccctcaa
gatcttttcaagaatcctcccttgattgtgctttctggttttggtactggtgagcagcat
ctaaagcttacaacaatcatgttccagaacatttttcctgccattgacataaacactgtc
aagctttcatcctgccaaaggattgtgttgcttaattacgataaagagacaaagcttatt
gattttcggcattactcaataagattgcaaccggttggtgtttct
>Plocama_tinctoria_ERR9883529
gtattttcatggggaaagttgccttctgctcttaggcagttgcaaatggacttgagaaag
ttgatgcttccttttactgctctcaaacttaaggagaaaaagagaaataatctcagggac
tttctgaatgttgctgggcctatgggtgtcactcatttcctcatcgtatcaaaaacagga
tctggaccatatttgagggttgcaagaactcctcagggaccaacccttactttcaagata
catgaatactcattggcagctgatattgcacaatcgcagcttcgccctagatgccctcaa
gatcttttcaagaattctcccttgattgtgctttctggttttggcactggtcagcagcat
ctcaagcttacaacaattgtgttccagaacatttttcctgccattgatgttaatactgtt
aagctttcaacttgccaaaggattgtgttacttaattacaataaagagacaaagcttatt
gattttcgccattactcaataagattgcaaccggtaggggtttct
