# Supplementary material for: Morphological and molecular evidence support the inclusion of Mycetia hainanensis in Mouretia (Rubiaceae)
Source: PhytoKeys. 2026 Feb 5;270:273–88. doi: 10.3897/phytokeys.270.180324 (PMC12902767; doi:10.3897/phytokeys.270.180324)
Supplement: Supplementary material 4 — Dataset of 315 nuclear genes used in this study [file phytokeys-270-273_article-180324__-s004.zip › Dataset 2/5162_filtered_aligned_trimmed.fasta]

>Theligonum_cynocrambe_ERR5033810
????????????????????????????????????????????????????????????
????????????????????????tccactgccctct???????????????????????
?????????????????????????????????????????????????ctgtcgc????
???????????cctcattctcgccgatcttagggccttgcttctccacctcgctctcaag
ctcgataccatgagacaccttcattatcttcccgtgtaccaccagcaccgtatctctctc
gaggtcatcaaggtgcacgctcctctagcacacgccttggacgcctactccaccacccgc
ttcttgtccctcgagcttgaggatctctccttccgttgcctcttccctcattcctaccgc
tatgttgatgcctggttgaccagccacagaacgccaacccctacaggaaccgaccctctc
atccacacctacagggaccgcctgcttcactccctcacctcagattccctgttgatggag
atggtggctgatatctcaatcaaagcatcctacaagagtcgatacagcaccatgaagaag
cttttgagagatggacgcaagcctcaagacgtcaatgacatctttggtctcagagtcatc
ctaaccccatcgccactcatttcttcacctcaacttggagaaatggcctgctacagagcc
cg---------------tttgtggattgacattcccagccgttctaaagactatattgca
agcccaaaggcaaatggatacaagagcttgcacatggctgttgatataagtgatgctcat
ggaaggagtagaccaccaatggaggtgcaaatacggactgtggagatggataggttggct
gcagatggaacagcatctcatgcactatacaagagtggtcttaccgaccctgaagaggca
????????????????????????????????????????????????????????????
????????????????????????????????????????????????????????????
????????????????????????????????????????????????????????????
????????????????????????????????????????????????????????????
????????????????????????????????????????????????????????????
?????????????????????????????????????????????
>Anthospermum_thymoides_ERR9883532
????????????????????????????????????????????????????????????
????????????????????????????????????????????????????????????
????????????????????????????????????????????????????????????
????????????????????????????????????????????????????????????
????????????????????????????????????????????????????????????
????????????????????????????????????????????????????????????
????????????????????????????????????????????????????????????
????????????????????????????????????????????????????????????
??????????????????cagctgcttcaatccctcagctcagattcacttttaatggaa
atggtaggtgatatttatattaagggtcgttacaagagtcgttatagcaccatgaagaag
cttttgagagacggacgcaagcctgaagaggtaaatgatatctttggactgagagtcatc
ttaagtccatccgcgttgaattcttcacttgaagttggagaaatggcatgttacagagcc
cgggaaatcatacggtccttgtggaccgagattccaagccgttcaaaagactacatcgcg
aggccaaagggaaatggatacaagagcttgcacatggctgttgatattggtgatactagt
ggaaggagtagaccgccaatggaaatacaaatacggactgttgagatggacaggttggct
gatgacgggacagcttcccatgcattgtataagagtggccttactaatcctgaagaggca
aagcgtcttaaggcaattatgatagctgcggctgaatttgcagcagtacgcgtagaaggt
gtgtgtgcgagggatagaaaatttgagattgatgtggaagatcaagtgtttagtcttctt
gacaagaataatgatggtaaaataagtatggaggaacttagagaagtaatggaagagcta
ggaggaaaaggagaagatgctcaagagatgatgaaggttcttgattcaaatagtgatggt
tgtctgagctctgatgagtttgataaatttcagaagcaggtggatctgatgcgggaattg
?????????????????????????????????????????????
>Argostemma_elatostemma_ERR9883520
????????????????????????????????????????????????????????????
????????????????????????????????????????????????????????????
????????????????????????????????????????????????????????????
????????????????????????????????????????????????????????????
???????????????catctccagtaccttcccaggtaccagcagctgttgatctccctc
gaggtcatcaagatacatgctcctttagcgcatgccttggatccctgctccaccaaccgc
ttcttatccctcgagctggaggatctctccttccgatgcctgtttcctcattcctaccgc
tatcttgatgcatggttgaggagccacaaaactggaactggaactgaaaccaagcctctg
atccacagttacaggaaccagctgcttcaatccctcagctcagattcgctgtttatggaa
atggtcggtgatttttccgtcagaggccgttacaagagtcgttacagcaccatgaagaag
cttttgagagatggacgcaagcctgaagatgtgaatgacatctttggtctgagagtcatc
ttaagcccatcctcgcccaattcttcacatgaagttggagaaatggcatgttacagagcc
cgtgagatcatacggtctttgtggaaagagattcccagccgttcaaaagactatattgcg
aggccaaaggcaaatggatacaagagcttgcacatggctattgatattggtgatgctggt
ggcaggagtagaccgcgaatggaaatacaaatacggactgttgagatggacaggttggct
gctgatggaacagcatcccatgcattatacaagagtggccttactgatcctgaagaggca
aagcgtctcaaggcaattatgatagctgccgctgaacttgcagcggtgcgtgtgcaggat
ctcccttccaccaaaagagattttgagatcgatcaccaagatcaagtcttttgtcttctt
gacaagaacaatgatggtaaaataagtgtggaggaacttacagaagtaatggaagagcta
ggtgcccaaggaaaagatgcccgtgagatgatgatacttcttgattcaaatagtgatggt
tctctgagctctgatgagtttgataaatttcagaagcaggtt??????????????????
?????????????????????????????????????????????
>Chamaepentas_hindsioides_ERR9883496
????????????????????????????????????????????????????????????
???????????????????????????actgcacatttacttcacgagagcttacgcctt
aacaacaatatttcttccaaactccatttattagatgatgatgattctgctgctgctttg
aggaagttttgtctcacctactatgatttcagggccttgattctccacctgactctcaag
cttgataccatgaggcatctacattatcttcccaggtaccagcagcagttaatctctctt
gaggtcatcaagatacatgctcctttagctcatgccttggacacctactctgccaaccgc
ttcttatctcttgagctcgaggatctctccttccgatgcttgtttcctcattcttacctc
tatgttgatgcatggttgaggagccatgaaactggaactggaactgaaaccaagcctctg
atccaaagttacagggaccagctgcatcaatccctcagttcagattcactcttaatggaa
atggtaggtgatgtttcagttaaaggtcggtataagagtcgttatagcaccatgaagaag
cttctgagagacgggcgcaagcctgaagaagtaaatgacatctttggtctgagagtcatc
ttaagtccgtcccaactcaattcttctcctgaagttggagaaatggcatgctacagagcc
cgagaaatcatacggtctttgtggaaagagattcctagccgttcaaaagactatattgca
agaccaaaggcaaatggatacaagagcttgcatatggctgttgatattggtgatgctggt
ggcaggagtagcccaccaatggaaatacaaatacggactgccgagatggacagcttggct
gctgatggaacagcatcccatgcattatacaagagtggccttactgatccagaagaggca
aagcgtctcaaggcaattatgatagctgctgctgaacttgccacattgcgcgtgcaagat
cttccttccaccaaaagagattttgagattgatcaccaagatcaagtcttttgtcttctt
gacaagaataatgatggtaaaataagtattgaggaacttacagaagtaatggaagagcta
ggtgcccaaggagaagatgcccgcaagatgatgctgcttcttgattcgaatagtgatggt
tctctgagctctgatgagtttgataaatttcagaagcaggtggagttgatgcgtgaattg
aataataaggatgatcagttcaagaccctgttggacgagaagctc
>Clarkella_nana_ERR9883563
????????????????????????????????????????????????????????????
????????????????????????????????????????????????????????????
????????????????????????????????????????????????????????????
????????????????????????????????????????????????????????????
????????????????????????????????????????????????????????????
????????????????????????????????????????????????????????????
????????????????????????????????????????????????????????????
????????????????????????????????????????????????????????????
????????????????????????????????????????????????????????????
???????????????tccattagaggccgttacaagagtcgttacagcaccatgaaaaag
cttttgagagatggacgcaagcctgaagatgtgaatgacatctttggtctgagagtcatc
ttaagtcc????????????????????????????????????????????????????
????????????????????????????????????????????????????????????
?????????????????atacaagagcttgcacatggctattgatattgttgatgctagt
ggcaggagtagaccgccaatggaaattcaaatacggactgctgagatggacaggttggct
gctgatggaccagcatcccatgcattatacaagagcggccttactgatcctgaagaggca
????????????????????????????????????????????????????????????
???????????????????????????????????????gatcaagtcttttgtcttctt
gacaagaacaatgatggtaaaataagtatagaggaacttacagaagtaatggaagagcta
ggtgcccaaggagaagatgcccgtgagatgatgatgctttttgattcaaatagtgatggt
tctctcagctctgatgagttcgataaatttcagaagcaggtt??????????????????
?????????????????????????????????????????????
>Coccocypselum_condalia_ERR9883533
????????????????????????????????????????????????????????????
???????????????????????tcctcctcctcttctctgttgc-----------tctt
caatactctcaagcttgcgattcctatactccagtcgttgcctcctcctccgtctcctca
tttccgctcccctctctccaaagccctctctgttgccgtcattctcgccgatctttaaag
cttgataccatgaggcatctccattaccttcccagataccagcaacttttaacctctcta
gaggtcatcaagatacatgctcctttagcacatgccttagacacctactccgccaaccgc
ttcttgtctcttgagctcgaggatctttccttccgatgcttgtttcctcattcctacctc
tatgttgatgcatggttgaggagccatgaaagcagaacaggaactgaaaccaagcctctg
atccacacttacagggaccggctgtttgactccctcagctctgatccactcttaatggat
atggtatctgatatctccgttagtggtcgttacaaaagtcgctacagcaccatgaagaag
cttttgagagacggacgtaagcctgaagaagtaaatgacatttttggtttgcgagtcatc
ttaagtccttcccaactcaaatcttcacaagaagttggagaaatggcatgctacagagcc
cgtgaaattgtgcggtctttatggaaagagattcctagccgttcaaaaaactatattgca
tggccaaaggcaaatggatataagagcttgcacatggctgttgatattggtgatgatggt
ggcaggagtagaccaccaatggaaatacaaatacggacggtcgagatggatagatcagcc
aatgatggaacagcatcacatgcattatacaagagtggccttactgatccagaacaggca
aagcgtctcaaggcaattatgatagctgctgctgaacttgcagcagtgcaagtgcaagat
ctcccttctgacagaaaaaatcttgagattgatcaacgagatcaagttttttgtcttctc
gacaagaataatgatggtaaaataagtattgaggaacttacggaagtaatggaagagcta
ggtgccaaaggagaagatgcccaggagatgatgctgctccttgattcaaatagtgacggt
tctctgagctctgatgagtttgatttatttcaaaagcaggtg??????????????????
?????????????????????????????????????????????
>Cruckshanksia_pumila_ERR9883536
????????????????????????????????????????????????????????????
????????????????????????????????????????????????????????????
????????????????????????????????????????????????????????????
????????????????????????????????????????????????????????????
cttgataccatgaggcatctccattatcttccccgatttcagcaacagttgagctcttta
gaggtcatcaagatacatgctcctttagctcatgccttggagacgtactccgccaaccgc
ttcttatctcttgagcttgaggacctctcatttcgatgcttgtttcctcattcttacctc
tacgttgatgcgtggttgaagagccatgaaa?????????????????????????????
????????????????gcgggctattcgaatccctcagctccgattcactcttgacggat
atggtatctgatatctccgttaaaggtcgttataaaagtcgttacagcacaatgaagaag
cttttgagagatggacgtaagcctgaagaagttaacgacgtatttggtcttcgagtcatc
ttaagtcc---------------------tgaagttggagaaatggcatgctacagagca
cgtgaaatcgtgcgatctttatggaaagagattcctagccgttcaaaagactatattgca
acgccaaaggctaatggatacaagagcttacacatggctgttgatattggtgatgccggg
ggtcgaagtagaccgccaatggaaattcaaattcggacggttgaaatggatatgtcggct
gctgatggagctgcatcgcatgcattatacaagagtggcctaactgatcccgaagaggca
aagcgtctcaaagcaattatgatagctgcggctgaacttgcagccatgcgagtacaagat
ctcccgtccaacagaaaaaatcttgagattgatcatcaagatcaagttttttctcttctt
gacaagaataatgatggtaaaattagtattgaggaacttacggaagtgatggaagagcta
ggtgcccaaggagaagatgcccgggagatgatgctgcttcttgattcaaatagcgacggt
tctctcagctctgatgagtttcatttgttccaaaagcaggtggatttgacacgtgaattg
aacgataaagatgatcggttcaagaccctgctagatgagaagctc
>Cyanoneuron_cyaneum_ERR9883481
gaagttatctcagctggtatactcaggcaagttctggaggccggtgccatgtctttggtt
caaatccggaatcgcattggtaccactactgcccatttacttcacgagagcttacgcctt
aacaacaatattttttccaagctccatttattagatgatgatgattctactgttgctttg
aggaaattttgcctcacctactacgatttcagggccttgattctccacctggctctcaag
cttgataccatgaggcatctccattaccttcccaggtaccatcagcagttaatctctctc
gaggtcatcaagatacatgctcctttagcgcatgccttggatacctgctccaccaaccgc
ttcttatctctcgagcttgaggatctctccttccgatgcctgtttcctcattcctaccgc
tatgttgatgcatggttggggagccacgaaactgga---------------aagcctctg
atccacagttacagggatcagctgcttcaatccctcagttcagattcactgttaatggaa
atggtacgtgatattttcattaaaggtcgttacaagagtcgttatagcaccatgaagaag
cttttgagagatggacacaagcctgaagaggtaaatgacatcttgggtctgagagtcatc
ttaagtccatccccactgaattcttcacatgaagccggagaaagggcttgctacagaacc
cgtgaaatcatacggtctttgtggaaagagattcccagccgttcaaaagactacattgct
aggccaaaggcaaatggatacaagagcttgcacatggctgttgatattggtgatgctgat
ggcaggagtagaccgccaatggaaatacaaatacggactgttgagatggacaggttggct
gctgatggaacagcatcccatgcattatacaagagtggccttactgatcctgaacaggca
aagcgtctcaaggcaattatgatagctgccgctgaacttgcagcagtgcgcgtgcaagat
ctcccttccaccaaaagagattttgagattggtcaccaagatcaagtcttttgtcttctt
gacaagaataatgatggtaaaataagtatcgaggaacttacagaagtgatggaagagcta
ggtgcccaaggagaagatgcccgcgagatgatgctgcttcttgattcaaatagtgatggt
tctctgagctctgatgagtttgataaatttcagaagcaggtt??????????????????
?????????????????????????????????????????????
>Danais_nigra_ERR9883478
????????????????????????????????????????????????????????????
????????????????????????????????????????????????????????????
????????????????????????????????????????????????????????????
????????????????????????????????????????????????????????????
??????????????????ctccattaccttcccaggtaccagcagcagttaatctctctt
gaggtcatcaagatacatgctcctttagcgcatgccttggatacctactcttccaaccgc
ttcttatctctcgagctcgaggatctctccttccgatgcttgtttcctcattcctacctc
tttgtggatgcatggttgaggagccacgaaactggtactggaactgaagccaagcctctg
atccactgttacagggaccagctgcttcaatccctcagctcagattcactcttaatggaa
atggtaggtgatatttccgttaaaggacgttacaagagtcgttatagcaccatgaagaag
cttttgagagatggacgcaagcctgaagaggtaaatgacatctttggtctgagagtcatc
ttaagtccgtccccactcaattcttcacatgaagttggagaaatggcatgctacagagcc
cgtgaaatcatacgatctttgtggaaagagattcctagccgttcaaaagactatattgcg
aggccaaaggcaaatggatacaagagcttgcacatggctgttgatattggtgatgctggt
ggcaggagtagaccaccaatggaaatacaaatacggactgtcgagatgcacaggttggct
gctgatggaacagcatcccatgcgttatacaagagtggccttactgatccggaacaggca
aagcgtctcaaggcaattatgatagctgccgctgaacttgcagcagtgagcgtgcaagat
ctcccttacaccaaaagagattttgagattgatcaccaagatcaagtctttggtcttctt
gacaagaataatgatggtaaaataagtattgaggaacttacagaagtaatggaagagcta
ggcgcccaaggagaagatgcccgcgagatgatgctgcttctcgattcgaatagtgatggt
tctctgagctctgatgagtttgataaatttcagaagcaggtt??????????????????
?????????????????????????????????????????????
>Dunnia_sinensis_ERR9883505
gaagttatctctgctggtatacacaggcaagttctgaaggcaggtgccatgtctttggtt
caattcaggaatcgcattggtgccactactgcccatttaattca????????????????
??????????????????????????????????????????????????tgctgctttg
aggaaattttggctcacctactacgatttcagggccttgattctccacttggctctcaag
cttgataccatgaggcatttccattaccttcccaggtaccagcagcagttaatctctctt
gaggtcatcaagatacatgctcctttggcgcatgccttggatacctattcttctaaccgc
ttcttatctgtcgagcttgaggatctctcctttcgatgcctgtttcctaattcctaccgc
tatgttgatgcatggttgaggagccacgaaactggaaccggaacagaagccaagcctctg
atccacagttatagggaccagctacttcaagccctcagctcagattcactgttaatggaa
atggcaggtgatatttccgtcaaaagtcggtacaagagtcgttatagcaccatgaagaag
cttttgagagatggacgcaagcctgaagaggtaaatgacatctttggtttgagagtcatc
ttaagtccatctccactcaattcttcgcatgaagttggagaaatggcatgctatagagct
cgtgaaatcatacggtctttgtggaaagagattcccagccgttcaaaagactatatcgca
aggccaaaggcaaatggatacaagagcttgcacatggctgttgatattggtgatgctggt
ggcaggagtagaccgccaatggaaatacaaatacggactggcgagatggacaggttggct
gctgatggatcagcatcccatgcattatacaagagtggccttactgatcctgaagaggca
aagcatctgaaggcaattatgatatctcctgttgaacttgcggcagtacgcgtgcaatat
ctcccttccaacaaaagagattttgagattgatcaccaagatcaagtcttttgtcttctt
gacaagaatagtgatggtaaaataagtatcgaggaacttacggaagtaatggaagagcta
ggtgcccaaggagaagatgcccgcgagatgatgctgcttcttgattcaaatagtgatggt
tctctgagctcggatgagtttgataaatttcagaagcaggtt??????????????????
?????????????????????????????????????????????
>Mouretia_larsenii_ERR9883550
????????????????????????????????????????????????????????????
????????????????????????????????????????????????????????????
????????????????????????????????????????????????????????????
????????????????????????????????????????????????????????????
?????????????????????????????????????????????????????????ctc
gaggtaatcaagatacatgctcctttagcgcatgccttggatccctactccaccaaccgc
ttcttatccctcgagctggaggatctctccttccgatgcctgtttcctcattcctaccgc
tatgttgatgcatggttgaggagccacaaaactggaactggaactgaaaccaagcctctg
atccacagttacaggaaccagctggttcaatccctcagctcagattcactgctaatggaa
atggttggtgatttttccgttagaggccgttacaagagtcgttacagcaccatgaagaag
cttttgagagatggacgcaagcctgaagatgtgaatgacatctttggtctgagagtcgtc
ttaagtccatcctcgcccaattcttcacatgaagttggagaaatggcatgttacagagcc
cgtgagatcatacggtctttgtggaaagagattcccagccgttcaaaagactatatcggg
aggccaaaggcaaatggatacaagagcttgcacatggctattgatattggtgatgctagt
ggcaggagtacaccgccaatggaaatacaaatacggactgctgagatggacaggttggct
gctgatggaacagcatcccatgcattataca------------------------aggca
aagcgtctcaaggcaattatgatagctgccgctgaacttgcagcagtgcgtgtgcgggat
ctcccttccaccaaaagagattttgagattgatcaccaagatcaagtcttttgtcttctt
gacaagaacaatgatggtaaaataagtatagaggaacttacagaagtaatggaagagcta
ggtgcccaaggtgaagatgcccgtgagatgatgatgcttcttgattcaaatagtgatggg
tctctgagctctgatgagtttgataaatttcagaagcaggtt??????????????????
?????????????????????????????????????????????
>Mycetia_bracteata_ERR9883494
????????????????????????????????????????????????????????????
?????????????????????accactactgcccatttacttcacgagagcttacgcctt
aacaacaatattttttccaagcttcatttattagacgacgacgattctactgctgctttg
aggaagttttgcctcacctactacgatttccgggccttgattctccacctggctctcaag
cttgataccatgaggcatctccattaccttcccaggtaccagcagcagttgatctccctc
gaggtcatcaagatacatgctcctttagcgcatgccttggatccctactccaccaaccgc
ttcttatccctcgagctggaggatctctccttccgatgcctgtttcctaattcctaccgc
tatgttgatgcatggttgaggagccacaaaactgga------------accaagcctctg
atccacagttacaggaaccagctgcttcaatccctcagctcagattcactgttaatggaa
atggttggtgatttttctgttagaggccgttacaagagtcgttacagcaccatgaagaag
cttttgagagatggacgcaagcctgaagatgtgaatgacatatttggtctgagagtcgtc
ttaagtccatcctcgcccaattcttcacatgaagttggagaaatggcatgttacagagcc
cgtgagatcatacggtctttgtggaaagagattcccagccgttcaaaagactatatcgcg
aggccaaaggcaaatggatacaagagcttgcatatggctattgatattgatgatgctagt
ggcaggagtagaccgccaatggaaatacaaatacggactgctgagatggacaggttggct
gctgatggaacagcatcccatgcattatacaagagtggccttactgatcctgaacaggca
aagcgtctcaaggcaattatgatagctgccgctgaacttgcagcagtgcgtgtgcgtgat
ctcccttccaccaaaagagattttgagattgatccccaagatcaagtcttttctcttctt
gacaagaacaatgatggtaaaataagtatagaggaacttacagaagtaatggaagagcta
ggtgcccaaggagaagatgcctgtgagatgatgatgcttcttgattcaaatagtgatggt
tctctgagctctgatgagtttgataaatttcagaagcaggtt??????????????????
?????????????????????????????????????????????
>Mycetia_hainanensis_H401
gaggtcatctctgctggtatactcaggcaagttctggaggcaggtgccatgtctttggtt
caagtcaggaatcgcattggcaccactactgcccatttacttcacgagagcttacgcctt
aacaacaatattttttccaagcttcatttattagacgacgacgattctactgctgctttg
aggaagttttgcctcacctactacgatttccgggccttgattctccacctggctctcaag
cttgataccatgaggcatctccattatcttcccaggtaccagcagcagttgatctccctc
gaggtaatcaaggtacatgctcctttagcgcatgccttggatccctactccaccaaccgc
ttcttatccctcgag------------------------------------tcctaccgc
tatgttgatgcatggttgaggagccacaaaactggaactggaactgaaaccaagcctctg
atccacagttacaggaaccagctggttcaatccctcagctcagattcactgttaatggaa
atggttggtgatttttccgttagaggccgttacaagagtcgttacagcaccatgaagaag
cttttgagagatggacgcaagcctgaagatgtgaatgacatctttggtctgagagtcgtc
ttaagtccatcctcgcccaattcttcccatgaagttggagaaatggcatgttacagagcc
cgtgagatcatacggtctttgtggaaagagattcccagccgttcaaaagactatatcgcg
aggccaaaggcaaatggatacaagagcttgcacatggctattgatattggtgatgctagt
ggcaggagtacaccgccaatggaaatacaaatacggactgctgagatggacaggttggct
gctgatggaacagcatcccatgcattatacaagagtggccttactgatcctgacgaggca
????????????????????????????????????????????????????????????
????????????????????????????????????????????????ttttgtcttctt
gacaagaacaatgatggtaaaataagtatagaggaacttacagaagtaatggaagagcta
ggtgcccaaggtgaagatgcccgtgagatgatgatgcttcttgattcaaatagtgatggg
tctctgagctcggttgagttt???????????????????????????????????????
?????????????????????????????????????????????
>Neohymenopogon_parasiticus_ERR9883558
gaggtcatctctgctggtatactcaggcaagttctaggggcaggtgccatgtctttggtt
caagtcaggaatcgcattggcaccactactgcccatttacttcacgagagcttacgcctt
aacaacaatattttttccaagcttcatttattagacgacgacgattctactgctgctttg
aggaagttttgccttacctactacgatttccgggccttgattctccacctggctctcaag
cttgataccatgaggcatctccattaccttcccaggtaccagcagcagttgatctccctc
gaggtcatcaagatacatgctcctttagcgcatgccttggatccctactccaccaaccgc
ttcttatccctcgagctggaggatctctccttccgatgcctgtttcctcattcctaccgc
tatgttgatgcatggttgaggagccacaaaactgga---------------aagcctctg
atccacagttacaggaaccagctgcttcaatccctcagctcagattcactgttaatggaa
atggttggtgatttttctgttagaggccgttacaagagtcgttacagcaccatgaagaag
cttttgagagatggacgcaagcctgaagatgtgaatgacatctttggtctgagagtcatc
ttaagtccatcctcgcccaattcttcacatgaagttggagaaatggcatgttacagagcc
cgtgagatcatacggtctttgtggaaagagattcccagccgttcaaaagactatatcgcg
aggccaaaggcaaatggatacaagagcttgcacatggctattgatattggtgatgctagt
ggcaggagtagaccgccaatggaaatacaaatacggactgctgagatggacaggttggct
gctgatggaacagcatcccatgcattgtacaagagtggccttactgatcctgaacaggca
aagcgtctcaaggcaattatgatagctgccgctgaacttgcagcagtgcgtgtgcgggat
ctcccttccaccaaaagagattttgagattgatcaccaagatcaagtcttttgtcttctt
gacaagaacaatgatggtaaaataagtatagaggaacttacagaagtaatggaagagcta
ggtgcccaaggagaagatgcccgtgagatgatgatgcttcttgattcaaatagtgatggt
tctctgagctctgatgagtttgataaatttcagaagcaggtt??????????????????
?????????????????????????????????????????????
>Oldenlandia_herbacea_ERR9883552
????????????????????????????????????????????????????????????
????????????????????????????????????????????????????????????
????????????????????????????????????????????????????????????
????????????????????????????????????????????????????????????
????????????????????????????????????????????????????????????
?????????aagctacatgctcctttagcacatgccttggacacctactcagccagtcga
ttcttatccctcgagctcgaggatctatccttccgatgcttgtttcctcactcctacctc
tatcttgatgcatggttgaggaggcacaaaactggcattgaaactgaaaccaaacctctt
attgatagttacagtgatgagctgcatcgatccctcagttcagattcaattttgatggaa
atggtaggagatatatccgttaaaggacgttacaagagtcgttatagtaccatgaagaaa
cttctgagagatggacgcaagcctgaagaggtgaacgacatctttggtctgagagtcatc
ataactccatcccaactcaattcttcacatgaagttggagaaatggcatgctacagagct
cgagaaatcatacggtctttgtggaaagagattcctagccgatcaaaagattatatcttg
aggccaaaggcgaatggatataagagcttgcacatggctgttgatattggtgatggtgat
ggtgggagtagaccaccaatggaaatacagatacggaccagcgaaatggacagattggct
tctgaaggatcagcatctcatgcactatacta-------ttgaataattc-----aggca
aagcgtctcaaggcaatcatgatagctgcagctgaacttgcagcagtgcgcttgcaagac
ctcccttcctccactagagatttttccattgatcaccaagatcaagtcttttctcttctt
gacaaaaacaatgatggtaaaataagtatcgaagaactcactgaagtaatggaagagtta
ggtgcccaaggagaagatgcccgcaagatgatgctgcttcttgattcaaatagtgatggt
tctctgagctctgatgagtttgataaatttcagaagcagatagaattgatgcgtgaattg
aacgataaagatgaccaattcaagaccctgttggacgagaagctc
>Paederia_ciliata_ERR9883513
????????????????????????????????????????????????????????????
????????????????????????????????????????????????????????????
????????????????????????????????????????????????????????????
???aaattttgcctcacctactacgatttcagggccttgattctccacctagctcttaag
cttgataccatgaggcatctccattaccttcccaggtaccagcagcagttaaattctctt
gaggtcatcaagatacatgctcctttagctcatgcattggatac---ctcctccaaccgc
ttcttgtctctagagcttgaagatctctctttccgctgcctgtttccacattcctaccac
tatgttgatgcatggttgaggagccaagaaaat------ggaactgaaacccagcctctg
atccacagttacagggaccagctgcttcaatccctcagcttagattcaatgttaagggaa
atggtaggtgacatttcagttaaaggtcgttacaagagtcgttatagcaccatgaaaaag
cttttgagagatggacgcaaaccggaagaggtaaatgatatctttggtctgagagtcatc
ttgagttcctccccactcaattcttcacatgaaatcggagaaatggcatgctacagagcc
cgtgaaatcatccggtctttgtggaaagagattcccagccgctcaaaagactatgttgca
aggccaaaggcaaatggatacaagagtttgcacatggctgttgatattggtgatgctgga
aacacgagtagaccgccaatggaaatacaaatacggactgatgagatggataggttggct
gccgatggaactgcatcccacgcattatacaagagcggccttactgatccggaacaggca
aagcgtcttaaggcaattatgatagccactgcagaacttgcagccgtgcatgtgcaagat
ctcccttccaacaagagaggttatgagattgatcgccaagatcaagtgttttctcttctt
gacaagaataatgatggtaaaataagtatcgaggaacttacagaagtaatggaagagctc
ggtgctgaaggagaagatgcccatgagatgatgctgcttcttgattcaaatagtgatggt
tctttgagctctgatgagtttgataaatttcagaagcaggtt??????????????????
?????????????????????????????????????????????
>Plocama_tinctoria_ERR9883529
????????????????????????????????????????????????????????????
????????????????????????????????????????????????????????????
????????????????????????????????????????????????????????????
????????????????????????????????????????????????????????????
????????????????????????????????????????????????????????????
????????????????????????????????????????????????????????????
????????????????????????????????????????????????????????????
????????????????????????????????????????????????????????????
??????????????????cagctgcttcagtccctcagctcagatccactgttaatggaa
atggtggctgatatttcggtcaaaggtcgttacaagagccgatatagcactatgaagaaa
cttttgagagatggacgcaagcctgaagaggtaaatgatatctttggtctgagagtcatc
ctaagcccatcatcactcaattctttaaatgaagttggagaaatggcatgctatagagcc
cgtgagatcattcgatctttgtggaaagagattcccagccgttccaaagactatattgcg
aggcccaaagcaaatggatacaagagcttgcacatggctgttgatatatgtgatgctgat
ggcaggagtagaccgccaatggaagtacaaatacgaactgtcgagatggacaggttggct
actgatggaacagcatctcatgcattgtacaagagtggtcttactgatcctgaagaggca
aagcgtctcaaagcaattatgatagctacagttgaacttgctgcagtgcgtgtgcaagat
ctcccttccaccaaaagagattttgagattgatccccgagatcaagtgttttgtcttctt
gacaagaataatgatggtaagataagtattgaggaacttactgaagtaatggaagagcta
ggtgctcaaggagaagatgcacgcgagatgatgctgcttcttgattcaaatagtgatggt
tctctgagctctgatgagtttgataaatttcagaagcaggttgaattgatgcgtgagttg
aatgataaagatgataagttcaagaccctgttggacgagaagctc
