# Supplementary material for: Morphological and molecular evidence support the inclusion of Mycetia hainanensis in Mouretia (Rubiaceae)
Source: PhytoKeys. 2026 Feb 5;270:273–88. doi: 10.3897/phytokeys.270.180324 (PMC12902767; doi:10.3897/phytokeys.270.180324)
Supplement: Supplementary material 4 — Dataset of 315 nuclear genes used in this study [file phytokeys-270-273_article-180324__-s004.zip › Dataset 2/5163_filtered_aligned_trimmed.fasta]

>Theligonum_cynocrambe_ERR5033810
????????????????????????????????????????????????????????????
????????????????????????????????????????????????????????????
????????????????????????????????????????????????????????????
????????????????????????????????????????????????????????????
????????????????????????????????????gatggtattgctgctttatttttg
gccttgaaaagaagacctgttattcgatattcaagaacatcagacatttcaaaacgaata
gcacaagaagcagcgaaactgatgtaccagcaggaaaccggtctttttgattttagacgt
acagaagttgctcccctgttgctagtggttgatagaagggatgaccctgttacttcattg
cttaatcaatggacataccaggtggatgtc------------ggcattcaagacaataaa
gtagacttgagaaatattggcaagcttcccaaggatcagcaggaggtcgtgctatcatct
gagcaggatgctttcttcaaaactaacatgtttgagaattttggagatattgggatgaat
ataaaaaagatggttgatgattttcagcatattgcaaagagcaaccagaatatccagact
gtggaagacatggctaaatttgtggacaactaccctcaatataggaaaatgcacgggaat
gtttctaagcatgtgaccattgtaactgaattgagcaagatagttgaagaacgaaaactc
atgctagtttcacagacagaacaagagcttgcttgcaatggtggtcaaggagcagcattt
gagagt??????????????????????????????????????????????????????
????????????????????????????????????????????????????????????
????????????????????????????????????????????????????????????
????????????????????????????????????????????????????????????
????????????????????????????????????????????????????????????
????????????????????????????????????????????????????????????
??????????????????????????????
>Anthospermum_thymoides_ERR9883532
gttagtattgtaagtgttgtatattctcagtcagagctacttcagaaagaagttttccta
gtagaatttgtagattccatttcgatgtcaaaagaaccaatgtcacatctgaaagctgtt
tatttcctccggccgacatccgagaatattttctatgctgactttgttgcttcagaacct
tatcatttcactttgaatatggcatcaaaccacatgtacatggtccgagcagttgttgac
gcgtcaggattgcagcaattttgtgaacgagttgttgatggtatagctgctttatttttg
gctttgaaaagaagacctgttattcgatattcaagaacatcagacatttcaaaacgaata
gcgcaggaagcagcgaagctgatgtaccagcaggaaaacgcactatttgattttagacgt
acagaaattgctcctctgttgttagtggttgatagaagggatgaccctgttactccattg
ctgaatcaatggacataccaggcaatggtccatgaattaataggcattaaagacaacaaa
gtagacttgagacatattggcaagcttcccaaggatcaacaggaagtcgtgctatcatct
gagcaggatgcatttttcaaagctaatatgttcgaaaactttggagatattggaatgaat
attaaaaaaatggttgatgatttccagcaaattgcaaagagcaaccagaatatccagact
gttgaggacatggctaaatttgttgacaactaccctcagtatagaaaaatgcatggcaat
gtttctaagcatgtgactattgtaactgaactgagcaagatagttgaagaacgaaaactc
atgttagtttctcagacagaacaagagctggcttgcaatggtggtcaaggggcagcattt
gag?????????????????????????????????????????????????????????
????????????????????????????????????????????????????????????
????????????????????????????????????????????????????????????
????????????????????????????????????????????????????????????
????????????????????????????????????????????????????????????
????????????????????????????????????????????????????????????
??????????????????????????????
>Argostemma_elatostemma_ERR9883520
????????????????????????????????????????????????????????????
????????????????????????????????????????????????????????????
????????????????????????????????????????????????????????????
????????????????????????????????????????????????????????????
????????????????????????????????????????????????????????????
????????????????????????????????????????????????????????????
???????????????aagctgatgtaccagcaagaaagtggtctttttgattttagacgt
acagaagttgctcccctgttgttagtggttgacagaagagatgaccctgtgactccattg
ctcaatcaatggacataccaggcaatggtccatgaattaatgggcattcaagacaataaa
gtagacttgagaactattggcaagcttcccaaggatcaacaggaagttgtgctgtcctct
gagcaggatgcattctttaaagctaacatgtttgaaaattttggagatattggaatgaat
atcaaaaaaatggttgatgattttcagcaaattgcaaagagcaaccagaatatccagacc
gtagaagacatggctaaatttgtggacaactaccctcaatatcgaaaaatgcatggcaat
gtttctaagcatgtgactattgttactgaaatgagcaagatagttgaagaacgaaaactc
atgttagtttcagagacagaacaagaactggcttgcaatggtggtcaaggggcagcgttt
caggctgtgacaaatcttctgaatgatgacagtgtctctgacattgaccggttacgtcta
gtcatgctgtatgctttgcgctatgaaaaggagagtcctgttcaattgatgcagttattt
aacaaattggcagcatgttctcccaagtataggcctgggcttgtacaattcttgttaaag
caagctggagtagataaacgaactggggatctttatggcaaccgggacctcctgaacatt
gcacgtaatatggctcgtgggctcaagggagtagagaatgtatacacccaacatcagccg
cttttatttcaaataatggaaagcattaccaaggggcgattgaaagatgtggactatcct
tttgtgggaaatcactttcagcaagtgagg
>Chamaepentas_hindsioides_ERR9883496
????????????????????????????????????????????????????????????
????????????????????????????????????????????????????????????
??????????????????????????????ctcgatgccgactgtgttgcttcagaccct
tatcacttcactttgaatatggcatccaaccacatgtacatgatcccagcagttgttgac
ccatcacatttgcagcatttctgtgaacgggttgttgatggagtagctgctttgtttttg
gccttaaaaagaagacctgttatccgatattcaagaacgtcagagatttcaaaacgaata
gctcacgaagctgcgaaactgatgtaccagcaggaaagtggtctttttgattttagacgt
acagaagttgctcccctgttgttagttgttgatagaagggatgaccctgttaccccattg
ctcaatcagtggacataccaggcaatggtccacgaactaataggcattcaagacaacaaa
gtagacttgagaaacattggcaagcttcccaaggatcaacaggaggttgtgctatcatgt
gagcaggatgcattcttcaaggctaatatgttcgaaaattttggagatattggaatgaat
attaaaaaaatggttgatgattttcagcaaattgcaaagagcaaccagaatatcgagact
gtggaggacatggctaaatttgttgacaactaccctcaatatagaaaaatgcatggcaat
gtttctaagcatgtgaccattgtaactgaaatgagcaagatagttgaagaacgaaaactc
atgttagtttcacagacagaacaagagctggcttgcaacggtggtcaaggggcagcattt
gaggctgtgacaaatcttctgaatgatgacagtgtctctgacattgaccggttacgtcta
gtcatgctatatgctttgcgctacgaaaaggagagtcctgttcaactgatgcagttattt
aacaaattggcatcccggtctcccaagtataagcctgggaggttgcagttatatttattg
ttggtgggacaacttatgaggaatcacgttctgttgctctgcaaaattctttcaattctg
gtattcgttttatacttggcggttctgcaattctaaattcta??????????????????
????????????????????????????????????????????????????????????
?????????????????????????agagg
>Clarkella_nana_ERR9883563
????????????????????????????????????????????????????????????
????????????????????????????????????????????????????????????
????????????????????????????????????????????????????????????
????????????????????????????????????????????????????????????
????????????????????????????????????????????????????????????
????????????????????????????????????????????????????????????
???????????????aagctgatgtacgagcaagaaagtggtctttttgattttagacgt
acagaagttgctcccctgttgttagtggttgacagaagggatgaccctgttactccattg
ctgaatcaatggacataccaggcaatggtccatgaattaatgggcattcaagacaataaa
gtagacttgagaactattggcaagcttcccaaggatcaacaggaagttgtgctgtcatct
gagcaggatgcattctttaaagccaacatgtttgaaaattttggagatattggaatgaat
ataaaaaaaatggttgatgattttcagcaaattgcaaagagcaaccagaatatccagact
???gaagacatggctaaatttgtggacaactaccctcaatatcgaaagatgcatggaaat
gtttctaagcatgtgaccattgtaactgaaatgagcaagatagttgaagaacgaaaactc
atgttagtttcacagacagaacaagaactggcttgcaatggtggtcaaggggcagcgttt
gag?????????????????????????????????????????????????????????
????????????????????????????????????????????????????????????
????????????????????????????????????????????????????????????
????????????????????????????????????????????????????????????
?????????????????????ttgtagggagtagagaatgtatacacccaacatcagccg
cttttatttcaaataatggaaagcattaccaaggggcgattgaaagatgttgactatcct
tttgtggggaatcactttcagcaagcgagg
>Coccocypselum_condalia_ERR9883533
gttagtattgtaagtgttgtctattctcagtcagagctacttcagaaagaagttttctta
gtagaattcatagattctatttcgatgtcaaaagaaccgatgtcacatctgaaagcggtt
tatttcctccggccaacaccagaaaatattttttatgctgactttgttgcttcagaccct
taccacttcactttgaatatttcatccaaccacatgtacatggttccggcagttgttgac
ccatcacatttacagcacttttgcgaaagagttgttgatggtattgctgctttatttttg
gccttgaaaagaagacctgttattcgatattctagaacatcagacatttcaaaaggaata
gcacaggaagcagcgaaactgatgtaccagcaggaaagtggtctttttgattttagacgt
acagaagttgctccactgctgttagtggttgatagaagggatgatcctgtcactccattg
ctcaatcagtggacataccaggaaatggtccacgagttaataggcattcaagacaacaaa
gttgacttaagaaatattggcaag---------------caggaggtcgtgctatcgtct
gagcaggattcattcttcaaagctaatatgtacgaaaattttggggatattggaatgaac
ataaaaagaatggtcgatgattttcagcaaattgcaaagagcaaccagaacattcagact
gtggaggacatggctaaatttgttgacaattatccccaatatagaaaaatgcatggcaat
gtttctaagcatgtgaccattgtaactgaaatgagcaagatagttgaagaacgaaaactc
atgtcagtttcacagacagaacaagagctggcttgcaatggtggtcaagtggcagcattt
caggctgtgacaaatcttctgaatgatgacagtgtctctgacattgaccggttacgtcta
gtcatgctctatgctttgcgctatgaaaaggagagtcctgttcaactgatgcagttattt
aacaaattggcatcccggtctcccaagtataagcctggg?????????????????????
????????????????????????????????????????????????????????????
????????????????????????????????????????????????????????????
????????????????????????????????????????????????????????????
??????????????????????????????
>Cruckshanksia_pumila_ERR9883536
gttagtattgtaagtgttgcatattctcagtcagagctgcttcagaaagaagttttcttg
gtagaattcatagattctatttcaatgtcaaaagaaccgatgtcacatctgaaagcagtt
tatttcctccggccaacatcagagaatatt??????????????????????????????
????????????????????????????????????????????????????????????
????????????????????????????????????????????????????????????
????????????????????????????????????????????????????????????
???????????????aagctgatgtaccagcaggaaagcggtcttttcgattttagacgt
acagaaattgctccactgctgttagtggttgatagaagggatgaccctgttactccattg
cttaatcaatggacataccaggcaatggttcatgagttaataggcattcaagacaataaa
gtagacctaagaaacattggcaaggttccgaaggatcagaaggaggtcgtgctatcgtct
gagcaggattcattcttcaaaactaatatgtatgaaaacttcggagatattggaatgaac
ataaaaaaaatggtcgatgattttcagcaaattgcgaagagcaaccagaacattcagact
gtggaggacatggctaaatttgttgacaattacccccaatatagaaaaatgcatggcaat
gtttctaagcatgtgacaatcgtaactgaaatgagcaagatagttcaagaacgaaaactt
atgtcagtttcgcagacagaacaagagctggcttgcaatggtggtcaaggggcagcattt
caggctgtgacaaatcttctgaatgatgacagtgtctctgacatcgaccggttacgactt
gtcatgctatatgctttgcgctatgaaaaggagagtcctgttcaactgatgcagttattt
aacaaattggcatcccggtctcccaagtataagcctggg?????????????????????
????????????????????????????????????????????????????????????
????????????????????????????????????????????????????????????
????????????????????????????????????????????????????????????
??????????????????????????????
>Cyanoneuron_cyaneum_ERR9883481
????????????????????????????????????????????????????????????
????????????????????????????????????????????????????????????
?????????????????????????????????tatggtgactttgttgcctcagaccca
tatcacttcactttgaatatggcatccaatcacatgtacatgatcccagcagttgttgac
ccatcacgtttgcagcacttttgtgaacgagttgttgatggtattgctgctttatttttg
gccttgaaaagaagacctgttattcgatattcaagaacatcagacatttcaaaacgaata
gcacaggaagcagcgaagctgatgtaccagcaggaaagcggtctttttgattttagacgt
acagaagttgctcccttgttgttggtggttgatagaagggatgaccctgttactccattg
ctcaatcaatggacataccaggcaatggtccatgaattaataggcattcaagacaataaa
gtagacttgagaaatattggcaagcttcccaaggatcaacaggaggtcgtgctatcatct
gagcaggatgcattcttcaaagctaatatgttcgaaaattttggagatattggaatgaat
atcaaaaaaatggttgatgattttcagcaaattgcaaagagcaaccagaatatccagact
gtggaagacatggctaaatttgttgacaactatcctcaatatagaaaaatgcatggcaat
gtttccaagcatgtgaccattgtaactgaaatgagcaagatagttgaagaacgaaaactc
atgttagtttcacagacagaacaagagctggcttgcaatggtggtcaaggggcagcgttt
caggctgtgacaaatcttctgaatgatgacagtgtttctgacattgaccggttacgtctc
gtcatgctctatgctttgcgatatgaaaaggagagtcctgttcaactgatgcagttattt
aacaaattggcatcccggtctcccaagtat---------cttgtgcaattcttgttaaag
caagctggtgttgataagcgaactggggatctttatgggaaccgggacctcttgaacatt
gcacgtaatatggctcgtgggctgaagggggtagagaatgtgtacacccagcatcagccg
cttttatttcaaataatggagagcattaccaaggggcgattgaaagatgttgactatcct
tttgtgggaaatcactttcagcaagggagg
>Danais_nigra_ERR9883478
????????????????????????????????????????????????????????????
????????????????????????????????????????????????????????????
????????????????????????????????????????????????????????????
??????????ccatggatacgctatgag????????????????????????????????
????????????????????????????????????????????????????????????
????????????????????????????????aagaatagtataccgtgcaaaa-agctg
gcgtcagaagtgcgtaagctgatgtaccagcaggaaagtggtcttttcgattttagacgt
acagaagttgcccccctgttgttagtgattgatagaagggatgaccctgtaacaccattg
ctcaatcaatggacataccaggcaatggtccatgaattaataggcattcaagacaataaa
gtagacttgagaaacattggcaagcttcccaaggatcaacaggaggttgtgctatcatct
gagcaggatgcattcttcaaagctaatatgtttgaaaattttggagatattggaatgaat
atcaaaaaaatggttgatgattttcagcaaattgcaaagagcaaccaaaatatccagact
gtggaggacatggctaaatttgttgacaactaccctcaatatagaaaaatgcatggcaat
gtttctaagcatgtgaccattgtaactgaaatgagcaagatagttgaagaacgaaaactc
atgttggtttcacagacagaacaagagctggcttgcaatggtggtcaaggggcagctttt
gaggctgtgacaaatctactgaatgatgacagtgtctctgacattgatcggttacgtcta
gtcatgctatatgctttgcgctatgaaaaggagagtcctgttcaactgatgcaattattt
aacaaattggcatcccggtctccgaagtataagcctgggcttgtgcaattcttgttaaag
caagcaggagtagataagcgaactggggatctttatgggaaccgggacctccttaacatt
gcacgtaatatggctcgtgggctcaag?????????????????????????????????
????????????????????????????????????????????????????????????
??????????????????????????????
>Dunnia_sinensis_ERR9883505
????????????????????????????????????????????????????????????
????????????????????????????????????????????????????????????
??????????????????????????????ttctatgctgactttgttgcttcagatcct
tatcacttcactttgaatatgccttcaaatcacatgtacatgctcccagcagttgttgac
ccatcaggcttgcagcacttttgtgaacgagttgttgatggcgtagctgctttatttttg
gccttgaaaagaagacctgttattcgatattcaagaacatcagacattgcaaaacgaata
gcacaggaagcagcgaagctgatgtaccagcaggaaagcggtcttttcgattttagacgc
acagaagttgctcccctgttgttggtggttgatagaagggatgaccctgttactccgttg
ctcaatcaatggacataccaggcaatggtccatgaattgataggcattcaagacaataaa
gtagacttgagaagtattggcaagcttcccaaggatcaacaggaggtcgtgctatcatct
gagcaggatgcattcttcaaagctaatatgttcgaaaattttggagatattggaatgaat
atcaaaaaaatggttgatgattttcagcaaattgcaaagagcaaccagaatatccagact
gtggaagacatggctaaatttgttgacaactatcctcagtatagaaaaatgcatggcaat
gtttctaagcatgtgaccattgtaactgaaatgagcaagatagttgaagaacgaaaactc
atgttagtttcacagacagaacaagagctggcttgcaatggtggtcaaggggcagcattt
caggctgtgacaaatcttctcaatgatgaccatgtctctgacattgaccggttacgtcta
gtcatgctatatgctttgcgctatgaaaaggacagtcctgttcaactgatgcagttattt
aacaaattggcatcccggtctcccaagtataagcctgggcttgtgcaattcttgttaaag
caagctggagttgataagcgaactggggatctttatgtgaaccgggacctcttgaacatt
gcacgtaatatggctcgtgggctcaag?????????????????????????????????
????????????????????????????????????????????????????????????
??????????????????????????????
>Mouretia_larsenii_ERR9883550
????????????????????????????????????????????????????????????
????????????????????????????????????????????????????????????
????????????????????????????????????????????????????????????
????????????????????????????????????????????????????????????
????????????????????????????????????????????????????????????
?????????????????????????????????????????????atttcaaaacgaata
gcacaggaagcagcgaagctgatgtaccagcaagaaagtggtctttttgattttagacgt
acagaagttgctcccctgttgttagtggttgacagaagggatgaccctgttactccattg
ctcaatcaatggacataccaggcaatggtccatgaattaatgggcattcaagacaataaa
gtagacttgagaactattggcaagcttcccaaggatcaacaggaagttgtgctgtcatct
gagcaggatgcattctttaaagctaacatgtttgaaaattttggagatattggaatgaat
ataaaaaaaatggttgatgattttcagcaaattgcaaagagcaaccagaatatccagacc
gtggaagacatggctaaatttgtggacaactaccctcaatatcgaaaaatgcatggcaat
gtttctaagcatgtgagcattgtaactgaaatgagcaagatagttgaagaacgaaaactc
atgttagtttcacagacagaacaagaactggcttgcaatggtggtcaaggggcagcgttt
caggctgtgacaaatcttctgaacgatgacagtgtctctgacattgaccggttacgtcta
gtcatgctgtatgctttgcgctatgaaaaggagagtcctgttcagttgatgcagttattt
aacaaattggcagcacggtctcccaagtataagcccgggcttgtacaattcttgttaaag
caagctggagtagataaacgaactggggatctttatggcaacagggacctcctgaacatt
gcacgtaatatggctcgtgggctcaagggagtagagaatgtatacacccaacatcagccg
cttttatttcaaataatggaaagcattaccaaggggcgattgaaagatgttgactatcct
tttgtgggtaatcactttcagcaagctagg
>Mycetia_bracteata_ERR9883494
????????????????????????????????????????????????????????????
????????????????????????????????????????????????????????????
????????????????????????????????????????????????????????????
????????????????????????????????????????????????????????????
????????????????????????????????????????????????????????????
????????????????????????????????????????????????????????????
???????????????aagctgatgtaccagcaagaaagtggtctttttgattttagacgt
acagaagttactcccctgttgttagtggttgacagaagggatgaccctgttactccattg
ctcaatcaatggacataccaggcaatggtccatgaattaatgggcattcaagacaataaa
gtagacttgagaactattggcaagcttcccaaggatcaacaggaagttgtgctgtcatct
gagcaggatgcattctttaaagctaacatgtttgaaaattttggagatattggaatgaat
ataaaaaaaatggttgatgattttcagcaaattgcaaagagcaaccagaatatccagacc
gtggaagacatggctaaatttgtggacaactaccctcaatatcgaaaaatgcatggcaat
gtttctaagcatgtgaccattgtaactgaaatgagcaagatagttgaagaacgaaaactc
atgttagtttcacagacagaacaagaactggcttgcaatggtggtcaaggggcagcgttt
caggctgtgacaaatcttttgaatgatgacagtgtctctgacattgaccggttacgtcta
gtcatgctgtatgctttgcgctatgaaaaggagagtcctgttcaattgatgcagttattt
aacaaattggcagcacggtctcccaagtataagcccgggcttgtacaattcttgttaaag
caagctggagtagataaacgaactggggatctttatggcaaccgggacctcctgaacatt
gcgcgtaatatggctcgtgggctcaagggagtagagaatgtatacacccaacatcagccg
cttttatttcaaataatggaaagcattaccaaggggcgattgaaagatgttgactatcct
tttgtggggaatcactttcagcaagcgagg
>Mycetia_hainanensis_H401
????????????????????????????????????????????????????????????
????????????????????????????????????????????????????????????
????????????????????????????????????????????????????????????
????????????????????????????????????????????????????????????
????????????????????????????????????????????????????????????
????????????????????????????????????????????????????????????
???????????????aagctgatgtaccagcaagaaagtggtctttttgattttagacgt
acagaagttgctcccctgtttttagtggttgacagaagggatgaccctgttactccattg
ctcaatcaatggacataccaggcaatggtccatgaattaatgggcattcaagacaataaa
gtagacttgagaactattggcaagcttcccaaggatcaacaggaagttgtgctgtcatct
gagcaggatgcattctttaaagctaacatgtttgaaaattttggagatattggaatgaat
ataaaaaaaatggttgatgattttcagcaaattgcaaagagcaaccagaatatccagacc
gtggaagacatggcaaaatttgtggacaactaccctcaatatcgaaaaatgcatggcaat
gtttctaagcatgtgagcattgtaactgaaatgagcaagatagttgaagaacgaaaactc
atgttagtttcacagacagaacaagaactggcttgcaatggtggtcaaggggcggcgttt
caggctgtgacaaatcttctgaacgatgacagtgtctctgacattgaccggttacgtcta
gtcatgctgtatgctttgcgctatgaaaaggagagtcctgttcagttgatgcagttattt
aacaaattggcagcacggtctcccaagtataagcccgggcttgtacaattcttgttaaag
caagctggagtagataaacgaactggggatctttatggcaaccgggacctcctgaacatt
gcacgtaatatggcacgtgggctcaagggagtagagaatgtatacacccaacatcagccg
cttttatttcaaataatggaaagcattaccaaggggcgattgaaagatgttgactatcct
tttgtggggaatcactttcagcaagctagg
>Neohymenopogon_parasiticus_ERR9883558
????????????????????????????????????????????????????????????
????????????????????????????????????????????????????????????
????????????????????????????????????????????????????????????
????????????????????????????????????????????????????????????
????????????????????????????????????????????????????????????
????????????????????????????????????????????????????????????
???????????????aagctgatgtaccagcaagaaagtggtctttttgattttagacgt
acagaagttgctcccctgttgttagtggttgacagaagggatgaccctgttactccattg
ctcaatcaatggacataccaggcaatggtccatgaactaatgggcattcaagacaataaa
ttagacttgagaactattggcaagcttcccaaggatcaacaggaagttgtgctgtcatct
gagcaggatgcattctttaaagctaacatgtttgaaaattttggagatattggaatgaat
ataaaaaaaatggttgatgattttcagcaaattgcaaagagcaaccagaatatccagacc
gtggaagacatggctaaatttgtggacaactaccctcaatatcgaaaaatgcatggcaat
gtttctaagcatgtgaccattgtaactgaaatgagcaagatagttgaagaacgaaaactc
atgttagtttcacagacagaacaagaactggcttgcaatggtggtcaaggggcagcgttt
caggctgtgacaaatcttctgaatgatgacagtgtctctgacattgaccggttacgtcta
gtcatgctgtatgctttgcgttatgaaaaggagagtcctgttcaattgatgcagttattt
aacaaattggcagcacggtct------------------cttgtacaattcttgttaaag
caagctggagtagataaacgaactggggatctttatggcaaccgggacttcctgaacatt
gcacgtaatatggctcgtgggctcaagggagtagagaatgtatacacccaacatcagccg
cttttatttcaaataatggaaagcattaccaaggggcgattgaaagatgttgactatcct
tttgtggggaatcactttcagcaagcgagg
>Oldenlandia_herbacea_ERR9883552
gttagtattgtcagtgttgtatattctcagtctgagctacttcagaaagaagttttcttg
gtagaacttatagattctattacaatgtcgaaagaaccaatgtctcacctaaaagcagtt
tatttccttcggccaacttctgagaatatt-----tgctgactttgttgcttcagaccct
taccacttcactttaaacatggaatctaaccacatgtacacgatcccagcagtcgtggac
ccgactcgtctgcagcaattttgtgaccgagttgttgatggaatagctgctttgtttttg
gctttgaaaagaagaccagttatccgatattcaagaacatctgacatttcaaagcggata
gcacaggaagtagggaaactgatgtatgagcaggaaagtggtctttttgattttagacgt
acagaaattgcccctctgttgttagtaattgatcgaagggatgaccctgttaccccattg
ctcaatcaatggacataccaggcaatggtccatgaattaataggcattcaagacaataaa
gtagatttgagaaacattagcaagcttccgaaggataaacaggaggttgttctatcatct
gagcaggacacattcttcaaggcaaatatgtttgaaaattttggagatattgggatgaat
atcaaaaaaatggttgatgattttcagcaaattgcaaagagcaaccagaacatccagact
gtggaggacatggctaagtttgttgacaattatcctcagtatagaaaaatgcatggaaat
gtttctaagcatgtgaccattgtaacggaaatgagcaagatagttgaagaaagaaaactc
atgttagtttcacagacagaacaagagctggcttgcaatggtggtcaaggtgcagctttt
gagcttgtgcaattcttattgaa?????????????????????????????????????
????????????????????????????????????????????????????????????
???????????????????????????????????????????????????????????g
caagcaggagttgataagcgaactggcgatctttatgggaaccgggaccttctaaatatt
gcacgtaacatggctcgtgggctcaagggggtcgagaatgtgtacacccagcatcagcca
cttttgtttcaaataatggagagcattaccaaggggcgattgaaagatgtggactatcct
tttgtagggaaccactttcagcaagggagg
>Paederia_ciliata_ERR9883513
gttagtattgtgagtgttgcatattctcagtcagaactactgcagaaagaagttttcctt
gtagaatttatagattctatttcaatgtccaaagaaccaatgtctcatctgaaagcagtt
tatttcctccggccaactgttgagaatattttctatgctgactttgtttcttcagaccct
tttcatttcactttgaatatggcgtccaaccagatgtacatggtccctgctgttgttgac
ccatcacacttgcagcacttttgtgatcgagttgttgatggaatagctgctttatttttg
accttgaaaaggagacctgttattcgttattcaagaacgtcagacatttcaaaacgaata
gcacaggaagcggcgaaactgatgtaccagcaggagagtggtctttttgattttagacgt
acagaaattgctcccctgttgttagtggttgatagaagggatgaccctgttactccattg
ctcaatcaatggacataccaggctatggtccatgagttaataggcattcaagacaataaa
gtagacttgagaagtactggaaagcttcccaaagatcaacaggaggtggtactatcatct
gagcaggatgcattcttcaaagctaatatgtttgaaaattttggagatattggaatgaat
atcaaaaaaatggttgatgattttcagcaaattgcaaagagcaaccagaatatccagact
gtggaagacatggctaaatttgtggataactaccctcaatatcgaaaaatgcacggaaat
gtttctaagcatgtcaccattgtaactgaaatgagcaagatagttgaagaacgaaaactt
atgtcagtttcacagacagaacaagagttggcttgcaatggtggtcaaggagcagcattt
gaggctgtaacaaatcttctgaatgatgatagcgtctctgacattgaccggttacgtctt
gtcatgctatatgctttgcgctatgaaaaggagagtcctgttcaattgatgcagctgttt
aacaaattggcagcccggtctcccaagtataagcctgggcttgtgcaattcttgttaaag
caagctggagtagataagcgaactggggacctttatggaaatcgggatctccttaacatt
gcacttaatatggctcgtggcctcaagggagtagagaatgtgtacacccagcatcagcca
cttttatttcaaataatggagagcattaccaaggggcgattgaaagatgttgactatcct
tttgtgggcaatcactttcagcaagggagg
>Plocama_tinctoria_ERR9883529
gttagtattgtgagtgttgtatattctcagtcagagctactgcagaaagaagttttccta
gtagaacttattgattctatttcgatgtcaaaagaaccaatgtcacatctaaaagcagtt
tattttctccgaccgacatctgaaaatgttttctatgctgactttattgcttcagaccct
tatcatttcactttgaatatggcatccaaccacatgtacatggttccagcagttgttgac
ccatcacatctgcagcacttttgtgaacgagttgttgatggtatagctgctttattttta
gctttgaaaagaagacctgttattcgatattcacgaacatcagacatttcaaaacgaata
gcacaagaagcagcgaaactgatgtaccagcaggaaaccagtctttttgattttagacgt
acagaagttgctcccctgttgctagtggttgatagaagggacgaccctgttactcctctg
??????????????????aaggcaatggtccatgaattaataggcattcaagacaataag
gtagacctgagaaatataggcaagcttcccaaagatcaacaggaggtcgtgctatcatct
gagcaagatgcattcttcaaagctaatatgtttgagaattttggagatattgggatgaat
ataaaaaagatggttgatgattttcagcaaatcgctaagagcaaccagaatatccagact
gtggaagacatggctaaatttgtggacaactaccctcaatataggaaaatgcatgggaat
gtttctaagcatgtgaccattgtaactgaattgagcaagatagttgaacaacgaaaactc
atgctagtttcacagacagaacaagagcttgcttgtaatggtggtcaaggggcagcattt
gag?????????????????????????????????????????????????????????
????????????????????????????????????????????????????????????
????????????????????????????????????????????????????????????
????????????????????????????????????????????????????????????
????????????????????????????????????????????????????????????
????????????????????????????????????????????????????????????
??????????????????????????????
