# Supplementary material for: Morphological and molecular evidence support the inclusion of Mycetia hainanensis in Mouretia (Rubiaceae)
Source: PhytoKeys. 2026 Feb 5;270:273–88. doi: 10.3897/phytokeys.270.180324 (PMC12902767; doi:10.3897/phytokeys.270.180324)
Supplement: Supplementary material 4 — Dataset of 315 nuclear genes used in this study [file phytokeys-270-273_article-180324__-s004.zip › Dataset 2/5168_filtered_aligned_trimmed.fasta]

>Rubia_peregrina_ERR5033650
????????????????????????????????????????????????????????????
????????????????????????????????????????????????????????????
????????????????????????????????????????????????????????????
?????gttgacctaagtgatgaagaatttttacaatttgacacaagtccctgtattgtta
ctcttacaaaggttggtaggcactatattgtggatgcaacttcagaagaagaatctcaga
tgagctcagctctctctgtttctgtgaaccggaaagggaatatatgtggagtgacaaaac
gaggtggtgctggcctagac????????????????????????????????????????
???????????????????????????????????????????????????
>Theligonum_cynocrambe_ERR5033810
????????????????????????????????????????????????????????????
????????????????????????????????????????????????????????????
????????????????????????????????????????????????????????????
????????????????????????????????????????????????????????????
?????gcacaggtcgggaggcactatattgttgatgcaacattagaagaggaatctcaga
tgagctcggctgtgtctgtttccgtgaacaggcatgggcgtatatgt?????????????
????????????????????????????????????????????????????????????
???????????????????????????????????????????????????
>Anthospermum_thymoides_ERR9883532
ggtagaggaggggaggagctgtcttcagaactatctatggctctccagcgctgtctcttg
ggtggaaaaagtggttcaggtgctgcatctctctcaattgttgagggaaaaatgtgttgg
gatctttacgttgaaggttagtttctgat???????????????????????????????
????????????????????????????????????????????????????????????
????????????????????????????????????????????????????????????
????????????????????????????????????????????????????????????
????????????????????????????????????????????????????????????
???????????????????????????????????????????????????
>Argostemma_elatostemma_ERR9883520
ggtagaggaggggaggagttgtcctcagaacttgctatggctctccggcgcagtctcttg
ggtggaaaaagtggcgcaggggctgcatctctttcaattgttgagggaaaaatctgttgg
gatctttacattgaaggttagtttctgatggtaatcttttagatgccctgggagcggcaa
tcaag???????????????????????????????????????????????????????
????????????????????????????????????????????????????????????
????????????????????????????????????????????????????????????
????????????????????????????????????????????????????????????
???????????????????????????????????????????????????
>Chamaepentas_hindsioides_ERR9883496
ggtagaggaggtgaggagttgtcctcagaactctctatggctctccagcgttgtctcttg
ggtggaaaaagtggtgcagggtctgcatctctttcaattgttgagggaaaaatctgttgg
gatctctacattgaaggttagtttcggat???????????????????????????????
????????????????????????????????????????????????????????????
????????????????????????????????????????????????????????????
????????????????????????????????????????????????????????????
????????????????????????????????????????????????????????????
???????????????????????????????????????????????????
>Clarkella_nana_ERR9883563
????????????????????????????????????????????????????????????
???????????????gcaggggctgcatctctttcaattgttgagggaaaaatctgttgg
gatctttacattgaaggttagtttgtgatggtaatcttttagataccctgggagcggcaa
tcaag???????????????????????????????????????????????????????
????????????????????????????????????????????????????????????
????????????????????????????????????????????????????????????
????????????????????????????????????????????????????????????
???????????????????????????????????????????????????
>Coccocypselum_condalia_ERR9883533
ggaagaggaggggaggagttgtcctcagaactctctgtggctctccagcgctgtctcttg
ggtggaaaaagtggtgcaggggctgcatctctttccattgtcgagggaaaaatttgttgg
gatctctacattgaaggttagtttctgatggtaatctcttagatgccttgggagctgctc
ttaaggttgatttaagtgatgaagaatttctacaattcgacacaagtccctgtattgtga
ctctgacaaaggttggtagacattacattgtggatgcaactttagaagaagaatctcaga
tgagctcagcagtctctgtttccgtgaatcggcaagggcgtatatgtggagtgacaaaac
gtgggggtgctggcctagacccaagtgtcatacttgatatgatatctgttgccaaacatg
tgagtgagcagttaattattaagttggactcggagatactgcagctgaagc
>Cruckshanksia_pumila_ERR9883536
ggtataggaggggaggagttgtcctcagaactctcggtggctctccagcgctctctcttg
ggtggaaaaagtggtgcaggggctgaatctctttcgattgtcgagggaaaaatttgttgg
gatctctacattgaaggttagtttctgatggtaatcttttagatgccttgggagctgcta
tcaaggttgatttaagcgatgaagaatttctacaattcgacacaagtccccgaatcgtga
ccctaacaaaggttggtaagcattacatcgttgatgcaacttcagaagaagaatctcaga
tgagctcagctgtctctgtttctgtgaatcgacaagggcgtatatgtggactaactaaac
gtgggggtgccgggttagacccaagtgttatattcgatatgatttctgttgctaaacatg
tgagtgagcagttaattaataagttggattctgagattctgcagccgaagc
>Cyanoneuron_cyaneum_ERR9883481
ggtagaggaggggaggagttgtcctcagaactctctatggctctccagcgctgtctctta
ggcggaaaaagtggtgcaggggctgcatctctttcaattgttgagggaaaaatctgttgg
gatctttacattgaaggttagtttctgatggtaatcttttagatgcattgggagctgcca
tcaag???????????????????????????????????????????????????????
????????????????????????????????????????????????????????????
????????????????????????????????????????????????????????????
????????????????????????????????????????????????????????????
???????????????????????????????????????????????????
>Danais_nigra_ERR9883478
ggtagaggaggcgaggagctgtccttagaactctctatggctctccagcgttgtctcttg
ggtggaaaaagtggtgcaggggctgcatctctttcaattgttgagggaaaaatctgttgg
gatctatacattgaaggttagtttctgat???????????????????????????????
????????????????????????????????????????????????????????????
????????????????????????????????????????????????????????????
????????????????????????????????????????????????????????????
????????????????????????????????????????????????????????????
???????????????????????????????????????????????????
>Dunnia_sinensis_ERR9883505
????????????????????????????????????????????????????????????
??????????????????aaggctgcagctcttccaa???????????????????????
???????aagtccaagttcagcttccgat???????????????????????????????
?????gtcgacctaagtgatgaagaatttttacaatttgacacaagtccctgcattgtta
ctctgacaaaggttggtaggcactatattgtggatgcaactttagaagaagaatctcaga
tgagctcagctgtctctgtttctgtgaaccggcatgggcgcatatgtggactgacaaaac
gagggggtgcaggcctagacccaagtgtcatacttgatatgatatctgttgctaaacacg
taagtgaggagttaattaataagttggaatctgagataccgcagcagaagc
>Mouretia_larsenii_ERR9883550
????????????????????????????????????????????????????????????
?????????????????????gctgcatctctttcaattgttgagggaaaaatctgttgg
gatctttacattgaaggttagtctctgatggtaatcttttagatgccctgggagcggcaa
tcaag???????????????????????????????????????????????????????
????????????????????????????????????????????????????????????
????????????????????????????????????????????????????????????
????????????????????????????????????????????????????????????
???????????????????????????????????????????????????
>Mycetia_bracteata_ERR9883494
????????????????????????????????????????????????????????????
???????????????gcaggggctgcatctctttcaattgttgagggaaaaatctgttgg
gatctttacattgaaggttagtttgtgatggcaatcttttagatgccctgggagcggcaa
tcaag???????????????????????????????????????????????????????
????????????????????????????????????????????????????????????
????????????????????????????????????????????????????????????
????????????????????????????????????????????????????????????
???????????????????????????????????????????????????
>Mycetia_hainanensis_H401
????????????????????????????????????????????????cgcagtctcttg
ggtggaaaaagtggtgcaggggctgcatctctttcaattgttgagggaaaaatctgttgg
gatctttacattgaaggttagtttctgatggtaatcttttagatgccctgggagcagcaa
tcaaggttgacttaagcgatgaagaatttttacaatttgacacaagtccccgcattgtta
ctctgacaaaggttggtaggcactatattgcggatgcaactttagaagaggaatctcaga
tgagctctgctgtttctgtttctgtgaaccggcatgggcgtatatgtggactgacaaaac
gtgggggtgctggcttagacccgagtgtcatacttgatatgatatctgtagctaaacatg
taagtgaggagttaattactaagttggaatccgagatactgcagcagaagc
>Neohymenopogon_parasiticus_ERR9883558
ggtagaggaggggaggagttgtcctcagaacttgctatggctctccggcgcagtctcttc
ggtggaaaaagtggtgcaggggctgcatctctttcaattgttgagggaaaaatctgttgg
gatctttacattgaaggttagtttctgatggtaatcttttagatgccctgggagcggcaa
tcaag???????????????????????????????????????????????????????
????????????????????????????????????????????????????????????
????????????????????????????????????????????????????????????
????????????????????????????????????????????????????????????
???????????????????????????????????????????????????
>Oldenlandia_herbacea_ERR9883552
ggtagagggggtgaggagctgtcctcagaactctcaatggctctacaacgctgtctcttg
ggtggaaaaagtggcgcaggggctgcatctcttgcaattgttgagggaaaaatctgttgg
gatctctatattgaaggtttgtttcagatggaaatcttttagatgccctgggagctgcca
ttaag???????????????????????????????????????????????????????
????????????????????????????????????????????????????????????
????????????????????????????????????????????????????????????
????????????????????????????????????????????????????????????
???????????????????????????????????????????????????
>Paederia_ciliata_ERR9883513
????????????????????????????????????????????????????????????
??????????????????aaggctgcagctcttccta???????????????????????
???????aagttcaagttcggcttctgat???????????????????????????????
?????gttgacctaagcgatgaagaatttttacaatttgacactagtccctgcattgtga
ctctgacaaaggttggtaggcactatattgtcgatgcaacttcagaagaggaatctcaga
tgagttcagctgtctctgtttcagtgaaccggcatgggtgtatatgtggactgacaaaaa
gaggtggcgctggcctagacccaagtgtcatacttgatatgatatctgttgctaaacacg
ttagtgagcagttaattattaagttggaatctgacatcccgcagcagaagc
>Plocama_tinctoria_ERR9883529
ggccgaggaggagaggagttgtcctcagaactgtctatagctctccagcgctgtctcttg
ggtggaaaaagtggtgcaggggccgcatctctttcaattgttgagggaaaagtctgttgg
gatctttacattgaaggctagtttctgatggtaatcttttggatgccctgggatctgca?
????????????????????????????????????????????????????????????
????????????????????????????????????????????????????????????
????????????????????????????????????????????????????????????
????????????????????????????????????????????????????????????
???????????????????????????????????????????????????
