# Supplementary material for: Morphological and molecular evidence support the inclusion of Mycetia hainanensis in Mouretia (Rubiaceae)
Source: PhytoKeys. 2026 Feb 5;270:273–88. doi: 10.3897/phytokeys.270.180324 (PMC12902767; doi:10.3897/phytokeys.270.180324)
Supplement: Supplementary material 4 — Dataset of 315 nuclear genes used in this study [file phytokeys-270-273_article-180324__-s004.zip › Dataset 2/5177_filtered_aligned_trimmed.fasta]

>Rubia_peregrina_ERR5033650
ggcgccgtcatcatctacgacgccgaccccttcgtccatctcaagacggtgaagcgcgtg
cacaagaagggcgtgaatgacctcgcggtgcacccttccgggaagctcgcgctgtcggtg
gggagggacgagtgcttggctatggtgaacttggtgagagggaggaggagcttttgttca
aagctcggaaaggaagcttccattgttaggtttagcgaaggtggggagaagttcttcatg
gtggttgatgataagatcactgttcacgaatccgaggatgctaaggttgtctgcgagctg
gatagtgcgaaacgggtcctctgcgctac----------tggaatcttattcacgggtgg
agaggatcgtaatgttacagcatgggacacaaatgccgggaaagttgcatacaccattgc
agatgcacattcagctcgggtaaagggtattgccgtgctctcaaagagcggtg???????
????????????????????????????????????????????????????????????
????????????????????ag
>Theligonum_cynocrambe_ERR5033810
ggcgccgtgatcatctacgacgcggacccgttcgtgcacctgaagacggtgaagggcgtg
cacaagagaggggtgaatgacctcgccgtgcatccttccgggcggctggctttgactgtt
ggaagagacgaatgtatggctatggtgaatttagtgagaggaaggaggagcttttgttgt
cgattgggaaaagaggcttctattttgaggtttagtgatgatggaggtaaattttttatg
attgtcgatgatctgg-cgctgtcggtggggcgggacgaatgcctggcgatggtgaattt
ggtgagggggggcgaagcttttgctcgaggctcgggaagtggtattttatttactggggg
agaggataggaatatcacagcatgggatacaatcagtggaaaggttgcttacagcatcga
a???????????????????????????????????????????????????????????
????????????????????????????????????????????????????????????
??????????????????????
>Anthospermum_thymoides_ERR9883532
?????????atcatatacgatgctaaccccttcgttcatttgaagacggtcaagaatgtg
cataagaaggcagtaaatgatatctctgttcatccttctgggaagctggctctgtctgtg
ggccgggatgaatgtttcgctatggtcaatttagttaggggaaggaggagtttttattgt
aggttggggaaggaagcttccattgtcaggtttagtgaaggcggggagaggttttttatg
gttgtaggggataaaattagtgtccatgaatcggaggatgctaagatagtttctgaattg
gataacaagaaacggatcctctgtgccactcctggatcg-ggaattttgttcactggagg
agaggatcggaatgttacagcgtgggatacaaattctggaaaagttgcatatagtataga
agatgcacattcagcccgagtgaagggtgttgctgtgctctcccaaagtagtagtggcat
ctgcttcctctgatggtgtgattcgtgtttgggatgttcgaatggccaacaagggcaacc
cgacgccactagccgaagtagg
>Argostemma_elatostemma_ERR9883520
ggcgctgtcataatctacgacgccgacccctttgtgcatttgaagacggtgaccaacgtt
cataagaaaggggtgaatgacctcgcagttcatccttccgggaggctggcgctgtcagtg
ggccgggacgagtgcttggctatggtgaatttggtcaggggaaggaggagtttttgttgt
aggctggggaaggaagcttccgtcgtcaggtttagtgaaggtggggagaggttctttgtg
gttgtgggtgaaaaaattagtattcacgaatcggaggatgctaagattgtttgtgaattg
aataaccagaaaagggtcctctgtgccacccctggacagtggaattttgttcactggggg
agaggatcggaatattatagcctgggatacaaattcaggaaaagttgcttatagtattgg
agatgcacatgcagcccgcataaagggtattgctgtgctctctaaaagtggtagtagcat
ctgcttcctctgatggtgtcattcgtgtttgggatgttcgaatggctgacacggacaacc
cttccccactttccgaggctgg
>Chamaepentas_hindsioides_ERR9883496
ggtgccgtcataatctacgacgcggacccgtttgttcatttgaaaactctgaagaatgtt
cacaagaagggagtgaatgatatttctgttcatccttctgggcggctcgctctttcggtg
ggccgcgatgaatgcttggctatggtgaatttagtgaggggaaggaggagtttttgttgt
agattgggaaaggaagcttctatcatcaggtttagcgacagtggggagatattctttatg
gttgtgcaggataaaatcagtgtccatgaatccgaggatactaaaatagtttctgaattt
gataacaagaggcaggtcctttgtgccactcctgggcagtggaattttattcactggtgg
tgaggatcgtaatattacagcatgggatacaaattctggaaaagttgcatacagtatcga
agatgcacattcagcccgtgtgaagggtattgctgttctctctaaaagtggtggtagcat
ctgcttcgtctgatggtgtcattcgtgtttgggatgttcgtatggccaacaagggcaacc
caactccactttcggagacagg
>Clarkella_nana_ERR9883563
???????????????????????????ccctttgtccatttgaagacggtgaccaacgtg
cataagaaaggagtgaatgaccttgcaattcatccttcagggaggctggcgctgtcggtg
ggccgggacgagtgcttggctatggtgaatttggtcaggggaaggaggagtttttgttgt
aggctggggaaggaagcttccgtcatcaggtttagtgaaggtggggagaggttctttatg
gttgtgggtgaaaaaattagtgttcacgaatcggaggatgcgaagattgtttgtgaattg
????????????????????????????????????????????????????????????
????????????????????????????????????????????????????????????
????????????????????????????????????????????????????????????
????????????????????????????????????????????????????????????
??????????????????????
>Coccocypselum_condalia_ERR9883533
ggtgccgtcataatttatgacgccgacccgtttgttcatttgaaaactgtgaatcatgtg
cataagaagggagtgaatgatctttctgttcatccttctgggacgctagctctctcggta
ggtcgcgatgagtgcttggctatagtgaatttagtgaggggaaggaggagtttttgttgt
aggctgggaaaggaagcttccatcgtcaagtttagtgaaagtggggataggtttttcatg
gttgtggatagtaaaattagtgtccatttatcggaggatgctaaaatagtttctgaattg
gataatgggaagcgggtcctttgtgccactcctggatcatggaattttgttcactggcgg
agaggatcgaaatattacagcatgggatacaaattcaggaaaagttgcatatagtatttc
agatgcacattcagcccgtgtaaagggtattgctgtgctctctagaagtggtggtcgcat
ctgcttcctctgatggtgtcattcgcgtttgggatgttcgtatggctgacaagggtaac?
??????????????????????
>Cruckshanksia_pumila_ERR9883536
ggtgcggttattatttacgatgctgatccgtttgttcatttgaaaactgttgaacatgtg
cataagaagggtgtgaatgatctttctgttcatccttctggtacgcttgcgctatccgtt
ggtcgcgatgagtgtttggctatggtgaatttagttagaggaaggaggagtttttattgt
aggttgggaaaggaagcttccattgttaagtttaatgagagtggggataggttttttatg
gttattgatgataaaatcagtgttaatttgtgggaggatgctaaatag---tttgaattg
gataatgagaaatgagtcctttgtgcttgtcctgga---tggaattttgttcactggcgg
agaggatcggaatgttacagcatgggatacaaattcaggaaaagttgcatatagtattgt
agatgcgcattcagcccgtataaagggtattgctgtgctctctggaagaggcagtggcat
ctgcttcatctgatggtgtcattcgtgtttgggatgttcgtatggctagcaaggataacc
cgactccacttgcagaggctgg
>Cyanoneuron_cyaneum_ERR9883481
ggcgccgtcgtaatctacgacgcggacccgtttgttcatttgaagacggtgaagaatgtg
cataagaagggagtgaatgatctctctgttcatccttctgggaggctggctctgtcggtg
ggccgggatgaatgcttggctatggtgaatttagtgaggggaaggaggagtttttattgt
aggctagggaaggaagcttccgtcgtcaggtttagtgaaggtggggagaggttcttcatg
gttgtgggtgagaaaattaccgtccatcaatcggaggatgctaaaatagtttgtgaattg
gataacaagaaacgggttctgtgtgccactcctgggcagtggaattttgttcagtggggg
agaggatcggaatattacagcatgggatacaaattcaggaaaagttgcatatagtattga
agatgcacattcagcccgcgtgaagggtattgctgtgctctctaaaagtggtggtagcat
ctgcttcctctgatggtgtcattcgtgtttgggatgttcgtatggctaacaagggcaacc
caactccactttccgaggct??
>Danais_nigra_ERR9883478
ggcgccgtcattatttacgacgtggacccgtttgttcatttgaagactgtaaagaatgtg
cataaaaagggagtgaatgatgtttctgttcatccttctgggaggctcgctctgtcggtg
ggccgggatgaatgcttggctatggtaaatttagtgaggggaaggaggagtttttgttgt
agactgggaaaggaagcttccatcgtcaggtttagtgaaggtggggagaggttctttacg
gttgtgggcgataaaatcagtgtccatgaatcggaggatgctaaaatagtttctgaattg
gataacaagaaacgggtcctttgtgccactcctgggcagtggaattttgttcactggcgg
agaggatcggaatattacagcatgggatacaaattcaggaaaagttgcatatagtattga
agatgcacattcagcccgtgtaaagggaattgctgtgctcgctaaaagtggtggtagcat
ctgcttcatctgatggtgtcattcgtgtttgggatgttcgtatggctaacaagggcaact
caactccactttccgaggctgg
>Dunnia_sinensis_ERR9883505
ggtgccgtcataatctacgacgccgacccgtttgttcacttgaagacggtgaagaacgtg
cacaagaagggagtgaacgatctctccgttcatccttctgggaggctggctctgtccgtg
gcccgggatgaatgcttggctatggtgaatttagtgaggggaaggaggagtttttgttgt
aggctggggaaggaagcctccgccgtcaggtttagtgagagtggggagaggttctttatg
gtcgtgggtgataaaattagtgtccatcaatcggaggatgctaagatagtctgtgaattg
gataaccagaaacgagtcctgtgtgccactcctgggcagtggaattttgttcactggagg
agaagatcggattattacagcatgggatacaaattcaggaaaagttgcatatagtattga
agatgcacattcagcccgcgtgaagggtattgctgtgctctctaaaagtggtggtggcat
ctgcttcctctgatggcgacattcgtgtctgggatgttcgagtggctaacaagggcaacg
caactccactttccgaggctgg
>Mouretia_larsenii_ERR9883550
ggcgctgtcataatctacgacgccgacccctttgtccatttgaagacggtgaccaacgtg
cataagaaaggagtgaatgacctcgcagttcatccttccgggaggctggcgctgtcggtg
ggccgggacgagtgcttggctatggtgaatttggtcaggggaaggaggagtttttgttgt
aggctggggaaggaagcttccgtcgtcaggtttagtgaaggtggggagaggttctttatg
gttgtgggtgaaaaaattagtgttcacgaatcggaggatgctaagattgtttgtgaattg
aataaacagaaaagggtcctctgtgccacccctgggcagtggaattttgttcactggggg
agaggatcggaatattacggcctgggatacaaattcaggaaaagttgcttatagcattgg
agatgcacacgcagcccgcataaagggtattgctgtgctctctaaaagtggtagtagcat
ctgcttcctctgatggtatcattcgtgtttgggatgttcgaatggctgacaagggcaacc
cttctccactttccgaggctgg
>Mycetia_bracteata_ERR9883494
ggcgccgtcataatctacgacgccgacccctttgtccatttgaagacggtgaccaacgtg
cataagaaaggagtgaatgacctcgcagttcatccttccgggaggctggcgctgtcggtg
ggccgggacgagtgcttggctatggtgaatttggtcaggggaaggaggagtttttgttgt
aggctggggaaggaagcttccgtcgtcaggtttagtgaaggtggggagaggttctttatg
gttgtgggtgaaaaaattagtgttcacgaatcggaggatgctaagattgtttgtgaattg
aataaacagaaaagggtcctctgtgccacccctgggcagtggaattttgttcactggggg
agaggatcggaatattacagcctgggatacaaattcaggaaaagttgcttatagtattgg
agatgcacacgcagcccgcataaagggtattgctgtgctctctaaaagtggt-gtagcat
ctgcttcctctgatggtgtcattcgtgtttgggatgttcgaatggctgacaatggcaacc
cttctccactttccgaggctgg
>Neohymenopogon_parasiticus_ERR9883558
ggcgctgtcataatctacgacgccgacccctttgtccatttgaagacggtgaccaacgtg
cataagaaaggagtgaatgacctcgcagttcatccttccgggaggctggcgctgtcggtg
ggccgggacgagtgcttggctatggtgaatttggtcaggggaaggaggagtttttgttgt
aggctggggaacgaagcttccgtcgtcaggtttagtgaaggtggggagaggttctttatg
gttgtgggtgaaaaaattagtgttcacgaatcggaggatgctaagattgtttgtgaattg
aataaacagaaaagggtcctctgtgccacccctgggcagtggaattttgttcactggggg
agaggatcggaatattacagcctgggatacaaattcaggaaaagttgcttatagtattgg
agatgcacacacagcccgcataaagggtattgctgtgctctctaaaagtggt-gtagcat
ctgcttcctctgatggtgtcattcgtgtttgggatgttcgaatggctgacaagggcaacc
cttctccactttccgaggctgg
>Oldenlandia_herbacea_ERR9883552
ggttcggtcataatctatgatgcggacccatttgttcatttgaaaacggtaaagaatgtg
cataaaaagggggtgaatgatatttctgttcatccttctgggaggcttgctctctctgtg
ggccatgatggctgcctggctatggtgaatttggtgagggggaggaggagtttttgttgt
aggctggggatggaagcttccattgtcaggtttaatgattccggtgacaagttctttatg
gttgtgaataataaaattagtgtacatcaatcggaggatgctaaaatactctgtgaaatg
gataacaataaaaaggtcctctgtgccgccccgggatca-ggaatcttgttcaccggtgg
agaggatcgcaacattacgtcatgggatacaaattcgggaaaagttgcatattgtattga
agatgctcattcagcccgaatcaagggtattgttgtcctttcaaaagggtttggtagcat
ctgcttcatccgatggtgtcattcgtgtttgggatgttcgtatggctggcaagggcagcc
aaaatccactttctgagactgg
>Paederia_ciliata_ERR9883513
??????????????????gatgccgacccttttgtccatttgaaaacggtccacaatgtc
cataagaagggagtgaatgatctcgccgttcatccttccgggaggctggcgctctcagtg
ggccgggacgaatgcttggctatggtgaatctagtcaggggaaggaggagtttttattgt
aggctggggaaggaagcttccatcgtcaggttcagtgaaggcggggagaggttttttatg
gttgtgggtgataaaattactgtccacgaatcggaggatgctaaaatactatttgaattg
gataacaagaaaagcgtcctctg-------------------------------tggggg
agaggatcggaacattacagcatgggacacaaattcaggaaaagtggcatatagcattga
agatgcacatccagctcgtgtgaaggggattgctgtgctcagtaaaaatggtggtggcat
ctgcttcctctgatggtgtcattcgtgtttgggacgttcgaatggctaaccagtccaacc
caactccactttccgaggctgg
>Plocama_tinctoria_ERR9883529
ggcgctgtcattatttacgacgcggacccttttgtgcatttgaagactctgaagaatgtg
cataagaaggcggtgaatgatctcgcagttcatccttccgggagactggctctgtcggtg
ggacgggatgagtgcttggctatggtgaatttggtgagggggaggaggagcttttgttct
aggcttggcaaggaagcttccatggtccggtttagtgaaggtggggagaagttctttatg
gttgtggatgataaaattagtgtccatgaatccgaggatgctaagatagtttgtgagctg
gatggcaagaaacgggtcctctgtgccactcctggacagtggaattttattcactggtgg
agaggatcgaaatattgcagcatgggatacaaatgcagggaaagttgcatacactattga
agatgcacattcaactcgtgtgaagggcattgttgttctctcaaaaagtggtggtagcat
ctgcttcatcagatggtgtcattcgtgtttgggatgttcgtatggctaccaagtccaacc
caactccactgacagaggctgg
