# Supplementary material for: Morphological and molecular evidence support the inclusion of Mycetia hainanensis in Mouretia (Rubiaceae)
Source: PhytoKeys. 2026 Feb 5;270:273–88. doi: 10.3897/phytokeys.270.180324 (PMC12902767; doi:10.3897/phytokeys.270.180324)
Supplement: Supplementary material 4 — Dataset of 315 nuclear genes used in this study [file phytokeys-270-273_article-180324__-s004.zip › Dataset 2/5188_filtered_aligned_trimmed.fasta]

>Rubia_peregrina_ERR5033650
???????????????????????????????????????????????????gcagcgcta
ggcctttccgagggcgcgtcgtggcacgcgaagtacaaggattccgcctatgtccatgtc
ggcggcattccctacgagctcaccgaaggtgatatcctcgccgtttttgctcagtatggg
gagatagttgatgttaatcttgttagagataagggaactggaaaatctaaaggctatgca
tttgtcgcgtatgaagatcaaaggagtaccaatcttgctgtagacaacttgaatggtgcc
tcggttttggggaggacaatcaaggtggatcacgtcgacaagtataaaaagaaagaggaa
gaggatgaagaggctgcgcaaaagaagagggaagagcggggcgtctgccgtgcttttcag
aagggagagtgtactcgcggagccgggtgtaagttctct
>Theligonum_cynocrambe_ERR5033810
atgaatccattgacattggtgaagaggcttcagaatatcaatgctaaagaagcagccctt
ggcatttctgaagatgcgtggtggcatgccaaatacaaggattcggcgtatgtctatgtg
ggt---------ccagagctcactgaaggtgatctgcttgctgtgtttgcccagtatggg
gagatagttgatgttaatctggttagagataaggggactggaaaatctaaaggctttgca
tttgttgcatatgaagatcaaagaagtaccaatcttgctgtagataatttgaatggtgcc
tcggttttggggagaataatcagggtagatcatgttagcaagtataaaaagaaagaggaa
gaggatgaagaggctgagcaaaagaagagggaagagcggggagtttgtcgtgcttttcaa
aagggcgagtgtactcgtggagcagggtgcaaattctcc
>Anthospermum_thymoides_ERR9883532
atgaatccattaacattagtgaagcgcattcagagtatcaacgcaaaagaagcagcccta
gacatttctgatgaagcatcatggcacgccaaatacaaagagtctgcctacgtttatgtt
ggcggcattccgtttgacctcaccgaaggagatctccttgctgtctttgcgcagtatgga
gaaatagttgatgttaatcttgttagagataaggggactggaaaatctaagggctttgca
tttgttgcatatgaagatcaaagaagtactattcttgctgtagataatttgaatggtgct
gcaattttggggagaacaatcagggtagatcatgttagtaactacaaaaagaaagaggaa
gaggacgaagagactcagcaaaggaagagggaagagcgtggcgtttgccgtgctttccaa
aagggcgagtgcaaccgtggagcagggtgcaaattctct
>Argostemma_elatostemma_ERR9883520
atgaatccattaacattagtgaagcgcattcagaatattaatgcaaaagaagcatcccta
ggcatttctgatgaggcatcgtggcacaccaaatacaaagactccgcctatgtgtatgtt
ggtggcattccctttgacctaaccgaaggcgatatcctcgctatctttgccaggtatggg
gagatagttgacgttaatttagtcagagataaggggactgggaaatctaggggctatgca
tttgttgcatatgaagatcaaagaagtaccaatcttgcagtagacaatttgaatggtgcg
gcaattttggggagaataatcagggtagatcataaaagtaactacaaaatgaaagaggaa
gaggatgaagagactgagctaaggaagagggaagaacgtggcgtctgccgtgctttccag
cggggtgagtgcaatcgtggagcagggtgcaaattctct
>Chamaepentas_hindsioides_ERR9883496
atgaatcctttaacattagtgaaacgtattcaaaatatcaacgcaaaagaagcagcctta
ggcatttccgatgaggcgtcctggcacgccaaatacaaagactccgcctatgtttatgtt
ggcggtattccatatgatctaaccgaaggcgatctacttgccgtctttgcccagtatggg
gagatagttgatgctaatctggttagagataaagggactggaaaatctaaaggtttcgcc
tttgttgcatatgaagatcagaggagtactaatcttgctgtagataatttgaatggtgct
gcgattttggggagaacaatcagggtagatcatgttagcaactataaaaagaaagaggaa
gaggatgaagagactgagcagaggaagagggaagagcgtggcgtttgccgtgctttccaa
aggggtgagtgcactcgtggagcaggctgcaaattctct
>Clarkella_nana_ERR9883563
atgaatccattaacattagtgaagcgcattcagaatattaatgcaaaagaagcagcccta
ggcatttctgatgaggcatcgtggcacaccaaatacaaagactccgcatatttgtatgtt
ggcggcattccctttgacctaaccgaaggcgatatcctcgctatctttgcccagtatggg
gagatagttgatgttaatctagttagagataaggggactggaaaatctagaggctatgca
tttgttgcatatgaagatcaaagaagtaccaatcttgcagta??????????????????
????????????????????????????????????????????????????????????
????????????????????????????????????????????????????????????
???????????????????????????????????????
>Coccocypselum_condalia_ERR9883533
atgaatccactaacgttagtaaagcgcattcagaacatcaacgcgaaagaagcagcccta
ggaatttccgaggaggcgtcgtggcacgccaaatacaaagaatccgcttatgtttacgcc
ggcggcatcccgtacgacctcaccgaaggcgatcttctcgccatcttcgctcagtatggg
gagatagttgatgttaatctggttagagataagggaactggaaaatctaaaggctttgct
tttgttgcatacgaagatcaaagaagtactactcttgctgtggataacttgaatggtgcc
caagttctggggagaacaatcagggtagatcatgttagtaattataaaaagaaagaggaa
gaggatgaagagactgagcagaggaagagggaagaacgcggcgtttgccgtgcttttcag
aggggtgagtgcaatcgtggagcagggtgcaaattctcc
>Cruckshanksia_pumila_ERR9883536
atgaatccattaacattagttaagcgaattcagaacatcaacgcaaaagaggcagcccta
ggcatttccgagcaggcgtcgtggcacgccaaatacaaagaatcagcttatgttttcgcc
ggcggcatcccgtacgaactcaccgaaggcgatcttctcgccgtctttgctcagtatggg
gaggtagttgatgttaatctggttagggacaagggaactggaaaatctaaagggtttgct
tttgttgcatatgaagatcaaagaagtactaatcttgctgtagataacttgaatggtgct
caagtgctggggagaacaatcagggtagatcatgttactaattataaaaagaaagaggaa
gaggatgaagagactgagcagaggaagagggaagaacgtggcgtttgccgtgcatttcaa
aagggtgagtgtactcgtggagctgggtgcaaattctcc
>Cyanoneuron_cyaneum_ERR9883481
atgaatccattaacattagtgaagcgtattcagaatatcaacgcaaaagaagcagccctt
ggcatttctgatgaggcatcgtggcacgccaaatacaaagaatccgcctatgtttacgtc
ggtggcattccctatgacctcaccgaaggcgatctcctcgcggtctttgcccagtatggg
gagatagttgatgttaatctagttagagataaggggactggaaaatctaaaggctttgct
tttgttgcatatgaagatcaaaaaagtaccaatcttgctgtagataatttgaatggtgcc
tcaattctggggagaataatcagggtagatcatgttagcaactataaaaagaaagaggaa
gaggatgaagagactgagcaaaggaagagggaagagcgtggcatttgccgtgctttccag
aggggtgagtgcaatcgtggagcagggtgcaaattctct
>Danais_nigra_ERR9883478
atgaatccattaacattagtgaagcggattcagaatatcaacgcaaaagaagcagcccta
ggcatttccgatggggcgtcctggcacgccaaatacaaagattccgcctacgtttacgtt
ggcggcattccctttgacctcaccgaaggcgatctcctcgccgtctttgcccagtatggg
gagatagttgatgttaatcttgttagagataaggggactggaaaatctaaaggcttcgca
tttgttgcatatgaagatcaaagaagtactaatcttgctgtagataatttgaatggtgcg
ggaattttggggagaacaatcagggtagatcatgttagcaactataaaaagaaagaggaa
gaggatgaagagaccgagcaaaggaagagggaagaacgtggcgtttgccgtgctttccaa
aggggtgagtgcaatcgtggagcagggtgcaaattctct
>Dunnia_sinensis_ERR9883505
atgaacccgttaacattagtgaagcgcattcagaatatcaacgcaaaagaagcatcccta
ggcatttctgatgaggcatcgtggcatgccaaatacaaagactccgcctacgtttatgtc
ggtggcattccctatgacctcactgaaggcgatctcctcgccgtctttgcccagtatggg
gagatagttgatgttaatttagttagagataaggggactggaaaatctaaaggcttcgca
tttgttgcatatgaagatcaaagaagtaccaatcttgctgtagataacttgaatggtgct
gcaattttggggagaataattagggtagatcatgttaacaagtataaaaagaaagaggaa
gaggatgaagagactgagcaaaggaagagggaagagcgtggcatttgccgtgctttccaa
aagggtgagtgcaatcgtggagcagggtgcaaattctct
>Mouretia_larsenii_ERR9883550
atgaatccattaacgttagtgaagcgcattcagaatattaatgcgaaagaagcagcccta
ggcatttctgatgaggcatcgtggcacaccaaatacaaagactccgcctatgtgtatgtt
ggcggcattccctttgacctaacggaaggcgatatcctggctatctttgcccagtatggg
gagatagttgatgttaatctagttagagataaggggactggaaaatctagaggctatgca
tttgttgcatatgaagatcaaagaagtacaaatcttgcagtagacaatttgaatggtgcg
gcaattttggggagaataatcagggtagatcataaaagcaactacaaaatgaaagaggaa
gaggatgaagagactgagcaaaggaagagggaagagcgtggcatctgccgtgctttccag
cggggtgagtgcaatcgtggagcagggtgcaaattctct
>Mycetia_bracteata_ERR9883494
atgaatccattaacattagtgaagcgcattcagaatattaatgcgaaagaagcagcccta
ggcatttctgatgaggcttcgtggcacaccaaatacaaagactccgcctatgtgtatgtt
ggcggcattccctttgacctaaccgaaggcgatatcctcgctatctttgcccagtatggg
gagatagttgatgttaatctagttagagataaggggactggaaaatctagaggctatgca
tttgttgcatatgaagatcaaagaagtaccaatcttgcagtagacaatttgaatggtgcg
gcaattttggggagaataatcagggtagatcataaaagcaactacaaaatgaaagaggaa
gaggatgaagagactgagcacaggaagagggaagagcgtggcgtctgccgtgctttccag
cgaggtgagtgcactcgtggagcagggtgcaaattctct
>Mycetia_hainanensis_H401
atgaatccattaacattagtgaagcgcattcagaatattaatgcgaaagaagcagcccta
ggcatttctgatgaggcatcgtggcacaccaaatacaaagactccgcctatgtgtatgtt
ggcggcattccctttgacctaaccgaaggcgatatcctcgctatctttgcccagtatggg
gagatagttgatgttaatctagttagagataaggggactggaaaatctagaggctatgca
tttgttgcatatgaagatcaaagaagtaccaatcttgcagtagacaatttgaatggtgcg
gcaattttggggagaataatcagggtagatcataaaagcaactacaaaatgaaagaggaa
gaggatgaagagactgagcaaaggaagagggaagagcgtggcatctgccgtgctttccag
cggggtgagtgcaatcgtggagcagggtgcaaattctct
>Neohymenopogon_parasiticus_ERR9883558
atgaatccattaacattagtgaagcgcattcagaatattaatgcaaaagaagcagcccta
ggcatttctgatgaggcatcgtggcacaccaaatacaaagactccgcctatgtgtatgtt
ggcggcattccctttgacctaaccgaaggcgatatcctcgctatctttgcccagtatggg
gagatagttgatgttaatctagttagagataaggggactggaaaatctagaggctatgca
tttgttgcatatgaagatcaaagaagtaccaatcttgcagtagacaatttgaatggtgcg
gcaattttggggagaataatcagggtagatcataaaagcaactacaaaatgaaagaggaa
gaggatgaagagactgagcaaaggaagagggaagagcgtggcgtctgccgtgctttccag
cggggtgagtgcactcgtggagcagggtgcaaattctct
>Oldenlandia_herbacea_ERR9883552
atgaatccattaactttagtgaagcgcattcagaacatcaacgcaaaagaagcagcgtta
gggatttccgaggaggcgtcctggcatgctaagtacaaagactccgcctacgtttatgtc
ggcggcttaccttttgacctcacagaaggcgatatcgtggccgtctttgcccaatacggg
gagattgttgatgttaatcttgttagagataaggggactggaaaatctaaaggctttgca
tttgttgcgtatgaagatcaaagaagtactaatcttgctgtagataacttgaatggcgcc
caaattttgggaagaacagttagggtagatcatgttaccaagtacaagaagaaagaggaa
gaggatgaagagactgagcaaagaaagagggaggagcgtggtgtttgtcgtgccttccaa
aggggtgagtgcactcgtggtgctggctgcaaattctcc
>Paederia_ciliata_ERR9883513
atgaatccattaacattggtgaagcgcattcaaaatatcaatgccaaagaagcatccctt
ggcatttctgatgaggcatcatggcatgctaagtacaaagattctgcctatatttatgtt
ggtggcattccgtatgacctcactgaaggcgatctccttgctgtctttgcccagtatggg
gagatagttgatgctaatcttgttagagataaggggactggaaaatctaaaggctttgca
tttgttgcatatgaagatcaaagaagtaccaatcttgctgtggataatttgaatggtgcc
tcagttttggggagaataatcagggtagatcatgttagcaaatataaaaagaaagaggaa
gaagatgaagagactgagcaaaggaagagggaagagcgtggcatttgccgtgctttccaa
aggggtgagtgcaatcgaggagcagggtgcaaattctct
>Plocama_tinctoria_ERR9883529
atgaatccattaacattggtgaagcgccttgagaatatgaatgcaaaagaagcagcccaa
ggaatttctggggatgcatcttggcacgccaactacaaagattcggcctatatctatgtc
ggtggcattccctatgacctcacggaaggtgatctctatgtttcttttggccagtatggg
gagatagttgatgttaatctagtcagagataaggggactggaaaatctaaaggctttgcg
tttattgaatataaagaccagaaaagcacgaatgtagctgtagataatttcaatggtacc
tcacttttggggagaacaattagggtggatcacgttagcgactataagaagaaagaggat
gaggatgaagagacggagcaaaggaagagggaagaccgtggcgttagccatgctttccaa
ggg---gagtgcaaccgaggagcaggatgctaattctcc
