# Supplementary material for: Morphological and molecular evidence support the inclusion of Mycetia hainanensis in Mouretia (Rubiaceae)
Source: PhytoKeys. 2026 Feb 5;270:273–88. doi: 10.3897/phytokeys.270.180324 (PMC12902767; doi:10.3897/phytokeys.270.180324)
Supplement: Supplementary material 4 — Dataset of 315 nuclear genes used in this study [file phytokeys-270-273_article-180324__-s004.zip › Dataset 2/5200_filtered_aligned_trimmed.fasta]

>Rubia_peregrina_ERR5033650
????????????????????????????????????????????????????????????
????????????????????????????????????????????????????????????
????????????????????????????????????????????????????????????
??????????????????????????????????????????cataattatgcgggtggt
cctgcctctcatggtaattctaaaaaccatcgaggtgggggttcaacaggccaaagg
>Theligonum_cynocrambe_ERR5033810
ggatgcgggcataaaaaggagaagcaactgacaaaaccagaggtgggtcattttagagct
caaggcgtcccaatgaagaggaagctgagagagttccctgtcacagaggacgcactgctc
ccgctaggtacttgcattgacgtccgacactttcttcccggtcagttcatcgatgtcact
ggtatttcaagaggtaaaggctttcagggtactatgaaaagatggaactttggtggtatg
cctgcatctcatggcgcttctaaatcgcatcgcagtggaggttctaccggtcaaagg
>Anthospermum_thymoides_ERR9883532
ggatgcggccacaaaaaggagaagcatttgaccaaacctgaggtgggtcattttagagct
caaggtgttcccttgaagaggaagttgagggagttccctgtcactgaggacgctttactc
cccgttggtacatccattggtgttcgccatttccttcctggacagtacgtcgatgtcact
ggaatttcaagaggtaaagggtttcagggcggcatgaaaagacacggctttagcggtggg
cctgcatctcatggagcttcaaaatcacatcgagggggtggttctactggtcaaagg
>Argostemma_elatostemma_ERR9883520
ggatgtggccacaagaaggagaagcatttgacgaaacccgaggcaggtcattttagagct
caaggtgtccccttgaagaggaagttaagggagttccctgttactgaggacgctttactc
cctgttggtacatccattggtgttcgtcattttcttcctggacagttcgtcgatgtcact
ggaattacaagaggtaaagggtttcag?????????????????????????????????
?????????????????????????????????????????????????????????
>Chamaepentas_hindsioides_ERR9883496
ggatgcggtcacaaaaaggagaagcatttgacaaaacctgaggtgggtcattttagagct
caaggtgtccccttgaagaggaagttgaaggagttccctgtcactgaggacgccttactc
cctgttggtacatccattggtgttcgccatttccttcctggacagtttgtagacatcact
ggaattactagaggtaaagggtttcagggtggtatgaaaagatggaattttaaaggtggg
cctgcatctcatggtgcttcaaaatcacatcgaagtattggttctactggtcaaagg
>Clarkella_nana_ERR9883563
????????????????????????????????????????????????????????????
????????????????????????????????????????????????????????????
????????????????????????????????????????????????????????????
?????????????????????ttctagggtggtatgaaaagatgggggttcaaaggtctg
cccgcatctcatggtgcttcaaaagcacatcgaactatcggttctactggtcagagg
>Coccocypselum_condalia_ERR9883533
ggttgcggccacaagaaggagaagcatttaaccaaacctgaggtgggtcattttagatct
caaggtgtccctttgaagaggaagttaagggagtttcctgtcactgaggacgccttgctc
ccggttggtacttccattgatgttcgccatttccttcctggacagttcgtcgatgttact
ggaattactaggggcaaagggtttcagggtggtatgaaaagatgggggtttagaggtatg
cctgcatctcatggtgcttcattgtcacatcgaagtattggttccactggtcaaagg
>Cruckshanksia_pumila_ERR9883536
ggatgtgggcacaaaaaggagaagcatttgacaaaacccgaattgggtcattttagagct
caaggtgtggacttaaagaggaagttaagggagtttcctgttactgaggatgccttactc
cctgttggtacttccatcggtgttcgccattttcttcccggacagtttgtcgatgttacc
ggaatctctaggggtaaagggtttcagggtggtatgaaaagatggggttttaaaggtatg
cctgcatcacacggtgcttcattatcacatcgaagtattggttctactggtcaaagg
>Cyanoneuron_cyaneum_ERR9883481
ggatgcggccacaaaaaggagaagcatttaaccaaacctgaggtgggccattttagagct
caaggtgttcccttgaagaggaagttaagggagttccctgtcactgaggacgctttactc
cccgttggtacatccattggtgttcgccatttccttcctggacagttcgtcgatgtcact
ggtatttctaaaggtaaaggttttgctggtaccgttaagcgctggaacttccgtacccag
gacgctacccacggtaactccttgtctcaccgcgttccgggttctatcggtcagaac
>Danais_nigra_ERR9883478
ggatgcggccacaaaaaggagaagcatttgaccaaacctgaggttggtcattttagagct
caaggtgtccccttgaagaggaaattgagggagttccctgtcactgaggatgctttactc
cccgttggtacatccataggtgttcgccatttcctccctggacagttcctcgatgtcact
ggaattaatagaggtaaagggtttcagggtggtatgaaaagatgggggtttaaaggtatg
cctaaatctcatggtgcttcattatcacatcgaagtattggttctactggtcaaagg
>Dunnia_sinensis_ERR9883505
ggatgcggccacaaaaaggagaagcatttgaccaaacctgaggtgggtcattttagagct
caaggcgttcccttgaagaggaagttaagggagttccctgtcactgaggacgctttactc
ccccttggtacatccattggtgttcgccattttcttcctggacagttcgtcgatgtcact
ggtattactagaggtaaagggtttcagggtggtatcaaaagacatgggtttaaaggtatg
cctgcatctcatggtgcttcaaaatcacatcgaaaaagtggttctactggtcaaagg
>Mouretia_larsenii_ERR9883550
ggatgtggccacaagaaggagaaacatttgacgaaacccgaggtaggtcattttagagct
caaggtgtccccttgaagaggaagttaagggagttccctgttactgaggacgctttactc
cctgttggtacatccattggtgttcgtcattttcttcctggacagttcgtcgatgtcact
ggaattactagaggtaaagggttctagggtggtatgaaaagatgggggttcaaaggtctg
cctgcatctcatggtgcttcaaaagcacatcgaactatcggttctactggtcagaga
>Mycetia_bracteata_ERR9883494
ggatgtggccacaagaaggagaagcatttgacgaaacccgaggtaggtcattttagagct
caaggtgtccccttgaagaggaagttaagggagttccctgttactgaggacgctttaatc
ccagttggtacatccattggcgttcgtcattttcttcctggacagttcgtcgatgtcact
ggaattactagaggtaaagggtttcag?????????????????????????????????
?????????????????????????????????????????????????????????
>Mycetia_hainanensis_H401
ggatgtggccacaagaaggagaaacatttgacgaaacccgaggtaggtcattttagagct
caaggtgtccccttgaagaggaagttaagggagttccctgttactgcggacgctttactc
cctgttggtacatccattggtgttcgtcattttcttcctggacagttcgtcgatgtcact
ggaattactagaggtaaagggtttcagcgtgccacaggaaactttgtgtttataaaagat
tctgtattcaa----------gaaaccagatataacattgcttcccttccccaca??
>Neohymenopogon_parasiticus_ERR9883558
ggatgtggccacaagaaggagaagcatttgacgaaacccgaggtaggtcattttagagct
caaggtgtccccttgaagaggaagttaagggagttccctgttactgaggacgctttactc
cccgttggtacatccattggtgttcgtcattttcttcctggacagttcgtcgatatcact
ggaattactagaggtaaagggtttcag?????????????????????????????????
?????????????????????????????????????????????????????????
>Oldenlandia_herbacea_ERR9883552
ggatgtgggcaaaaaaaggagaagcatttgacaaaacctgaggtgggtcattttagagct
caaggtgtcgctttgaagaggaagttgagggaattccctgtcactgaggatgctttgctc
cctgttggtacatccattggggttcgccatttccttcctgcacaatttgtagatgtcact
gggatttctagaggtaaaggtttccagggtgccgtgaaaagatggaattttcgccttcaa
cctgcaagtcatggtaactctaaagcacgtcgaggcattggttctactggtcaaagg
>Paederia_ciliata_ERR9883513
ggatgcggccacaaaaaagagaagcatttgaccaaacccgaggtgggtcattttagagct
caaggagttcccttgaaaaggaagttaagggagttccctgtcactgaggacgctttactc
cccgttggtacattgattagtgttcgccatttccttccaggacagtttattgatgtcacc
ggaatcactagaggcaaagggtttcagggtggtatgaaaagatggggttttaaaggtatg
cctgcatctcatggtgcttcaaaatcacatcgaagtattggttctactggtcaaagg
>Plocama_tinctoria_ERR9883529
ggatgcggccacaaaaaggagaagcatttgaccaaacctgaggtgggtcattttagagct
caaggtgtccccttgaagaggaagttaagagagttcccagtcactgaggacgctttactc
cccgttggtacacccattgatgttcgccactttcttcctggacagtacgttgatgtcact
ggaatttcaagaggtaaaggctttcagggtgttatgaaaagacataattataagggtggt
ggtgcaagtcatggtgtttcaaaagcgcatcggaaaggtggttctactggtcaaagg
