# Supplementary material for: Morphological and molecular evidence support the inclusion of Mycetia hainanensis in Mouretia (Rubiaceae)
Source: PhytoKeys. 2026 Feb 5;270:273–88. doi: 10.3897/phytokeys.270.180324 (PMC12902767; doi:10.3897/phytokeys.270.180324)
Supplement: Supplementary material 4 — Dataset of 315 nuclear genes used in this study [file phytokeys-270-273_article-180324__-s004.zip › Dataset 2/5206_filtered_aligned_trimmed.fasta]

>Rubia_peregrina_ERR5033650
gatatttggaacacgacatggtaccctaaagctgctgatcatgtaaacactgataaggta
tggtttgttgtggacgcgactgataagattcttggaagactggcttccaccatcgctatc
catatcagaggaaagaatctcgcaacctatactcctagtgtggacatgggagcctttgtc
atcgtggtgaatgctgataaagtagctgtttctggaaagaagagaagccaaaagctgtac
cgaagacattcagggagacctggcgggatgaaagtggaaacctttgatcagcttcagaag
agaattccggaaagaatagttgagcatgctgttcgtggaatgcttccgaaaggg
>Theligonum_cynocrambe_ERR5033810
????????????tcgacatggtaccctaaagctgcagatcatgtaaacactgataagccc
tggtttgtcgtggatgccaccgataaaattcttggaagattggcttccactattgctatc
catatcagaggaaagaatctcgcgacctatactcctagtgtggacgtaggtgcgtaatat
acgaaggtgaatgctgaaaaagtagctgtttctggaaagaaaagaagccaaaagctttac
cgaaggcattcagggagacctggtgggatgaaagtggaaacctttgaccagcttcagaag
agaattcctgaaagaatagtcgagcatgctgttcgcggaatgcttcccaaagga
>Anthospermum_thymoides_ERR9883532
gatatttggaacaatacatggtatcctaaagctgcggatcatgtaaacactgataagcct
tggtatatcgttgatgcatcagataaaattcttggaagaatggcttctgctattgctgtc
catatcagagggaagaatcttgcaacttatactcctagtgtggatatgggagccttcgtc
attgtggtgaatgctgaaaaagtagctgtatctggaaagaaacgaagccaaaagctttac
cgaaggcattcagggagacctggtgggatgacggtggaaacctttgatcagcttcagaag
agaattcctgaaagaattgttgagcatgctgttcgtggaatgcttccaaaaggg
>Argostemma_elatostemma_ERR9883520
gatatttggaacaagacatggtaccctaaagccgcggatcatgtaagcactgataagcct
tggtatgttgttgatgcaactgataaaattcttggaagattggcttctgctattgccgtc
tatatcagagggaagaatcttgtaacctatactcctagtgtggacatgggagccttcgtt
attgtggtgaatgctgaaaaagttgctgtatctggaaggaagagaagccaaaagctttac
cgaagacattcagggagacctggtggtatgaaagtggaaacttttgatcagcttcaaaag
agaattcctgaaagaattgtagagcacgctgttcgcggaatgcttccaaaaggg
>Chamaepentas_hindsioides_ERR9883496
gatatttggaacaagacatggtatcctaaagcagcagatcatgtaaacactgataagccc
tggtatgttgttgatgcaactgataaaattctaggaagattggcttgtgctattgctgtc
catatcagagggaagaatcttgcaacctatactcctagtgtggacatgggagccttcgtc
attgtggtgaatgccgaaaaagtagctgtatctggaaagaaaagaagccaaaaactttac
cgaaggcattctgggagacctggtgggatgaaagtggaaacctttgatcagcttcagaag
agaattcccgaaagaattattgagcatgcagttcgtggaatgcttccaaaaggg
>Clarkella_nana_ERR9883563
gatatttggaacaagacatggtatcctaaagccgcagatcatgtaaacactgataagcct
tggtatgttgttgatgcaactgataaaattcttggaagattggcttctgctattgccgtc
catatcagagggaagaatcttgcaacctatactcctagtgtggacatgggagccttcgtt
attgtggtgaatgctgaaaaagttgctgtatctggaaggaagagaagccaaaagctttac
cgaaggcattccgggagacctggtggtatgaaagtggaaacttttgatcagcttcagaag
agaattcctgaaagaattgtagagcacgctgttcgtggaatgcttccgaaaggg
>Coccocypselum_condalia_ERR9883533
gatatttggaacacaacatggtatcctaaagctgcagatcatgtaaatactgataagcct
tggtatgtggttgacgcaactgataaaattctgggaagattggcttctactatagctgtt
tatatcagggggaagaatcttgcaacctatactcctagtgtggacatgggagcctttgtt
atagtggtgaatgctgaaaaaatagctgtatctggaaagaagagaagccagaagctttac
agaaggcattcagggagacctggtgggatgaaagtggaaacctttgatcagcttcagaag
agaattcctgaaagaattattgagcatgctgttcgtggaatgcttcctaaaggc
>Cruckshanksia_pumila_ERR9883536
gatatttggaacacaacatggtatcctaaagctgcagatcacgtaaatactgataagcct
tggtatgttgttgatgcaaccgataaaattcttggaagattggcttctactatagctgtt
tatatcaggggaaagaatcttgcaacctatacccctagtgtggatatgggagcctttgtc
atcgtggtgaatgctgaaaaaatcgctgtatctggaaagaagagaagccaaaagctttac
agaaggcattcagggagacctggtgggatgaaagtggaaacttttgatcagcttcagaag
agaattcctgaaagaattattgagcatgctgttcgtggaatgcttccaaaaggc
>Cyanoneuron_cyaneum_ERR9883481
gatatttggaacaagacatggtatcctaaagctgcagatcatgtaaacactgataagcct
tggtatattgttgatgcaactgataaaattcttggaagattggcttccgttattgccgtc
aatatcagaggaaagaatcttgcaacctatactcctagtgtggacatgggagcctttgtc
attgtggtgaatgctgaaaaagtagctgtatctggaaggaagagaagccaaaagctttac
cgaaggcattcagggagacctggtgggatgaaagtggaaacctttgatcagcttcagaag
agaattcctgaaagaattattgagcatgctgttcgtggaatgcttccgaaaggg
>Danais_nigra_ERR9883478
gatatttggaacacgacatggtatcctaaagctgcagatcatgtaaacactgataagcct
tggtatatcgttgatgcaactgataaaattcttggaagattggcttctgttattgccgtc
tatatcagagggaagaatcttgcaacctatactcctagtgtggacatgggagctttcatc
attgtggtaaatgctgaaaaagttgctgtatctggaaaaaagaggacccaaaagctgtac
cggaggcattcaggaagacctggtggtatgaaagttgaaacatttgaccaactacagaag
agaattccagaaagaattatagaacatgctgttcgtggaatgcttcctaaaggg
>Dunnia_sinensis_ERR9883505
gatatttggaacaagacatggtatcctaaggctgcagatcatgtaaacactgataagcct
tggtatattgttgatgcaactgataaaattcttggaagattggcttctgctattgctgtc
tatatcagaggaaagaatcttgcaacctatactcctagtgtggacatgggagccttcgtc
attgtggtgaatgctgaaaaaatagctgtatctggaaagaagagaagccaaaagctttac
cgaaggcattcagggagacctggtgggatgaaagtggaaacctttgatcagcttcagaag
agaattcctgaaagaattattgagcatgctgttcgtggaatgcttccgaaaggg
>Mouretia_larsenii_ERR9883550
gatatttggaacaagacatggtatcctaaagccgcagatcatgtaaacactgataagcct
tggtatgttgttgatgcaactgataaaattcttggaagattggcttctgctattgccgtc
catatcagagggaagaatcttgcaacctatactcctagtgtggacatgggagccttcgtc
attgtggtgaatgctgaaaaagttgctgtatctggaaggaagagaagccaaaagctttac
cgaaggcattcagggagacctggtggtatgaaagtggaaacttttgatcagcttcaaaag
agaattcctgaaagaattgtagagcacgctgttcgtggaatgcttccgaaaggg
>Mycetia_bracteata_ERR9883494
gatatttggaacaagacatggtatcctaaagccgcagatcatgtaaacactgataagcct
tggtatgttgttgatgcaactgataaaattcttggaagattggcttctgctattgccgtc
catatcagagggaagaatcttgcaacctatactcctagtgtggacatgggagccttcgtc
attgtggtgaatgctgaaaaagttgctgtatctggaaggaagagaagccaaaagctttac
cgaaggcattcaggtagacctggtggtatgaaagtggaaacttttgatcagcttcaaaag
agaattcctgaaagaattgtagagcacgctgttcgtggaatgcttccgaaaggg
>Mycetia_hainanensis_H401
gatatttggaacaagacatggtatcctaaagccgcagatcatgtaaacactgataagcct
tggtatgttgttgatgcaactgataaaattcttggaagattggcttctgttattgccgtc
catatcagagggaagaatcttgcaacatatactcctagtgtggacatgggagccttcgtc
attgtggtgaatgctgaaaaagttgctgtatctggaaggaagagaagccaaaagctttac
cgaaggcattcagggagacctggtggtatgaaagtggaaacttttgatcagcttcaaaag
agaattcctgaaagaattgtagagcacgctgttcgtggaatgcttccgaaaggg
>Neohymenopogon_parasiticus_ERR9883558
gatatttggaacaagacatggtatcctaaagccgcagatcatgtaaacactgataagcct
tggtatgttgttgatgcaactgataaaattcttggaagattggcttctgctattgccgtc
catatcagagggaagaatcttgcaacctatactcctagtgtggacatgggagccttcgtc
attgtggtgaatgctgaaaaagttgctgtatctggaaggaagagaagccaaaagctttac
cgaaggcattcagggagacctggtggtatgaaagtggaaacttttgatcagcttcaaaag
agaattcctgaaagaattgtagagcacgctgttcgtggaatgcttccgaaaggg
>Oldenlandia_herbacea_ERR9883552
gatatttggaacaagacgtggtatcctaaagctgctgatcatgtacaaactgataagccg
tggtatgttgttgatgcaactgatttaattcttggaagattggcttcaaccatcgctgtc
tatatcagagggaagaatcttgcaacctatactcctagtgtggacatgggggccttcgtc
attgtggtgaatgctgaaaaaatagctgtatctggaaaaaagagaagccaaaagctttac
cgaaggcattcaggaaggcctggtgggatgaaaattgaaacctttgatcagcttcagaag
agaattcctgaaagaattattgagcatgctgttcgtggaatgcttcctaaagga
>Paederia_ciliata_ERR9883513
gatatctggaacacgacatggtatcctaaagctgcagatcatgtaaacactgataagcct
tggtatgttgtggatgcaactgataaaattcttggaagattggcttctgctattgctgtc
catatcagaggaaagaatcttgcaacctatactcctagcgtggacatgggagcctttgtc
attgtggtgaatgctgaaaaaatagctgtatctggaaggaagagaagccaaaagctttac
cgaaggcattcagggagacctggggggatgaaagtggaaacctttgatcagcttcagaag
agaattcctgaaagaattattgagcatgctgtccgcggaatgcttcccaaaggg
>Plocama_tinctoria_ERR9883529
gatatttggaactcaacatggtatcctaaagctgcagatcatgtaaacactgataagcct
tggtatattgtggatgcaactgataaaattcttggaagattggcttccacaattgctatc
cacatcagaggaaagaatcttgcaacctatactcctagtgttgacatgggagcctttgtc
attgtggtgaatgctgaaaaagtagctgtttctggaaagaagagaagccaaaagctttac
cgaaggcattcagggagacctggcgggatgaaagtggaaacctttgatcagcttcagaag
agaatccctgaaagaattgttgagcatgctgttcggggaatgcttccaaaaggg
