# Supplementary material for: Morphological and molecular evidence support the inclusion of Mycetia hainanensis in Mouretia (Rubiaceae)
Source: PhytoKeys. 2026 Feb 5;270:273–88. doi: 10.3897/phytokeys.270.180324 (PMC12902767; doi:10.3897/phytokeys.270.180324)
Supplement: Supplementary material 4 — Dataset of 315 nuclear genes used in this study [file phytokeys-270-273_article-180324__-s004.zip › Dataset 2/5220_filtered_aligned_trimmed.fasta]

>Rubia_peregrina_ERR5033650
actggtctggaagattataaagcaagaggaactcaggctgccccttactttaccgtttca
tactacacagaatttgcagaaagcaaggagttggtacttatccgcggtgatattgtgctt
accagcaagctgagtgacgcagaagccaaatggcttctggagactgcacaatccttttac
ttgaacgatgtcaggtacaagttg????????????????????????????????????
?????????????????????????????????
>Theligonum_cynocrambe_ERR5033810
????????????????????????????????????????????????????????????
????????????????????????????????????????????????????????????
?????????cttatccgggccgaagccaaatggcttctggagactgcacaatctttttac
ttgaacgatgttaggtacaagttggttgagcgtttcaacaaagaaacacgtgaattcgag
ttcaaggatgttttgcaagcattagagatgccc
>Anthospermum_thymoides_ERR9883532
actggtctagaagattataaagcaagaggaactcaggcttcgccctattttaccgtttct
tactacacagaatttgcagaaagtaaggaattggtgcttatccgtggtgatgttgtgctc
cctagtaagctgagtgacgctgaagccaaatggcttcttgagactgcacaatctttttat
ttgaatgatgttaggtacaagttagttgagcgtttcaacaaagaaacacatgaatttgag
ttccaagatgtcttgcgagcactggagatgcct
>Argostemma_elatostemma_ERR9883520
accggtcttgaagattataaagcgagaggaactcaggccaccccctactttactgtttct
tactatacagaatttgcagaaactaagggattggtgctaatacgaggcgacattgtgctt
actagcaagctgagtgacgcggaagctaagtggcttctggagactgcacaatctttttac
ttgaatgatgtcaggtacaagttagttgagcgtttcaacaaagaaacacgtgaatttgag
ttcaaggatgttttgcaagcactggagatgccc
>Chamaepentas_hindsioides_ERR9883496
actggtcttgaagactataaagcgagaggaactcaggctgccccctactttactgtttct
tactacacagaatttgcagaaactaaggaactggtgcttatccgtggtgatgttgtgctt
actagcaagctgagtgacgcggaagccaaatggcttctagagactgcacaatctttttac
ttgaatgatgttaggtacaagttagtcgagcgtttcaacaaagaaacacgtgaattcgag
ttcaaggatgttttgcaagcactggagatgccc
>Clarkella_nana_ERR9883563
accggtcttgaagattataaagcgagaggaactcaggctgccccctactttactgtttct
tactacacagaatttgcagaaactaaggaattggtgctaatccggggcgacattgtgctt
actagcaagctgagtgacgtggaagctaaatggcttctggagactgcacaatctttttac
ttgaatgatgtcaggtacaagttagttgagcgtttcaacaaagaaacacgtgaatttgag
ttcaaggatgttttgcaagcactggagatgccc
>Coccocypselum_condalia_ERR9883533
accggtcttgaagattacaaagcaagaggaactcaggctgctccctaccttactgtttct
tactacacagaatttgcagaaagcaaggaattggtgcttattcggggcgatgtcgtgctt
cctggcaaactgaatgacaccgaagccaaatggcttctagagactgcacaatctttttac
ttgaatgatgttaggtacaagctggttgagcgtttcaacaaagaaacacgtgaatttgag
ttcaaggatgttttgcaagccctggagatgccc
>Cruckshanksia_pumila_ERR9883536
actggtcttgaagattacaaagcaagaggaactcaggctgctccctactttactgtttct
tactacacagaatttgcagaaagcaaggaattggtgcttattcggggtgatgttgtgctt
cccggaaaacttactgacaatgaagccaaatggcttctagagactgcacaatccttttac
ttgaatgatgtcaggtacaagttggttgagcgtttcaataaagaaacacgtgaatttgag
ttcaaggatgttttgcaagcactggagatgccc
>Cyanoneuron_cyaneum_ERR9883481
actggtcttgaagattataaagcgagaggaactcaggctgccccctactttactgtttct
tactacacagaatttgcagaaactaaggaattggtgcttatccgtggtgatgttgtgctt
actagcaagctgagtgacgcggaagccaagtggcttctagagactacacaatctttttac
ttgaatgatgttagatacaagttagttgagcgtttcaacaaagaaacacgtgaatttgag
ttcaaggatgtcttgcaagcgctggagatgccc
>Danais_nigra_ERR9883478
actggtcttgaagattataaagcgagaggaactcaggctgccccctacttcactgtttct
tactacacagaatttgcagaaactaaggaattggtgcttatccgtggtgatgttgtgctt
actagcaagctgagtgacgcggaagccaaatggcttctagagactgcacaatctttttac
ttgaatgacgttaggtacaagttagttgagcgtttcaacaaagaaacacgtgaatttgag
ttcaaggatgttttgcaagcactggagatgccc
>Dunnia_sinensis_ERR9883505
actggtcttgaagattataaagcgagatgaactcaggcttccccctactttacagtttct
tactacacagagtttgcagaaactaaggaattgatgcttatccgcggtgatgttgtgctt
actatcaagctgagtgacacggaagcgaaatggcttctagagacaacacaatctttttac
ttgaatgatgttaggtacaagttagttcagcgtttcaacaaagaaacacgtggatttgag
ttcaaggatgttttgcaagcactggagatgccc
>Mouretia_larsenii_ERR9883550
accggtcttgaagattataaagcgagaggaactcaggctgccccctactttactgtttct
tactacacagaatttgcagaaactaaggaactggtgctaatccggggcgacgttgtgctt
actagcaaactgagtgacgcagaagctaaatggcttctggagactgcacaatctttttac
ttgaatgatgtcaggtacaagttagttgagcgtttcaacaaggaaacacgtgaatttgag
ttcaaggatgttttgcaagcactggagatgccc
>Mycetia_bracteata_ERR9883494
accggtcttgaagattataaagcgagaggaactcaggctgccccctactttactgtttct
tactacacagaatttgcagaaactaaggaattggtgctaatccggggcgatgttgtgctt
accagcaagctgagtgacgcggaagctaaatggcttctggagactgcacaatctttttac
ttgaatgatgtcaggtacaagttagttgagcgtttcaacaaggaaacacgtgaatttgag
ttcaaggatgttttgcaagcactggagatgccc
>Mycetia_hainanensis_H401
acgggtcttgaagattataaagcgagaggaactcaggctgccccctactttactgtttct
tactacacagaatttgcggaaactaaggaagtggtgctaatccggggcgacatcgtgctt
actagcaagctgagtgacgcagaagctaaatggcttctggagactgcacaatctttttac
ttgaatgatgtcaggtacaagttagttgagcgtttcaacaaggaaacacgtgaatttgag
ttcaaggatgttttgcaagcactggagatgccc
>Neohymenopogon_parasiticus_ERR9883558
accggtcttgaagattataaagcgagaggaactcaggctgccccctactttactgtttct
tactacacagaattcgcagaaactaaggaattggtgctaatccggggcgacgttgtgctt
actagcaagctgagtgacgcggaagctaaatggcttctggagacggcacaatctttttac
ttgaatgatgtcaggtacaagttagttgagcgtttcaacaaggaaacacgtgaatttgag
ttcaaggatgttttgcaagcactggagatgccc
>Oldenlandia_herbacea_ERR9883552
actggtctagaagattataaagcgagagggactcaggcttccccatacttcactgtctcg
tactacacagaatttgcagaaactaaggaattggtgcttatccgtggtgatgtggtgctt
cctagcaagctgactgatgatgaagccagatggcttctggagactgcacaatctttttac
ctgaatgatgttcggtacaagttagtcgagcgtttcaacaaagaaacacacgaattcgag
ttcaaggatgttctgcaagcattggagatgccc
>Paederia_ciliata_ERR9883513
actggtcttgaagattataaagcgagaggaactcaggctgccccctactttactgtctct
tactacacagaatttgcagaaactaaggaattggttcttatccgtggcgatgttgtgctt
acaagcaagctgagtgatgtagaagccaaatggcttctagagactgcacaatctttttac
ctaaatgatgttaggtacaagttagttgaacgtttcaacaaaaaaacacgcgaatttgag
ttcaaggatgttttgcagacactggagatgccc
>Plocama_tinctoria_ERR9883529
actggtcttgaagattataaaaccagaggaactcaggctgccccctactttactctttcg
tactacacagagtttgcagaaacgaagcaattggtgcttatccgtggggatattgtgctt
accagcaagctgactgacgctgaagccaaatggcttctggagactgcacaatctttttac
gtgaacgatgctaggtacaagttggtggagcgtttcaacaaagaaacgcgggaatttgaa
tttaaggatgttttgcaagcattggagatgccc
