# Supplementary material for: Morphological and molecular evidence support the inclusion of Mycetia hainanensis in Mouretia (Rubiaceae)
Source: PhytoKeys. 2026 Feb 5;270:273–88. doi: 10.3897/phytokeys.270.180324 (PMC12902767; doi:10.3897/phytokeys.270.180324)
Supplement: Supplementary material 4 — Dataset of 315 nuclear genes used in this study [file phytokeys-270-273_article-180324__-s004.zip › Dataset 2/5257_filtered_aligned_trimmed.fasta]

>Rubia_peregrina_ERR5033650
ctggttcagcccgtcgggcagaagagactaaccaacgtagctgtagttcgcctgaagaaa
cacggcaaccgctttgagatcgcttgctacaagaacaaggtgctttcttggcgttcaggc
gtagagaaggatttggatgaagtgctgcaatcccagacagtttacaccaacgtttccaaa
gggattctggccaagtccaaagatctgatagctgcttttgggattgatgatcagcccaaa
atctgcttgcagattctggagaaaggcgaactgcaagttgctgggaaggaaagggagtcg
gcgctgtctggtcagtttaaggatgtggctaccttagttatggagaagactatcaacccg
gaaacgcagcgaccttataccataagcatgattgagcgcctcatgcat????????????
?????????????????????????????????
>Theligonum_cynocrambe_ERR5033810
????????????????????????????????????????????????????????????
????????????????????????????????????????????????????????????
????????????????????????????????????????????????????????????
????????????????????????????????????????????????????????????
??????ttgtagattttggataaaggagagctacaagttgcagggaaggaaagggagtca
gtgctgtctagtcagtttaaggatgtagctaccatagttatggagaagactatcaatccg
gaaactcagcgaccttataccataagcatgattgagcgcctcatgcatgaaatccatttt
gctgttgatccaaacagcaattccaagaaacag
>Anthospermum_thymoides_ERR9883532
ctggttcagcccatagggcagaagagattaacgaacgttgccgtagttcgcctcaagaaa
catggcaatcgctttgaaatcgcttgctacaagaacaaagttctttcttggcgttcaggc
gtagagaaggatttggatgaagtgttgcaatcacaaacggtttattccaatgtttctaaa
ggggttttggctaagtccaaagatttgatagctgcttttgggcacgatgatcagtccaaa
atctgtttgcagattttggagaaaggagagctacaagttgcagggaaggaaagggagtca
cagctgtcaagccagtttaaggatgtagctaccatagttatgcagaagactatcaaccct
gaaactcagcggccttataccataagcatgattgagcgcctcatgcatgaaatccatttt
gctgttgatccgaacagcagctccaagaaacag
>Argostemma_elatostemma_ERR9883520
ctagttcagcccgttgggcagaagagattaaccaacgtggccgtagttcgcctcaagaaa
catggcaatcgctttgaaatcgcttgttacaagaacaaggtcctttcttggcgttcaggc
gtagagaaggatttggatgaagtgttgcaatcagaaacggtttattccaatgtttctaaa
ggggttttggctaagtccaaagacttgatagctgcttttgggattgatgat?????????
????????????attttggagaaaggagagctacaagttgcaggaaaggaaagggactca
cagctgtcaagtcagtttaaggatgtagctaccattgttatgcagaaaactatcaaccct
gaaactcagcgaccttataccataagcatgattgagcgccttatgcatgaaatccatttt
gctgttgattcgaatagcaactcaaagaaacag
>Chamaepentas_hindsioides_ERR9883496
ctggttcaacccataggccagaagagattaaccaacgttgccgtagttcgcctcaagaaa
catggcaatcgctttgaaatcgcttgctacaagaacaaagtcctttcttggcgttcaggc
gtagagaaggatttggatgaagtgttgcaatcacaaacggtttactcaaatgtttctaaa
ggggtattggctaagtccaaagatttgatagctgcttttggtactgatgatcaggccaaa
atctgcttgcagattttggagaaaggagagctacaagttgcagggaaagaaagggagtca
cagctgtcaagtcagtttaaggatgtagctaccatagttatgcagaagactataaaccct
gaaactcagcgaccttataccataagcatgattgaacgcctcctgcatgaaatccatttc
gctgtggatccaaatagcagctcaaagaaacag
>Clarkella_nana_ERR9883563
ctggttcagcccgttgggcagaagagattaaccaacgtggccgtagttcgcctcaagaaa
catggcaatcgctttgaaatcgcttgctacaagaacaaggtcctttcttggcgttcaggc
ggagagaaggatttggatgaagtgttgcaatcacaaacggtttattccaatgtttctaaa
ggggttttggctaagtccaaagatttgatagctgcttttgggattgatgatcaggccaaa
atctgcttgcagattttggagaaaggagagctacaagttgcagggaaggaaagggactca
cagctgtcaagtcagtttaaggatgtagctaccattgttatgcagaagactatcaaccct
gaaactcagcgaccttataccataagcatgattgagcgccttatgcatgaaatccatttt
gctgttgat????????????????????????
>Coccocypselum_condalia_ERR9883533
ctggttcagcccgtagggcagaagagattaaccaacgtcgccgtagttcgcctcaagaaa
catggaaatcggtttgaaatcgcttgctacaagaacaaagtcctttcctggcgttcaggc
gtagagaaagatttggatgaagtgttgcaatcgcagacggtttattcgaatgtttctaaa
ggggtattggctaggtccaaagatttgatagctgcttttgggactgatgatcaggccaaa
atctgcttggagattttggagaaaggagagctacaagttgcaggaaaggaaagggagtca
cagtattcaaatcagttcagggatgttgctaccatagatatgcagaagactatcaaccct
gaaactcagcgaccttacaccataaatatgattgagcgtctcatgcatgaaatccatttc
gctgttgatccaagtagcagctcaaagaaacag
>Cruckshanksia_pumila_ERR9883536
????????????????????????????????????????????????????????????
????????????????????????????????????????????????????????????
???gagaaagatttggatgaagtgttgcaatcacaaacggtttattccaatgtttcaaaa
ggggtgttggctaagtccaaagatttgattgctgcttttgggagtgatgatcaggccaaa
atctgcttgcagattttggagaaaggagagctacaagttgctggtaaagaaagggaatcg
cagttgtcaagtcagtttaaggatgtagctaccatagttatggagaagacaatcaaccct
gaaactcagcggccttacaccataagcatgattgagcgcctcatgcatgaaatccatttt
gctgttgatccaaatagcagctcaaagaaacag
>Cyanoneuron_cyaneum_ERR9883481
ctggttcagcccataggccagaagagattaacgaacgtggccgtagttcgcctcaagaaa
catggcaatcgctttgaaatcgcttgctacaagaacaaagtcctttcttggcgttcaggc
gtagagaaggatttggatgaagtgctgcaatcacaaacggtttattccaatgtttctaaa
ggggtattggctaagaccaaagatttgattgctgcttttgggactgatgaccaggccaaa
atctgcttgcagatattggagaaaggagagctgcaagtcgcggggaaggaaagggagtca
cagctgtcaagtcagtttaaggatgttgctaccatagttatgcagaagactatcaaccct
gaaactcagcgaccttataccataagcatgattgagcgcctcatgcatgaaatccatttt
gctgttgatccaaatagcagctcaaagaaacag
>Danais_nigra_ERR9883478
ctggttcagcccgtaggccagaagagattaaccaacgtggccgtagttcgcctcaagaaa
catggcaatcgctttgaaatcgcttgctacaagaacaaagtcctttcttggcgttcaggc
gtagagaaggatttggatgaagtgttgcagtcacaaacggtttattccaatgtttctaaa
ggggtattggctaagtccaaagatttgatagctgcttttgggactgatgatcaggccaaa
atctgcttggagattttggagaaaggagagctacaagttgctggtaaggaaagggagtca
caattgtcaagtcagtttaaggatgtagctaccttagttatgcagaagactatcaaccct
gaaactcagcgaccttataccataagcatgattgaacgcctcatgcatgaaatccatttc
gctgttgatccaaatagcagctcaaaaaaacag
>Dunnia_sinensis_ERR9883505
ctggttcagcccataggccagaagagattaactaacgtggccgtagttcgcctcaagaaa
catggcaatcgctttgaaatcgcttgctacaagaacaaagttctttcttggcgttcaggc
gtagagaaggatttggatgaagtgttgcaatcacaaacggtttatttcaatgtttctaaa
ggggtattggctaagaccaaagatttgatagctgcttttgggactgatgatcaggcgaaa
atctgcttgcagattttggagaaaggagagctacaagttgcagggaaggaaagggagtca
cagctgtcaagtcagtttagggatgttgctaccattgttatgcagaagactatcaaccct
gaaactcagcgaccttataccataagcatgattgagcgcctcatgcatgaaatccatttt
gccgttgatccaaatagcagctcaaagaaacag
>Mouretia_larsenii_ERR9883550
ctggttcagcccgttgggcagaagagattaaccaacgtggcggtggttcgcctcaagaaa
catggcaatcgctttgaaatcgcttgctacaagaacaaggtcctttcttggcgttcaggc
gtagagaaggatttggatgaagtgttgcaatcacaaacggtttattccaatgtttctaaa
ggggttttggctaagtccaaagatttgatagctgcttttgggattgatgatcaggccaaa
atctgcttggaggtt---------ggagagctacaagttgcagggaaggaaagggactca
cagctgtcaagtcagtttaaggatgtagctactattgttatgcagaagaccatcaacccg
gaaactcagcgaccttataccataagcatgattgagcgccttatgcatgaaatccatttt
gctgttgatttgaatagcagctcaaagaaacag
>Mycetia_bracteata_ERR9883494
ctggttcagcccgttgggcagaagagattaaccaacgtggccatagttcgcctcaagaaa
catggcaatcgctttgaaatcgcttgctacaagaacaaggtcctttcttggcgttcaggc
gtagagaaggatttggatgaagtgttgcaatcacaaacggtttattccaatgtttctaaa
ggggttttggctaagtccaaagatttgatagctgcttttgggattgatgatcaggccaaa
atctgcttggagattttggggaaaggagagctacaagttgcagggaaggaaagggactca
cagctgtcaagtcagtttaaggatgtagctaccattgttatgcagaagactatcaaccct
gaaactcagcgaccttataccataagcatgattgagcgccttatgcatgaaatccacttt
gctgttgattcgaatagcagctcaaagaaacag
>Mycetia_hainanensis_H401
ctggttcaacccgttgggcagaagagattaaccaacgtggccgtggttcgcctcaagaaa
catggcaatcgctttgaaatcgcttgctacaagaacaaggtcctttcttggcgttcaggc
gtagagaaggatttggatgaagtgttgcaatcacaaacggtttattccaatgtttctaaa
ggggttttggctaagtccaaagatttgatggctgcttttgggattgatgatcaggccaaa
atctgcttggag????????????????????????????????????????????????
????????????????????????????????????????????????????????????
????????????????????????????????????????????????????????????
?????????????????????????????????
>Neohymenopogon_parasiticus_ERR9883558
ctggttcagcccgttgggcagaagagattaaccaacgtggccgtagttcgcctcaagaaa
catggcaatcgctttgagatcgcttgctacaagaacaaggtcctttcttggcgttcaggc
gtagagaaggatttggatgaagtgttgcaatcacaaacggtttattccaatgtttctaaa
ggggttttggctaagtccaaagatttgatagctgcttttgggattgatgatcaggccaaa
atctgcttggagattttggggaaaggagagctacaagttgcagggaaggaaagggactca
cagctgtcaagtcagtttaaggatgtagctaccattgttatgcagaaaactatcaaccct
gaaactcagcgaccttataccataagcatgattgagcgccttatgcatgaaatccatttt
gctgttgattcgaatagcagctcaaagaaacag
>Oldenlandia_herbacea_ERR9883552
ctggttcagcccattgggcagaagagattgaccaacgttgctgtagttcgtctcaagaaa
catggcaatcggtttgaaattgcttgttacaagaacaaggttctttcttggcgttctggc
gtggagaaggatttggatgaagtgttgcaatcccagacagtttattccaatgtttctaaa
ggggtgctggctaagtccaaggatttgattgctgcgtttgggactgatgatcaggccaaa
atctgcttggagattttagataaaggagagctacaagtcgctgggaaggaaagggagtca
cagttgtcgagccagtttaaggatatcgctacgatagtcatgcagaagacaatcaataca
gaaactcagcgaccttataccataagcatgatcgaacgtctaatgcatgaaatacatttt
gcggttgatccaaatagtagctcaaagaaacag
>Paederia_ciliata_ERR9883513
ctggttcagcccattgggcagaagagattaactaacgtggccgttgttcgcctcaagaaa
cacggcaatcgctttgagatcgcttgctacaagaataaggtcctttcttggcgttctgga
gtggagaaggatttggatgaagtgttgcaatcacaaactgtttactccaatgtttccaaa
ggcgtgttggcgaagtccaaagatttggtagctgcttttggaactgatgatcaagccaaa
atctgcttggagattttggataaaggagagctgcaggttgcagggaaggaaagggagtca
cagctttcaagtcagtttagggatgtagctacaatagttatgcagaagactatcaacccc
gaaactcagagaccttatactataagcatgattgagcgcctcatgcatgaaatccatttt
gctgttgatccaaatagcaactcaaagaaacaa
>Plocama_tinctoria_ERR9883529
ttggttcagcctgtagggcagaagagattaaccaacgtagcggtagttcgcctgaagaag
catggtaaccgctttgagattgcttgctacaagaacaaagtcctttcttggcgttcaggc
gtagagaaggatttggatgaagtgttgcaatcacaaacggtttattccaatgtttcaaaa
ggggtattggctaagtccaaagatttgatagctgcttttggcagtgatgatcaggccaaa
atttgtttgcagattttggagaaaggagagctacaagtagcagggaaggaaagggagtct
gtgctgtcaagtcagtttaaggatgtggctaccatagttatgcagaagactatcaacccg
gaaactcaacgaccttatactataaacttgattgagcgactcatgcatgaaatccatttt
gctgttgatccaaatagcaactccaagaaacag
