# Supplementary material for: Morphological and molecular evidence support the inclusion of Mycetia hainanensis in Mouretia (Rubiaceae)
Source: PhytoKeys. 2026 Feb 5;270:273–88. doi: 10.3897/phytokeys.270.180324 (PMC12902767; doi:10.3897/phytokeys.270.180324)
Supplement: Supplementary material 4 — Dataset of 315 nuclear genes used in this study [file phytokeys-270-273_article-180324__-s004.zip › Dataset 2/5264_filtered_aligned_trimmed.fasta]

>Rubia_peregrina_ERR5033650
????????????????????????????????????????????????????????????
????????????????????????????????????????????????????????????
????????????????????????????????????????????????????????????
????????????????????????????????????????????????????????????
????????????????????????????????????????????????????????????
???gcgatgcagaatccaaatgcactggatagcagggttcttgttgattttgatcatata
aaaaacagtttgaaaatagatgatgaagagttgaaaaagatggagtccgatccatcttat
aatataaatgtgaatggggacatcaagcagatgctgaaagagctaggcacagagaagggt
aaggaaatagcacaacatggtggtggtggaaacaaggcaagaaatgaaagagctgctgcc
cttgaggctatattggctgcaaggtcgcgcataaaggaggattctagtgataatgcgaa?
??gcctaagcaaacttacagtattgtagatgctgtt????????????????????????
????????????????????????????????????????????????????????????
??????aagagtcgttataccactggtgctgcttcacggtctttcacttcaactgccttc
gatcctgttactgagaatgagtacgaatatgtcaaagttgagaagaatccaaataagaag
ggctatgttcgattacagacaacacatggtgatctgaatattgagctgcactgtgatata
gctccaagggcatgtgagaacttcatcaccttatgtgaacgtggttattataatggagtt
gtttttcatagaagtatcaggaacttcatgattcaaggtggtgatcccacaggaacaggg
agagggggagagtccatctggggaaagcccttcaaagatgaagtaaactctaagctgctt
cactctcaaaggggagttgtcagtatggcaaactctggtcctcactcaaatggttcgcag
ttcttcatcctatacaagtctgcaaatcatttgaattacaaacacactgtgtttggtgga
gttgtagggggtttgacaaccctttca?????????????????????????????????
?????????
>Theligonum_cynocrambe_ERR5033810
????????????????????????????????????????????????????????????
????????????????????????????????????????????????????????????
????????????????????????????????????????????????????????????
???????????????????????????cttattacttttcaggctattaaagaattaaac
ctcaaaactaagaactggaaggagcttctcactgaggaaccatttaccagggatgacctt
ataacaattcaaaatccaaatgctcttgacagcaaggttcttcttgactttgatcacgtc
aaaaatagtttgaaaattgatgatgaagagctgaaaaagatggagtctgatccaacttat
aatataaatgtttctggagatatcaagcagatgctacaggagctcggcacagagaaaggg
aaggaaatagcagaacatgggggaggtggtaacaaagcaagaaatgaaagagctgctgcc
ctcactgctatattggccgcaagatcacgcataaaggaggattctagttctagcgggaaa
ccaccggtgccgcttcacggtcttttacttactgcatatgaccctgttcccagaacgagt
atgaatatgtcaaagttgagaagaatccgaaaaagaaaggcta?????????????????
????????????tgttcgattactgacaacacacggtgaactaaatattgagctgctccc
gaccctgttacccaaaatgagcatggatatgctaaagttgagaagaatctaaaaaagaaa
ggccatgttctattactaaaaacatgtggtgaactaaatattgatttgcactgtgatata
gctcccagggcatgtgaaaacttcatcacactatgtgaacggggttattataatggagta
gtttttcatagaagtatcaggaatttcatgattcaaggtggtgatcccacaggaacaggg
aaagggggagagtccatatggggaaagcccttcaaagatgaagtaaactctaag??????
????????????????????????????????????????????????????????????
????????????????????????????????????????????????????????????
????????????????????????????????????????????????????????????
?????????
>Anthospermum_thymoides_ERR9883532
????????????????????????????????????????????????????????????
????????????????????????????????????????????????????????????
????????????????????????????????????????????????????????????
??????????????????????????????????????????gctattaaagaattaaac
ctcaaaagcaagaactggaaggagcttctcaccgatgaaccatttactaaggaagatctt
ataacaattcaaaatccaaatgcacttgacagcagggttcttcttgattttgatcatgtc
aaaaatagtttgaaagttgatgatgaagagttgaaaaaaatggagtctgatccaacttat
aatataaatgttactggggatgtcaagcaaatgctgaaggagcttggcacagagaaaggg
aaggaaattgcgcaacatggtggaggtggaaacaaggcaagaaatgaaagagctgctgcc
cttactgctatattggctgcaagatcacgcatcaaggaggattcaggtgttaatggggag
tcacctaagcagtcctacagtattgtagatgctgcttctgcctctgttcagggaagaagt
gcagatgctgcaaagtctggcacaagtgacaaaactgcagctagaatagctctgcacatg
gcggtaaagagtcgttttacgactggtgctgcttcgcggtctttcacttcgactgcttat
gatcctgttactcagaatgagtatgaatatgtcaaagttgagaagaatccaaaaaagaaa
ggttatgttcgactgcagacaacacatggtgatttgaatatagagctgcactgtgatata
actcccagggcatgtgagaacttcatcaccctatgtgaacgtggttattacaatggagta
gcgtttcatagaaatatcaggaattttatgattcaaggtggagaccccacagggactggt
aaagggggagagtccatatgg???????????????????????????????????????
????????????????????????????????????????????????????????????
????????????????????????????????????????????????????????????
????????????????????????????????????????????????????????????
?????????
>Argostemma_elatostemma_ERR9883520
atggggaagaaacagcacagcaaagatcggctgtttattacaaagaccgaatgggcaacg
gaatggggtggcgccaaatccaaagaaatccgcgctcccttcaaacgccttcctttctat
tgctgcgc------------gtgtccagtgttgaacaaggtttttactgagtttacacac
atagttgctgtgaagactacgggaaatgtcttttgtcatgaggctattaaagaattgaac
ctcaaaaccaagaactggaaggagcttcttactgatgaaccatttactaaggaagacctt
gtaacaattcaaaatccaaatgcccttgacagcagggttcttcttgattttgatcacatc
aaaaatagtttgaaagttgatgatgaagagttgaaaagattggagtctgatccaacttat
aaaataaatgttactggggatgtcaagctgatgctacaggagcttggcacagaggaagga
aaggcaattgcacaacatggtggaggtggaaacaaggcaaggaatgaaagagcttctgcc
cttgctgctatattggctgctagatcacgcatcaaggaggattcaagtgtcaatgagaag
tcgcctaagcaggcgtacagtattgtagatgctgcttctgcttctgttcaagggagaagt
gcaaatgctgcaaagtctgcctcaagtgataaagctgcagctagaatagctttgcacatg
gcggtaaagagtcgttttacaagtggtgctgcttcacggtcttttacgtcgactgcttat
gatcctgttactaagaatgagtatgaatatgtcaaagttgaaaagaatccgaaaaagaaa
ggctatgttcgtctacagacaacacatggtgatctgaatattgagctgcactgtgatata
gctcctagggcatgtgagaactttatcacgctttgtgaacgtggttattacaatggagta
gcttttcatagaagcatcaggaacttcatgattcaaggtggagatcccactgggactggg
aaagggggagagtccatatggggaaagcccttcaaagatgaagtgaactctaagctgctt
cattctggaaggggagttgttagtatggcaaactcgggtcctcactcaaatggttcacag
ttcttcgtcctgtacaagtctgcaaatcatttaaatttcaaacacacagtgtttggttta
gttgtaggaggtttgacaaccctttcagcgatggagaaggtccctgttgatgacaatgac
aggcctctg
>Chamaepentas_hindsioides_ERR9883496
?????????aggaagtatggaaaaaatccggt????????????????????????????
cactggagctccactgaagctagaagatttaattcctctt????????????????????
????????aggtgaatatcattgtcctgtgttgaataaggtgttcactgagtttacacac
atagttgctgtgaaagctacgggaaatgtcttttgttacgaggctgttaaagaattaaac
cttaaaaccaagaactggaaggagcttctcaccgatgagccatttaccaaggaagacctt
ataacaattcaaaatccaaatgcacttgacagcagggttcttgttgattttgatcacgtc
aaacatagtttgaaagctgatgatgaagagctgaaaagaatggagtctgattcaacttat
aatataaacgttagtggggatattaagcagatgctacaggagcttggcacagagaaaggg
aaggagattgcacaacatggtggaggtggaaacaaggcaagaaacgaaagagctgctgcc
cttacttctatattggctgcaagatcacgcattaaggaggattccgacgttaatggggag
tcgcctaagcaggcttttagtattgtagatgctgcttctgcctctgttcaaggtagaagt
gcaaatgctgcaaagtctgccacaggtgataaaacagcagctagaatagctttgcacatg
gcggtaaagagtcgttttaccactggtgctgcttctcggtctttcacttcgactgcttat
gatcctgttactaagaatgagtatgaatatgtcaaagttgagaagaatccaaaaaagaaa
ggttatgttcgactacaaacaacgcatggtgatctgaatattgagctgcactgtgatata
gctcccaggacatgtgagaacttcctcaccttatgtgaacgtggttattacaacggagta
gcttttcatagaagtatcaggaattttatgattcaaggtggagatcccacagggactggg
agagggggagagtccatatgg???????????????????????????????????????
????????????????????????????????????????????????????????????
????????????????????????????????????????????????????????????
????????????????????????????????????????????????????????????
?????????
>Coccocypselum_condalia_ERR9883533
????????????????????????????????????????????????????????????
????????????????????????????????????????????????????????????
?????????ggcgagttccattgtccagtgttaaataaggtttttacagagttcacacac
atagttgctgtcaagactacgggaaatgtattctgttatgaggccattaaagaattaaat
cttaaaaccaagaattggaaggagttactcaccgatgaaccatttaccaaggaagaccta
atagcaattcaaaatccaaatgcacttgacagcaaggttcttcttgactttgatcacgtc
aaaaatagcttgaaagttgatgatgaagaaatgaaaataatggaatctgatccaactcac
aatataaatgtcactggcgatatcaggcagatgctgaaggagcttggcacagagaaaggg
aaggagattgcagaacatggtggaggtggaagtaaggcaagaaatgaaagagctgctgcc
cttgctgctatattggctgcaaggtcacgcattaaggaggattccaatgttaatggggaa
ttgcctaagcaaacttacagtattgtagatgctgcttctgcctctgttcaagggagaagt
gcaaatgcggccaagtctgctacaagtgacaaaactgctgctagaatagctttgcacatg
gc??????????????????????????????????????????????????????????
????????????????????????????????????????????gaatccgaaaaagaaa
ggctatgttcgtctacagacaacgcatggtgatctgaatattgagctacactgtgatata
actccgaggacatgtgagaactttgtcaccctgtgtgaacgtggttattacaatggagta
gcatttcatagaaatatcaggaactttatgattcaaggtggagatcccacagggactggg
aaagggggagagtccatttggggaaagcccttcaaagatgaagtgaactctaagctgctt
cattctggaaggggagttgttagcatggcaaactctggtcctcactcaaatggttctcag
ttcttcatcctgtacaagtctgcgaatcatttaaattttaaacacacggtattcgggtta
gttgtaggaggtttgactaccctttcagcaatggagaaggtccccgttgatgacaatgac
cgccctctg
>Cruckshanksia_pumila_ERR9883536
atggggaagaaacagcacagcaaagatcggttattcattacaaagacggaatgggcgacc
gaatggggtggcgcaaaatccaaagaaatccgcgcccctttcaagcgcctgcctttctat
tgctgcgc????????????????????????????????????????????????????
????????????????????????????????????????????????????????????
????????????????????????????????????????????????????????????
???????????gaatccaaatgcacttgacagcagggttcttcttgactttgatcacgtc
aaaaataacttgaaagttgatgatgaagaactgaaaaaaatggaatccgatccaacttac
aatataaatgtgaatggggatatcaggcagatgctaaaggagcttggcacagagaaaggg
aaggagattgcacaacatggtggaggtggaagcaaggcaagagatgaaagagctgctgct
cttgctgccatattggctgcaaggtcacacatcaaggaggattccaatactaatggcgag
ttgcctaagcaggctttcagtattgtagatgctgcttctgcctctgttcaagggagaagt
gcaaatgctgcaaagtctgctacaagtgataaagctgctgctagaatagctttgcatatg
gcggtaaagagtcgttttacaactggtgctgcttcacggtctttcacttccactgcttat
gatcctattactaagaatgagtatgaatacgtcaaagttgagaagaatccgaaaaagaaa
ggctatgttcgactacagacaacacatggggatctgaatattgagctgcactgtgatata
actccaaggacatgtgagaacttcattaccctatgtgaacgtggttattacaacggagtc
gcgtttcatagaaatatcaggaactttatgattcaaggtggagatcccacagggactggg
aaaggaggagagtccatatggggaaagcccttcaaagatgaagtgaactctaagctgctt
cattctggaaggggagttgttagtatggcgaactctggtcctcactcaaatggttcacag
ttcttcatcctgtacaagtctgcaaatcatttaaattttaaacacacagtattcgggcta
gttgtaggaggtttgacaaccctttcagcaatggagaaggtcgcagttgatgacaatgac
cgtcctctg
>Cyanoneuron_cyaneum_ERR9883481
atggggaagaaacagcacagcaaagatcggttattcattacaaagacggaatgggcgacg
gaatggggtggcgctaaatcccaagaaattcgcacccccttcaaacgcctccctttctat
tgctgcgcgggtgaatatcattgtccagtgttgaacaaggtttttactgagtttacacat
atagttgctgtgaagactacgggaaatgtcttttgttacgaggctattaaagaattaaac
ctcaaaaccaagaactggaaggagcttctcaccgatgaaccatttactaaggacgacctt
ataacaattcaaaatccaaatgcacttgacagcagggttcttcttgattttgatcacgtc
aaaaatagtttgaaagttgatgacgaagagttgaaaagaatggaatctgatccaacttat
aatataaatgttgctggggatatcaagcagatgctacaggagcttggcacagagaaagga
aaggaaattgcacaacatggtggaggtggaaacaaggcaagaaatgaaagagctgccgcc
tttgctgctatattggctgcaagatcacgcatcaaggaggattctagtgttaatgggaag
tcgcctaagcaggcttacagtattgtagatgctgcttctgcctcagttcaagggagaagt
gcaaatgctgcaaagtctgccacaggtgataaaactgcagctagaatagctttgcacatg
gcggtaaagagtcattttaccactggtgctgcttcgcggtctttcacttcgactgcttat
gatcctgttactaagaatgagtatgaatatgtcaaagttgagaagaatccgaaaaagaaa
ggctacgttcgcctacagacaacacatggtgatctgaatattgagctgcactgtgatata
gctcccaggacatgtgagaacttcatcaccctatgtgaacgtggttattacaatggagta
gcttttcatagaaatatcaggaactttatgattcaaggtggagatcccacagggactggg
aaagggggagagtccatatggggaaagcccttcaaagatgaagtgaactctaagctgctt
cattctggaaggggagttgttagtatggcaaactctggtcctcactcaaatggttcacag
ttcttcatcctgtacaagtctgccaatcatttaaattacaaacacacggtgtttggttta
gttgtaggaggtttgacaaccctttcagcgatggagaaggtccctgttgatgacaatgac
aggcctctg
>Danais_nigra_ERR9883478
????????????????????????????????????????????????????????????
????????????????????????????????????????????????????????????
????????????????????????????????????????????????????????????
???????????????actacgggaaatgtcttttgttacgaggctattaaagaattaaac
ctcaaaaccaagaactggaaggagcttctcaccgatgaaccgtttactaaggaagacctc
ataacaattcaaaatccaaatgcacttgacagcagggctcttcttgattttgatcatgtc
aaaaatagtttgaaagttgatgatgaagagttgaaaagaatggagtctgatccaacctat
aatataaatgttaccggggatatcaagcagatgctacatgagcttggcacagagaaaggg
aaggagattgcacaacatggtggaggtggaaacaaggcaagaaatgaaagagctgtggcc
cttgctgctatattggctgcaagatcacgcattaaggaggattccattgttaacggggag
tcgcctaagcaggctcacagtattgtagatgctgcttctgcctctgttcaagggagaagt
gcaaatgctgcaaaatctgccacaagtgataaaactgcggctagaatagctttgcacatg
gcggtaaagagtcgttttaccactggtgctgcttctcggtctttcacttcgactgcttat
gatcctgttactaagaatgagtatgaatatgtaaaagttgagaagaatccgataaagaaa
ggctatgttcgactacagactacacacggtgatctgaatattgagctgcactgtgatata
gctcccaggacatgtgagaacttcctcaccctatgtgaacgtggttattacaatggagta
gcttttcatagaaatatcaggaactttatgattcaaggtggagatcccacagggactggg
aaagggggagagtccatatggggaaaggccttcaaagatgaattgaactctaagctgctt
cattctgggaggggagttgttagtatggcaaattctggtcctcactcaaatggttcacag
ttcttcattctgtacaagtctgcaaatcatttaaatttcaaacacacggtgtttggttta
gttgtaggaggtttgaccaccctttcagcgctggagaaggttcctgttgatgacgatgat
aggcctctg
>Dunnia_sinensis_ERR9883505
atggggaagaaacagcacagtaaagaccggttattcattacaaagacggaatgggcgacg
gaatggggtggcgcaaaatcccaagaaatccgcacccccttcaaacgcctcccgttctat
tgctgcgcgggtgaatatcattgtccagtgttgaacaaagtttttactgagtttacacat
atagtagctgtgaagactactggaaatgtcttttgttatgaggctattaaagaattaaac
ctcaaaaccaagaactggaaggagctcctcactgatgaaccatttactaaggaagacctt
ataacaattcaaaatccaaatgcacttgacagcagggttcttcttgattttgatcacatc
aaaaatagtttgaaagttgatgatgaagagttgaaaagaacggaatctgatccaacttat
aatataaatgttgctggggatatcaagcagatgctgcaggagcttggcacagagacaggg
aaggaaattgcagaacatggtggaggtggaaacaaggcaagaaatgaaagagctgctgct
cttgctgctatattggccgcaaggtcacgcatcaaggaggattctagtgttgatgggaag
tcgcctaagcaggcttacagtattgtagatgctgcttctgcctctgttcaagggagaagt
gcaaatgctgcaaagtctgccacaagtgataaaactacagctagaatagctttgcacatg
gcggtaaagagtcgatttaccactggtgctgcttcccggtctttcacttcgactgcttat
gaccctgttactaagaatgagtatgaatatgtcaaagttgagaagaatccaaaaaagaaa
ggttatgttcgcctacagacaacacatggtgatctgaatattgagctgcactgtgatata
gctcccagggcatgtgagaacttcatcaccctatgtgaacgtggttattacaatggagta
gcatttcatagaaatatcaggaactttatgattcaaggtggagatcccactgggactggg
aaaggaggagagtccatatggggaaagcccttcaaagatgaagtaaactctaaggtgctt
cattctggaaggggagttgttagtatggcaaactctggtcctcactcaaatggttcacag
ttcttcatcctgtacaagtctgcaaatcatttaaatttcaaacacacggtgtttggttta
gttgtaggaggtttgacaaccctttcagcgatggagaaggtccctgttgatgacaatgac
aggcctctg
>Mouretia_larsenii_ERR9883550
atggggaagaaacagcacagcaaagatcggctatttattacaaagacggaatgggcaacg
gaatggggtggcgccaaatcgaaagaaatccgcgctgccttcaaacgccttcctttctat
tgctgcgcgggtgaatatcattgtccagtgttgaacaaggtttttactgagtttacacac
atagttgctgtgaagactacgggaaatgtcttttgttatgaggctattaaagaattaaac
ctcaaaaccaagaactggaaggagcttcttactgatgaaccatttactaaggaagacctt
ataacaattcaaaatccaaatgcacttgacagcagggttcttcttgattttgatcacgtc
aaaaatagtttgaaagtcgatgatgacgagttgaaaagaatggagtctgatccaacttat
aaaataaatgttactggggatgtcaagcagatgctacaggagcttggcacagagaaagga
aaggaaattgcacaacatggtggaggtggaaacaaggcaaggaatgaaagagcttctgcc
cttgctgctatattggctgctagatcacgcatcaaggaggattcaagtgtcaatgaggag
tcgcctaagcaggcttacagtattgtagatgctgcttctgcttctgttcaagggagaagt
gcaaatgctgcaaagtctgcctcaagtgataaagctgcagctagaatagctttgcac???
???gtaaagagtcgttttactagtggtgctgcttcacggtctttcacttcgactgcttat
gatcctgttactaagaatgagtatgaatatgtcaaagttgagaagaatccgaaaaagaaa
ggctatgttcgtctacagacaacacatggtgatctgaatattgagctgcactgtgatata
gctcctagggcatgtgagaactttatcacgctttgtgaacgtggttattacaatggagta
gcttttcatagaagcatcaggaactttatgattcaaggtggagatcccactgggactggg
aaagggggagagtccatatggggaaagcccttcaaagatgaagtgaactctaagctgctt
cattctggaaggggagttgttagtatggcaaactcgggtcctcactcaaatggttcacag
ttcttcgtcctgtacaagtctgcaaatcatttaaatttcaaacacacagtgtttggttta
gttgtaggaggtttgacaaccctttcagcaatggagaaggtccctgttgatgacgatgac
aggcctctg
>Mycetia_bracteata_ERR9883494
atggggaagaaacagcacagcaaagatcggctatttattacaaagacggaatgggcaacg
gaatggggtggcgccaaatccaaagaaatccgcgctcccttcaaacgccttcctttctat
tgctgcgcgggtgaatatcattgtccagtgttgaacaaggtttttactgagtttacacac
atagttgctgtgaagactacgggaaatgtcttttgttatgaggctattaaagaattaaac
ctcaaaaccaagaactggaaggagcttcttaccgatgaaccatttactaaggaagacctt
ataacaattc??????????????????????????????????????????????????
?????????????????????????aagagttgaaaagaatggagtctgatccaacttat
aaaataaatgttactggggatgtcaagcagatgctacaggagcttggcacagagaaagga
aaggaaattgcacaacatggtggaggtggaaacaaggcaaggaatgaaagagcttctgcc
cttgctgctatattggctgctagatcacgtatcaaggaggattcaagtgtcaatgagaag
tcgcctaagcaggcttacagtattgtagatgctgcttctgcttctgttcaagggagaagt
gcaaatgctgcaaggtctgcctcaagtgacaaagctgcagctagaatagctttgcac???
???gtaaagagtcgttttactagtggtgctgcttcacggtctttcacttcgactgcttat
gatcctgttactaagaatgagtatgaatatgtcaaagttgagaagaatccgaaaaagaaa
ggctatgttcgtctacagacaacacatggtgatctgaatattgagctgcactgtgatata
gctcctagggcatgtgagaactttatcacactttgtgaacgtggttattacaatggagta
gcttttcatagaagcatcaggaactttatgattcaaggtggagatcccactgggactggg
aaagggggagagtccatatggggaaagcccttcaaagatgaagtgaactctaagctgctt
cattctggaaggggagttgttagtatggcaaactcgggtcctcactcaaatggttcacag
ttcttcgtcctgtacaagtctgcaaatcatttaaatttcaaacacacagtgtttggttta
gttgtaggaggattgacaaccctttcagcgatggagaaggtccctgttgatgacaac???
?????????
>Mycetia_hainanensis_H401
????????????????????????????????????????????????????????????
????????????????????????????????????????????????????????????
?????????ggtgaatatcattgtccagtgttgaacaaggtttttactgagtttacacac
atagttgctgtgaagactacgggaaatgtctattgttacgaggctattaaagaattaaac
ctcaaaaccaagaactggaaggagcttcttactgatgaaccatttaccaaggaagacctt
ataacaattcaaaatccaaatgcacttgacagcagggttcttcttgattttgatcacgtc
aaaaatagtttgaaagtcggtgatgacgagctgaaaaggatggagtctgatccaacttat
aagataaatgttactggggatgtcaagcagatgctacaggagcttggcacagagaaagga
aaggaaattgcacaacatggtggaggtggaaacaaggcaaggaatgaaagagcttctgcc
cttgctgctatattggctgctagatcacgcatcaaggaggattcaagtgtcaatgagaag
tcgcctaagcaggcttacagtattgtagatgctgcttctgcttctgttcaagggagaagt
gcaaatgctgcaaagtctgcctcaagtgataaagctgcagctagaatagctttgcacaag
gcggtaaagagtcgttttactagtggtgcggcttcacggtctttcacttcgactgcttat
gatcctgttactaagaatgagtatgaatatgtcaaagttgagaagaatccgaaaaagaaa
ggctatgttcgtctacagacaacacatggtgatctgaatattgagctgcactgtgatata
gctcctagggcatgtgagaactttatcacgctttgtgaacgtggttattacaatggagta
gcttttcatagaagcatcaggaactttatgattcaaggtggagatcccactggaactggg
aaaggaggagagtccatatgg???????????????????????????????????????
????????????????????????????????????????????????????????????
????????????????????????????????????????????????????????????
????????????????????????????????????????????????????????????
?????????
>Neohymenopogon_parasiticus_ERR9883558
atggggaagaaacagcacagcaaagatcggctatttattacaaagacggaatgggcaacg
gaatggggtggcgccaaatccaaagaaatccgcactcccttcaaacgccttcctttctat
tgctgcgcaggtgaatatcattgtccagtgttgaacaaggtttttactgagtttacacac
atagttgctgtgaagactacgggaaatgtcttttgttatgaggctattaaagaattaaac
ctcaaaaccaagaactggatggagcttcttactgatgaaccatttactaaggaagacctt
ataacaattcaaaatccaaatgcacttgacagcagggttcttcttgattttgatcacgtc
aaaaatagtttgaaagtcgattatgaagagttgaaaagagtggagtctgatccaacttat
aaaataaatgttactggggatgtcaagcagatgctacaggagcttggcacagagaaagga
aaggaaattgcacaacatggtggcggtggaaacaaggcaaggaatgaaagagcttctgcc
cttgctgctatattggctgctagatcacgcatcaaggaggattcaagtgtcaatgagaag
tcatctgagcaggcttacagtattgtagatgctgcttctgcttctgttcaagggagaagt
gcaaatgctgcaaagtctgcctcaagtgataaagctgcagctagaatagctttgcac???
???gtaaagagtcgttttactagtggtgctgcttcacggtctttcacttcgactgcttat
gatcctgttactaagaatgagtatgaatatgtcaaagttgagaagaatccgaaaaagaaa
ggctatgtccgtctacagacaacacatggtgatctgaatattgagctgcactgtgatata
gctcctagggcatgtgagaactttatcacgctttgtgaacgtggttattacaatggagta
gcttttcatagaagcatcaggaactttatgattcaaggtggagatcccactgggactggg
aaagggggagagtccatatggggaaagcccttcaaagatgaagtgaactctaagctgctt
cattctggaagaggagttgttagtatggcaaactcgggtcctcactcaaatggttcacag
ttcttcgtcctgtacaagtctgcaaatcatttaaatttcaaacacacagtgtttggttta
gttgtaggaggtttgacaaccctttcagcgatggagaaggtccctgttgatgacaatgac
aggcctctg
>Oldenlandia_herbacea_ERR9883552
atggggaagaaacagcatagtaaagataggttgttcatcaccaaaacagaatgggcgacc
gaatggggtggtgcaaaatccaaagaaatcggcgccaaattcaaacgccttccttttaat
tgctgcgcacatcacgaacattatcccgtacataaggaagtctccactgaaggtagagga
tttgataccaataggactactggaaatgtcttttgctatgaggctattaaagaattaaac
ttgaagaccaagaactggaaagagcttcttactgatgaaccatttactaaggaagacctt
ataacaattcaaaatccgaatgcacttgacaccagggttcttgttgattttgaccacgtc
aaaaatagtttgcaagttgacgatgaagagttgaaaaaaatggagtccgatcctacctat
aatataaatgttagtggggatatcaagcagatgctacgagaacttggcacagagaaagcg
aagcagattgcacaatttggtggaggtggaaacaaggccagaagtgaaagagctgctgcc
cttgctgctgtattggaagcaagatcgcgcgttaaagag---tcaagtggcaatgggcag
tcacctaagcagggtttcagtattgtagatgctgcttctgcctctgttcaaggaagaagt
gctactgctgcaaagacggccacgagtgataaaaccgctgctagaatagctttgcacatg
gc----------------------ggtgctgcttctcggtctttcacatcaactgcattt
tctcctgtcactaagaatgagtatgaatatgtcaaagttgagaagaatccaacaaaaaaa
ggctacgttcgattgcagacgacacatggtgaccttaatattgagctgcactgtgacata
gctccgaggacatgtgagaacttcctcacactatgtgaacgtggttattacaatggagta
gcttttcatagaagtataaggaactttatgattcaaggtggtgatcccacaggtactggc
aggggaggagagtccatatggggaaaacccttcaaagatgaattgaactctaagctactt
cattctgggagaggagttgttagtatggcaaattctggtcctcattcaaatggttcccag
ttcttcatcttgtacaagtctgcaaatcatttaaatttcaagcatacggtctttgggtta
gttgtaggaggcttgactaccctttcagcaatggagaaggtccctgttgatgacaatgat
aagcctctg
>Paederia_ciliata_ERR9883513
atggggaagaaacagcacagcaaagatcggttattcatcacaaagactgaatgggcgacg
gaatggggtggcgcaaaatccaaagaaatccgcactcccttcaaacgcctcccgttctat
tgctgcgcgggtgagtttcattgtccagtgttgaacaaggtttttactgagtttacacac
atagttgctgtgaggactacgggaaatgtcttttgttacgaggctattaaagaattgaac
ctcaaaaccaagaactggaaggagcttctcactgatgaaccgtttaccaaggaagacctc
ataacaattcaaaatccaaatgcacttgacaccagggttcttcttgattttgatcatgtc
aaaaatagtttgaaagttgatgatgaagagttgaaaagaatggaatctgatccaacttat
aatatgaatgttagtggggatatcaagcagatgctacaggagcttggcacagagaaagcg
aaggaaattgctgaacttggtggaggtggaaacaaggcacgcaatgaaagagctgctgcc
cttgctgctatattggctgcaagatctcgcatcaaggaggattcaaatgctgatgggaaa
tcacctctgcaggcttatagtattgttgatgccgcttctgcttctgttcaagggagaagt
gctaatgctgctaagtctgccactagtgataagactgcagctagaatagctttgcacatg
gcggtgaagagtcgttttactactggtgctgcttcgcggtcttttacttcgactgcttat
gatcctgttactaagaatgagtatgaatttgtcaaagttgagaagaatcccaaaaagaaa
ggttatgttcgattacagacaactcatggtgatgtgaatattgagctgcattgtgacata
gctcccagggcatgtgagaacttcatcaccctctgtgaacgtggttattacaatggagta
gcttttcatagaaatatcagaaactttatgattcaaggtggagatcccacagggactggt
aaagggggggagtccatatggggcaagcccttcaaagatgaaaagaactctaagctgc??
????????????????tggttagtatggcaaactccggtcctgactcaaatgggtcacag
ttcttcatcctgtacaaatctgcaaatcatttaaataacaaacacacggtgtttggttta
gttgtaggaggtttgacaaccctttcagcaatggagaaggtccctgttgatgacaatgac
aggcccctg
>Plocama_tinctoria_ERR9883529
ccgtacataaggaagtatggaaaacatccagt????????????????????????????
caccggagctccaaccaagctagaggatttgattcctctt????????????????????
????????aggtgaatttcactgtccagtgttgaacaaagttttcactgaatttacacac
atagttgctgtcaagactaccggaaatgtcttttgctatgaggctattaaagaattaaac
ctcaaaactaaaaactggaaggagcttctcaccgatgaaccatttactaaggaagacctt
ataacaattcaaaatccaaatgcactagacggcagggttcttcttgactttgatcacgtc
aaaaacagtttgaaagttgacgatgaagaactgaaaaagatggagtctgatccaacttat
aatattaatgttactggggatattaagcagatgctacaggagcttggcacagacaaaggc
aaggaaatagcagaacatggtggaggtggaaacaaagcaagaaatgaaagagctgctgcc
ctcactgctatattggctgcaagatcacgcataaaggaggattctagtactaatgggaa?
??tcccaagcaggcttacagtattgtagatgctgcttctgcctctgttcaagggagaagt
gcaactgctgcaaagtctggcacgagcgacaaaactgcagctagaatagctttgcacatg
gcggtaaagagtccttataccactggtgctgcttcgaggtctttcacttcaactgcttat
gatcctgttactaagaatgaatatgaatatgtcaaagttgagaagaatccaaaaaagaaa
ggctatgttcgattacagacaacacatggtgatctgaatattgagctgcactgtgatata
gctcccagggcatgtgagaactttatcactctatgtgaacgtggctattataatggagta
gcttttcatagaagtatcaggaacttcatgattcaaggtggtgatcccacaggaacaggg
aaaggggcagagtccatatggggaaagcccttcaaagatgaagtaaactctaaactgctt
cattctggaaggggagttgttagtatggcaaactctggtcctcactcgaatggttcccag
ttcttcatcttgtacaagtctgcaaatcatttaaattacaaacatacggtgtttggttta
gttgttggaggtttgactaccctttcagcaatggagaaggtccctgttgatgacgatgac
aggcctctg
