# Supplementary material for: Morphological and molecular evidence support the inclusion of Mycetia hainanensis in Mouretia (Rubiaceae)
Source: PhytoKeys. 2026 Feb 5;270:273–88. doi: 10.3897/phytokeys.270.180324 (PMC12902767; doi:10.3897/phytokeys.270.180324)
Supplement: Supplementary material 4 — Dataset of 315 nuclear genes used in this study [file phytokeys-270-273_article-180324__-s004.zip › Dataset 2/5271_filtered_aligned_trimmed.fasta]

>Rubia_peregrina_ERR5033650
gatttgcagttcgaggcgccccttgaaattgtggagtatccggacccggtattgagagcg
aagaataaaagaatcagtgcatttgatgataacctgaagaagttagtagccgagatgttc
gacgtaatgtaccgaactgatggcattgggctgtccgcaccccaagtgggtaaaaatgtg
cagcttatggtgtttaatccggttggcgaacgcggcgaaggagaggaggttgttcttgtc
aatcccaagatcagtaggtattccagaaaattggctccatatgaggagggttgcttgtcc
ttccctgggatccgcgctgatgtt
>Theligonum_cynocrambe_ERR5033810
?????????ttcgaggcaccccttcatatagtggaatatccagacccgattctaagagca
agtaataaaagaatcaacacatttgatgataacttaaaaaagttagtagccgagatgttc
gacataatgtacagg?????????????????????????????????????????????
????????????????????????????????????????????????????????????
????????????????????????????????????????????????????????????
????????????????????????
>Anthospermum_thymoides_ERR9883532
gatttgcaatttgaggcaccccttaaagtcgtgaaatatccagacccaatattaagggca
aagaataaaagaatcaatacatttgatgataacttgaagaagctagtagacgagatgttc
gaagtaatgtatagaactgatggcattggactctcggcaccccaagtgggtataaatgtg
catcttatggtgtttaatgcagctggtgaacgaggagaaggagaagaggttgtccttgta
aatccaaaaattagtacatattcaaaaaaagtggttccatatgaggagggctgcttatcc
tttcctgggatcaatgctgatgta
>Argostemma_elatostemma_ERR9883520
gatttgcaatttgaggcaccccttaaaattgtggagtatccagacccaatattaagagca
aagaataaaagaatcaatacatttgatgatagcttgaagaagttagtaggcgagatgttt
gacgtaatgtacagaactgatggcattggactctcagcaccccaagtgggtaaaaatgtg
caacttatggtgtttaattcagttggtgaacgaggggaaggagaagaggttgtccttgta
aatccaaaaatcaataggtattcaaaaaaagttgttccagataatgaggggtgcttatcc
tttcctaggatctatgctgatgtg
>Chamaepentas_hindsioides_ERR9883496
gatttacaatttgaggcaccccttaaaatcgtggaatatccagacccattattaagagcg
aggaacaaaagaatcgccacatttgatgataacttgaagaagttagtagatgagatgttc
gacgtaatgtacagaactgatggcattggactctcagcaccccaggtgggtaaaaatctg
ctacttatggtgtttaatccagttggtgaacgaggagaaggagaagaggttatcctcgta
aatccgaaaatcaatagatattcgaaaaaagtggttccatataatgagggttgcttatct
tttcctgggatcaatgccgatgtc
>Coccocypselum_condalia_ERR9883533
gatttgcaatttgaggcaccccttgaaattgtgaaatatccagacccaatattaagagcc
aagaataaaataatcaatacatttgatgataacttgaagaagttggtagacgagatgttc
gacgtaatgtacagaactgatggcattggactctcagcaccccaagtgggtaaaaatgtt
cgccttatggtgtttaatccggctggtgaacgaggtgtcggacaagaggttacccttgtg
aatccgaaaatcaatggatattcgagaaaagtgattccagatgaagaaggttgcttatcc
tttcctgggctctatgctgatgtt
>Cruckshanksia_pumila_ERR9883536
gatttgcagtttgaggcaccccttaaaattgtggaatatccggacccaatattaagagca
atgaataaaagaatcaatacatttgatgataacttgaagaagttggcagacgagatgttc
gacgtaatgtacagaactgatggcattggactctcagcaccccaggtgggtaaaaatgtt
cgcctgatggtgtttaatccagctggggaacgagggcaaggaaaagaagttgtcctcgtg
aatccgaaaatcaatagttattcgagaaaagtagttccagataatgagggttgcctatcc
tttcctgggatctatgctgatgtt
>Cyanoneuron_cyaneum_ERR9883481
gatttgcaatttgaggcaccccttaaaatcgtgaaatatccagacccaatattaagagca
aagaataaaagaatcaatacgtttgatgataacttgaagaagttagtagacgagatgttc
gacgtaatgtacagaactaatgggattggactctcagcaccccaagtgggtaaaaatgtg
caccttatggtgtttaatccagttggtgaacgaggggaaggagaagaggttgtcctggta
aatccaaaattcaatagatattcgaaaaaagtggttccatataatgagggttgcttatcc
tttcctgggatctatgctgatgtt
>Danais_nigra_ERR9883478
gatttgcaatttgaggcaccccttaaaatcgttgaatatccagacccaaaattaagagca
aagaataaaagaatcagtacatttgatgacaacttgaagaagttagtagacgagatgttc
gacgtaatgtacagaactgatggcattggactctcagcgccccaagtgggtaaaaatgtg
cacctgatggtgtttaatccagttggtgaacgaggggaaggagaagaggttgtcctcgta
aatccgaaaatcaataggtattcgaaaaaagtggttccatataatgagggttgcttatcc
tttcctgggatccatgctgatgtt
>Dunnia_sinensis_ERR9883505
gatttgcaatttgaggcacctcttaaaatcgtggaatatccagacccaatattaagagca
aagaataaaagaatcaatacatttgatgataacttgaagaagttagtagccgagatgttc
gacgtaatgtacagaactgatggcataggactctcagctccccaagtgggtaaaaatgtg
caccttatggtgtttaatccagttggtgaacgaggggaaggagaagaggttgtcctcgta
aatccaaaaatcaatagatattcgaaaaaagtggttccatataatgagggttgcctatcc
tttcctgggatctatgctgatgtt
>Mouretia_larsenii_ERR9883550
gatttgcaatttgaggcaccccttaaaattgtggaatatccagacccaatattaagagcg
aagaataaaagaatcaatacatttgatgatagcttgaagaagttagtagacgagatgttc
gacgtaatgtacagaactgatggcattggactctcagcaccccaagtgggtaaaaatgtg
caacttatggtgtttaattctgttggtgaacgaggggaaggagaagaggttgtccttgta
aatccaaaaatcaatagatattcaaaaaaagtggttccagataatgagggttgcttatcc
tttcctcggatctatgctgatgtg
>Mycetia_bracteata_ERR9883494
gatttgcaatttgaggcaccccttaaaattgtggaatatccagacccaatattaagagcg
aagaacaaaagaatcaatacatttgatgatagcttgaagaagttagtagacgagatgttc
gacgtaatgtacagaactgatggcattggactctcagcaccccaggtgggtaaaaatgtg
caacttatggtgtttaattcagttggtgaacgaggggaaggagaagaggttgtccttgta
aatccaaaaatcaatagatattcaaaaaaagtggttccagataatgagggttgcttatcc
tttcctaggatctatgctgatgtg
>Mycetia_hainanensis_H401
gatttgcaatttgaggcaccccttaaaattgtggaatatccagacccattattaagagcg
aagaataaaagaatcaatacatttgatgatagcttgaagaagttagtagacgagatgttc
gacgtaatgtacagaactgatggcattggactctcagcaccccaagtgggtaaaaatgtg
caacttatggtgtttaattctgttggtgaacgaggggaaggagaagaggttgtccttgta
aatccaaacatcaatagatattcaaaaaaagtggttccagataatgagggttgcttatcg
tttcctaggatctatgctgatgtg
>Neohymenopogon_parasiticus_ERR9883558
gatttgcaatttgaggcaccccttaaaattgtggaatatccagacccaatgttaagagcg
aagaataaaagaatcaatacatttgatgatagcttgaagaagttagtagacgagatgttc
gacgtaatgtacagaactgatggcattggactctcagcaccccaagtgggtaaaaatgtg
caacttatggtgtttaattcagttggtgaacgaggggaaggagaagaggttgtccttgta
aatccaaaaatcaatagatattcaaaaaaagtggttccagataatgagggttgcttatca
tttcctaggatctatgctgatgtg
>Oldenlandia_herbacea_ERR9883552
gatttgcaattcgaggcaccacttaaaatcgtggaatatcctgatccaattctaagggcg
aagaacaaaaggatcgagacattcgacgacaacttgaagaagttggtagacgagatgttc
gacgtaatgtacagaacagatggaattggactctcggcaccccaagtgggtaaaaatctt
cagcttatggtgtttaatcctgttggtgaacgaggggaaggagaagaagtcgtcctagtg
aatccgaaaatcaatagatattcgaaaaaattggaactttacaatgaaggttgcttatca
tttcctgggatcaatgctgatgtt
>Paederia_ciliata_ERR9883513
gatttgcaattcgaggcaccccttaatatcgtggaatatccagacccaatattaagagca
aagaataaaagaatcatcacgtttgatgataacttgaagaaattagtggacgagatgttc
gacgtaatgtacagaactgatggcattggactctcagcaccccaagtgggtaaaaatgtg
caacttatggtgtttaatccagttggtgaacgaggggaaggagaagaggttgtcctcgta
aatcccaaaatcaatagatattcgaaaaaagtgataccatataacgagggttgcttatcc
tttcctgggatccttgctgatgta
>Plocama_tinctoria_ERR9883529
?????????ttcgaggcaccccttcaaatagtggaatatccagacccgatattaagagca
aaaaataaaagaatcaatacatttgatgataacttgaaaaagttggtagacgagatgttc
gacgtaatgtacagaactgatggcattgggctctcagcaccccaagtgggtaaaaatgtg
caacttatggtgtttaatccagttggtgaacgaggagaaggagaagcggttgtccttgta
aatccgaaaattaccagatattcgataaagtgtgttccatttgatgagggttgcttatcc
ttcccagggatctatgctgatgtt
