# Supplementary material for: Morphological and molecular evidence support the inclusion of Mycetia hainanensis in Mouretia (Rubiaceae)
Source: PhytoKeys. 2026 Feb 5;270:273–88. doi: 10.3897/phytokeys.270.180324 (PMC12902767; doi:10.3897/phytokeys.270.180324)
Supplement: Supplementary material 4 — Dataset of 315 nuclear genes used in this study [file phytokeys-270-273_article-180324__-s004.zip › Dataset 2/5273_filtered_aligned_trimmed.fasta]

>Rubia_peregrina_ERR5033650
tttacttctgttggagctgatcttggaaaaatttacagtgcttcagaagccactgaaatc
gtcttccagtatgttgaaaaagaaaaactcgttaaaccaactgataggtcaatggtgact
ttagatgcagctctatgtgatgctttgttcaaaggagccataaaaaagggatcatcttat
ccaactgaaattcataagaaggatttgggatcaacgtttatcagccggatgcatgcccat
catagagtgacaaggggtcatgaatctgttgttcgtaaaggtggcatcaggcctattcag
ataatgactgaacggagacaaggcaacaagaaggttaccaaactttctggggttgaatca
ttcttggtagatgctgagcttttgtcttcggagctgcagaagaagtttgcttgcagtaca
acggtggcagagcttccaggt
>Theligonum_cynocrambe_ERR5033810
cttacttctgttggagctgatgtggggaaatattacagtgcttcagaagcttctgaaatc
gtcttccagtatgttgaacaagaaaatcttgttaagccaactgataagcgggtggtgact
ttagatgcgtctctctgtgatgctttgttcaaaggagccataaaaaaggggtcagcttat
ccaactgaaattcataagaaggatctgggctcaacatttatcaatcgaatgcatgcccat
cat?????????????????????????????????????????????????????????
????????????????????????????????????????????????????????????
????????????????????????????????????????????????????????????
?????????????????????
>Anthospermum_thymoides_ERR9883532
tttctttctgttggagctgatctgggaaaatatttcagtgcttcagaagcctctgaaatt
gtcttccagtatgttgaaaaagaaaatcttgttaagccaactaataagtcgatggtgact
ttagatgcatctctttgtgatgctttattcaaaggaaccattaaaaaaggatcaacatat
ccaactgaaattcataagaaggacttggggtcaacttttatcaatcggatgcaagcccat
catcgagtgacaaggggtggtgagactgttgttcgcaaaggtagtataaggcctatccag
ataatgaccgaacggaggcaaggcaacaagaaggttacaaaattttctggcttggaatca
ttcctgatagatggcgaggcattatcttcggagctgcagaagaagtttgcttgcagtaca
acagtggcagagcttccagga
>Argostemma_elatostemma_ERR9883520
tttagttctgttggagctcatctggggacatttttcagtgcttcagaagcgtctcaaatt
gtcttcctgtatgctgaaaaagaaaatctcgttaagccaactgataagtcaatggtgact
ttagatggagctctctgtgatgctttattcaaaggagccataaaaaaggggtccatgtat
ccaactgaaattcataagaaggatttgggttcaacctttatcaatcggatgcaagcttac
catagaattactagggctggcgagactgttgttcgtaaaggtggtattaggcctatccac
ataatgactgaacggaggcaaggcaacaagaaagttactaaagtctctggattggaatca
ttcttgatagatgctgaggcattgtcttcagagcttcagaagaagtttgcttgcagtaca
acagtggcagagcttccagga
>Chamaepentas_hindsioides_ERR9883496
tttatttctgtcggagctgagctggggaaaattttcagtgcatcagaagcctctggaatt
gtcttccagtatgttgaaaaagaaaatcttgttaagccaactgataaatctaaggtgact
ttagatccagctctctgtgatgccttattcaaaggagccataaaaaaaggatcatcttat
ccaactgaaattcataagaaggatttggggtcaacttttatcaatcggatgcaagcccat
catagagtgacaaggggcggtgagactgttgttcgtaagggtggtattaggcctatccag
ataatgactgaaaggaggcaaggcaacaaaaaggtcactaaactttctgggctggaatca
ttcttgatagatgccgaggcaatgtcttcagagctgcagaagaagtttgcttgcagtacg
acggtggcagagcttccagga
>Clarkella_nana_ERR9883563
???????????????????????????????????????????????????tctcaaatt
gtcttcctgtatgttgaaaaagaaaatctcgttaagccaactgataagtcaatggtgact
ttagatgtagctctctgtgatgcattattcaaaggagccataaaaaaggggtcaacatat
ccaactgaaattcataagaaggatttgggttcaacgtttatcaatcggatgcaagctcac
catagagttactagggctggtgagacagttgttcgtaaaggtggtattaggcctatccac
ataatgactgaacggaggcaaggcaacaaaaaagttactaaactctctggattggaatca
ttcttagtagatgccgaggcattgtcttcagagcttcagaagaagtttgcttgcagtaca
acagtggcagagcttccaggt
>Coccocypselum_condalia_ERR9883533
tttaattctgttggtgttgatctgggaaaatttttcagtgcttcagaagcatctgaaatc
gtcttccagtacgttgaaaaagaaaatttagtcaagccaactgataagtccatggtgact
ttagatgcaactctctgcgatgctttattcaaaggagccataaaaaaaggatcgaactac
ccaactgaaattcataaaaaggatttggggtcgacttttattagtcggatgcaagcccat
cacagagtgacaaggggtgctgagactgtggttcgtaaaggcggtcttaggccaatccat
ataatgactgaacggaggcaaggaaacaagaaggttactaaactttctgggttggaatca
ttcttgatagatgctgaggcattgtcatcagagctgcagaagaagtttgcttgcagtaca
accgtggcagagcttccaggt
>Cruckshanksia_pumila_ERR9883536
????????????????????????????????????????????????????????????
????????????????????????????????????????????????????????????
????????????????????????????????????????????????????????????
?????????????????????aagccggagaaaaagaaaattaatcggatgcaagcccat
catagagtgacaaggggcggcgacactgtggttcgtaaaggtggtctaaagccgatgcat
atattgactgaacggaggcaagggaacaaaaaggttacgaaactttctggggtggaatcg
ttcttgttagatgccgaggcgttgtcttcagagctgcagaagaagtttgcttgcagtaca
accgtagccgagcttccaggt
>Cyanoneuron_cyaneum_ERR9883481
tttatttctgttggagctgatctggggaagtttttcagtgcttcagaagcctccgaaatt
gtcttccagtatgttgaaaaagaaaatcttgttaagccaactgataagtcgatggtgact
ctagatgcagctctctgtgatgctttattcaaaggagccataaaaaaaggatcaccttat
ccaactgaaattcataagaaggatttggggtcaacttttatcaatcggatgcaagcccat
catcaagtgacaagggatggtgagactgttgttcggaaaggtggtattacgcctatccag
ataatgactgaacggaggcaaggcaacaagaaggttactaaactttctgggttggaatca
ttcttgatagatgctgaggcattgtcttcagagctgcagaagaagtttgcttgcagtaca
acagtggcagagcttccagga
>Danais_nigra_ERR9883478
tttatttctgttggagctgatctggggaaatttttcagtgcttcagaagcctctgaaatt
gtcttccagtatgttcaaaaagaaaatcttgtcaagccaacagataagtcgatggtgact
ttagatggagctctctgtgatgctttattcaaaggagccataaaaaaaggatcaacttat
ccaactgaaattcataagaaggatttggggtcaacttttatcaatcgaatgcaagcccat
catagagtgacaaggggtggtgagactgttgttcgtaaaggtggtattaggcctatccgg
ctaatgactgaacggaggcaaggcaacaagaaggttactaaactttctgggttggaatca
ttcttgatagatgctgaggcattgtcttcagagctgcagaagaagtttgcttgcagtaca
acagtggcagagcttccagga
>Dunnia_sinensis_ERR9883505
tttatttctgttggagctgatctggggaaatttttcagtgcttcagaagcctctgaaatt
gtcttccagtatgttgaaaaagaaaatcttgtgaagccaactgataagtcaatggtgact
ttagatgcagctctctgtgatgctttattcaaaggagccataaaaaagggatcaacttat
ccaactgaaatttataagaaggatttggggtcaacttttatcaatcggatgcaagcccat
catcgagtgacaaggggtggtgagactgttgttcgtaaaggtggtattaggcctatccag
atcatgactgaacggaggcaaggtaacaagaaggttactaaactttctgggttggaatca
ttcttgatagatgtcgaggcattgtcttcagagctgcagaagaagtttgcttgcagtgct
acagtggcagagcttccagga
>Mouretia_larsenii_ERR9883550
tttagttctgttggagctcatctggggacatttttcagtgcttcagaagcctctcaaatt
gctttcctgtatgctgaaaaagaaaatctcgttaaaccaactgataagtcaatggtgact
ttagatggagctctctgtgatgctttattcaaaggagccataaaaaaggggtcaatgtat
ccaactgaaattcataagaaggacttgggttcaacttttatcaatcggatgcaagcttac
catagagttactagggctggtgagactgttgttcgtaaaggtggtattaggcctatccac
ataatgactgaacggaggcaaggcaacaagaaagttactaaactctctggattggaatca
ttcttgatagatgccgaggcattgtcttcagagcttcagaagaagtttgcttgcagtaca
acagtggcagagcttccagga
>Mycetia_bracteata_ERR9883494
tttagttctgttggagctcatctggggacatttttcagtgcttcagaagcctctcaaatt
gctttcctgtatgttgaaaaagaaaatctcgttaaaccaactgataagtcaatggtgact
ttagatggagctctctgtgatgctttattcaaaggagccataaaaaaggggtcaatgtat
ccaactgaaattcataagaaggatttgggttcaacctttatcaatcggatgcaagcttac
catagagttactagggctggtgagactgttgttcgtaaaggtggtattaggcccatccac
ataatgactgaacggaggcaaggcaacaagaaagttactaaactctctggattggaatca
ttcttgatagatgccgaggcattgtcttcagagcttcagaagaagtttgcttgcagtaca
acagtggcagagcttccagga
>Mycetia_hainanensis_H401
tttagttctgttggaactcatccggggacatttttcagtgcttcagaagcctctcaaatt
gctttcctgtatgttgaaaaagaaaatctcgttaaaccaactgataagtcaatggtgact
ttagatggagctctttgtgatgctttattcaaaggagccataaaaaaggggtcaatgtat
ccaactgaaattcataagaaggatttgggttcaacctttatcaatcgtatgcaagcttac
catagagttactagggctggtgagactgttgttcgtaaaggtggtattaagcctatccac
ataatgactgaacggaggcaaggcaacaagaaagttactaaactctctggattggaatca
ttcttgatagatgccgaggcattgtcttcagagcttcagaagaagtttgcttgcagtaca
acagtggcagagcttccagga
>Neohymenopogon_parasiticus_ERR9883558
tttagttctgttggagctcatctggggacatttttcagtgcttcagaagcctctcaaatt
gtcttcctgtatgttgaaaaagaaaatctcgttaaaccaactgataagtcaatggtgact
ttagatggagctctctgtgatgctttattcaaaggagccataaaaaaggggtcaatgtat
ccaagtgaaattcataagaaggatttgggttcaacctttatcaatcggatgcaagcttac
catagagttactagggctggtgagactgttgttcgtaaaggtggtattaggcctatccac
ataatgactgaacggaggcaaggcaacaagaaagttactaaactctctggattggaatca
ttcttgatagatgccgaggcattgtcttcagagcttcagaagaagtttgcttgcagtaca
acagtggcagagcttccagga
>Oldenlandia_herbacea_ERR9883552
tttatttctgttggtgctgatctggggaaaagtttcagtggtcaagaagcatcccaaata
gccgttcagtatgttgaaaaagaaaatcttgtcaagccaactgacaaatcaaaggtgatt
ttagacgcagctctttgtgatgctttattcaaaggagccataaagaagggatcctcttat
ccaactgaaattcataggaaggacttggggccaacttttattcagaggatgcaagcctat
catagagtgacaagggatggtgaaactgtggttcgtaaaggtcaaattagacatatccag
ataatgactgaacggaggcaaggaaacaagaaagttactaaactttctgggttagaatca
ttcttaatagatgcagaggcattgtcttcagagctgcagaagaagtttgcttgcagtaca
acagtagctgagcttccagga
>Paederia_ciliata_ERR9883513
tttatttctgttggagctgatctgggaaaatttttcagtgcttcagaagcctctgaaatt
gccttccagtatgttgaaaaggaaaatctcgttaagcctactgataagtcaatggtgact
ttagatgcagctctctgtgatgctttattcaaaggagctataaagaaagggtcaacttat
ccaactgaaattcacaagaaggatttgggttcaacttttatcaatcggatgcaagcccat
catagagtgaccagaggtggtgagactgttgttcgtaaaggaggtattaggcctatccag
ataatgactgaacggaggcaagggaacaagaaggtcacaaaactttctggtctagaatca
ttcttgatagatgctgaggcattgtcttcagagcttcagaagaagtttgcttgcagtaca
acagtggcagagcttccagga
>Plocama_tinctoria_ERR9883529
tttacttctgttggagctgatctgggaaaaatttatagtgcttcagaagcttctgacatc
gtatttcagtatgttgaaaaagaaaatcttgttaagccaactgataagcggatggtgact
ttagatgcggttctttgtgatgctttgttcaaaggagccataaagaagggatcagcttat
ccaactgaaattcataagaaagatttgggttcaacttttatcaatcggatgcatgcctat
catagagtgacaagggatcatgagactgttgttcgtaaaggtggtattaagcctatccat
attatgactgaacggagacaggggaacaagaaggttaccaaactttcgggggtagaatca
ttcttaatagatgctgaggtattgtcttcggagcttcaaaagaagtttgcttgtagtaca
acagtggcggagcttccagga
