# Supplementary material for: Morphological and molecular evidence support the inclusion of Mycetia hainanensis in Mouretia (Rubiaceae)
Source: PhytoKeys. 2026 Feb 5;270:273–88. doi: 10.3897/phytokeys.270.180324 (PMC12902767; doi:10.3897/phytokeys.270.180324)
Supplement: Supplementary material 4 — Dataset of 315 nuclear genes used in this study [file phytokeys-270-273_article-180324__-s004.zip › Dataset 2/5280_filtered_aligned_trimmed.fasta]

>Rubia_peregrina_ERR5033650
gttactcatgcttatagtgatcgtactggagtcagatatatgactggtgggttgaaagtt
tactacgtgccctggaaaccatttctgatgcagaacacactaccaaccttttatgcgact
cttccaatcataaggacaattttaattcgagaaaatatatctgtagttcatggacatcag
gccttttctactctatgccacgaagctttaatgcatgcacgcacaatgggttataaagtt
gtcttcaccgatcattctctttatggctttgctgatattggaagcatccatatgaacaag
gtactgcagtttactctggcagatgtaagccaggctatatgtgtttctcatacgagtaag
gagaatacggttttgagatctgggctggcacccgcaaaggtttttgttattccaaatgca
gtggatacaacaatgttcaagcctgctccagaacgactcagccatggagaaattgttgtt
gttgtggtcagtaggttggtttataggaagggggctgatcttctcgttgaagtcattccc
gatgtgtgccgtttatacccgaatgtacgatttgtcattggtggagatgggcctaaaagg
gtgcgtcttgaagaaatgagggaaaagcactcccttcaggatcgagtagacatgcttggt
gctgttccacatgcaaaagtaagatctgtgctgattagtggc---------tttggcagt
tccctgacagaagctttttgcatagcccttctggaagctgcaagttgtggactattgact
gtcagtacacgtgttggaggagttccagag
>Theligonum_cynocrambe_ERR5033810
???????????????agtgatcgtactggagtgaggtatatgactggtggattgaaagtt
tactatgtgccttggaaaccatttctgatgcagaacacactaccaaccttttatggcaca
cttccgatcattaggacaattttagttcgagaaaggatatctgtggttcatggacatcag
gccttttcaactctgtgccatgaggctctaatgcatgcccgcacaatgggttacaaagtt
gtttttactgatcattctctctatggctttgctgatgtgggaagcatccatatgaacaag
gtactccaatttactctagcagatgtaagccaagccatatgtgtttctcatacgagtaag
gaaaatacagttttgagatctgggcttccacccgcaaaggtttttgttatcccaaatgcc
gtggacacaactatgtttaagcctgctccagaacgactcagcaatgacgaaattgttatc
gttgtgataagtaggttggtttatcggaagggagcagatctgcttgttgaagtgattcca
gaagtatgccgtctgtatcccaatgtacgatttgtcataggtggagatgggcctaaaagg
gtacgacttgaagaaatgagggaaaaacactctcttcaagatcgggtggatatgcttggg
gctgttccacatgcaaaagtcagatcagtgctgattagtggccatatattctttggcagt
tccttaactgaagctttttgcatagcccttctggaagctgccagttgtggattattgaca
gtcagtacacgtgttggaggcgttccagag
>Anthospermum_thymoides_ERR9883532
?????????????????????cgtactggagtgaggtacatgactggtggtttgaaagtt
tactatgttccatggaaaccatttctgatgcagaacacactcccaaccttctatgggaca
cttccgattataaggacaatcttaattcgagaaaatatatctgtggtacatggacatcaa
gccttctcaactctatgccatgaagctctgatgcatgcacgcacaatgggttacaaagtt
gtgttcactgatcattctctttatggctttgctgacgtaggaagcatccatatgaacaag
gtattgcaatttactctagcagatgtaagccaggccatatgtgtttctcatacaagtaag
gaaaatacagttttgagatccgggctgccacccgcaaaggtttttgttattccaaatgct
gtggatacaactatgttcaagcctgctccagaacgcctcagcaatgatgaaattgttatt
gttgtggtgagtaggctggtttatcggaagggggcagatcttcttgttgaagtaattcct
gaagtctgccgtttgcacccaaatgtacgctttgtcattggtggagatgggcctaaaagg
gtgcgtcttgaagagatgagggaaaaacattctcttcaagatcgagtggatatgctgggt
gctgttccgcatgcaaaagtcagatcagtgctgattagcggccatattttcttaaacagt
tccttaactgaagctttttgcatagccattcttgaagctgccagttgtggattgctgaca
gtcagcactcgtgttggaggtgttccagag
>Argostemma_elatostemma_ERR9883520
atgactcatgcttataatgatcgtactggagtgaggtatatgattggtggcttgaaagtt
tactatgtcccttggaaaccattcctgatgcagaacacactcccaactttttatgggaca
cttccaatcataaggacaattttaattcgagaaaagatatctatagtgcatggacatcaa
gccttctcaactttatgccatgaagctctgatgcacgcacgcacaatgggttacaaagtt
gtgttcacagatcattctctctatggctttgctgatgttggaagcatccatatgaacaag
gtactgcaatttactctagcagatgtaacccaggccgtatgtgtttctcatacgagtaag
gaaaatacagttttaagatctgggctgccacctgcaaaggtttttgttataccaaatgca
gtggacacaactatgttcaagcctgctcctgaacgactcagcaatgatgaaattgttatc
gttgtggtcagtaggttggtttataggaagggggcggatcttcttgttgaagtaattcct
gaagtatgccgtctg------------------------ggtggagatgggcctaaaaga
gtgcgtcttgaagaaatgagggaaaagcactctcttcaagat??????????????????
????????????????????????????????????????????????????????????
????????????????????????????????????????????????????????????
??????????????????????????????
>Chamaepentas_hindsioides_ERR9883496
atgactcatgcttatagtgatcgtactggagtgaggtatatgactgggggcttgaaagtt
tactatgtgccatggaaaccatttctgatgcagaacacgcttccaaccttttatgggaca
cttccaatcataagaactattttaattcgagagaagatatctgtagtgcatggacatcaa
gccttctcaactctatgccacgaagctctgatgcacgcacgcactatgggttacaaagtt
gtgtttactgatcattctctttatggctttgctgatgtgggaagcatccatatgaacaag
gtactacaatttactttagcagatgtaacccaggccatatgtgtttctcatacgagtaag
gaaaatacagttttgagatctgggctgccacctgcaaaggtttttgttattccaaatgcc
gtggacacaactatgtttaagcctaccccagagcgactcagcagtgacgaaattgttatt
gttgtggtaagtaggttggtttatcggaagggggcagatcttcttgttgaagtaattcct
gaagtatgccaactgcacccaaatgtacgatttgtcattggtggagatgggcctaaaaga
gtccgtgttgaagaaatgagggaaaaacactcccttcaagat??????????????????
????????????????????????????????????????????????????????????
????????????????????????????????????????????????????????????
??????????????????????????????
>Clarkella_nana_ERR9883563
atgactcatgcttataatgatcgtactggagtgaggtatatgactggtggcttgaaagct
tactatgtcccttggaaaccattcctgatgcagaacacactcccaactttttatgggaca
cttccaatcataaggacaattttaattcgagaaaagatatctgtagtgcatggacatcag
gcattctcaactctatgccatgaagctctgatgcatgcacgcacaatgggttacaaagtt
gtgttcactgatcattctctctatggctttgctgatgtgggaagcatccatatgaacaag
gtactgcaatttactctagcagatgtaacccaggccatatgtgtttctcatacgagtaag
gaaaatacagttttgagatctgggctgccacctgcaaaggtttttgttataccaaatgct
gtggacacaactatgttcaagcctgctccagaacgactcagcaatgatgaaattgttatc
gttgtggtcagtaggttggtttataggaagggggcagatcttcttgttgaagtaattcct
gaagtatgctgtctg?????????????????????????????????????????????
????????????????????????????????????????????????????????????
????????????????????????????????????????????????????????????
????????????????????????????????????????????????????????????
??????????????????????????????
>Coccocypselum_condalia_ERR9883533
atgactcatgcttataatgatcgtaccggggtgaggtatatgactggcggtttaaaagtt
tattatgtgccatggaaaccatttctaatgcagaacacgcttccaaccttttatgggaca
cttcctattataaggacagttttaattcgagaaaagatatctgtagtgcatggacatcaa
gccttctcaactctatgccatgaagctctgatgcacgcacgcacaatgggttacaaagtt
gtgtttactgatcattctctttatggatttgctgatgtggggagcatccatatgaacaag
gtactgcaatttacactagcagatgtaagccgggcgatctgtgtttctcacacgagtaag
gaaaatacagtcttgagatctgggctgccaccttcaaaggtttttgttattccaaatgct
gtggacacaaccatgttcaagcccgctccagaacgactcagcaatgacgaaattgttatt
gttgtcgtaagtaggttggtctataggaagggggcagatcttcttgttgaactgattcct
aaagtatgtcatttgcatccaaatgtacgctttgtcattgggggagatgggcctaaaagg
gtgcgacttgaagaaatgagg???????????????????????????????????????
????????????????????????????????????????????????????????????
????????????????????????????????????????????????????????????
??????????????????????????????
>Cruckshanksia_pumila_ERR9883536
?????????????????????cgcactggagtgaggtatatgaccggcggcttaaaagtt
tattacgtgccatggaaaccatttctaatgcagaacacgcttccaaccttttatgggaca
cttcctataataaggacgattttaattcgagaaaagatatctgtagtgcatggacatcaa
gctttctcaactctatgccatgaagctctgatgcatgcacgcacaatgggttacaaagtt
gtgtttactgatcattctctttatggatttgctgatgcggggagcatccatatgaacaag
gtactgcaatttacactagcagacgtaagtcaagccatctgtgtttctcacacgagtaag
gaaaatacagtcttgagatctgggctgccaccttcaaaggtttttgttattccaaatgct
gtggacacaaccatgttcaagcctgctccaaaacgactcagcaatgacgaaattgttatt
gttgtggtaagtaggttggtctataggaagggggcagatcttcttgttgaactgattcct
gaagtatgccgtttgcatccaaaggtgcgctttgtcattggcggagatgggcctaaaagg
gtgcgactcgaagaaatgagggaaaagcactctcttcaagagcgagtagatatgcttggt
gctgttccgcatgcaaaagtccgatcagtgttgataagcggccatatattcttaaat???
????????????????????????????????????????????????????????????
??????????????????????????????
>Cyanoneuron_cyaneum_ERR9883481
?????????????????????cgtactggagtgaggtatatgaccggtggcttgaaagtt
tactatgtgccatggaaaccatttctgatgcagaacacactcccaaccttttatgcgaca
cttccgatcataaggacaattttaattcgggaaaaaatatctgtagtgcatggacatcaa
gccttctcaactctatgccatgaagctttgatgcatgcacgcacaatgggttacaaagtt
gtgttcactgatcattctctttatggctttgctgatgtgggaagcatccatatgaacaag
gtactgcaatttactctagcagatgtaagtcaggccatatgtgtttctcatacgagtaag
gaaaatacagttctgagatctgggctgccacctgcaaaggtttttgttattccaaacgct
gtggacacaactatgttcaagcctgctccagaacgactcagcaacgatgaaattgttatt
gttgtggtgagtaggttggtttatcggaagggggcagatcttctggttgaagtaattcct
gaagtctgccttttgcacccaaatgtacgctttgtcattggtggagatgggcctaaaaga
gtgcgtcttgaagagatgagggagaaacactctcttcaagatcgagtggatatgctgggt
gctgttccacacgcaaaagtcagatcagtgctgattagcggccatattttcttaaacagt
tccttaactgaagctttttgcatagccattctggaagcggccagttgtggattgttgaca
gtcagtacacatgtcggaggcgtcccagag
>Danais_nigra_ERR9883478
?????????????????????cgtactggagtgaggtatatgactggcggcttgaaagtt
tactatgtgccatggaaaccatttctgatgcagaacacacttccaaccttttatgggaca
cttccaatcataaggacaattttaattcgagaaaatatatctgtagtgcatggacatcaa
gccttctcaactctttgccatgaagctctgatgcatgcacgcacaatgggttacaaagtt
gtgttcactgatcattctctttatggctttgctgatgttggaagtatccatatgaacaag
gtactgcaatttactctagcagatgtaagccaggccatatgtgtttctcacacgagtaag
gaaaatacagttttgagatctgggctgccacctgcaaaggtttttgttattccaaatgct
gtggacacaactatgttcaagcctgctccagaacgactccgcaatgacgaaattgttatc
gttgtggtgagtaggttggtttatcggaagggggcagatcttcttgttgaagtaattcct
gaagtatgccgtttgcacccaaatgtacgctttgtcattggtggagatgggcctaaacgg
gtgcgtgttgaagaaatgagggaaaaacactctcttcaagatcgagtggatatgctgggt
gctgttccacatgccaaagtcagatcagtgctgattagcggccatatattcttaaacagt
tccttaactgaagctttttgcatagccattctggaagctgccagttgtggattattgact
gtcagtacacgtgttggaggcgtcccagag
>Dunnia_sinensis_ERR9883505
?????????????????????cgtactggagtgaggtatatgactggtggcttgaaagtt
tactatgtgccatggaaaccatttctgatgcagaacacactcccaaccttttatgggaca
cttccgatcataagaacaattttaattcgagaaaagatatctgtagtgcatggacatcag
gccttctcaactttatgccatgaagctctgatgcatgcacgcacaatgggttacaaagtt
gtgttcactgatcattctctttatggctttgctgacgtgggaagcatccatatgaacaag
gtattgcaatttactctagcagatgtaagccaggccatatgtgtttctcatacgagtaag
gaaaatacagttttgaggtctgggctgccacctgcaaaggtttttgttattccaaatgct
gtggacacaactatgttcaagcctgctccagaacgactcagcaatgacgaaattgttatt
gttgtggtgagtaggttggtttatcggaagggggctgatcttcttgttgaagtaattcct
gaagtatgccgtttgtacccaaatgtacgctttgttattggtggagatgggcctaaaagg
gtgcgtcttgaagaaatgagggaaaagcactctcttcaagatcgagtggatatgctgggt
gctgttccacatgcaaaagtcagatcagtgctgattagcggccatatattcttgaacagt
tccttaactgaagcattttgcatagccattctggaagctgccagttgtggattattgaca
gttagtacacgtgttggaggtgtcccagag
>Mouretia_larsenii_ERR9883550
atgactcatgcttataatgatcgtactggagtgaggtatatgactggtggcttgaaagtt
tactatgtcccctggaaaccattcctgatgcagaacaccctcccaactttttatgggacg
ctcccaatcataaggacaattttaattcgagaaaagatatctgtagtgcatggacatcag
gccttctcaactctatgccatgaagctctgatgcacgcacgcacaatgggttacaaagtt
gtgttcactgatcattctctctatggctttgctgatgtgggaagcatccatatgaacaag
gtactgcaatttactctagcagatgtaacccaggccatatgtgtttctcatacgagtaag
gaaaatacagttttgagatctgggctgccacctgcaaaggtttttgttataccaaatgct
gtggacacaactatgttcaagcctgctccagaacgactcagcaatgacgaaattgttatt
gttgtggtcagtaggttggtttataggaagggtgcagatcttcttgttgaagtaattccg
gaagtatgccgtctgcacccaaatgtacgctttgtcattggtggagatgggcctaaaagg
gtgcgtcttgaagaaatgagggaaaagcactctcttcaagatcgagtggatatgctgggt
gctgttccacatgcaaaagtgagatcagtgctgattagcggccatatattcttaaacagt
tccttaactgaagctttttgcatagccattcttgaagctgccagttgtggtttattgaca
gtcagtacacgtgttggaggggtcccagag
>Mycetia_bracteata_ERR9883494
atgactcatgcttataatgatcgtactggagtgaggtatatgactggtggcttgaaagtt
tactatgtcccctggaaaccattcctgatgcagaacacactcccaactttttatgggaca
ctcccaatcataaggacaattttaattcgagaaaagatatctgtagtgcatggacatcag
gccttctcaactctatgccatgaagctctgatgcatgcacgcacaatgggttacaaagtt
gtgttcactgatcattctctctatggttttgctgatgtgggaagcatccatatgaacaag
gtactgcaatttactctagcagatgtaacccaggccatatgtgtttctcatactagtaag
gaaaatacagttttgagatctgggctgccacctgcaaaggtttttgttataccaaatgct
gtggacacaactatgttcaagcctgctccagaacgactcagcaatgatgaaattgttatc
gttgtggtcagtaggttggtttataggaagggggcagatcttcttgttgaagtaattccg
gaagtatgccgtctgcacccaaatgtacgctttgtcattggtggagatgggcctaaaagg
gtgcgtcttgaagaaatgagggaaaagcactctcttcaagat??????????????????
????????????????????????????????????????????????????????????
????????????????????????????????????????????????????????????
??????????????????????????????
>Mycetia_hainanensis_H401
atgactcatgcttataatgatcgtactggagtgaggtatatgactggtggcttgaaagtt
tactatgtcccctggaaaccattcctgatgcagaacaccctcccaacattttatgggaca
ctcccaatcataaggacaattttaattcgagaaaagatatctgtagtgcatggacatcag
gccttctcaactctatgccatgaagctctgatgcatgcacgcacaatgggttacaaagtt
gtgttcactgatcattctctctatggctttgctgatgtgggaagcatccatatgaacaag
gtactgcaatttactctagcagatgtaacccaggccatatgtgtttctcatacgagtaag
gaaaatacagttttgagatctgggctgccacctacaaaggtttttgttataccaaatgct
gtggacacaactatgttcaagcctgctccagaacgactcagcaatgacgaaattgttatt
gttgtggtcagtaggttggtttataggaagggggcagatcttcttgttgaagtaattccg
gaagtatgccgtctgcacccaaatgtacgctttgtcattggtggagatgggcctaaaagg
gtgcgtcttgaagaaatgagggaaaagcactctcttcaagatcgagtggatatgctgggt
gctgttccacatgcaaaagtgagatcagtgctgattagcggccatatattcttaaacagt
tccttaactgaagctttttgcatagccattcttgaagccgccagttgtggtttattgaca
gtcagtacacgtgttggaggggtcccagag
>Neohymenopogon_parasiticus_ERR9883558
atgactcatgcttataatgatcgtactggagtgaggtatatgactggtggcttgaaagtt
tactatgtcccctggaaaccattcctgatgcagaatacactgccaactttttatgggaca
ctcccaatcataaggacaattttaattcgagaaaagatatctgtagtgcatggacatcag
gccttctcaactctatgccatgaagccctgatgcatgcacgtacaatgggttacaaagtt
gttttcactgatcattctctctatggctttgctgatgtgggaagcatccatatgaacaag
gtactgcaatttactctagcagatgtaacccaggccatatgtgtttctcatacgagtaag
gaaaatacagttttgagatctgggctgccacctgcaaaggtttttgttataccaaatgct
gtggacacaactatgttcaagcctgctccagaacgactcagcaatgacgaaattgttatc
gttgtggtcagtaggttggtttataggaagggggcagatcttcttgttgaagtaattccg
gaagtatgccgtctgcacccaaatgtacggtttgtcattggtggagatgggcctaaaagg
gtgcgtcttgaagaaatgagggaaaagcactctcttcaagatcgagtggatatgctgggt
gctgttccacatgcaaaagtgagatcagtgctgattagcggccatatattcttaaacagt
tccttaactgaagctttttgcatagccattcttgaagctgccagttgtggtttattgaca
gtcagtacacgtgttggaggggtcccagag
>Oldenlandia_herbacea_ERR9883552
?????????????????????cgtacaggggtgaggtatatgactggtggcttgaaagtt
tactatgttccatggaaaccatttctaatgcagaacacactcccaaccttttatgggacg
ctcccaatcattaggacaattttaattcgagaaaagatctctgtagtgcatggacatcaa
gccttctcaactctatgtcatgaagctttgatgcatgcacgcacaatgggttacaaagtt
gtgttcactgatcattctctctatggctttgctgatgtgggaagcatccatatgaacaag
gtattgcaatgtactcttgcagatgtaagccaggccatatgtgtttctcatacaagtaag
gaaaatacagtgttgaggtctgggttgccacctggaaaggtctttgttattccaaatgct
gtggacacgactatgttcaagcctgccccagaacgactcagcaatgatgaaattgttatt
gttgtggtgagtaggttggtttataggaaaggggcagaccttcttgttgaagtaattcct
gaagtatgccgtttgcacccaaatgtacggtttgtcattggtggagatggacctaaaagg
gtgcgtcttgaggaaatgagggaaaaacactctcttcaagatcgtgtggatatgttgggt
gctgttccacatgcaaaagtgagatcggtgctgattaagggccacatattcttaaac???
????????????????????????????????????????????????????????????
??????????????????????????????
>Paederia_ciliata_ERR9883513
cttactcatgcctataatgatcgtactggagtaaggtatatgactggtggcttgaaagtt
tactatgtgccatggaaaccatttctaatgcagaacacgcttccaaccttttatgggaca
ctcccaatcataaggacaattttaattcgagaaaagatatctgtagtgcatggacatcag
gccttctcaactctgtgccatgaagctctgatgcatgcacgaacaatgggttacaaagtt
gtgttcactgatcattctctttatggctttgctgatgtgggaagcatccatatgaacaaa
gtacttcaatttactctagcagatgtaacccaagccatatgtgtttctcatacgagtaag
gaaaatacagttttgagatctgggctgccacctgcaaaggtttttgttattccaaatgct
gtggacacaactatgttcaagcctgctccagaacgactcagaaatgatgaaattgttatc
gttgtggttagtaggttggtttatcggaagggggcagatcttctagttgaagtaattcct
gaagtttgcc------------aggtacgttttatcattggtggagatgggcctaaaagg
gtccgtcttgaagaaatgagggaaaagcactctcttcaagatcgagtggatatgctcggt
gctgttccacatgcaaaagtcagatcagtgctgattagtggtcatatattcttaaacagt
tccttaactgaagctttctgcatagccattctggaagctgctagctgtgggttattaaca
gtcagtacacgtgttggaggcgtcccagag
>Plocama_tinctoria_ERR9883529
?????????????????????cgtactggagtgaggtatatgactggtggtttgaaagtt
tactatgtgccatggaaaccatttctaatgcagaacaccctaccaaccttttatggtaca
cttccgatcataaggacaattttaattagagaaaagatatctgtagtacatggtcatcag
gccttttcgactttatgccatgaagctctaatgcatgcacgtacaatgggttacaaagtt
gtcttcactgatcattctctctatggcttcgctgatgtgggaagcatccatatgaacaag
gtactgcaatttactctagcagatgtaagccaagccatatgtgtttctcatacgagtaag
gaaaatacagttttgagatctggactgccacccgcaaaggtttttgttattccaaatgct
gtggatacaactatgttcaagcctgctccagaacgactcagcaatgatgaaattgttatt
gttgtggtgagtaggttggtttacaggaagggtgcagatcttcttgttgaagtcattccc
gaagtgtgccatttgcacccaaatgtacggtttgtcatcggtggagatgggcctaaaagg
gtgcgtcttgaagaaatgagggaaaagcattctcttcaagatcgagtagatatgcttggt
gctgttccacatgcgaaagttagatcagtgctgattagtggccatatattcttaaacagt
tccttaaccgaagctttttgcatagcgcttctggaagctgctagttgtggattattgaca
gtcagtacacgtgttggaggcgttccagag
