# Supplementary material for: Morphological and molecular evidence support the inclusion of Mycetia hainanensis in Mouretia (Rubiaceae)
Source: PhytoKeys. 2026 Feb 5;270:273–88. doi: 10.3897/phytokeys.270.180324 (PMC12902767; doi:10.3897/phytokeys.270.180324)
Supplement: Supplementary material 4 — Dataset of 315 nuclear genes used in this study [file phytokeys-270-273_article-180324__-s004.zip › Dataset 2/5296_filtered_aligned_trimmed.fasta]

>Anthospermum_thymoides_ERR9883532
????????????????????????????????????????????????????????????
????????????????????????????????????????????????????????????
????????????????????????????????????????????????????????????
???????????????????????????????????????????????????tcgactttg
aaaagagaagttgctgaaggcgtagacctgatggttgtgagggagcttacaggaggtgat
tgatcgcattgctcgcattgcatttgaaactgctaggaagcgcaatggaaagctttgttc
tgttgataaagccaatgtcttgcaggcatcaatgttttggagaaagagagttattgccgt
gtcctctgaataccctgacgttgatctctcacacatgtatgttgacaatgctgctatgca
acttgttcggtatccgaagcagtttgacacaattgtgactaataatatatttggtgatat
cttatcggatgaagcttccatgattaccggaagtattgggatgcttccatctgctagcct
tggagaatcgggccccggactgtttgagccaatacatggttcggctcctgatattgctgg
acaggacaaagcaaaccctttggcgacagtgctaagtgctgctatgcttctaaagtatgg
cctaggagaagagaaggctgctcagaggattgaggatgcagtaatggatgctttaaataa
aggattgcgcactggtgacatacactca
>Argostemma_elatostemma_ERR9883520
tttaaggagatgcccatgggaggggcggccttagatttgacaggagtaccattgcctgag
gagactctctccactgcacagcaatctgatgctgttctgcttggagctgtcggagggtat
aagtgggataagaatgagaagcatttgaagccggagactggattgcttcagctgcgcaaa
ggtctaaaggtctttgccaatttgaggcctgctactgttttaccgcaggcttctactttg
aaaaaagaagttgctgaaggcgtagacctaatggttgtgagggagcttacaggaggt-at
tgatcgcattgctcgcattgcatttgaaactgctaggaagcgccatggaaagctttgttc
tgttgataaagccaatgtcttggaggcatcaatgttgtggagaaagagagtcacagcaat
ggcctctgaataccctgatgttgagctttcacacatgtatgttgacaacgcagccatgca
acttgttcagcacccaaagcagtttgacacaattgtaactaataatatatttggtgatat
cttatcggatgaagcgtccatgatcactggaagtattgggatgcttccatctgctagcct
tggagaattgggacctggactatttgagccaatacatggttctgctccggatattgctgg
acag????????????????????????????????????????????????????????
????????????????????????????????????????????????????????????
????????????????????????????
>Chamaepentas_hindsioides_ERR9883496
tttaaggagatgcctatgggaggggcggccttagatttggcaggagtacctttgccagag
gagactctctccacggcacagcaatctgatgctgttctgcttggagctattggagggtat
aaatgggacaaaaatgagaagcatttgaagcctgagacgggattgcttcagctccgcaaa
ggtctgaaggtctttgccaatttgaggcctgctactgttttaccacaggcttcaacattg
aaaaaagaagttgctgaaggtgtagacctgatggttgtgagggagcttacaggaggtgat
tgatcgcattgctcgcattgcatttgaaactgctaggaagcgtcgtggaaagctttgttc
tgttgataaagccaatgtcttggaggcatcaatgttgtggagaaagagagtaacagccct
ggccgctgaataccctgatgttgagctttcgcacatgtatgttgacaatgctgctatgca
acttgttcgctatccaaagcagtttgacacaattgtaactaataatatatttggtgatat
cttatcggatgaagcttccatgattactggaagtattgggatgcttccatctgctagcct
tggagaatcgggacctggactatttgagccaatacatggttccgctccagatatttccgg
gcaggacaaagcaaaccctttggcaacagtgctaagtgctgctatgcttttgaagtatgg
cctcggagaggagaaggctgctcagaggattgaggccgcagtactggatgctttgaac??
????????????????????????????
>Coccocypselum_condalia_ERR9883533
???aaggagatgcccatggggggtgcagccttagatttggcaggagtgccattgccagag
gagactctttccactgcacagcaatctgatgctgttctgtttggagctattggagggtat
aaatgggataataatgagaagcatttgaagccggagactggattgcttcagctccgcaaa
ggtctgaaggtctttgccaatttacgccctgcgaaaatattgcctcaggcttcttctttg
aaacgggaggttgtcgaaggcgttgatattttggtagtccgcgaactcactggaggaaat
tgatcgcattgctcgtattgcatttgaaactgctaggaaacgacgtggaaaactttgttc
tgttgataaagccaatgtcttggaggcatcaatgctttggagaaagagagtcacagcaat
ggcctctgaatacgctgacattgagctctcccacatgtatgttgacaatgctgctatgca
acttgttcgctatccaaagcagtttgacacaattgtgaccaataacatattcggtgatat
cttatcggatgaagcttccatgattactggaagtattgggatgcttccatctgctagcct
tggagaagcaggacctggactctttgagccaatacatggttctgctccaaatattgctgg
acag????????????????????????????????????????????????????????
????????????????????????????????????????????????????????????
????????????????????????????
>Cruckshanksia_pumila_ERR9883536
????????????????????????????????????????????????????????????
????????????????????????????????????????????????????????????
????????????????????????????????????????????????????????????
?????????????????????????????????acggttctaccacaggcttcgactttg
aaaaaagaagttgctgaaggtgtagacctaatggttgtgagagagcttaccggaggtgat
tgatcgcattgctcgtatggcatttgaaactgctaggaaacgacgaggaaagctttgttc
tgttgataaagccaatgtgttggaggcatcaatgctttggagaaagagagtgacagcaat
agcctctgaataccctgacattgagctctcccacatgtatgttgacaatgctgctatgca
actcgttcgggatccaaagcagtttgacacaattgtaactaataacatatttggtgatat
cttatcggatgaagcctccatgattactggaagtattgggatgcttccatctgctagcct
tggagaagcgggacccggactctttgagccaatacatggttctgctccggatattgctgg
acaggacaaagccaaccctttggcaacaatgctaagtgctgctatgcttttgaagtatgg
cttaggagaggagaaggctgctcagagaattgaggcagcagtgctggatgctttaaacaa
aggattgcgcactggcgacatacactca
>Cyanoneuron_cyaneum_ERR9883481
tttaaggagatgcccatgggaggggcggccttagatttgacaggagtaccattgccagat
gagactctctccaccgcacagcaatctgatgctgttctgcttggagctattggagggtat
aagtgggacagtaatgagaagcatttgaagccagagactggattgcttcagctccgcaaa
ggtctgaaggtctttgccaatttgaggcctgctactgttttaccacaggcttcgactttg
aaaaaagaagttgctgaaggcgtagacctaatggttgtgagggagcttacaggaggtgat
tgatcgcattgctcgcattgcatttgaaactgctaggaagcgccatgggaagctttgttc
tgttgacaaagccaatgtcttggaggcatcaatgctttggagaaagagagtcacagcaat
ggcctctgaataccctgacgttgagctctcacacatgtatgttgacaatgctgctatgca
acttgttcggtacccgaagcagtttgacacaattgtaactaataacatatttggtgatat
cttatcggatgaagcttccatgatcactggaagtattgggatgcttccatctgctagcct
tggagaatcggggcctggactatttgagccaatacatggttctgctccggatattgccgg
acaggacaaagcaaaccctttggcaacggtgttaagtgctgctatgcttttgaagtatgg
cctaggagaggagaaggctgctcaaaggattgag??????????????????????????
????????????????????????????
>Danais_nigra_ERR9883478
????????????????????????????????????????????????????????????
????????????????????????????????????????????????????????????
????????????????????????????????????????????????????????????
????????????????????????????????????????????????????????????
????????????????????????????????????????????????????????????
????????????????????????????????????????????????????????????
??????????????????????caggcatcaatgttttggagaaagagagtaacagcaat
ggcctcagaataccctgacgttgagctctcacacatgtatgttgacaatgctgctatgca
acttgttcgctatccaaagcagtttgacacaattgtaactaataatatatttggtgatat
cttatcggatgaagcttccatgattactggaagtattgggatgcttccatccgctagcct
gggagaatcgggacctggactatttgagccaatacatggttctgctccagatattgctgg
acaggacaaagcaaaccctttggcaacagcgctaagtgctgctatgcttttgaagtatgg
cctaggagaggagaaggctgctcaaaggattgaggctgcagtgctggatgctttagacaa
aggattgcgcactggtgacatacactca
>Dunnia_sinensis_ERR9883505
????????????????????????????????????????????????????????????
????????????????????????????????????????????????????????????
????????????????????????????????????????????????????????????
????????????????????????????????????????????????????????????
??????????????????????????????????????????????????????????at
tgatcgcattgctcgcattgcatttgaaactgctaggaagcgccatggaaagctttgttc
tgttgacaaagccaatgtcttggaggcatcaatgttttggagaaagagagtcacagcaat
ggcctctgaataccctgacattgagctgtcacacatgtatgttgacaatgctgctatgca
acttgttcgctatccaaagcagtttgacacaattgtaactaataatatatttggtgatat
cttatcggatgaagcttccatgatcaccggaagtattgggatgcttccatctgctagcct
tggagaatcggggcctggactatttgagccaatacatggttctgctccagatattgccgg
acaggacaaagcaaaccctttggcaacagtgctaagtgctgctatgcttttgaagtatgg
cctaggagaggagaaggctgctcagaggattgaggctgctgtgatggatgctttaaacaa
aggattacgcactggtgacatacactca
>Mouretia_larsenii_ERR9883550
tttaaggagatgcccatgggaggggcggccttagatttgacaggagtaccattgcctgag
gagactctctccactgcacagcaatctgatgctgttctgcttggagctatcggagggtat
aagtgggataagaatgagaagcatttgaagccggagactggattgcttcagctgcgcaaa
ggtctaaaggtctttgccaatttgaggcctgctactgttttaccgcaggt??????????
?????????????????????????????????????????????????????????aat
tgatcgcattgctcgcattgcatttgaaactgctaggaagcgccatggaaagctttgttc
tgttgataaagccaatgtcttggaggcatcaatgttttggagaaagagagtcacagcaat
ggcctctgaataccctgatgttgagctttcacacatgtatgttgacaatgcagccatgca
acttgttcggtacccaaagcagttcgacacaattgtaactaataatatatttggtgatat
cttatcggatgaagcttccatgatcactggaagtattgggatgcttccatctgctagcct
tggagaatcgggacctggactatttgagccaatacatggttctgctccggatattgctgg
acaggacaaagcaaaccctttggcaacagtgctaagtgctgctatgcttttgaagtatgg
cctaggggaggagaaggct?????????????????????????????????????????
????????????????????????????
>Mycetia_bracteata_ERR9883494
tttaaggagatgcccatgggaggggcggccttagatttgacaggagtaccattgcctgag
gagactctctccactgcacagcaatctgatgctgttctgcttggagctatcggagggtat
aagtgggataagaatgagaagcatttgaagccggagactggattgcttcagctgcgcaaa
ggtctaaaggtctttgccaatttgaggcctgctactgttttaccgcaggt??????????
?????????????????????????????????????????????????????????aat
tgatcgcattgctcgcattgcatttgaaactgctaggaagcgccatggaaagctttgttc
tgttgataaagccaatgtcttggaggcatcaatgttgtggagaaagagagtcacagcatt
ggcctctgaataccctgatgttgagctttcacacatgtatgttgacaatgcagccatgca
acttgttcggtacccaaagcagttcgacacaattgtaactaataatatatttggtgatat
cttatcggatgaagcttccatgatcactggaagtattgggatgcttccatctgctagcct
tggagaatcgggacctggactatttgagccaatacatggttctgctccggatattgctgg
acaggacaaagcaaaccctttggcaacagtgctaagtgccgctatgcttttgaagtatgg
cctaggg?????????????????????????????????????????????????????
????????????????????????????
>Mycetia_hainanensis_H401
???????????????atgggaggggcggccttagatttgacaggagtaccattgcctgag
gagactctctccactgcactgcaatctgatgctgttctgcttggagctatcggagggtat
aagtgggataagaatgagaagcatttgaagccggagactggattgcttcagctgcgcaaa
ggtctaaaggtctttgccaatttgaggcctgctactgttttaccgcaggt??????????
?????????????????????????????????????????????????????????aat
tgatcgcattgctcgcattgcatttgaaactgctaggaagcgccatggaaagctttgttc
tgttgataaagccaatgtcttggaggcatcaatgttttggagaaagagagtcacagcaat
ggcctctgaataccctgatgttgagctttcacacatgtatgttgacaatgcagccatgca
acttgttcggtacccaaagcagttcgacacaattgtaactaataatatatttggtgatat
cttatcggatgaagcttccatgatcactggaagtattgggatgcttccatctgctagcct
tggagaatcgggacctggactatttgagccaatacatggttctgctccggatattgctgg
acaggacaaagcaaaccctttggcaacagtg?????????????????????????????
????????????????????????????????????????????????????????????
????????????????????????????
>Neohymenopogon_parasiticus_ERR9883558
tttaaggagatgcccatgggaggggcggccttagatttgacaggagtaccattgcctgag
gagactctctccactgcacagcaatctgatgctgttctgcttggagctatcggagggtat
aagtgggataagaatgagaagcatttgaagccggagactggattgcttcagctgcgcaaa
ggtctaaaggtctttgccaatttgaggcctgctactgttttaccgcaggt??????????
?????????????????????????????????????????????????????????aat
tgatcgcattgctcgcattgcatttgaaactgctaggaagcgccacggaaagctttgttc
tgttgataaagccaatgtgttggaggcatcaatgttgtggagaaagagagtcacagcaat
ggcctctgaataccctgatgttgagctttcacacatgtatgttgacaatgcagccatgca
acttgttcggtacccaaagcagtttgacacaattgtaactaataatatatttggtgatat
cttatcggatgaagcttccatgatcactggaagtattgggatgcttccatctgctagcat
tggagaatcgggacctggactatttgagccaatacatggttctgctccggatattgctgg
acaggacaaagcaaaccctttggcaacagtgctaagtgccgctatgcttttgaagtatgg
cctaggggaggagaaggctgcgcaaaggattgaggctgcagtactggatgctttaaacaa
aggattgcgcactggtgacatacactcg
>Oldenlandia_herbacea_ERR9883552
ttttgggaaatgccaatgggaggggctgccctagatttgacaggagtacctttgccagat
gagactctctccactgcccagcaatctgatgctgttctgcttggagctattggagggtat
aaatgggataagaatgagaagcatttgaagcctgagactggattacttcagctccgcaaa
ggtctgaaggtctttgccaatttgaggcctgctactgttttaccacaggcttcaacactg
aaaaaggaggttgctgaaggtgtagacctgatggttgttagggagcttacaggaggtgat
cgatcgcattgctcgcattgcatttgaaactgctaggaagcgtcgtggaaagctgtgttc
tgttgataaagccaatgtcttggaggcatcaatgttgtggagaaagagggtaacagcact
tgcctctgaataccctgatgttgaactttcacacatgtatgtcgacaatgctgctatgca
acttgttcgtgctccgaagcagtttgacacaattgtaacaaataacatatttggtgacat
tttatcggatgaagcgtccatgattactggaagtattgggatgcttccatctgccagcct
tggagaatcgggacctggattgtttgagcctatacatggttccgctccagatattgctgg
acaggacaaagcaaaccctttggcaacagtgttgagtgctgctatgcttttaaagtatgg
ccttggagaggagaaagctgctcagaggattgaggctgcggtactggatgctttaaacaa
aggattgcgcactggtgacatacactca
>Paederia_ciliata_ERR9883513
tttaaggagatgcccatgggaggggcggccttagatttgacaggagtaccattgcctgag
gagactctctccactgcacagcaatctgatgctgttctgctaggagcaattggagggtat
aagtgggataacaatgagaagcatttgaagccggagactggattgcttcagcttcgcaaa
gggttgaaggtttttgccaatttgaggcctgctactgttttacctcaggcttcaactttg
aaaaaagaagtggcagaaggtgtagacttaatggttgtgagggagcttacaggaggt???
????????????????????????????????????????????????????????????
??????????????????????caggcatcaatgttttggagaaagagagtcatagcaat
ggccactgaataccctgacattgagctctcacacatgtatgttgacaatgctgctatgca
acttgttcggtatccaaagcagtttgacacaattgtaactaataatatatttggtgacat
cttatcggatgaagcttccatgatcactggaagtattgggatgcttccatctgctagcct
tggagattcgggacctggactatttgagccaattcatggttctgctccagatattgctgg
acaggacaaagcaaaccctttggcaacagtgctaagtgcggctatgcttttgaagtatgg
cataggggaggaaaaggctgctcagaggaatgaggcagcagtacaggatgttttaaacaa
aggattgcgcaccggtgacatacactca
>Plocama_tinctoria_ERR9883529
tttaaggagatgccaatgggtggggcggccttagatttgacaggagtaccattgcctgat
gagactctctccactgcacagcaatctgatgctgttttgcttggagctattggaggttat
aagtgggataagaatgagaagcatttgaagccaaaaaccggtctgcttcagctccgcaaa
ggtctaaaggtctttgcaaatttgaggccggctgctgttttaccgcaggcttcgactttg
aaaaaggaagttgctgaaggcgtagacctaatggttgtgcgggaacttacaggaggt-at
cgatcgcattgctcgcattgcatttgaaattgctaggaagcggcatggaaagctttgttc
tgttgataaagccaatgtcttggaggcatcaatgttttggaggaagagagtcatagcaat
tgcatctgaataccctgacgttgagctctcacacatgtatgttgacaatgctgctatgca
acttgttcggtacccaaagcagttcgacacaactgtaactaataatatattcagtgatat
ctaatcggatgaagcttccattattaccgggagtattggaatgcttccatctgctagcct
tggagaatcaggacctggactatttgagccaattcatggttctgctccagatattgctgg
acaggacaaagcaaaccctttggcaacagtactaagtgccgcaatgcttttgaagtatgg
tctaggagaggacaaggctgctcagaggattgaggctgcagtggaggatgttttaaacaa
aggattgcgcaccggtgacatacactct
