# Supplementary material for: Morphological and molecular evidence support the inclusion of Mycetia hainanensis in Mouretia (Rubiaceae)
Source: PhytoKeys. 2026 Feb 5;270:273–88. doi: 10.3897/phytokeys.270.180324 (PMC12902767; doi:10.3897/phytokeys.270.180324)
Supplement: Supplementary material 4 — Dataset of 315 nuclear genes used in this study [file phytokeys-270-273_article-180324__-s004.zip › Dataset 2/5299_filtered_aligned_trimmed.fasta]

>Rubia_peregrina_ERR5033650
????????????????????????????????????????????????????????????
????????????????????????agccttttggcagtagctgtgggtcttgtacttttt
ctactaacaagcttttctgacccggggactgtgaatattgaaaatgtatctcagtatctt
tctacttatccctatgataatatcatattttttgaaaaagactgctctacttgcaagatt
ccaaggcctgctaggtccaagcattgtagcgtatgcaatcgttgtgttgctcgttttgac
catcactgtggatggatg??????????????????????????????????????????
????????????????????????????????????????????????????????????
????????????????????????????????????????????????????????????
????????????????????????????????????????????????????????????
????????????????????????????????????????????????????????????
??????????????????????????????????????????
>Theligonum_cynocrambe_ERR5033810
????????????????????????????????????????????????????????????
?????????????????????????????????????????????ggtatcacacttttt
ctgctgacaagtttttctgaccctgggactgtgaatatcgaaaatgtatctcagtatctt
tctgcttacccctatgataataccattttttttgaaaaggattgctcaacttgcaa????
?????gcccgcaagatccaagcattgcagtgtgtgcaatcgctgtgttgctcgctttgac
catcattgtggatggatgaataattgcattggggagaaaaacacccgatattttatggct
tttcttctttgg????????????????????????????????????????????????
????????????????????????????????????????????????????????????
????????????????????????????????????????????????????????????
????????????????????????????????????????????????????????????
??????????????????????????????????????????
>Anthospermum_thymoides_ERR9883532
????????????????????????????????????????????????????????????
????????????????????????????????????????????????????????????
???????????????????????????????????????gaaaatgtatctcagtatctt
tctgcttatccctatgataatatcatattctttgagaaagattgttcaacttgcaagatt
ccaaggcctgcaaggtccaagcattgcagtgtatgcaatcgctgtgttgctcgttttgac
catcattgcggatggatgaataattgcattggggagaaaaacaccagctatttcatggct
tttcttctttgg????????????????????????????????????????????????
????????????????????????????????????????????????????????????
????????????????????????????????????????????????????????????
????????????????????????????????????????????????????????????
??????????????????????????????????????????
>Argostemma_elatostemma_ERR9883520
cttggaggtacttattacttagtcgtgcagtcttctttcagttatataccaggattttac
cttagtgacatccacaggtacaccagcctgttggccgtagttgtggctattgtacttttt
ctagtgactagtttttctgacccgggtacggtgaatcttgaaaatgtgtctcagtatctt
tctgcttatccctatgacaatatcatattttttgagaaagattgttcaacttgcaagatt
ccgaggcctgccaggtccaagcattgcagtgtatgcaatcgatgtgttgctcgttttgat
catcattgtggatggatgaataattgcattggggagaaaaacaaccgatatttcatggct
tttcttctttggcatttcattctttgtatttatggtgtggtggccattgcattgattctt
gctggccgcatgaaggaactacgtgtcatacatatattgacagttttttatggcattgaa
aactctttcagaagtttggctccacatgttgtacag????????????????????????
????????????????????????????????????????????????????????????
??????????????????????????????????????????
>Chamaepentas_hindsioides_ERR9883496
????????????????????????????????????????????????????????????
????????????????????????agcatactggcagtagctttgggtatcttacttttt
ctactgacaagtttctctgaccctggtactgtgaatatcgaaaatgtatctcagtatctt
tctgcttatccctatgacaatatcattttttttgagaaagattgttcaacttgcaaaatt
ccgaggcctgcaaggtccaagcattgcagtgtatgcaatcgttgtgttgctcgatttgac
catcattgtggatggatgaataattgcattggggagaaaaacaccagatatttcatggct
tttcttctctggcatttcattatttgcatttatggcatggtggccattgcattgcttctt
gctggccgactgaaagaactacgagtaatatatatattgacagtttattacggcattgaa
aattcattcagaagtttggctccacatgttgtacag????????????????????????
????????????????????????????????????????????????????????????
??????????????????????????????????????????
>Clarkella_nana_ERR9883563
????????????????????????????????????????????????????????????
????????????????????????????????????????????????????????????
????????????????????????????????????cttgaaaatgtgtctcagtatctt
tctgcttatccctatgacaatatcatattttttgagaaagattgttcaacttgcaagatt
ccgaggcccgccaggtccaagcattgcagtgtatgcaatcgctgtgttgctcgttttgat
catcattgtggatggatgaataattgcattggggagaaaaacaaccaatatttcatggct
tttcttctttgg????????????????????????????????????????????????
????????????????????????????????????????????????????????????
????????????????????????????????????????????????????????????
????????????????????????????????????????????????????????????
??????????????????????????????????????????
>Coccocypselum_condalia_ERR9883533
????????????????????????????????????????????????????????????
?????????????????????????????????gcagtagtagtgggtctcatacttttt
ctgttgacaagtttttctgacccgggaactgtgaatattgaaaatgtatctcagtatctt
ttggcttatccctatgacaatatcatattctttgagaaagattgttcaacttgcaagatt
ccgaggcctgctaggtccaagcattgcagtgtatgcaaccgctgtgttgctcgatttgac
catcactgtggctggatgaataattgcatcggggagaaaaacacccgatatttcatggct
tttcttctttgg---------------------------------------ttgcttctt
gctggtcaaatgaaagaactacaagtcattcatatattgacagtttattatggcattgaa
aattcattcagaagtttggctccacatgttatacag????????????????????????
????????????????????????????????????????????????????????????
??????????????????????????????????????????
>Cruckshanksia_pumila_ERR9883536
????????????????????????????????????????????????????????????
????????????????????????????????????????????????????????????
????????????????????????????????????????????????????????????
??????tatccctatgacaatgtcatattttttgagaaagattgttcaacttgcaagatt
ccaaggcctgccaggtccaaacattgcagtgtatgcaatcgctgtgttgctcgatttgac
catcactgtggatggatgaataattgcattggggagaaaaacaccagatatttcatggct
tttcttctttgg------------------tatggcatggtagctattgcattgattctt
gctggccgattgaaagaactacaagtcattcatatattgacagtttattatggcattgaa
aattcattcagaagtttggctccacatgttgtacag????????????????????????
????????????????????????????????????????????????????????????
??????????????????????????????????????????
>Cyanoneuron_cyaneum_ERR9883481
?????????????????????atcgtgaagtcttctttcagttatataccaggagtttat
cttagtgaaatccacaggtacacaagcttattggctgtggctgtgggtatcctacttttt
ctactgacaagttttttggacccgggtactgtgaatattgaaaatgtatctcagtatctt
tctgcttatccctatgacaatatcatattttttgagaaagattgttcaacttgcaagatt
cccaggcctgcaaggtccaagcattgcagtgtatgcaatcgctgtgttgctcgttttgac
catcattgtggatggatgaataattgcattggggagaaaaatacccgatatttcatggct
tttcttctttgg????????????????????????????????????????????????
????????????????????????????????????????????????????????????
????????????????????????????????????????????????????????????
????????????????????????????????????????????????????????????
??????????????????????????????????????????
>Danais_nigra_ERR9883478
?????????acttattacttaatcgtgaagtcttctttcagttatataccaggattttat
cttagtgaaatccacaggtacacaagcctattggctgtagctgtgggtatcgtacttttt
ctactgacaagtttttctgacccgggtactgtgaatattgaaaatgtatctcagtatctt
tctgcttacccctatgacaatatcatattttttgagaaagattgttcaacttgcaagatt
ccgaggcctgcaaggtccaagcattgcagtgtatgcaatcgctgtgttgctcgatttgac
catcattgtggatggatgaataattgcattggggagaaaaacacccgatatttcatggct
tttcttctttgg------------------tatggagtggtggccattgcattgcttctt
gctggccggatgaaagaacgacaagtcatacacatattgaca??????????????????
?????????????????????????????????cagtggttgcttggctcctacaacaca
caaatactaattatggtgtttctggccatagtttctctgctattgactggtttctttgca
tatcatgctaaattatgcatcacaaacaccacaaccaatgag
>Dunnia_sinensis_ERR9883505
????????????????????????gtgaagtcttctttcagttatataccaggattttat
cttagtgaaatccacaggtacacaagcctactggcagtagctgtgggtattgtacttttt
ctactgacaagtttttctgaccctggtactgtgaatattgaaaatgtgtctctgtatctt
tctgcttatccctatgacaatatcatattttttgagaaagattgttcaacttgcaagatt
ccaaggcctgcaaggtccaagcattgcagtgtatgcaatcgctgtgttgctcgttttgac
catcattgtggatggatgaataattgcgttggggagaaaaatacccgatatttcatggcg
tttcttctttgg????????????????????????????????????????????????
????????????????????????????????????????????????????????????
????????????????????????????????????????????????????????????
????????????????????????????????????????????????????????????
??????????????????????????????????????????
>Mouretia_larsenii_ERR9883550
cttggaggtacttcttacttaatcgtgcagtcttctttcagttatattccaggactttat
cttagtgacatccacaggtacaccagcttgttggccgtggttgtggctattgtacttttt
ctactgactagtttttctgatccgggtacggtgaatcttgaaaatgtgtctcagtatctt
tctgcttatccctatgacaatatcatattttttgagaaagattgttcaacttgcaagatt
ccgaggcctgccaggtccaagcattgcagtgtatgcaatcgctgtgttgctcgttttgat
catcattgtggatggatgaataattgcattggggagaaaaacaaccgatatttcatggct
tttcttctttggcatttcattctttgtatttacggcgtggtggccattgcattgcttctt
gctggccgcatgaaggaactacatgtcatacatatattgacagtttattatggcattgaa
aattcattcagaagtttggctccccatgttgtacagtggttgcttggctcctacaacaca
caaatactcattatggtgtttctggccatagtttctctgctattgactggtttctttgta
tatcatgctaaattatgcatcacaaacactacaaccaatgag
>Mycetia_bracteata_ERR9883494
????????????????????????????????????????????????????????????
????????????????????????agcctgttggccgtagttgtggctattgtacttttt
ctactgactagtttttctgacccgggtacggtgaatctggaaaatgtgtctcagtatctt
tctgcttatccctatgacaatatcatattttttgagaaagattgttcaacttgcaagatt
ccgaggcctgccaggtccaagcattgcagtgtatgcaatcgctgtgttgctcgttttgat
catcattgtggatggatgaataattgcattggggagaaaaacaaccgatatttcatggct
tttcttctttggcatttcattctttgtatttacggcgtggtggtcattgcattgcttctt
gctggccgcatgaaggaactacgtgtcatacatatattgacagtttattatggcattgaa
aattcattcagaagtttggctccacatgttgtacagtggttgcttggctcgtacaacaca
caaatactcattatggtgtttctggccatagtttctctgctattgactggtttctttgta
tatcatgctaaattatgcatcacaaacacgacaaccaatgag
>Mycetia_hainanensis_H401
????????????????????????????????????????????????????????????
??????????????????????????????????????????????????????cttttt
ctactgactagtttttctgacccgggtacggtgaatcttgaaaatgtgtctcagtatctt
tctgcttatccctatgacaatatcatattttttgagaaagattgttcaacttgcaagatt
ccgaggcctgccaggtccaagcattgcagtgtatgcaatcgctgtgttgctcgttttgat
catcattgtggatggatgaataattgcattggggagaaaaacaaccgatatttcatggct
tttcttctttggcatttcattctttgtatttacggcgtggtggccattgcattgcttctt
gctggccgcatgaaggaactacatgtcatacatatattgaca??????????????????
?????????????????????????????????cagtggttgcttggctcctacaacaca
caaatactcattatggtgtttctggccatagtttctctgctattgaccagtttctttgta
tatcatgctaaattatgcatcacaaacactacaaccaatgag
>Neohymenopogon_parasiticus_ERR9883558
????????????????????????????????????????????????????????????
??????????????????????????????????????????????????????cttttt
ctactgactagtttttctgacccgggtacggtgaatcttgaaaatgtgtctcagtatctt
tctgcttatccctatgacaatatcatattttttgagaaagattgttcaacttgcaagatt
ccgaggcctgccaggtccaagcattgcagtgtatgcaatcgctgtgttgctcgttttgat
catcattgtggatggatgaataattgcattggggagaaaaacaaccgatatttcatgact
tttcttctttggcatttcattctttgtatttacggcgtggtggccattgcattgcttctt
gctggccgcatgaaggaactacgtgtcatacatatattgacagtttattatggcattgaa
aattcattcagaagtttggctccacatgttgtacag????????????????????????
????????????????????????????????????????????????????????????
??????????????????????????????????????????
>Oldenlandia_herbacea_ERR9883552
gttggaggtacttattaccttattgtgaagtcttctttcaactatataccaggatattat
ctgagtgaaattcacaggtacacaagcctattggcagtagctgtgggtatcatacttttt
ctgatgacaagtttttctgacccggggtccgtgactattgaaaatgtatctcaatatctt
tctgcttatccgtgcgacaatatcatttttttcgagaaagattgttcaacttgcaagatt
ccgaggcctgcgaggtccaagcattgcagtgtatgcaatcgttgtgttgctcgatttgac
catcattgtggatggatgaataattgcattggggagaaaaacacacgatatttcatggct
tttcttctttggcatttccttatctgtctatatggcgtggtggctattgtattgcttctt
gctggccgaatgaaagaaatgcgagtcataaatatattgacagcatattacggcattgag
aattcgttcagaagtttgactccacatgttgtacag????????????????????????
????????????????????????????????????????????????????????????
??????????????????????????????????????????
>Paederia_ciliata_ERR9883513
????????????????????????????????????????????????????????????
????????????????????????agcctgttggcagtagctgtgggtattgtacttttt
ctattgacaagtttttctgacccgggtactgtgaatgttgaaaatgtatctctgtatctt
actgcatatccctacgacaatatgatattttttgagaaagattgttcaacttgcaaaatt
ccaaggcctgcaaggtccaagcattgcagtgtctgcgatcgctgtgttgggcgttttgac
catcactgtggatggatgaataattgcattggggagaaaaacacgcgatatttcatggct
tttcttctttgg????????????????????????????????????????????????
????????????????????????????????????????????????????????????
????????????????????????????????????????????????????????????
????????????????????????????????????????????????????????????
??????????????????????????????????????????
>Plocama_tinctoria_ERR9883529
gttggaggtacttattacttaattgtgacgacatcattcagttatataccaggatattat
ctgagtgaaatccacaggttcataagccttatgggaatagctgtgggtattggacttttt
ctactgacaagtttttctgacccgggaactgtgaatattgagaacgtatctcagtatctt
tcggcttatccctatgacaataccatattttttgagaaagattgttcaacttgcaagatt
ccgaggcctgcaaggtccaagcattgcagtgtgtgcaatcgctgtgttgctcgttttgat
catcattgtggatggatgaataactgcataggggagaaaaacacccgatatttcatggct
tttcttctttggcattttattctttgcatttatggcgcggtggcaattgcattgattctt
gctggccgcatgaaggaactacgagtcatccatatattgaca??????????????????
????????????????????????????????????????????????????????????
????????????????????????????????????????????????????????????
??????????????????????????????????????????
