# Supplementary material for: Morphological and molecular evidence support the inclusion of Mycetia hainanensis in Mouretia (Rubiaceae)
Source: PhytoKeys. 2026 Feb 5;270:273–88. doi: 10.3897/phytokeys.270.180324 (PMC12902767; doi:10.3897/phytokeys.270.180324)
Supplement: Supplementary material 4 — Dataset of 315 nuclear genes used in this study [file phytokeys-270-273_article-180324__-s004.zip › Dataset 2/5304_filtered_aligned_trimmed.fasta]

>Rubia_peregrina_ERR5033650
atagccgcaacagtggccagtgatccaaacaaatattctgaagcatttcttgggaagtcc
aatgacgaatattgtcaatggattcttaacccggagaaatggggaggtgcaatagagctt
tcaatattggctgaatattatggccgtgaaattgcagcgtatgatattcaaaccacaaga
tgtgatttgtatggacagcgtagga???????????????????????????????????
??????
>Theligonum_cynocrambe_ERR5033810
atagctgcagcagtgaccagtgatccagacaaatattcagaagcttttcttgggaagccg
aatggagaatattgtgaatggattctcaacccagagaagtggggaggtgcaatagagctt
tcaatattgaccgaatattatggacgtgaaattgcagcatatgatattcaaaccacacga
tgtgatttgtatggacagaggaaa????????????????????????????????????
??????
>Anthospermum_thymoides_ERR9883532
atagctgcaacagtggctagtgatccaacgaaatataatgaagcatttctcgggaagccc
aatcaggaatattgtgaatggattcttaacccagagaagtggggaggtgcaatagagctt
tcaatattgacggactattatggacgtgaaattgcagcatatgatattcaaaccacaaga
tgtgatttgtatggacaggaaagagttatgctgatctatgatggactccactatgacgct
ttggct
>Argostemma_elatostemma_ERR9883520
?????????acagtggccagtgatccaatgaagtattctgaagctatcctagggaagccc
aatggagaatattgtgaatggattcttaaccctgacaagtggggaggtgcaattgagctt
tcaatattggcagaatattatggacgtgaaattgcagcatatgacattcaaaccacaaga
tgtgatttgtatggacaggaaagagttatgctgatctatgatggactccactatgatgct
ttggct
>Chamaepentas_hindsioides_ERR9883496
atagctgcaacagtggccagtgatccaactaaatattctgaagcatttcttgggaagccc
aatggagagtattgcgaatggattcttaacccagagaagtggggaggtgcaatagagctt
tcaatattggcagaacattatggccatgaaattgcagcatatgatattcaaaccacaagg
tgtgatttgtacggacaggaaagagttatgctgatctatgatggactccactatgatgct
atggct
>Coccocypselum_condalia_ERR9883533
atagctgccatagtggccactgatccttcaaaatattctgaggtgttccttggaaagccc
aatggagaatattgtgactggattcttaacccagagaagtggggaggtgcaatagagctt
tcaatattggcagaatattatggacgtgaaattgcagcttatgatattcaaaccacaaga
tgtgatttgtatggacaggaaagagttatgctgatctatgacggactccactatgatgct
ttggca
>Cruckshanksia_pumila_ERR9883536
atagctgcaacagtggccagtgatccttcaaaatattccgaggcattccttggaaagccc
aatggggaatattgtgattggattcttaacccagagaagtggggaggcgcaatagagctt
tcaatattggctaaatattatggacgcgaaattgcagcatatgatattcaaaccaccaga
tgcgatttgtatggacaggaaagagttatgctgatctatgatggactccactatgatgct
ttggcc
>Cyanoneuron_cyaneum_ERR9883481
attgctgcaacagtggccagtgatccaatgaaatattctgaagcatttctcgggaagccc
aatggagaatattgtgaatggattcttaaccccgagaattggggaggtgcaatagagctt
tcaatattggcagaatattatggacttgaaactgcagcatatgatattcaaaccacaaga
tgtgatttgtatggacaggaaagagttatgctgatctatgatggactccactatgatgct
ttggct
>Danais_nigra_ERR9883478
atagctgcaacagtggccagtgatccaatgaaatattctgaagcatttctcgggaagccc
aatggagaatattgtgaatggattcttaacccagagaagtggggaggtgcaatagagctt
gcaatattggcagaatattatggacgtgaaattgcagcatatgatattcaaaccacaaga
tgtgatttgtatggacaggaaagagttatgctgatctatgatggactccactatgatgct
ctacag
>Dunnia_sinensis_ERR9883505
atagctgcaacagtggccagtgatccaacgaaatattctgaagcatttctcgggaagccc
aatgaagaatattgtgaatggattcttaaccaagagaagtggggaggtgcaatagagatt
tcaatattggtagaatattatggacgtgaaattgcagcatatgatattcaaaccactaga
tgtgacttgtatggacaggaaagagttatgctgatctatgatggacttcactatgatgct
ttggct
>Mouretia_larsenii_ERR9883550
atagctgcaacagtcgccagtgatccaatgaaatattctgaagctattctagggaaggcc
aatggagaatattgtgaatggattcttaaccctgagaagtggggaggtgcaattgagctt
tcaatattggcagaatattatggacgtgaaattgcagcatatgacattcaaaccacaaga
tgtgatttgtatggacaggaaagagttatgctgatctatgatggactccactacgatgct
ttggct
>Mycetia_bracteata_ERR9883494
atagctgcagcagtggacagtgatccaatgaaatattctgaagctattctagggaagccc
aatggagaatattgtgaatggattcttaaccctgagaagtggggaggtgcaattgagctt
tcaatattggcagaatattatggacgtgaaattgcagcatatgacattcaaaccacaaga
tgtgatttgtatggacaggaaagagttttgctgatctatgatggactccactacgatgct
ttggct
>Mycetia_hainanensis_H401
????????????????????????????????????????????????????????????
??????????????????tggattcttaaccctgagaagtggggaggtgcaattgagctt
tcaatattggcagaatattatggacgtgaaattgcagcatatgacattcaaaccacaaga
tgtgatttgtatggacaggaaagagttatgctgatctatgatggactccactacgatgct
ttggct
>Neohymenopogon_parasiticus_ERR9883558
atagctacaacagtggccagtgatccaatgaaatattctgaagctattctagggaagccc
aatggagaatattgtgaatggattcttaaccctgagaagtggggaggtgcaattgagctt
tcaatattggcagaatattatggacgtgaaattgcagcatatgacattcaagccacaaga
tgtgatttgtatggacaggaaagagttatgctgatctatgatggactccactatgatgct
ttggct
>Oldenlandia_herbacea_ERR9883552
atagctgcaacagtggccagcaatctagaaaaatattccgaagcatttcttgggaagccc
aatggagaatactgtgaatggattcttaacccagagaagtggggaggtgcgattgaactt
gcgattttggcagaatattatggacgtgaaattgcagcatatgatattcaaaccacaaga
tgtgatttgtatggacaggaaagagttatgctgatctatgatggactccattatgatgct
ttggct
>Paederia_ciliata_ERR9883513
atagctgcagcagtggctagtgatccatcaaaattttctgaagcatttcttgggaagccc
aatgaagaatattgtcaatggattcttaacccagagaagtggggaggtgcaatagagctt
tcgatattggcagaatattatggacgtgaaattgctgcatatgatattcaaaccacacga
tgtgacttgtatggacaggaaagagttatgctgatctatgatggactccactatgatgct
ttggct
>Plocama_tinctoria_ERR9883529
atagctgcaacagtggtcagtgatccagtcaaatattctgaagcatttcttggaaagccc
aatggagaatattgtgaatggattcttaacccagagaagtggggaggtgcaatagagctt
tcaatattggcagaatattatggacgtgaaattgcagcatatgatatccaaactgcaaga
tgtgatttgtatggacaggaaagagtgatgctgatctatgatggactccactatgatgct
ttggct
