# Supplementary material for: Morphological and molecular evidence support the inclusion of Mycetia hainanensis in Mouretia (Rubiaceae)
Source: PhytoKeys. 2026 Feb 5;270:273–88. doi: 10.3897/phytokeys.270.180324 (PMC12902767; doi:10.3897/phytokeys.270.180324)
Supplement: Supplementary material 4 — Dataset of 315 nuclear genes used in this study [file phytokeys-270-273_article-180324__-s004.zip › Dataset 2/5318_filtered_aligned_trimmed.fasta]

>Rubia_peregrina_ERR5033650
agagttggggaggtgaagagggtgacaaaggagactaatgtgttcgtgaaggtgaatttg
gatggtaatggtgtggctgagaatgctactgggattccatttcttgatcacatgttggat
caattgcattcgcatgggctgtttgacgtgcatgcgaaggccactggggactatcacatt
gatgatcatcacacaaatgaagatgtcgcccttgcccttggaaca???????????????
????????????????????????????????????????????????????????????
????????????????????????????????????????????????????????????
????????????????????????????????????????????????????????????
????????????????????????????????????????????????????????????
????????????????????????????????????????????????????????????
??????????????????
>Theligonum_cynocrambe_ERR5033810
agagttggggaggtgaagagggtgacgaaagagactaatgtgtttgtgaaggtgaacttg
gatggtaatggtgttgctgagaatagtagtggaattccatttcttgatcacatgttggat
caactggcttcgcatgggctgtttgatgttcatgtgaaggctaccggggactatcacatt
gatgatcatcacacgaatgaagatgttgcccttgcccttggaact???????????????
????????????????????????????????????????????????????????????
????????????????????????????????????????????????????????????
????????????????????????????????????????????????????????????
????????????????????????????????????????????????????????????
????????????????????????????????????????????????????????????
??????????????????
>Anthospermum_thymoides_ERR9883532
agagttggggaggtgaagagggtgaccaaagagactaatgtgtttgtgaaggtgaacttg
gatggtaatggtgtggctgagaatagtactgggattccatttcttgatcacatgttggat
caacttgcttcgcatgggctgtttgacgtacatgtgaaggcaattggggattatcacatt
gatgaccatcacacgaacgaagatgtcgcccttgcccttggaactgctttgttggaagca
cttggtgatagaaagggaatcaaccggtttggtgacttttcagcacctcttgatgaggct
tgtatacatgttgtactg??????????????????????????????????????????
?????????????????????????????????????????????ttctttcaatcatta
gtcaatacttccggaatgacactccatattaaacagcttgctggaaaaaattctcatcac
attattgaggcaaccttcaaggcttttgcaagagctctcaggcaagccacagaatatgac
tcacgtcgtctcggaagt
>Argostemma_elatostemma_ERR9883520
????????????????????????????????????????????????????????????
????????????????????????????????????????????????????????????
caacttgcttcacatgggctgtgtgacgtgcatgtgaaggccactggggactatcacatt
gatgatcatcacacgaatgaagatgttgcccttgcccttggaactgctttgctgcaagcc
cttggtgatagaaaaggactcaatcgctttggtgacttttcagcacctcttgatgaggct
tgtattcatgttgtact???????????????????????????????????????????
????????????????????????????????gttggtggagcacttctttcaatcatta
gtcaatacttctggaatgaccctccatattcgacagcttgctggaaaaaattctcatcac
attgtcgaggcaaccttcaaggcttttgcaagagctcttaggcaagccacagagtatgac
tcacgtcgtcgtggaagt
>Chamaepentas_hindsioides_ERR9883496
agagttggggaggtgaagagggtgacaaaagagactaatgtttttgtgaagttgaacttg
gatggtaatggtgtagctgagaatagtactgggattccatttcttgatcacatgttggat
caacttgcttcgcatgggctgtttgacgtgcatgtaaaggccaccggggactatcacatt
gatgatcatcacacgaatgaggatgtagcccttgcccttggaactgctttgttgcaagct
cttggcgatagaaaaggaatcaaccgtttcggtgacttttcagctcctcttgatgaggct
tgtatacatgttgtactggacttatctggtcgcccacatcttagttttgatctgcagata
cctactgagagagttggaacatatgacactcagttggtggagcacttctttcaatcatta
gtcaacacttctggaatgacactccatattcgacagcttgctgggaaaaattctcaccat
attattgaggcaaccttcaaggcttttgcaagagctcttaggcaagccacagaatatgac
tcacgtcgt?????????
>Clarkella_nana_ERR9883563
????????????????????????????????????????????????????????????
????????????????????????????????????????????????????????????
caacttgcttcacatgggctgtttgacttgcatgtgaaggccactggggactatcacatt
gatgatcatcacacgaatgaagatgttgcccttgcccttggaact???????????????
????????????????????????????????????????????????????????????
????????????????????????????????????????????????????????????
????????????????????????????????????????????????????????????
?????????????????????????????????cagcttgctggaaaaaattctcatcac
attatcgaggcaaccttcaaggcttttgcaagagctcttaggcaagccacagagtatgac
ttacgtcgtcgtggaagt
>Coccocypselum_condalia_ERR9883533
agagttggggaggtgaagagggtaacaaaagagactaatgtgtttgtgaaggtgaacttg
gatggcaatggtgtggctgataatagtactgggattccatttcttgatcatatgctggac
caacttgcttcgcatggtctgtttgacgtacatgtgaaggccactggggactatcacatt
gatgatcatcacacaaatgaagatgttgccctcgcccttggaactgctttgttgcaagca
ctcggtgataggaagggaattaaccggtttggtgacttctcagctcctcttgatgaggcc
tgtatacatgttgtactggatttgtcgggcaggccacatctcagcttcgatgtggagacg
ccctcagaccgcatcggcacctacgacactcagctggtggagcactttttccagtcgctt
gccaacaccagcgggatgaccctgcacatcaaacagcttgctggagaaaattctcatcac
attattgaggctactttcaaggcttttgcaagagctcttaggcaagccacagaatatgac
tcgcgtcgt?????????
>Cruckshanksia_pumila_ERR9883536
agaattggggaggtgaagagggtgacgaaagagactaatgtgtttgtgaaggtgaacttg
gatggtaatggtgtggctgataatagtactgggattccatttcttgatcatatgttgga?
????????????????????????????????????????????????????????????
????????????????????????????????????????????tgctttgttgcaagca
ctcggtgacaggaagggaattaaccgttttggtgacttctcagctcctcttgatgaagcc
tgtatacatgttgtactgaa????????????????????????????????????????
????????????????????????????????????????????????????????????
????????????????????????????????acagcttgctggaagaaattctcatcac
attattgaggctactttcaaggcttttgcaagagctcttaggcaagccacagaatatgac
tcacgtcgccgtggaagt
>Cyanoneuron_cyaneum_ERR9883481
????????????????????????????????????????????????????????????
????????????????????????????????????????????????????????????
caacttgcttcgcatgggctgttcgacgtgcacgtgaaggccactggggactatcacatt
gatgaccatcacacgaatgaagatgttgcccttgcccttggaactgctttgttgcaagca
cttggtgatagaaaaggaattaaccgatttggtgacttttcagcgcctcttgatgaggct
tgtatacatgttgtactggacttatctggacgcccacatctgagttttgatctgcagata
cctactgagagagttggaacatatgacactcagttggtggaacacttctttcaatcatta
gtcaatacttctggaatgacactccatattcgacagcttgctggaaaaaattctcatcac
attatcgaggcaaccttcaaggcttttgcaagagctcttaggcaagccacagaatatgac
tcacgccgt?????????
>Danais_nigra_ERR9883478
agagttggggaggtgaagagggtgacaaaagagactaatgtttttgtgaaggtgaacgtg
gatggtaatggtgtggctgagaatagtactgggattccatttcttgatcacatgttggat
caacttgcttcgcatgggctgtttgacgtgcatgtgaaggccattggggactatcacatt
gatgatcatcacacgaatgaagatgttgcccttgcccttggaactgctttgttgcaagca
cttggtgatagaaaaggaatcaaccggttcggtgacttttcagctcctcttgatgaggct
tgcatacatgttgtact???????????????????????????????????????????
????????????????????????????????gttggtggagcacttctttcaatcatta
gtcaacacttctggaatgacgctccatattcgacagcttgctgggaaaaattctcaccat
attatcgaggcaaccttcaaggcttttgcaagagctcttaggcaagccacagaatatgac
tcacggcgt?????????
>Dunnia_sinensis_ERR9883505
????????????????????????????????????????????????????????????
????????????????????????????????????????????????????????????
caacttgcttcgcatgggctgtttgacgtgcatgtgaaggcctctggggactatcacatt
gatgaccatcacacgaatgaagatgttgcccttgcccttggaactgctttgttgcaagct
cttggtgatagaaaaggaatcaaccggtttggtgacttttcagcgcctcttgatgaggct
tgtatacatgttgtactggacttatctggacgcccacatctgagttttgatctgcagatc
cctactgagagagttggaacatatgacactcagttggtggagcacttcttccaatcatta
gtcaatacttccggaatgacactccatattcgacagcttgctggaaaaaattctcatcac
attatcgaggcgaccttcaaggcttttgcaagagctcttaggcaagccacagaatttgac
??????????????????
>Mouretia_larsenii_ERR9883550
????????????????????????????????????????????????????????????
????????????????????????????????????????????????????????????
caacttgcttcacatgggctgtttgacgtgcatgtgaatgccactggggactatcacatt
gatgatcatcacacgaatgaagatgttgcccttgcccttggaact???????????????
????????????????????????????????????????????????????????????
??????????????????gatctatctggcaggccacacttgagctttgacctagagatt
cccactcagcgagtcggcacttatgatacgcagctcgtgcgcgagtttttcgtggcagtg
gtcaataaaagtgaaatgaccctacacatccggcagcttgctgggattaactctcaccac
attatcgaggcaacctttaaggcgtttgctcgcgctttgcgcatggcagttgagccagac
ccccgccgggcaaatgcc
>Mycetia_bracteata_ERR9883494
????????????????????????????????????????????????????????????
????????????????????????????????????????????????????????????
caacttgcttcacatgggctgtttgacgtgcatgtgaatgccactggggactatcacatt
gatgatcatcacacgaatgaagatgttgcccttgcctttggaact???????????????
????????????????????????????????????????????????????????????
????????????????????????????????????????????????????????????
?????????????????????????????????ttggtggagcacttctttcaatcatta
gtcaatacttctggaatgaccctccatattcgacagcttgctggaaaaaattctcatcac
attatcgaggcaaccttcaaggcttttgcaagagctcttaggcaagcaacagagtatgat
tcacgtcgtcgtggaagt
>Mycetia_hainanensis_H401
??????????????????cgggtgaccaaggagacgaagatcctggtcgagatcgacctc
gacggcaccggcaccaccgacatcggtaccggcgtgcggttcttcgaccacatgctcgac
caacttgcttcacatgggctgtttgacgtgcatgtgaatgccactggggactatcacatt
gatgatcatcacacgaatgaagatgttgcccttgcccttggaact???????????????
????????????????????????????????????????????????????????????
????????????????????????????????????????????????????????????
?????????????????????????????????ttggtggagcacttctttcaatcatta
gtcaatacttctggaatgaccctccatattcgacagcttgctgggaaaaattctcatcac
attatcgaggcaaccttcaaggcttttgcaagagctcttaggcaagccgcagagtatgac
tcacgtcgt?????????
>Neohymenopogon_parasiticus_ERR9883558
????????????????????????????????????????????????????????????
????????????????????????????????????????????????????????????
caacttgcttcacatgggctgtttgacttgcatgtgaaggccactggggactatcacatt
gatgatcatcacacgaatgaagatgttgcccttgcccttggaact???????????????
????????????????????????????????????????????????????????????
????????????????????????????????????????????????????????????
?????????????????????????????????ttggtggagcacttctttcaatcatta
gtcaatacttctggaatgaccctccatattcgacagcttgaaggaaaaaattctcatcac
attatcgaggcaaccttcaaggcttttgcaagagctcttaggcaagccacagagtatgac
tcacgtcgtcacggaagt
>Oldenlandia_herbacea_ERR9883552
?????????gaagtgaagagggtgacgaaggagactgatgtatctgtgaaggtgaacttg
gatggtaatggtgtggctgagaattgtacaggaattccatttcttgatcatatgttggat
caattagcttcgcatggactgtttgacgtgcatgtgaaggcctgtggagactatcacatt
gatgatcatcacacaaatgaagatgttggccttgcccttggaactgctttgttgcaagcc
cttggtgataggaaaggaatcaaccggtttggtgactttacagctcctcttgatgagtct
tgtatacacgttgtactggacttgtctgggcggccgcatctcagttttgatcttcagata
cctactgagagagttggaacatacgacacacagttggtggagcacttctttcaatcaata
gttaacacttctggaatgacacttcatattcgacagctcgcagggaaaaattctcatcat
ataattgaggcaacattcaaggctttcgcgagagctcttcggcaagccactgaatatgat
acacgtcgt?????????
>Paederia_ciliata_ERR9883513
????????????????????????????????????????????????????????????
????????????????????????????????????????????????????????????
caacttgcttcgcatgggttgtttgatgtgcatgtgaaggccactggggactatcacatt
gatgatcatcacaccaacgaagatgttgcccttgcccttggaactgctttgttgcaagca
cttggtgatagaaaaggaatcaaccggtttggtgacttttcagcgcctcttgatgaggct
tgtatacatgttgtact???????????????????????????????????????????
????????????????????????????????gttggtggaacacttctttcaatcatta
gtcaatacttcaggaatgacactccatattcgacagcttgctggaaaaaattctcatcac
attattgaggcaactttcaaggcttttgcaagagctcttaggcaagccacagaatatgat
tcacgccgt?????????
>Plocama_tinctoria_ERR9883529
??????ggggagctgaagagggtgacaaaagaaactaatgtgtttgtgaagttgaacttg
gatggtactggtgtcgctgagaatagtactggaattccatttcttgatcacatgttgga?
????????????????????????????????????????????????????????????
????????????????????????????????????????????tgctttgttgcaagca
ctgggtgatagaaaaggaatcaaccggtttggtgacttttcagcaccccttgatgaggct
tgtatacatgttgcactggacttatctggacgcccgcatctgagtttcgatcttcagatt
cctactgagagagttggaacatatgacactcagctggcggagcacttctttcaatcattg
gtcaatacttctggaatgacactccatattcgacagcttgctggaaaaaattctcatcac
attattgaggcaaccttcaaggcttttgcaagagctcttaggcaagccacagaatatgac
ttgcgtcgtcgtggaagt
