# Supplementary material for: Morphological and molecular evidence support the inclusion of Mycetia hainanensis in Mouretia (Rubiaceae)
Source: PhytoKeys. 2026 Feb 5;270:273–88. doi: 10.3897/phytokeys.270.180324 (PMC12902767; doi:10.3897/phytokeys.270.180324)
Supplement: Supplementary material 4 — Dataset of 315 nuclear genes used in this study [file phytokeys-270-273_article-180324__-s004.zip › Dataset 2/5326_filtered_aligned_trimmed.fasta]

>Rubia_peregrina_ERR5033650
????????????????????????????????????????????????????????????
????????????????????????????????????????????????????????????
????????????????????????????????????????????????????????????
????????????????????????????????????????????????????????????
????????????????????????????????????????????????????????????
????????????????????????????????????????????????????????????
????????????????????????????????????????????????????????????
???????????????????????????????????????????????????atcctctcc
agttctctgagtggagttgcaaggttatggagcatgccgaaggcaaatagagttgcagct
ctaaaaggtcacacggagagagctacagatgttgcattttctcccacaggagaccatctt
gcaacagcttctgctgacaggacagcaaaattgtggaacaaagaaggatctctcctgcat
acttatcagggccatttggatcgtcttgctcgtatcgcattccacccatcaggaaaatac
ctgggaacagctagcttcgacaagacttggaggctttgggatgttgagactggcgaagag
ttgcttctccaagaaggtcatagcagaagtgtctacggagtatcttttcagaatgatggt
gccttggtagcatcatgtggactggatgctcttgttagagtatgggacctgaggtcaggg
agaagtattcttgcccaagagttgcatagcagaagtgtctacggagtatcttttcagaat
gatggtgccttggtagcatcatgtggactggatgctcttgttagagtatgggacctgtgg
tcagggagaagtattcttgccttggaagggcac???????????????????????????
???????????????????????????????????????????????????
>Theligonum_cynocrambe_ERR5033810
cttgcagtgcctaccaatgacttatctgttcgaactcgtcttcgtcggcttggtgagcct
attaccctttttggggagcgggagatggaaagacgagagcggttgaggaaccttatggtg
aagcttgattcggaaggccaattggagaggttgatgaaggctcacgaggatgaagaaggc
caattgttgatgaaggctcacgaggatgaagaagaagatattcagtatcccttttacacg
gaaggttcacaagcactacttgaagcccgtcgagagattgcaaagtattctattgtgaag
gcagctttgcgtattcaccgtgctaagagaagaagagatgatcctgatgaagatttggat
gcagaggtaaattgggccttggagcaggcaagcagcttggccctcgattccagtgaaatt
ggagatgatcgacccctttctgatcctgatgaagatttggatgcagaggtagattgggcc
ttggacggtgatattcttgccactttatggagcatgcctaaagcaaatagaattgcagct
ttaaaaggtcacacagaacgagctacagatgttgcattttcacccacaggagaccaactt
gcaacagcttctgctgataggacagcaaaattgtggagcaaagaaggatcactcttgcat
acataccagggtcatctggatcgtcttgctcgtatagcgttccatccatcgggaagatac
ctgggaacaactagctttgacaagacttggaggctatggcatgttgaaactggtgaagag
ttacttcttcaagaaggtcacagtagaagtgtgtatggaatatcttttcagcgtgatggt
gccttggtagcatcatgtggactggatgccc---ttaggctatggcatgttgaaactggt
gaagagttacttcttcaagaaggtcacagtagaagtgtgtatggaatatcttttcagcgt
gatggtgccttggtagcatcatgtggactggatgcccttgttagagtatgggacttgagg
tctggaagaagtattcttgccttggaaggtcatgttaagccagtagca????????????
???????????????????????????????????????????????????
>Anthospermum_thymoides_ERR9883532
????????????????????????????????????????????????????????????
????????????????????????????????????????????????????????????
????????????????????????????????????????????????????????????
????????????????????????????????????????????????????????????
????????????????????????????????????????????????????????????
????????????????????????????????????????????????????????????
????????????????????????????????????????????????????????????
????????????????????????????????????????????????????????????
agttctcttagtggagttgcaaggttatggagcatgcctaaggcaaatagagttgcggct
ttaaagggtcacacagaacgagctacagatgttacattttctcccactggagatcacgtg
gcaacggcttctgctgacaggacagcaagattgtggaacaaagaaggatctctcttgaat
atataccagggtcatttggatcgtcttgctcgtattgcgttccatccatcaggaagatac
ttgggaacaactagctttgacaagacttggcggctgtggcatgttgagactggtgaagag
ttgcttctccaagaaggtcatagtagaagtgtttatggaatagattttcagagtgatggt
gccttggtagcatcatgtggactggacgcacttgttagagtatgggacttgagatctggg
agaagtattcttgccttggaaggtcatgttaagccagttcttggtgtcagtttctccccc
aatggctatcatttggcttctggcggtgaagataatacttgccgtatttgggatttgaga
aagaaaagatcactttatgtaataccagctcatgcgaatcttgtatcgcaagtaaagttt
gaacctcaagaagggtacttcctggttactggttcatatgatacaacggcc
>Argostemma_elatostemma_ERR9883520
cttgcagtgcctaccaatgacttatcagttcgaactcgtcttcgtcggcttggtgagcct
attaccctttttggggagcgggagatggaaagacgagaacgactgcggaaccttatggtg
aagcttgatgctgaaggccagttggagagactgatgaaggctcatgaggatgaagaagct
ggttcttcagctgctctatcagagggacctgaggaagaaattcagtatcccttcttcact
gaagggtcaaacagtctccgtgaggctcgattagatattgcaaaatattcaattgtcaag
gcaactttgcgtattcaccgtgctaagagaagaagagatgatcctgatgaagacttggat
gctgaggtagattgggctttgaagcaggccagcagtttggcccttgattccagtgaaatt
ggagatgatagacccctttcaggatgctccttttcacatgatggaaatatgcttgccacc
agttctatgagtggagttgcaaggatatggagcatgcctaaggctaatagagttgcagct
ttaaaaggtcacactgagcgagctacagatattgcattttctccaacaggagaccaactt
gtaacagcatctgctgacaggacagcgagattgtggaacaaagaaggattactcttgaat
acatatcagggtcatttggatcgtctttctcgtatagcattccatccatcaggaagatac
ttgggaacagctagctttgacaagacttggaggctgtggcatgtcgaaactggtgaagag
ttacttctccaagaaggtcatagtagaagtgtttatggaatatctttccagagtgatggt
gccttggtagcatcttgtggactggatgcacttgttcgagtatgggacttgaggtctggg
agaagtgttcttgcgttggaaggtcatgttaaaccagttcttggtgtcagtatctccccc
aacggctatcatttggcttctggtggtgaagataatacttgccgtgtttgggatttaaga
aagagaagatccctttacgtaattccagctcactcaaatcttatatctcaagttaaattt
gaacctcaagatgggtacttcttggtaactggttcatatgat?????????
>Chamaepentas_hindsioides_ERR9883496
cttgcagtgcctaccaatgacttatcagttcgaactcgtcttcgtcggcttggtgagcca
attaccctttttggggagcgagagatggaaagacgagagcggttgcggaaccttatggtg
aagcttgatgctgaaggccagttggacaggctgatgaaggctcatgaggatgaagaagcc
ggtccttctgccgctccatcagagggacctgaggaagaaattcagtatcccttctacact
gaagggtcaaacggacttcgtgaggctcgattggatattgcaaggtattcaattgtaaag
gcagctttgcgtgtccaccgtgcaaagagaagaagggatgatcctgatgaagacttggat
gcagaggtagattgggctttgaaacaggcaagcagcttggcccttgattccagtgagatt
ggagatgatagacccctttcaggatgttccttttcacatgatggaaatatgcttgccacc
agttctctaagtggagtggcaaggttatggaacatgcctaaggcaaatagagttgcaact
ttaaagggtcacacagaacgagctacagatgttgtattttctcccacaggagaccaactt
gcaacagcttctgctgacagaacagcaagattgtggaacaaggaaggatcactcttgaat
acatatcagggtcatttggatcggcttgctagaattgcattccatccttcaggaagatac
ttgggaacaactagctttgacaaaacttggaggctatggcatgttgagactggtgaagag
ttacttctccaagaaggtcatagtagaagtgtttatggaatatcttttcagaatgatggt
gccttggtagcatcatgtggactggattcacttgttagagtatgggacttgaggtctgga
aggagtattcttgccttggaaggtcacgttaagccagttcttggtgtcagtttctccccc
aatggctatcatttggcttctggtggtgaagataatacttgccgtatctgggatttaaga
aagagaagatcactttatgtaataccagcacacgcaaatcttatatctcaagtaaaattt
gaacctcaggaagggtacttcttggttactggttcttacgatacaacggcc
>Clarkella_nana_ERR9883563
????????????????????????????????????????????????????????????
????????????????????????????????????????????????????????????
????????????????????????????????????????????????????????????
????????????????????????????????????????????????????????????
????????????????????????gctcgattagatattgcaaagtattcaattgtcaag
gcagctttgcgtattcaccgtgctaagagaagaagagatgaccctgatgaagacttggat
gccgaggtagattgggctttgaagcaggccagcagtttggcccttgattccagtgaaatt
ggagatgatagacccctttcaggatgttcc??????????????????????????????
???????????????????????????????????????????????????gttgcagct
ttaaaaggtcacactgagcgagctacagatattgcattttctccaacaggagaccaactt
gtaacggcatctgctgacaggacagcaagattgtggagcaaagaaggattactcttgcat
acatatcagggtcatttggatcgtcttgctcgtatagcattccatccatcaggaagatac
ttgggaacagccagctttgacaagacttggaggctatggcatgtcgaaactggtgaagag
ttacttctccaagaaggtcatagtagaagtgtttatggaatatcttttcagagtgatggt
gccttggtagcatcttgtggactggatgcacttgttagagtatgggacttgaggtctggg
agaagtattcttgccttggaaggtcatgttaaaccagttcttggtgtcagtttctccccc
aacggttatcatttagcttctggtggtgaagataatacttgccgtgtttgggatttaagg
aagagaagatcgctttatgtaattccagctcactcaaatcttatatctcaagtcaaattt
gaacctcaagaagggtacttcttggtaactgattcatatgatacaactgct
>Coccocypselum_condalia_ERR9883533
ctagcagtacctacaaatgacttatcagttcgaacacgtcttcgtcggcttggtgagcct
gtgaccctttttggggagcgggagatggaaagaagagagcggttgcggactcttatggtg
aaactagatgctgaagggcagttggagaggctgatgaaggctcatgaggatgaagaagct
ggttcttcttccataccatcggagggacctgaggaagaaattcaatatcccttctacact
gaaggatcgaacgcacttcttgaggctcgattggatattgcgaggtactcaattgtaaag
gcagctttgcgtgttcaccgtgctaagagaaaaagagatgatcctgatgaagatgtggat
gcagaggtggattgggctttgaagcaggcaggtagcttagtgcttgattccagtgaaatt
ggagatgaaagacctctttcaggatgctccttttcacatgatggaaatatgcttgccacc
agttctatgagtggagttgcaaggttatggagcatgcccaatgcaaagatagttgcaact
ttaaagggtcacacagaacgagctacagatattgcattttctcccatgggagaacaactt
gcaactgcttctgctgacaggactgcaagattgtggaacaaagaaggatcactcttaaat
acatatcagggacatttggatcgtcttgcccgtattgcattccatccatcgggaagatac
ttgggaacaactagctttgacaagacatggagactttggcatgtggagactggtgaagag
ttacttctccaagaaggtcacagtagaagtgtgtatggaatagcttttcagagtgatgga
gccttggtggcatcatgtggtttggatgcacttgtccgggtatgggacttgaggtccggg
agaagtattcttgccttggaaggtcatgttaagccggttcttggtgtcagtttctccccc
aatggctatcatttggcttctggtggtgaagataacacttgccgtgtttgggatttaagg
aagagaaaatctatgtatgtcataccggcccactcgaatcttatatctcaagtgaaattt
gaacctcaagaagggtacttcttagttactggttcatacgacaccactgct
>Cruckshanksia_pumila_ERR9883536
cttgcagtacctaccaatgatttatcagttcgaactcgtcttcgtcggcttggtgagcct
gtgaccctatttggggagcgggagatggaaagacgagagcggttgcggaatcttatggtg
aaacttgatgctgaagggcagttggagaggctgatgaaggcttatgagggtgaagaagct
ggttcttctgccacaccatcagaggggcctgaggaagaaattcagtatcccttcttcact
gaagggtcaaatgcacttcttgaggctcgattagatattgctaggtattcaattgtaaag
gcagctttgcgtgttcaccgtgctaggagaaaaagagatgaccctgatgaagacttggat
gcagaggtagattgggctttgaagcaggcaagcagcttagcccttgattctagtgaaatt
ggcgacgacagacctctttcaggatgctccttttctcctgatggaaatatgcttgccacc
???????????????????????????tggagcatgcctaaggcaaatagaattgcaact
ttgaaaggacacacagaacgagctacagatgttgtattttctccaacaggagaacaactt
gcaacggcttctgctgacaggactgcaagattgtggagcacagaaggatcactcttaagc
acatatcaggggcatttggatcgtcttgcccgtattgcgttccatccatcaggaagatac
ttgggaacaactagttttgacaagacttggagactttggcatgtggagactggcgaggag
ttacttctccaagaaggtcacagtcgaagtgtttatggaatagcttttcagagtgatgga
gccttggtggcatcatgtggtttggatgcacttgtccgggtatgggacttgaggtccggg
agaagtattcttgccttagaaggtcatgttaagccggt------agtcagtttctccccc
aatggctatcatttggcttctggcggtgaagataatacttgccgtgtttgggatttgagg
aagaggaaatctctgtatgtcataccagctcactcgaatcttatatctcaagtgaaattt
gaacctcaagaagggtatttcctggttactggttcatatgacaccactgct
>Cyanoneuron_cyaneum_ERR9883481
cttgcagtgcctaccaatgacttatcagtgcgaactcgtcttcgtcggcttggtgagcct
attaccttttttggggagcgggagatggaaagacgagaacgattgcggaaccttatggtg
aagctcgatgctgaaggccagttggagaggctgatgaaggctcatgaggatgaagatact
ggttcttcagctgcaccatcagagggacctgaggaagaaattcagtatccctttttcact
gaagggtcaaacaggcttcgtgaggctcgattagatattgcaaggtattcaattgtaaag
gcagctttgcgtattcaccgtgctatgagaagaagagatgatcctgacgaagacttggat
gcagaggtagattgggcattgaagcaggccagcagcttggctcttgattccagtgaaatt
ggagatgatagacccctttcaggatgttccttttcacatgat??????????????????
agttctctgagtggagttgcaaggttatggagcatgcctaaggcaaatagagttgcagct
ctaaagggtcacacagaacgggctacagatgttgcattttctcccacaggagaccaactt
gcaacagcttctgcagacaggacagcaagattgtggaacaaagaaggatcactcttgaat
acataccagggtcatttggatcgtcttgctcgtattgcattccatccatctggaagatac
ttgggaacaactagctttgaccagacttggaggctatggcatgttgagactggtgaagag
ttacttctccaagaaggtcacagtagaagtgtgtatggaatatcttttcagagtgatggt
gccttggtagcatcatgtggactggatgcacttgttagagtatgggacttgaggtctggg
agaagtattcttgccttagaaggtcatgttaagccagttctcggtgtcagtttctccccc
aacggttatcatttggcttctggtggtgaagataatacttgccgagtctgggatttaaga
aagagaagatcactttatgtaataccagctcactcaaatcttatatctcaagtaaaattt
gaacctcaagaagggtacttcttggttactggttcatatgatacaacggct
>Danais_nigra_ERR9883478
cttgcagtgcctaccaatgacttatctgttcgaactcgtcttcgtcggcttggtgagccc
attaccctctttggggagcgggagatggaaagacgagaacgattgcggaaccttatggtg
aagctcgatgctgaaggccagttggagaggcttatgaaggcttatgaggatgaagaagct
ggttcttctgccgccccatcggatggacccgaggaagaaattcagtatcccttctacact
gaagggtcaaacgggcttcgtgaggctcgattagatattgcaaggtattcaattgtaaag
gcagctttgcgtgttcaccgtgctaggagaagaagagatgatcctgatgaagacttggat
gcagaggtagattgggctttgaagcaggcgagcagcttggcccttgattccagtgaaatt
ggagatgataggcccctttcaggatgttccttttcacatgatggaaatatgcttgccaca
agttctctgagtggagttgcaaggttatggagcatgcctaaggcaaatagagttgcaact
ttaaagggccacacagaacgagctacagatgttgcattttctcccacaggagaccaactt
gcaacagcttctgccgacaggacagcaagattgtggaacaaagaaggatcacttttgaat
acatatcagggtcatttggatcgtcttgctcgtattgcattccatccatcaggaagatac
ttgggaacaactagctttgacaagacttggaggctatggcatgttgagactggtgaagag
ttacttctccaagaaggtcatagtagaagtgtttatggaatatcttttcagagtgatggt
gccttggtagcatcatgtggactggatgcacttgttagagtatgggacttgaggtctggg
agaagtattcttgccttcgaaggtcatgttaagccagttcttggtgtcagtttctccccc
aacggctatcatttggcttctggtggtgaagataatacctgccgtgtttgggatttaaga
aagagaagatcactttatgtaataccagctcactcaaatcttatatctcaagtaaaattt
gaacctcaagaagggtacttcttggttactggttcatatgatacaacggct
>Dunnia_sinensis_ERR9883505
cttgcagtgcctaccaatgacttatcagttcgaactcgtcttcgtcggcttggtgagcct
atcaccctttttggggagcgggagatggagagacgggaacgattgcggaaccttatggtg
aagctcgatgctgaaggacagttagagaggttgatgaaggctcatgaagatgaagaagct
ggttattcagccacaccatcagagggacctgaggaagaaattcagtatcccttcttcact
gaagggtcaaacaggcttcgtgagactcggtcagatattgcaaggtattcaattgtaaag
gcagctttgcgtattcaccgtgctaagagaagaagagatgatcccgacgaagactctgat
gcagaggttgattgggctttgaagcaggctagcagcttggcccttgattccagtgaaatt
ggagatgatagacccctttcaggatgttccttttcacatgatggaaatatgcttgccacc
agttctttgagtggagtttcaaggttgtggagcatgcccaaagcaaatagagttgcagct
ttaaagggtcacactgaacgagctacagatgttgcattttctcccaccggagatcaactt
gcaacagcttctgctgacaggacagcaagattgtggaacaaagaaggatcactcttgact
acatatcagggtcatttggatcgtcttgctcgtattgcattccatccatcaggaagatac
ttgggaacagctagctttgacaagacttggaggctatggcatgttgagactggtgaagag
ttacttctccaggaaggtcatagtagaagtgtttatggaatatcttttcagagtgatggt
gccttggtagcatcatgtggactggatgcacttgttagagtatgggacttgaggtctggg
agaagtattcttgccttggaaggtcatgttaagccagttcttggtgtcagtttctccccc
aacggttatcatttggcttctggtggtgaggataatacttgccgtgtttgggatttaaga
aagaaaagatcactttatgtaattccagctcactcaaatcttatatctcaagtaaaattt
gaacctcaagaagggtacttcttggttactggttcatatgatacaacagct
>Mouretia_larsenii_ERR9883550
cttgcagtgcctaccaatgacttatcagttcgaactcgtcttcgtcggctcggtgagcct
attaccctttttggggagcgggagatggaaagacgagaacgattgcggaaccttatggtg
aagcttgatgctgaaggccagttggagaggctgatgaaggctcatgaggatgaagaagct
ggttcttcagctgctctatcggagggacctgaggaagaaattcagtatccgttcttcact
gaagggtcaaacaggctccgtgaggctcgattagatattgcaaaatattcaattgtcaag
gcagctttgcgtattcaccgagctaagagaagaagagatgatcctgatgaagacttggat
gctgaggtagattgggctttgaagcaggccagcagtttggcccttgattccagtgaaatt
ggagatgatagacccctttcaggatgttccttttcacatgatggaaaaatgcttgccacc
agttctctgagtggagttgcaaggttatggagcatgcctaaggctaatagagttgcagct
ttaaaaggtcacactgagcgagctacagatattgcattttctccaacaggagaccaactt
gtaacagcatctgctgacaggacagcaagattgtggaacaaagaaggatcactcttgcgt
acatatcagggtcatctggatcgtcttgctcgtgtagcattccatccatcaggaagatac
ttgggaacagctagctttgacaagacttggaggctatggcatgtcgaaactggtgaagag
ttacttctccaagaaggtcatagtagaagtgtttatggaatatcttttcagagtgatggt
gccttggtagcatcttgtggacttgatgcacttgttagagtatgggacttgaggtctggg
agaagtattcttgccttggaaggtcatgttaaaccagttcttggtgtcagtttctccccc
aacggctatcatttggcttccggtggtgaagataatacttgccgtgtttgggatttaaga
aagagaagatcgctttatgttattccagctcactcaaatcttatatctcaagtcaaattt
gaacctcaagaagggtacttcttggtaactggttcatatgatacaactgct
>Mycetia_bracteata_ERR9883494
cttgcagtgcctaccaatgacttatcagttcgaactcgtcttcgtcggctcggtgagcct
attaccctttttggggagcgggagatggaaagacgagaacgattgcggaaccttatggtg
aagcttgatgccgaaggccagttggagaggctgatgaaggctcatgaggatgaagaagct
ggttcttcagctgctctatcggagggacctgaggaagaaattcagtatcccttcttcact
gaagggtcaaacaggctccgtgaggctcgattagatattgcaaaatattcaattgtcaag
gcagctttgcgtattcaccgtgctaagagaagaagagatgatcctgatgaagacttggat
gctgaggtagattgggctttgaagcaggccagcagtttggcccttgattccagtgaaatt
ggagatgatagacccctttcaggatgttccttttcacatgatggaaatatgcttgccacc
agttctctgagtggagttgcaaggttatggagcatgccgaaggctaatagagttgcagct
ttaaaaggtcacactgagcgagctacagatattgcattttctccaacaggagaccaactt
gtaacagcatctgctgacaggacagcaagattgtggaacaaagaaggatcacttttgcat
acatatcagggtcatttggatcgtcttgctcgtatagcattccatccatcaggaagatac
ttgggaacagctagctttgacaagacttggaggctatggcatgtcgaaactggtgaagag
ttacttctccaagaaggtcatagtagaagtgtttatggaatatcttttcagagtgatggt
gccttggtagcatcttgtggactggatgcacttgttagagtctgggacttgaggtctggg
agaagtattcttgccttggaaggtcatgttaaaccagttcttggtgtcagtttctccccc
aacggctatcatttggcttctggtggtgaagataatacttgccgtgtttgggatttaaga
aagagaagatcgctttatgtaattccagctcactcaaatcttatatctcaagtcaaattc
gaacctcaagaagggtacttcttggtaactggttca???????????????
>Mycetia_hainanensis_H401
cttgcagtgcctaccaatgacttatcagttcgaactcgtcttcgtcggctcggtgagcct
attaccctttttggggagcgggagatggaaagacgagaacgattgcggaaccttatggtg
aagcttgatgctgaaggccagttggagaggctgatgaaggctcatgaggatgaagaagct
ggttcttcagctgctctatcggggggacctgaggaagaaattcagtatccgttcttcact
gaagggtcaaacaggctccgtgaggctcgattagatattgcaaaatattcaattgtcaag
gcagctttgcgtattcaccgtgctaagagaagaagagatgatcctgatgaagacttggat
gctgaggtagattgggctttgaagcaggccagcagtttggcccttgattccagtgaaatt
ggagatgatagacccctttcaggatgttccttttcacatgatggaaatatgcttgccacc
agttctctgagtggagttgcaaggatatggagcatgcctaaggctaatagagttgcagct
ttaaaaggtcacactgagcgagctacagatattgcattttctccaacaggagaccaactt
gtaacagcatctgctgacaggacagcaagattgtggaacaaagaaggatcactcttgcat
acatatcagggtcatttggatcgtcttgctcgtgtagcattccatccatcaggaagatac
ttgggaacagctagctttgacaagacttggaggctatggcatgttgaaactggtgaagag
ttacttctccaagaaggtcatagtagaagtgtttatggaatatcttttcagagtgatggt
gccttggtagcatcttgtggacttgatgcacttgttagagtatgggacttgaggtctggg
agaagtattgttgccttggaaggtcatgttaaaccagttcttggtgtcagtttctccccc
aacggctatcatttggcttccggtggtgaagataatacttgccgtgtttgggatttaaga
aagagaagatcgctttatgtaattccagctcactcaaatctaatatctcaagtcaaattt
gaacctcgagaagggtacttcttggtaactggttcatatgatacaactgct
>Neohymenopogon_parasiticus_ERR9883558
????????????????????????????????????????????????????????????
????????????????????????????????????????????????????????????
????????????????????????????????????????????????????????????
?????????????????????????????????gaagaaattcagtatcccttcttcact
gaagggtcaaacaggctccgtgaggctcgattagatattgcaaaatattcaattgtcaag
gcagctttgcgtattcaccgtgctaagagaagaagagatgatcctgatgaagacttggat
gctgaggtcgattgggctttgaagcaggctaccagtttggcccttgattccagtgaaatt
ggagatgatagacccctttcaggatgttccttttcacatgatggaaatatgcttgccacc
agttctctgagtggagttgcaaggttatggagcatgcctaaggctaatagagttgcagct
ttaaaaggtcacactgagcgagctacagatattgcgttttctccaacaggagaccaactt
gtaacagcatctgctgacaggacagcaagattgtggagcaaagaaggatcactcttgcaa
acatatcggggtcatttggatcgtcttgctcgtattgcattccatccatcaggaagatac
ttgggaacagctagctttgacaagacttggaggctatggcatgtcgaaactggtgaagag
ttacttctccaagaaggtcatagtagaagtatttatggaatatcttttcagcgtgatggt
gccttggttgcatcttgtggactggatgcacttgttagagtatgggacttgaggtctggg
agaagtattcttaccttggaaggtcatgttaaaccagttcttggtgtcagtttctccccc
aatggccatcatttagcttctggtggtgaagataatacttgccgtgtttgggatttaaga
aagagaagatcgctttatgtaattccagctcactcaaatcttatatctcaagtaaaattt
gaacctcaagaagggtatttcttggtaactggttcatatgatacaactgct
>Oldenlandia_herbacea_ERR9883552
????????????????????????????????????????????????????????????
????????????????????????atggaaagaagagaacggttgcggaatcttatggcg
aggctagattctgaaggccagttggaaaaactgatgaaggctcatgaggatgaagaagct
ggtccctctgctgccccatcagagggacctgaggaagaaattcagtatcccttctacacg
gaaggatcaaatcagcttctccaagctcggttagatatagccaggtattcaattgttggg
gcagctttacgccttcatcgtgctaagacaacaagaagagatgttgataatcctgaccat
gaagacttgatacaggatc---aggttgtagattgggaagctttgaaggaggttagtaat
cgcgacgacaggcccctttcaggatgttccttttcgccggatggaagtattcttgcaacc
tgttctctgagtggaagttcaaggttatggagcataccaaacacaaacagaatatcaact
ttaaaaggtcacacagagcgagccacagatgttgcgttttctcctgatggaaacctaatc
gcaacagcctctgcagacaggacagctatattgtggaacaaagaagggctaatcttgaat
acataccggggtcatctggatcgtctggctcgcattgcattccatccatcaggaaaatac
ttgggcacaactagctttgacaagacttggaggctatgggatgttgagagaggtgaagag
ctgcttctgcaagaaggccacagtagaagtgtttatggaatatctttccaaagtgatggt
gccttggtagcaacatgtggacttgatgcacttgttagggtatgggatctaagatcagga
agaggtattctagcaatggaaggtcatgctaagccagttgtaggtctcagtttctcccct
aacggatatcatctggcttctggtggcgaagacaatacttgttgtgtttgggatctaagg
aagaaaagatcgctctatgtaacaccagctcactcaaatcttatatctcaagtgaaattc
gaacctcagcaaggagaatttttggttactggctcctttgatacgacagcc
>Paederia_ciliata_ERR9883513
cttgcagttcctaccaatgacttatcagttcgaactcgtcttcgtcggctgggtgagcct
attactctttttggggagcgggagatggaaagacgagaacgattgcggaaccttatggtg
aggctcgattctgaaggccagttggagaggctcatgaaggctcacgaggatgaagaagca
gggtctttagctgcaccttctgatggacctgaggaagaaattcagtatcccttcttcact
gaagggtcaaacaaactccgtgaggctcgattggatattgcaaagtattcaattgtaaag
gcagctttgcgtattcaccgtgctaagagaagaagagatgatcctgatgaagactttgat
gcagaggtggattgggctttgaagcaggccagcagcttggtccttgattccagtgaaatt
ggagatgataggcccctttcaggatgttccttttcacatgatggaaatatgctcgctacc
agttctctgagtggagttgcaaggttatggagcatgcctcaggcaaatagagttgcagct
ttaaaaggtcacacagaacgagctacagatgttgcattttctcccacaggagaccaactt
gcaacagcttctgctgacaggacagcaagattgtggaacaaagaaggatcacttttgcac
acatatcagggtcatttggatcgccttgctcgtattgcgttccatccatcaggaagatac
ttaggaacaactagctttgacaagacttggaggctgtggcatgttgagactggtgaagag
ttacttctccaagaaggccatagtagaagtgtttatggaataaattttcagagtgatggt
gccttggttgcatcatgtggactagatgcactagttagagtatgggacttgaggtctggg
agaagtattcttgccttggaaggtcatgttaagccagttctcagtgtcagtttttccccc
aacggttatcatttggcttctgggggtgaagataatacttgccgagtttgggatttaaga
aagagaagatcactttatgtaataccagctcactcaaatcttatatctcaagtaaaattt
gaacctcaagaagggtacttcttggttactggttcatatgatacaacggct
>Plocama_tinctoria_ERR9883529
cttgcagtgcctaccaatgacttatctgttcgagctcgtcttcgtcggcttggtgagcct
attaccctttttggggagcgggagatggaaagacgagagcggttgaggaaccttatggtg
aagcttgattcagaaggccagttggagaggctgatgaaggctcatgaggatgaagaagct
ggttcttcagctgcaccatcggagggacctgaggaagatattcaataccccttcttcact
gaagggtcaaacacgcttcgtgaagctcgattagatatcgcaaaatattcaattgtagag
gcagctttacgtattcaccgtgctaagagaagaagagatgatcctgatgaagatttggat
gcagaggtagattgggccttgaagcaggcaagcagcttcgcccttgattccagtgaaatt
ggagatgatagacccctctcaggatgttccttttcacatgacggaaatatgcttgccacc
tgttctctgagtggagttgcaaggttatggagcatgcctaaggcaaatagagttgcagct
ttaaaaggtcacacagaacgagctacggatgttgcattttctcccacaggagaccacctt
gcgacagcttctgctgataggacagcaaaattgtggagcaaagaaggatcactcttgcat
acatatcagggccatctggatcgtcttgctcgcattgcatttcatccatcaggaagatac
ttgggaacaactagctttgacaagacatggaggctatggcatgttgagactggtgaagag
ttacttcttcaggaaggtcatagtagaagtgtgtatggaatatcttttcagcgtgatggt
gccttggtagcatcatgtggactggatgcacttgttagggtatgggacttgagatctgga
aggagtattcttgccttggaaggtcatgttaagccagttcttggtgccagtttctccccc
aatggttatcatttggcttctggtggtgaggataatacttgccgtgtctgggatttaaga
aagagaagatcactttatgtaataccagctcactcaaatcttgtgtctcaagtaaaattt
gaacctcaagaaggatacttcttggttactggttcatatgatacaacagct
