# Supplementary material for: Morphological and molecular evidence support the inclusion of Mycetia hainanensis in Mouretia (Rubiaceae)
Source: PhytoKeys. 2026 Feb 5;270:273–88. doi: 10.3897/phytokeys.270.180324 (PMC12902767; doi:10.3897/phytokeys.270.180324)
Supplement: Supplementary material 4 — Dataset of 315 nuclear genes used in this study [file phytokeys-270-273_article-180324__-s004.zip › Dataset 2/5328_filtered_aligned_trimmed.fasta]

>Rubia_peregrina_ERR5033650
agaaggcgagcttcaaatttaacctccaacgagcttgaggagtttgatgtgctgaaagag
gattatgagattaactggcatttgaatcgtttgagaagtgtccttagtcctacagaggag
gagttgaagtctaggtctacgacgatcaagaatcgaaggcgggcttatttggataaacta
gttagtgatgggcagtatttttcagaggatgctatgagggagagagagccttatttacat
cacgagcttttagggaagtttcaggatcccagtgggaggaacatggctagacccggggag
cggtggtctgatacgttgatgaggcggtgcgaggaggcagtgcttttgcagaaaatcagg
tgtgagcagcag
>Theligonum_cynocrambe_ERR5033810
gagaggtacggatcagaattaacctctgaggagcttaaggagtttgatgttttgaaaggg
gattatgaggtcaattggcatttgaatcgtttaagaagtgtgcttagtcctacagcggag
gatttgaagtctaggtcagtgaagattaagaatagaaggcgggcgtatatggatagactg
gttagtgatgggcagtatttttcggaggatgcaatgagggaaagagagccttatttgcac
catgagattttagggaagtttcaggatcccagtgggaggagcatggctagacctggagag
cgatggtctgaaacgttaatgaggcggtcagtggaggcgattcttgtgcagaaaattagg
ggtgagcagcag
>Anthospermum_thymoides_ERR9883532
gagaggtatggatcaatactaacctccgaggagcttaaggagtttgatgttttaaaaggg
gattatgagatcaattggcatttgaatcatttaagaagtgttcttagtcctacagtggag
gaattgaagtctaggtcaacaaagattaagaatagaaggcgagcctatttggataaacta
gttagtgatgggcagtatttttcagaggatgcaatgagggacagagagccttacttgcat
cacgagcttctagggaagtttcaggatcccagtgggaggggtatggccaggccaggggag
cgatggtctgacaccttgatgaggcggtgtgaggaggcaatgcttgtgcagaaaatcagg
ggcgagcagcag
>Argostemma_elatostemma_ERR9883520
gagaggtacggacaagaattaacgtccgaggagcttaaggagtttgatgttttaaaagag
gattatgagatcaattggcatttgaatcgattaagaagtgttcttagccctacagtggag
gagttgaagtctaagtctacaaagattaagaatagaaggcgggcctatttggataaactg
gttagtgatgggcagtatttttcagaggatgcaatgagggaaagagagccttatttgcat
catgagcttttaggaaagtttcaggatcccagtgggaggagcatggccagaccgggagag
cgatggtctgaaacgttgatgaggcggtccgaggaggtaatgcttgtgcagaaaatcagg
ggtgagcagcag
>Chamaepentas_hindsioides_ERR9883496
gagcggtatggatcagaactaacctccgaggagcttaaggagtttgatgttttaaaaggg
gattatgagatcaattggcatttgaatcagttaagaagtgtgcttagtcctacagtggag
gagttgaagtctaggtcaacaaagattaagaatagaaggcgagcgtatttggataaacta
gttagtggcgggcagtatttttcggaggatgcaatgagggaaagagagccttacttgcat
catgagcttttggggaagtttcaggatcccagtgggaggagcatggccagacctggggag
agatggtctgaaaccttgatgaggcggtccgaggaggcaatgcttgtgcagaaaatcagg
ggcgagcagcag
>Clarkella_nana_ERR9883563
????????????????????????????????????????????????????????????
??????????????????????????????ttaagaagtgttcttagccctacagtggag
gagttgaagtctaagtccacaaagattaagaatagaaggcgggcctatttggacaaactg
gttagtgatgggcagtatttttccgaggatgcaatgagggagagagaaccttatttgcat
catgagcttttaggaaagtttcaggatcccagtgggaggagcatggccagacctggagag
cgatggtctgagacgctgatgaggcggtctgaggaggcaatgcttgtgcagaaaatcagg
ggtgagcagcag
>Coccocypselum_condalia_ERR9883533
gagaggtatggatcgcaattaacgtccgaggagctgaaggagtttgatgttttaaaaggg
gattatgaagttaactggcatttgaatcatctaagaagtgtgcttagtcctactgtagag
gaacagaagtctaggtcaacgaaaattaagaataggaggcgggcatatttggataaatta
gtcagtgatgggcagtatttttctgaggatgcgatgagggaaagagagccttacttgcat
catgagcttttagggaagtttcaggatcctagtggtaggagcatggctaggcctggggag
cggtggtctgaaaccttaatgaggaggtccgaggaggcaatgcttgtgcagaaaattagg
ggcgagcagcag
>Cruckshanksia_pumila_ERR9883536
gagaggtatggatcggaattgacgtccgaggagcttaaggagtttgatgttttaaaaggg
gattatgaagttaactggcatttgaatcatctaagaagtgtgcttagtcctacgttagag
gaattgaggtctaggtcaacaagaattaagaataggcggcgggcatatttggataaatta
gttagtaatgggcagtatttttcggaggatgcaatgagggagagagagccttacttgcat
catgagcttttagggaaatttcaggatcctagtgggaggagcatggctaggcctggggag
cggtggtctgaaaccttgatgaggcggtctgaggaggcaatgcttgtggagaaaattagg
ggcgagcagcag
>Cyanoneuron_cyaneum_ERR9883481
gagaggtacggatcagaattaacctccgaggagcttaaggagtttgatgttttaaaaggg
gattatgagatcaattggcatttgaatcatttaagaagtgtgcttagtcctacggtggag
gagttgaagtctaggtcgacaaagattaagaatagaaggcgggcctatttagataaacta
gttactgatgggcagtatttttcggaggatgcaatgagggaaagagagccttacttgcat
catgagcttttagggaagtttcaggatccctgtgggaggagcatggccagacctggggag
agatggtctgaaactttgatgaggcggtctgaggaggcaatgcttgtgcagaaaatcagg
ggcgagcagcag
>Danais_nigra_ERR9883478
gagaggtatggatcagaattaacctccgaggagcttaaggagtttgatgttttaaaaggg
gattatgagatcaactggcatttgaatcatttaagaagtgtgcttagtccttcggtggag
gagttgaagtctaggtcaacaaagattaagaatagaaggcgggcgtatttggataaacta
gttagtgatgggcagtatttttcagaggatgcaatgagggaaagagagccttacttgcat
catgagcttttagggaagtttcaggatcccagtgggaggagcatggccagacctggggaa
cgatggtctgaaaccttgatgaggcggtctgaggaggcaatgcttgtgcagaaaatcagg
ggcgagcagcag
>Dunnia_sinensis_ERR9883505
gagaggtatggatcagaattaacacccgaagagcttaaggagtttgatgttttaaaaggg
gattatgagatcaattggcatttgaatcatttaagaagtgtgcttagtcctacggtggag
gagttgaagtctaggtcaacaaagattaagaatagaaggcgagcctatttagataaacta
gtcactgatgggcagtatttttcggaggatgcaatgagggaaagagagccttacttgcat
catgagctgttagggaagtttcaggatcccagtgggaggagcatggccagacctggggag
cgatggtctgaaaccttgatgaggctgtcggaggaggcaatgcttgtgcagaaaatcaga
ggtcagcagcag
>Mouretia_larsenii_ERR9883550
gagaggtacggaccggaattaacctccgaggagcttaaggagtttgatgttttaaaagag
gattatgagatcaattggcatttgaatcgtttaagaagtgttcttagccctacagtggag
gagttgaagtctaagtccacaaagattaagaatagaaggcgggcctatttggataaactg
gttagtgatgggcagtatttttcagaggatgcaatgagggaaagagagccttatttgcat
catgagcttttaggaaagtttcaggatcctagcgggaggagcatggccagaccaggagag
cgatggtctgaaacgttgatgaggcgatctgaggaggcaatgcttgtgcagaaaatcagg
ggtgagcagcag
>Mycetia_bracteata_ERR9883494
gagaggtacggaccagaattaacctccgtggagcttaaggagtttgatgttttaaaagag
gattatgagatcaattggcatttgaatcgtttaagaagtgttcttagccctacagtggag
gagttgaagtctaagtccacaaagattaagaatagaaggcgggcctatttggataaactg
gttagtgatgggcagtatttttcagaggatgcaatgagggaaagagagccttatttgcat
catgagcttttaggaaagtttcaggatcctagtgggaggagcatggccagaccaggggag
cgatggtctgaaacgttgatgaggcgatctgaggaggcaatgcttgtgcagaaaatcagg
ggtgagcagcag
>Mycetia_hainanensis_H401
gagaggtacgggccagaattaacctccgaggagcttaaggagtttgatgttttaaaagag
gattatgagatcaattggcatttgaatcgtttaagaagtgttcttagccctacagtggag
gagttgaagtctaagtctacaaagattaagaatagaaggcgggcctatttggataaactg
gttagtgatgggcagtatttttcagaggatgcaatgagggaaagagagccttatttgcat
catgagcttttaggaaagtttcaggatcctagcgggaggagcatggccagaccaggagag
cgatggtctgaaacgttgatgaggcgatctgaggaggcaatgcttgtgcagaaaatcagg
ggtgagcagcag
>Neohymenopogon_parasiticus_ERR9883558
gagaggtacggacaagaattaacctccgaggagcttaaggagtttgatgttttaaaagag
gattatgagatcaattggcatttgaatcgtttaagaagtgttcttagccctacagtggag
gagttgaagtctaagtccacaaagattaagaatagaaggcgggcctatttggataaactg
gttagtgatgggcagtatttttcagaggatgcaatgagggaaagagagccttatttgcat
catgagcttttaggaaagtttcaggatcctagtgggaggagcatggccagaccaggagag
cgatggtctgaaacgttgatgaggcgatctgaggaggcaatgcttgtgcagaaaatcagg
ggtgagcagcag
>Oldenlandia_herbacea_ERR9883552
gagaggtatgggtcacaattaacttccgaggagcttggggaatttgatgttttaaaaggg
gattatgaggttaattggcatttgaataatttaagaagtgcgcttagccctagtgtggag
gaattgaagtctaggtcaacaaagattaagaacagaaggcgggcgtatttggataagtta
gttagtgatggccagtatttttcagaggatgcaatgagggaaagagagccttacttgcat
catgagcttttgggtaagtttcaggatcctagtggcaggagtatggctagacctggggag
aggtggtctgaaaccttaatgaggcggtccgaggaggcaatgctagtgcagaagatcagg
ggcgagcagcag
>Paederia_ciliata_ERR9883513
gagaggtatggatcagaattaaccttcgaagagattaaggagtttgatgttttaaaaggg
gattatgagatctattggcatttgaatcatttaagaagtgtgcttagtcctacagtggag
gagttgaaatctaggtcaacaaagattaagaatagaaggcgagcatatttggataaacta
gttagtgatggacagtatttttcagaggatgcaatgagggaaagagagccttatttgcat
catgagcttttagggaagtttcaggatcccagtggaaggagcatggccagacccggggac
cgatggtctgaaaccttgatgaggatgactgaggaagcaatgcttatgcagaaaatcagg
ggtgagcagcag
>Plocama_tinctoria_ERR9883529
gagaggtatgggtcagaattaacctccgaggagcttaaggagtttgatgttttaaaaggg
gattatgaggtcaattggcatctgaatcgtttaagaagtgtgctcagtcctacagaggag
gagttgaaatctaggtcgacaaagattaagaatagaaggcgggcatatttggataaacta
gttagtgatgggcagtatttttcagaggatgcaatgagggaaagagagccttatttgcat
catgagcttttagggaagtttcaggatcccagtgggaggagcatggcaagacctggagag
cgatggtctgaaaccttgatgaggcggtccgaggaggcgatgctcctgcagaaaatcagg
agtgagcag???
