# Supplementary material for: Morphological and molecular evidence support the inclusion of Mycetia hainanensis in Mouretia (Rubiaceae)
Source: PhytoKeys. 2026 Feb 5;270:273–88. doi: 10.3897/phytokeys.270.180324 (PMC12902767; doi:10.3897/phytokeys.270.180324)
Supplement: Supplementary material 4 — Dataset of 315 nuclear genes used in this study [file phytokeys-270-273_article-180324__-s004.zip › Dataset 2/5333_filtered_aligned_trimmed.fasta]

>Rubia_peregrina_ERR5033650
????????????????????????????????????????????????????????????
????????????????????????????????????????????????????????????
????????????????????????????????????????????????????????????
????????????????????????????????????????????????????????????
????????????????????????????????????????????????????????????
????????????????????????????????????????????????????????????
????????????????????????????????????????????????????????????
????????????????????????????????????????????????????????????
????????????????????????????????????????????????????????????
???????????????caaacagtgcgaggaaatcttgaatgcatatatccaaggaagcta
gtattggcctcaatcatcaatgcgctgaatcaggggcgttttagagatgcactgtccatg
atacgtaggcataggattgatttcaacgttattgttgatcactgtggttggaaatctttt
attcagtcagcgcctgaattcgtcaaacaagtgaacaatttgagctacattactgagttt
gtgtgtgccataaagaatgaaaatgtcatggagactttgtacaaagactgcatagtgctg
ccctct------------ggtgctgtatcttctgcagagttgaacgaattaattaagaac
agcaagatctctgctgtcctgatggcgataagaaagtcccttgagagggaaattgccgaa
agtccttcaagggagctttccattttgacaaccctagctcgaagtgatcctccagctctt
gaggaagctttgaaaaggataaaagttatcagggaaatggaactatcaggctctgacagt
ttaaggcgaactaactctccttctgctgaagaatctttgaagcaccttttgtggctatct
gatgctgaagcaatctacgaagctgcattaggactttatgatttgaatcttgcagctatg
gttgctttgaattcacagaaagatccaaaagaatttcttccgtttcttcagggactcgaa
tgcatgccctctgccctgatgcattacattattgat---------------------aat
gctttgcaacatattgtatcatcc????????????????????????????????????
????????????????????????????????????????????????????????????
????????????????????????????????????????????????????????????
????????????????????????????????????????????????????????????
????????????????????????????????????????????????????????????
????????????????????????????????????????????????????????????
????????????????????????????????????????????????????????????
????????????????????????????????????????????????????????????
????????????????????????????????????????????????????????????
????????????????????????????????????????????????????????????
????????????????????????????????????????????????????????????
????????????????????????????????????????????????????????????
????????????????????????????????????????????????????????????
????????????????????????????????????????????????????????????
????????????????????????????????????????????????????????????
???????
>Theligonum_cynocrambe_ERR5033810
????????????????????????????????????????????????????????????
????????????????????????????????????????????????????????????
????????????????????????????????????????????????????????????
????????????????????????????????????????????????????????????
????????????????????????????????????????????????????????????
????????????????????????????????????????????????????????????
????????????????????????????????????????????????????????????
????????????????????????????????????????????????????????????
????????????????????????????????????????????????????????????
????????????????????????????????????????????????????????????
????????????????????????????????????????????????????????????
????????????????????????????????????????????????????????????
????????????????????????????????????????????????????????????
????????????????????????????????????????????????????????????
????????????????????????????????????????????????????????????
????????????????????????????????????????????????????????????
????????????????????????????????????????????????????????????
????????????????????????????????????????????????????????????
????????????????????????????????????????????????????????????
????????????????????????????????????????????????????????????
???gctttgaattcacagaaagatccaaaagaatttcttccattcctgcagggactggaa
tgcatgccgtctctcttaatgcattataatattgatcttagactgcaaagatatgaaaat
gctttgcgacatattatctcgtctggagatgacttttttgaagattgcatgaggctcatc
aaaagccatcctgaactttttcccctagggttaaaactgataagtgaccctgttaaaaga
aagcaagttcttgaggcatggggagatcacttgtctttgataaaatgcttcgaagatgct
gctatgacttacttgcgttgttccactctggaaaaggctctgaaagcttatcgatcttgc
ggtaattggagtggagttctcacagttgctggtctgatgaaacttgggaaggaggaggtt
atgcagcttgctcaagaactctgtgaggaactccaggcactcggtaaacctggggatgct
gcaaaaattgcgttggattattgtggtgatgtgaaggcctgtattgatcttttagtcaat
gcaagggagtgggatgaggctttgaggattgcattccttcaccagagagatgacttaatc
tcagaagtgaaaaccgcatctcttgagtgtgccgatgtg?????????????????????
????????????????????????????????????????????????????????????
????????????????????????????????????????????????????????????
????????????????????????????????????????????????????????????
????????????????????????????????????????????????????????????
????????????????????????????????????????????????????????????
????????????????????????????????????????????????????????????
???????
>Anthospermum_thymoides_ERR9883532
????????????????????????????????????????????????????????????
????????????????????????????????????????????????????????????
????????????????????????????????????????????????????????????
????????????????????????????????????????????????????????????
????????????????????????????????????????????????????????????
????????????????????????????????????????????????????????????
??????????????????????????????????????????????????????caatta
gatgccaagtatgacaattttctacctacttttaagaagagaaatggagaagatggaaga
aaatatataaatgtatgggaaaagggtgctaaaattattggtgctttgcatggcgatgag
tctgctgttgtacttcaaacaactcgaggaaatcttgaatgcatttacccacggaaactg
gtcttggcttcaatcatcaatgctttggttcaggggcgctttagagatgcattgtatatg
acacgtcggcataggattgattttaatgttatcattgaccactgtggttggaaagctttt
cttctgtcagttcctgaatttgtgaaacaggtgaacaatttgagctatataactgagttt
gtttgtgctataaaaaatgaaaatgtcatggaaacattgtacaaagattacgtatcacta
cct------------------------------------------------------aac
agcaaggtctcagctgtcctgcaagccataagaaaggcccttgaggaggaaatagttgaa
agtccccctagagagctttgcattttaacaacgttagctcgaagtgatccaccagctctt
gaggaggctttgaaaaggataaaagttagcagggagatggaattatcaggttctgacagt
tcaaggcaaactaactcaccttctgctgaggaatctctgaagcatcttttgtggctttct
gaccccgacgcagtttacgaagctgctttaggactttatgatttgaatcttgccgctatg
gttgctttgaattcacagaaggatccaaaagaatttcttccatttcttcagggactggaa
tgcatgccggctgtcttgatgcattataatattgaccttagactccaaaggtatgaaaat
gctctgcgacatattatctcagctggagatgaattttatgaagattgcatgggactcatg
aaaagtcatcctgaacttttccccctggggctgaagctgattagtgatcctgttaaaaga
aggcaagtgcttgaggcatggggagatcacttgagttcaataaaatgctttgaagattct
gctattacttacttgcgttgttcttgtctggaaaaagctctgaaagcttatcgatcttgt
ggtaactggggtggtgttcttacagttgctggtctgatgaaagttggaaaggaggaagtt
atgcagctggcacaagaactatgtgaagaactccaggcacttggtaaacctggggatgct
gcaaaaatagcgttggattattgtggtgatttgaaggccggtattgatcttttggtcagt
gcaagagagtgggatgaggctttgaggattgcattccttcaccagagggatgaattaatt
tcagaagtgaaaattgcttctcttgagtgtgccaacatgctggttggtgaatatgaagag
agtctggagaaagttgggaaatatgttacacgctatctggctgttcgacagcgaagatta
ttacttgctgcaaagctt??????????????????????????????????????????
????????????????????????????????????????????????????????????
????????????????????????????????????????????????????????????
????????????????????????????????????????????????????????????
????????????????????????????????????????????????????????????
???????
>Argostemma_elatostemma_ERR9883520
????????????????????????????????????????????????????????????
????????????????????????????????????????????????????????????
????????????????????????????????????????????????????????????
????????????????????????????????????????????????????????????
ctgtttggtcttgatgacaatggtaggcttcaactgagtggaaggatattatgcaacaat
tgcagtagtttctcattttactccaatgctaatgacggatcaatctcacacttaattctt
ttgaccaaacaggatttcctgtttattttaagcatgaatgatatccaaaatgagcaatta
gattccaaatatgatagtttcctacctacatttaaaaagagaaatggtgaagatggaaaa
aaatacataaatgtgtgggagcagggtgctgaaataattggtgccttgcatggagatgag
tctgctgttgtgcttcagaccactcgaggaaatcttgaatgcatatacccaaggaaactg
gtcctggcctcaatcataaatgctttggttcaggggcgctttagagatgcattgtccatg
atacgtcggcataggattgattttaatgttattgttgaccactgtggttggaaagccttt
cttcaggcggctcctgaatttgtcaaacaggtgaacaatttaagctacataactgaattt
gtttgtgctataaaagatgaaaatgtcatggagacattgtacaaagactacacatcacaa
ccttttaaaaataatttcaacgctgtagagtctggtgaattaaatgaattcaatagaaat
agcaaggtttcagctgtcctgctggccatcagaacggccctcgaggaggaaatagttgaa
tgtcctccaagagagctttgcattctgaccactttagctcgaagtgatccaccatctctt
gaggaggctttgaaaaggataaagattatcagggaactggaattatcaggttctgacagt
tcaaggcggactgactcaccttcctctgaggaagctttgaagcatcttttgtggctatct
gacccggaaggagtttatgaagctgctttaggactctatgatctgaatctcgcagctatg
gttgctttgagttcacaaaaggatccaaaagaatttcttccgtttcttcagggtctggaa
tgcatgccagctgtcttaatgcattataatattgaccttaaactgcaaagatgtgaaaat
gctttgcggcatattatctcagctggagatggtttttttgaagattgcatggggctcatg
aaaagccatcctgaactttttgccctggggctgaaactgattagtgatcctattaaaaga
atgcaagttcttgaggcatggggagatcacttgactttgataaaatgctttgaagatgct
gctgtcacttacttgtgctgttcttgtctggaaaaggctctgaaagcatatcgatctggc
ggtaattggagtggggttctcacagttactggtttgatgaaacttgggaaggaggaagtt
acgcagctggcacaagaactctgcgaggaactccaggcacttggtaaacctggggatgct
gcaaaaatagcgttggagtattgtggtgatgtgaaggccagtattgatcttttggtcaat
gcaagggagtggcaggaagctttgaggattgcattccttcaccagagggatgagttaatt
tcagaagtgaaaattgcatctcttgaatgtgccaggacactggttggggatattgaggag
gctctggagaaagttgggaaatatgtgacacgctatctagctgttcgacagcgaaggtta
tta----------------------------------------agccctggtgaagagat
ggctttggtcgaacatttgaaaggaatggctttggctactggagccaagcatgagatcaa
atctcttataatgtcccttgtaatgcttggaaatgatgatattggtaggaaggtgcagca
agcttgtgaaaactttcaactatcccaaatggctgcagtaaaattagctgaagatgcaat
gttgaccgatagcaaggatgatcaagtctattctatggagcattacattcagaaagtgag
gaaagaa
>Chamaepentas_hindsioides_ERR9883496
????????????????????????????????????????????????????????????
???gtaattggtattctcacagacccacttcgtagatgctccgcatatcttcagtttgat
gggggaaaaatagttcaatatacgtccaagcttcagaaatgtgatgacatgtgcttctca
acatcgtgcccatggatgaatctggctgttgctgaagattttggatcacaaaaggcttta
ctttttggtcttgatgacaatggtaagcttcaactcagtggaaggatattatgcaacaat
tgcagcagtttctcatgttactctaatgctactgatggattgacctcacatctaattatt
tcaaccaaacaggatcttctgtttattataagcattggtgatatccaaaacgaacaatta
gatgccatatatgacagttttctatctacttttaagaagagaaatggagaagatggaaga
aaatatataaatatatgggagagaggtgctaaaataatttgtgccttgcatggaggcgag
tctgctgttgtgctgcaaacaactcgaggaaatcttgaatgcatttacccacggaaactg
gtcctgacctcaatcatcaatgctttggttcagaggcgctttagagatgcattgtttatg
atacgtcggcatagaattgattttaatgtcatcattgaccactgtggttggaaagctttt
cttcagtcggctcctgaatttgtcaaacaggtgaacaatttgagctatataactgagttt
gtttgtgctataaaaaatgaaaatgtcatggagacattgtacaaagactacatatcactc
ccttttcaaaataatgtcaacactggagaatctggagatttaaatggtttcaatggaaat
agtaaagtctcagctgtcctggcgaccataagaaaggcccttgaggaggaaatagttgaa
tctcctcttagagagctttgcattttgacaactttagctcgcagtgatccaccagctctt
gaggaggctttgaaaaggataaaaattattagggaactggaattatcgggttctgacagt
tcaaagctgactgactcaccctcagctgaggaatctttgaagcatcttctgtggctatca
gacgcagaagcagtttatgaagccgctttaggactttatgatctgaatcttgcagctatg
gttgcattgaattcacagaaggatccaaaagaatttcttccatttcttcagggacttgaa
tgcatgccagctgtcttaatgcattataatattgaccttaaactgcaaagatatgaaaat
gctttgcgacatattatttcagctggggatagtttttatgaagattgcatgaagctcatg
gggagtcatcctgaactttttcccctagggctgaaactgattagtgatcctgttaaaaga
aggcaagttcttgaagcatggggtgatcacttgagtttgacaaaatgctttgaagatgct
gctaccacctacctgcgttgtttttgtctggaaaaagctttgaaagcttatcggtctggt
ggtaattggagtggggttctcacagttgctggtctgatgaaactcgggaaggatgaagtt
gtgcagctggcacaagaactctgcgaggaactccaggcactgggtaaacctggggatgct
gcaaaaatagcgttggagtattgtggtgatgtgaaggctggtattgatcttttggttagt
gcaggggagtgggatgagtctttgaggattgcactccttcaccagagagatgacttaatc
tcagaagtgaaaattgcagctcttgagtgtgccaacatgctggttggccaatatgaggag
ggtttggagaaagttgggaaatatgtgacacgctatctagctgttcgacagcgaaggtta
ttacttgctgcaaagctcaagtcagatgagcgctcaa------agccctggtgaagaaat
gggtttgtttgaacatttgaagggaatgtctttggcaactggagccaagcgtgagactaa
atctcttctaatttcccttgtgatgcttggaaaggatgatattgcaaggaagttgcagca
agcttgtgaaaactttcaactatcccaaatagctgcagtaagattagcagaagat?????
????????????????????????????????????????????????????????????
???????
>Clarkella_nana_ERR9883563
????????????????????????????????????????????????????????????
????????????????????????????????????????????????????????????
????????????????????????????????????????????????????????????
????????????????????????????????????????????????????????????
ctgtttggtcttgatgacaatggtaggcttcaactgagtggaagaatattatgcaacaat
tgcagcagtttctcattttactccaacgctactgacggatcaatctcacacttaattctt
ttaaccaaacaggatttcctgtttat??????????????????????????????????
????????????????????????????????????????????????????????????
?????tataaatgtgtgggagaaaggtgctaaaataattggtgccttgcatggagatgag
tctgctattgtacttcaaacaactcgaggaaatcttgaatgcatatacccaaggaaactg
gtcctggcctcaattataaatgctttggttcaggggcgctttagagatgcattggccatg
atacgtcggcataggattgattttaatgttattgttgaccattgtggttggaaagccttt
attcaggtagctcctgaatttgtcaaacaggtgaacaatttaagctatataactgaattt
gtttgt??????????????????????????????????????????????????????
????????????????????????????????????????????????????????????
????????????????????????????????????gccctcgaggaggaaatagttgac
tgtcctccaagagagctttgcattttgacaactttagctcgaagtgatccaccagctctt
gaggaggctttgaaaaggataaagattatcagggaactagaattatcaggttctgacagt
tcaaggcggaatgactcaccatcctctgaggaagctttgaagcatcttttgtggctatct
gacccagaagcagtttatgaatctgctttagga???????????????????????????
????????????????????????????????????????????????????????????
????????????????????????????????????????????????????????????
????????????????????????????????????????????????????????????
????????????????????????????????????????????????????????????
????????????????????????????????????????????????????????????
????????????????????????????????????????????????????????????
????????????????????????????????????????????????????????????
????????????????????????????????????????????????????????????
????????????????????????????????????????????????????????????
????????????????????????????????????????????????????????????
????????????????????????????????????????????????????????????
????????????????????????????????????????????????????????????
????????????????????????????????????????????????????????????
????????????????????????????????????????????????????????????
????????????????????????????????????????????????????????????
????????????????????????????????????????????????????????????
????????????????????????????????????????????????????????????
???????
>Coccocypselum_condalia_ERR9883533
ggtgcagtgacatgctcaggctgggaagccaaaatttctaatcaaacttctcttgaagga
ctggtaattggtattgtcatggacccactacatagatgctcagcatatattcagtttgat
ggtgga---------------------------------------gacatgtgcttctca
acatcttgcccgtggatgaatctggctgttgctgaagacttaggatcacaaaaggcttta
ctttttggtcttgatgacaatggtaggcttcaactcagtggaaggatattatgcaacaat
tgcagcagtttctcatgttactccaatacttctgacggatcaacctcacatttaattatt
tcaaccaaacaagattttctgtttattgtaagcattgatgatatccaaaatgaacaacta
gatgctaaatatggcagttttttacctactttcaagaagcgtaatggagaagacggtaga
aactgtatacagatatgggaaagaggtgctaaaattattggggtccttcatggagatgag
tctgctgttgtacttcaaacaactcgaggaaatcttgaatgcatctacccacggaaactg
gtcgtggcctcaatcatcaatgctttggtccagcggcgctttagagatgcattgtttatg
atacgtcggcataggattgattttaatgttattgttgaccattgtggttggaaagccttt
cttcagtctgttcccgagtttgtcaaacaggtgaacaatttgagctatataactgagttt
atatgtgctgtcaaaaatgaaaatgtcatggagacattgtacaaagactacatatcacta
ccttctacaaagaatgtcaaagctgttgaatctggtgatttaaatgatcttaatagaaat
agtaaggtttcagctgtcctgttagccataagaaaggcccttgaggaggaaatcgctgaa
tgtccatcaagagagctttgcattttgacaactttagctcgaagtgatccaccagctctt
gaggaggctttgaaaaggataaaagtgatcagggaaatggaattattaggttctgacagt
tcgaggcagactgactcaccttctgctgaggaatcattgaagcatcttttgtggctatct
gacccagaagcggtttatgaagctgctctaggactgtatgatcttaatcttgccgctatg
gttgcattgaattcacagaaggatccaaaggaatttcttccatttctgcagggactcgaa
agcatgccggctgtcttaatgcattataatattgatcttagacttcaaagatatgaaaat
gctttgcgacatattatttcagctggagatggtttttatgaagtttgcatgaggctcctg
gtgagtcatcctgaactttttcccttggggctgagactgattaatgatcctgtaagaaga
atgcaggttctcgaggcatggggagatcatttgagtttaataaaatgctttgaagatgct
gctgtggcttacttgcgttgtgcttgtatggaaaaagctctgaaagcatatcgttcttgt
ggtgattggagtggggttctcacaatcactggtctgatgaatcttggaaaggaggaagtt
ttgcagctggcacaagaactctgcgaagaactccaggcacttggtaaacctggggatgct
gcaaaaatagtcttggaatattgtggtgatgtgaaggcaggtattgatcttttggtcagt
gcaagggattgggaggaggctttgaggattgcattccttcacaagcgggatgatttaatc
tcagaagtaaaaattgcatctcttgagtgtgccaacttgctgattggtgagtatgaggac
ggtctggagaaagttgggaaatatgtgacacgctacctggctgttcgacagcgaaggtta
ttacttgctgcaaagcttcagtcagatgagcgctcaa???????????????????????
????????????????????????????????????????????????????????????
????????????????????????????????????????????????????????????
????????????????????????????????????????????????????????????
????????????????????????????????????????????????????????????
???????
>Cruckshanksia_pumila_ERR9883536
ggttcagtgacatactcaggctgggaagccaaaaatgctaatcaaatttctcttgaagga
ccagtaattggtattgtcatggacccactccatagatgctcagcatatattcagtttaat
ggtgga------------------------cttcagaaacgtgatgacatgtgcttctca
acatcttgcccatggatgaatcttgccgttgctgaagactttggatcacaaaaggctttg
ctttttggtcttgatgacagtggtaggcttcaagtcggtagaaggatattatgcaacaat
tgcagcagtttctcatgttactccaatgctacagacagatcaactacacatttaattatt
tcaaccaaacaggattttctgttcgttgtaagcattgatgatattgaaaatgaacaacta
gatgctaaatatgacaattttttacctactttgaagaagcgtaatggagaagatggaaga
aactatatacagatctgggaaagaggtgctaaaataattggttccctgcatggagatgag
tctgccgttgtacttgaaacaactcggggaaatcttgaatgcatctacccacggaaactg
gtcctggcatcaataatcagtgctttggtccaggggcgctttagagatgcattgtttatg
gtacgtcggcagaggattgattttaatgttattgttgaccattgtggttggaaagccttt
cttcagtcagctcctgagtttgtcaaacaggtgaacaatttgagctacataactgagttt
gtttgtgctgtcaaaaatgaaaatgtaatggagacactgtacaaagactacatatcgcta
ccttttcaaaagaatgtcaaagctgttgaatctggtgatctaattgatcttaatagtaat
aataaggtctcagctgtcttgctggccataagaaaggcccttgaggaggaagtagctgaa
tgtccttcaagagagctttgcattttgacaactttagctcgaagtgatccaccagctctt
gaggaagctttgaaaaggataaaaatgattagggaaatggaattattaggttctgacagt
tcgaggctgactgactcaccttctgctgaggaatcattgaagcatcttttgtggttgtct
gacccagaagcagtttatgaagctgctttaggactgtatgatctgaatcttgcagctatg
gttgcaatgaattcgcagaaggatccgaaagaatttcttccatttcttcagggactggaa
agcatgccagctgtcttaatgaattataatatt???????????????????????????
????????????????????????????????????????????????????????????
????????????????????????????????????????????????????????????
????????????????????????????????????????????????????????????
??????????????????????????????????????????????????????tcttgc
ggtaattggggtggggttctcacagttgctggtctgatgaatcttgggaaggaggaagtt
atgcagctggcgcaagaactctgcgaggaactccaggcacttggtaaacctggggatgct
gcaaagatagccttggattattgtggggatgtgaaggccggtattgatcttttggttagt
gcaagagattgggaggaggctttgaggattgcattccgtcataagagagatgacttaatt
tcagaagtaagagatgcatctcttgagtgtgccaacatgctgattggtgaatatgaggag
ggtttggagaaagttgggaaatatgtgacacgctacctagctgttcgtcagagaaggtta
ttacttgctgcaaagcttcagtcagatgagcgctcaagcttatagccctggagaagagat
ggctttagtcgaacatttgaagggattgtctttggctactggagccaaacgtgagatcaa
atctcttttgatttcccttgtgatgcttggaaaggatgatattgctaggaagttgcagca
tgcatgtgaaaactttcaactataccaaatggctgcagtcagattagctgaagat?????
????????????????????????????????????????????????????????????
???????
>Cyanoneuron_cyaneum_ERR9883481
ggttcagtgacctgctcaggctggcaagccaaaatttctaaccaaatttctcttgaagga
cagataattggtattatcacagacccacttcatagatgctcagcatatattcagtttgat
ggtggaaaaatagttcagtatatatcaaagcttcagaaacgtgatgacatgtgcttctca
acaacttgcccatggatgaacctggctgttgctgaagaaattggatcacaaaaggcttta
ctgtttggtattgatgacagtggtaggcttcaactcggtggaaggatattatgcaacaat
tgcagcagtttctcatgttactccaatgctactgatggatcaacctcacatttaattctt
ttaaccaaacaggattttctgtttattataagcattggtgatatccaaaatgaacaatta
gatgccaaatatgacagtttcctacctacttttaagaagaggaatggagaagatggaaga
aaatatataaatgtatgggaaaaaggtgccaaaataattggtgccttgcatggagatgag
tctgctgttgtacttcaaacaactcgaggaaatcttgaatgcatttacccacggaaactg
gtcctggcctcaatcatcaatgctttggttcaagggcgctttggagatgcattgtctatg
gtacgtcggcataggattgactttaatgttatcgttgaccactgtggttggaaagccttt
cttcagtcggctcctgaatttgtcaaacaggtgaacaatttgagctacataactgagttt
gtttgcgctataaaaaatgaaaatgtcatggagacattgtacaaagattacatatcacta
ccttttcaaaataacttcaacactgtagagtctggagatttaaacaaattcaatagaaat
agcaaggtctcagctgtcctgctggccataagaaaggcccttgagggggaaatagttgaa
tgtcctccaagagagctttgcattttgacaactttagctcgaagtgatccaccagctctt
gaggaggcgttgaaaaggataaaaattatcagggaaatggaattatcaagttctgacagt
ttaaggtggactgactcaccttctgctgaggaatctttgaagcatcttttgtggctatct
gacccagaagcagtttatgaagctgctttaggactttatgatctcaatctcgcagctatg
gttgctttgaattcacagaaagatccaaaagaatttcttccgtttcttcagggactggaa
tgcatgccagctgtcttaatgcattataatattgaccttaaactgcaaagatatgaaaat
gctttgcgacatattatctcagctggagatggtttttttgaagattgcatgaggctcatg
aaaagtcgtcctgaactttttcccctggggctgaaactgattagtgatcctgttaaaaga
agacaagttcttgaggcatggggagatcacttgactttgataaaatgctttgaagatgct
gccatcacgtacttgcgttgttcttgtcttgaaaaagctctgaaagcttatcgatcttgc
ggtaattggagtggggttctcacagttgctggtctgatgaaacttgggaaggaggaagtt
atgcagctggcacaagaactctgcgaggaactccaggcacttggtaaacctggggatgct
gcaaagatagcgttggattattgtggtgatgtgaaggccagtattgatcttttggtcagt
gcaagggagtgggatgaggctttgaggattgcattccttcaccagagggatgacttaatc
tcagaagtgaaaattgcatctcttgaatgtgccaacatgctggttggtgaatatgaggag
ggtctggagaaagttgggaaatatgtgacacgctatctagctgttcgacagcgaaggtta
ttacttgctgcaaagcttaagtcagatgagcgctcaagcgggcagccctggtgaagagat
ggcattggtcgaacatttgaagggaatgtctttggctactggagccaagcgtgaggtcaa
atctcttttaatttcccttgtgatgcttggaaaggatgatattgctaggaagttacagca
agcttgtgaaaactttcaactatcccaaatagctgcggtaaaattagctgaagatgcaat
tttgaccgatagcatggatgatcaagtgtattctatggagcattacattcagaaagtgag
gaaagaa
>Danais_nigra_ERR9883478
ggttcggtgacctactcaggctggcaagcaaaaatttctaatcaaatttctcttgaagga
caggtaattggtattatcgccgaaccacttcgtagatgctcagcgtatattcagtttgat
gggggaaaaatagttcagtatatatctaagcttcagaaacgtgatgacatgtgcttctcg
acaacgtgccaatggatgaatctggctgttgctgaagattttggatcacaaaaggcttta
ctttttggtcttgatgacaatggtaggcttcaactcagtggaaggatattatgcaacaat
tgcagcagtttctcatgttactctaatgctactgacggatcgacctcacatttaattctt
tcaaccaaacaggatttactgtttattataagcattggtgatatccaaaatgaacaatta
gatgccaaatatgacagttttctacctacttttaagaagagaaatggagaagatggaaga
aaatatataaatatatgggaaagaggtgctaaaataattggtgtcttgcatggagacgag
tctgccgttgtacttcaaacaactcgaggaaatcttgaatgcatttacccgcggaaactg
gtcctggcctcaatcatcaatgctttggttcagaggcgctttagagatgcattgtttatg
atacgccggcataggattgattttaatgttatcgttgaccactgtagttggaaagccttt
cttcagtcggctcctgaatttgtcaaacaggtgaacaatttgagctatataaccgagttt
gtttgtgctataaaaaatgaaaatgtcatggagacattgtacaaagactacatatcacta
ccttttcaaaataatgtcaacactttagagtctggagatttaaatgatgtcactcgaaat
agcaaggtctcagctgtcctgctggccataagaaaggcccttgaggaggaaatagttgaa
tgtcctccaagagagctttgcattttgacttctttagcccgaagtgatccaccagctctt
gaggaggctttgaaaaggataaaaattttcagggaaatggaattatcaggttctgacagt
tcaaggcatgctgactcaccttccgctgaggaatctttgaagcatcttttgtggctatct
gacccagaagcagtttatgaagctgctttaggactttatgatctgaatctcgcagctatg
gttgcattgaattcacagaaggatccaaaagaatttcttccgtttcttcagggactggaa
tgcatgccagctgtcttaatgcattataatattgaccttagactgcaaaggtacgagaat
gctttgcgacatattatttcagctggagatggtttttatgaagattgcatgaggctcatg
gggagtcatcctgaactttttcccctggggctgaaactgattagtgatcctgttaaaaga
aggcaagttcttgaggcatggggagatcacttgagtttgacaaaatgctttgaagatgct
gctatcacttacttgcgttgttcttttctggaaaaggctctgaaagcttatcgatcttgt
ggtaattggagtggggttctcacagttgctggtctgatgaaacttgggaaggaggaagtt
atgcagctggcacaagaactttgcgaggaactccaggcacttggtaaacccggggatgct
gcaaaaatagccttggattattgtggtgatgtgaaggccagtattgatcttttggtcagt
gcaagggagtgggatgaggctttgaggattgcattccttcaccagagggatgacttaatc
tcagaagtaaaaattgcatctcttgagtgtgccaacatgctggttggtgaatatgaggag
gatctggagaaagttgggaaatatgtgacacgctatctagctgttcgacagcgaaggtta
ttacttgctgcaaagcttaagtcagatgagcgctcaagccggcagccctggtgaagagat
ggctttggtcgaacatttgaagggaatgtctttggcaactggagccaagcgtgagatcaa
atctcttttaatttcccttgcgatggttggaaaggatgatattgctaggaagttgcagca
agcttgtgaaaactttcaactatcccaaatagctgcagtaaaattatctgaagatacaat
tttgactgatagcatggatgatcaagtctattctatggagcattacattcagaaagtgag
gaaagaa
>Dunnia_sinensis_ERR9883505
ggttcagtgacctgctcaggctggcaagccaaaatttctaagcaaatttctcttgaagaa
caggtaattggtattatcacagacccacttcatagaaggtccgtgtatattcagtttgat
ggtgga??????????????????????????????????????????????????????
??????tgcccatggatgaacctagctgttgctgaagaatttggatcacagaagcctttg
ctttttggtattgatgacaatggtaggcttcaactcagtggaaggatattatgcaacaat
tgcatcagtttctcatgttactccagtgctactgatggatcaacctcacatctgattctt
ttaaccaaacaggattttctgtttattataagcattggtgatatccaaaatgaacaatta
ggtgccaaatatgacagtttcctacctacttttaagaagagaaatggagaggatggcaga
aaatatataaatgtgtgggaaaaaggtgctaaaataattggtgccttgcatggagatgag
tctgctgttgtacttcaaacaactcgaggaaatcttgaatgcatttacccacggaaactg
gtcctggcctcaatcatcaatgctttggttcaggggcgctttagagatgcattgtccatg
ttacgtcggcataggattgattttaatgttatcattgaccactgtggttggaaggccttt
cttcagttggctcctgaatttgtcaaacaggtgaacaatttgagctatataactgagttt
gtttgcgctataaaaaatgaaaatgtcatggagacattgtataaagattacatatcacta
ccttttaaaaataatttcaacgctgtagattctggagattcaaacgaattcaatagaaat
agcaaggtctcagctgtcctgctggccataagaagggcccttgtggaggagatagttgaa
tgtcctccaagagagctttgcattttgacaactttagctcgaagtgatccaccagctcta
gaggaggctttgaaaaggataaaagttatcagggaaatggaattatcaggttctgacagt
tcaaggcggactgactcaccttctgctgaggaatctttgaagcatcttttgtggctatct
gacccagaagcagtttacgaagctgctttaggactttacgatctgaatctcgcagctatg
gttgctttgaattcacaaaaagatccaaaagaatttcttccatttcttcagggactagaa
tgcatgccagctgtcttaatgcattataatattgaccttaaactgcaaagatatgaaaat
gctttgcgacatattatctcagctggagaaggtttttttgaagattgcatgaggctcatg
aaaagtcatcctgaactttttcccctggggctgaaactgattggtgatcctgttagaaga
aggcaagttcttgaggcatggggagatcacttgactttgataaaatgctttgaagatgct
gctatcacttacttacgctgttcttgtctggaaaaagctctgaaagcttatcgatcttgt
ggtaattggagtggggttctcacagttgctggtctgatgaaacttgggaaggaggaagtt
atgcagctggcacaagaactctgcgaggaactccaggcacttggtaaacctggggatgct
gcaaaaatagcgttggagtattgtggtgatgtgaaggctagtattgatcttttgaccagt
gcaagggagtgggatgaggctttgaggattgcattccttcaccagagggatgacttaatg
tcagaagtggagattgcatctcttgagtgtgccaacatgctggttggtgaatatgaggag
ggtctggagaaagttgggaaatatgtgacacgctatctagctgttcgccagcgaaggtta
ttacttgctgcaaagcttaagtcagatgagcgctcgagcgggcagccctggtgaagagat
ggctttggtcgaccatctgaagggaatgtctttggctactggagccaagcgtgagctcaa
atctcttttagtttcccttgtgatgcttggaaaggatgatattgctaggaagttgcagca
agcttgtgaaaactttcaactatcccaaatagctgcagtaaaattagctgaagatgcaat
tttgaccgatagcatggatgatcaaatctattccatggagcgttacattcagaaagtgag
gaaagaa
>Mouretia_larsenii_ERR9883550
????????????????????????????????????????????????????????????
???gtaattggtattatcacggatccacgtcatagattctcagcatatattcagcttgat
ggcggaaaaatagttcagtatatgtctaag??????????????????????????????
???????????????????????????????????????????????????????????g
ctgtttggtcttgatgacaatggtaggcttcaactgagtggaaggatattatgcaacaat
tgcagcagtttctcattttactccaatgctactgacggatcaatctcacacttaattctt
ttaaccaaacaggatttcctgtttattttaagcatgagtgatatccaaaatgaacaatta
gatgccaaatatgacagtttcctacctacttttaagaagagaaatggtgaagatggaagt
aaatatataaatgtgtgggagaaaggtgcaaaaataattggtgccttgcatggagatgag
tctgctgttgtacttcaaacaactcgaggaaatcttgaatgcatatacccaaggaaacta
gtcctggcctcaatcataaatgctttggttcaggggcgctttagagatgcattgtccatg
atacgtcggcataggattgattttaacgttatcgttgaccactgtggttggaaagccttt
cttcaggcagctcctgaatttgtcaaacaggtgaacaatttaagctatataactgaattt
gtttgtgctataaaagatgaaaatgtcatggagacattgtacaaagactacacatcacta
ccttttaaaaatattttcaacgctgcagagtctggtgaattaaatgaattcaatagaaat
agcaaggtttcagctgtcctgctggccataagaaaggccctcgaggaggaaatagttgga
tgtcctccaagagagctttgcattttgacaactttggctcgaagtgatccaccagctctt
gaggaggctttgaaaaggataaagattatcagggaactggaattatcaggttctgacagt
tcaaggcggactgactcaccttcctctgaggaagctttgaagcatcttttgtggctatct
gacccagaagcagtttatgaaactgctttaggactctatgatttgaatctcgcagctatg
gttgctttgagttcacaaaaggatccaaaagaatttcttccgtttcttcagagtctggaa
tgcatgccagctgtcttaatgcattataatattgaccttagactgcaaagatatgaaaat
gctttgcggcatattatctcagctggagatagtttttttgaagattgcatggggctcatg
aaaagtcatcctgaactttttcccctggggctgaaactgattagtgatcctgttaaaaga
aggcaagtttttgaggcatggggagatcacttgactttgataaaatgctttgaagatgct
gctgtcacttacttgtgctgttcttgtctggaaaaggctctgaaagcatatcgatctggc
ggtaattggagtggggttctcacagttgctggtctgatgaaacttgggaaggaggaattt
atgcagctggcacaagaactctgctaggaactccaggcacttggtaaacctggggatgct
gcaaaaatagcgttggattattgtggtgatgtgaaggccagtattgatcttttggtcaat
gcaagggagtggcatgaagctttgaggattgcattccttcaccagagggatgacttaatc
tcagaagtgaaagttgcatctcttgagtgtgccaacacactggttggggatattgaggag
gctctggagaaagttgggaaatat????????????????????????????????????
???????????????????????????????????????????agccctggtgaagagat
ggctttggtcgaacatttgaagggaatggctttggctactggagccaagcatgagatcaa
atctcttacaatgtcccttgtgatgcttggaaatgatgatattggtaggaaggtgaagca
agcttgtgaaaactttcaactatcccaaatggctgcagtaaaattagctgaagatgcaat
gttgaccgatatcatggatgatcaagtctattctatggagcattacattcagaaagtgag
gaaagaa
>Mycetia_bracteata_ERR9883494
????????????????????????????????????????????????????????????
????????????????????????????????????????????????????????????
????????????????????????????????????????????????????????????
????????????????????????????????????????????????????????????
ctgtttggccttgatgacaatggcaggcttcaactgagtggaaggatattatgcaacaat
tgtagcagtttctcattttactccaatgctactgacggatcaatctcacacttaattctt
ttaaccaaacaggatttcctgtttattttaaccgtgagtgatattcaaaatgaacaatta
gatgccaaatatgacagtttcctacctacttttaagaagagaaatggtgaagatggaaga
aaatatataaatgtgtgggagaaaggtgctaaaataattggtgccttgcatggagatgag
tctgctgttgtacttcaaacaactcgaggaaatcttgaatgcatatacccaaggaaactg
gtcctggcctcaatcgtaaatgctttggttcaggggcgctttagagatgcattgtccatg
atacgtcggcataggattgattttaacgttattgttgaccactgtggttggaaagccttt
cttgaggcagcttctgaatttgtcaaacaggtgaacaatttaagctatataactgaattt
gtttgtgctataaaagatgaaaat---------acattgtacaaagactacacatcacta
ccttttaaaaataatttcaacactgcagagtctggtgaattaaatgaattcaatagaaat
agcaaggtttcagctgtcctgcttgccataagaacggccctcaaggaggaaatagttgaa
tgtcctccaagagagctttgcattttgacaactttagctcgaagtgatccaccagctctt
gaggaggctttgaaaaggataaagattatcagggaactagaattatcaggttctgacagt
tcaaggcggactgactcaccttcctctgaggaagctttgaagcatcttttgtggctatct
gacccggaagcagtttatgaagctgctttaggactctatgatctgaatctcgcagctatg
gttgctttgagttcacaaaaggatccaaaagagtttcttccatttcttcagggtctggaa
tgcatgccagctgtcttaatgcattataatattgaccttagactgcaaagatatgaaaat
gctttgcggcatattatctcagctggagatagtttttttgaagattgcatggggctcatg
aaaagtcatcctgaactttttcccctggggctgaaactgattcgtgatcctgttaaaaga
aggcaagttcttgaggcatggggagatcacttgactttgataaaatgctttgaagatgct
gctgtcacttacttgtgctgttcttgtctggaaaaggctctgaaagcatatcgatctggc
ggtaattggagtggggttctcacagttgctggtctgatgaaacttgggaaggaggaagtt
atgcagctggcacaagaactctgcgaggaactccaggcacttggtaaacctggggatgct
gcaaaaatagcgttggattat???????????????????????????????????????
????????????????????????????????????????????????????????????
????????????????????????????????????????????????????????????
????????????????????????????????????????????????????????????
???????????????????????????????????????????agccctggtgaagagat
ggctttggtcgaacatttgaagggcatggctttggctactggagccaagcatgagatcaa
atctcttataatgtcccttgtgatacttggaaatgatgatattggtaggaaggtgcagca
agcttgtgaaaactttcaactatcccaaatggctgcagtaaaattagctgaagat?????
????????????????????????????????????????????????????????????
???????
>Neohymenopogon_parasiticus_ERR9883558
????????????????????????????????????????????????????????????
????????????????????????????????????????????????????????????
????????????????????????????????????????????????????????????
????????????????????????????????????????????????????????????
ctgtttggtcttgatgacaatggtaggcttcaactgagtggaaggatattatgcaacaat
tgcagcagtttctcattttactccaatgctactgacggatcaatctcacacttaattctt
ttaaccaaacaggatttcctgtttattttaagcatgagtgatatccaaaaggaacaatta
gaagccaaaaatgacagtttcctacctacttttaaaaagagaaatggtgaagatggaaga
aaatatataaatgtgtgggagaaaggtgctaaaataattggttccttgcatggagatgag
tctgctgttgtacttcaaacaactcgaggaaatcttgaatgcatatacccaaggaaactg
gtcctggcctcaatcataaatgctttggttcaggtgcgctttagagatgcattgtccatg
atacgtcggcataggattgattttaacgttatcgttgaccactgtggttggaaagccttt
cttcaggcagctcctgaatttgtcaaacaggtgaacaatttaagctatataactgaattt
gtt?????????????????????????????????????????????????????????
?????????????????????????????????????????????????????????aat
agcaaggtttcagctgtcctgcttgccataagaacggccctcgaggaggaaatagttgaa
tgtcctccaagagagctttgcattttgacaactttagctcgaagtgatccaccagctctt
gaggaggctttgaaaaggataaagattatcagggaactggaattatcaggttctgacagt
tcaaggcggactgactcaccttcctctgaggaagctttgaagcatcttttgtggctatct
gacccggaagcagtttatgaagctgctttaggactctatgatctgaatctcgcagctatg
gttgctttgagttcacaaaaggatccaaaagaatttcttccgtttcttcagggtctggaa
tgcatgccagctgtcttaatgcattataatattgaccttagactgcaaagatatgaaaat
gctttgcggcatattatctcagctggagatagccctggtgaaga????????????????
????????????????????????????????????????????????????????????
????????????????????????????????????????????????????????????
????????????????????????????????????????????????????????????
????????????????????????????????????????????????????????????
????????????????????????????????????????????????????????????
????????????????????????????????????????????????????????????
????????????????????????????????????????????????????????????
????????????????????????????????????????????????????????????
????????????????????????????????????????????????????????????
?????????????????????????????????????????????????????????gat
ggctttggtcgaacatttgaagggaatggctttggctactggagccaagcatgagatcaa
atctcttataatgtcccttgtgatgcttggaaatgatgatattggtaggaaggtgcagca
agcttgtgaaaagtttcaactatcc???????????????????????????????????
????????????????????????????????????????????????????????????
???????
>Oldenlandia_herbacea_ERR9883552
????????????????????????????????????????????????????????????
????????????????????????????????????????????????????????????
????????????????????????????????????????????????????????????
??????tgcccatggatgattttagctgttgctgaagattttggatcacaaaagccctta
cttattggtcttgatgacactggtaggcttcaacttggtggaaggatattgtgtaacaat
tgcagcagtttctcatgttactccagtgatactgacagatcaacctcacatttgattctt
tcaaccaagcaggatttactgtttattgtaagcattggtgatatccaaaatgaacaacta
gattcgaaatatgatagctttctacccatttttaagaagagaaaggaagaagatggaagg
aaatacataaatatatgggaaagaggtgcgaaagtaatttgtgccttgcatggagatgaa
tctgctgttgtactgcagacgactcgaggaaatctggaatgcatttacccacgcaagctg
gtcctggcctcaattatcaatgctttggtacagaggcgctttcgagatgcattgtttatg
attcgtcggcaaaggattgatttcaatgttatcgttgaccactgtggttggaaagccttt
cttcagctggctcctgaatttgtcaaacaggtgaataatttgagctatataactgagttt
gtttgcgctataaaaaatgaaaatgtcatcgagacattgtacaaagac????????????
????????????????????????????????????????????????????????????
????????????????????????????????????????????????????????????
????????????????????????????????????????????????????????????
???????????????aggatcaaagttattagggaaatggaattatcaggttctgacagt
tcaaagcggactggatcaccttctgctgaggaatgtctgaagcatcttttgtggctatct
gatccagatgcagtttatgaggctgctttaggactttatgatctgaaccttgcagctatg
gttgcactgaattcgcagaaggatccaaaagagtttcttccatttcttcagggactggaa
agcatggcacatatcttgatgaagtataatattgatcttagactacaaagatatgaaaat
gctttgcgacatatc?????????????????????????????????????????????
????????????????????????????????????????????????????????????
????????????????????????????????????????????????????????????
????????????????????????????????????????????????????????????
????????????????????????????????????????????????????????????
????????????????????????????????????????????????????????????
????????????????????????????????????????????????????????????
????????????????????????????????????????????????????????????
????????????????????????????????????????????????????????????
????????????????????????????????????????????????????????????
????????????????????????????????????????????????????????????
????????????????????????????????????????????????????????????
????????????????????????????????????????????????????????????
????????????????????????????????????????????????????????????
????????????????????????????????????????????????????????????
???????
>Paederia_ciliata_ERR9883513
??????gtaacctgctcaggttggcagggcaaaatttctaaccaaattgctcttgaagga
gtggttattggtattatcacagacccacttcgtagatgtgcagcatatattcagtttgag
ggggggagaatatttcagtatatatcaaagcttcagaaacgtgatgacatgtgcttctcg
acaacatgcccatggatgaaactggcagttgcagaagaatttggatcacaaaaagctttg
ctgtttggtcttgatgacattggtaggcttcagctcagtggaaggatattatgcaacaac
tgcagcagtttctcatcttactccaatgctactggccgatcaacctcacatttaattctt
ttaaccaaacaggattttctgtttattataagcatttgtgatatccaaagtgaacagtta
gatgccaaatatgacagtttcctacctgcttttaagaagagaaatggagaagatggaaga
aaatctataaacgtatgggaaaaaggagctaaaataattgctgccttgcatggagatgag
tctgctgttgtacttcaaacaactagaggaaatcttgaatgcatttacccaaggaaactg
gtcctggcctcaatcatcaatgcattggttcagggacgctttaaagatgcactgtttatg
atatgtcggcataggattgatttcaatgttattgctgaccactgtggttggaaagctttt
ctttagttggcttctgaatttgtgaaacaggtgaacaatttgagctatataactgagttt
gtttgtgctataaaaaatgaaaatgtcatggagacattgtacaaagactatgtattgcta
cctttt---------------tctgcagaatctggagatttgaatgaattcaatagaaat
agcaaggtctcatctgtcctgctagccattagaaaggccctcgaggaggaaatagttgca
tgtcctccaagagagctttgcattttgacaactttggctcgaagcgatccaccagctctg
gaggaagctttgaaaaggataaaagttatcagggaaatggaattatcaggttctgacagt
tcaaggcggaccgattcaccttctgctgaggaatctttgaagcatcttttgtggctatct
gacacagaagcagtttatgaggctgctttaggactttatgatctgaaccttgctgctatg
gttgctttgaattcacagaaggatccaaaagaatttcttccgtttcttcagggattagaa
tgcatgccaactgtcttaatgcattataatattgaccttaaactgcaaagatatgaaaat
gctttacgagatattatctcagctggaaatgagttttttgaggattgcatgaggctcatc
aaaagccatcctgaactttttccttcgggcctgaaactgatcagtgatcctgttaaaaga
aggccggttcttgaggcatggggagatcacttgacttcgataaactgctttgaggatgct
gctatcacttacttgcgttgttcttgtctggaaaaggctctgactgcttatcgatcttgt
ggtaattggagtggggttctcacagttgctggtctgataaagtttgggaaagaggaaatt
atacagctggctcaagaactctgtgaggaactccaggcacttggcaaacctggggatgca
gcaaaaattgtgttggactattgtggtgatgtgaagggtggcattgatctattgctcaat
gcaagggagtttgatgaggctctgaggattgcattccttcaccagagggatgacttagtc
aacaagggaaaaatt?????????????????????????????????????????????
????????????????????????????????????????????????????????????
?????????????????????????????????????gcgggcagccctggtgaagagat
ggctttggtcgaacatttgaagggaatgtctttggctactggagcaaagcacgagatcaa
atctcttttgatttcacttgtgatgcttggaaaggatgatactgctaggaaggtgcagca
agcttgtgaaaattttcaactatcccaaatggctgcagtgaaattagctgaagatacagc
tttgactgatagcatggaagatcaagtctattctatggagcattatgttcagaaagtgag
gaaagaa
>Plocama_tinctoria_ERR9883529
ggttcagtgacctgctcaggctggcaagcccaaatttctaaccaaatttctcttgaagga
ggggtaattggtattagtacaaaccgacttcataggtgctccgcatatattcagtttgat
ggtggaaaaatatttcagtacgtatcaaagcttcagaaatgtgatgacatgtgcttctca
accatgtgcccatggatgaacctggcagttgctgaagaatttgggtcacaaaagactcta
ctgtttggacttgatgacattggtaggcttcaactctgtggaaggatattatgcaacaat
tgcagcagtttctcgttttactcaaatgctactggcggttcaaactcacatttaattcta
ttaaccaaaaaagattttctgtttattgtaagtatcaatgatatccaaaatgaacaatta
gatgccaaatatgacagtttcctacctactttgaagaagagaaatggggaagatggaaga
aaatatattaatgtatgggaaaaaggtgctaaaataatcagtgctctacatggagatgag
tctgctattgtacttcaaacaactcgaggaaatcttgaatgcatttacccaaggaaactg
gttctggcctcaatcatcaatgcgttggttcaggggcgctttagagatgcactgtccatg
atacgtaggcacaggattgattttaatgttatcgttgaccactgcgggtggaaagctttt
cttcagtcggttcccgaattcgtcaaacaggtgaacaatttgagctatataagtgagttt
gtttgtgctataaagaatgaaaatgtcatggagacgttatacaaagactgcatagaagtg
c------gaaataatgttgatgctgtagcttctggagactttaacgaattcaataggaat
agcaaggtttcagctgtcctgctggccacaagaaaggcgcttgaagaggaagtagttgaa
tgtccgtcaagggagctctgcattttgacaactttagctcgaaatgatccaccagctctt
gaggaagctttgaaaaggattaaagtcaccagggaaatggaattatctggttctgacagt
tcaaggcgcaccaactcaccttcctctgaggaatctttgaaacaccttttgtggctatct
gactcagaagcagtctatgaagctgctttaggactttatgatttgaatcttgcagctatg
gttgctttgaattcacagaaggatccaaaagaatttcttccgttcctgcagggacttgaa
cgcatgccttctgtcttaatgcagtataatattgatcttaaactgcaaagatatgaaaat
gctttgcggcatattatttcatccggagatgatttttttgaagatagcatgaggctcatc
aaaagtcatcctgaactttttcccctagcactaaaactggtaagtgaacctgttaaaaga
aggcaagttcttgaggcatggggggatcacttaacttctataaaatgctttgaagatgct
gctatgacttacttgcgttgttcctgtctggaaaagactctgaaagcttatcgagcttgc
agtaattggagtggagttctcacaattgctggtctgatgaaacttggaaaggaggaggtt
atgcagcttgcccaagaactctgcgaggaagtcaaggcactcggtaaacctggggatgct
gcgaaaattgcattggattattgtggtgatgtgaaggcatgtattgatcttttggtcaat
gcaagggagtgggatgaggctttgaggattgcattccttcataagagggatgacttaatc
tcagaagtgaaaactgcatctcttgagtgtgcctacatgctgctcaaggatttcatggag
gctctggaaaaagttgggaaataagtgacgcgctacctagctgttcgacagcgaaggtta
ttacttgcagcaaagcttaagtcagatgagcactcaagctggcagccctggtgaagagat
ggctttggtcgaacatttgaagggaatgtctttgactactggagctaagcatgagctcaa
atctcttctaatttccctcgtgatgctggggatggatgatatggctaggaaattgcagct
aggttgcgaaaactttcaagtatcccagatggctgcagtaaaattagccgatgatacgat
tttgacagatagcatggatgatgaggtctattctatgttgccttacattcataaagtgag
aaaagaa
