# Supplementary material for: Morphological and molecular evidence support the inclusion of Mycetia hainanensis in Mouretia (Rubiaceae)
Source: PhytoKeys. 2026 Feb 5;270:273–88. doi: 10.3897/phytokeys.270.180324 (PMC12902767; doi:10.3897/phytokeys.270.180324)
Supplement: Supplementary material 4 — Dataset of 315 nuclear genes used in this study [file phytokeys-270-273_article-180324__-s004.zip › Dataset 2/5335_filtered_aligned_trimmed.fasta]

>Rubia_peregrina_ERR5033650
???????????????????????????????????????????????????????gcaaa
tgaagattggaattgctacagttatgatcacagaaaattggatgaggccaagtgtgtgca
tcaagatcatgtttctgcagtaatggatatcgattactcaccaaccggcagggaattcgt
cactggatcttatgataggacagtgaggatattccagtacaatggcggtcatagtaggga
aatctatcatactaaaagaatgcaaagagtattctgtgtcaagtttagttgcgatgcaag
ctatgttatatcagggagcgacgacaccaaccttagactttggaaagcaaaggcatcaga
acaattgggagtg
>Theligonum_cynocrambe_ERR5033810
???????????????????????????????????????????????????????gcaaa
tgacgattgcaattgctacagttatgatctcagaaaattggatgaggccaagtgtgttca
tcaagatcatgtttctgcagtgtaa------gattactcaccaaccggcagggaatttgt
taccggatcttatgatagaacagtgaggatattccagtataatggcggacatagtaggga
aatctatcatactaaaagaatgcaaagggtattctgtgtgaagtatagttgcgatgcaag
ctatgttatttcagggagcgatgacaccaatctccgactttggaaagcaaaggcatctga
acaattgggagtg
>Anthospermum_thymoides_ERR9883532
aacaaaatcaaattccatatcatggaatcccatggagccaatgaatttcacagtggcaaa
tgaagattgcagttgctacagctatgatcttaggaaattggatgaagccaagtgtgtgca
tcaagatcatgtttctgcagttatggatattgattactcaccaaccggtagggaatttgt
tactggatcttacgatagaacagtaaggatattcaagtacaatggtggccatagtaggga
aatctatcatactaaaagaatgcaaagagtattctgtgtcaagttcagttgcgatgcaag
ctatgttatttcagggagtgatgataccaaccttcgactttggaaagcaaaggcatctga
acaaatgggagtt
>Argostemma_elatostemma_ERR9883520
gacaaaaacaaattccatatcgtggaatccgatggagcccatgaatttcacagctgcaaa
tgaagattgcaattgctacagctatgatgtcagaaaattagatgaggccaagtgtgtgca
tcaagatcatgtttctgcagttatggatattgattactcaccaactggtagggaatttgt
tactggatcttatgatagaacagtgaggatattccagtataatggcggccatagtaggga
aatctatcatactaaaagaatgcaaagagtattctgtgtgaagtttagttgcgacgcaag
ctatgttatttcagggagtgacgacacgaaccttcgactttggaaagcaaaggcatctga
gcaattaggagtg
>Chamaepentas_hindsioides_ERR9883496
gacaaaaacaaattccatatcgtggaacccaatggagccaatgaatttcactgctgcaaa
tgaagattgcaattgctacagctttgatgtcagaaaattagatgaggccaagtgtgtgca
tcaagatcatgtttctgcagttatggacattgattactcaccaaccggtcgggaatttgt
gactggatcttacgatagaacagtaaggatattccagtataatggtggccatagtaggga
aatctatcacactaaaagaatgcaaagagtattctgtgtcaagttcagttccgatgcaag
ctacgtcatttcaggcagtgacgacaccaacctccgactttggaaagcaaaggcatccga
acaattgggagtt
>Coccocypselum_condalia_ERR9883533
tacaaaaacaaattccatatcgtggaatcctatggagccaatgaattttacagctgccaa
tgaagattgcaattgttacagctatgacgtcagaaaattggatgaggccaagtgtgtaca
tcaagatcatgtttctgcagttatggatattgattactcaccaaccggtcgggaatttgt
aactggatcttatgatagaactgtccggatattccagtataatggtggccacagcaggga
aatctatcacacgaaaagaatgcaaagggtattctgtgtaaagtttagttgcgatgcaag
ctat????????????????????????????????????????????????????????
?????????????
>Cruckshanksia_pumila_ERR9883536
gacgaaaacaaattccatagcgtggaatccaatggagccgatgaattttacagctgcaaa
tgaagattgcaattgttacagctacgatgtaagaaaattaaacgaggccaagtgtgtgca
tcaagatcacgtttccgcagttatggatattgattactcaccaacgggtcgggaatttgt
aaccggatcttacgatagaactgtgaggatcttccaatataatggtggccatagcaggga
aatctaccatactaaaagaatgcaaagggtattttgtgtcaagttcacttgtgatgcaag
ctacgtcatttcagggagtgacgatactaaccttcggctttggaaagcaaaggcatctga
gcaattgggagtg
>Cyanoneuron_cyaneum_ERR9883481
aactaaaacaaattccatatcgtggaatccaatggagccaatgaatttcacagctgcaaa
tgaagattgcaattgctacagctatgatgtcagaaaattggatgaggccaagtgtgtgca
tcaagatcatgtttctgcagttatggatatagattactcaccaaccggtagggaatttgt
tactggatcttatgatagaacagtgaggatattccagtataatggcggccatagtaggga
aatctatcatactaaaagaatgcaaagagtattctgtgtcaagtttagttgcgatgcaag
ctatgttatctcagggagtgacgacaccaaccttcggatttggaaagcaaaggcatctga
acaattgggagtt
>Danais_nigra_ERR9883478
aacaaaaacaaattccatatcgtggaatccaatggagccaatgaatttcacagctgcaaa
tgaagattgcaattgctacagctatgatgtcagaaaattggatgaggccaagtgtgtgca
tcaagatcatgtttctgcagttatggatattgattactcaccaaccggtagggaatttgt
aaccggatcttatgatagaacagtgaggatatttcagtataatggtggccatagtaggga
aatctatcatactaaaagaatgcaaagggtattctgtgtcaagttcagttgcgatgcaag
ctatgttatttcagggagtgacgacaccaaccttcgactttggaaagcaaaggcatctga
acaattgggagtt
>Dunnia_sinensis_ERR9883505
aacaaaaacaaattccatatcgtggaatccaatggagccaatgaatttcacagccgcaaa
tgaagattgcaattgctacagctatgacgtcagaaaattggatgaggccaagtgtgtgca
tcaagatcatgtttctgcagttatggatattgattactcaccaaccggtagggaatttgt
taccggatcttatgatagaacagtgaggatattccagtataatggtggccatagtaggga
aatctatcatactaaaagaatgcaaagagtattctgtgtcaagtttagttgcgatgcgag
ctatgttatttcagggagtgatgacaccaaccttcgactttggaaagcaaaggcatctga
acaattgggagtt
>Mouretia_larsenii_ERR9883550
gacaaaaacaaattccatatcgtggaatccgatggagcccatgaatttcacagctgcaaa
tgaagattgcaattgctacagctatgacgtgagaaaattggatgaggccaagtgtgtgca
tcaagatcatgtttctgcagttatggatattgattactcaccaactggtagggaatttgt
taccggatcttatgatagaacagtgaggatattccagtataatggcggccatagtaggga
aatctatcatactaaaagaatgcaaagagtattctgtgtgaagtttagttgcgacgcaag
ctatgttatttcagggagtgacgacacgaatcttcgactttggaaagcaaaggcatctga
gcaattaggagta
>Mycetia_bracteata_ERR9883494
gacaaaaacaaattccatatcatggaatccgatggagcccatgaatttcacagctgcaaa
tgaagattgcaattgctacagctatgatgtcagaaaattggatgaggccaagtgtgtgca
tcaagatcatgtttctgcagttatggatattgattactcaccaactggtagggaatttgt
taccggatcttatgatagaacagtgaggatattccagtataatggcggccatagtaggga
aatctatcatactaaaagaatgcaaagagtattctgtgtgaagtttagttgcgatgcaag
ctatgttatttcagggagtgacgacacgaatcttcgactttggaaagcaaaggcatctga
gcaattaggagtg
>Mycetia_hainanensis_H401
gacaaaaacaaattccatatcgtggaatccgatggagcccatgaatttcacagctgcaaa
tgaagattgcaattgctacagctatgatgtcagaaaattggatgaggccaagtgtgtgca
tcaagatcatgtttctgctgttatggatattgattattcaccgactggtagggaatttgt
taccggatcttatgatagaacggtgaggatattccagtataatggtggccatagtaggga
aatctatcatactaaaagaatgcaaagagtattctgtgtgaagtttagttgcgacgcaag
ctatgttatttcagggagtgacgacacgaatcttcgactttggaaagcaaaggcgtctga
gcaattaggagtg
>Neohymenopogon_parasiticus_ERR9883558
gacaaaaacaaattccatatcgtggaatccgatggagcccatgaatttcacagctgcaaa
tgaagattgcaattgctacagctacgatgtcagaaaattggatgaggccaagtgtgtgca
tcaggatcatgtttctgcagttatggatattgattactcaccaactggtagggaatttgt
taccggatcttatgatagaacagtgaggatattccagtataatggcggccatagtaggga
aatctatcatactaaaagaatgcaaagagtattctgtgtgaagtttagttgcgatgcaag
ctatgttatttcagggagtgacgacacgaatcttcgactttggaaagcaaaggcatctga
gcaa?????????
>Oldenlandia_herbacea_ERR9883552
tatggccaaacatcccaatcacttgaaagggattttttcaggctctgccgacggagcaaa
tgaagattgcaaatgctatagctttgatatcagaaagctcaatgaggctaaatgtgtgca
tcaagaccatgtttctgcagtcatggatattgattactcaccaaccggaagggaatttgt
gacgggatcttatgatagaacagtgaggatcttccagtataatggtggccatagtagaga
aatttaccatactaaaagaatgcaaagagtattctgtgtcaaattcagctgcgatgggag
ctacgttatttcagggagtgacgacaccaaccttcgactttggaaagcaaaggcatctga
acaattgggagtg
>Paederia_ciliata_ERR9883513
gacaaaaacaaattccatatcctggaatccaatggaacccatgaatttcacagctgcaaa
taaagattgcaattgctacagctatgatgtcagaaaaatggatgaggctaagtgtgtgca
tcaagatcatgtttctgcagttatggatattgactactcgccaaccggtagagaattcgt
tactggatcttatgatagaacagtgaggatattccagtataatggtggccatagcaggga
agtccatcatactaaaagaatgcaaagagtattctgtgtcaagtttagttgtgatgcaag
ctatgttatttctggaagtgacgatgccaaccttcgactttggaaagcaaaggcatttga
acaattgggagtg
>Plocama_tinctoria_ERR9883529
gacaaaaacaaattccatatcgtggaatccaatggagccaatgaatttcacatctgcaaa
tgaagattgcaattgctacagctatgatctaagaaaattggatgaggccaagtgtgtgca
tcaagatcatgtttctgcagttatggatattgattactccccaaccggcagggaatttgt
tactggctcttatgatagaacagtgaggatattccagtataatggtggccatagtaggga
aatctatcataccaaaagaatgcaaagagtattcggtgtcaaatttagttgcgatgcaag
ctatgttatttcagggagcgacgacaccaaccttcgactttggaaagcaaaggcatctga
acaattgggagtg
