# Supplementary material for: Morphological and molecular evidence support the inclusion of Mycetia hainanensis in Mouretia (Rubiaceae)
Source: PhytoKeys. 2026 Feb 5;270:273–88. doi: 10.3897/phytokeys.270.180324 (PMC12902767; doi:10.3897/phytokeys.270.180324)
Supplement: Supplementary material 4 — Dataset of 315 nuclear genes used in this study [file phytokeys-270-273_article-180324__-s004.zip › Dataset 2/5343_filtered_aligned_trimmed.fasta]

>Rubia_peregrina_ERR5033650
aatcctactcatagtaagagtactggtctgccacgaaagagattttatcgtgcgcgggcg
cacagtaatccacttagtgattcccattttccggttcctacagccccttctgagtttgac
tatgctactcattgtcctcagattttccccagttcaaaaaagatcgagcctcagaaaaag
attgaatttgcagatatcggttgtggtttcggaggcctgttaatcagtcttgcgactcat
tttcctgaaacccttatgattgggatggaattgagggataaggtgacagagtatgtgaag
gaaaggatactagctttaagaactggtaaccccggtcagtaccagaatatatcggttgta
cggactaattctatgaagtacattcccaattactttgacaagggacagcttaagaagatg
tttttcctgttcccggaccctcacttcaaagaaaagaatcatcgtcgtcgtgtgatcagc
gcacatttactggacgagtatgcttatgctcttgcagttggcgggattatatacacagtc
acagatgtggaggaacttggggagtggatgaaatcttgtttggtgagtcatccattgttt
gaatctttgacattgcaagaattagaagatgatcctgttgtgaagctattgacgtctacc
actgaagaaggccagaaggtcgcacga?????????????????????????????????
??????
>Theligonum_cynocrambe_ERR5033810
aattctacccatagtaagagtactgggctgccacgaaagagattttatcgtgcgagggca
cacagtaatccactaagtgattcccattttcctgttccaacatccccttctgagtttgat
tatgccaatcattttcctcagatttttcctcagtccagtgaagttatctgttcaaaaaag
attgagtttgctgacataggttgtggttttggaggccttttaattagccttgcggcgctt
ttccctgaaacacttatgattgggatggaattgagggataaggtgacagagtatgttaag
gaaaggatattagcattaagaactggtaatcctggtcagtaccagaatatttcagtagtt
cggactaattctatgaagtacattcccaattactttgagaaaggacagcttaaaaagatg
tttttcctgttcccggaccctcactttaaagaaaagaatcatcggcggcgtgtgataagc
acacatttgctggatgagtatgcttatgctcttgcagttggcgggattatatacacaatt
acagatgtggaagaactgggggagtggatgaaatcctgtttgcagagtcatccaatgttt
gaagctcttacctcagaaaaattagaagatgatccagttgtgaagttattgatttctgct
actgaggaaggccagaaggttgctcgaaatggtggacaaacataccaagcagtctatagg
cgcata
>Anthospermum_thymoides_ERR9883532
aatcccacccatagtaagagtactgggctgccacggaagcgattttatcgtgcaagagcc
cacagtaatcctctaagtgattcctattttcctgttccgatagccccttctcagtttgaa
tatgccagccattatcctcagattttttcacagtctactgaaattatgtcttcgaaaaag
attgagtttgcagatataggttgtggttttggaggccttttaattagccttgcgacactt
tttcctgaatcccttatgattgggatggaattgagggataaggtgacagagtatgtcaag
gaaaggatattggcattgagaactggtaatcctggtcagtaccagaatatttcggtagtt
aggactaattctatgaagtacattccaaattactttgaaaagggacagcttaaaaagatg
ttttttctgtttcccgacccccatttcaaagaaaagaatcatcgccgccgtgtgatcagt
acgtatttgctggatgagtatgcttatgctcttgcagttggtgggattatatacacgatt
acagacgtggaagaactaggggagtggatgaaatcttgtttagagagtcatcccatgttt
gaagctcttacattgcaagaattgaatgatgatccagtggtaaagctattgactagtgct
accgaggagggacaaaaggtcgcacgaaatggtgggcaaacataccaagcagtttatagg
cgcata
>Argostemma_elatostemma_ERR9883520
????????????????????????????????????????????????????????????
????????????????????????????????????????????????????????????
????????????????????????????????????????????????????????????
????????????????????????????????????????????????????????????
????????????cttatgattggaatggaattgagggataaggtgacagagtatgtgaag
gaaaggatattggcgttgagaaccagtaatcttggtcattaccaaaatatttcggtagta
cggactaattccatgaagtacattcccaattactttgagaagggacagctcaagaaaatg
tttttcctgttcccagacccccactttaaagaaaagaatcatcggcgccgtgtgatcagt
gcgcatttgctagacgagtatgcttatgctcttgcagttggtgggattatatacacaatt
acagatgtggaagaactaggggaatggatgaaatcttgtttgcagagtcatccgatgttt
gaagctcttacgttgcaagagttagaagatgatccggttgtgaagctattaacaaatgct
actgaggaaggccagaaggttgcacgaaatggtggacaaacataccgagcagtttatagg
cgcgta
>Chamaepentas_hindsioides_ERR9883496
????????????????????????????????????????????????????????????
????????????????????????????????????????????????????????????
????????????????????????????????????????????????????????????
????????????????????????????????????????????????????????????
????????????cttatgattgggatggaactgagggataaggtcacagagtatgtcaag
gaaaggatattggcattgaggactggtaatcctggtcagtaccagaatatttctgtagtt
cggactaattctatgaagtacattccgaattactttgagaagggacagcttaaaaagatg
tttttcctgttcccggacccccacttcaaagaaaagaatcatcgccgccgtgtgatcagc
acacatttgctggatgaatatgcttatgctcttgcagttggtgggattatatatactatt
acagatgttgaagaactaggggagtggatgaaatcttgtttggagagtcatccaatgtat
gaatctcttacattgcaagaattacaagatgatccagttgtaaagctattgactactgct
actgaggaagggcaaaaggttgcacgaaatggtgggcaaacatatcaagcagtttatcgg
cgcata
>Clarkella_nana_ERR9883563
????????????????????????????????????????????????????????????
????????????????????????????????????????????????????????????
???????????????????????????????????????????????????tcccaaaag
attgagtttgcagacataggttgtggtttcggaggccttttaattagcctttcgacgctt
ttccccaaaacccttatgattgggatggaattgagggataaggtgacagagtatgtgaag
gaaaggatattggcattgagaaccggtaatcccggtcagtaccagaatatttcggtggtt
cggactaattctatgaagttcattcctaattactttgagaagggacagctcaagaaaatg
tttttcctgttcccagaccctcactttaaagaaaagaatcatcggcgccgcgtgatcagt
gcgcatttgctggatgagtatgcttatgcacttgcagttggtgggattatatacacaatt
acagatgtggaagaactaggggagtggatgacatcttgcttggagagtcatccgatgttt
gaagctctaacgttgcaagagttagaagatgatccggttgtgaag???????????????
????????????????????????????????????????????????????????????
??????
>Coccocypselum_condalia_ERR9883533
????????????????????????????????????????????????????????????
????????????????????????????????????????????????????????????
????????????????????????????????????????????????ggttcgaaaaag
attgagtttgcagacatagggtgtggttttggagggcttttaataagcctttctacgctt
tttccagaaactcttatgattgggatggaattgagggataaggtaacagagtatgttaag
gaaaggatattggcgttaagaactggtaatcctggccaataccagaatgtttcggtagtt
cgtactaactctatgaagtacattcccaattactttgagaagggacaacttaagaagatg
tttttcctgttcccggacccccactttaaagaaaagaatcatcgtcgtcgtgtgatcagc
acacatttattagatgagtatgcttatgctcttgcagttggtgggattatatacacaatc
acagatgtggaagaactaggggagtggatgaagtcttgtttggagagtcatccaatgttt
gaagctcttacattacaagaactagaagatgatcctgttgtaaagctattgactactgct
actgaggaaggacagaaggtggcacgaaacggtgggcaaacataccaagcagtttttagg
cgcata
>Cruckshanksia_pumila_ERR9883536
????????????????????????????????????????????????????????????
????????????????????????????????????????????????????????????
????????????????????????????????????????????????????????????
????????????????????????????????????????????????????????????
????????????cttatgattgggatggaattgagggataaggtgacagaatatgttaaa
gaaaggatattggcgctaagaactggtaatcctggccaataccagaatatttcggtagtt
cgtactaactctatgaagtacatccccaattactttgagaagggacagcttaagaagatg
tttttcctgttcccggaccctcactttaaagaaaagaatcatcgccgtcgtgtgatcagc
acacatttattagatgagtatgcttatgcgcttgcagttggtgggattatttacacaatt
acagatgtggaagaactaggggagtggatgaaatcttgtttgaagagtcatccaatgttt
gaagctcttacattgcaagaattagaagatgatcctgttgtcaagctattgacttctgct
actgaggaaggacagaaggtggcacgaaacggtggggaaacataccaagcagtttttagg
cgc???
>Cyanoneuron_cyaneum_ERR9883481
????????????????????????????????????????????????????????????
????????????ctaagtgattcccattttcctgttcctacagccccttctcagtttgat
tatgccagtcattatcctcaaatttttccgcagaccattgaagttaactgttcgaaaaag
attgagtttgcagacataggttgtggttttggaggccttttaattagcctttcgacactt
tttcctgaaacccttatgattgggatggaattgagggataaggtgacagagtatgttaag
gaaaggatattggcattgagaactggtaatcctggtcagtaccagaatatttcggtagtt
cggacaaattctatgaagttcattcccaattactttgagaagggacagcttacaaaaatg
tttttcctgttcccggacccccactttaaggaaaagaatcatcgtcgccgtgtaatcagc
acacatttgttggatgagtatgcttatgctcttgcagttggtgggattatatacacaatt
acagatgtggaagaactgggggaatggatgaaatcttgtttggagagtcatccaatgttg
gaagcccttacattgcaagaattagaagatgatccggttgtgaagctattgactactgcc
actgaggaaggccagaaggtcgcacgaaatggtggacaaacataccaagccgtttatagg
cgcata
>Danais_nigra_ERR9883478
????????????????????????????????????????????????????????????
????????????????????????????????????????????????????????????
????????????????????????????????????????????????????????????
????????????????????????????????????????????????????????????
????????????cttatgatagggatggaattgagggataaggtgacagagtatgtcaag
gaaaggatattggcattgagaactggtaatcctggtcagtaccagaatatttcggtagtt
aggactaattctatgaagtacattccgaattactttgaaaagaaacagcttaaaaagatg
tttttcctgttcccggacccccactttaaagaaaagaatcatcgccgccgtgtgatcagc
acacatttgctggatgagtatgcttatgctcttgcagttggtgggattatatatacaatt
acagaaatggaagaactaggggagtggatgaaatcttgtttggagagtcatccaaagttt
gaagctcttacattgcaagaattagaagatgatccggttgtaaagctattgactacggct
actgaggaaggacaaaaggtcgcacgaaatggtgggcaaacataccacgcagtttatagg
cgcata
>Dunnia_sinensis_ERR9883505
aattctacccttagtaagagaactgggctgccacgaaagagattttatcgtgcaagggca
cacagtaatccactaagtgattcacattttcctgttcctacagccccttctcagtttgat
tatgctagtcattatcctcaaatttttccgcagtccactgaagttaactgttcgaaaaag
attgagtttgcagacataggttgtggttttggaggccttttaattagcctttcgacactt
tttccagaaacccttatgattgggatggaattgagggataaggtaacagagtatgttaag
gaaaggatattggctttgagaagtagtaatcctggtcagtaccagaatatttcggtagtt
cggactaattctatgaagtacattcccaattactttgagaagggacagcttaaaaaaatg
tttttcctgttcccagacccccactttaaagaaaagaatcatcggcgccgtgtgatcagc
acacatttgctggatgagtatgcttatgctctagcagttggtgggattatatacacaatt
acagatgtggaagaactgggggaatggatgaaatcttgcttggagagtcatccaatgttt
gaagcacttacattgcaagaattagaaggtgatccggtagtgaagctattgactactgct
actgaggaaggccagaaggtcgcacgaaatggcggacaaacataccaagcagttcatagg
cgcatc
>Mouretia_larsenii_ERR9883550
????????????????????????????????????????????????????????????
????????????????????????????????????????????????????????????
????????????????????????????????????????????????????????????
????????????????????????????????????????????????????????????
??????gaaacccttatgattgggatggaattgagggataaggtgacagagtatgtgaag
gaaaggatattagcgttgagaaccggtaatcccggtcagtaccagaatatttcggtagtt
cggactaattctatgaagtacattcccaattactttgagaagggacagctcaagaaaatg
tttttcctgttcccagacccccacttcaaagaaaagaatcatcggcgccgtgtgatcagc
gcgcatttgctggatgagtatgcttatgctctcgcagttggtgggattatatacacgatt
acagatgtggaagaactaggggagtggatgaaatcttgcttggagagtcatccgatgttt
gaagctcttacgttgaaagagttagaagatgatccggttgtgaagctattgacctctgct
actgaggaaggccagaaggtcgcacgcaatggtggacaaaca??????????????????
??????
>Mycetia_bracteata_ERR9883494
????????????????????????????????????????????????????????????
????????????????????????????????????????????????????????????
????????????????????????????????????????????????????????????
????????????????????????????????????????????????????????????
????????????cttatgattgggatggaattgagggataaggtgaccgagtatgtgaag
gaaaggatattggcattgagaaccggtaatcccggtgagtaccagaatatttcggtagtt
cggactaattctatgaagtacattcccaattattttgagaagggacagctcaagaaaatg
tttttcctgttcccagacccccactttaaggaaaagaatcatcggcgccgtgtgatcagc
gcgcatttgctagacgagtatgcttatgctcttgcagttggtgggattatatacacaatt
acagatgtggaagaactaggggagtggatgaaatcttgcttggagagtcatccgatgttt
gaaggtcttacgttgcaagagttagaagatgatccggttgtgaagctattgacttttgct
actgaggaaggccagaaggtcgcacgaaatggtggacaaacataccgagcagtttatagg
cgcgta
>Mycetia_hainanensis_H401
aaccctacccacagtaagagtactgggctgccaagaaagagattttatcgggccagggca
cacaccaatccactaagtgattcgcattttcctgttcctacagccccttctcagtttgat
tatgccagtcattatcctc---------------------------------------ag
atagagtttgcagacataggttgtggttttggaggccttctaattagcctttcgacgctt
ttccccgaaacccttatgattgggatggaattgagggataaggtgacagagtatgtgaag
gaaagaatattagcgttgagaaccggtaatcccggtcagtaccagaatatttcggtagtt
cggactaattctatgaagttcattcccaattactttgagaagggacagctcaagaaaatg
tttttcctgttcccagacccccactttaaagaaaagaatcatcggcgccgtgtgattagc
gcgcatttgctggatgagtatgcttatgctatcacatttggtgggattatatacacaatt
acagatgtggaagaactaggggagtggatgaaatcttgcttggagagtcatccaatgttt
gaagctcttacgttgcaagagttggaagatgatccggttgtgcagctattgacttctgct
actgaggaaggccagaaggtcgcacgaaatggtggacaaacataccgagcagtttatagg
cgcgta
>Neohymenopogon_parasiticus_ERR9883558
????????????????????????????????????????????????????????????
????????????????????????????????????????????????????????????
????????????????????????????????????????????????????????????
????????????????????????????????????????????????????????????
????????????cttatgattgggatggaattgagggataaggtgacagagtatgtgaag
gaaaggatattggcattgagaactggtaatcccggtcagtaccagaatatttcggtagtt
cggactaattccatgaagtacattcccaattactttgagaagggacagctcaagaaaatg
tttttcctgttcccagacccccactttaaagaaaagaatcatcggcgccgtgtgatcagt
gtgcatttgctagacgagtatgcttatgctcttgcggttggtgggattatatacacaatt
acagatgtggaagaactaggggagtggatgaaatcttgcttggagagtcatccgatgttt
gaagctcttacgttgcaagaattagaagatgatccggttgtgaagctattgacttctgct
actgaggaagggcagaaggtcgcacgaaatggtggacaaacataccgagcagtttatagg
cgcgta
>Oldenlandia_herbacea_ERR9883552
????????????????????????????????????????????????????????????
????????????????????????????????????????????????????????????
????????????????????????????????????????????????????????????
????????????????????????????????????????????????????????????
????????????cttatgattggtatggaattgagggataaggtgactgagtatgtcaag
gaaaggatattggctttgcgaactggcaatcctggtcagtaccaaaatatttcagtagtc
cggactaattcaatgaagtacattccaaattactttgaaaaggggcaacttaaaaagatg
tttttcctgttcccggaccctcacttcaaagaaaagaatcatcgtcgccgtgtgatcagc
ccatatttgttggacgagtatgcttttgcacttgcagttggtgggattatatatacaatt
acagatgtggaagaactgggcgagtggatgaaatcttgcttggagagtcatccgatgttt
gaagctctcacctcacaagaattagaggccgaccctgttgtgaagctactgactactgct
acggaggaaggacaaaaggtcgcacgaaatgggggcaaaacatacctagcagtttttagg
cgcata
>Paederia_ciliata_ERR9883513
????????????agcaagagtactggactgccacgaaagagattctatcgtgcaagggca
cacagtaatcccctaagtgattctcactttcctgttccaacttccccatctcagtttgat
tatgccagccattatcctcagattttcccgcagtcca------------gttcaaaacag
attgagtttgcagacataggttgtggtttcgggggccttttgatcagcctttcaacactt
tttcctgaaacccttatgattgggatggaattgagggataaggtgacagagtatgttaag
gaaaggatattagcactgagaagtggtaatcctggccaataccagaacatttctgtagtt
cggactaattctatgaagtacattcccaattactttgagaagggacagctgaaaaaaatg
ttttttctgtttccggacccccacttcaaagaaaaaaatcatcgccgccgtgtgatcagc
acacatttgctggatgagtatgcttatgctcttgcaagtggggggattatatacactatt
actgatgtggaagaactgggggagtggatgaaatcttgtttggagagtcatccaatgttt
gaaactcttactttgcaagaattagaagatgatcctgtcgtgaagctattgactagtgct
actgaggaaggacagaaggttgcacgaaatggcggacagacatatcaagcagtttatagg
cgt???
>Plocama_tinctoria_ERR9883529
????????????????????????????????????????????????????????????
????????????????????????????????????????????????????????????
????????????????????????????????????????????????????????????
????????????????????????????????????????????????????????????
????????????cttatgattgggatggaattgagggataaggtgacagagtatgttaag
gaaagaatattagcattaagaacagctaatcctggtcagtaccagaatgtttcagtggtt
cggactaattctatgaagtacattccaaattactttgaaaagggacagcttaaaaagatg
ttttttctgttcccagaccctcacttcaaagaaaagaatcatcgccggcgtgtgatcagc
acacatttgctggacgagtatgcttatgctcttgcagttggtgggattatatacacaatt
acagatgtggaagaactgggggagtggatgaaatcttgtttggagagtcatccgatgttt
gaaactcttacatcgcaagaattagacaatgatccagtcgtgaagctattgacttctgct
actgaggaagcccagaaggtggcacgaaatggtggacaaacataccaagcagtttatagg
cgc???
