# Supplementary material for: Morphological and molecular evidence support the inclusion of Mycetia hainanensis in Mouretia (Rubiaceae)
Source: PhytoKeys. 2026 Feb 5;270:273–88. doi: 10.3897/phytokeys.270.180324 (PMC12902767; doi:10.3897/phytokeys.270.180324)
Supplement: Supplementary material 4 — Dataset of 315 nuclear genes used in this study [file phytokeys-270-273_article-180324__-s004.zip › Dataset 2/5347_filtered_aligned_trimmed.fasta]

>Rubia_peregrina_ERR5033650
ggtgcattggacagtcctttaatgcaagaagaaatgaccggtcggcagatgtttgtatac
caagcaaaacagatgggtaggaggagttggggttcctgcaaggcctttgcacttatgggt
cttgttttctctgcctctgaatgt????????????
>Theligonum_cynocrambe_ERR5033810
ggtgcactggacaatcctttaatgcaagaagaaatgagtggtcggcagcagtttatatac
caagcaaaacagatgggtaggaggagctggggatcctgcaaggcctttgctgttatgggt
cttgttttctctgcctctgagtgtgttgttgagcag
>Anthospermum_thymoides_ERR9883532
ggtgcactcgacaatcctttaatgcaagatgaaatgaccggccgacagcaatttatgtac
caagtaaagcagatgggcaggaggagttggagttcatgcaaagcctttgctcttatgggt
ttggtattttcaactgctgaatgtgtggtcgagaag
>Argostemma_elatostemma_ERR9883520
ggtgcactggacaatcccttaatgcaagaagaaatgacgggtcgacagctgtttgtgtac
caagcaaaacagatgggtaggaggagctggagttcttgcaaggcctttgctcttatgggt
ttcgttttctctgcctctgaatgtgttgttgagaag
>Chamaepentas_hindsioides_ERR9883496
ggtgcacttgacaatcctttaatgcaagaagaaatgaccggcaggcagatgtttatgtac
caagcaaagcagatgggtaggaggagttggagttcgtgcaaagcctttgctcttatgggt
ttgattttttcaacagctgaatgtgttgttgagaag
>Clarkella_nana_ERR9883563
ggtgctctggacaatcctttaatgcaagaagaaatgacgggtcggcagctgtttgtgtac
caagcaaaacagatgggtaggaggagctggagttcttgcaaggcctttgctcttatgggt
tttgttttttctgcctctgcatgtgttgttgagaag
>Coccocypselum_condalia_ERR9883533
ggtgcacttgacaatcctttaatggaagaagaaatgactggtcggcagaagtttgtgtac
caagcaaagcagatgggtaggaggagctggagttcatgcaaggcctttgctcttatgggt
tttgttttttcggctgctgaatgtgttgttgagaag
>Cruckshanksia_pumila_ERR9883536
ggtgcacttgacaatcccataatgcaagaagaaatgactggtaggcagatgtttgtgtac
caagcaaagcagatgggcaggaggagctggagttcgtgcaaggcctttgctcttatgggt
tttgttttttcagctgctgaatgtgttgttgagaag
>Cyanoneuron_cyaneum_ERR9883481
ggtgcactggacaatcctttaatgcaagaagaaatgaccggccggcagctgtttatatac
caagcaaagcagatgggtaggaggagttggagttcgtgcaaagcctttgctcttatgggt
ttgattttttcaactgctgaatgcgttgtagagaag
>Danais_nigra_ERR9883478
ggtgcacttgacaatcctttaatgcaagaagaaatgaccggccggcagctgtttatttac
caagcaaagcagatgggtaggaggagttggagttcatgcaaagcctttgcccttatgggt
ttggttttttcaactgctgaatgtattgttgagaag
>Dunnia_sinensis_ERR9883505
ggtgcacttgacaatcctttaatgcaagaagaaatgaccggccggcaactctttatgtac
caagcaaagcagatgggtaggaggagttggagttcgtgcaaagcctttgctcttatgggt
ttgattttttcaactgcggaatgtgttgttgagaag
>Mouretia_larsenii_ERR9883550
ggtgcactggacaatcctttaatgcaagaagaaatgacgggtcgacagctgtttgtgtac
caagcaaaacagatgggtaggaggagctggggttcttgcaaggcctttgctcttatgggt
ttcgttttctctgcctctgaatgtgttgttgagaag
>Mycetia_bracteata_ERR9883494
ggtgcactggacaatcctttaatgcaagaagaaatgacgggtcgacagctgtttgtgtac
caagcaaaacagatgggtaggaggagctggagttcttgcaaggcctttgctcttatgggt
tttgttttctctgcctctgaatgtgttgttgagaag
>Neohymenopogon_parasiticus_ERR9883558
ggtgcactggacaatcctttaatgcaagaagaaatgacgggtcgacagctgtttgtgtac
caagcaaaacagatgggtaggaggagctggagttcttgcaaggcctttgctcttatgggt
ttcgttttctctgcctctgaatgtgttgttgagaag
>Oldenlandia_herbacea_ERR9883552
ggtgctcttgataatcctataatgcaagaagaaatgactggccgacagcaattaatctac
caagcaaagcagatggggagaaggagttggagttcgtgcaaagcctttgctgttatgggt
ttagttttctctgctgctgaatgtgttgttgagaag
>Paederia_ciliata_ERR9883513
ggtgcactggacaatcctttaatgcaagaagaaatgactggtcgacagctgtttatgtac
caagcaaagcagatgggtcggaggagcttgagttcatgcaaggcctttgctcttatgggt
tttattttctctgcctccgagtgtgtagttgagaag
>Plocama_tinctoria_ERR9883529
ggtgcactggacaatcctttaatgcaagaagaaatgactggtcggcagctgtttgtatac
caagcaaaacagatgggtaggaggagcttgaattcctgcaaggcctttgctgttatgggt
tttgttttctctgcctctgagtgtgtaattgagaag
