# Supplementary material for: Morphological and molecular evidence support the inclusion of Mycetia hainanensis in Mouretia (Rubiaceae)
Source: PhytoKeys. 2026 Feb 5;270:273–88. doi: 10.3897/phytokeys.270.180324 (PMC12902767; doi:10.3897/phytokeys.270.180324)
Supplement: Supplementary material 4 — Dataset of 315 nuclear genes used in this study [file phytokeys-270-273_article-180324__-s004.zip › Dataset 2/5355_filtered_aligned_trimmed.fasta]

>Rubia_peregrina_ERR5033650
ggggatttggctgaagatgggacagcttatgtgagtttggaaccttgcaatcatttcgga
agaaccccaccgtgcacggaggccttgatcaaagccagagtgaaaaaggtggtggtggga
atggtggatccaaatccgatcgtggcttcaaagggtgttgataaactaagaaatgcagga
attgaagtgaccgtgggtgttgaggaagatttgtgtaagaggcttaacgaggcttatatc
caccagatgctaactgggaagccatttgttacg
>Theligonum_cynocrambe_ERR5033810
gggaatttggctgagaatgggacagcttatgtgagcttggaaccttgcaatcattttggg
agaaccccaccatgcacggaggctttgatcaaagctggagtgaaaaaggtagtggttggg
atggtggatcctaatccaattgtggcttcgaaaggtattgatagactaagaaatgcagga
attgaagtgaccgtgggcgttgaagaagaattgtgtaagaggctcaatgaagcttttgtc
aaccaaatgctgacagggaatcccttcgtcaca
>Anthospermum_thymoides_ERR9883532
gggaatttggccgaggatgggactgcttatgtgagcttggaaccttgtaatcactttggg
agaaccccgccgtgcacagaagccttaatcaaagccagagtgaaaaaagtagtagttggc
atggtggatccaaatccaattgtggcttcaaaaggtgttgataaattaagaaatgcagga
atcgaagtgatctttggtgttgaagaggagttgtgtcagaagcttaatgaagcttatatc
caccaaatgcttacagggaaaccctttgttaca
>Argostemma_elatostemma_ERR9883520
gggaatttggctgaggatgggacagcttatgtgagcttggaaccttgtaatcatttcggg
agaaccccaccatgcacggaagcattgatcagagccggagtgaaaaaggtagtggttggg
atggtggatccaaatccaattgtggcttcaaaaggtgttgataaactacgaaatgcagga
attgaagtgatcgtgggtgttgaggaggaattgtgtaagaggcttaatgaaccttatatc
caccaaatgctaacagggaagccctttgttaca
>Chamaepentas_hindsioides_ERR9883496
gggaatttggccgaggatgggacggcttatgtgagtttggaaccttgtaatcattttggg
agaaccccgccatgcacagaagccttgatcaaagccagagtgaaaaaggtagttgttggg
atggttgacccaaatccgattgtggcttcaaaaggtgttgataaactacgaaatgctgga
attgaggtggttgtaggtgttgaggaagaattgtgtaagaagcttaatgaagcttatatc
caccaaatgctaacagggaagccctttgttaca
>Clarkella_nana_ERR9883563
gggaatttggctgaggatgggacagcttatgtaagcttggaaccttgcaatcattttggg
agaactccaccatgcacggaagccttgatcaaagccggagtgaaaaaggtagtggttggg
atggtggatccgaatccaattgtggcttcaaaaggtgttgataaactacgaaatgcagga
attgaagtgatcgtgggtgttgaggaggaattgtgtaagaggcttaatgaagcttatatc
caccaaatgctaacagggaagccctttattaca
>Coccocypselum_condalia_ERR9883533
ggaaatttggctgaaggtgggacagcatatgtgagcttggaaccttgtaatcattttggg
aggaccccaccatgcactgaagccttgatcaaagccaaagtaaaaaaggtagtggttggg
atggtagacccaaatccgattgtggcttcaaaaggtcttgatagactacgagatgcagga
attgaagtgattgcaggtgttgaggaggaattgtgtaagaagcttaccgaagcttatacc
catcaaatgctgacagggaagccctttgttaca
>Cruckshanksia_pumila_ERR9883536
ggtgatttggctgaggatgggacagcatatgtgagcttggaaccttgtaatcattatgga
agaaccccaccatgcactgaagctttgatcaaagccaaagtgaaaaaggtagtggttggg
atggtagaccccaatccgattgtgtcttcaacgggtcttgatagactacgagatgctgga
atcgaagtgattacaggtgttgaggaggaattgtgtaagaagcttaacgaagcttatatc
caccgaatgctgacaggcaagccctttgttaca
>Cyanoneuron_cyaneum_ERR9883481
gggaatttggctgaggatgggacagcttatgtgagcttagaaccttgtaatcattttggg
agaaccccaccatgcacggaagccttgatcaaagccagagtgaaaaaggtagtagttggg
atggtggacccaaatccgattgtggcttcaaaaggtgttgataaactacgagatgcggga
attgaagtgatcgtgggtgttgaggaggaattgtgtaagaagcttaatgaagcttatatc
caccgaatgctaacagggaagccctttgttacg
>Danais_nigra_ERR9883478
ggaaatttggctgaggatgggacagcttatgtgagcttggaaccttgtaatcattttggg
agaaccccaccatgcacagaagccttgatcaaatccagagtgaaaaaggtagtggttggg
atggtggacccaaatccgattgtggcttcaaaaggtgttgataaactacgaaatgcagga
attgaagtgatcgtgggtgttgaggaggaattgtgtaagaagcttaatgaagcttatatc
caccagatgctaacagggaagccctttgttaca
>Dunnia_sinensis_ERR9883505
ggaaatctggctgaggatggtacagcttatgtgagcttggaaccttgtaatcattttggg
agaaccccaccatgcaccgaagccttgatcaaagccagagtgaaaaaggtagtacttggg
atggtggacccaaatccaattgtggcttcaaaaggtgttgataaactacgagatgcagga
attgaagtgattgtgggtgttgaagaggaattgtgtaagaagcttaatgaagcttatatc
caccaaatgctaacagggaagcccttcgttgca
>Mouretia_larsenii_ERR9883550
gggaatttggctgaggatgggacagcctatgtgagcttggaaccttgtaatcatttcggg
agaaccccaccatgcacggaagccttgatcaaagccggagtgaaaaaggtagtggttggg
atggttgatccgaatccaattgtggcttcaaaaggtgttgataaactacgaaatgcagga
attgaagtgatcgtgggtgttgaggaggaattgtgtaagaggcttaatgaagcttatatc
caccaaatgctaacagggaagccctttgttaca
>Mycetia_bracteata_ERR9883494
gggaatttggctgaggatgggacagcttatgtgagcttggaaccttgtaatcatttcggg
agaaccccaccatgcacggaagccttgatcaaagccggagtgaaaaaggtagtgattggg
atggtggatccgaatccaattgtggcttcaaaaggtgttgataaactacgaaatgcagga
attgaagtgatcgtgggtgttgaggaggaattgtgtaagaggcttaatgaagcttatatc
caccaaatgctaacagggaagccctttgttaca
>Mycetia_hainanensis_H401
gggaatttggctgaggatgggacagcctatgtgagcttggaaccttgtaatcatttcggg
agaaccccaccatgcacggaagcgttgatcaaagccggagtgaaaaaggtagtggttggg
atggtggatccgaatccaattgtggcttcaaaaggtgttgataaactacgaaatgcagga
attgaagtgatcgtgggtgttgaggaggaattgtgtaagaggcttaatgaagcttacatc
caccaaatgctaacagggaagccctttgttaca
>Neohymenopogon_parasiticus_ERR9883558
gggaatttggctgaggatgggacagcttatgtgagcttggaaccttgtaatcatttcggg
agaaccccaccatgcacggaagccttgatcaaagccggtgtgaaaaaggtagtggttggg
atggtagatccgaatccaattgtggcttcaaaaggtgttgataaactacgaaacgcagga
attgaagtgatcgtgggtgttgaggaggaattgtgtaagaggcttaatgaagcttatatc
caccaaatgctaaaagggaagccctttgttaca
>Oldenlandia_herbacea_ERR9883552
gggaatttggctgaagatgcaacagcttatgtgagcttagaaccctgtaatcattttggt
agaactccaccttgcagtgaagccttgatcaaagcaagagtgaaaaaggtagtggtagga
atggtggacccaaaccccattgtggcttcgagaggtattgagaaactacgaaatgcaaga
attgaagtggttgttggtgttgaggatgagatgtgtaagaagcttaacgaagcctggatc
caccaaatgctaacagggaagccctttgtgacg
>Paederia_ciliata_ERR9883513
gggaattcggccaaggatgggacagcttatgtgagcttggaaccttgcaatcattttggg
agaaccccaccatgtacggaagccttgatcaaagctggagtgaaaaaggtagtgattggg
atggtggatccaaatccgattgtggcttcaaaaggtgttgataaactacgaaatgcagga
attgaagttatcgtgggtgttgaggaggaactgtgtaggaagcttattgaagcatatatc
caccaaatgttaacagggaagccctttgttacg
>Plocama_tinctoria_ERR9883529
ggggatttggctgagaaagggacagcttatgtgagcttggaaccttgcaatcattttggc
agaacccctccatgcacggaggccttgatcaaagctggagtgaaaaaggtagtagttggg
atggtggatccaaatccgattgtggctgcaaaaggtgttggtaaattaagaagtgcagga
attgaagtgaccgtgagtgttgaggaagaattgtgtaagagacttaatgaagcttatatc
caccaaatgctaactgggaagccctttgttaca
