# Supplementary material for: Morphological and molecular evidence support the inclusion of Mycetia hainanensis in Mouretia (Rubiaceae)
Source: PhytoKeys. 2026 Feb 5;270:273–88. doi: 10.3897/phytokeys.270.180324 (PMC12902767; doi:10.3897/phytokeys.270.180324)
Supplement: Supplementary material 4 — Dataset of 315 nuclear genes used in this study [file phytokeys-270-273_article-180324__-s004.zip › Dataset 2/5357_filtered_aligned_trimmed.fasta]

>Rubia_peregrina_ERR5033650
tgttttaatttttttgcagggacaaaattttttgtggtctgtgaacctggaactctgaat
atggaggggcttttgaaatacgtctatgagttatacacagactttgttttgaagaaccct
ttctatgaaatggagatgccaattcgatgcgagttgtttgacatcaacctgtcccaggca
gtacagaaggaccgtgtacttttacttgggaga
>Theligonum_cynocrambe_ERR5033810
tgccactaactttgtgtagggacaaaattttttgtggtgtgtgaacctggaactttactt
atggaggggcttttgaaacacatatatgagttatacacagattatgttctgaagaaccct
ttctatgaaatggagatgccaatccggtgtgaattgttcgacatcaacctgtctcaggca
gtacagaaggaccgtgttcttcttcttgggaga
>Anthospermum_thymoides_ERR9883532
??????????????????gggacaaaatttttcgtggtctgtgaacctggaactctgcat
atggagggtcttttgaaacacgtttatgaattatatacagattttgttctgaagaaccct
ttctatgaaatggagatgccaatccgatgtgaactgtttgatatcaacctgtctcaggcg
gtacagaaggaccgtgtagttttacttgggaga
>Argostemma_elatostemma_ERR9883520
tgctatcagtccctcactgggacaaaattttttgtggtctgtgaacctggaactctatac
atggagggtcttttgaaacacatttatgaattatacacggattttgttttgaagaaccct
ttctatgaaatggagatgccaatccggtgtgaactgtttgacatcaacctggctcaggca
gtgcaaaaggaccgtgttgttttacttgggcga
>Chamaepentas_hindsioides_ERR9883496
tgctatgagtccctaactgggacaaaattttttgtggtctgtgaacctggaactctacat
atggagggtcttttgaagcacgtttatgaattatatacagattttgttttgaagaaccct
ttctatgaaatggagatgccaatccggtgtgaactgtttgacatcaacctgtctcaggca
gtacagaaggaccgtgttgttttacttgggaga
>Clarkella_nana_ERR9883563
??????????????????gggacaaaattttttgtggtctgtgaacctggaactctacac
atggagggtcttttgaaacacatttatgaattatacacagattttgttttgaagaaccct
ttctatgaaatggagatgccaatccggtgtgaactgtttgacatcaacctggctcaggca
gtactaaaggaccatgttgttttacttgggcga
>Coccocypselum_condalia_ERR9883533
??????????????????gggactaaattttttgtggtctgtgaacctggaacactacat
atggagggtcttttgaaacacatttatgagctatatacagattttgttttgaagaaccct
ttctatgaaatggagatgccaatccgttgtgagctttttgacatcaacctggctcaggca
gtactaaaggaccgtgtagtcttacttgggaga
>Cruckshanksia_pumila_ERR9883536
tgctatcagtccccaactgggactaaattttttgtggtttgtgagcctggaacactacat
atggagggccttttgaaacacatttatgagttatatacagattttgttttgaagaaccct
ttctacgaaatggagatgccaattcggtgtgagctgtttgacatcaacctggctcaggca
gtacaaagggaccgtgttgttttacttgggaga
>Cyanoneuron_cyaneum_ERR9883481
tgctatcagtccctaactgggacaaaattttttgtggtctgtgaacctggaactctacat
atggagggccttttgaaacacatttatgaattatatacagattttgttttgaagaaccct
ttctatgaaatggagatgccaatccggtgtgaactgtttgacatcaacctggctcaggca
gtacagaaggaccgtgttgttctacttgggaga
>Danais_nigra_ERR9883478
tgctatcagtctctaactgggaccaaattttttgtggtctgtgaacctggaactctacat
atggagggtcttttgaagcacatttatgaattatatacggattttgttttgaagaaccct
ttctatgaaatggagatgccaatccggtgtgaactgtttgacataaacctggctcaggca
gtacagaaggatcgtgttgttttacttggaaga
>Dunnia_sinensis_ERR9883505
tgctatcagtccttaactgggacaaaattttttgtggtctgtgaacctggaactctacat
atggagggccttttgaaactcatttatgagttatatacagattttgttttgaagaaccct
ttctatgaaatggagatgccaattcggtgtgaactgtttgacatcaacctggctcaggca
gtacaaaaggaccgtgttgttctacttgggaga
>Mouretia_larsenii_ERR9883550
tgctatcagtccctcactgggacaaaattttttgtggtctgtgaacctggaactctacac
atggagggtcttttgaaacacatttatgaattatacacggattttgttttgaagaaccct
ttctatgaaatggagatgccaatccggtgtgaactgtttgacatcaacctggctcaagca
gtacaaaaggaccgtgttgttttacttgggcga
>Mycetia_bracteata_ERR9883494
tgctatcagtccctcactgggacaaaattttttgtggtctgtgaacctggaactctacac
atggagggtcttttgaaacacatttatgaattatacacggattttgttttgaagaaccct
ttttatgaaatggagatgccaatccggtgtgaactgtttgacatcaacctggctcaggca
gtacaaaaggaccgtgttgttttacttgggcga
>Mycetia_hainanensis_H401
tgctatcagtccctcactgggacaaaattttttgtggtctgtgaacctggaacgctacac
atggagggtcttttgaaacacatttatgaattatacacggattttgttttgaagaaccca
ttctatgaaatggagatgccaatccggtgtgaactgtttgacatcaacctggctcaagca
gtacaaaaggaccgtgttgttttacttgggcga
>Neohymenopogon_parasiticus_ERR9883558
??????????????????gggacaaaattttttgtggtctctgaacctggaactctacac
atggagggccttttgaaacacatttatgaattatacacggattttgttttgaagaaccct
ttctatgaaatggagatgccaatccggtgtgaactgtttgacatcaacctggctcaggca
gtacaaaaggaccgtgttgttttacttgggcga
>Oldenlandia_herbacea_ERR9883552
tgctatcagtcttttacagggaccaaatttttcgtcgtctgtgaacctggaactctgcat
atggaaggtcttctgaaacacatttatgaattatacacggattttgttttgaagaatcct
ttctatgaaatggagatgcccatcaggtgtgaactattcgacatcaacctgtctcaagcc
gtacagaaggaccgcgttgttttacttgggaga
>Paederia_ciliata_ERR9883513
??????????????????gggacaaaattttttgtggtctgtgaacctggaactcaacat
atggaggggcttttgaaatacatttatgaattatatacagattttgttttgaagaacccg
ttctatgaaatggagatgccaatccggtgtgaactgtttgacatcaacctgtctcaggca
gtacagaaggaccgcgttactctacttgggaga
>Plocama_tinctoria_ERR9883529
tgctttcaatctctaacagggacaaaattttttgtggtgtgtgaacctgggactcaacat
atggaggggcttttgaaacatgtttatgaattatatacagattttgttttgaagaaccct
ttctatgaaatggagatgccaatccggtgtgaactctttgacatcaacctgtctcaggca
gtacagaaggaccgtgttcttcta?????????
