# Supplementary material for: Morphological and molecular evidence support the inclusion of Mycetia hainanensis in Mouretia (Rubiaceae)
Source: PhytoKeys. 2026 Feb 5;270:273–88. doi: 10.3897/phytokeys.270.180324 (PMC12902767; doi:10.3897/phytokeys.270.180324)
Supplement: Supplementary material 4 — Dataset of 315 nuclear genes used in this study [file phytokeys-270-273_article-180324__-s004.zip › Dataset 2/5366_filtered_aligned_trimmed.fasta]

>Rubia_peregrina_ERR5033650
????????????????????????????????????????????????????????????
????????????????????????????????????????????????????????????
????????????????????????????????????gtaatgcaaagtcttgcaaagtca
atagcttgggatggagaaggagcaacatgcttgattgaggtcagtatcagtttctatata
caggctgatgcaggaatttcatttgacccaaacaagctcttattac------aggctgct
gtttatggtagagat
>Theligonum_cynocrambe_ERR5033810
gtgagagttgggggaatggcgaagggatcagggatgatacatcccaacatggcaacaatg
cttggagttgtaacaactgatgcctgtgtgacaagtgatatttggagaaagatggtgcta
atttctgttaaccggagtttcaaccaaattacagtagtaatgcagagtctagcaaaatca
atagcttgggatggagaaggagcaacatgcttaatcgaggtgagggtaaatgcgccgagt
gaagctgaagcagcgcaaattgctcgttccgtggcttcatcttctcttgccaaggctgct
gtctatggtcgagat
>Anthospermum_thymoides_ERR9883532
gtgagaattgggggaatggcgaagggatctgggatgatacatccgaacatggcaacaatg
cttggagttataacaactgatgcccgtgtcacaagtgatatttggagaagtatggtcctg
gtttctgtgaaccggagtttcaaccaaattacagtcgtaatgcaaagtcttgcaaaatca
atagcttgggatggagaaggcgcaacatgtttgattgaggttagggtaaatgctaacagt
gaagctgaagccgcaacaattgctcgctcagtggcttcttcctcgcttaccaaggctgct
gtgtacggcagagat
>Argostemma_elatostemma_ERR9883520
gtgcgagttgggggaatggcgaagggttctgggatgatacatcctaacatggcaacgatg
cttggagttataacaaccgatgcctgtgtcacaagtgatatttggagaaagatggtgctg
gtttctgtaaaccggagtttcaaccaaattacagtagtaatgcagagtcttgcaaaatca
atagcttgggatggagaaggagcaacatgtttaattgaggtcagagtaactgcacacagt
gaagttgaagcagcaaaaatcgctcgctcggtggtttcttcttcacttaccaaagctgct
gtatatggtagagat
>Chamaepentas_hindsioides_ERR9883496
gttagaattggggggatggcgaaggggtctggtatgatacaccctaacatggcaacaatg
ctcggagttataacaactgatgcatgtgtcacaagtgaaatttggagaaagatggtgctg
gtttctgtaaaccggagtttcaaccaaattacagtagtaatgcagagtcttgcaaaatca
atcgcttgggatggagaaggagcaacatgtttaattcaggtcaggttaaatgcggacagt
gaagctgaagcagcaaaaattgctcgctcggtggcttcttcttcacttaccaaggctgct
gtgtatggtagagat
>Coccocypselum_condalia_ERR9883533
gttagagttgggggaatggcaaaggggtctgggatgatacaccctaacatggctacgatg
cttggagttataacaactgatgcctgcgtcccaagtcatatctggcgaaagatggtgcag
gtttctgtaagccggagtttcaaccaaattacagtagta?????????????????????
????????????????????????????????????????????????????????????
gaagctgaagcagcaaaaatagctcgctcagtggcttcttcttcacttaccaaggctgct
gtctacggtagagat
>Cruckshanksia_pumila_ERR9883536
gtgagaatcgggggaatggcaaaaggttctgggatgattcaccctaatatggcaacaatg
cttggagttataaccactgatgcctgtgtccctagtgatatatggagaaagatggtgcag
gtttctgtaggccgaagtttcaaccaaattacagtagtaatgcagggtcttgctaagtcg
atagcttgggatggagaaggagcaacatgtttaattgaggtcagggtaaatgctgacagt
gaagctgaagcagcaaaaatagctcgctcagtggcttcttcttcacttaccaaggctgct
gtctatggtagagat
>Cyanoneuron_cyaneum_ERR9883481
gtgagagttggaggaatggcgaaggggtctgggatgatacatcctaacatggcaacgatg
cttggagttataacaactgatgcctctgtcacgagtgatatttggagaaagatggtgctg
gtttctgtaaaccggagtttcaaccaagttactgtagtaatgcagagtcttgcaaaatca
atagcttgggatggagaaggagcaacatgtttaattgaggtcagggtaaatgcacacagt
gaagctgaagcagcaaaaattgctcgctcggtggcttcttcttcacttaccaaggctgct
gtgtatggtagagat
>Danais_nigra_ERR9883478
gtgagagttgggggaatggcgaaggggtctgggatgatacaccctaacatggcaacgatg
cttggagttataacaactgatgcctgtgtcacaagtgatatttggagaaagatggtgctg
gtttctgtaaaccggagtttcaaccaaattacagtagtaatgcagtctcttgcaaaatca
atagcttgggatggagaaggagcaacatgtttaattgaggtcagggtaaatgcgtacagt
gaagctgaagcagcaaaaattgctcgctcggtggcgtcttcttcacttaccaaggctgct
gtgtatggtagagat
>Dunnia_sinensis_ERR9883505
gtgagagttggcggaatggcaaaggggtctgggatgatacatcctaacatggcaacgatg
cttggggttataacaactgatgcctgtgtcacaagtgatatatggagaaagatggtgctg
ctctctgtaaaccggagtttcaaccaaattacagtagtaatgcagagtcttgcaaaatca
atagcttgggatggagaaggagcaacatgtttacttgaggtcagggtaaatgcacacagt
gaagctgaagcagcaaaaattgctcgctcagtggcttcttcttcccttaccaaggctgct
gtgtatggtagagat
>Mouretia_larsenii_ERR9883550
gtacgaattggaggtatcgccaaaggttctgggatgattcatcccaacatggcaacaatg
cttgcgtttgtgacttgtgatgcagccgtgtctcccactctctggcaacaaatgttgagt
cgcgcggctgataaaagtttcaattccatcactgttgtaatgcagagtcttgcaaaatca
atagcttgggatggagaaggagcaacatgtttaattgaggtcagagtaaatgcccacagt
gaagctgaagcagcaaaaatcgctcgctcggtggcttcttcttcacttaccaaggctgct
gtatatggtagagat
>Mycetia_bracteata_ERR9883494
gtgcgagttgggggaatggcgaaggggtctgggatgatacatcctgacatggcaacgatg
cttggagttataacaaccgatgcctgtgtcacaagtgatatttggagaaagatggtgctg
gtttctgtaaaccggagtttcaaccaaattacagttgtaatgcagagtcttgcaaaatca
atagcttgggatggagaaggagcaacatgtttaattgaggtcagagtaaatgctcacaat
gaagctgaagcagcaaaaatcgctcgctcggtggcttcttcttcacttaccaaggctgct
gtatatggtagagat
>Mycetia_hainanensis_H401
attgagggggggggaatggcgaaggggtctgggatgatacatcctaacatggcaacgatg
cttggagttataacaactgatgcctgtgtcacaagtgatatttggagaaagatggtactg
gtttctgtaaaccggagtttcaaccaaattacagtggtaatgcagagtcttgcaaaatca
atagcttgggatggagaaggagcaacatgtttaattgaggtcagagtaaatgcccacagt
gaagctgaagcagcaaaaatcgctcgctcggtggcttcttcttcacttaccaaggctgca
gtatatggtagagat
>Neohymenopogon_parasiticus_ERR9883558
aagcgagttgggggaatggcgaaggggtctgggatgatacatcctaacatggccacgatg
cttggagttataacaaccgatgcctgtgtcacaagtgatatttggagaaagatggtgctg
gtttctgtaaaccggagtttcaaccaaattacagttgtaatgcagagtcttgcaaaatca
atagcttgggatggagaaggagcaacatgtttaattgaggtcagagtaaatgcccacagt
gaagctgaagcagcaaaaatcgctcgctcggtggcttcttcttcacttaccaaggctgct
gtatatggtagagat
>Oldenlandia_herbacea_ERR9883552
gtgagaattgggggaatggcaaaggggtctggaatgatacaccctaacatggcaacaatg
cttggagttataacaactgatgcccgtgttacaagtgatatttggagaaagatggtgcta
gtttcagtaaatcgaagtttcaaccaaattacggtagtaatgcagagtcttgcaaaatca
atagcttgggatggagaaggagcaacatgtttaattgaggtcagggtagatgcacatagt
gaagctgaagcatccaaaattgctcgctcagtggcttcctcttcacttaccaaggctgct
gtgtatggtagagat
>Paederia_ciliata_ERR9883513
gtgagagttgggggaatggccaaggggtctgggatgatacatccaaacatggcaacgatg
cttggagttataacaacagatgcctgtgtgacaagtgaaatttggagaaagatggtactg
gtttctgtaagccggagtttcaatcaaattacagtagttatgcagagccttgcaaaatca
atagcttgggatggagaaggagcaacatgcttaattgagttcagggtaagtgcaccaagt
gaagcagaaacagctaaaagtgttcgttcagtggcttcttcttcatttaccaaggctgct
gtgtatggtagagat
>Plocama_tinctoria_ERR9883529
gtgagagttgggggaatggcgaagggatcagggatgatacatcccaacatggcgacgatg
cttggagttataacaactgatgcctgtgtgacaagtgatatttggagaaagatggtgctg
gtttctgtaaacaggagtttcaaccaaattacagtagtaatgcagagcctcgcaaaatca
atagcttgggatggagaaggagcaacatgcttaattgaggtcagggtaaatgcgcacagt
gaagctgaagcagcaaagattgctcgatctgtggcttcctcttcacttaccaaggctgct
gtgtatgggagagat
