# Supplementary material for: Morphological and molecular evidence support the inclusion of Mycetia hainanensis in Mouretia (Rubiaceae)
Source: PhytoKeys. 2026 Feb 5;270:273–88. doi: 10.3897/phytokeys.270.180324 (PMC12902767; doi:10.3897/phytokeys.270.180324)
Supplement: Supplementary material 4 — Dataset of 315 nuclear genes used in this study [file phytokeys-270-273_article-180324__-s004.zip › Dataset 2/5398_filtered_aligned_trimmed.fasta]

>Rubia_peregrina_ERR5033650
????????????????????????????????????????????????????????????
????????????????????????????????????????????????????????????
????????????????????????????????????????????????????????????
????????????????????????????????????????????????????????????
????????????????????????????????????????????????????????????
????????????????????????????????????????????????????????????
????????????????????????????????????????????????????????????
????????????????????????????????????????????????????????????
????????????????????????????????????????????????????????????
????????????????????????????????????????????????????????????
????????????????????????????????????????????????????????????
????????????????????????????????????????????????????????????
????????????????????????????????????????????????????????????
????????????????????????????????????????????????????????????
????????????????????????????????????????????????????????????
?????????gagtttctcttcagatttttgtcagatactccagagtttttaggggaaatg
ggaactgatttcagtcctaaaatgtctgttaaatcactgacgccacagcaaatagttcgc
atgcatcaattatttcgtcaagccaagtttgatgacccaagtggcgattgtcttagtcct
gcaggggaatacaacctacggctaggaataataaaagagctgcacccagacatggttgca
acttattcaggaagtgctcaagtattcgagggtcatccatttatagtggaagctggagtc
agtattggtggaaaagatgtcaaacaaggtatgaacatttttcgatttgccaaccggatt
ccacttctttttgagcaaggtgccgatgttgtcacccgaactgctatgaaaagaattagt
tggaatagctacaaaatcaaccagacacaggacaagattggtgtatttgtcagtatcgta
agcaccaaaatacctttcaaagggacggggaaggagtacataggagatgacataagtgag
atagctgcagctgttaagtcacaact??????????????????????????????????
????????????????????????????????????????????????????????????
???????????????????????????????????????????????????
>Theligonum_cynocrambe_ERR5033810
????????????????????????????????????????????????????????????
????????????????????????????????????????????????????????????
????????????????????????????????????????????????????????????
????????????????????????????????????????????????????????????
????????????????????????????????????????????????????????????
????????????????????????????????????????????????????????????
????????????????????????????????????????????????????????????
????????????????????????????????????????????????????????????
????????????????????????????????????????????????????????????
????????????????????????????????????????????????????????????
?????????????????????????????????cagatagttattgagggaaattggaca
acgt????????????????????????????????????????????????????????
????????????????????????????????????????????????????????????
????????????????????????????????????????????????????????????
????????????????????????????????????????????????????????????
????????????????????????????????????????atcgtatggtaggggaaatg
ggaccagatttcagtcctaaaatgcctgtcaagtcgctgacaccgcagcaaatagttcgt
atgcatcaattatttcgtcaagccaagtttgatgacccgagtggtgattgtcttagtccg
gcaggggaatacaacctacggctaggaataataaaagagttgcatccagacatggttgca
acatattcaggaagtgctcaagtatttgaaggccacccgtttatagtggaagctggagtt
agtatcggtggaaaagatgtca---aaggtctgaacatttttcgatttgccaaccggatt
ccacttctgtttgagcaaggcgctgatgttgtcacccgaactgctttgagaagaatc???
???aatacatacaaaatcaaccaggcacaggacaagattggtgtatttgtcagtatcgta
agcaccaaaatacccttcaaagggactgggaaggaatacattggagatgacataagtgag
atagctgcagctgttaag??????????????????????????????????????????
????????????????????????????????????????????????????????????
???????????????????????????????????????????????????
>Anthospermum_thymoides_ERR9883532
ccaggaaaatgtttatacacaactgttagagagcttgttgaaaatgcacttgattctgca
gagtcaatctctaagcttcccattgttgagataaccatcgaagagatagggagaagcaag
tttaatactatgattggtcttgccaatcatgaacgtgttgatgaagagttatacgatgat
tttgaatccgccaaagctcgtga------gcttgcaaaggaagctcgctttcaggaaatc
caggccaaaaatgctcgtactgggaaaaaagttaaggagccagtagctacaaaggccgtc
aaaggtcgtggtgaaacctcatattacagggtaacttgcaaggataatggaaaagggatg
ccccatgaagatatcccaaatatgtttggacgagttttgtctgggacaaagtatgggtta
aaacagacacgtgggaaattcggtcttggtgcaaagatggctctgatttggtccaagatg
agtacaggacttccaattgaaatcttgtcttcaatgaagagccaaacttattcttcattc
tgcaagctggacatagatatccacaggaacgtccctcacattcacatacatgaaaagcgc
gaggacaaggaacgctggcatggggcagaaatccagatagttatcgagggaaattggaca
acatataggtccaagattttacactacatgcgtcaaatggctgtcatcacaccgtatgct
gagtttcttttcagatttgtgtcagatacaccagataaaaatgtaacagtgaggttcacc
agaagaacagacataatgccaccagttccccttgagacaaagtaccatccctcagctgtt
gatttgcttctgatcaagcgtcttattgctgaaacctcaaagcagaatcttatacagttg
cttcagcatgaatttgtaaacattaccaaagctcatgctgagcgtctgataggggaaatg
ggacctgatttcagtcctaaaatgcctgttaaatcactgacttcacagcaaatagttcgc
atgcatcaattatttcgtcaagccaagtttgatgacccaagtggcgattgtcttagtcct
gcaggagaatacaacctgcgtctaggaatcataaaagagttgcatccagatatggttgca
acttattcaggaagtgctcaagtatttgaagggcatccttttttagtcgaagctggcgtt
agtataggtggaaaggatgtcaaacaaggtctaaacatttttcgatttgccaaccggatt
ccacttctgtttgagcaaggtgctgatgttgtcacccgaactgccatgaagagaattaat
tggaacagctacaaaatcaaccagacacaggacaagattggtgtatttgtcagtatagtg
agcaccaaaatacctttcaaagggactggtaaggaatacattggggatgacataagtgag
atagctgcagctgttaagatctcaattcagcaatgttgttctcaactgaagtccaagatt
gtcaaaaaaattcaggctcgtgaacagcaagagagaaagcggaacttgcaggtggactac
gagatggcattggattatgccacacaaagtggagtaaatgaggaacccaag
>Argostemma_elatostemma_ERR9883520
????????????????????????????????????????????????????????????
????????????????????????????????????????????????????????????
????????????????????????????????????????????????????????????
???????????????????????????cggcttgccaaggaagctcgaattcaggaaatc
caggccaaaaatgcaagtgttgggaaaaaggttaaggagccagtaagtgcgaaggccttc
aagagtcgtggtgacacctcatattacaaggtaacttgcaaggataatggaagagggatg
ccccatgatgatatcccaaatatgtttggacgagttttgtctgggacaaagtatgggtta
aaacagacgcgtggaaaatttggtcttggtgctaagatggctctcatttggtccaagatg
agtacaggacttccaattgaaatctcatcgtcgatgaaggggcaaaattattcttcatac
tgcaaactagacatagatatccaaaggaacattcctcacattcatgtacatgaaaagcgc
gagatcaaggagcagtggcatggagctgaaattcagatagttattgagggaaattggaca
acatatcgttccaagattttacattacatgcgtcaaatggctgttatcactccgtatgct
gagtttcttttcagatttttgtcagatacaccagataaaaatgtgatagtgaggttcacc
agaagaacagacataatgccaccaattccccttgagacaaagtaccatccatcagctgtt
gatttgcttctgatcaagcgtcttattgcagaaacatcaaaacagaatcttatacagttg
cttccgcatgaatttgtaaacattaccaaatcttatgcagagcgtctgataggggaaatg
ggaccagatttcagtcctaaaatgcctgttaaatcgctgacatctcaacaaatagttcgc
atgcatcaattatttcgtcaagccaagtttgatgacccaagtggtgattgtcttagtcct
gcaggggaatacaacctacgcctaggaattataaaagagttgcatccagatatggtcgca
acttattcaggaagtgctcaagtatttgaaggccatccttttatagtggaagctggagtt
agtattggtggaaaagatgtca---aaggtctgaacatttttcgatttgccaaccggatt
ccacttctgtttgagcaaggtgctgatgttgtcacccgaactgctttgaagagaattaat
tggaatagctacaaaatcaaccagacacaggacaagattggggtgtttgtcagtattgta
agcaccaaaatacctttcaaagggact?????????????????????????????????
????????????????????????????????????????????????????????????
????????????????????????????????????????????????????????????
???????????????????????????????????????????????????
>Chamaepentas_hindsioides_ERR9883496
ccaggaaaatgtttgtacacaactgttcgagagcttgttgaaaatgcacttgattctgcg
gagtccatctcgaagcttcctattgttgaaatcaccatcgaagagatagggagaagcaag
tttaattccatgattggtctttccaatcatgaccgcgttgatgaagcgttatacgatgat
tttgaatctgccaaagctcgtgagaaacggcttgccaaggaagctcgcattcaggaaatc
caggccaaaaatgctagtagtgggaaaaaagttaaggagccagtagttgcaaaggccatc
aagagtcgtggtgaaacctcatattaccgggtaacttgcaaggataatggaagagggatg
ccccatgatgatatcccaaatatgtttggacgagttttgtctgggacaaagtatgggttg
aaacagacgcgcggaaaatttggtcttggtgcaaagatggctctaatttggtccaagatg
agtacaggacttccaattgaaatctcgtcgtcaatgaaggggcaaacttattatacattc
tgcaagctagacatagatatccataggaacatccctcacattcatgtacatgaaaagcac
gagaacaaggaacggtggcatggagctgaaatccagatagttatcgagggtaattggaca
acatatcgttccaagattttacattacatgcgtcaaatggccgttatcaccccatatgct
gagtttcttttcagatttttgtcagatacaccagataagaacgcgacagtgaggttcacc
agaagaacagacataatgccaccaattccccttgagacaaagtaccatccgtcagctgtt
gatttgcttctgatcaaacgtcttattgcagaaacctcaaagcagaatctcttacagatg
ctgcagcatgaatttgtaaacattaccaaatctcatgccgagcgtctgataggggaaatg
ggaccagatttcagtcctaaaatgcctgttaaatctctaacatcgcagcaaatagttcgc
atgcatcaactgtttcgtcaagccaagtttgatgacccaagtggcgattgtcttagtcct
gcaggggaatacaacttacgcctaggaattattaaagaattgcatccagatatggttgca
acttattcaggaagtgctcaagtatttgaagggcatccttttatagtggaagctggagtc
agtataggtggaaaagatgtcaaacaaggtctaaacatttttcgatttgccaaccggatt
ccacttttatttgagcaaggtgctgatgttgtcacccgaactgctttgaagagaattaat
tggaatagctacaaaatcaaccagacacaggacaagataggtgtatttgtcagcattgta
agcaccaaaatacctttcaaagggaccgggaaggaatacattggggatgacataagtgag
atagctgcagctgttaagacctcaattcagcaatgttgttctcaactaaagtccaagatt
gtcaaaaaaatccaggctcgcgagcagcaggagagaaagcggaacttgtatattcctaat
gttactggtgctatatatgatgttctgaaagagatgaacgaggaacccaag
>Clarkella_nana_ERR9883563
????????????????????????????????????????????????????????????
????????????????????????????????????????????????????????????
????????????????????????????????????????????????????????????
????????????????????????????????????????????????????????????
????????????????????????????????????????????????????????????
????????????????????????????????????????????????????????????
???????????????????????????ggtgcagttttgtctgggacaaagtatgggtta
aaacagacacgtggaaaatttggtcttggtgctaagcaggctctaatttggtccaagatg
agtacaggacttccaattgaaatcttgtcgtcaatgaaggggcaagcttattcttcattc
tgcaaactagacatagatatccaaaggaacattcctcacattcatgtacatgaaaaacgc
gagaacaaggagcagtggcatggagctgaaattcagatagttattgagggaaattggacg
acatatcgt???????????????????????????????????????????????????
???????????????????????????????????????????????????aggttcacc
cgaagaacagacataatgccaccaatttcccttgagacaaagtaccatccatcagctgtt
gatttgcttctgatcaagcgtcttattgcagaaacatcaaaacagaatctcataca????
???????????????????????????????????????????????gttaggggaaatg
ggaccagatttcagtcctaaaatgcctgttaaatcgctgacatcacaacaaatagtccgc
atgcatcaattatttcgtcaagccaagtttgatgatccaagtggcgattgtcttagtcct
gcaggggaatacaacctacgcctaggaattataaaagagttgcatccagatatggtcgca
acttattcaggaagtgctcaagtatttgaaggccatccttttatagtggaagctggagtt
agcataggtggaaaagatgtcaaacagggtctgaacatttttcgatttgccaaccggatt
ccacttctgtttgagcaaggtgctgatgttgtcacccgaactgctttgaagagaatt???
????????????????????????????????????????????????????????????
????????????????????????????????????????????????????????????
????????????????????????????????????????????????????????????
????????????????????????????????????????????????????????????
???????????????????????????????????????????????????
>Coccocypselum_condalia_ERR9883533
ccaggaaaatgtttatacacaactgttagagagcttgttgaaaatgcacttgattccgca
gagtcaatctcgaagctccccattgttgaaatcaccatcgaagaaatagggagaagtaag
ttcaattccatgattggtcttgccaatcacgaacgtgttgatgaagagttatatgatgat
tttgaatctgccaaagcccgtgagaaacggcttgccaaagaagctcgcattcaggatatc
caggtcaaaaacgctactctcggaaaaaaacctagagagcccgtaactacaaaggccatt
aagagtcgtgctgaaacctcatattaccgggtgacttgcaaggataatggaagagggatg
ccccatgatgatatcccaaatatgtttggacgagtcttgtctgggacaaagtatgggtta
aaacagacgcgtggaaaatttggtcttggtgcgaagatggctctaatttggtccaagatg
agtacaggactaccaatagaaatcttgtcatcaatgaagggccaagcatattcctcattc
tgcaagttagacatagatatccataggaacgtccctcacattcatgtacatgaaaaacgt
gacaacattgaacggtggcatggggctgaaatccagatagttattgagggaaattggaca
acataccgttccaagattttacattacatgcgccaaatggctgttatcacaccatattct
gagtttcttttctcgtttttgtcagatacaccagataaaaatgtgtcagtgaggttcacc
agaagaacagatataatgccaccaattcccctggagacaaagtaccatccatcagctgtt
gatttgcttttaatcaaacgtcttatcgctgaaacctcaaagcagaatctcttacagttt
cttcagcatgaatttgtaaacattacgaaatctcatgcggagcgtctgataggggaaatg
ggaccagatttcagtcctaaaatgcctgttaaatctttgacatcacaacaaatagttcgc
atgcatcagttatttcgtcaagccaagtttgatgaccccagtggtgattgtcttagtcct
gcaggagaatacaacctacgcctaggcatcataaaagagttgcatccagatatggttgca
acttattcaggaagtgctcaagtatttgaaggccacccttttatggtagaagctggggtt
agtattggtgggaaagatgtca---aaggtctcaatatctttcgatttgccaaccggatt
ccacttctgttcgagcaaggtgctgacgttgtcaccagaactgctttgaagagaattaat
tggaacagctacaaaatcaaccagacacaggacaaggttggtgtatttgtcagtatcgtc
agcaccaaaataccttttaaagggactgggaaggaatacattggggatgacataagtgag
atagctgcagctgttaagacctcaattcagcaatgttgtacgcaactgaagtcaaagatt
gtcaaaagaattcaggctcgtgagcagcaggagagaaagcggaacttgcaggtggactac
gagatggctctagattacgccacgcaaagtggagtaaacgaggaacccagg
>Cruckshanksia_pumila_ERR9883536
ccgggaaaaagtttatacacaactgttagagagcttgttgaaaatgcgcttgattctgca
gagtcaatctcggagctccccgttgtgggaatcaccatcgaggagatagggagaagcaag
ttcaattctatgattggtcttgccaatcatgaacgtgttgacgaagcgctatatgatgat
tttgaatctgccaaagctcgtcagaaacggcttgctaaggaagctcgcattcaggatatc
cagtccaaaaatgctacgcttgggaaaaaaactaaggagccagtagctacaaagactatt
aagggtcgtggtgaagcctcattttaccgggtgacttgcaaagataatggaagagggatg
ccccatgacgatatcccaaatatgtttggacgagttttgtctgggacaaagtatggttta
aaacagacgcgtggaaaatttggtcttggtgcgaagatggctcttatttggtccaagatg
agtacagggctcccaattgaaatcttgtcatcaatgaagggtcaagcttattcttcattc
tgcaaattagacatagatatccataggaacgtccctcacattcatgttcatgaaaaacgc
aacaacacggaacggtggcatggagctgaaatccagatagttattgagggaaattggaca
acatatcgttccaagattttacattacatgcgccaaatggctgtaatcacaccgtatgct
gagtttcttttctcatttttgtcagatacaccagataaaaatgtgacagtgaggttcacc
agaagaacagatataatgccgccaattccccttgagacaaagtaccatccgtcagctatt
gatttacttctaatcaaacgtcttatcacagaaacttcaaagcagaatctcttacagttc
ctgcagcatgaatttataaacattacaaaatctcacgccgagcgtctgttaggggaaatg
ggaccagatttcagtcctaaaatggccgttaaatctctgacctcacaacaaatagttcgt
gtgcatcagttatttcgtcaagcaaagtttgatgacccaagtggtgattgtcttagtcct
gcaggggaatacaacctacgcctgggaattataaaggagttgcatccagatatggttgca
acttattcaggaagtgctcaagtatttgaaggccacccttttatagtagaagctggagtt
agtattggtggaaaagatgtcaaacaaggtctcaacatttttcgatttgccaaccggatt
ccacttctgttcgagcaaggtgctgatgttgtcacccgaactgctttgaaaagaattaat
tggaatagctacaaaatcaaccagacgcaggacaaggttggtgtatttgtcagtatcgta
agcaccaaaataccttttaaagggactgggaaggaatacatcggtgatgacataagtgag
atagctgcagctgttaagacctcaattcagcaatgttgtactcaactgaagtcgaagatt
gttaaaagaattcaggctcgcgagcagcaggagagaaagcggaacttgtatgtggactat
gagatggctctggattacgcaacacaaagtggagtaaacgaggaacccaag
>Cyanoneuron_cyaneum_ERR9883481
ccaggaaaatgtttgtacacaactgttcgagagcttgttgaaaatgcacttgattctgca
gagtcaatctcgaagcttcccattgttgaaatcaccatcgaagagatagggagaagcaag
tttaattccatgattggtcttgccaatcatgaacgtgttgatgaagagttatacgatgat
tttgaatctgccaaagctcgtgag---------------------------caggaaatc
caggcaaaaaatgctagtattgggaaaaaggttaaggagccagtagctacaaaggccttc
aagagtcgtggtgaaacctcatattacagggttacttgcaaggataatggaagagggatg
ccccatgatgatatcccaaatatgtttggacgagttttgtctgggacaaagtatgggtta
aaacagacacgtggaaaatttggtcttggtgcaaagatggctctgatttggtccaagatg
agtacaggacttccaattgaaatctcgtcgtcaatgaaaggggaaacttattcttcattc
tgcaagctagacatagatatccataggaacatccctcacattcatgtacatgaaaagcgt
gagaacaaggaacagtggcatggagctgaaatccagatagttatcgagggaaattggaca
acatatcgttccaagattttacattacatgcgtcaaatggctgttatcacgccgtatgct
gagtttcttttcagatttttgtcagatacactagataaaaatgtcacagtgaggttcacc
agaagaacagacataatgccaccaattccccttgagacaaagtaccatccttcagctgtt
gatttgctgctgatcaagcgtcttattgcagaaacctcaaagcagaatctgatacagttg
cttcagcatgaatttgtaaacattaccaaatcttatgctgagcgtctgataggggaaatg
ggaccagatttcagtcctaaaatgcctgttaaatcgctgacatcacagcaaatagttcgc
atgcatcaattatttcgtcaagccaagtttgatgacccaagtggcgattgtcttagtcct
gcaggggaatacaacctacgcctaggaattataaaagagttgcatccagatatggttgca
acttattcaggaagtgctcaagtctttgaaggccatcctttcatggtggaagctggagtt
agtataggtggaaaagatgtcaaacaaggtctgaacatttttcgatttgccaaccggatt
ccacttctgtttgagcaaggtgctgatgttgtcacccgaactgctttgaagagaattaat
tggaatagctacaaaatcaaccagacacaggacaagattggtgtatttgtcagtatcgta
agcaccaaaatacctttcaaagggactgggaaggaatacattggggacgacataagcgag
atagctgcagctgttaagacctcaattcagcaatgttgttctcaactgaagtccaagatt
gtcaaaaaaattcaggctcgcgaacagcaagagagaaagcgaaacttgcaggtggactac
gagatggctttggattatgcaacacaaagtggagtaaatgaggaacccaag
>Danais_nigra_ERR9883478
????????????????????????????????????????????????????????????
????????????????????????????????????????????????????????????
????????????????????????????????????????????????????????????
???????????????????????????cggcttgccaaggaagctcgcattcaggaaatc
caggccaaaaatgctagtattgggaaaaaagttaaggaggcagtagctacaaaggccatc
aagagtcgtggtgacacctcatattacagggtaacttgcaaggataacggaagagggatg
ccccatgatgacatcccaaatatgtttggacgagttttgtctgggacaaagtatgggtta
aaacagacacgtggaaaatttggtcttggtgcaaagatggctctaatttggtccaagatg
agtacaggacttccaattgaaatctcgtcatcaatgaaggggcaaacttattcttcattc
tgcaagctagacatcgatatccataggaacatccctcacattcatgtacatgaaaagcgc
gaaaacaaggaatggtggcatggagctgaaatccagatagttatcgagggaaattggaca
acatatcgttccaagattttacattacatgcgtcaaatggctgttatcacgccgtatgct
gagtttctttttggatttttgtcagatacaccagataaaaatgtgacagtgaggttcacc
agaagaacagacataatgccaccaattccccttgagacaaagtaccatccgtcagctgtt
gatttgcttctaatcaagcgtcttattgcagaaacgtcaaagcagaatctcttacagttg
cttcagcatgaatttgtaaacattaccaaatctcatgctgagcgtctgataggggaaatg
ggaccagatttcagtcctaaaatgcctgttaaatctctgacctcacagcaaatagttcgc
atgcatcaattatttcgtcaagccaagtttgatgacccaagtggtgattgtcttagtcct
gcaggggaatacaacctacgcctaggaattataaaagagttgcatccagatatggttgca
acttattcaggaagtgctcaagtatttgaaggccatccttttgtagtggaagctggagtt
agtataggtggaaaagatgtca---aaggtctcaacatttttcgatttgccaaccggatt
ccactgctgtttgagcaaggtgctgatgttgtcacccgaactgctttgaagagaattaat
tggaatagctacaaaatcaaccagacacaggacaagattggtgtatttgtcagtatcgta
agcaccaaaatacctttcaaagggact?????????????????????????????????
????????????????????????????????????????????????????????????
????????????????????????????????????????????????????????????
???????????????????????????????????????????????????
>Dunnia_sinensis_ERR9883505
ccaggaaaatgtttatacacaactgttcgggagcttgttgaaaattcacttgattcagca
gagtcaatctcaaagcttcctgttgttgaaatcaccatcgaagagatagggagaaggaag
tttaattccatgattggtcttgccaatcatgaacgtgttgatgaagagttatacgatgat
tttgaatctgccaaagctcgtgagaaacggcttgccaaggaagctcgcattcaggaaatc
caggccaaaaatgctagtgtcgggaaaaaagttaaggagccagtagccacaaaggccttc
aagagtcgtggtgaaacctcatattacagggtaacttgcaaggataatggcagagggatg
ccccatgatgatatcccaaatatgtttggacgagttttgtctgggacaaagtatgggtta
aaacagacacgtggaaaatttggtcttggtgcaaagatggctctaatttggtccaagatg
agtacaggacttccaattgaaatatcatcgtcaatgaaagggcaaacttattcttcattc
tgcaagctagacatagacatccataggaacatccctcacattcatgtacatgaaaagcgt
gagaacaaggaacggtggcatggagctgaaatccagatagttatcgagggaaattggaca
acatatcgttccaagattttacattacatgcgtcaaatggctgtaatcacgccgtatgct
gagtttctcttcagatttttgtcagatacaccagacaaaaatgtgacggtgaggttctcc
agaagaacagacataatgccaccaattccccttgagactaagtaccatccttcagctgtt
gatttgcttctgatcaagcgtcttattgcagaaacctcaaagcagactctcatacagttg
cttcagcatgaatttgtaaacattaccaaatcttatgctgagcgtctgataggggaaatg
ggaccagatttcagtcctaaaatgcctgttaaatcactgacaccgcagcaaatagttcgc
atgcatcaattatttcgtcaagccaagtttgatgacccaagtggtgattgtcttagtcct
gcaggggaatataacctacgcctaggaattataaaagagttgcatccagatatggttgca
acttattcaggaagtgctcaagtatttgaaggccatccttttttagtggaagctggagtt
agtataggcggaaaagatgtcaaacaaggtctgaacatttttcgatttgccaatcggatt
ccactgctgtttgagcaaggtgctgatgttgtcacccgaactgctttgaagagaattaat
tggaatagctacaaaatcaaccagacacaggacaagattggtgtatttgtcagtatagta
agcaccaaaatacctttcaaagggactgggaaggaatatattggggatgacataagcgag
atagctgcagctgtcaag??????????????????????????????????????????
????????????????????????????????????????????????????????????
???????????????????????????????????????????????????
>Mouretia_larsenii_ERR9883550
????????????????????????????????????????????????cttgattctgca
gagtctatctcgtagcttcccatcgtcgaaatcaccattgaagagatacggagaagtgca
tttaattccatgattggtcttgccaatcataaccgagttgatgaagagttatatgatgat
tttgaatctgccaaagctcgccagaaacggcttgccaaggaagctcgcattcaggaaatc
caggccaaaaatgctagtgttgggaaaaaggttaaggagccagtaagtacgaaggccatc
aagagtcgtggtgaaacctcatactacaaggtaacttgcaaggataatggaagagggatg
ccccatgatgatatcccaaatatgtttggacgagttttgtctgggacaaagtatgggcta
aaacagacgcgtggaaaatttggtcttggtgctaagatggctctaatttggtccaagatg
agtaccggacttccaattgaaatctcatcatcgatgaaggggcaaacttattcttcattc
tgcaaactagacatagatatccaaaggaacattcctcacattcatgtacatgaaaagcgc
gagaacaaggagcagtggcatggagctgaaattcagatagttatcgagggaaattggacg
acatatcgttccaagattttacattacatgcgtcaaatggctgttatcacgccgtatgct
gagtttcttttcagatttttgtcagatacaccagataaaaatgtgatagtgaggttcacc
agaagaacagacataatgccaccaattccccttgagacaaagtaccatccatcagctgtt
gacttgcttctgatcaagcgtcttattgcagaaacatcaaaacagaatctcatacagctg
cttccgcatgaatttgtaaacattaccaaatcttatgcagagcgtctgttaggggaaatg
ggaccagatttcagtcctaaaatgcctgttaaatcgctgacatcacaacaaatagttcgc
atgcatcaattatttcgtcaagccaagtttgatgacccaagtggcgattgtcttagtcct
gcaggggaatacaacctacgcctaggaattataaaagagttgcatccagatatggtcgca
acttattcaggaagtgctcaagtatttgaaggccatccttttatagtggaagctggagtt
agtataggtggaaaagatgtcaaacaaggtctgaacatttttcgatttgccaaccggatt
ccacttctgtttgagcaaggtgctgatgttgtcacccgaactgctttgaagagaattaat
tggaatagctacaaaatcaac???????????????????????????????????????
????????????????????????????????????????????????????????????
????????????????????????????????????????????????????????????
????????????????????????????????????????????????????????????
???????????????????????????????????????????????????
>Mycetia_bracteata_ERR9883494
ccaggaaaatgtctatacacaactgttcgagagctggttgaaaatgcacttgattctgca
gagtcaatctcaaagcttcccattgttgaaatcaccatcgaagagatacggagaagtgcg
tttaattccatgattggtcttgccaatcataaccgagttgatgaagagttatatgatgat
tttgaatctgccaaagctcgcgag????????????????????????????????????
???????????????????????????aaggttaaggagccagtaagtacgaaggccatc
aagagtcgtggtgaaacctcatattacaaggtaacttgcaaggacaatggaagagggatg
ccccatgatgatatcccaaatatgtttggacgagttttgtctgggacaaagtatgggtta
aaacagacacgtggaaaatttggtcttggtgctaagatggctctaatttggtccaagatg
agtaccggacttccaattgaaatctcatcgtcgatgaaagggcaaacttattcttcattc
tgcaaactagacatagatatccaaaggaacattcctcacattcatgtacatgaaaagcgc
gagaacaaggagcagtggcatggagctgaaattcggatagttatcgagggaaattggacg
acatatcgttccaagattttacattacatgcgtcaaatggctgttatcacgccgtatgct
gagtttcttttcagatttttgtcagatacaccagataaaaatgtgatagtgaggttcacc
agaagaacagacataatgccaccagttccccttgagacaaagtaccatccatcagctgtt
gatttgcttctgatcaagcgtcttattgcagaaacatcaaaacagaatctcatacagttg
cttccgcatgaatttgtaaacattaccaaatcttatgcagagcgtctgataggggaaatg
ggaccagatttcagtcctaaaatgcctgttaaatcactgacgtcacaacaaatagttcgc
atgcatcaattatttcgtcaagccaagtttgatgacccaagtggcgattgtcttagccct
gcaggggaatacaacctacgcctaggaattataaaagagttgcatccagacatggtcgca
acttattcaggaagtgctcaagtatttgaaggccatccttttatagtggaagctggagtt
agtataggtggaaaagatgtcaaacaaggtctgaacatttttcgatttgccaaccggatt
ccacttctgtttgagcaaggtgctgatgttgtcacccgaactactttgaagagaattaat
tggaatagctacaaaatcaaccagacacaggacaagattggggtgtttgtcagtattgta
agcaccaaaatacctttcaaagggactgggaaggaatacattggggatgacataagtgag
atagctgcagctgttaagacctcaattcagcaatgttgttctcaactgaagtccaagatt
gtcaaaaaaattcaggcacgcgaacagcaagagagaaagcggaacttgcaggtggactac
gagatggctttggattatgccacacagagtggagtaaatgaggaacccaag
>Mycetia_hainanensis_H401
ccaggaaaatgtctatacacaactgttcgagagctggttgaaaatgcacttgattctgca
gagtcaatctcgaagcttcccatcgtcgaaatcaccattgaagagatacggagaagtgcg
tttaattccatgattggtcttgccaatcataaccgagttgatgaagagttatatgatgat
tttgaa------------------aaacggcttgccaaggaagctcgcattcaggaaatc
caggcaaaaaatgctagtgttgggaaaaaggttaaggagccagtaagt---aaggccatc
aagagtcgtggtgaaacctcatattacaaggtaacttgcaaggataatggaagagggatg
ccccatgatgatatcccaaatatgtttggacgagttttgtctgggacaaagtatgggtta
aaacagacgcgtgggaaatttggtcttggtgctaagatggctctaatttggtccaagatg
agtaccggacttccaattgaaatctcatcgtcgatgaagggacaaacttattcttcattc
tgcaaactagacatagatatccaaaggaacattcctcacattcatttgcatgaaaagcgc
gagaacaaggagcagtggcatggagctgaaattcagatagttatcgagggaaattggacg
acatatcgttccaagattttacattacatgcgtcaaatggctgttatcacgccgtatgct
gagtttcttttcagatttttgtcagatacaccagataaaaatgtgatagtgaggttcacc
agaagaacagacataatgccaccaattccccttgagacaaagtatcatccatcagctgtt
gatttgcttctgatcaagcgtcttattgcagaaacatcaaaacagaatctcatacagctg
cttccgcatgaatttgtaaacattaccaaatcttatgcagagcgtctgatagg???????
?????????????????tgagatgcctgttaaatcgctgacatcgcaacaaatagttcgc
atgcatcaattatttcgtcaagccaagtttgatgacccaagtggcgattgtcttagtcct
gcaggggaatacaacctacgtctaggaattataaaagagttgcatccagatatggtcgca
acttattcaggaagtgctcaagtatttgaaggccatccttttatagtggaagctggagtt
agtataggtggaaaagatgtcaaacaaggtctgaacatttttcgatttgccaaccggatt
ccacttctgtttgagcaaggtgctgatgttgtcacccgaactgctttgaagagaattaat
tggaatagctacaaaatcaaccagacacaggacaagattggggtgtttgtcagtattgta
agcaccaaaatacctttcaaagggactgggaaggaatacattggggatgacataagtgag
atagctgcagctgttaag??????????????????????????????????????????
????????????????????????????????????????????????caggtggactac
gagatggctttggattatgccacacaaagtggagtaaatgaggaacccaag
>Neohymenopogon_parasiticus_ERR9883558
????????????????????????????????????????????????cttgattctgca
gagtcaatctcgaagcttcccgtcgttgaaatcaccattgaagagatacggagaagtgcg
tttaattccatgattggtcttgccaatcataaccgagttgatgaagagttatatgatgat
tttgaatctgccaaagctcgcgagaaacggcttgccaaagaagctcgcattctggaaatc
caggccaaaaatgctagtgttgggaaaaaggttaaggagccagtaagtacgaaggccatc
aagagtcgtggtgaagcctcatattacaaggtaacttgcaaggataatggaagagggatg
ccccatgatgatatcccaaatatgtttggacgagttttgtctgggacaaagtatgggtta
aaacagacgcgtggaaaattcggtcttggtgctaagatggctctaatttggtccaagatg
agtaccggacttccaattgaaatctcgtcgtcgatgaaggggcaaacttattcttcattc
tgcaaactagacatagatatccaaaggaacattcctcacattcatgtacatgaaaagcgc
gagaacaaggagcagtggcatggagctgaaattcagatagttatcgagggaaattggacg
acatatcgttccaagattttacattacatgcgtcaaatggctgttatcacgccgtatgct
gaatttcttttcagatttttgtcagatacaccagataaaaatgtgatagtgaggttcacc
agaagaacagacataatgccaccaattccccttgagacaaagtaccatccatcagctgtt
gatttgcttctgatcaagcgtcttattgcagaaacatcaaaacagaatctcatacagttg
cttccacatgaatttgtaaacattaccaaatcttatgcagagcgtctgttaggggaaatg
ggaccagatttcagtcctaaaatgcctgttaaatcgttgacatcacaacaaatagttcgc
atgcatcaattatttcgtcaagccaagtttgatgacccaagtggcgattgtcttagtcct
gcaggggaatacaacctacgcctaggaattataaaagagttgcatccagatatggtcgca
acttattcaggaagtgctcaagtatttgaaggccatccttttatagtggaagctggagtt
agtataggtggaaaagatgtcaaacaaggtctgaacatttttcgatttgccaaccggatt
ccacttctgtttgagcaaggtgctgatgttgtcacccgaactgctttgaagagaattaat
tggaatagctacaaaatcaac???????????????????????????????????????
????????????????????????????????????????????????????????????
????????????????????????????????????????????????????????????
????????????????????????????????????????????????????????????
???????????????????????????????????????????????????
>Oldenlandia_herbacea_ERR9883552
ccaggaaagtgtttatacaccaccgtgcgggagcttgtggaaaatgcacttgattctgca
gagtcaatctccaacctgcccagtgatgaagtcactattgaagaaatagggaaaaacaag
tttaattccatgattggccttgcgaatcatgaacgcgtcgatgaggagttatatgatgat
tttgaatctgccaaagctcgtgagaaacggcttgccaaggaagctcgcgttctggaaatc
caggccaaaaatgctagtacggggaaaaaatctaaggagccggtagctgccaaggccatc
aagagtcgtggtgaagcttcatattatagggtaacttgcaaggataatggaagagggatg
ccccatgacgatatcccaaatatgtttggacgagttttgtctgggactaagtatgggtta
aaacagacacgtggaaaatttggtcttggcgcaaagatggctcttatttggtccaaaatg
agcacaggacttccaattgaaatctcatcgtcaatgaaggggcaaacttattcttcattc
tgcaagcttgacatagatatccataggaacattcctcacattcacgtacatgaaaagcgt
gagagcaaggaacgatggcatggagctgaaatccagatagtcatcgagggaaattggact
acatatcgttccaagattttacattacatgcgtcaaatggctgttatcacaccatatgct
gagtttcttttcagatttttgtcagatacacccgaaaaaaatgtgacagtgaagttcact
agaagaacacacataatgccaccgattcccctagagacaaagtaccacccatctgctgta
gatttgcttttgatcaagcgtcttattgcggaaacctcaaagccccatctcttacaattc
ttgcagcatgaatttgtaaacattaccaaatctcatgctgagcgtctgttaggggaaatg
ggaccagacttcagtccaaaaatgtctgttaaatctctaacatcacagcaaatagttcgc
atacatcaattatttcgtcaagccaagtttgatgacccaagtggcaattgtcttagtcct
gcaggggaatacaacctacgcctaggaattataaaagagttgcatccagatatggttgca
acttattcaggaagtgctcaagtatttgaaggccatccttttatagtagaagctggagtt
agtataggcggaaaagatgtca---aaggtctaaacattttccgatttgccaaccggata
ccgcttctatttgaacaaggtgctgatgttgtcacccggactgctttgaagagaatcaat
tggaatagctacaaaatcaaccagatatatgataagattggtgtgtttgtcagcattgtc
agcacaaaaatacctttcaaagggactgggaaggaatacattggggatgacataagcgag
atagctgcagctgtgaagacatcaattcagcaatgttgttcccaactgaagtttaagatt
gtcaaaagaattcaagctcgagagcagcaggagagaaaacgaaatttgtacattcctgat
gccactggcgctttatatagcgttctgaaagagatgaatgaggaacccaag
>Paederia_ciliata_ERR9883513
ccaggaaaatgtctatacacgactgttcgcgagcttgttgaaaatgcacttgattctgca
gagtctatctcaaagcttcccattgttgaaattactattgaagaaatagggagaagtgcg
tttaattccatgattggtcttgccaatcatgaacgtgttgatgaagtgttgtatgatgat
tttgaatctgccaaagctcgtcagaaacggcttgccaaggaggcccgcattcaagaaatt
caggccaaaaatgctagtacagggaaaaaagttaaggacccagtgactacaaaggccacc
aggagtcgtggtgaggcctcatattacaaggtgacttgcaaggataatggaagagggatg
ccccatgatgatatcccaaacatgtttggacgagttttgtctgggacaaaatatgggtta
aaacagacacgtggaaaatttggtcttggtgcaaagatggctcttatatggtccaagatg
agtacaggacttccaatagaaatcttgtcgtcaatgaaggggcaaacttattcttcattc
tgcaagctggacatagatatccataggaacatccctcacattcatagccatgaaaagcaa
gagaacgaggaacgttggcatggagctgaaattcagatagttattgagggaaattggaca
acatatcggtccaagattctacattacatgcgtcaaatggctgttatcacaccatatgcc
gagtttcttttcagatttttgtcagatacaccaga?????????????????????????
????????????????????????????????????????????????????????????
????????????????????????????????????????????????????????????
???????????????????????????????????????????????gttaggggaaatg
ggacaagatttcagtcttaaaatgcctgttaagtcgctgacatcacagcagatagttcgt
attcatcaattatttcggcaagccaaatttgatgatccaagtggtgattgtcttagtcct
gcaggggaatacaacctacgcctaggaattataaaagagttgcatccagatatggttgca
acttattcaggaagtgctcaagtatttgaaggtcatccctttatagtggaagctggagtg
agtataggtggaaaagatgtcaaacaaggcctgaaccttttccgatttgccaaccggatt
ccacttctgtttgagcaaggtgctgatgttgtcacccgaactgctttgaagagaattaat
tggaacagctacaaaatcaaccagacacaggacaagattggtgtatttgtcagtattgtc
agcaccaaaataccttttaaaggaacagggaaagaatacattggggatgacataagtgag
atagctgcagctgtaaagacctcaattcagcaatgttgttcacaactgaaatccaagata
gtaaaaaaaattcaggctcgtgaacagcaagagagaaagcgaaatttgtatattcctaat
gttactggggctttgtatgatgttctaaaagagatgcatgaggaacccaag
>Plocama_tinctoria_ERR9883529
ccagggaaaagtctatatacaactgttcgggagcttgttgaaaatgcacttgattctgca
gagtcaatctcaaagcttcccattgtcgaaattacaattgaagagatagggaaaagcacg
tttaattccatgattggtcttgccaatcatgaacgtgttgatgaagcgttatacgatgat
tttgaatcagccaaagctcgtgagaaacggcttgccaaggaagctcgcaatcaggaaatc
caagccaaaaatgctagtatggggaaaaaagttaaggagacagtaactgggaaggccatc
aagggtcgtggtgaagcctcatattacaaagtaacttgcaaggataatggaagagggatg
ccccatgatgatatcccaaatatgtttgggcgagttttgtctgggacgaagtatgggtta
aaacagacacgtggaaaatttggtcttggtgcaaagatggctctaatttggtccaagatg
agtacaggactcccaatagaaatcttgtcttcaatgaaagggcaaacttattcttcattc
tgcaagctggacatagatattcataggaacatccctcacattcatgtacacgaaaagcgc
gataacaaggagcggtggcatggagctgaaattcagatagttattgaaggaaattggaca
acatatcgttccaagatattacattacatgcgtcaaatggctgttatcacaccttatgcc
gagtttctcttcagatttttgtcagatactccagataaaaatgtgacagtgaagttcacc
agaagaactgacattatgcctccaattccccttgagacacagtaccatccttcagcagtt
gatttgcttctgatcaagcgtcttattgccgaaacctcaaaacagaatctcatacagttg
cttcagcatgaatttgtaaacattaccaaatcacatgccgagcgtctgataggggaaatg
ggaccagatttcagtcctaaaatgcctgttaaatcattgacaccacagcaaatagttcgc
atgcatcaattatttcgtcaagccaagtttgatgatccgagtggcgattgtcttagtcct
gcaggggaatacaacctacgactaggaataataaaagagttgcatccagatatggttgca
acttattcaggaagtgctcaagtatttgaaggccacccctttatagtggaagctggagtt
agtattggtggaaaagatgtcaaacaaggtctgaacatttttcgatttgccaaccggatt
cctcttctgtttgagcaaggcgctgatgttgtcacccgaactgctttgaaaagaattaat
tggaatagctacaaaatcaaccagacacaggacaagattggtgtatttgtcagtattgta
agcaccaaaatacctttcaaagggacgggaaaggagtacattggggatgacataagtgag
atagctgcggctgttaagacctcaattcagcaatgttgttctcaattgaagtccaagatt
gtcaaaaaaattcaggcacgtgaacagcaagatagaaagcggaatttgtatattcctaat
gttactggggctttatatgatgttctaaaagagatg???????????????
