# Supplementary material for: Morphological and molecular evidence support the inclusion of Mycetia hainanensis in Mouretia (Rubiaceae)
Source: PhytoKeys. 2026 Feb 5;270:273–88. doi: 10.3897/phytokeys.270.180324 (PMC12902767; doi:10.3897/phytokeys.270.180324)
Supplement: Supplementary material 4 — Dataset of 315 nuclear genes used in this study [file phytokeys-270-273_article-180324__-s004.zip › Dataset 2/5404_filtered_aligned_trimmed.fasta]

>Anthospermum_thymoides_ERR9883532
????????????????????????????????????????????????????????????
??????????????????ctgagacttgcagagttggaggcgaggactgtaaatgaaatg
tttgtgatactttctgacatttggctagatgatgaggagactattggaaatttggagact
gtcctcaatggttatgagaatgtagatgtggttccttctctttttgttttcatgggaaat
ttctgctcccgtccctgtaacctgtctttcagctctttttcgagtctcaggttgcagttt
gggaagctaggacaaattattgccagccacaaaagactaatagaacatagtagatttctt
tttattcctggtccagatgatagaatgaagttctatacgcaagaaattgtattcttccgt
caggatttgctttacagaatgcgtagatcttgtctcatacccccttcaacagaagaaacc
agtgatccttttgagcatcttgttgctacaatcactcatcaaagtcatctttgtcccctg
ccactgagcatacaaccaattatctggaattatgaccacagtctccatctctatcctacc
ccgcatacggt?????????????????????????????????????????????????
????????????????????????????????????????????????????????????
??????????????????????????a
>Argostemma_elatostemma_ERR9883520
gaggatagagaaaagtctgtcaatttttttactggagtagacttctttggtggcagtacg
ctaacaaaagaagaaactctgagacttgcagagttggagataagggctgtaaacgacatg
tttgtgatactctctgacatctggctggacaatgaagagactatgggaaatttggagact
gtcctcaatggttatgagaatgtagatgtggttccttctttttttgttttcatgggaaat
ttttgctcccggccctgtaacctgtctttcagctccttttcgaatcttaggttgcagttt
ggaaagctaggacaaattattgcgagccacaaaagactaatagaacatagtagatttctc
tttattcctggtccagatgatagaatgaagttctatacacaagaaattgtatttttccgc
caagatttgctttacagaatgcgtaggtcatgtctcatgcccccttcaacagaggaaaca
agtgatccttttgagcatcttgttgctacaatcacacatcaaagtcatctttgtcccctg
ccattgagcatacaacccattatctggaaccacgacaacagtcttcatctctatcctgcc
cca------attgtgttgggggacagaagtgagcagaaggctttcaagtatacagggatc
acgtgttttaatccggggtctttctcaaacaatagtacttttgctgcatatcggccttgc
actcgtgaagttgagttgtca??????
>Chamaepentas_hindsioides_ERR9883496
gaggacagagaaaagtctatcaactttttttctggtgtagacttctttggtggaagtaca
ctaacaaaagaagaaactctgagacttgcagagttggagatgagggctataaatgacatg
tttgtgatactctctgacatttggctggacaatgaggagactatgggaaatttggagaat
gtcctcaatggttatgagaatgtagatgtggttccttctctttttgttttcatgggaaat
ttctgctcccgtccttgtaacctgtctttcagctctttctcggatctcaggttgcagttt
ggaaaactaggacaaattatcgccagccacaaaagactgatagaacatagtaaatttctt
tttattcctggtccagatgatagaatgaagttctatacgcaggaaattgtatttttccgt
caggatttgctttacagaatgcgtagatcttgtctcatacccccttcaacggaggaaacc
agtgatccttttgagcaccttgtcgccacaatcacacatcaaagtcatctttgtcccttg
ccattgagcatacaacccgttatctggaattatgaccacagtctccatctctatccggct
ccacatacgattgtcttgggggaccgaagtgagcagaaggctttcaagtacacaggcatt
acatgttttaatccggggtctttctcaaacgataacacgtttgttgcatatcggccctgc
actcgtgaagttgagctgtcatccttg
>Clarkella_nana_ERR9883563
????????????????????????????????????????????????????????????
??????????????????ctgagactcgcagagttggagatgagggctgtaaatgacatg
tttgtgatactttctgacatttggctggataacgaggagactatgggaaatttggagact
gtcctcaatggttatgagaatgtagatgtggttccctctctttttgttttcatgggaaat
ttttgctcccggccctgtaac???????????????????????????????????????
????????????????????????????????????????????????????????????
????????????????????????????????????????????????????????????
????????????????????????????????????????????????????????????
????????????????????????????????????????????????????????????
????????????????????????????????????????????????????????????
?????????attgtgctaggggacagaagtgaacagaaggctttcaagtatacagggatc
acgtgttttaatccggggtctttctcaaataataagacttttgttgcatatcggccttgc
actcgtgaagttgagttgtcagctttg
>Coccocypselum_condalia_ERR9883533
gaggacagagaaaagtccgttaactttttcactggtgtagacttttttggtggcagtata
ctgacaaaagaagaaacactgagacttgcagagttggagacgcgagctgtcaatgacatg
tttgtgatactttcagacatttggctggacaatgaggagactatgaaaaatttggggact
gtcctgaatggttatgagaatgtagatgtggttccttctctttttgtgttcatgggaaat
ttctgctctcgcccttgtaacctgtccttcagctctttttcaaatctcaggttgcagttt
ggaaagcttggagaaatgattgccagtcaccaaagactaatagaacatagtcgatttctt
tttattcccggtccagatgatttacccaagtactacacgcaagaaattgtatttttccgc
caggatttactttacagaatgcgtagatcttgtctcatgcctccttcaacagaggaaaca
agtgatccttttgaacatcttgttgctacaatcacacatcaaagtcatctttgccccctg
cctctgagcatacaaccgattatttggaattttgatcacagtctgcatctttatccgact
ccgcatacgattgtgttgggtgacaaaagtgagcagaaggctttcaagtacacaggcatt
acatgtttcaatccgggttctttctcaaacgagaatacatttgttgcatatcggccttgc
actcgtgaagttgagttgtcatctttg
>Cruckshanksia_pumila_ERR9883536
????????????????????????????????????????????????????????????
????????????????????????ctcgcagagttggagactctagctgttaatgacatg
tttgtgatactttcagacatttggctagatgatgaggagactatgaaaaatttggggact
gtcctgaatggttatgagaatgtagatgtggttccctctcttttcgtgttcacgggaaat
ttctgctctcgcccctgtaacctgtccttcagctctttttcaaatctcaggttgcagttt
ggaaagcttggacaaataattgccagccaccaaagactaatagaacatagtagatttctt
tttattcccggtccggatgatagaatcaagttctatacacaagaaattgtatttttccgt
caggatttgctttacagaatgcgtagatcttgtctcatgcccccttcaacagaagaaaca
agtgattattttgagcatcttgttgctacaataacacatcaaagtcatctttgccccctg
cctctgagcatacaacccgttatttggaattatgatcacagtctgcatctttatccgact
ccgcatacggt?????????????????????????????????????????????????
????????????????????????????????????????????????????????????
??????????????????????????a
>Cyanoneuron_cyaneum_ERR9883481
gaggacagagaaaagtctgtcaatttttttactggtgtagacttctttggtggtagttta
ctaacaaaagaagaaaatttgagacttgcagagttggagatgagggccgtaaatgacatg
tttgtgatactttctgacatttggctagacaatgaaaagactatgggaaatttggagact
gttctcaatggttatgagaatgtggatgtggttccttctctttttgttttcatgggaaat
ttttgctcccgtccctgtaacctgtctttcagctcttatacaaatctcaggttgcagtat
ggaaagctagggaaaattattgccagccacaaaagactaatagaacatagtaaatttctt
ttcattcctggtccagatgatagaatgaagttctacacacaagaaattgtatttttccgt
caggatttgctttacagaatgcgtagatcttgtctcatgcccccttcaacagaggaaacc
agtgatccttttgagcatcttgttgctacaatcacacatcaaagtcatctttgtcccctg
ccactgagcatacaacccattatctggaattatgaccacagtctccatctctatccggcc
ccgcat---attgtcttgggggacagaagtgagcagaaggcattcaagtatacaggcatt
acatgttttaatcctgggtctttctcaaacgataatacttttgctgcatatcggccttgc
actcgtgaagttgagttgtcagctttg
>Danais_nigra_ERR9883478
gaggacagagaaaagtctgtcaatttttttactggcgtagacttctttggtggcagtata
cttacaaaagaagaaactctgagacttgcagagttggagacaagggctataaatgacatg
tttgtgatactgtctgacatttggctggacaatgaggagactatgggaaatttggagact
gtcctcaatggttatgagaatgtagatgtggttccgtctctttttgttttcatgggaaat
ttctgctcccgtccctgtaacctgtctttcagctcttttgggaatctcaggttgcagttt
ggaaagctaggacaaattattgccagccacaaaagactaatagaacatagtagatttctt
tttattcctggtccagatgatagaatgaagttctatacacaagaaattgtatttttccgt
caggatttgctttacagaatgcgtagatcttgtctcatgcccccttcaacagaggaaacc
agtgatccttttgagcatcttgttgctacaatcacacatcaaagtcatctttgtcccctg
ccattgagcatacaacccattatctggaattatgaccacagtctccatctctatccggcc
ccgcatacgattgtcttgggggacagaagtgagcagaaggctttcaagtatacaggcatt
acatgttttaacccggggtctttctcgaacgataatacgttcgttgcatatcggccttgc
actcgtgaagttgagttgtcagctttg
>Dunnia_sinensis_ERR9883505
gaggatagagaaaagtccgttaatttttttagtggtgtagacttctttggtggtggtaca
ctaacaaaagaagaaactctgagacttgcagagttagagatgagggctgtaaatgacatg
tttgtgatactttcagacatttggctggacaatgaggaggttatgggaaatttggagact
gtcctcaatggttatgaaaatgtagaagtggttccttccctctttgttttcatgggaaac
ttctgctcccgtccctttaatctatctttcaactctttttcgaatctcaggttgcagttt
ggaaagctaggacaaattattgccagccacaaaagactaatagaacatagtaaatttctt
tttattcctggtccagatgatagaatgaagttctatacacaagaaattgtatttttccgt
caggatttgctttacagaatgcgtagatcttgtctcattcccccttcaacagaggaaacc
agtgatccttttgagcatcttgttgctacaatcacacatcaaagtcatctttgtcccctg
ccattgagcatacaacccattatctggaattatgaccacagtctccatctctatccttcc
ccgcatatgattgtcttgggggacagaagtgagcagaaggccttcaagtatacaggcatt
acatgttttaatccggggtctttctcaaacgaaaatacttttgctgcatatcggccttgc
actcgtgaagttgagttgtcagctttg
>Mouretia_larsenii_ERR9883550
gaggatagagaaaagtctgtcaatttttttactggtgtagacttctttggtggcagtatg
ctaacaaaagaagaaactttgagacttgcagagttggagatgagggctgtaaatgacatg
tttgtgatactttctgacatttggctggacaatgaggagactatgggaaatttggagact
gtcctcaatggttatgagaatgtagatgtggttccttctcttttcgttttcatgggaaat
ttttgctcccggccctgtaacctgtctttcagctctttttcgaatcttaggttgcagttt
ggaaagctaggacaaattattgccagccacaaaagactaatagaacatagtagatttctc
tttattcctggtccagatgatagaatgaagttctatacacaagaaattgtatttttccgg
caggatttgctttacagaatgcgtaggtcatgtctcatgcccccttcaacagaggaaaca
agtgatccttttgagcatcttgttgctacaatcacacatcaaagtcatctttgtcccctg
ccattgagcatacaacccattatctggaactacgacaacagtcttcatctctatcctgcc
ccacatacgattgtgttgggggacagaagtgagcagaaggctttcaagtatacagggatc
acgtgttttaatccagggtctttctcaaacaataatacttttgctgcttatcggccttgc
actcgtgaagttgagttgtcagctttg
>Mycetia_bracteata_ERR9883494
gaggatagagaaaagtctgtcaatttttttactggtgtagacttctttggtggcagtacg
ctaacaaaagaagaaactctgagacttgcagagttggagatgagggctgtaaatgacatg
tttgtgatactttctgacatttggctggacaatgaggagactatgggaaatttggagact
gtcctcaatggttatgagaatgtagatgtggttccttctctttttgttttcatgggaaat
ttttgctcccggccctgtaacctgtctttcagctctttttcgaatcttagg?????????
????????????????????????????????????????????????????????????
?????????????????????agaatgaagttctatacacaagaaattgtatttttccgc
caggatttgctttacagaatgcgtaggtcatgtctcatgcccccttcaacagaggaaaca
agtgatccttttgagcatcttgttgctacaatcacacatcaaagtcatctttgtcccctg
ccactgagcatacaacccattatctggaaccacgacaacagtcttcatctttatcctgcc
ccacatacgattgtgttgggggacagaagtgagcagaaggctttcaagtatacagggatc
acgtgttttaatccggggtctttctcaaacaataatacttttgctgcatatcggccttgc
actcgtgaagttgagttgtcagctttg
>Mycetia_hainanensis_H401
gaggatagagaaaagtctgtcaatttttttactggtgtagacttctttggtggcagtatg
ctaacaaaggaagaaactttgagacttgcagagttggagatgagggctgtaaatgacatg
tttgtgatactttctgacatttggctggataatgaggagactatgggaaatttggagact
gtcctcaatggttatgagaatgtagacgtggttccttctctttttgttttcatgggaaat
ttttgctcccggccctgtaacctgtctttcagctctttttcgagtcttaggttgcagttt
ggaaagctaggacaaattattgccagccacaaaagactaatagaacatagtagatttctc
tttattcctggtccagatgatagaatgaagttctatacacaagaaattgtatttttccgc
caggatttgctttacagaatgcgtaggtcatgtctcatacccccttcaacagaggaaaca
agtgatccttttgagcatcttgttgccacaatcacacatcaaagtcatctttgtcccctg
ccattgagcatacaacccattatctggaactacgacaacagtcttcatctctatcctgcc
ccacatacg???????????????????????????????????????????????????
????????????????????????????????????????????????????????????
???????????????????????????
>Neohymenopogon_parasiticus_ERR9883558
gaggatagagaaaagtctgtcaatttttttactggtgtagacttctttggtggcagtacg
ctaacaaaagaagaaactctgagacttgcagagctggagatgagggcggtaaatgacatg
tttgtgatactttctgacatttggctggacaatgaggagactatgggaaatttggagact
gtcctcaatggttttgagaacgtagatgtggttccttctctttttgttttcatgggaaat
ttttgctcccggccctgtaacctgtctttcagctct????????????????????????
????????????????????????????????????????????????????????????
?????????????????????agaatgaagttctatacacaagaaattgtatttttccgc
caggatttgctttacagaatgcgtaggtcatgtctcatgcccccttcaacagaggaaaca
agtgatccttttgag?????????????????????????????????????????????
????????????????????????????????????????????????????????????
???catgtaattgtgttgggggacagaagtgagcagaaggctttcaagtatacagggatc
acgtgttttaatccggggtctttctcaaacaataatacttttgctgcatatcggccttgc
actcgtgaagttgagttgtcagctttg
>Oldenlandia_herbacea_ERR9883552
????????????????????????????????????????????????????????????
?????????????aggtactgagacttgcagaattggagacaagggctattaatgacatg
tttgtgatactttctgacatatggctggacaatgaagagactatggaaaatttgaagact
gtcctcaatggttacgagaatgtagatgttgttccttctctattcgttttcatgggaaat
ttctgctcccatccctgtaacctgtctttcagctctttttctactctcaggttgcagttt
ggaaagcttggagaaattattgctagtcacaaaagaataatggagcatagtaggtttctt
tttattcctgggccagatgatagaatgaagttctatacgcaagaaattgtatttttccgt
caggatttgctttacaggatgcgtagatcttgtctcttggcaccttcaacagaggaaacc
agtgatccttttgagcatctggttgctacaatcatgcatcaaagtcatctttgtcctctt
ccattgagcgtacaacccattatctggaattatgaccatagtctgcatctctatccaacc
ccacatgcgattgtcttaggggacaaaagtgagcagaaggctttcaagtatacgggcgtt
acatgtttcaatccaggttctttctcgagcgataaagcctttgtcgcatatcggccatgc
actcgtgaagtagagctatcagctctg
>Paederia_ciliata_ERR9883513
gaggatagagaaaagtctgtcaattttttcactggtgtagacttctttggtggtggtaca
ctaacaaaagaagaaactctgagacttgcagaattggagattagagctgtaaatgacatg
tttgtgatactttctgacatttgtctggacaatgaggagactattggaaatttggagact
gtcctcaatggttacgagaatgtagacgtggttccttctgtttttgttttcatgggaaat
ttctgctcccgtccctgtaacctggctttc??????????????????????????????
????????????????????????????????????????????????????????????
?????????????????????agaatgaagttctatacgcaagaaattgtatttttccgt
caggatttgctttacaggatgcgtagatcctgtctcatgcccccttcaactgaggaaacc
agtgatccttttgagcatcttgttgccacaatcacacatcaaagtcatctttgtcccctg
ccattgagcatacaaccagtaatctggaattatgaccacagtctccatctctatcctacc
ccgcatacgattgtgttgggggacagaagtgagcagaaggctttcaagtatacaggcatt
acatgtttcaatccaggttctttttcaaatgataatacttttgctgcatatcggccatgc
acccgtgaagttgagttgtcatctttg
>Plocama_tinctoria_ERR9883529
gaggacagagaaaagtctatcaacttttttactggttcagacttctttggtggtggtaca
ttaacaaaagaagaaactctgagacttgcagagatggagatgagagctgtgaatgacatg
tttgtggtactttctgacatctggctggatgatgaagagactatgggaaatttggagact
gtcctcaatggttatgagaatcaagatgtggttccttctcttttcgttttcatgggaaat
ttctgctcccgtccctgtaacctggcttttgtttctttctcgaatctcaggttgcagttt
ggaaagctaggtcaaactattgccagccatagaagacttttagaacatagtagatttctg
tttattcctggtccagatgatactgtcttaccttatacacaagaaattgtttttttcggc
caggatttgctctacagaatgcgtagatcttgtctcttgccgccttcaacagaggaaacc
agtgatccttttgagcatcttgttgctacaatcacccatcaaagtcatctttgtccactg
ccattgagcaaacaacctgttatatggaattttgaccacagcctccatctctatccggcc
ccacatacgattgtcttgggggacataagtgagcagaaggctttcaagtattcaggcatt
acatgttttaatccagggtctttctcaaataagaagacttttgctgcatatcggccttgc
agtcgtgacgttgagttgtcagctttg
