# Supplementary material for: Morphological and molecular evidence support the inclusion of Mycetia hainanensis in Mouretia (Rubiaceae)
Source: PhytoKeys. 2026 Feb 5;270:273–88. doi: 10.3897/phytokeys.270.180324 (PMC12902767; doi:10.3897/phytokeys.270.180324)
Supplement: Supplementary material 4 — Dataset of 315 nuclear genes used in this study [file phytokeys-270-273_article-180324__-s004.zip › Dataset 2/5406_filtered_aligned_trimmed.fasta]

>Rubia_peregrina_ERR5033650
????????????????????????????????????????????????????????????
????????????????????????????????????????????????????????????
????????????????????????????????????????????????????????????
????????????????????????????????????????????????????????????
????????????????????????????????????????????????????????????
????????????????????????????????????????????????????????????
????????????????????????????????????????????????????????????
????????????????????????????????????????????????????????????
????????????????????????????????????????????????????????????
????????????????????????????????????????????????????????????
????????????????????????????????????????????????????????????
????????????????????????????????????????????????????????????
??????gtgagtgtcaggaggcacactatgtcgttgactagggaatgtatatgcccaatg
gttctcagctgggggaatgaccagcttccagttagcacaaaatatgatctaaggagtgat
cctggtgttaaaaaaaactacgggaagcttttgctggagatggtctctgttgttcctgat
ggaattgtctgttttttcgtcagctattcatacatagacaggatagtaaatagttggcat
aatgcaggacttctgaaggaaataatgcaacataaattagtcttcattgaaacacaggat
gtagttgaaactacactagcttttgataactatcgaaaggcttgtgattgtggaagagga
gctgttttcttctctgttgccaggggtgaagtggcagaaggcatagactttgacaggcat
tatggtagacttgttatcatgttcggtgttccttttcagtatacattgagcaggtatctt
ctagcagattatgagtacttgcgtgatactttccagataaaagagggtgattttctcacg
tctgatgctttgagacaagctgctcaatgtgctggtcgagttatccgttctaaggcagat
tatgggatgatgatatttacagacaagaggtacacacgtcatgacaagcgatcaaagttg
cctggttggattctgtcgcatttacgtgatgcacatctgaacttgagtactgacatggct
gtacatatagcaaaagag
>Theligonum_cynocrambe_ERR5033810
????????????????????????????????????????????????????????????
????????????????????????????????????????????????????????????
????????????????????????????????????????????????????????????
???????????????????????????????????????????????????cagacacta
gaaggagccaccagaaatatc???????????????????????????????????????
????????????????????????????????????????aggatgt?????????????
????????????????????????????????????????????????????????????
????????????????????????????????????????????????????????????
????????????????????????????????????????????????????ctcaagag
atatcaattataatcgaaccttatgatgagagaatgccacatattcctgaccctgtgctg
cagaatttttgccatgatgcttctcttgccataaagcctgttttcgaacggtttcaatca
gttgttataacttctggtactctcagtccaattgatctctaccctcgtcttctaaatttt
aatcctgtggttagtcggagcttcacaatgtccttgactagggaatgtatatgcccaatg
gttctcactcggggaagtgatcagcttcctgtgagtacgaaatatgatctgaggagtgat
cctggtgttgagaaaaactacgggaagcttttgctggagatggcctctgttgtgcctgat
gggattgtttgtttctttgttagttactcatatatggacgggatagtaaatagttggcat
gaaacaggacttctgaaggaaataatgcaacataaattagtcttcattgagacgcaggat
gtggttgaaactacactggctttggataactatcgcaaggcctgtgattgtggaagagga
gctgtttttttctctgttgccaggggtaaagtggcagaaggcatagactttgacaggcat
tatggcagacttgttatcatgtttggcgttccttttcagtatactttaagcagaatattg
cttgcaagactggagtacttacgtgacactttccagataaaagagggcgactttctcaca
tttgatgccttgagacaagctgctcagtgtgttgggcgagttatccgctccaaagcagat
tatgggatgatgatatttgctgacaagaggtacacccgccatgacaagcgatcgaaattg
cctagttggattttgtcgcatttacgtgatgcgcatctgaacttgagtactgacatggct
gtacatatagcaagagag
>Anthospermum_thymoides_ERR9883532
ctgcaggatctcagggtttttggaaaagctaaagggtggtgtccgtactttttggcaaga
catatggtgcaatttgcaaatgtggtcgtgtatagctaccaatatctactcgatcctaag
gtagctggtatcatatcaaaggagatgcagagagaatctgttgtggtgtttgatgaggct
cacaatattgataatgtatgtatcgaggctttgagtgtcagtgtgaggaagcagacccta
gaaggggctacaagaaat---gggaatataaggcgggcggagcattttttgtctcttctt
cgcagattagttcagtatattaaaggaagattggataccgagaatgttgaaaaggagggg
cctgtggcctttgttgcttctattagttctcaagctggaattgactcaaaaatgttaaaa
ttttgttacgaccggcttcactcattaatgttaactttagagatatcagataccgatgaa
ttcttacacatccaaactatttgtgactttgcaacccttgtgggaacttatactcgagga
ttttcgattatcattgaaccttatgatgagagaatgccacatatacctgaccccgtgctg
cagttatgctgccatgatgcttctcttgccataaagcctgtgtttgagcggtttcagtca
gttgtcataacttctgggactctcagtccgattgagctctaccctcgtcttctaaatttc
aatcccgtggttagccggagctttactatgtccttgactagggaatgtatatgcccaatg
gttctcactcggggaagtgatcagcttcctgtgagtacgaaatatgatttgaggagtgat
cctggtgttgaaaaaaactacgggaagcttttgctggagatggtttctgtcgttcctgat
gggattgtttgtttttttgttagctactcatacatggatgggatagtaaatagttggcat
gaaactggtcttctgaaggaaataatgcagcataaactagtcttcattgagacacaggat
gtggttgagactacactggcactagataactatcgcaaggcctgtgattgtggaagaggt
gctgttttcttctctgttgccag?????????????????????????????????????
??????????????????????????????????????????????????gagaatattg
cttgcaagattggagtacttgcgtgagactttccagataaaagagggcgactttctcaca
tttgatgccctgagacaagctgctcagtgtgtcgggcgagtgatccgttctaaagcagat
tatgggatgatgatctttgctgacaagaggtacacccgccatgacaagcgttcaaagttg
cctggttggattttgtcgcatttacgtgatgcacatctgaacttgagtactgacatggct
gtacatatagcaaaggag
>Argostemma_elatostemma_ERR9883520
atgcaggaccttagggcttttggaaaagcaaaagggtggtgtccctactatttagcacga
catatggtgccatttgcaaatgttgttgtttatagctaccaatatctacttgatcctaag
gttgctggtatcatatcaaaggagatgcagagagaatctgttgtggtgtttgatgaggcc
cacaatatagataatgtatgtattgaggctctgagtgtcagtgtgaggaagcagacacta
gaaggggccaccagaaatatcgggaatataaggcgtgcggattactttttgtctacgctt
cgcagattagtccagtatattagaggacggttagagactgagactgttgaaaaagaggga
cccgtaacctttgttgcttccatttattcacaagctggaattgagtcgaaagcattaaaa
ttctgttatgacaggcttcactcgttaatgttaactttagagatatctgatactgatgaa
ttcttacacatccaaactatttgtgactttgctacccttgtgggaacttatactcgggga
ttttcagtaattattgaaccttttgacgagagaatgccacatattcctgaccctgtgttg
cagctatgctgccatgatgcttctcttgccataaagcctgtttttgaacggtttcaatca
gttgttataacttctgggactctcagtccaattgatctctaccctcgtcttctaaatttc
aatccagtggttagccggagcttcacaatgtccttgagtagggaatgtatatgcccaatg
attctcactaggggaagtgatcagcttcctgtgagtacaaaatatgatctgagaagtgat
cctggtgttgaaaaaaattatgggaagcttttactggagatggtctctgttgtccctgat
ggaattgtttgtttttttgttagctactcatacatggatgggatagtaaatagttggcat
gaaacaggacttttgaaggaaataatgcaacataaactagtcttcattgagacacaggat
gtggttgaaaccacactggctttggataactatcgcaaggcttgtgattgtggaaggggt
gccgttttcttctctgttgctag?????????????????????????????????????
??????????????????????????????????????????????????gagaatattg
cttgcaagattggaatacttgcgtgatactttccagataaaggagggtgactttctcaca
tttgatgctctgagacaagctgctcagtgtgtcgggcgagtgatccgttctaaggcagat
tatgggatgatgatatttgccgacaagaggtacacccgccatgacaagcgttcgaagttg
cccagttggattttgtcacatttgcgtgatgcacatctgaacttgagtactgacatggct
gtacatatagcaaaagag
>Chamaepentas_hindsioides_ERR9883496
???caggatcttagggcttttgggaaagcaaaagggtggtgtccctactttctagcgcgg
catatggtgcaatttgcaaatgtggttgtttatagctaccaatatctacttgatcccaag
gttgctggtatcatatcaaaggagatgcagagagaatcggttgtggtgtttgatgaggct
cacaatattgataacgtatgcatcgaggctctaagtgtcagtgtgaggaagcagacacta
gaaggggctactagaaat??????????????????????????????????????????
????????????????????????????????????acagataatgttgaaaaggaggga
cctgtggccttcgttgcttctattacttctcaagctggaatcgactctaaaacgttaaaa
ttttgttacgacaggcttcactcattaatgttaactttagagatatcagatacagatgaa
ttcttacacatccaaactatttgcgactttgcaacccttgtgggaacttatactcgggga
ttttcaattatcattgaaccttatgatgagagaatgccacatatccctgaccctgtgctg
cagctatgctgccatgatgcttctcttgccataaagcctgtatttgagcggtttcaatca
gttgttataacttctgggactctcagcccaattgacctttaccctcgccttctaaatttc
aatccagtggttagccggagcttcacaatgtccttgactagggaatgtatatgcccaatg
gttctctctcggggaagtgatcaacttcctgtgagtacaaagtatgatttaaggagtgat
cctggtgtagaaaaaaactatgggaagcttttgctggagatggtctctatcgttcctgat
ggaattgtttgttttttcgttagctactcatacatggatgggatagtaaatagttggcat
gaaacaggacttctgaaggaaataatgcaacataaactagtcttcattgagacacaggat
gtggttgaaactacactagctttggataactatcgcaaggcatgtgattgtggaaggggc
gctgttttcttctctgttgccaggggtaaagtggccgaagggatagactttgacaggcac
tatggtcgacttgttatcatgtttggcgtaccttttcagtatactttaagcagaatattg
cttgcaagattggagtacttacgcgacactttccagataaaagagggcgactttctcacc
tttgatgctctgcgacaagctgctcagtgtgttgggcgagtcatccgttccaaggcagat
tatggcatgatgatatttgctgacaagaggttt???????????????????????????
????????????????????????????????????????????????????????????
??????????????????
>Clarkella_nana_ERR9883563
????????????????????????????????????????????????????????????
?????????caatttgcaaatgttgttgtttatagctaccaatatctacttgatcctaag
gttgctggtatcatatcgaaggagatgcagagagaatctgttgtggtgtttgatgaggcc
cacaatatagataatgtatgtattgaggctctgagtgtcagtgtgaggaagcagacacta
gagggggccaccagaaatatc???????????????????????????????????????
????????????????????????????????????????????????????????????
?????????????????????????????ccaagctggaattgactcgaaaacattaaaa
ttctgttatgacaggcttcactcgttaatgttaactttagagatatcagatactgatgaa
ttcttacacattcaaaccatttgtgactttgctacccttgtgggaacttatactcgagga
ttttcagtaattattgaaccttttgacgagagaatgccacatattcctgaccctgtgttg
cagctatgctgccatgatgcttctcttgccataaagcctgtttttgaacggtttcaatca
gttgttataacttctgggactctcagtccaattgatctctaccctcgtcttctaaatttc
aatccagtggttagccggagcttcacaatgtccttgactagggaatgtatatgcccaatg
attctcacaaggggaagtgatcagcttcctgtgagtacgaaatatgatctgaggagtgat
cctggtgttgaaaaaaattatgggaagcttttactggagatggtctctgttgtccctgat
ggaattgtttgtttttttgttagctactcatacatggatgggatagtaaatagttggcac
gaa---------ctacaggaaataatgcaacataaactagtcttcattgagacccaggat
gtggttgaaaccacactggctttggataactatcgcaaggcttgtgattgtggaaggggt
gctgttttcttctctgttgccag?????????????????????????????????????
??????????????????????????????????????????????????gagaatattg
cttgcaagattggaatacttgcatgatactttccagataaaagagggtgactttctcaca
tttgatgcacagagacaagctgctcagtgtgtcgggcgagtgatccgctctaaggcagat
tatgggatgatgatatttgccgacaagaggtacacccgccatgacaagcgttcgaagttg
cccagttggattttgtcacatttgcgtgatgcacatctgaacttgagtactgacatggct
gtgcatatagcaaaagag
>Coccocypselum_condalia_ERR9883533
????????????????????????????????????????????????????????????
????????????????????????????????????????????????????????????
????????????????????????????????????????????????????????????
????????????????????????????????????????????????????????????
?????????????????????gggaatataagacgggcggaacattttttgtctctactt
cgtagactagtccagtacattagagggcggttagagactgaaaatgttgaaaaggaagga
cctgtggcctttgttgcttctattaattctcaagctggcattgactctaaaatgttaaga
ttttgctacgacaggcttcactcattaatgttaacattagagatatcagatactgatgaa
ttcttacacatccaaactatttgtgactttgcaacccttgtgggaacttatactcgggga
ttttcaattattattgaaccttttgatgagagaatgccacatattcctgaccctgtgctg
cagctatgctgccatgatgcttctcttgccataaagcctgtttttgaaaggtttcaatca
gttgttataacttctgggactctcagtcccattgatctctaccctcgtcttctaaatttt
aatcccgtagttagccggagctttacaatgtccttgactagggaatgcatatgcccgatg
gttctcactcgtggaagtgatcagcttccagtgagtacgaaatatgatctgagaagtgat
cctggtgttgagaaaaattatgggaagcttttgctggagatggtgtctgttgtccctgat
ggaattgtttgtttcttcgttagctactcatacatggatgggatagtaaatagttggcac
gaaacaggacttctgaaggacataatgcaacataaactagtcttcattgagacacaggac
gttgtcgaaactacactggctttggacaactatcgcaaggcttgtgattgtggcagaggc
gctgtttttttctctgttgccaggggtaaagtggcagaaggaatagactttgacaggcac
tatggtcgacttgttatcatgttcggtgtaccttttcagtatactttaagcaggatattg
cttgcacgattggagtacttgcgtgacactttccagataaaagaaggcgactttctcact
tttgatgctttgagacaagctgctcagtgtgttgggcgggtgatccgttccaaggcagac
tatgggatgatgatatttgctgacaagaggtacagccgccatgacaagcgctctaagttg
cctggttggattttgtcacatttacgtgatgcacatctgaacttgagtactgacatggct
ctacatatcgcaagagag
>Cruckshanksia_pumila_ERR9883536
ctgcaggatcttagggcttttggaaaagctaaagggtggtgcccgtactttctagcaaga
catatggtacaatttgcaaatgtggttgtttatagctaccagtatctgcttgatcctaag
gttgcgggtattatatcgaaagagatgcagagagaatctgttgtggtgtttgatgaagcc
cacaatattgataatgtatgtattgaggctctgagtgtcagtgtgaggaagcaaacgctg
gatggggctactagaaatatc------------------------------tctctactg
cgtagattagtccagtatattagaggacggttagacacggacaatgttgaaaaggaggga
cttgttacctttgttgcttctgttaattctcatgctgcaattgactctaaaatgttaagg
ttctgttatgacagacttcactcattaatgttaacattagagataacagatactgatgag
ttcttacacatctaaactatttgcaaattcgcaatccttgtgggaacttatacttaggaa
ttttcaattattattgaaacttttgatgagagagtgctacatattccaaaccccaagttg
cagttgtgtttccatgacgcttctcttgcaataaaacctatttttaaaagttttcagtca
gttgttataacttctgaggtactaagtctcatgaatctctaccctcttcttttagacttc
gggtccgtagttatttagagctttataatgtccatgactagggaatccatatgcccaatg
gttctcactcgtggaagtgatcaa---cctatgagtacgcgaagtgattcgaggagtgtt
tctggtgttgaaaaaaatgatggaaaacctttgctggagatggtctctgttgtccccgac
ggggttgtttatttttttgttaactactcatacaagaaagtggtattaaatagctggcat
gaaacatgacttctgaaagaaataatgcatcataaactagtctttgttgagacacaggat
gttgacgaaactacattggctttggacaactatcgcaaggcttgtgattgtgaaagagg?
??cttttctttttatgttgccacgaggggagttgccgaatggatagactttcacaggaac
tatggtcgacttgctatcatattttgtgtaccctttcaatattctttaagcaagaaatta
cttgcgcgattgaaatatttgcgtgacacttttcagataaaataaagcgactttctcact
tttgatactttgagacaagctgcccattgtgttggccgagtgattcatttcaaggcagat
tatgggatgatgatatttgccgataagtggtataatcaccgtgacaaacgctctaagttt
cgtggttggatttcgtcacatttacgtggtgcacaactgaacttgagtactgatatggtt
gtatgtatagcaagagag
>Cyanoneuron_cyaneum_ERR9883481
atgcaggatcttagggcttttggaaaagcaaaagggtggtgtccgtactttttagcacgg
catatggtgcaatttgcaaatgtggttgtttatagctaccaatatctacttgatcctaag
gttgccggtatcatatcgaaggagatgcagagagaatctgttgtggtgtttgatgaggct
cacaatatagataatgtatgtattgaggctctgagtgtcagtgtgaggaagcagacacta
gaaggggccactagaaat---gggaatataaggcgcgcggagtattttttgtctatgctg
cgcagattagtccagtatattagaggacggttagagactgagaatgttgaaaaagaggga
cctgtggcctttgttgcttctcttaattctcaagctgcaattgacgctaaaatgttaaaa
ttctgttacgacaggcttcactcattaatgttaactttagagatatctgatactgatgaa
ttcttacacatccaaactatttgtgactttggtacccttgtgggaacttatactcgggga
ttttcagtaatcattgaaccttttgatgagagaatgccacatattcctgaccctgtgctg
cagctatgctgccatgatgcttctcttgccataaagcctgttttcgaacggtttcaatca
gttgttataacttctgggactctcagtccaattgatctctacccacgtcttctaaatttc
aatccagtggttagccggagcttcacgatgtccttgactagggaatgtatatgcccaatg
attctcactcggggaagtgatcagcttcctgtgagtacaaaatatgatctgaggagtgat
cctggtgttgaaaaaaattatgggaagcttttgttggagatggtctctgttgtccctgat
ggaatagtttgtttttttgttagctactcatacatggatgggatagtaaatagttggcat
gaaacaggacttctcaaggaaataatgcaacataaactagtcttcattgagacacaggat
gtggttgaaactacactggctttggataattatcgcaaggcttgtgattgtggaagaggc
gctgttttcttctctgttgccag?????????????????????????????????????
??????????????????????????????????????????????????gagaatattg
cttgcaagattggagtacttacgtgatactttccagataaaagagggcgactttctcaca
tttgatgctctgagacaagctgctcagtgtgtcgggcgagtgatccgttctaaggcggat
tatgggatgatgatatttgccgacaagaggtacacccgccacgataagcgttcgaagttg
cctggttggattttgtcgcatttacgtgatgcacatctgaacttgagtactgacatggct
gtacacatagcaaaagag
>Danais_nigra_ERR9883478
atgcaggatcttagggcttttggaaaagcgaaagggtggtgtccgtactatttagcacgg
catatggtgcaatttgcaaatgtggttgtttatagctaccaatatctacttgatcccaag
gttgctggtatcatatcgaaggagatgcagagggagtctgttgtggtttttgatgaagca
cataatattgacaatgtgtgtattgaagcgctaagtgttagcgttaggaggcagacactt
gagggggccacaagaaatcttgggaatataaggcgtgcagagcattttttgtctcttctc
cgcagattagtccagtatattaaaggacgattagagactgagaatgttgaaaaggaggga
cctgtggccttcattgcttctgttaattctcaagctggaattgactctaaaatgttaaaa
ttttgttatgacaggcttcactcattaatgttaactttagagatatctgatactgatgaa
ttcttacacatccaaactatttgtgactttgcaacccttgtgggaacttatactcgggga
ttttcaataatcattgaaccttttgatgagagaatgccacatattcctgatcctgtgctg
cagctatgctgccatgatgcttctcttgccataaagcctgtttttgaacggtttcaatca
gttgttataacttctgggaccctcagtccgattgatctctacccccgccttctgaatttc
aatccagtggttagccggagcttcacaatgtccttgactagggaatgtatatgcccaatg
gttctcactcggggaagtgatcagcttcctgtgagtacgaaatatgatctgaggagtgat
cctggtgttgaaaaaaattatgggaagcttttgctggagatggtctctgttgtccctgat
ggaattgtttgtttttttgttagctattcatacatggatgggatagtaaatagttggcat
gaaacaggacttctgaaggaaataatgcaacataaactagttttcattgagacacaggat
gtggttgaaactacactggctttggataactatcgcaaggcttgtgattgtggaaggggt
gctgttttcttctccgtttgcaggggtaaagtggcagaaggaatagactttgacaggcac
tatggtcgacttgttatcatgttcggcgttccttttcaatatactttaagcagaatattg
cttgcaagattggagtacttacgtgacactttccagataaaagagggcgactttctcaca
tttgatgctctgagacaagctgctcagtgtgttgggcgagtgatccgttctaaggcagat
tatggcatgatgatatttgctgacaagaggtacacccgccatgacaagcgttcaaagttg
cctggttggattttgtcgcatttacgcgatgcacatctaaacttgagtactgacatggct
gtacatatagcaagagag
>Dunnia_sinensis_ERR9883505
atgcaggatctcagggcttttggaaaagcaaaagggtggtgtccgtactttttagcacga
catatggtgcaatttgcaaatgtggttgtttatagctaccaatatctacttgatcctaag
gttgccggtatcatatcgaaagagatgcagagagaatctgttgtggtgtttgatgaggca
cacaatatagataatgtatgtatcgaggctctgagtgtcagtgtcaggaagcagacacta
gaaggggcgactagaaat---gggaatattaggcgcgcggagtattttttgtctatgctc
cgcagattagtccagtatattagaggacggttagagactgagaatgttgaaaaagaggga
cctgtggcctttgttgcttctctttattctcaagctgcaattgactctaaaatgttaaaa
ttctgttatgacaggcttcactcattaatgttaactttagagatatcagatactgatgaa
ttcttacatatccaaactatttgtgactttgctacccttgtgggaacttatactcgggga
ttttcagtaatcattgaaccttttgatgagagaatgccacatattccggaccctgttctg
cagctatgctgccatgatgcttcacttgccattaagcctgtttttcaacggtttcaatct
gttgttataacttctgggactctcagtccgattgatctctatccacgtcttctaaatttc
aatccagtggttagtcggagcttcacaatgtccttgactagggaatgtatatgtccaatg
attctcactcggggaagtgatcagcttcctgtgagtacgaaatatgatctgaggagtgat
cctggtgttgaaaaaaattatgggaagcttttgttggagatggtctctgttgtccctgat
ggaattgtttgttttttcgttagctactcatacatggatgggatagtaaatagttggcat
gaaacaggacttctgaaggaaataatgcaacataaactagtcttcattgagacacaggat
gtggttgaaactactctggccttggataattatcgcaaggcttgtgattgtggaagaggt
gctgtttttttctctgttgcgaggggtaaagtggcagaaggcatagactttgataggcac
tatggtcgacttgttatcatgtttggggttccttttcagtatactttaaggagaatattg
ctggcaagattggagtacttgcgtgatactttccagataaaagagggcgactttctcaca
tttgatgctctgagacaagctgctcagtgtgtcgggcgagtgatccgttccaaggcagat
tatggaatgatgatatttgccgacaagaggtacacccgccatgacaagcgttcaaagttg
cctggttggattttgtcgcatttacgtgatgcacatctgaacttgagtactgacatggct
gtacatatagcaaaagag
>Mouretia_larsenii_ERR9883550
??????????????????tttggaaaagcaaaagggtggtgtccctactatttagcacga
cacatggtgcaatttgcaaatgttgttgtttatagctaccaatatctacttgatcctaag
gttgctggtatcatatcgaaggagatgcagagagaatctgttgtggtatttgatgaggcc
cacaatatagataatgtatgtattgaggctctgagtgtaagtgtgaggaagcagacacta
gaaggggccaccagaaatatcgggaatataaggcgtgcggagtattttttgtctatgctt
cgcagattagtccagtatattagaggacggttagagactgagaatgttgaaaaagaggga
cctgtggcctttgttgcttccattaattcacaaactggaattgagtcgaaaacgttaaaa
ttctgttacgacaggcttcactcgttaatgttaactttagagatatcagatactgatgaa
ttcttacacatccaaactatttgtgactttgctacccttgtgggaacttatactcgggga
ttttctgtaattattgaaccttttgacgagagaatgccacatattcctgaccctgtgttg
cagctatgctgccatgatgcttctcttgccataaagcctgtttttgaacggtttcaatcg
gttgttataacttctgggactctcagtccaattgatctctaccctcgtcttctaaatttc
aatccagtggttagccggagcttcacaatgtccttgactagggaatgtatatgcccaatg
attctcactaggggaagtgatcagcttcctgtgagtacgaaatatgatctgaggagcgat
cctggtgttgagaaaaattatgggaagcttttactggagatggtctctgttgtccctgat
ggaattgtttgtttttttgtcagctactcatacatggatgggatagtaaatagttggcat
gaaacaggacttttgaaggaaataatgcaacataaactagtcttcattgagacacaggat
gtggttgaaaccacactggctttggataactatcgcaaggcttgtgattgtggaaggggt
gctgttttcttttctgttgccag?????????????????????????????????????
??????????????????????????????????????????????????gagaatattg
cttgcaagattggaatacttgcgtgatactttccagataaaagagggtgactttctcaca
tttgatgctctgagacaagctgctcagtgtgtcgggcgagtgatccgttctaaggcagat
tatgggatgatgatatttgctgacaagaggtacacccgccatgacaagcgttcgaagttg
cccagttggattttgtcacatttgcgtgatgcacatctgaacttgagtactgacatggct
gtacatatagcaaaagag
>Mycetia_bracteata_ERR9883494
atgcaggaccttagggcttttggaaaagcaaaagggtggtgtccctactatttagcacga
catatggtgcaatttgcaaatgttgttgtttatagctaccaatatctacttgatcctaag
gttgctggtatcatatcaaaggagatgcagagagaatctgttgtggtgtttgatgaggcc
cacaatatagataatgtatgtattgaggctctgagtgtcagtgtgaggaagcagacacta
gaaggggccaccagaaatatc---aacataaggcgtgcggagtattttttgtctacgctt
cgcagattagtccagtatattagaggacggttagagactgagaatgttgaaaaagaggga
cctgtggcctttgttgcttccattacttcacaagctggaattgagtcgaaaacgttaaaa
ttctgttatgacaggcttcactcgttaatgttaactttagagatatcagatactgatgaa
ttcttacacatccaaactatttgtgactttgctacccttgtgggaacttatactcgggga
ttttcagtaattattgaaccttttgacgagagaatgccacatattcctgaccctgtgttg
cagctatgctgccatgatgcttctcttgccataaagcctgtttttgaacggtttcaatcg
gttgttataacttctgggactctcagtccaattgatctctaccctcgtcttctaaatttc
aatccagtggttagccggagcttcacaatgtccttgactagggaatgtatatgcccaatg
attctcactaggggaagtgatcagcttcctgtgagtacgaaatatgatctgaggagtgat
cctggtgttgaaaaaaattatgggaagcttttactggagatggtctctgttgtccctgat
ggaattgtttgtttttttgttagctactcatacatggatgggatagtaaatagttggcat
gaaacaggacttttgaaggaaataatgcaacataaactagtcttcattgagacacaggat
gtggttgaaaccacgctggctttggataactatcgcaaggcttgtgattgtggaaggggt
gctgttttcttctctgttgccagg????????????????????????????????????
?????????????????????????????????????????????tagaagagaatattg
cttgcaagattggaatacttgcgtgatacttttcagataaaagagggtgactttctcaca
tttgatgctctgagacaagctgctcagtgtgtcgggcgagtgatccgttctaaggcagat
tatgggatgatgatatttgccgacaagaggtacacccgccatgacaagcggtcgaagttg
cccagttggattttgtcacatttgcgtgatgcacatctgaacttgagtactgacatggct
gtacatatagcaaaagag
>Mycetia_hainanensis_H401
????????????????????????????????????????????????????????????
????????????????????????????????????????????????????????????
????????????????????????????????????????????????????????????
????????????????????????????????????????????????????????????
?????????????????????gggaatataaggcgtgcggagtattttttgtctatgctt
cgcagattagtccagtatattagaggacggttagagactgagaatgttgaaaaagaggga
cctgtggcctttgttgcttccattaattcacaaactggaattgagtcgaaaacgttaaaa
ttctgttatgacaggcttcactcgttaatgttaactttagagatatcagatactgatgaa
ttcttacacatccaaactatttgtgactttgctactcttgtgggaacttatactcgggga
ttttcagtaattattgaaccttttgacgagagaatgccacatattcctgaccctgtgttg
cagctatgctgccatgatgcttctcttgccataaagcctgttttcgaacggtttcaatcg
gttgttataacttctgggactctcagtccaattgatctctaccctcgtcttctaaatttc
aatccagtggttagccggagcttcacaatgtccttgactagggaatgtatatgcccaatg
attctcactaggggaagtgatcagcttcctgtgagtacgaaatatgatctgaggagtgat
cctggtgttgaaaaaaattatgggaagcttttactggagatggtctctgttgtccctgat
ggaattgtttgtttttttgttagctactcatacatggatgggatagtaaatagttggcat
gaaacaggacttttgaaggaaataatgcaacataaactagtcttcattgagacacaggat
gtggttgaaaccacactggctttggataactatcgcaaggcttgtgattgtggaaggggt
gctgttttcttctctgttgccag?????????????????????????????????????
??????????????????????????????????????????????????gagaatattg
cttgcaagattggaatacttgcgtgatactttccagataaaagagggtgactttctcaca
tttgatgctctgagacaagctgctcagtgtgtcgggcgagtgatccgttccaaggcagat
tatgggatgatgatatttgccgacaagaggtacacccgccatgacaagcgttcgaagttg
cccagttggattttgtcacatttgcgtgatgcacatctgaacttgagtactgacatggct
gtacatatagcaaaagag
>Neohymenopogon_parasiticus_ERR9883558
atgcaggaccttagggcttttggaaaagcaaaagggtggtgtccctactatttagcacga
catatggtgcaatttgcaaatgttattgtttatagctaccaatatctacttgatcctaag
gttgctggtatcatatcgaaggagatgcagagagaatctgttgtggtgtttgatgaggcc
cacaatatagataatgtatgtattgaggctctgagtgtcagtgtgaggaagcagacacta
gaaggggccaccagaaat??????????????????????????????????????????
????????????????????????????????????????????????????????????
????????????????????????????????????????????????????????????
????????????????????????????????????????????????????????????
????????????????????????????????????????????????????????????
??????atcaacattgaaccttttgacgagagaatgcctcatattcctgaccctgtgttg
cagctatgctgccatgatgcttctcttgccataaagcctgtttttgaacggtttcaatcg
gttgttataacttctgggactctcagtccaattgatctctaccctcgtcttctaaatttc
aatccagtggttagccggagcttcacaatgtccttgactagggaatgtatatgcccaatg
attctcactaggggaagtgatcagcttcctgtgagtacgaaatatgatctgaggagtgat
cctggtgttgaaaaaaattatgggaagcttttactggagatggtctctgttgtccctgat
ggaattgtttgtttttttgttagctactcatacatggatgggatagtaaatagttggcat
gaaacaggacttttgaaggaaataatgcaacataaactagtcttcattgagacacaggat
gtggttgaaaccacactggctttggataactatcgcaaggcttgtgattgtggaaggggt
gctgttttcttctctgttgccag?????????????????????????????????????
??????????????????????????????????????????????????gagaatattg
cttgcaagattggaatacttgcgtgatactttccagataaaagagggtgactttctcaca
tttgatgctctgagacaagctgctcagtgtgtcgggcgagtgatccgttctaaggcagat
tatgggatgatgatatttgccgacaagaggtacacccggcatgacaagcgttcgaagttg
cccagttggattttgtcacatttgcgtgatgcacatctgaacttgagtactgacatggct
gtacatatagcaaaagag
>Oldenlandia_herbacea_ERR9883552
????????????????????????????????????????????????????????????
????????????????????????????????????????????????????????????
????????????????????????????????????????????????????????????
????????????????????????????????????????????????????????????
?????????????????????gggaatatgaggcgcgcagagtactttttgtctcttctc
cgccgattagtccagtatattaaaggaaggttggataccgagaatgttgaaaaggtggaa
cctgtttcgtttgttgccaatatactgaaagaagctgggattgactctaaaatgttaaag
ttctgctacgatcgccttcactccttaatgttaacgttagagatatcagatactgatgaa
ttcttacacatccaaactatctgcgactttgcgacccttgtggggacttatactcgggga
ttttctataataattgaaccttttgatgaaagaatgccacatattcctgaccctgtcctg
cagctttgctgcaatgatgcttctcttgccataaagcctgtttttcaacggtttcagtcc
gttgttataacttctgggactctcagtccgattgatctctaccctcgtctgctgaatttt
aatcccgtggttagccggagcttcacgatgtccttgactagggaatgtatctgcccaatg
gttctcacccggggaagtgatcagcttcccgtgagtacgaaatatgatctgaggagtgat
cccggtgttgaaaaaaattatgggaagcttttgttggagatggtctctgttgtcccagat
ggaattgtttgtttttttgttagctattcatacatggatgggatagtaaatagttggcat
gaaacaggactccttaaggaaataatgcaacataaactagtcttcattgagacacaagat
gttgtagaaactacactggctttggataactatcgcaaggcttgtgattgtggaaggggt
gctgttttcttctctgttgctaggggaaaagtggcagagggcatagactttgacaggcac
tatggtcgacttgttatcatgtttggcgttccttttcagtatactcttagccgaactttg
cttgcaagattggagtacttacgtgatactttccagataaaagagggcgactttctcaca
tttgatgctctgagacaagcagctcagtgtgttgggcgagttatccggtccaaggcagat
tatggcatgatgatatttgctgataagaggtacacccgccatgacaagcgttcaaagttg
ccgcgttggattttgctgcaattacgtgatgcacatctgaacttgagtactgacatggct
gtacatatagcaaaagag
>Paederia_ciliata_ERR9883513
atgcaggatcttagggcttttggaaaagtgaaagggtggtgcccatactttttagcacga
catatggtgcaatttgcaaatgtggttgtatatagttaccaatatctacttgatcctaaa
gttgctggtatcatatcaaaggagatgcagagagaatctgttgtggtgtttgatgaggcc
cacaatatagataatgtatgtattgaggctctgagtgtcagtgtgaggaagcagacactg
gaaggggctaccagaaatatc???????????????????????????????????????
????????????????????????????????????????????????????????????
?????????????????????????????????????????????????????????aat
ttctgttacgacaggcttcactcactaatgttaactttagagatatcagatactgatgaa
ttcttacccatccaaactatttgtgactttgccacccttgtgggaacttatgct---gga
ttttcagtcattattgaaccttttgatgagagaatgccacatataccagaccctgtgctg
cagttatgctgccatgatgcttctcttgccataaagcctgtttttgaacggttccaatcg
gtggttataacatctgggactctcagtccaattgatctctacccacgtcttctaaatttt
aacccagtggttagccggagcttcacaatgtccttgactagggaatgtatatgcccaatg
gttctcacccggggaagcgatcagcttcctgtgagtacaaaatatgacctgaggagtgat
cccggtgttgaaaaaaattatgggaagcttttgctggagatggtctccgttgttcctgat
gggattgtttgcttttttgttagctactcatacatggatgggatagtaaatagttggcat
gaaacaggacttctgaaggaaataatgcaacataaactagtcttcattgagacacaggat
gtggttgaaactacactggctttggataactatcgcaaggcctgtgatagtggaagaggt
gctgtttttttctctgttgccaggggaaaagtggcagaaggcatagactttgacaggcat
tatggtcgacttgttatcatgtttggcgttccttttcagtatacattaagcagaatattg
ctagcaagattggagtacttgcgcgatacattccagataaaagagggtgattttctgaca
tttgatgctttgagacaagcagctcagtgtgttgggcgagtgattcggtccaaggcagat
tatgggatgatgatatttgcagacaagaggtacacccgccatgacaagcgatcaaagttg
cctggttggattctgtcacatttgcgagatgcgcatctcaacttgagtactgacatggct
gtccatattgcaaaagag
>Plocama_tinctoria_ERR9883529
atacaggacctgagggcttttggaaaagcgaaagggtggtgtccgtactttttagcacgg
catatggtgcaatttgcaaatgtggttgtttatagctaccaatatctgcttgatcctaag
gttgctggtatcatatcaaaggagatgcagagagaatctgttgtggtatttgatgaggcc
cacaatatagataatgtgtgtatagaggctctgagtgttagtgtcaggaagcagacacta
gaaggagccaccagaaatatcgggaatataaggcgggctgagtattttttgtctaccctc
cggagattagtccagtatattagagggcgtttagagactgagaatgttgaaaaagaggga
cctgtggcctttgttgcttccattaattctcaagctgcaattgatgctaagacattgaaa
ttctgttatgacaggcttcactcgttgatgttaactttagagattacagacactgatgaa
ttcttacatatccaaactatttgtgactttgctacccttgtgggaacttatacaagagga
ttttcagttataattgaaccttttgatgagagaatgccacatattcctgacccagtgctg
cagttatgctgccatgatgcttctcttgccataaagcctgtttttgaacggtttcagtca
gttgttataacttccggtactcttagtccaattgatctctaccctcgtcttctaaatttt
aacccagtggttagtcggagcttcacaatgtccttgactagggaatgcatatgcccaatg
gttctctctcggggaagtgatcagcttcctgtcagtacgaaatatgatttgaggagtgat
cctggtgttgaaaaaaactatgggaagcttttgctggagatggtctctgttgttcctgat
ggcattgtttgcttttttgttagctactcatacatggatgggatagtaaatagttggcat
gaaacaggacttctgaaggaaataatgcaacataaattagtcttcattgagacacaggat
gtggttgaaactacactggctttggataactatcgcaaggcttgtgattgtggaagagga
gctgttttcttctctgttgccaggggtaaagtggcagaaggcatagacttcgacaggcat
tatggtagacttgttatcatgttcggtgttccgtttcagtatactttaagcagaattttg
cttgcaagattggagtacttacgagacactttccagataaaagagggcgacttcctcaca
tttgatgctttgagacaagctgctcaatgtgttggccgagtgatccgttctaaggcagat
tatgggatgatgatatttgctgacaagaggtacacccgccatgacaagcgatcaaagttg
cctggttggatcttgtcgcatttacgtgatgcacatctgaacttgagtactgacatggct
gtacatatagcaaaagag
