# Supplementary material for: Morphological and molecular evidence support the inclusion of Mycetia hainanensis in Mouretia (Rubiaceae)
Source: PhytoKeys. 2026 Feb 5;270:273–88. doi: 10.3897/phytokeys.270.180324 (PMC12902767; doi:10.3897/phytokeys.270.180324)
Supplement: Supplementary material 4 — Dataset of 315 nuclear genes used in this study [file phytokeys-270-273_article-180324__-s004.zip › Dataset 2/5421_filtered_aligned_trimmed.fasta]

>Rubia_peregrina_ERR5033650
????????????????????????????????????????????????????????????
????????????????????????????????????????????????????????????
????????????????????????????????????????????????????????????
????????????????????????????????????????????????????????????
?????????gctgatca???????????????????????????????????????????
???????????????????????????????????????ggatgatgactcctacatact
acctgtgctattgaggtttgagggccagccagaaatagatgaagagggaaatatccttta
cagattcccgtcacttcaacgtactgctactccagggagaaggggtatgaaggaatatgt
gggaagaaaatgggctgatttggctggtggtcagaaatttttcaaggaaaagaaatggag
atttagtaaaactagctcctcagagagggcaatggtttttggcttgggtgggctcaatct
ctttggagttattattctcggtaccatgctgaagagcatggcaattgaaccccaaggttt
catctcatttgtagccagtatatttcctcagctt??????????????????????????
????????????????????????????????????????????????????????????
????????????????????????????????????????????????????????????
????????????????????????????????????????????????????????????
????????????????????????????????????????????????????????????
??????????????????????
>Theligonum_cynocrambe_ERR5033810
????????????????????????????????????????????????????????????
????????????????????????????????????????????????????????????
????????????????????????????????????????????????????????????
????????????????????????????????????????????????????????????
????????????????????????????????????????????????????????????
????????????????????????????????????????gatgatgactcctacatatt
acctgtgcttttgaggtttgacggtcagccagaagtggatgaa---ggaaatatcctgta
cagattcccgtctcttcaacgtactgctactcaagggagaaggggtatgaaggaatacgt
gggaagaaaatgggctgatttggctggtgggcagaaatttttcaaggaaaggaaatggag
atttagtaaaactagctcttcagagcgggcaatggttttcggcttgggtgggcttaatct
atttggagttatcgtacttggtactatgcttaaga?????????????????????????
????????????????????????????????tgcaggtttacgctggctctttcttt??
????????????????????????????????????????????????????????????
????????????????????????????????????????????????????????????
????????????????????????????????????????????????????????????
????????????????????????????????????????????????????????????
??????????????????????
>Anthospermum_thymoides_ERR9883532
gctggaggtatcagatgaaggtgatgtactatatgtttttccaaaggattatcgttctaa
gcttgcagctaaatcagtaagattaaaaattgaacctttgatagagaagacaaagtactg
ggatccatactattatcggaggcgacgaatgagagatgatagcggagattcaaccttcat
tgaatctgtgttttcgtttgtatttggggatggtgatccaaaccaaggtattgaagaaga
gcggtggaagttgattggagaatacattgcatcaaatggtggtgttgttactgccgaaga
acttgctccatatcttgatgtagatactgctgataaaatggatgatgactcctacatgtt
acctgtgcttttgaggtttgaaggtcagccagaaatagatgaagaga?????????????
????????????????????????????????????????????????????????????
????????????????????????????????????????????????????????????
????????????????????????????????????????????????????????????
????????????????????????????????????????????????????????????
????????????????????????????????tgcagatctatgctggctctttctttgc
aattcctttggtcagatggttttccactcaaagaacgaattctaagatcgaaaagaggaa
taaagctagggaattacgtgctcaggcacttgaattgcctgatctttctcttagacggaa
gcttttgagtgctcgggacatggcgcaaagaacttatatcggaaaggatcgaattgtgta
tagtaccgaaaaggactttgcggaacaagattatgatgctcgtgaatgggatcaaagatt
gcgagagattgagaagtcggac
>Argostemma_elatostemma_ERR9883520
????????????????????????????????????????????????????????????
???????????????????????????????????????????????????????tactg
ggatccatactattatagaaggcggcgattgagagatgacagtggagatatcaccttcat
tgaatctgtattttcctttgtatttggggatggtgatccaaaccaaggtattgaagaaga
gaggtggaagttgattggagaatacattgcatcaaatggtggtgttgttactgctgaaga
aattgctccatatctcgatgtagagactgctgacaaaatggatgatgacacctatgtatt
acctgtgcttttgaggtttgaaggtcagccagaaatagatgaacagggaaatatcctgta
cagattcccatcacttcaacgtactgctactcaagggagaaggggtaagaaggaatatgt
gggaagaagatgggctgatttggctggtgggcagaaattttttaaagaaaagaagtggat
ctttagtaaaactagctcttcagagcgggcaatggtcatgggcttgggtgggcttaacct
ctttggagttattattcttggtaccatactgaagaccacgacagttgaacccaacggttt
catctcatttgtgtccagtatatttccattgcttcagtta????????????????????
????????????????????????????????????????????????????????????
????????????????????????????????????????????????????????????
????????????????????????????????????????????????????????????
????????????????????????????????????????????????????????????
??????????????????????
>Chamaepentas_hindsioides_ERR9883496
gctggaggtatcagatgaaggtgatgtactatatgtatttcccaaggattatcgttcaaa
gcttgctgctaaatcgtttaggataaaagttgaacctttgctagagaaggctaagtactg
ggatccatactattataggaggcgacgaatgagagatgatagcgatggtacaaccttcat
tgaacaggtattttcctttgtatttggggatggtgatccaaaccaaggtattgaagaaga
aaggtggaagttgattggagaatacattgcatcaaatggaggggttgttactgctgaaga
aattgctccatatcttgatgtagagactgctgacaaaatggatgatgattcctacatact
acctgtgcttttgaggtttgaaggtcaaccagaattagatgaagagggaaatattttgta
cagattcccatcacttcaacgcactgctgctccagggagaaggggtaagaaggaatattt
gggaagaagatgggctgaattgactggtgggcagaaatttttcaaggaaaagaagtggag
ctttagtaaaactagctcttcagagcgggcaatggtcataggcttgggtgggcttaatct
ctttggagttattattcttggtaccatgctgaagagcatgacagttgaacccagtggttt
catctcgtttgtgtccagtatatttcccttgcttcagatctatgctggctctttctttgc
aatccctttggttcgatggttttccattcaaagaacaaatgctaagattgaaaagaggaa
taaagctagggaattacgtgctcgggcacttgaattgcctgacctgtctcttagacgaaa
gcttttgaatgctcgggacatggcacaaagaacttacattggacaggatcgaattgtgta
tagtactgataaggacttcgcggaacaagattatgaggctcgtgaatgggatcaaagatt
gcgagagatt????????????
>Coccocypselum_condalia_ERR9883533
????????????????????????????????????????????????????????????
???????????????????????????????????????????????????????tactg
ggatccatattattataggaggcgacaagtgagagaagatagcagagatatgaccttcat
tgaatctgtattttcctttgtgtttggggatggtgatcctaaccaaggtattgaagaaga
gcggtggaagttgattggagagtacattgcaacaaatggcggggttgttactgctgaaga
agttgctccataccttgatgtagagactactgacaagatggatgacgactctttcatttt
accagtgcttttaaggtttgatggtcagccagaagtagatgagcagggcaatatcctata
cagatttccatcactacagcgtactgctgctcctgggagaaggggtaagaaggaatatct
gggaagaagatgggctgatttggccggtggtcagaaatattttaaggaaaagaagtggag
ctttagtaaaactagctcttcagagcgggcaatggtcatgggcttgggtgggcttaatct
ctttggagttatcattcttggtaccatgctgaaga------ctgttgaacccaatggttt
catctcatttgtctccagtatatttcccttggtgcagatatatgctggatctttctttgc
aattcctttggttcgatggtttttcattcaaagaactaatgctaagattgagaagaggaa
taaagctagggaactacgtgcacagacacttgaattgcctgatctctctcttagacggaa
ggta????????????????????????????????????????????????????????
????????????????????????????????????????????????????????????
??????????????????????
>Cruckshanksia_pumila_ERR9883536
????????????????????????????????????????????????????????????
????????????????????????????????????????????????????????????
????????????????????????????????????????????????????????????
???????gtattttcttttgtatttggggatggtgatccgaaccaaggtattgaagaaga
aaggtggaagttgattggagaatacattgcatcaaatggtggtgttgttactgctgaaga
agttgctccataccttgatgtagagactactgacaaaatggacgacgattcctgcatttt
accagtgcttttaaggtttgaaggtcagccagaagtagacgaggag??????????????
????????????????????????????????????????????????????????????
????????????????????????????????????????????????????????????
???????????????????tcagcacgggcaatggtcatgggcttgggtggtcttaatct
ctttggagttattattcttggtaccatgttgaag??????????????????????????
??????????????????????????????????cagatctatgctggatctttctttgc
aattcctttgctccgatggtttttcattcaaagaactaatgctaagattgagaagaggaa
taaagctagggaactccgagcacgggcacttgaattgcctgatctctctcttaggcggaa
ggta????????????????????????????????????????????????????????
????????????????????????????????????????????????????????????
??????????????????????
>Cyanoneuron_cyaneum_ERR9883481
gctggaggtatcagatgaaggtgatgtactatatgtctttccaaaagattatcgttcaaa
gcttgcagctaaatcgtttaggttaagaattgaacctctggtagaaaaggcaaagtactg
ggatccgtactattataggaggcgacgattgagagatgatagcggagatatgaccttcat
tgaatctgtattttcctttgtatttggggatggtgatccaaaccaaggtattgaagaaga
gaggtggaagttgattggagaatacattgcatcaaatggtggtgttgttactgctgaaga
aatagctccatatctcgatgtagggactgcagacaaaatggacgatgactcctatatgtt
acctgtgcttttgaggtttgaaggtcagccagaaatagatgaacatggaaatatcctgta
catattcccatcacttcaacgaactgctactccggggagaaggggtaagaaggaatatct
gggaagaagatgggcagatttggctggtgggcagaaatttttcaaggaaaagaagtggag
ctttagtaaaactagcccttcagagcgggcaatggtcatgggcttgggtgggcttaatct
ctttggagttataattcttggtaccatgctgaagagcgtgacagttgaacccaatggttt
catctcatttgtatccagtatatttcccttgcttcagatctatgctggctctttctttgc
aattcctttggttcgatggtttttcattcaaagaacgaatgctaagattgaaaagaggaa
taaagcaagggaattacatgctcaggcacttgaattgcctgatctgtctcttagacggaa
ggta????????????????????????????????????????????????????????
????????????????????????????????????????????????????????????
??????????????????????
>Danais_nigra_ERR9883478
gctggaggtatcagatgaaggtgatgtactatatgtctttccgaaggattatcgttcaaa
gcttgcagctaaatcgtttaggataagaattgaacctgtggtagaaaaggcaaagtactg
ggatccgtactattataggaggcgacgattgagagatgatagcggagatacgaccttcat
tgagtctgtattttcctttgtatttggtgatggtgatccaaaccaaggtattgaagaaga
gaggtggaagttgattggagaatacatcgcatcaaatggtggtgttgttactgctgaaga
agttgctccatatctggatgtagagactgctgacaaaatggacgatgactcctacatatt
acccgtgcttttgaggtttgaaggtcagccagaaatagatgaagag??????????????
????????????????????????????????????????????????????????????
????????????????????????????????????????????????????????????
?????????????agctcttcagagcgggcaatggtcatgggcttgggtgcgcttaatct
ctttggagttattattcttggtaccatgctgaag??????????????????????????
??????????????????????????????????cagatctatgctggctctttctttgc
aattcctatggttcgatggttttccgttcaaagaacgaatgctaagattgaaaagaggaa
taaagccagggaaatatgtgctcgggcacttgaattgcctgatctgtctcttagacggaa
ggta????????????????????????????????????????????????????????
????????????????????????????????????????????????????????????
??????????????????????
>Dunnia_sinensis_ERR9883505
???????gtatcagatgaaggtgatgtactatatgtctttccaaaagattatcgttcaaa
gcttgcagctaaatcgtttagattaagaattgaacctctggtagaaaaggcaaagtactg
ggatccgtactattataggaggcgccgaatgagggatgatagtggagatatgaccttcat
tgaatctgtattttcctttgtatttggggatggtgatccaaaccaaggtattgaagaaga
gaggtggaagttgattggagaatacattgcattaaacggtggtgttgttacggctgaaga
aattgctccatatctcgatgtagagactgctgacaaaatggacgatgactcctacatatt
acctgtgcttttgaggtttgaaggtcagccagaaatagatgaacagggaaatatcctgta
cagatttccatcacttcaacgtactgctgctccggggagaaggggtaagaaggaatatct
gggaagaaaatgggctgaattggctggtgggcagaaatttttcaaggaaaagaagtggag
ctttagtaaaactcgctcttcagagcgggcaatggtcatgggcttgggtgggcttaatct
ctttggagttattattcttggtaccatgctgaagagcatgacagttgagcccaatggttt
catctcattcgtgtccagtatatttcccttgcttcagatctatgctggctctttctttgc
aattcctttggttcgatggttttccattcaaagaacaaatgctaaggttgaaaagaggaa
taaagcgagggaattacgtgctcaggcacttgagttgcctgatctgtctcttaggcggca
gcttttgagtgctcgggacatggcgcagagaacttatatcggacaggaccgtattgtcta
tagaaccgataaggacttcttggaacaagattatgaggctcgtgaatgggatcaaagatt
gcgagagattgagaagtcagac
>Mouretia_larsenii_ERR9883550
????caggtttctgatgaaggcgatgtattatatgtctttccaaaagattatcgttcaaa
gctcgcagctaaatcgtttaggttaagaattgaacctctggtagaa---------tactg
ggatccatactattatagaaggcggcgattgagagatgacagtggaaatatcaccttcat
tgaatctgtattttcctttgtatttggggatggtgatccaaaccaaggtattgaagaaga
gaggtggaagttgattggagaatacattgcatcaaatggtggtgttgttactgctgaaga
aattgctccatatcttgatgtagagattgccaacaaaatggatgatgactcctatgtatt
acctgtgcttttgaggtttgaaggtcagccagaaatagatgaacagggaaatatcctgta
cagattcccatcacttcaacgtactgctactcaagggagaaggggtaagaaggaatatgt
gggaagaagatgggctgatttggctggtgggcagaaattttttaaagaaaagaagtggat
ctttagtaaaactagctcttcagagcgggcaatggtcatgggcttgggtgggcttaatct
ctttggcgttattattcttggtaccatgctgaagagcatgacagttgaacccaacggttt
catctcatttgtgtccagtatatttcccttgcttcaggta????????????????????
????????????????????????????????????????????????????????????
????????????????????????????????????????????????????????????
?cttttgaatgcccgggacatggcgcagagcacttatattggacaggatcgaattgttta
tagaacagataaggacttttcggaacaagattatgaggctcgtgaatgggatcaaagatt
gcgggagatggagaagtcggac
>Mycetia_bracteata_ERR9883494
????????????????????????????????????????????????????????????
???????????????????????????????????????????????????????tactg
ggacccgtactattatagaaggcggcgattgagagatgacagtggagatatcaccttcat
tgaatctgtattttcctttgtatttggggatggtgatccaaaccaaggtattgaagaaga
gaggtggaagttg???????????????????????????????????????????????
?????????????????????????????????????gtagatgatgactcctatgtatt
acctgtgcttttgaggtttgaaggtcagccagaaatagatgaacagggaaatatcctgta
cagattcccatcacttcaacgtactgctactcaagggagaaggggtaagaaggaatatgt
gggaagaagatgggctgatttggctggtgggcagaaaatttttaaagaaaagaagtggat
ctttagtaaaactagctcttcagagcgggcaatggtcatgggcttgggtgggcttaatct
ctttggagttattattcttggtaccatgctgaagagcacgacagttgaacccaacggttt
catctcatttgtgtccagtatatttcccttgcttcagatctatgctggctcttttttcgc
aattcctttggttcgatggttttccattcaaaggacaaatgctaagattgaaaagaggaa
taaagctagggaattacgtgctcaggcacttgaattgcctgatctgtctcttagacggaa
ggta????????????????????????????????????????????????????????
????????????????????????????????????????????????????????????
??????????????????????
>Mycetia_hainanensis_H401
????????????????????????????????????????????????????????????
????????????????????????????????????????????????????????????
??????????tattatagaaggcggcgattgagagatgacagtggagatatcaccttcat
tgaatctgtattttcctttgtatttggggatggtgatccaaaccaaggt???????????
????????????????????????????????????????????????????????????
????????????????????????????????????????????????????????????
????????????????????????????????????????????????????????????
????????????????????????????????????????????????????????????
????????????????????????????????????????????????????????????
???????????????????tcagagcgggcaatggtcatgggcttgggtgggcttaatct
ctttggagttattattcttggtaccatgctgaagagcatgacagttgaacccaacggttt
cgtctcatttgtgtccagtatatttcccttgcttcaggta????????????????????
????????????????????????????????????????????????????????????
????????????????????????????????????????????????????????????
????????????????????????????????????????????????????????????
????????????????????????????????????????????????????????????
??????????????????????
>Neohymenopogon_parasiticus_ERR9883558
????????????????????????????????????????????????????????????
???????????????????????????????????????????????????????tactg
ggatccatactattatagaaggcggcgattgagagatgacagtggagatatgaccttcat
tgaatctgtattttcctttgtatttggggatggtgatccaaaccaaggtattgaagaaga
gaggtggaagttgattggagaatacattgcatcaaatggtggtgttgttactgctgaaga
aattgctccatatctcgatgtagagactgccgacaaaatggatgatgactcctatgtatt
acctgtgcttttgaggtttgaaggtcagccagaaatagatgaacagggaaatatcctgta
cagattcccatcacttcaacgtactgctactcaagggagaaggggtaagaaggaatatgt
gggaagaagatgggctgatttggctggtgggcagaaattttttaaagaaaagaagtggat
ctttagtaaaactagctcttcagagcgggcaatggtcatgggcttgggtgggcttaatct
ctttggagttattattcttggtaccatgctgaagagcatgacagttgaacccaacggttt
catctcatttgtgtccagtatatttcccttgcttcaggta????????????????????
????????????????????????????????????????????????????????????
????????????????????????????????????????????????????????????
????????????????????????????????????????????????????????????
????????????????????????????????????????????????????????????
??????????????????????
>Oldenlandia_herbacea_ERR9883552
????????????????????????????????????????????????????????????
???????????????????????????????????????????????????????tactg
ggatccatactactataggagacggcgagtgagagatgatagcgcaagttcaacctttat
tgaatctgtattctcctttgtatttggggacggtgatccaaaccaaggtattgaagaaga
aaggtggaagttgattggagaatacatcgcatcaaatggtggtgttgttactgctgaaga
acttgctccatatcttgatgtagagactgctgaaaaaatagacgatgactcgtacatatt
acctgtgcttttgaggtttgaaggtcagcctgaagtagatgaagagggaaatatcctata
cagattcccatcacttcaacgtactgccgctcctgggagaaggggtaagaaggaatattt
ggga????????????????????????????????????????????????????????
???????????????????tctgagcgagcaatggccattggtttgggtgggctcaatct
cttcggagttattgttcttggtaccatgttgagg??????????????????????????
????????????????????????????????????????????????????????????
????????????????????????????????????????????????????????????
????????????????????????????????????????????????????????????
?cttttgaatgctcgggacatgtcagagagaacttacattggacaggatcggattgtcta
tagtaccgaaaaggacttctcagaacaagattatgatgctcaagaatgggatcgaaggtt
tcgcgagatg????????????
>Paederia_ciliata_ERR9883513
gctg--aatatttagtgaggg----------------tttcc??????????????????
?tttggaactgcgctaattgcctccattgtgattgtgtttaccacaatagtggcttactg
ggatccatactattataggaggcgacaattgagagatgatagcggggatatgactttcat
tgaatctgtattttcctttgtatttggggatggtgatccaaaccaaggtattgaagaaga
gaggtggaagttgattggagaatacattgcatcaaatggtggtgttgttactgctgaaga
aattgctccatatcttgatgtagagactcctgacaaactggatgatgactcctatgtttt
gcctgtgcttttgaggtttgaaggtcagccagaactagatgaagag??????????????
????????????????????????????????????????????????????????????
????????????????????????????????????????????????????????????
?????????????agttcttcagagcgtgcaatggtcatgggcttgggtggacttaatct
gttcggagttattattcttggtaccatgctgaagaacatgacaattggacccaatggctt
cattgcatttgtgttcagtatgtttcctttgcttcagatctatgctggctctttctttgc
aattcctttggtccgatggtttttcaatcaaagaacaaatgctaagattgaaaagaggaa
caaagctagggaattacgagctcaggcacttgaattgcctgatatatctcttagacggaa
gctgttgagtgctcgggacatggcgcaaagaacttatattggacaggatcgaattgtgta
tagtaccgataaggacttctcagaacaagattacgagggtcgtgaatgggatcgaagatt
gcgagatatagagaagtcagac
>Plocama_tinctoria_ERR9883529
????????????????????????????????????????????????????????????
???????????????????????????????????????????????????????tattg
ggatccatactattataggaggcgacagttaagcgatgatagtggagatacaaccttcat
tgagtctgtattttcctttgtatttggggatggtgatccaaaccaaggtattgaagaaga
gaggtggaagttgatcggagaatacattgcatcaaatggtggtgttgttactgctgaaga
aattgctccatatctcgatatagagactgctgacaaaatggatgatgactcctacatatt
acctgtgcttttgaggtttgatggtcagccagaaatagatgaagagggaaatatcctgta
caggtttccgtcacttcaacgtactgctactccagggagaaggggtatgaaggaatatgt
gggaagaagatgggctgatttggctggcgggcagaaatttttcaaggaaaagaaatggg?
????????????????????????????????????????????????????????????
????????????????????????????????????????????????????????????
????????????????????????????????tgcagatttatgctggctctttctttgc
aatacctctggttcgatggtttttgattcaaagaaccaacgctaagattgaaaagaggaa
taaagctagagaattacgtgctcgggcacttgaattgcctgatatgtctctcaggcggaa
gctcttgaatgctcgggacatggcccagagaacatatattggacaggaccgaattgtgta
tagtaccgacaaggacttcgcggaacaagattttgatgctcgtgaatgggatcgaagatt
gcgtgagacggagaagtcggac
