# Supplementary material for: Morphological and molecular evidence support the inclusion of Mycetia hainanensis in Mouretia (Rubiaceae)
Source: PhytoKeys. 2026 Feb 5;270:273–88. doi: 10.3897/phytokeys.270.180324 (PMC12902767; doi:10.3897/phytokeys.270.180324)
Supplement: Supplementary material 4 — Dataset of 315 nuclear genes used in this study [file phytokeys-270-273_article-180324__-s004.zip › Dataset 2/5422_filtered_aligned_trimmed.fasta]

>Rubia_peregrina_ERR5033650
tggacggacttgaaagctgctgtagggcagcggattaacctggagggcattgctgcttct
gttaagattatggccaaagataagcagttggttataccacatgttgccgtgccggatatc
aggtacattgattggcttgagttgaagagaagagggtttaaaggggtagtctttgacaag
gataatacaattacagttccttactctctgagcttgtggccacctcttgaatcgtctata
caacagtgtaaatctctttttggcaacaatattgcagtctttagcaactccgctgg????
?????????????????????????????taaatttct??????????????????????
?????????????????gaagaagccagctgga???????????????????????????
????????????????????????????????????????????????????????????
????????????????????????????????????????????????
>Theligonum_cynocrambe_ERR5033810
tggggggacttgaaggctgcattagggcagagaattaacttggagggtattgtttcttcg
gttgggattgtggctaaagataagcaatttgttatcccacatgttgctgtgccggatata
aggtacattgattgggctgagcttaagaaaagaggatttaaaggtgtggtattcgataaa
gacaatactattactgtcccttactctttgagtttgtgg?????????????????????
????????????????????????????????????????????????????????????
????????????????????????????????????????????????????????????
????????????????????????????????????????????????????????????
????????????????????????????????????????????????????????????
????????????????????????????????????????????????
>Anthospermum_thymoides_ERR9883532
tggggggaattgaaagctgcattagggcagaggattaacttggagggaattacttcttct
gttgggattgtcgctaaagataagcaattggttatcccgcatgtagctgtgccggatata
aggtacattgattgggcggagctgaagagaagggggtttaaaggtgtggtctttgataaa
gacaataccattactgctccttactctttgagtctgtggccacctcttcgatcgtctgtg
gcacagtgtaaatctctttttggcgacaatatcgcggttcttagtaattctgctggactt
gaggagtatgatcctgatggtaataaagctagtgcgcttgagggtgctattggcattaaa
gtcattaggcacaagctgaagaagccagctggaacagctgaggaaattgaaaagcagttc
aactgtgaatcatcaagacttataatggttggtgatcgaccctttacagatattgtctac
ggtaatcgaaatggttttttcactattttgactgaaccattaagcctt
>Argostemma_elatostemma_ERR9883520
tggggcgaattgaaagctgcattagggcagaggattaacttggagggtattgcttcttct
gttgggattgtggctaaagataaacaattggttatcccgcatgttgctgtgccggatata
aggtacattgattgggctgagctaaagaggagaggatttaaaggcgtagtctttgataaa
gacaataccattactgctccttactctttgagtttgtggtcacctcttggatcgtctgtg
gaactgtgtaaatctctttttggcgacaatatagcggtttttagcaattctgctggactt
gaggagtatgaccccgatggtaggaaagctagagctcttgagggtgctattggcattaaa
gtaattaggcatggactgaagaaaccagctggaacatccgaggaaattgaaaagcagttt
aactgtgaatcctcaagacttataatggta??????????????????????????????
????????????????????????????????????????????????
>Chamaepentas_hindsioides_ERR9883496
tggggtgaattgaaagctgcattagggcagagaattaacttggagggtattgcttcttct
gttgggattgtggctaaagataaacaattggttatcccgcatgttgctgtaccggatata
aggtacattgattgggctgagctgaagaggaggggatttaaaggtgtcgtctttgataaa
gacaatacaattactgctccttactctttgagtttgtggccacctcttagatcgtctgtg
gaccaatgtaaatctcttttcggcgacaatattgcggtgtttagcaattctgcgggactt
gaggagtatgaccctgatggtaacaaagctagagctcttgagggtgctattggcattaat
gtaattaggcacaggctgaagaagcctgctggaacagcagaggagattgaaaagaagttt
aaatgtgaatcctccagacttataatggta??????????????????????????????
????????????????????????????????????????????????
>Clarkella_nana_ERR9883563
??????gaatggaaagctgcattagggcagaggattaacttggaaggtattgcttcttct
gttgggattgtggctaaagataaacaattggttatcccgcatgttgctgtgccggatata
aggtacattgattgggctgagctaaagaggagaggatttaaaggcgtagtctttgacaaa
gacaataccattactgctccttactctttgagtttgtggtcacctcttggatcgtctgtg
gaacgttgtaaatctcttttt???????????????????????????????????????
????????????????????????????????????????????????????????????
????????????????????????????????????????????????????????????
????????????????????????????????????????????????????????????
????????????????????????????????????????????????
>Coccocypselum_condalia_ERR9883533
tggacggatttgaaagctgcattagggcagagaattaacttggagggtattgcttattct
gttgggattatggctaaagacaagcatttggttgtccctcatgttgccgtgccagatata
aggtacattgattgggctgagttgaagagaagaggatttaaaggtgtagtctttgataaa
gataatactattactgctccttactctttgagtttgtggccacctcttcgatcgtctgtg
gaacagtgtaaatccctttttggtgaaaatattgcggtggttagcaattctgctggactt
gaggaatatgatcctgatggtaaaaaggcgaaagctcttgagagtgctgttggcattaaa
gtaattagacacagagtgaagaagccagctggaacagctgaggaaattgaaaagcagttt
aaatgtgaatcctcaagacttataatggttggtgatcggccatttacagatattgtctac
gggaacagaaatggttttttcacaattttgactgaaccacttagcctt
>Cruckshanksia_pumila_ERR9883536
tgggcggatttgaaagctgcattaggtcagagaattaacttggagggcattgcttcttct
gttgggattatggctaaagataagcatttggttatccctcatgttgcggtgccagatata
aggtacattgattgggctgagctgaagagaagaggatttaaaggtgtagtcttcgataaa
gacaatacaattaccgctccttactctttgagtttgtggccacctcttgaatcgtctgtg
gagcagtgtaaatccctttttggtggcaatatcgcggtgtttagcaattctgctggactt
gaggaatatgatccagatggtaaaaaagctaaagctcttgagagtgctgttggcatcaaa
gtaattcgacacagggtgaagaagccagctggaacagctgaggaaatcgaaaagcagttt
aactgtgaatcctcaagccttataatggttggtgatcggccatttacagatatagtgtat
ggtaacagaaatgggtttttcacaattttgactgaaccattaagcctt
>Cyanoneuron_cyaneum_ERR9883481
tggggtgaattgaaagctgcattagggcagagaattaacttggagggtattgcttcttct
gttgggattgtggctaaagataaacaattggttatcccgcatgttgctgtgccggatata
aggtacattgattgggctgagctgaagggaagaggatttaaaggtgtagtctttgataaa
gacaatactattactgctccttactcgttgagtttgtggccacctcttggatcatctgtg
gaacgttgtaaatctctttttggcgacaatatcgcggtttttagcaattctgctgggctt
gaggagtatgaccctgatggtaagaaagctagagctctcgagggtgctattggcattaaa
gtaattaggcacaggctgaagaagccagctggaacagctgaggaaattgaaaagcagttt
aactgtgaatcctcaagacttataatggttggtgatcgaccctttacagatattgtctat
ggtaacagaaatggttttttcactattttgactgaaccattaagcctt
>Danais_nigra_ERR9883478
tggggtgaattgaaagctgcattagggcagagaattaacttggagggtattgcttcttct
gttgggattgtggctaaagataaacaattggtgatcccgcatgttgctgtgccggatata
aggtacattgattgggctgagctgaatagaagaggatttaaaggtgtagtctttgataaa
gacaatacaattactgctccttactctttgagtttgtggccacctcttggatcgtctgtg
gaacaatgtaaatctctttttggtgacaatatcgcggtgtttagcaattctgctggactt
gaggagtatgaccctgatggtaagaaagccagagctcttgaggatgctatcggcattaaa
gtaattaggcacaggctgaagaagccagctggaacagccgaggaaattgaaaagcagttt
aactgtgaatcctcaagacttataatggttggtgatcggccctttacggatattgtctat
ggtaacagaaatggctttttcaccattttgactgaaccattaagcctt
>Dunnia_sinensis_ERR9883505
?????????ttgaaagctgcattagggcagaggattaacttggagggcattgctgcttct
gttgggattttggctaaagataaacagttggttatcccgcatgttgctgtgccggatata
aggtacattgattgggctgagctgaagagaagaggatttaaaggtgttatctttgataaa
gacaataccattactgctccctactctttgagtttgtggccacctcttggatcgtctgtg
gaacagtgtaaatctctttttggcggcaacatcgcggttttcagcaattctgctggactt
gaggagtatgatcctgatggtaagaaagctagagctcttgaaggtgctattggcattaaa
gtaattagacacaggctgaagaagccagctggaacagccgaggaaattgaaaagcaattt
aactgtgaatcttcaagacttataatggttggtgatcgaccttttacagacattgtctat
ggtaacagaaatggttttttcactattttgactgaaccattgagcctt
>Mouretia_larsenii_ERR9883550
tggggcgaattgaaagctgcattagggcagaggattaacttggagggtattgcttcttct
gttgggattgtggctaaagataagcaattggttatcccgcatgtagctgtgccggatata
aggtacattgattgggctgagctaaagaagagaggatttaaaggcgtagtctttgataaa
gacaataccattactgctccttactctttgagtttgtggtcacctcttggatcgtctgtg
gaactgtgtaaatctctttttggcgacaatatagcggtttttagcaattctgctggactt
gaggagtatgaccctgatggtaagaaagctagcgctcttgagggtgctattggcattaaa
gtaattaggcat---------------------------------attgaaaagcagttt
aactgtgaatcctcaagacttataatggttggtgatcgaccctttacagatatcgcctat
ggtaacagaaatggctttttcactgttttgactgaaccattaagcctt
>Mycetia_bracteata_ERR9883494
tggggcgaattgaaagctgcgttagggcagaggattaacttggagggtattacttcttct
gttgggattgtggctaaagataagcaattggttatcccgcatgttgctgtgccggatata
aggtacattgattgggctgagctaaagaggagaggatttaaaggcgtagtctttgataaa
gacaataccattactgctccttactctttgagtttgtggtcacctcttggatcgtctgtg
gaactgtgtaaatctctttttggcgacaatatagcggtttttagcaattctgctggactt
gaggagtatgaccctgatggtaagaaagctagagctcttgagggtgctattggcattaaa
gtaattaggcataggctgaagaagccagctggaacagccgaggaaattgaaaagcagttt
aactgtgaatcctcaagactcataatggta??????????????????????????????
????????????????????????????????????????????????
>Neohymenopogon_parasiticus_ERR9883558
tggggcgaattgaaagctgcattagggcagaggattaacttggagggtattacttcttct
gttgggattgtggctaaagataagcaattggttatcccgcatgttgctgtgccggatata
aggtacattgattggcctgagctaaagaggagaggatttaaaggcgtagtctttgataaa
gacaataccattactgctccttactctttgagtttgtggtcacctcttggatcgtctgtg
gaactgtgtaaatctctttttggcgacaatatagcggtttttagcaattctgctggactt
gaggagtatgaccctgatggtaagaaagctagagctcttgagggtgctattggcattaaa
gtaattaggcataggctgaagaagccagctggaacagcagaggaaattgaaaagcagttt
aactgtgaatcctcaagacttataatggttggtgatcgaccctttacagatatcgtcttt
ggtaacagaaatggttttttcactgttttgactgaaccattaagcctt
>Oldenlandia_herbacea_ERR9883552
tggggtgaattgaaagctgcattagggcagagaattaacttggagggcatttcttcgtct
gttgggattgtggctaaagacaagcaattggtagtcccccatgttgctgtgcccgatata
aggtacattgattgggctgagctgaagaggaggggtttcaaaggtgtagtctttgataaa
gacaatacaattactgctccttactctttgagtttgtggccatctcttggatcttctgtg
gcacaatgcaagtcccttttcggtgacaatatcgcggtgtttagcaattcagctggactt
gaggagtatgaccctgatggtaaaaaagccaaagctcttgaggctgctattggcattaaa
gtgattaggcacaggctgaagaagccagctggaacagcagaggaaattgaaaagcacttt
aattgtgaatcctcaagacttataatggttggtgatcgaccctttacagatattgtctat
ggcaacagaaatggtttcttcaccattttgactggacctttaagcctt
>Paederia_ciliata_ERR9883513
tggggtgaattgaaagctgcattagggcaaaggatcaacttggagggtattacttcttct
gttgggattatggctaaagataaacaattggttattccgcatgtcgctgtgccggatata
aggtacattgattgggctgagctgaagagaagaggattcaaaggtgtagtctttgataaa
gacaatactattactgctccgtactctttgagtttgtggccacctcttcgatcttctttg
gaacagtgtaaatctctttttggcgacaatatcgcggtttttagcaattctgctggactt
caggagtacgaccctgatggtaagaaagccagagctcttgagagtgctattggcattaaa
gtaatcaggcacaggctgaagaagccagctggaacagccgaggaaattgaaaagcaatta
aactgtgaatcctcaaggcttataatggta??????????????????????????????
????????????????????????????????????????????????
>Plocama_tinctoria_ERR9883529
?????????ttgaaagctgcattagggcagaggattaacttggagggtatcgtttcttcg
gttgggattgtggccaaagacaagcaatttgttatgccgcatgttgctgtgccggatgta
aggtacattgattgggctgagctgaagaggaaaggttttaaaggtgtagtctttgataaa
gacaatactattactgccccttactctttgagtttgtggccacctcttcgatcgtccgtg
gaacagtgtaaatcccttttcggtgagaatatcgctgtttttagcaattctgctggactt
gaggagtatgaccctgatggcaagaaagctagagctcttgagggtgctattggcattaaa
gtaattaggcataggctgaagaagccagctggaacagctgaggagatagaaaagcagttt
aactgtgaatcctcaagacttataatggttggggatcgaccttttacagatattgtttat
ggcaacagaaatggttttttcactattttgactgaaccgttaagcctt
