# Supplementary material for: Morphological and molecular evidence support the inclusion of Mycetia hainanensis in Mouretia (Rubiaceae)
Source: PhytoKeys. 2026 Feb 5;270:273–88. doi: 10.3897/phytokeys.270.180324 (PMC12902767; doi:10.3897/phytokeys.270.180324)
Supplement: Supplementary material 4 — Dataset of 315 nuclear genes used in this study [file phytokeys-270-273_article-180324__-s004.zip › Dataset 2/5426_filtered_aligned_trimmed.fasta]

>Rubia_peregrina_ERR5033650
tcatgtttggattccctttatgttggttcaaagactaaggttgccctttcactcacggag
ttgcctggaaatactgggcatctggttctggctatggggggtttggataacaagattcat
ttgtattgtggtcagagaactggaaaatttgttcttgcctgtcagttaaaagaacatact
gactggatacgaagtttggatttctccttgcctatagatggagatgagcccccttcgaaa
ttcagcttgctctcttatattaaaggtccaatattccttgctggctcatcatcttatcag
atttctatggaatctttgctcattgggcatgaggattgggtatactcagtggcatggcag
cccccttcactgagtcaagggggtgaatgttatcaacctcaaagcatattatctgcatcc
atggataagaccatgatgatctggcaacctgaaaggaaaactggtatctggatgaatgtg
gtcactgttgggtagttaagtcattctgctctagggtgttatggtggtcactggagctca
gacggaaaatcaattttagcacatggatatggcggagctttccat???????????????
????????????????????????????????????????????????????????????
????????????????????????????????????????????????????????????
????????????????????????????????????????????????????????????
????????????????????????????????????????????????????????????
????????????????????????????????????????????????????????????
????????????????????????????????????????????????????????????
????????????????????????????????????????????????????????????
????????????????????????????????????????????????????????????
????????????????????????????????????????????????????????????
????????????????????????????????????????????????????????????
????????????????????????????????????????????????????????????
????????????????????????????????????????????????????????????
????????????????????????????????????????????????????????????
????????????????????????????????????????????????
>Theligonum_cynocrambe_ERR5033810
tcatgtgtggaatctctttctgttggttcaaagaccatggttgctctttcacttgctgaa
ttacctggcaatgctggtcacttagtcctggctatgggaggattggataacaagattcat
ctgtattgtggccagagaactggaaaatttgttcttgcctgtcagttaaaagaacatact
gattggatacgaagtttggatttctccttgcctataaatggagatggtgacagtgcaaaa
ttcagcttggtttcttatatcaaaggtccaatattccttgctggctcatcatcttatcag
atttctatggaatctttgctcattgggcatgaggattgggtatattctgtggcatggcag
cccgatagtgacagtgatgggaatgaatgttatcaacctcaaagcatattatctgcatcc
atggataagaccatgatgatctggaaacctgaaaagactgccggcatctggattaatgtt
gtaactgttggtgaattaagtcattgtgctctcggattttatggtgggcactggagagcg
agtggagatgcaatcttg??????????????????????????????????????????
????????????????????????????????????????????????????????????
????????????????????????????????????????????????????????????
????????????????????????????????????????????????????????????
????????????????????????????????????????????????????????????
????????????????????????????????????????????????????????????
????????????????????????????????????????????????????????????
????????????????????????????????????????????????????????????
????????????????????????????????????????????????????????????
????????????????????????????????????????????????????????????
????????????????????????????????????????????????????????????
????????????????????????????????????????????????????????????
????????????????????????????????????????????????????????????
????????????????????????????????????????????????????????????
????????????????????????????????????????????????
>Anthospermum_thymoides_ERR9883532
??????????????????????????????aagaccatggttgctctttcacttgcagaa
ttgccaggaagtgctggtcatctagtcctggctatggggggattggataacaagattcat
ctgtattgcggccagagaactggaaagtttgttcttgcctgtcagttaaaagaacatact
gattggatacgaagtttggatttctccttgcctata????????????????????????
???agcttggtttcttatatcaaaggtccagtattccttgctggttcatcctcttatcag
atttcaatggaatctttgctcattgggcatgaggattgggtgtactcagtagcatggcag
cccccttcattgataaacaggaatgaatgttatcaacctcaaagcatattatctgcatcc
atggataagaccatgatgatctggaaacctgaaaagactactggtatctggattaatgtt
gtcactgttggcgaattaagtcattgtgctctaggattttatggtgggcattggagttca
gctggagatgcaatcttggctcatggctatggtggatcattctatctgtggaaagatgtt
ggtgttacttccggtgattggaagccgcaaaaagtaccctctgggcactttgcttctgtg
tcagacattgtttgggctaaaggccaggaatatttgttgtccgttagtcatgaccagact
agtagaattttcgctccttggtctggaaaatcttcctcagaatatgaaggaaattggcat
gaaattgcccgtccacaagtccatggacacgatataaactgtgtcacctttgtcaaagga
aagggaaaccatcgctttgtgagtggagcggatgagaaagttgccagagtttttgaagct
cctctttcctttttaaaaactctaagccat---------ctagatacacttgagacagtc
ccagaagccattccagtcgaatttacagaacctcctattgaagaacagctagcttggaac
acgctatggccagagtcccacaagctatatggccatggaaatgaattatactcattgtgc
tgtgaccatgggggaaagcttgttgcctcatcctgcaaggctcaatctgcatcagtagca
gaaatctggctgtggcaagttggttcttggaaatctgttggccggctgcattctcacggt
ttgacagtgacgcagatggagttctctcatgatgacaattttcttttggcagtctctagg
gatcgccacttttcagttttctctattagagagcatggggcagatgaagtcaattatgaa
ctggtaacaaggcaggaaggacataaaagaataatatgggcgtgtgcgtggaatcctttt
ggccatgaatttgctacaggttctcgggataagacggtgaagatctgg
>Argostemma_elatostemma_ERR9883520
tcatgtgtggaatctctttcaattggttcaaaggccatggttgctctttcactagcagaa
ttgcctggaaatgctggtcatctagtccttggtatgggcggattagataataagattcat
ctgtattgtggccaaagaactggaaattttgttcttgcctgtcagttaaaagaacatact
gattggatacgaagtttggatttctccttgcctatagatggagatggcaacaataaaaaa
atgagcttggtttcttatattaaaggtccagtgttccttgctggatcagcatcttatcag
atttctatggaatctttgctcattgggcatgaggattgggtgtactcggtggcatggcag
ccccctttattgatcgaagggaatgaatgttatcaacctcaaagcatattatctgcatcc
atggataagaccatgatgatctggaaacctgaaaagactactggtatctggatcaatgtt
gtaactgttggtgaattaagtcattgtgctctaggattttatggtggacattggagcgca
attggagatggaatcttggctcatggatatggtggatctttccatctatggaaggatgta
ggtgctacttctggtgattggaagcctcaaaaagtaccttctgggcactttgcctcagtt
tcagacattgtttgggctaaaggccaggaatgtatattgtcagttagtcatgatcagaca
agtagaatctttgctccttggtttgggaaatattgctcagaaaatgaagggaattggcat
gaaattgctcgtccccaagtccatggacatgatattaactctgttacctttatccaagga
aaggggaaccattgctttgtgagtggagcggatgagaaagtttctagagtgtttgaagct
cctctttcttttttaaaaactctaaaccataatgatggtccagacacacttgaaacaatc
ccagaagctgttccagttgagtttacagaacctcctattgaagaacaactagcatggaat
acactatggccagagtcccacaagctatatggtcatggtaatgaaatatactcgttgtgt
tgcgaccatgggggaaagcttgttgcttcatcctgcaaggctcaatcagcattggtagca
gaaatctggctgtggcaagttggtttttggaaatctgtaggccgattgcattctcacagt
ttaacagttacacagatggagttctctcacgatgacaattttcttctggcagtatccagg
gatcgccacttctctgttttctcaatt?????????????????????????????????
????????????????????????????????????????????????????????????
????????????????????????????????????????????????
>Chamaepentas_hindsioides_ERR9883496
tcgtgtgtggaatctctttctattggttcgaagaccatggttgctctttcacttgccgaa
ttacctggaaatgctggtcatctagtcctggctatggggggattagataacaagattcat
ctgtattgtggccagagaactggaaaatttgttcgtgcgtgtcagttaaaggaacatact
gattggataagaagtttggatttctccttgcctatagatggagacagtaagaaagcagaa
atcagcttagtttcttatatcaaaggtccagttttccttgctggctcatcatcttatcag
atttctatggaatctttgctcattgggcatgaggattgggtgtactcagtagtgtggcaa
cccccttcattgatcaatgggaatgaatgttgtcaacctcaaagcatattatctgcttcc
atggacaagaccatgatgatttggaaacctgaaaagactactggcatctggattaatgtt
gtaactgttggtgagctaagtcattgtgctctaggattttatggtgggcattggagctcg
agtggagatgcaatcttggctcatagttatggtggatcttttcatctatggagagatgta
ggtgttacttcaggtgattggaagccacaaattgtaccctctggacactttgcctcagtg
tcagatattgtttgggctaaaggccaggaatatgtgttgtccgttagtcatgatcagacg
agtagaatctttgctctttggtttggaaaatcttgcacagaaaatgaaggaaattggcat
gaaattgctcgtccgcaagtccatggacatgatataaactgtgttacctttatccaagga
aagggaaaccatcgctttgtgagtggagcagatgagaaagtgtccagagtttttgaagct
cctctttcctttttaaaaactctaaaccatgcagcttcagtggacacacttgaaacaatc
ccagaagccgttccagtcgaatttacagaacctcctattgaagagcaactagcatggaac
acactatggccagagtcccacaagctctatggtcatggaaatgaattatactcattatgt
tgtgaccatgggggaaagcttgttgcttcatcctgcaaggctcaatcggcatcagttgca
gaaatttggctgtggcaagttggttcatggaaatctgtgggccgactgcattctcacagt
ttaacagtgacacagatggagttctctcatgatgacaattttcttttggcagtctctagg
gatcgccacttttccgttttctcaattaaagatcatggggcagatgaaataaattatgaa
ctggttacaaggcaggaaggacataaaagaataatatgggcgtgttcgtggaatccattt
ggtcatgaattcgccactggttctcgggataagaccgtgaagatctgg
>Clarkella_nana_ERR9883563
????????????????????????????????????????????????????????????
????????????????????????????????????????????????????????????
????????????????????????????????????????????????????????????
????????????????????????????????????????????????????????????
atcagcttggtttcttatattaaaggtccagtgttccttgctggatcatcatcgtatcag
atttctatggaatctttgctcattgggcatgaggattgggtgtactcggtggcatggcag
ccccctctattgatcgaagggaatgaatgttatcaacctcaaagcctattatctgcatcc
atggataagaccatgatgatctggaaacctgaaaagactactggtatctggatcaatgtt
gtaactgttggtgaattaagtcattgttctctaggtttttatggtggacattggagcgca
attggagatgcaatcttggcccatggctatggtggatctttccatctatggaaagatgta
ggtgcttcttccggtgattggaagcctcaaaaagtaccttctgggcactttgcctcagtt
tcagacattgtttgggctaaaggccaggaatatatattgtccgttagtcatgatcagaca
agtagaatctttgctccttggtttggaaaatatagctcagaaaatgaaggaaattggcat
gaaattgctcgtccccaagtccatgggcatgatattaactgtgttacctttatccaagga
aaggggaaccatcggtttgtgagtggagcggatgagaaagtttctagagtttttgaagct
cctctttcttttttaaaaactctaaatagtaatgatggtccagacacacttgaaacaatc
ccagaagctgttccagttgagtttacagaacctcctattgaagaacagctagcatggaat
acactatggccagagtcccacaagctatatggtcatggaaatgaaatatactcgttatgt
tgcgaccatgggggaaagcttgttgcttcatcctgcaag------------------gca
gaaatctggctgtggcaagttggttcttggaaagctgttggccgattgcattctcacagt
ttaacagttacacagatggagttctctcacgatgacaattttcttctggcagtatccaga
gatcgccacttctct?????????????????????????????????????????????
????????????????????????????????????????????????????????????
????????????????????????????????????????????????
>Coccocypselum_condalia_ERR9883533
tcgtgtgcagaatctctttttattggttcaaagaccatggttgctctttcacttgcagaa
ttgcctggagatgctggttatctagtcctgggtatgggggggttggataacaagattcat
ctgtattgtggccagagaactggaaaatttgttcttgcctgtcaattaaaagaacatact
gattggatacgaagtttggatttctccttgcctgtagatgcagatggtaagaaagcagaa
atcagcttgatttcttatatcaaaggtccagtattccttgctggctcgtcatcttatcag
atatctatggaatctttgctcattgggcatgaggattgggtgtactcagtggcatggcag
cccccttcattgataaaagagaatgaatgttaccagcctcagagcatattatctgcatcc
atggataagaccatgatgatctggaaacctgaaaagactactggtatctggataaatgtt
gtaactgttggtgaattaagtcactgtgctttaggattttatggtggccattggagcgca
aaaggagatgcaatcttggctcatggatatggtggatctttccatctgtggaaagatgtt
ggtgttacgtctggtgactggaagccacagaaagtaccttctggacacttttcttctgtg
tcagacattgtttgggctaaaggccaggaatatgttttgtctgttagtcatgatcagacg
agtagaatcttcgctccttggtttgaaaaagcttgctcagggatggaaggaaattggcat
gaaattgctcgtcctcaagttcatggacatgatttgaactgtgttacctttatacaagga
gcggggaaccatcgctttgtgagtggagccgatgagaaagttgccagagtttttgaagct
cctctttcctttttaaaaactctaaatagtaatgatggtgtagatacgcttgaaacaatc
ccagaagctgttccagtcgaatttacagaacctcctattgaagaacagctggcttggaac
acactatggccagagtcccacaagttatatggtcatggaaatgaattgtactcgttatgt
tgtgaccatgggggaaagcttgttgcttcatcctgcaaggctcaatctgcaacagttgct
gaaatctggctgtggcaagttggttcttggaaatctgttggccaactgcattctcacagt
ttgacagtgacacagatggagttctctcatgatgacaattttcttttggcagtctctagg
gatcggcactttactgttttctcaattaaagagaatggggcaggtgaaattaattatgaa
ctggtaacaaggcaggaagcacacaaaagaataatatgggcgtgttcgtggaatccattt
ggtcatgaatttgctacaggttctcgggataaaaccgtgaagttctgg
>Cruckshanksia_pumila_ERR9883536
????????????????????????????????????????????????????????????
????????????????????????????????????????????????????????????
???????????????????????????tttgttcttgcctgtcaattaagagaacatact
gattggatacgaagtttggatttctccttgcctgtagatggagatggtaagaaagcagaa
atcagcttagtttcttacatcaaaggtccagtattcgttgctggctcaacttcttatcag
atttctatggaatctttgctcattggacatgaggattgggtgtactcagtggcatggcag
ccccctcaatcggtagaaggcaatgcatgttatcagcctcagagtatattatccgcctcc
atggataagaccatgatgatctggcaacctgaaaagactactggtatctggattaatgtc
gtaactgttggtgaattaagtcattgtgctctaggattttatggcggccattggagtgca
aagggagatacaatcttggctcatggatatggtggatctttccatctgtggaaagatgtt
ggtgttacttctggtgactggaagccgcagaaagtaccctctgggcatttttcttctgtg
tcagatattgtttggtctaaaggccaggaatatgtgttgtctgttagtcatgatcagaca
agtagaatctttgctccgtggtttgaaaagtcttgctcagaaaatgaaggaaattggcat
gaaatagcccgtcctcaagttcatggacatgatttgaattgtgttacttttatacaagga
agggggaaccatcgctttgtgagtggagctgatgagaaagttgccagagttttcgaagct
cctctttcctttttaaaaactctaaaccatg---------cagacacgcttgaaacaatt
ccagaagctgttccagttgaatttacagaacctcctattgaggaacagctggcatggaac
acactatggccagagtcccacaagctatacggtcatggaaatgaattatattcattatgt
tgtgaccatggtggaaagctggttgcttcatcctgcaaggcccaatctgcagcagttgct
gaaatctggctgtggcaagttggttcttggaaatctgtcggccgactgcattctcacagt
ttaacagtgacacaaatggagttctctcatgatgacaaatttcttttggcagtctctagg
gatcgccacttctctattttctcaattaaagaggatggagcaggtgaagttacttatgaa
ctggtaataaagcaggaagcacacaaaagaataatatgggcatgttcatggaatccatta
ggtcacgaattcgctacaggttctcgggataagaccgtgaagatctgg
>Cyanoneuron_cyaneum_ERR9883481
tcatgcgtggaatctctttctattggttcaaagaccatggttactctttcacttgcagaa
ttgcctggaaatgctggtcatctagtcctggctatggggggattggataacaagattcat
ctatattgtggccagagaactggaaaatttgttcttgcctgtcagttaaaagaacatact
gattggatacgaagtctggatttctccttgcctatatgtggagatggtagcaatgcaaaa
atcagcttggtttcttatatcaaaggtccagtattccttgctggctcatcatcttatcag
atttctatggaatctttgctcattgggcatgaggattgggtgtactcagtggcatggcag
ccaccttcattgatcaaatggaatgaatgcgatcaacctcaaagcatattatctgcatcc
atggataagaccatgatgatctggaaacctgaaaagactactggtatctggatcaatgtt
gtaaccgttggcgaattaagtcattgtgctctaggattttatggtgggcattggagcgca
agtggagatgcaatcttggctcacagctatggtggatctttccatctatggaaagatgta
ggtgttacttccggtgattggaagccgcaaaaagtaccctctgggcactttgcctcagtg
tcagacattgtttgggctaaaggccaggaatatgtgttgtctgttagtcatgatcagacg
agtagaatctttgctccttggtttgaaaaattttgctcagaaaatgacggaagttggcat
gaaattgctcgtccgcaagtccatggacatgatataaactgtgttacctttatccaagga
aaggggaaccatcgctttgtgagtggagcggatgagaaagtttctcgagtttttgaagct
cctctttcctttttaaaaactctaaatagtaatgatggtctagacacacttgaaacaatc
ccagaagctgttccagtcgaatttacagaacctcctattgaagaacagctagcatggcat
acactatggccagagtcccacaagctatatggtcatggaaatgaaatatactcgttatgt
tgtgaccatgggggaaagcttgttgcttcatcctgcaaggctcaatctgcatcagtagca
gaaatctggctgtggcaagttggttcttggaaatctgttggccgattgcattctcacagt
ttaacagtgacacagatggagttctctcatgatgacaattttcttttggcagtctctcgg
gatcgccacttttctgttttctcaattaaagagcatggggcagatgaagtcaattacgaa
ctggtaacaaggcaggaagcgcataaaaggataatatgggcatgttcgtggaatccattt
ggtcatgaatttgctacaggttctcgggataagaccgtgaaggtctgg
>Danais_nigra_ERR9883478
tcatgtgtggaatctctttctattggttcgaagaccatggttgctctttcacttgcagaa
ttacctggaaatgctggtcatctagtccttgctatggggggattggataacaagattcat
ctgtattgtggccagagaactggaaaatttgttcttgcctgtcagttaaaagaacatact
gattggataagaagtttggatttctccttgcctatagatggagatagtaacaaagcagaa
atcagcttagtttcttatatcaaaggtccggtattccatgctggctcatcatcttatcag
atttctatggaatctttgctcattgggcatgaggattgggtgtactcagtggcatggcag
cccccttcattgatcaaagggaatgaatgttatcaacctcaaagcatattatctgcttcc
atggataagaccatgatgatctggaaacctgaaaagactactggtatctggattaatgtt
gtaactgttggtgaattaagtcactgtgctctaggattttatggtgggcattggagggca
agtggagatgcaatcttggctcatggctacggtggatctttccatctatggaaagatgta
ggtgttacttctggtgattggaagccgcaaaaagtaccctctggacactttgcctcagtg
tcagacattgtttgggctaaaggccaggaatatgtgttgtccgttagtcatgatcagacg
agtagaatctttgctccttggtttgaaaaatcttgctcagaaaatgaaggaaattggcat
gaaatcgctcgtccgcaagtccatggacatgatataaactgtgttacctttatccaagga
aaggggaaccatcgctttgtgagtggagcagatgagaaagtttccagagttttcgaagct
cctctttcctttttaaaaactctaaaccatgcagcttcagtggacacacttgaaacaatc
ccagaagctgttccagtcgaatttaccgaacctcctattgaagagcagctagcatggcac
acactatggccagagtcccacaagctgtacggtcatggaaatgaattatactcgttatgt
tgtgaccatgggggaaagcttgttgcttcatcctgcaaggctcaatctgcatcagtagca
gaaatctggctgtggcaagttggttcttggaaatctgttggccgactgcattctcacagt
ttaacagtgacacagatggagttctctcatgatgacaattttcttttggcagtctctagg
gatcgccacttttctgttttctcacttaaagagcatggggcagatgaaatcaattatgaa
ctggtaacaaggcaggaaggacataaaagaataatatgggcatgttcgtggaatccattt
ggtcatgaatttgctacaggttctcgggataagaccgtgaagatctgg
>Dunnia_sinensis_ERR9883505
??????????????????????????????aagaccatggttgctctctcacttgcagaa
ttgcctggaaatgctggtcatctagtcttggcaatggggggattggataacaagattcat
ctgtactgtggacagagaactggaaaatttgttcttgcctgtcagttaaaagaacatact
gattggatacgaagtttggatttctccttgcctattgatggagatagtaacaatgcaaaa
atcagcttggtttcttatatcaaaggtccagtattccttgctggctcatcattttatcag
atttcaatggaatctttgctcattgggcatgaggattgggtgtactcagtggcgtggcag
cccccttcattgagcaaagggaatgaatgttatcaacctcaaagcatattatctgcatcc
atggataagaccatgatgatctggaaacctgaaaagactactggtatctggatcaatgtt
gtcactgttggtgaattaagtcattgtgctctaggattttatggtgggcattggagtgca
agtggagatgcaatcttggctcatggctatggtggatctttccatctatggaaagatgta
ggtgttacttccggtaattggaagccgcaaaaagtaccctctgggcactttgcctctgtg
tcagatattgtttgggctaaaggccaggaatatgtgttgtctgttagtcatgatcagacg
agtagaatctttgctccttggtttggaaaatcttgctcagaaaatgaaggaagttggcac
gaaattgctcgtccgcaagtccatggacatgatataaactgtgttacctttatccaagga
aagggtaaccatcgctttgtgagtggagcggatgagaaagtttctagagtttttgaagct
cctctttcctttttaaaaactctaaaccatgcagcttcagtggacacacttgaaacaatc
ccagaagctgttccagttgaatttacagaacctcctattgaagaacagctagcatggcac
acgctatggccagagtcccacaagctatatggtcatggaaatgaaatatactcgttatgt
tgtgaccatgggggaaagcttgttgcttcatcatgcaaggctcaatctgcatcagtagca
gaaatctggctgtggcaagttggttcttggaaatctgttggccgattgcattctcacagt
ttaacagtaacacagatggagttctctcatgatgacaattttcttttggcagtctctagg
gatcgccacttttcagttttctcaattaaagagcatggggcagatgaagtcaattatgaa
ctggtaacaaggcaggaagcccataaaaggataatatgggcgtgttcttggaatccattt
agtcatgaatttgctacagggtctcgggataagaccgtgaagatctgg
>Mouretia_larsenii_ERR9883550
tcatgcggggaatctctttcaattggttcgaaggccatggttgctctttcactagcagaa
ttgcctggaaatgctggtcatttagtcctggctatggggggattagataataagattcat
ctgtattgtggccaaagaactggaaattttgttcttgcctgtcagttaaaagaacatact
gattggatacgaagtttggatttctccttgcctatagatggagatggcaacaattcaaaa
atcagcttggtttcttatattaaaggtccagtgttccttgttggatcatcatcttatcag
atttctatggaatctttgctcattgggcatgaggattgggtgtactcggtggcatggcag
ccccctttattgatcgaagggaatgaatgttatcaacctcaaagcatattatctgcatcc
atggataagaccatgatgatctggaaacctgaaaagactactggtatctggatcaatgtt
gtaactgttggtgaattaagtcattgtgctctaggattttatggtggacattggagcgca
attggcgatgcaatcttggctcatggctatggtggatctttccatctatggaaagatgta
ggtgctacttccagtgattggaagcctcaaaaagtaccttctgggcactttgcctcagtt
tcagacattgtttgggctaaaggccaggaatatatattgtccgttagtcatgatcagaca
agtagaatctttgctccttggtttggaaaatattgctcagaaaatgaaggaaattggcat
gaaattgctcgtccccaagtccatggacatgatattaactgtgttacctttatccaagga
aaggggaaccatcggtttgtgagtggagcggatgagaaagtttctagagtttttgaagct
cctctttcttttttaaaaactctaaaccattcagcttcattggacacacttgaaacaatc
ccagaagctgttccagttgagtttacagaacctcctattgaagaacagctagcttggaat
acactatggccagagtcccacaagctatatggtcatggaaatgaaatatactcgttatgt
tgcgaccatgggggaaagcttgttgcttcatcctgcaaggctcaatctgcatccgtagca
gaaatctggctgtggcaagttggttcttggaaatctgttggtcgattgcattctcacagt
ttaacagttacacagatggagttctctcacgatgacaattttcttctggcagtatccagg
gatcgccacttctctgttttctcaattaaagggcatggtgcagatgaagtcaattatgaa
ctggtaacacgacaggaagcgcataaaaggatcatatggacttgttcgtggaatccattt
ggtcacgaatttgccacaggttctcgggataagaccgtgaagatctgg
>Mycetia_bracteata_ERR9883494
tcatgcgtggaatctctttcaattggttcgaaggccatggttgctctttcactagcagaa
ttgcctggaaatgctggtcatctagtcctggctatggggggattagataataagattcat
ctgtattgtggccaaagaactggc????????????????????????????????????
??????atacgcatatggaagttaactttacgagaacatttggcaggcaacaacgcaaaa
atcagcttggtttcttatattaaaggtccagtcttccttgctggctcatcatcttatcag
atttctatggaatctttgctcattgggcatgaggattgggtgtactcagtggcatggcag
cccccttcattgattgaagggaatgaatgttatcaacctcaaagcatattatctgcatcc
atggataagaccatgatgatctggaaacctgaaaagactactggtatctggatcaatgtt
gtaactgttggtgaattaagtcattgtgctctaggattttatggtggacattggagcgca
attggagatgcaatcttggctcatggctatggtggatctttccatctatggaaagacgta
ggtgctacttccggtgattggaagccgcaaaaagtaccttctgggcactttgcctcagtg
tcagacgttgtttgggctaaaggccaggaatatatattgtccgttagtcatgatcagacg
agtagaatctttgctccttggtttggaaaatattgctcagaaaatgaaggaaattggcat
gaaattgctcgtccccaagtccatggacatgatataaactgtgttacctttatccaagga
aaggggaaccatcgctttgtgagtggagcggatgagaaagtttctagagtttttgaagct
cctctttcttttttaaaaactctaaaccattcagcttcagtggacacacttgaaacgatc
ccagaagctgttccagtcgagtttacagaacctcctattgaagaacagctagcatggaat
acactatggccagagtcccacaagctatatggtcatggaaatgaaatatactcgctatgt
tgtgaccatgggggaaagcttgttgcttca??????????????????????????????
????????????????????????????????????????????????????????????
????????????????????????????????????????????????????????????
????????????????????????????????????????????????????????????
????????????????????????????????????????????????????????????
????????????????????????????????????????????????
>Neohymenopogon_parasiticus_ERR9883558
tcatgtgtggaatctctttcaattggttcgaaggccatggttgctctttcactagcagaa
ttgcctggaaatgctggtcatttagttctggctatggggggattagataataagattcat
ctgtattgtggccaaagaactggaaattttgttcttgcctgtcagttaaaagaacatact
gattggatacgaagtttggatttctccttgcctatagatggagatggcaacaattcaaaa
atcagcttggtttcttatattaaaggcccagtgttccttgctggatcatcatcttatcag
atttctatggaatctttgctcattgggcatgaggattgggtgtactcggtggcatggcag
ccccctttattgatcgaagggaatgattgttatcaacctcaaagcttattatctgcatcc
atggataagaccatgatgatctggaaacctgaaaagactactggtatctggatcaatgtt
gtaactgttggtgaattaagtcattgtgctctaggattttatggtggacattggagcgca
attggagatgcaatcttggctcatggctatggtggatttttccatctatggaaagatgta
ggtgctacttccggtgattggaagcctcaaaaagtaccttctgggcactttgcctcagtt
tcagacattgtttgggctaaaggccaggaatatatattgtccgttagtcatgatcag???
???agaatctttgctccttggtttggaaaacattgctcagaaaatgaaggaaattggcat
gaaattgctcgtccccaagtccatggacatgatattaactgtgttacctttatcgaagga
aaggggaaccatcggtttgtgagtggagcggatgagaaagtttctagagtttttgaagct
cctctttcttttttaaaaactctaaaccattcagcttcgttggacacacttgaaacaatc
ccagaagctgttccagttgagtttacagaacctcctatcgaagaacagctagcgtggaat
acactatggccagagtcccacaagctatatggtcatggaaatgaaatatactcattatgt
tgcgaccatgggggaaagcttgttgcttcatcctgcaag---------------gtagca
gaaatctggctgtggcaagttggttcatggaaatcttttggccgattgcattctcacagt
ttaacagttacacagatggagttctctcacgatgacaattttcttctggcagtatccagg
gatcgccacttctctgttttctcaattaaa??????????????????????????????
????????????????????????????????????????????????????????????
????????????????????????????????????????????????
>Oldenlandia_herbacea_ERR9883552
tcatgtgtggaatctctttctattgtctcgaagaacatggttactctttcacttgcagaa
ttgcctggaaatgctggtcatttagtcctggctatgggagggttagataataagattcat
atatactgtggccagcgatctgggaattttgtacttgcctgtcagttaaaagagcatact
gattggattagaagtttggatttctccttgcctatagatggagatggtaacaaggcagaa
atcagcttagtttcttatatcaaaggaccagtatttgtcgctggctcatcatcatatcag
atttccatggaatctttgcttattgggcatgaggattgggtgtactcagtggcatggcag
cctcctttgcttatcaaaggaaatgaatgttatcaacctcaaagcatattatctgcatcc
atggataagaccatgatgatctggaaacctgaaaagacttctggtatctggattaatgtt
gtaactgttggtgaattaagccattgtgctctaggattttatggcggacattggagtcca
agtggagatgctatcttggcacatgggtatggtggatctttccatctgtggaaagatgtg
ggtatcacttctggtgattggaagccacaaaaagtaccctctggtcactttgccccagtg
tcagacattgtttgggctaaaggccaggagtatgtgttgtctgttagtcatgatcagacc
agtagaatctttgctccttgggttgaaaaatcttcctcagatgataaaggaaattggcat
gaaattgctcgtccgcaagtccatggacatgatatgaattgtgttacctttatccaagga
aagggaaaccatcgatttgttagtggagcagatgagaaagtatccagagtttttgaggcc
ccattgtcatttttaaaaactcttaaccatgcagcttcactggacacactggaaacaatc
ccagaagctgttccggtcgaatatacagaagctccgattgaagaccagctggcatggaat
acactatggccagagtctcacaaactatacggtcatggaaatgaattatactcgttgtgt
tgtgatcacaaaggaaagcttgtagcttcatcctgcaaggctcaatctgcatctgtagca
gaaatctggctctggcaagttggttcttggaaatctatgggccgactgcattctcacact
ttaacagtgactcagatggagttctctcatgatgataattttcttttggcagtctctaga
gatcgacacttatctgttttcgcaattagggagcacggagcagatgaagtcaattatgaa
ctggtaacaaggcaggaagcacataaaagaataatatgggcttgttcatggaatcctttt
ggtcatgaatttgccacaggatctcgggataagaccgtgaaaatctgg
>Paederia_ciliata_ERR9883513
tcatgtgtggaatctctctctgttggttcaaagaccatggttgctctttcacttgcagaa
ttgcctggaaatgctgatcatctaatccttgccatggggggattggataacaagattcat
ctatatcgtggtcagagaactggaaaatttgttcttgtctgtcagttgaaagaacatact
gactggatacgaagtttggatttctccttgcctatagatggagacactggtaattcaaaa
ttcagcttagtttcttatatcaaaggtccagttttcgtcgctggctcatcatcttatcag
atttctatggaatcgttgctcatcgggcatgaggattgggtgtactcagttgcatggcaa
cctccttcattgatcaaagagaatgaatgttatcaacctcaaagtatattatctgcatct
atggacaagaccatgatgatctggaaacctgaaaaaactactgggatctggatcaatgtt
gtaactgttggtgaattaagtcattgtgccctgggattttatggtgggcattggagagct
agtggagatgcaattttggcccatggttatggtggatctttccatctgtggaaagatgta
ggtgttacttctagtgattggaagccacaaaaagtaccctctggtcactttgcctcagtg
tcagatattgtttggtctaaaggccaggaatatgtgttgtctgtcagtcatgatcagaca
agtagaatctttgctccttggtttgaaaaatcttgcttagacaatgaaggaaattggtat
gaaattgctcgcccacaagtccatggacatgatataaactgtgttacctttattcaaggg
aagggtaaccatcactttgtgagtggggcagatgagaaagtctctagagtctttgaagct
cctctttcctttttaagaactcta------------------gacacacttgaaacaatt
ccagaagctgttccagttgaatttacagaacctcccattgaagaacagatagcatggcat
acactttggccagagtcccacaagctatatggtcatggaaatgaaatatactcgttatgc
tgtgaccacagcgggcagcttgttgcttcatcctgcaaggcgcaatccacatcagtagca
gaaatctggctgtggcaagttggttcttggaaatctgttgggcgactacattcccacagt
ttaacagtgacacaaatggagttctctcatgatgataactttcttttgacagtctccagg
gatcgccacttttctgttttctcaattaaagaacgtggggcagatgcagtcaattacgaa
ctggtagctagacaagaagcacataaaaggataatatgggcatgttcatggaatccattt
ggtcatgaatttgctacaggttctcgagataaaacagtgaagatctgg
>Plocama_tinctoria_ERR9883529
tcatgcgtggaaactctttctgttggttcgaagaccatggtcgctctttcattcgcagaa
ttgcctggaaatcctggtcatctagtcctggctatggggggattggataacaagattcat
ctgtattgtggccagagaactggaaaa?????????????????????????????????
????gtatgtaaaacttg--ttgcaccttcttt---tataggcctggtgacaatgcaaaa
ttcagcttaatttcttacataaaaggtccggtatttcttgctggctcatcatcttatcag
attcttatggaatctttgctcattgggcatgaagattgggtatactcagtggcatggcag
cccccttcattgctcgaagggaataaatgttatcaacctcaaagcatattatctgcatcc
atggataagaccatgatgatatggaaacctgaaaagactgccggtatctggattaatgtt
gtaactgttggtgaattaagtcattgtgctcttggattttatggggggcactggagtgca
agtggagatgcaatcttggctcatggatatggtgggtctttccatctgtggaaagatgta
ggtgttacttgtggcgattggaagcctcaaaaagtaccctctggtcacttttcctcagta
tcagacattgtttgggctaagggccaggaatatgtgttgtctgttagtcatgatcagact
agtagaatctttgctccgtggtctggaaattcttgctcagaaaatgaaggaaattggcac
gaaattgctcggccccaagtccatggacatgatatgaactgtgttacctctgtccaagga
aagggaaaccaccgctttgtgagtggggcggacgaaaaagtttctagagtttttgaagct
ccgctttcctttctaaaaactttaagccatggtg------cggacacactcgaaacagtt
ccagaagctgttccagtcgaatttacagaacctcctattgaagaacagctatcttggcat
acattatggccagagtcccacaagctatatggtcatggaaatgaaatttactcgttatgc
tgtgaccataggggaatgcttgttgct?????????????????????????????????
????????????????????????????????????????????????????????????
????????????????????????????????????????????????????????????
????????????????????????????????????????????????????????????
????????????????????????????????????????????????????????????
????????????????????????????????????????????????
