# Supplementary material for: Morphological and molecular evidence support the inclusion of Mycetia hainanensis in Mouretia (Rubiaceae)
Source: PhytoKeys. 2026 Feb 5;270:273–88. doi: 10.3897/phytokeys.270.180324 (PMC12902767; doi:10.3897/phytokeys.270.180324)
Supplement: Supplementary material 4 — Dataset of 315 nuclear genes used in this study [file phytokeys-270-273_article-180324__-s004.zip › Dataset 2/5427_filtered_aligned_trimmed.fasta]

>Rubia_peregrina_ERR5033650
aaacgcaagag---caagcgcacattc-tcagagaaagagtttttggagttcactttgaa
gtatcagcaagtcctctctgaaagagattctcctgttgctgtgcgagataagcttgagtc
attatgtagagaattgcaacgtcaaaacaaaatgttgcaggatgaatgcagacgtgtgtc
aacagagggtcagaatttaagattagatctgtcaaataagttccaagatgccattaagga
agtaagttataagctggatgagcaaaaggacgagtgtctgtctcagttgaaagagaatga
gatgctgaaacagaaactgaaagaactagctgatcaatatacactctctgaagagcaaca
tgctcagatgttgaagcaaaaatctctagaacttcagattgctgatctgaagcttaagca
aaatgaggaaaaattggtccaggagcaatcccaaatgaagctgtatgccgagcaggtctc
acaattattagcaactgaaaagaatttgagattgcagttgacggctgatgatctgaggct
taagcaaaatgaggaaaaattggcccaggaacag------tcccaaa---tgaagctgta
tgctgagcaggtctcacaattattagcaactgaaaagaatttgagattgcagttgacagc
tgatggagaacaaatgaagctgtatgctgagcaggtctcacaatctgaaaagaatttgag
attgcagctggagagaacgcgtaatcaaaaagaaaaacttgaggcattgtgcaggtcact
tcaagcagaaaggaaa
>Theligonum_cynocrambe_ERR5033810
????????????????????????????????????????????????????????????
???????????????????????????????????????????????????????gattc
tcagcctcgtgattttaatgagtggctgaatactttgcaggatgaatgcaggagagtgtc
aacagagggtcagaatttgagattagatctgtcaaacaagtttcaagatgccagaaagga
ggtaagtagcaagcttgatgagcaaaaagacgaatgcttgtctcagttgaaagagaatga
gatgttaaaacacaaattaaaagaacttgcggatcaatatacagtatctgaacagcaaca
tgctcataaggtgaagcaaaaatcacttgaacttcaaattgctgatttaaagcttaagca
atatgaggagaagttgatccaggaacagtcccagatgaaactgtatgctgagcaggtctc
acaattattagcaactgaaaataatttgagatcgcagttgacatctgatggggaaaaatt
tcaacaatttcaggttactaagttaaaaaac?????????????????????????????
???????cagatggcaaagtcactcaaggaacttaaaaaggaaaacacattcttgaaagg
caagtgtgacaaaacagatgtttctctcatacagcttgttggggagcgtgaacacctaaa
gaaacagctggaaagaacacgcaatcagaaagagaaactggaggcattgtgcaggtcact
tcaagcggagaggaaa
>Anthospermum_thymoides_ERR9883532
aaacgcaagaatgtgaaacgcacattcatcagagaaagagtttttggagttcactttgaa
gtaccaacaggttcttgctgaaagagattct?????????????????????????????
??????????????????????????????????ttgcaggacgaatgcaaacgcgtgtc
aacagagagtcagaatttgagattagatctgtcaaacaagttccaagatgccatctagga
agtaagtaacaagctggatgagcaaaaggatgaatgtctttctcagttgaaagagaatga
gatgctgaaatacaaattgaaagaacttgctgatcaatatacactttctgaaaagcagca
tgctcagaagttgaagcaaaagacacttgaacttcagattgctgatttgaagcttaagca
acatgaggaaaaattgatccaggaacagtcccagatgaaactgtatgctgagcaggtctc
gcaattattagcaactgagaagaatttgagattgcagttgacagccgatggagaaaaatt
ccaacaatttcag???????????????????????????????????????????????
???????cagatggcaaagtcactcaaggaacttaaaaaggagaacatattcttgaaggg
caagtgtgagaaaacagatgtttctctcatagagctggttgaggagcgtgaacacctaaa
gaaacaactggagagagcgcgcaatcagaaagagaaacttgagggattgtgcaggtcact
tcaagcagaaagaaaa
>Argostemma_elatostemma_ERR9883520
aaacgcaagaatgccaaacgcaccttcatcagagaaagagtttttggagttcactttgaa
gtatcaacaggttcttgctgaaagagattctgccattgctgttcgagataagctcgagtc
actatgtagagaattgcgacgtcaaaataaagttttacaggatgaatgcaaacgtgtttc
aacagagggtcagaatttgagattagatctgtcaaacaagttccaagatgccattaagga
agtgagtaataagctggatgagcaaaaaggcgaatgtctgtctcagttgaaagagaatga
gatgctgaaattcaaattgaaagaacttgctgatcaatatacgctttctgaacagcaata
tgctcagaaattgaagcaaaagacccttgaacttcagattgctgatttgaagcttaagca
acatgaggaaaaattgatccaggaacagtcccagatgaaactgtatgctgagcaggtctc
acaattactagcaactgaaaagaatttgagattgcagttgacagctgacggggaaaaatt
ccaacaatttcaggaagcattgttgaaaagcaatgaggtctttgaaacatttaagcagga
aattgagaagatggcaaagtcagtcaaggaacttaaaaaggagaacacattcttgaaggg
caagtgtgagaaatcagatatttctctcatagagcttgttgaggagcgcgaacacctaaa
gaaacagctggagagaacccggaatcagaaagaaaagctggaggcattgtgcaggtcact
ccaagcagaaaggaaa
>Chamaepentas_hindsioides_ERR9883496
aaacgcaagaatgccaaacgtacattcatcagagaaagagtttttggagttcactttgaa
gtatcaacaggttcttgctgaaagagattctgccattgctgttcgagataagcttgagtc
actgtgtagggaactgcaacgtcaaaataaaattctgatggatgagtgcaaacgtgtgtc
aacagagggtcagaatttgagattagatctgtcgaacaagttccaagatgccattaagga
agtaagtaacaagctggatgagcaaaaagaagaatgtctttctcagttgaaagagaatga
gatgctgaaatgcaaattgagagaatttgctgatcaatatacactttctgaacagcaata
tgctcagaagttgaagcaaaagacacttgaacttcaaattgctgatttgaagcttaaaca
acatgaggaaaaattgaaccaggaacaatcccagatgaaactgtatgctgaacaggtgtc
acaattattagcaactgaaaagaatttgagattgcagttgacagctgatggagaaaaatt
ccaacaatttcaggaagcattgttaaaaagcaatgaggtctttgaaacatttaagcaaga
aattgagaagatggcaaagtcgctcaaggaacttaaaaaggaaaacacattcctgaaggg
caagtgtgagaaatctgatatttctctcatagagcttgttgaggagcgtgaacacctcaa
aaaacagctggagagaacacgcaatcaaaaagaaaaactcgaggcattgtgcaggtcact
tcaagcagaaaggaaa
>Clarkella_nana_ERR9883563
aaacgcaagaatgccaaacgcaccttcatcagagaaagagtttttggagtttactttgaa
gtatcaacaggttcttgctgaaagagattctgccattgctgttcgagataagctcgagtc
actgtgcagagaattgcagcgtcaaaataaaatgttacaggatgaatgcaaacgcgtgtc
aacagagggtcagaatttgagattagatctgtcgaacaagttccaagatgccattaag??
????????????????????????????????????????????????????????????
?????????????aaattgaaagaacttgctgatcaatatacactttctgaacagcaata
tgctcagaagttgaagcaaaagacccttgaacttcagattgctgatttaaagcttaagca
acatgaggaaaaattgatccaggaacagtcccagatgaaactgtatgctgagcaggtctc
acaattactagcaactgaaaagaatttgagattgcagttgacagctgacggggaaaaatt
ccaacaatttcaggaagcattgttgaaaagcaatgaggtgtttgaaacatttaagcagga
aattgagaagatggcaaagtcagtgaaggaacttaaaaaggagaacacattcttgaaggg
caagagtgagaaatcagatatttctctcatagagcttgttgaggagcgcgaacacctaaa
gaagcagctggagagaactcggtatcagaaagaaaaactggagggattgtgcagattact
ccaagcagaaaggaaa
>Coccocypselum_condalia_ERR9883533
aaacgtaagaatgcgaagcgcacattcaacagagaaagatttattggagttcactttgaa
gtatcaacaggttatcgctgaaagagattctgccatcgctgttcgagataagcttgagtc
actatgtagggaattgcaacgtcaaaacaaaatgctgatggacgaatgtaaacgtgtgtc
aacagagggtcagaatttgagattagatctgtcgaacaagttccaagatgccattaagga
agtaagtaataagcttgatgagcaaaaagacgaatgtctgtctcagttgaaagagaatga
gatgctgaaattcaaattgaaagaacttgctgatcaatataaactctctgaacagcaata
tacacagaagttgaagcaaaagacactggaacttcagattgctgatttgaagcttaagca
acatgaggataaattgatccaggaacagtcccagatgaaactgtatgctgagcaggtctc
acaattattggcaactgaaaaaaatttgagattgcagttgactgctgatggagaaaaatt
ccaacaatttcaggaagcattgttgaaaagcaacgaggtctttgaaacatttaagcaaga
aattgaaaagatggcaaagtcactgaaggaacttaaaaaggagaacacattcttgaaggg
caagtgtgagaaatcagatatttctctcatagaacttgttgaggagcgcgaacacctaaa
gaaacagctcgagagaacacgcaaccagaaagaaaaacttgaagcattgtgcaggtctct
tcaagcagagaggaaa
>Cruckshanksia_pumila_ERR9883536
aaacgtaagagtgcaaaacgcat----atcagacaaagaatttttggagttcactttgaa
gtatcaacaggttctcgctgaaagagattcggccatcgctgttcgagataagctcgagtc
actatgtagggaattgcaacgtcagaacaaaattttgcaggatgaatgcaaacgtgtgtc
aacagagggtcagaacttgagattagatctgtcgaacaagttccaagatgccatcaag??
????????????????????????????????????????????????????????????
?????????????aaattgaaagaacttgctgatcagtataatcgatctgaacagcaata
tactgagaagttgaagcaaaagtcacttgaacttcagattgctgatttgaagcttaagca
acatgaggagaaactgatcctggaacagtcccagatgaaactatatgccgagcaggtcac
acaactattggcaactgaaaaaaatttgagattgcagttgacagctgatggagaaaaatt
ccaacaatttcaggaggcgttgttgaaaagcaatgaggtctttgaaacttttaagcaaga
aattgaaaagatggcaaagtcagtgaaggaacttaaaaaggagaacacattcttgaaggg
caagtgtgacaaaacagatatttctctcatagagcttgttgaggagcgtgaacacctaaa
gaaacagctggagagaacacgtaatcagaaagaaaaacttgaagccttgtgcagatcact
gcaagcagagaggaaa
>Cyanoneuron_cyaneum_ERR9883481
aaacgcaagaatgccaaacgcacattcatcagagaaagagtttttggagtttactttgaa
gtatcaacaggttcttgctgaaagagattctgccattgctgttcgagataagctcgagtc
actatgtagagaattgcaacgtcaaaataaaatgttgcaggacgaatgcaaacgcgtgtc
aacagagggtcagaatttgagattagatctgtcgaacaagttccaagatgccattaagga
agtaagtaataagctggatgagcaaaaagacgaatgtctgtctcagttgaaggagaatga
gatgctgaaatacaaattgaaagaacttgctgatcaatatacactttctgaacagcaata
tgctcagaagttgaagcaaaagacacttgaacttcagattgctgatttgaagcttaagca
acatgaggaaaaattgatccaggaacagtcccagatgaaactgtatgctgagcaggtctc
acaattattagcaactgaaaagaatttgagattgcagttgacagctgatggagaaaaatt
ccaacaatttcaggaagcattgttgaaaagcaatgaggtctttgaaacgtttaagcaaga
aattgaaaagatggcaaagtcactcaaggaacttaaaaaggagaacacattcttgaaggg
caagtgtgagaaatcagatatttctctcatagagcttgttgaggagcgtgaacacctaaa
gaaacagctggagagaacacgcaatcagaaagaaaaacttgaggcactgtgcaggtcact
tcaagcagaaaggaaa
>Danais_nigra_ERR9883478
?????????aatgccaaacgcacattgatcagagagagagtttttggagttcactttgaa
gtatcaccaggttcttgctgaaagagattccgccattgctgttcgagataagctcgagtg
gctgtgtagggaattgtaacgacaaaataaactgctgatggacgaatgcaaacgtgtatc
aacagaaggtcagaatttgagattagatctgtcgaacaagttccaagatgccattaagga
agtaagtaataagctggctgagcaaaaagacgaatgtctctctcagttgaaagaggatga
gatgctgaaatacaaattgaaagaacttgctgatcaatatacactttcaaaacagcaatg
tgctcagaagttgaagcaaaagacacttgaacttcagattgctgatttgaagcctaagca
acatgaggaaaaattgatccaggaacagtcctagatgaagctgtatgctgagcaggtctc
acaattattagcaactgaaaagaatttgagattgcagttgacagctgatggagaaaaatt
cgagcaatttcaggaagcattgttgacaagcaatgaggtctttgaaacatttaagcaaga
aattgaaaagatggcaaagtcgctcaaggaacttaaaaaggagaacacattcttgaaggg
caagtgtgagaaattagatatttctctgatagagtttgttgaggagcatgaacacgtaaa
gaaacagctggagagaacacgcaatcagaaagaaaaacttgaggcattgtgcaggtccct
ccaagcagaaaggaaa
>Dunnia_sinensis_ERR9883505
aaacgcaagaatgccaaacgcacattcatcagagaaagagtttttggagttcacgttgca
gtatcagcaggttcttgctgaaagagattctgccattgctgttcgagataagctcgagtc
actatgtagagaattgcaacgtcaaaacaaaatgttgcaggacgaatgcaaacgtgtgtc
aacagagggtcagaatttgagattagatctgtcgaacaagttccaagatgccattaagga
agtaagtaataagctggatgagcaaaaagacgaatgtctgtcccagttgaaagagaatga
gatgctgaaatacaaattgaaagaacttgctgagcaatatacattttctgaacagcaata
tggtcagaagttgaagcaaaagacacttgaacttcagattgctgatttgaagcttaagca
acatgaggaaaaatttatccaggagcagtcccagatgaaactgtatgctgagcaggtttc
acaattattagcaacagagaagaatttgagattgcagttgacagctgatggagaaaaatt
ccaacaatttcaggaagcattgttgaaaagcaatgaggtctttgaaacgtttaagcaaga
aattgaaaagatggcaaagtcactcaaggaacttaaaaaggagaacacattcttgaaggg
aaagtgtgagaaatcagatatttctctcatagagcttgttgaggagcgtgaacacctaaa
gaaacagctggagagaacacgcaatcagaaacaaaaacttgaggcattgtgcaggtcact
tcaagcagaaaggaaa
>Mouretia_larsenii_ERR9883550
aaacgcaagaatgccaaacgcaccttcatcagagaaagagtttttggagttcactttgaa
gcatcaacaagttcttgctgaaagagattctgccattgctgttcgagataagctcgagtc
actgtgtagagaattgcaacgtcaaaataaaatgttacaggatgaatgcaaacgtgtgtc
aacagagggtcagaatttgagattagatctgtcgaacaagttccaagatgccattaagga
agtaagtaataagctggatgagcagaaaggcgaatgtctgtctcagttgaaagagaatga
gatgctgaaattcaaattgaaagaacttgcagatcaatatacgctttctgaacagcaatt
tgctcagaagttgaagcaaaagacccttgaacttcaaattgctgatttaaagcttgagca
acatgaggaaaaattgatccaggaacagtcccagatgaaactgtatgctgagcaggtctc
acaattactagcaactgaaaagcatttgagattgcagttgacagctgacggggaaaaatt
ccaacaatttcaggaagcattgttgaaaagcaatgaggtctttgaaacatttaagcagga
aattgagaagatggcaaagtcagtgaaggaacttaaaaaggagaacacattcttgaaggg
caagagtgagaaatcagatatttctctcatagagcttgttgaggag??????????????
????????????????????????????????????????????????????????????
????????????????
>Mycetia_bracteata_ERR9883494
aaacgcaagaatgccaaacgcaccttcatcagagaaagagtttttggagttcactttgaa
gtatcaacaggttcttgctgaaagagattctgccattgctgttcgagataagctcgagtc
actatgtagagaattgcaacgtcaaaataaaatgttacaggatgaatgcaaacgtgtgtc
aacagagggtcagaatttgagattagatctgtcgaacaagttccaagatgccattaagga
agtaagtaataagctggatgagcagaaaggcgaatgtctgtctcagttgaaagagaatga
gatgctgaaattcaaattgaaagaacttgctgatcaatatacgctttctgaacagcaata
tgctcagaagttgaagcaaaagacccttgaacttcagattgctgatttgaagcttaagca
acatgaggaaaaattgatccaggaacagtcccagatgaaactgtatgctgagcaggtctc
acaattactagcaactgaaaagaatttaagattgcagttgacagctgacggggaaaaatt
ccaacaatttcaggaagcattgttaaaaagcaatgaggtttttgaaacatttaagcagga
aattgagaagatggcaaagtcagtgaaggaacttaaaaaggagaacacattcttgaaggg
caagagtgagaaatcagatatttctctcatagagcttgttgaggagcgcgaacacctaaa
gaagcagctggagagaacccggtatcagaaagaaaaactggagggattgtgcagattact
ccaagcagaaaggaaa
>Mycetia_hainanensis_H401
aaacgcaagaatgccaaacgcaccttcatcagagaaagagtttttggagttcactttgaa
gtatcagcaagttcttgctgaaagagattctgccattgctgttcgagataagctcgagtc
actgtgtagagaattgcaacgtcaaaataaaatgttacaggatgaatgcaaacgtgtgtc
aacagagggtcagaatttgagattagatctgtcgaacaagttccaagatgccattaagga
agtaagtaataagctggatgagcagaaaggcgaatgtctgtctcagttgaaagagaatga
gatgctgaaattcaaattgaaagaacttgctgatcaatatacgctttctgagcagcaatt
tgctcagaagttgaagcaaaagacccttgaacttcaaattgctgatttaaagcttaagca
acatgaggaaaaattgatccaggaacagtcccagatgaaactgtatgctgagcaggtctc
acaattactagcaactgaaaagcatttgagatttcagttgacagctgacggggaaaaatt
ccaacaatttcaggaagcattgttgaaaagcaatgacgtctttgaaacatttaagcagga
aattgagaagatggcaaagtcagtgaaggaacttaaaaaggagaacacattcttgaaggg
caagagtgagaaatcagatatttctctcatagagcttgttgaggag??????????????
????????????????????????????????????????????????????????????
????????????????
>Neohymenopogon_parasiticus_ERR9883558
aaacgcaagaatgccaaacgcaccttcatcagagaaagagtttttggagttcactttgaa
gtatcaacaggttcttgctgaaagagattctgccattgctgttcgagataagctcgagtc
actatgtcgagaattgcaacgtcaaaataaaatgttacaggatgaatgcaaacgtgtgtc
aacagagggtcagaatttgagattagatctgtcgaacaagttccaagatgccattaagga
agtaagtaataagctggatgagcagaaaggcgaatgtctgtctcagttgaaagagaatga
gatgctgaaattcaaattgaaagaacttgctgatcaatatacgctttctgaacagcaata
tgctcagaagttgaagcaaaagacccttgaacttcagattgctgatttgaagcttaagca
acacgaggaaaaattgatccaggaacagtcccagatgaaactgtatgctgagcaggtctc
acaattactagcaactgaaaagaatttgagattgcagttgacaactgacggggaaaaatt
ccaacaatttcaggaagcattgttgaaaagcaatgaggtctttgaaacatttaagcagga
aattgagaagatggcaaagtcagtgaaggaacttaaaaaggagaacacattcttgaaggg
caagagtgagaaatcagatatttctctcatagagcttgttgaggag??????????????
????????????????????????????????????????????????????????????
????????????????
>Oldenlandia_herbacea_ERR9883552
????????????????????????????????????????????????????????????
???????????????????????????????gccattgctgttcgagataagcttgagtc
actttgtagggaattgcagcgtcaaaacaaaattctg???????????????????????
???????????????????????????????????????????????????????atgga
agtgagtgttaagctggatgagcaaaaagacgaatgtttgtcccagttgaaagagaatga
gatgctcaaatacaaattgaaagaacttgctgatcagtattcactctctgaacagcagca
tgcccataagttaaagcagaagaatcttgagcttcagattgctgatctgaaacttaagca
acatgaggaaaaattaatccaggaacagtcgcagatgaaactgtatgctgagcaggtctc
acaactattagcaactgaaaagaatttgagattgcaattgacagctgatggagaaaaatt
ccaacaatttcaggaagcgttggtgaaaagtaatgaggtctttgaaacatttaagcaaga
aattgaaaagatggcaaagtcgctcaaggaacttaaaaaggagaatgcattcttgaaggg
caagtgtgataaaacagatatttctctcatagagcttgttgaggagcgcgaacacctcaa
gaaacagctggagaggacacgcaatcagaaagaaaaactcgaggcactgtgcaggtcact
acaagcagaaaggaaa
>Paederia_ciliata_ERR9883513
aaacgcaaaaatcccaaacgcacactcatctgagaaagagcttttggagttcactttgaa
gtatcaacaggttcttgctgaaagagattct?????????????????????????????
??????????????????????????????????ttgcaggatgaatgcaaacgtgtgtc
aacggagggtcagaatttgagattagatctgtcgaataagtttcaagatgctattaagga
agtaagtaataagctggatgaacaaaaagacgaatgtctgtctcagttggtagagaatga
gatgctgaaacacaaattgaaagaatttgctgatcaatatacactttctgaacagcaaca
tgctcagaagttgaagcaaaagacacttgaacttcagattgctgatttgaagcttaagca
gtacgaggaaaaaatgattcaggaacagtcgcaaatgaaattgtatgctgagcaggtctc
gcagttgttggcaactgaaaagaatttgagattacagttgacagcagatggagaaaaatt
ccaacagtttcaggaagcattgttgaaaagcaatgaggtctttgaaacatttaagcaaga
aattgagaagatggcaaagtcactcaaggaactcaaaaaggagaacacattcttgaaggg
aaagtgtgagaaatcagatatttcactcagagagcttgttgaggagcgtgaacacctaaa
gaaacagctggagagaacacgcaatcagaaagacaaactagaggcattgtgcaggtcact
tcaagccgaaaggaaa
>Plocama_tinctoria_ERR9883529
????????????????????????????????????????????????????????????
???????????????????????????????gccattgctgttcgagataagcttgagtc
attgtgtagagaattgcaacgtcaaaacaaagtgttacaggatgaatgcagacgtgtgtc
aacagagggtcagaatttgagacaagatctgtcaaataagttccaagatgccattaagga
agtaagttataagctggatgagcaaaaagatgaatgcctatctcaattgaaagagaatga
gatgctgaaatgcaaattgaaagaacttgctgaacaatatacagtttctgaacagcaaca
tgctcagatgttgaagcaaaaatcacttgaacttcagattgctgatttgaagcttaagca
atacgaggaaaaattgatccaggagcagtcccagatgaaactgtatgctgagcaggtctc
acaattattagcaactgaaaagaatttgagattgcagttgacagctgatggagaaaaatt
ccaacaatttcaggaagcattgttgaaaagcaatgaggtctttgaaacatttaagcaaga
aattgaaaagatggcaaagtcactgaaggaacttaaaaaggagaacacattcttgaaagg
gaagtgtgataaaacagatatttctctcatagagcttgttgaggagcgtgaacacctaaa
gaaacagctggagagaacgcgcaatcagaaagaaaaactggaggcattgtgcaggtcact
ccaagccgaaaggaaa
