# Supplementary material for: Morphological and molecular evidence support the inclusion of Mycetia hainanensis in Mouretia (Rubiaceae)
Source: PhytoKeys. 2026 Feb 5;270:273–88. doi: 10.3897/phytokeys.270.180324 (PMC12902767; doi:10.3897/phytokeys.270.180324)
Supplement: Supplementary material 4 — Dataset of 315 nuclear genes used in this study [file phytokeys-270-273_article-180324__-s004.zip › Dataset 2/5428_filtered_aligned_trimmed.fasta]

>Theligonum_cynocrambe_ERR5033810
????????????????????????????????????????????????????????????
??????????????????????????????????????????cccaaaatcggtcttatg
cgcttgctatggtggcaagatgccatagaaaaaatcttctccaataagccgatcgaacat
ccagttgcccaggcgctgacaactatggtttctgagcacaaaataagcaagacctggctg
aagcggtcagtagaagctcggataaatgacgccaaaagggaagtttccgacatcccagaa
accatagaagaaatggagaggtatgcagaggatactgcatccaccattttgtacacaaca
cttaaaggaggtggtattgaatctgctgcagctgatcatgcc??????????????????
????????????????????????????????????????????????????????????
?????????????????????????????????????????????
>Anthospermum_thymoides_ERR9883532
tacctttgccttcttgaactccctccaaacatgcgaagggctgcttttgcagtccgtgct
tttaatgttgaaacatctagagcgatggatgttgcttctgatcccaaaataggcctcatg
cgtctaatgtggtggcaagaagctgtagacaagatcttctcccagaagtcaattgagcat
ccagttgcgcaggcgctgacagctatggtttcagaggataaaataagcaagaactggctt
aaacggtcagtggaagctcggataaatgatgcccaaagagaagtttctgatatcccagaa
actattgaagaactggagcaatatgctgaggatactgcatctacaattttgtacacgacg
cttaaagcaggcggtgttggatccagtgcggctgatcacgctgcatctcacatagggaag
gcaagtggccttcttgtgttgcttagatcgttgcctttccacgcaagccgtggtcgc???
?????????????????????????????????????????????
>Argostemma_elatostemma_ERR9883520
tacctttgccttcttgaactccctccaagcatgcgaagggctgcatttgcactccgtgct
tttaatgttgaaacatctagagctatggatgttgcttctgatcccaagattgggctcatg
cgcttgctatggtggcaagaagccatagacaaaatcttctctcataagtcaatagaacat
ccagttgccctagcactgacagctatggtttctgagcataaaatcagcaagagctggctg
aaacgatctgtggaatcccggataaatgatgccaaaagagaggtttctgacattccagaa
actattgaagaattagaacagtatgctgaggatactgcatctaccattttgtacgcaact
cttaaagcaggtggtgttgcatctacagcagctgatcacgctgcatcccatataggtaag
gcgaatggcctccttgtgcttcttagatcgttgccataccatgcaagccgtggccgtcat
ttttcttacatacctgctcaggtagcagagaagcatgggctgttg
>Chamaepentas_hindsioides_ERR9883496
tacctttgtcttcttgaactccctccaaacatgcggagggctgcatttgcactccgtgct
tttaatgttgaaacatctagagctatggatgttgcttctgatcccaaaattggtctaatg
cgcttgctatggtggcaagaagccatagacaaaatcttctcccataagtccattgagcat
ccagttgcccaggcgctgacagctatggtttctgagcataaaatgagcaagagctggcta
aaacggtcagtagaagctcgaataaatgatgccaaaagagaagctgctgacattccagaa
actattgaagaattggagcggtatgctgaggatactgcatctaccattttgtactcaaca
ctacaagcaggcggcgttggatctacagcagctgatcatgctgcatcccatataggtaaa
????????????????????????????????????????????????????????????
?????????????????????????????????????????????
>Clarkella_nana_ERR9883563
tacctttgccttcttgaactccctccaaacatgcggagggctgcatttgcactccgtgct
ttcaatgttgaaacatctagagctatggatgttgcttctgatcccaaaattggcctcatg
cgcttgctatggtggcaagaagccatagacaaaatcttctctcataagtcaatagaacat
ccagttgccctagcgctgacagctatggtttctgagcacaaaataagcaagagctggctg
aaacggtcagtggaagctcgtacaaatgatgccaaaagagaagtttctgacattccagaa
actattgaagaattggaacggtatgctgaggatactgcatccaccattttgtacgcaaca
cttaaagcaggtggt?????????????????????????????????????????????
????????????????????????????????????????????????????????????
?????????????????????????????????????????????
>Coccocypselum_condalia_ERR9883533
tacctttgccttcttgaactccctctaaacatgcggagggctgcatttgcactccgtgcc
tttaatgttgaaacatctagagctatggatgttgcttcagatcccaaaattggtctcatg
cgcctgttatggtggcaagaagccatagacaatatattcgcccataaatcaattgagcat
ccagttgcccaggcgctgtcatctatggtttctgagcataaaataagcaagagctggctg
aaacggtcagtggaagctcggataaatgatgccaaaagagaagtatctgacattccagaa
actattgaagaattggagcggtatgctgaggatactgcatctaccattttgtacacaacg
cttcaatcaggcggtattagatctactgcagctgatcatgctgcatcacatataggcaag
gcaagtggtatccttgttctgctcaaatctttgccctaccatgcaagccgtggtcgtcat
ttttcctacatacctgcgatggtggctcagaagcatgggctgttg
>Cruckshanksia_pumila_ERR9883536
tacctttgccttcttgaactccctccaaacatgaggagggctgcatttgcactccgtgct
tttaatgttgaaacatctagagctatggatgttgcttcggatcccaaaattggcctcatg
cgcctgctatggtggcaagaagcaatagacaaaatcttctcccataagtcaattgagcac
ccagttgcccaggcgctggcatctatggtttctgagcataaattaagcaagagctggctg
aaacggtcggtggaagctcggataaacgatgccaagagagaagtttctgatattcctgaa
actattgccgaattggagcagtattcagaggatactgcatcaaccattctgtacacaact
tttcaagcaggtggcattagatctactgcagctgatcatgctgcatcacatataggcaag
gcaagtggtctccttctgctgcttagatccttgccctaccatgcaagccgtggtcgtcac
ttttcctacatacctgctcaggtggctgagaagcatgggctattg
>Cyanoneuron_cyaneum_ERR9883481
tacctttgccttcttgaactccctccaaacatgcggagggctgcatttgcactccgtgct
tttaatgttgaaacatctagagctatggatgttgcttctgatcccaaaattggcctcatg
cgcttgctatggtggcaagaagccatagacaaaatcttctcccgtaagtcaattgaacat
ccagttgcccaggcgctgacagctatggtttctgagcataaaataagcaagagctggctg
aaacggtcagtggaagctcggataaatgatgccaaaagagaagtttctgacattccagaa
actattgaagaactggagcagtatgcggaggatactgcatctaccattttgtacacaaca
cttaaagcaggtggtgttgcatccactgcagctgatcatgctgcatcccatataggtaag
gcaagtgggctccttgtgcttcttagatcgttgccataccacgcaagccgtggtcgtcat
ttttcctacatacctgctcaggtggctgagaagcatgggctgttg
>Danais_nigra_ERR9883478
tacctttgtcttcttgaactccctccaaacatgcggagggctgcatttgcactccgtgct
tttaatgttgaaacatctagagctatggatgttgcttctgatcccaaaattggccttatg
cgcttgctatggtggcaagaggccatagacaaaatcttctctcataagtcaattgagcat
ccagttgctcaggcgctggcagctatggtttctgagcataaaataagcaagagctggctg
aaacggtcagtggaagctcggataaatgatgccaaaagagaagtttctgacattccagaa
actattgaagaattggagcagtatgctgaggatacttcatctaccattttgtacacaaca
cttcaagcaggtggtgttggatctactgcagctgatcatgctgcatcccatataggtaag
gcaagtggtctccttgtgttgctcagatcattgccataccacgcaagccgtggtcgtcat
ttttcctacatacctgctcaggtggctgagaagcatgggctgctg
>Dunnia_sinensis_ERR9883505
tacctttgcctccttgaactccctccaaacatgcggagggctgcatttgcactccgtgct
tttaatgttgaaacatctagagctatggatgttgcttctgatcccaaaattggcctcatg
cgcttgctatggtggcaagaagcaatagacaaaatcttctcccataaatcaattgaacat
ccagttgcccaggcgctgactgctatggtttctgagcataaaataagcaagagctggctg
aaacggtctgtggaagctcggataaatgatgccaaaagagaagtttctgacattccagaa
accattgaagaattggagctgtatgcggaggataccgcatctaccattttgtacacaaca
cttaaagcaggtggtgttgcgtccactgcagctgatcacgctgcatcccatataggtaag
gcaagtggtctccttgtgctgcttagatcgttgccataccacgcaagccgtggtcgtcat
ttttcctacatacctgctcagttggctgcgaagcatgggctgttg
>Mouretia_larsenii_ERR9883550
tacctttgccttcttgaactccctccaaacatgcggaaggctgcatttgcactccgtgct
tttaatgttgaaacatctagagctatggatgttgcttctgatcccaaaattggcctcatg
cgcttgctatggtggcaagaagccacagacaaaatcttctctcataagtcaatagaacat
ccagttgccctagcgctgacagctatggtttctgagcacaaaataagcaagagctggctg
aaacggtcagtggaagctcggataaatgatgccaaaagagaagtttctgacattccagaa
actattgaagaattggaacggtatgctgaggatactgcatccaccattttgtatgcaaca
cttaaagcaggtggtgttgcatctactgcagctgaccacgctgcatcccatataggtaag
gcaaatggcctccttgtgcttcttagatcgttgccataccatgcaagccgtggtcgtcat
ttttcgtacatacctgctcaggtggcagag???????????????
>Mycetia_bracteata_ERR9883494
tacctttgccttcttgaactccctccaaacatgcggaggtctgcatttgcactccgtgct
tttaatgttgaaacatctagagctatggatgttgcttctgatcccaaaattggcctcctg
cgcttgctatggtggcaagaagccatagacaaaatcttctctcgtaagtcaatagaacat
ccagttgccctagcgctgacagctatgatttctgagcaccaaataagcaagagctggctg
aaacggtcagtggaagctcggataaatgatgccaaaagagaagtttctgacattccagaa
actattgaagaattggaacggtatgctgaggatactgcatccaccattttgtacgcaaca
cttaaagcaggtggtgttgcatctactgcagctgaccacgctgcatcccatataggtaag
gcaaatggcctccttgtgcttcttagatcgttgccataccat??????????????????
?????????????????????????????????????????????
>Mycetia_hainanensis_H401
tacctttgccttcttgaactccctccaaacatgcggaaggctgcatttgcactccgtgct
tttaatgttgaaacatctagagctatggatgttgcttctgatcccaaaattggcctcatg
cgcttgctatggtggcaagaagccatagacaaaattttctctcataagtcaatagaacat
ccagttgccctagcgctgacatctatggtttctgagcacaaaataagcaagagctggctg
aaacggtcagtggaagctcggataaatgatgccaaaagagaagtttctgacattccagaa
actattgaagaattggaacggtatgctgaggatactgcatccaccattttgtacgcaaca
cttaaagcaggtggtgttgcatctactgcagctgaccacgctgcatcccacataggtaag
gcaaatggcctc????????????????????????????????????????????????
?????????????????????????????????????????????
>Neohymenopogon_parasiticus_ERR9883558
tacctttgccttcttgaactccctccaaacatgcggagggctgcatttgcactccgtgct
tttaatgttgaaacatctagagctatggatgttgcttctgatcccaaaattggcctcatg
cgcttgctatggtggcaagaagccatagacaaaatcttctcccataagtcaattgaacat
ccagttgccctagcgctgacagctatggtttctgagcataaaataagcaagagctggctg
aaacggtcagtggaagctcggataaatgatgccagaagagaagtttctgacattccagaa
actgttgaagaattggaacggtatgctgaggatactgcatccaccattttgtatgcaaca
cttaaagcaggtggtgttgcatctactgcagctgaccacgctgcatcccatataggtaag
gcaaatggcctccttgtgcttcttagatcgttgccataccatgcaagccgtggtcgtcat
ttttcgtacatacctgctcaggtggcagagaagcatgggctgttg
>Oldenlandia_herbacea_ERR9883552
tacctttgcctccttgaactccctccaaacatgcggagggctggatttgcacttcgtgca
tttaatgttgaaacatctagagctatggatcttgcttctgatcccaagattggactcatg
cgcttggtatggtggcaagaagccatagacaaaatcttctcccataagtcaattgagcat
ccagttgcccaggcactgacagctatggtttctgagcataaaataagcaagagctggctt
aaacggtcggtggaagctcgcataaatgacgccaaaagagaagtttctgacattccagaa
actatcgaggaactggagcggtatgctgaggatactgcatccactattttgtacacaaca
cttcaagcaggtggtattgcatcaactgcagctgatcatgctgcatcgcatataggcaag
gctagtggtctccttgtgttgcttagatcattgccataccatgcaagccggggtcgtcat
ttttcctatatacctgctcaagtagctgagaagcatggtctactg
>Paederia_ciliata_ERR9883513
tacctttgccttctggaactccctccaaacatgaggagggctgcatttgcacttcgtgct
tttaatgttgaaacatctagagccatggatgttgcttctgatcccaaaattggcctcatg
cgcttgctatggtggcaagattcaatagaaaaaatcttctctcacaaatcaattgaacat
ccagttgcccaggcgctgacagctatggtttctgagcataaaataagcaagagctggctg
aaacggtcagtggaagctcgaataaatgatgccaaaagagaagtttctgacattccagaa
actattgaagaattggaacggtatgccgaggatactgcatctaccattttgtacacaaca
ctcaaagcaggtggtattacttccaccgcagctgatcatgctgcatcccatattggtaag
gcgagtggtatccttgtgctgcttagatcattgccataccatgcaagccgtggtcatcat
ttttcctacatacctgctcgggtggccgagaagcatgggctgatg
>Plocama_tinctoria_ERR9883529
tacctttgccttcttgagcttcctccaaaaatgcggagagctgcatttgccctccgtgct
tttaatgttgaaacatctagagctatggatattgcttctgatcccaaaattgggctcatg
cgcttgctatggtggcaagaagccatagacaaaatcttctcgaggaagtcgattgaacat
ccggttgcccgggcgctgacagccatggtttctgagcacaagataagcaagacctggttg
aagcggtcagtagaagctcggataaatgatgccagaagggaagtttctgacattccagaa
actattaaagaaatggagcagtatgcagaggatactgcttcaaccattttgtacacaaca
cttaaaggaggtggtattgaatctgctgctgccgatcacgctgcatcccatatcggtaag
gcaagtggtctgctcgtgctgcttagatcattgccataccatgcaagccgtggtcgtcat
ttttcctacatacctgctcaggtggctgagaagcatgggctgttg
