# Supplementary material for: Morphological and molecular evidence support the inclusion of Mycetia hainanensis in Mouretia (Rubiaceae)
Source: PhytoKeys. 2026 Feb 5;270:273–88. doi: 10.3897/phytokeys.270.180324 (PMC12902767; doi:10.3897/phytokeys.270.180324)
Supplement: Supplementary material 4 — Dataset of 315 nuclear genes used in this study [file phytokeys-270-273_article-180324__-s004.zip › Dataset 2/5430_filtered_aligned_trimmed.fasta]

>Rubia_peregrina_ERR5033650
???gtaacttgccaggtctgtcaaaaactagcccatcacttgtaccaccaagttcaagcc
aaacaagctgagatttccccaaagaagatttcagagtatcagattattgagatttccgag
aatgtttgcaatttgaagaagcaggaagctgattggatcctcaagattgatattgtggaa
cagggagatagacttgagcttgttgaacatgaatctgaaggacaatgcaattcagaatgt
aaaacgattgagcgagcttgtcaagaggtgata???????????????????????????
????????????????????????????????????????????????????????????
????????????????????????????????????????????????????????????
??????????????????????????????????????????????????????
>Theligonum_cynocrambe_ERR5033810
????????????????????????????????????????????????gagatttctcca
aagaaggtaactattgcactgcctcagatttcagagtatcaaattattgagatttcggag
aatgtttgcgatttgaagaagaaggaagctgattggatcctcaaaattgatattgtagaa
caaggggatagattggagcttgttgaacaagaatctgaaggacaatgcaattcagaatgc
aaaacgattgagcgagcttgtcaagaggtgata???????????????????????????
????????????????????????????????????????????????????????????
????????????????????????????????????????????????????????????
??????????????????????????????????????????????????????
>Anthospermum_thymoides_ERR9883532
????????????????????????????????????????????????????????????
??????????????????????????????tcagagtatcaaattattgaactttcagag
aatgtttgcaatctgaagaagcaggaagctgattggatccttaaaattgatattgtagaa
caaggagatagattggagcttgttgaacaggaatctgaaggaatatgcaattcagaatgc
aaaacaatcgagcgagcttgtcaagaggtaatggggtattcagacactgatgtagcggaa
tacctgtataataagaagcccgagattgattctttagtgaagtttctgtgtaaggacctc
act---------------------------------gatagaagtccaggagaaccattt
gctcccaagtcttcaaaagaggctgaaatggagagaatcttaaaatctatggag
>Argostemma_elatostemma_ERR9883520
tacattaagtgccaggtctgtgaaaatttggctcaacagctttaccagcaagtccaagca
aaacaagcagagatatcccgaaagaagatatcagagtatcaaattattgaaatttcagag
aatgtttgcaatctgaagaagcaggaagctgattggatcctcaaaattgatattgtagaa
cagggagatagattggagcttgttgaacaagaatctgaaggacaatgcacttcagaatgc
aaaacaattgagcgagcttgtcaagaggttatggggtattcagacactgatgttgcagag
tacctgtataagacgaagcctgatattgattctcttgtgaagtttctttgtaaggacctc
actggatcatgcagcagaaagcctccaaaagttcctgataggagtccaggagaaccattt
gttcccaagtcctcaaaagacgctgagatgggaagaattttaaaatctatggag
>Chamaepentas_hindsioides_ERR9883496
tacattaaatgtcaggtctgtgaaaaattggcttaccagctacaccagcaagtccaagca
aaacaagctgagttatcgccaaagaagatctcagagtatcaaattattgaaatttcagag
aatgtttgcaatctgaagaagcaggaagctgattggatccttaaaattgatatcgtagag
caaggagatagactggagcttgttgaacaagaatctgaaggacaatgcaattcagaatgc
aaaactattgagcgagcttgccaagaggttatgggatattcagacactgatgtggcagag
tacctatataagagaaagcccgagattgattctttagtgaagttcctctgtaaagacctc
actgtgtcatgcagcaaaaagcccccaaaagtgcctgataggactccaggagaaccattt
gttcccaagtcctcaaaggaggccgaaatggaaaaaattttgaagtctatggag
>Clarkella_nana_ERR9883563
????????????????????????????????????????????????????????????
????????????????????????cagatttcagagtatcaaattattgaaatttcggag
aatgtttgcaatctgaagaagcaggaagctgattggatccttaaaattgatattgtagaa
cagggagatagattggag??????????????????????????????????????????
????????????????????????????????????????????????????????????
????????????????????????????????????????????????????????????
????????????????????????????????????gataggagtccaggagaaccattc
gttcccaagtcctcaaaagaggctgaaatggaaagaattttaaaatctatggag
>Coccocypselum_condalia_ERR9883533
????????????????????????????????????????????????????????????
????????????????????????cagatttcagagtatcaaattattgaaatttcggag
aatgtttgcaatctgaagaagcaggaagctgattggatccttaaaattgacattgtcgaa
caaggagatagattggagcttgttgaacaggactctgaaggacaatgcaattcggaatgt
aaaacaattgaacgagcttgtcaagaggtgata???????????????????????????
????????????????????????????????????????????????????????????
????????????????????????????????????????????????????????????
??????????????????????????????????????????????????????
>Cruckshanksia_pumila_ERR9883536
????????????????????????????????????????????????????????????
????????????????????????cagatttcagagtatcaaattattgagatttcggag
aatgtttgcaatctgaagaagcaggaagctgattggatccttaaaattgatattgtagaa
caaggagatagattggagcttgttgaacaagactctgaaggacaatgcaattcagaatgt
aaaacaattgagcgagcttgtcaagaggttatggggtattcagatacagatgttgctgag
tacctatataagaacaaggctgagattgattctttagtggagttcctttgcaa???????
????????????????????????????????????????????????????????????
??????????????????????????????????????????????????ggaa
>Cyanoneuron_cyaneum_ERR9883481
????????????????????????????????????????????????????????????
???????????????????????????atttcagagtatcaaattattgaaatttcggag
aatgtttgcaatctgaagaagcaggaagctgattggatccttaaaattgatattgtggaa
caaggagatagattggagcttgttgaacaagaatctgaagggcaatgcaattcagaatgc
aaaacaattgagcgagcttgtcaggaggttatggggtattcagatactgatgtggcagag
tacctatataagacaaagccc???????????????????????????????????????
????????????????????????????????????gataggagtccaggagaaccattt
gttcccaagtcctcaaaagaggctgaaatggaaaaaattttaaaatctatggag
>Danais_nigra_ERR9883478
????????????????????????????????????????????????????????????
???????????????????????????atttcagagtatcaaattatggaaatttgggag
aatgtttgcaatctgaagaagcagtaagttgattgtatccttaaaattgatattgtagaa
caaggacatagattggagcttgttgaacaagtatctgaaggacaatgcaattcagactgc
aaaacaattgagcgagcttgtcacgaggttatggggtatccagacactgatgtggcagag
tacctataaaag????????????????????????????????????????????????
????????????????????????????????????gataggagtccaggagaaccattt
gttccgaagtcctcaaaagaggctgaaatggaaaaaattttaaaatctatggag
>Dunnia_sinensis_ERR9883505
????????????????????????????????????????????????????????????
???????????????????????????attacagagtatcaaattattgaaatttcggag
aatgtctgcaatctgaagaagcaggaagctgattggatccttaaaattgatattgtagaa
caaggagatagattggagcttgttgaacaagaatctgaaggacaatgcaattcagaatgc
aaaacaattgagcgagcttgtcaagaggttatggggtattcagacactgatgtggcagag
tacctatataagacaaagcccgatgttgattctttagtgaagtttctttgtaaggacctc
act---------------------------------gataggagtccgggagaaccattt
gttcccaagtcctcaaaagaggctgaaatggaaaaaattttgaagtccatggag
>Mouretia_larsenii_ERR9883550
????????????????????????????????????????????????????????????
???????????????????????????atttcagagtatcaaattattgaaatttcggag
aatgtttgcaatctgaagaagcaggaagctgattggatccttaaaattgatattgtagaa
cagggagatagattggagcttgttgaacaagaatctgaaggacaatgcacttcagaatgc
aaaacaatcgagcgagcttgtcaagaggtgata???????????????????????????
????????????????????????????????????????????????????????????
????????????????????????????????????gataggagcccaggagaaccattt
gttcccaagtcctcaaaagaggctgaaatggaaagaattttaaaatctatggag
>Mycetia_bracteata_ERR9883494
tacattaagtgccaggtctgcgaaaaattgtctcaacagctttaccagcaagtccaagca
aaacaagcagagatatccccaaagaagatttcagagtatcaaattattgaaatttgggag
aatgtttgcaatctgaagaagcaggaagctgattggatccttaaaattgatattgtagaa
cagggagatagattggagcttgttgaacaagaatctgaaggacaatgcacttcagaatgc
aaaacaatcgagcgagcttgtcaagaggttatggggtattcagacactgatgtggcagag
tacctgtataagacgaagcctgatattgattctctagtgaagtttctctgtaaggacctc
actggatcatgcagcagaaaacctccaaaagtgcctgataggagtccaggagaaccattt
gttcccaagtcctcaaaagaggctgaaatggaaagaattttaaaatctatggag
>Mycetia_hainanensis_H401
????????????????????????????????????????????????????????????
?????????????????????????????????????????????????????????gag
aatgtttgcaatctgaagaagcaggaagcggattggatccttagaattgatattgtagaa
cagggagatagattggagcttgttgaacaagaatctgaaggacaatgcacttcagaatgc
aaaacaattgagcgagcttgtcaagaggttatggggtattcagacactgatgtggcagag
tacctgtataagacgaagcctgatattgattctctagtgaagtttctttgtaaggatctc
actggatcgtgcagcagaaaacctccaaaagtgcctgataggagtccaggagaaccattt
gttaccaagtcctcaaaagaggctgaaatggaaagaattttaaaatctatggag
>Neohymenopogon_parasiticus_ERR9883558
????????????????????????????????????????????????????????????
???????????????????????????atttcagagtatcaaattattgaaatttcggag
aatgcttgcaatctgaagaagcaggaagctgattggatccttaaaattgatattgtagaa
cagggagatagattggagcttgttgaacaagaatctgaaggacaatgcacttcagaatgc
aaaacaatcgagcgagcttgtcaagaggtgata???????????????????????????
????????????????????????????????????????????????????????????
????????????????????????????????????gataggagtccaggagaaccattt
gttcccaagtcctcaaaagaggctgaaatggaaagaattttaaaatctatggag
>Oldenlandia_herbacea_ERR9883552
tacataaaatgtcaggtttgtgaaaaattagctcaccaactgtaccagcaagttcaagcg
aaacgagctgagacatcgccaaagaaggtatcagagtatgaaatcattgaaatatcggag
aatgtttgtaatctgaaaaaacaggaggctgattggatcctcatgattgatattgtagaa
caaggagatcgattagagctcattgagcaagactctgaaggacaatgcggctcagaatgc
aaaacaatcgagcgagcttgtcaagaggttatgggatattcagacactgatgtggcagag
tacctatacaaggcgaagcccgagtttgactctttagtgcag??????????????????
????????????????????????????????????gataggactccaggagaaccattt
gttccaaagtcctcaaaagaggctgaaatggaaagacttctaaaatctatggag
>Paederia_ciliata_ERR9883513
????????????????????????????????????????????????????????????
????????????atatcgcctaagaagatttcagagtatcaaattattgaaatttcggag
aatgtttgcaatttgaagaagcaggaagctgattggatccttaaaattgatattgttgag
caagaagatagattggagcttgttgaacaagaatctgaaggacaatgcagttcagagtgc
aaaacaattgaacgagcctgtcaagaggtaata???????????????????????????
????????????????????????????????????????????????????????????
???????????????????????????????????????aggattccaggagaactattt
gttcccaagtcctcaaaagaggctgaaatggaaagacttttaaaatctatggag
>Plocama_tinctoria_ERR9883529
tacatcaaatgccaggtctgtgaaaaattggcccatcagctataccaccaagttcaagcc
aaacaagctgagatttccccaaagaagatttcagagtatcaaattattgagatttcggag
aatgtttgcaatttgaagaagcaggaagctgattggatcctcaaaattgatattgtagaa
cagggagatagattagagcttgttgaacatgaatctgaaggacaatgcaattcggaatgc
aaaacgattgaacgagcttgtcaagaggttatggggtattcagacactgatgtggccgag
tacctatacagcaaaaagccagagatggattctttagtgaattttctctgtaaggacctc
actggttcatgcagcaaaaagcccccaaaagttcctaagaggactccaggagaaccattt
gttcccaagtcctcaaaagaggctgaaatggagaaactc???????????????
