# Supplementary material for: Morphological and molecular evidence support the inclusion of Mycetia hainanensis in Mouretia (Rubiaceae)
Source: PhytoKeys. 2026 Feb 5;270:273–88. doi: 10.3897/phytokeys.270.180324 (PMC12902767; doi:10.3897/phytokeys.270.180324)
Supplement: Supplementary material 4 — Dataset of 315 nuclear genes used in this study [file phytokeys-270-273_article-180324__-s004.zip › Dataset 2/5434_filtered_aligned_trimmed.fasta]

>Rubia_peregrina_ERR5033650
????????????????????????????????????????????????????????????
????????????????????????????????????gatttggtgacaatcatggagcga
atggctactgtgaagcacaagatactggttctctctggcaagggtggggttgggaagagc
acagtttcagctcagctgtcgtttgcgctagcagctatggactttcaagtgggtcttctt
gacgtagatatatgtggacctagcgttcccaagatgctgggccttgaagggcaggagatt
caccagagtaatctaggatggtcgcctgtgtacgttgatcctaaccttggggttatgtcc
attggattcatgctacccaacccagatgaggctgtaatatggagggggcctcgcaagaat
ggcctcatcaaacaattcttgaaggatgtttattggggggagcttgattttcttgttgtt
gatgctccaccagggacatctgatgagcacatctcaattgttcaattcctccaaacaact
ggaatagatggtgctattatagttactactcctcagcaagtgtctctgatagatgtcaga
aaa???????????????????????????????????????????????????
>Theligonum_cynocrambe_ERR5033810
cctggtactcagtcggagtctgccggaatatcagattcatgtaaaggttgccctaatcag
gaagcatgcgctactgctcctaaaggtcccgacccagatttggctacaataatgaagcga
atggctaatgtgaagcacaagatactggttctatctggcaaggatggggttgggaagagt
acattttctgctcaactctcgtttgcgctagcagctatggatttccaagtgggtcttctt
gatatagatatatgtggacctagcattcccaagatgctgggacttgaaggtcaagagatt
caccagagtaatcttggatggtcacctgtttatgtcgagtctaaccttggggttatgtcc
atcggattcatgctacccaacccagatgagatattaatatggaggggccctcgcaagaat
ggcctcatcaagcaattcttgaaggatgtttactggggggagcttgattttcttgttgtt
gacgctccacccgggacatctgatgagcacatttcaatcgttcaatttctccaagccact
gcaatcgatggtgctattatagtgactactccacagcaagtatccctgatagatgtcaga
aaagaagtgagtttctgcaagaaagttggtcttaaggtt???????????????
>Anthospermum_thymoides_ERR9883532
????????????????????????????????????????????????????????????
????????????????????????????????????gatttggttacaatcatggaacga
atggctactgtgaagcacaagatactggttctatctggcaaaggtggggtggggaagagt
acattctccgctcaactgtcctttgctctagcagcaaaggatttccaagtgggtttgctt
gatgtagacatttgtggacctagcatcccgaagatgctgggccttgaagggcaagagatt
caccagagtaatcttggatggtcacctgtttacgttgagtctaaccttggcgtcatgtca
attggattcatgctgccgaacccagatgaggctgtaatatggaggggtcctcgcaagaat
ggcctcatcaaacaattcttgaaggatgtgcactggggagagcttgatttcctaatcgtt
gatgctccacccggaacatctgatgagcacatctcaattgttcaatttctccaagcaact
ggaatagatggtgctattatcgttactactccacagcaagtatctctgatagatgtaaga
aaagaagtgagtttctgcaagaaagttggccttaaggttctcggtgttgtggaa
>Argostemma_elatostemma_ERR9883520
????????????????????????????????????????????????????????????
????????????????????????????????????gatttggttacaattattgagcga
atggctacggtcaagcacaagatactggttctatctggcaagggtggggttgggaagagt
acattctcagctcaactatcctttgctctagcagctatggattttcaagtgggtcttctt
gatatagatatatgtggacctagcatccccaagatgctgggccttgaagggcaagagatt
caccagagtaatctgggatggtcacctgtttatgttgagtctaaccttggggtcatgtca
attggattcatgctgcccaacccagacgaggctgtaatttggaggggcccacgcaagaat
ggcctcatcaaacaattcctgaaggatgtttattggggcgagcttgattttctagttgtt
gatgctccacctggaacatctgatgagcacatctcgattgttcaatttctccaagagagt
ggaatagatggtgctattatagttactactccacagcaagtgtctctgatagatgtcaga
aaagaagtgagtttctgcaagaaagtcaaccttaaggtgctcggtgttgtggaa
>Chamaepentas_hindsioides_ERR9883496
cctgggactcagtcggagtccgccggaaaatcagatgcatgtaaaggatgtcctaatcag
gaagcctgtgcaactgctcccaaaggtcctgatccagatttggttacaattgttgagcga
atggctggtgtgaagcacaaaatactggttctatctggcaagggtggggttgggaagagt
acattctcggctcaactgtcgtttgcactagcagctatggattttcaagtgggcctgctt
gatatagatatatgtggacctagcatccccaagatgctgggtcttgaagggcaagagatt
caccagagcaatcttggatggtcccctgtttatgtagagtctaaccttggggtcatgtca
attggattcatgctacccaaccccgatgaggctgtaatatggaggggacctcgtaagaat
ggcctcatcaaacaattcttgaaggatgtttattggggagaacttgattttctggttgtt
gatgctcctcccgggacatctgatgagcacatctcaattgttcaatttctacaagcaact
ggaatagatggtgctattatagttactactccacagcaagtatctctgatagatgtcagg
aaagaagtaagtttctgcaagaaagttggccttaaagttcttggtgttgttgaa
>Clarkella_nana_ERR9883563
cctgggactcagtcggaatcagctggaaaatcagatgcatgtaaaggttgccctaatcag
gaagcctgtgccactgctcccaaaggtcctgacccagatttggttacaatcattgagcga
atggctactgtgaagcacaagatactggttctatctggcaagggtggggttgggaagagt
acattctcagctcaactgtcctttgctctagcagctatggattttcaagtgggtcttctt
gatatagatatatgtggacctagcatccccaagatgctcggccttgaagggcaagagatt
caccagagtaatttgggatggtcacctgtttatgttgagtctaaccttggtgtcatgtca
attggattcatgctgcccaacccagacgaggctgtagtatggaggggcccacgcaagaat
ggcctcatcaaacaattcctgaaggatgtttattggggagagcttgattttctagttgtt
gatgctccgcctggaacatcggatgagcacatctcgattgttcaatttctccaagcgagt
ggaatagacggtgctattatagttactactccgcagcaagtgtct???????????????
??????????????????????????????????????????????????????
>Coccocypselum_condalia_ERR9883533
cctgggactcagtcggagtcggccggaaaatccgatgcatgtcaaggatgccctaatcag
gaagcctgtgcaactgctcccaaaggtcccgacccagatttggttacaattgttgagcgg
atggctactgtgaagcacaagatactggttctatctggcaagggaggggttggaaagagt
acattctcggctcaactatcatttgctttagcagctatggattttcaggtgggtctgctc
gatatagatatatgtggacctagcatccccaagatgctgggcctggaagggcaagaaatt
caccagagtaatcttggatggtcacctgtttatgttgagtctaaccttggggtcatgtca
attggatttatgctacccaacccagacgaggctgtaatatggaggggccctcgtaagaat
ggccttatcaaacaattcttgaaggatgtttattggggagaacttgattttctagttgtt
gatgctccacctggaacatctgatgagcatatctcaatcgttcaatttctccaagcaact
ggaatagatggtgctattatagttacaactcctcagcaagtatctctgatagatgtcaga
aaagaagtgagtttctgcaagaaagttggccttaaggttcttggtgttgtcgaa
>Cruckshanksia_pumila_ERR9883536
????????????tcggagtcggccggaaagtcagatgcatgtaaaggatgccctaatcag
gaagcctgtgctactgctcccaaaggccccgacccagatttggtgacaattgctgagcga
atggctactgtgaagcacaagatattggtcctttccggcaagggaggggttggcaagagt
acattctcagctcaattgtcatttgcattagcagctatggattttcaagtcggtcttctc
gatatagatatttgtggacctagcattcccaagatgcttggcctggaagggcaagagatt
caccagagtaatcttggatggtcacctgtctatgttgagtctaacctcggggtcatgtca
attggattcatgctacccaacccagatgaggctgtaatatggaggggccctcgcaagaat
ggcatcatcaaacaattcttgaaggatgtttattggggagagcttgattttctaattgtt
gatgctccaccaggaacatctgatgagcacatctcaatcgttcaatttctccaagccact
ggaatagacggtgctattattgttacgactccccagcaagtgtctctcatagatgttaga
aaagaagtgagtttctgcaagaaagttggccttaacgttctcggtgttgtagaa
>Cyanoneuron_cyaneum_ERR9883481
cctgggactcaatcggagtcggccggaaaatcagatgcatgtaaaggttgccctaatcag
gaagcctgtgcaactgctcccaaaggtcctgacccagatttggttacaatcattgagcga
atggctactgtgaagcacaaaatactcgttctatctggcaagggtggtgttgggaagagt
acattctctgctcaactgtcctttgcgctagcagctatggattttcaagtgggtctgctt
gatatagatatatgtggacctagcatccccaagatgctgggccttgaagggcaagagatt
caccagagtaatcttggatggtcacctgtttatgttgagtctaaccttggggtcatgtca
attggattcatgctgcctaacccagatgaggctgtaatatggaggggccctcgcaagaat
ggcctcatcaaacaattcttgaaggatgtttactggggagagcttgattttctagttgtt
gatgctccacctggaacatctgatgagcacatctcaattgttcaatttcttcaagcaact
ggaatagatggtgctattatagttactacgccgcagcaagtgtctctgatagatgtcaga
aaagaagtgagtttctgcaagaaagttggccttaaggttcttggtgttgtggaa
>Danais_nigra_ERR9883478
cctgggactcagtcagaatcggccggaaaatcagatgcatgtcagggctgtccaaaccag
cagatatgcgcatcggctccgcaaggacccgatccagatttggttacaattattgagcga
atggctactgtgaagcacaagatactggttctatctggcaagggtggggttgggaagagt
acattctcagctcaactttcctttgcgctagcagctatggattttcaagtgggtctgctt
gatatagatatatgtggacctagcatccccaagatgctgggccttgaagggcaagagatt
caccagagtaatcttggatggtcacccgtttatgttgagtctaaccttggggtcatgtca
attggattcatgctgcccaacccagatgaggctgtaatatggaggggccctcgcaagaat
ggcctcatcaaacaattcttgaaggatgtttattggggagagcttgattttctagttgtt
gatgctccacctggaacatctgatgagcacatctcaattgttcaatttctccaagcgact
ggaatagatggtgctattatagttactactccacagcaagtatctctgatagacgtcaga
aaagaagtaagtttctgcaagaaagttggccttaaagttcttggtgttgtggaa
>Dunnia_sinensis_ERR9883505
cctgggactcagtcggaagcagctggaaaatcagatgcatgtgaaggttgtcctaatcag
gaagcctgtgcaactgctcccaaaggtccagacccagatttggttacaatcattgagcga
atggctactgtgaagcacaagatactggttctatctggcaagggtggggttgggaagagt
acattctcagctcaactgtcctttgcgcttgcagctatggattttcaagtgggtctgctt
gatatagatatatgtggacctagcatccccaagatgctgggccttgaagggcaagagatt
caccagagtaatcttggatggtcacctgtttatgttgaatctaaccttggggtcatgtca
attggattcatgctgcccaacccagatgaggctgtaatatggaggggtcctcgcaagaat
ggcctcattaaacaattcttgaaggatgtatattggggagagcttgattttctagttgtt
gatgccccacctggaacatctgatgagcatatctcaattgttcaatttctgcaagcgact
ggaatagatggtgctattattgttactactccacagcaagtgtccctgatagatgtcaga
aaagaagtgagtttctgcaagaaagttggcctgaaggttcttggtgttgtggaa
>Mouretia_larsenii_ERR9883550
????????????????????????????????????????????????????????????
????????????????????????????????????gatttggttacaatcattgagcga
atggctactgtgaagcacaagatactggttctatctggcaagggtggggttgggaagagt
acattctcagctcaactgtcctttgccctagcagctatggattttcaagtgggtcttctt
gatatagatatatgtggacctagcatccccaagatgctgggccttgaagggcaagagatt
caccagagtaatttgggatggtcacctgtttatgttgagtctaaccttggggtcatgtca
attggattcatgctgcccaacccagatgaggctgtaatatggaggggcccacgcaagaat
ggcctcatcaaacaattcttgaaggatgtttattggggagagcttgattttctagttgtt
gatgctccgcctggaacatccgatgagcacatctcgattgttcaatttctccaagcgagt
ggaatagacggtgctattatagttactactccacagcaagtgtctctgatagatgttaga
aaagaagtgagtttctgcaagaaagtcaaccttaaggttctcggtgttgtggaa
>Mycetia_bracteata_ERR9883494
????????????????????????????????????????????????????????????
????????????????????????????????????gatttggttacaatcattgagcga
atggctactgtgaagcacaagatactggttctatctggcaagggtggggttgggaagagt
acattctcagctcaactgtcctttgctctagcagctatggattttcaagtgggtcttctt
gatatagatatatgtggacctagcatccccaagatgctgggccttgaagggcaagagatt
caccagagtaatttgggatggtcacctgtttatgttgagtctaaccttggggtcatgtca
attggattcatgctgcccaacccagacgaggctgtaatatggaggggcccacgcaagaat
ggcctcatcaaacaattcttgaaggatgtttattggggagagcttgattttctagttgtt
gatgctccgcctggaacatctgatgagcacatctcgattgttcaatttctccaagcgagt
ggaatagacggtgctattattgttactactccacagcaagtgtctctgatagatgtcaga
aaagaggtgagtttctgcaagaaagtcggccttaaggttctcggtgttgtggaa
>Mycetia_hainanensis_H401
????????????????????????????????????????????????????????????
????????????????????????????????????gatttggttacaatcattgagcga
atggcaactgtgaagcacaagatactggttctatctggcaagggtggagttgggaagagt
acattctcagctcaactgtcctttgctctagcagctatggattttcaagtgggtcttctt
gatatagatatatgtggacctagcatccccaagatgctgggccttgaaggacaagagatt
caccagagtaatttgggatggtcacctgtttatgttgagtctaaccttggggtcatgtca
attggattcatgctgcccaacccagatgaggctgtaatatggaggggcccacgcaagaat
ggcctcatcaaacaattcttgaaggatgtttattggggagagcttgattttctagttgtt
gatgctccgcctggaacatccgatgagcacatctcgattgttcaatttctccaagcgagt
ggaatagacggtgctattatagttactaccccacagcaagtgtctctgatagatgtcaga
aaagaagtgagtttctgcaagaaagtcaacctcaaggttctcggtgttgtggaa
>Neohymenopogon_parasiticus_ERR9883558
????????????????????????????????????????????????????????????
????????????????????????????????????gatttggttacaatcagtgagcga
atggctactgtgaagcacaagatactggttttatctggcaagggtggggttgggaagagt
acattctcagcccaactgtcctttgctctagcagctatggattttcaagtgggtcttctt
gatatagatatatgtggacctagcatccccaagatgctgggccttgaagggcaagagatt
caccagagtaatttgggatggtcacctgtttatgttgagtctaaccttggggtcatgtca
attggattcatgctgcccaacccagacgaggctgtaatatggaggggcccacgcaagaat
ggcctcatcaaacaattcttgaaggatgtttattggggagagcttgattttctagttgtt
gatgctccgcctggaacatccgatgagcacatctcgattgttcaatttctccaagcgagt
ggaatagatggtgctattatagttactactccacagcaagtgtctctgatagatgtcaga
aaagaagtgagtttctgcaagaaagtcggccttaaggttctcggtgttgtggaa
>Oldenlandia_herbacea_ERR9883552
cccggaactcaatcggatgacgccggcaaatcagatgcttgtaaaggttgccctaatcag
gaagcctgtgcaactgctcccaaaggtcccgacccagatttggttacaattgtcgagcga
atggctactgtgaagcacaagatattggttctatctggcaagggtggggttggaaaaagt
acattctcagctcaactgtcctttgcattagcagctatggattttcaggtgggtctgctt
gatatagatatatgtggacctagcattcccaagatgctaggccttgaagggcaagaaatt
caccagagtaatcttggatggtcacctgtctatgtggagtctaacctaggggtcatgtca
attgggttcatgctgcccaacccggatgaggcggtaatatggaggggtcctcgtaagaat
ggtctcatcaagcagttcttgaaagatgtttattggggagagcttgattttctagttgtt
gatgctccacctggaacatcagatgagcacatttctattgtccaatttctccaagcaact
ggaatagatggtgctatcatagttactactccacaggaagtatctctgattgatgtgcga
aaggaagtgagcttctgcaagaaagttgggcttaaggtccttggtgttgtggaa
>Paederia_ciliata_ERR9883513
ccggggactcagtcggtgtcagctggaaaatcagatgcatgtaaaggttgc---aatcag
gaagcttgcgcaactgctcccaaaggtcctgacccagatttggtcacaatcattgagcga
atggctactgtgaagcacaagatactggttttatctggcaaaggtggtgttgggaagagc
acattctctgctcagctgtcctttgccctagcagatatggattttcaagtgggcctattg
gatattgatatatgtggacctagcattcccaagatgctgcacctcgaagggcaagagatt
caccagagtaatcttggatggtcgcctgtttatgttgagtctaaccttggggttatgtca
attggcttcatgctacccaacccagatgaagctgtaatatggaggggccctcgcaagaat
ggcctcatcaaacaattcttgaaggatgtttattggggagagctggattttctaattgtt
gatgctccacctggaacatctgatgagcacatctcaattgttcaatttctccaagcaact
ggaatagatggtgctattatagtttctactcctcagcaagtgtctttgatagatgtcaga
aaagaagtgagtttctgcaagaaagttggccttaaggttctcggtgttgtcgaa
>Plocama_tinctoria_ERR9883529
cctggtactcagtcggagtccgccggaaagtcagatgcatgtaaaggttgccccaatcag
gaagcatgcgcaactgctcccaaaggtcccgatccagatctggttacaattatggagcga
atggccactgtgaagcacaagatactggttctatcaggaaagggtggggttgggaagagt
acattttcagctcaactggcctttgcactagcagctatggattttcaagtgggtcttctt
gatatagatatatgtggacctagcattcccaagatgctgggccttgaagggcaggagatt
caccagagtaatcttggatggtcacctgtttacgtggagtctaaccttggggttatgtcc
gttggattcatgctaccaaacccagatgaggctgtaatatggaggggccctcgcaaaaat
ggcctcatcaagcaattcttgaaggatgtgtactggggggagcttgattttcttattgtt
gatgctccacctggaacatctgatgagcacatttcaattgttcaatttctccaagctact
gcaatagatggagctattatagttactacaccacagcaagtgtct???????????????
??????????????????????????????????????????????????????
