# Supplementary material for: Morphological and molecular evidence support the inclusion of Mycetia hainanensis in Mouretia (Rubiaceae)
Source: PhytoKeys. 2026 Feb 5;270:273–88. doi: 10.3897/phytokeys.270.180324 (PMC12902767; doi:10.3897/phytokeys.270.180324)
Supplement: Supplementary material 4 — Dataset of 315 nuclear genes used in this study [file phytokeys-270-273_article-180324__-s004.zip › Dataset 2/5449_filtered_aligned_trimmed.fasta]

>Rubia_peregrina_ERR5033650
????????????????????????????????????????????????????????????
???????????????????????????????????????????????????aagattatt
gaggagatcggtgttaagtgtacctcgcaggcattggcgacggggagacttgctcaaggt
ggtgtagttacagaagggagtgctgggagtacggcaattagtctagcaacagtggctcct
gcgtatggatgcaaatgccatgtggtcattcctgatgatgctaccattgagaagtctcaa
atcctggaggctcttggtgctactgttgaaagggtgagacccgtttccattactcataga
gaccattacgtcaacattgctaggaggagggcgctcgaagcaaatgaagcagcattaaag
tattttcttggtcactatgagggtaccggtcctgagatatgggaacagacgagtggcaaa
ttggatgcgtttattgctgctgcaggcacaggaggaactgtggctggcgtttcacggttt
ctcaaggaaaagaaggctgatattaagtgcttcctaatagaccctcctggatctggttta
tacaacaaggtaagaagaggagtgatgtacacgaaagaggaggctgaaggacggaggttg
aagaatccatttgatactgtcacagaagggattgggatcaacagattaacggaaaacttc
aagctggcagagctggacggggccttccgaggaactgacttggaggcggttgaaatggct
aggtacctgctgaagaatgatggccttttttttgggagttcttcagctatgaactgtgtt
ggagctgtaagagtagcgcaagaaatcggcccgggtcatactattgcaaccattctttgt
gatagtgggatgagacatctgagtaaattt?????????????????????
>Theligonum_cynocrambe_ERR5033810
aaagggtttgtggccgccattggcaacacccctttgatcagaatcaatagcctttacgac
actactggatgcgaggtttttggcaaagctgagttcttgaatccaggagggagtgtgaaa
gatagggtggcagtgaagatcattgaggaggcattggaatcaggaggacttgctcaaggt
ggtgtagttacagaagggagtgcaggaagcacagccattagtcttgcaacagtagctcct
gcatttggatgcaagtgccatgtggtcatccctgatgatgctgccattgagaagtctcaa
atcctggaagctcttggggctactgttgaacgggtgagaccggtttccattactcataga
gaccactatgtcaacattgctaggaggagggccgttgaagcgaatgaagtggcactaaaa
tattatagagcacactatgagggtaccggtcctgaaatatgggaacagactagcggaaaa
ttggatgctttcattgccgcagcagggacaggaggaactgtggctggcatttcacgattt
ctcaaggaaaagaacgctaatatcaggtgtttcctaatagacccacccggttctggtttg
tacaacaaggtaacaagaggagtgatgtacacgaaagaggaggccgaagggcggaggtta
aagaacccattcgacaccatcacagaagggatcgggatcaacagattaaccgaaaacttc
aagctggcagacctagatggggctttccgcggcactgatttggaggccgtcgaaatgtcc
aggtttctgcttaagaatgatggtctttttgttgggagttcttcagctatgaactgtgta
ggagctgtgagagtggctagagcaattggccctggtcacactattgtgacaattctttgt
gatagtgggatgaggcatctcagtaaattttgtaatgctcagtatcttgct
>Anthospermum_thymoides_ERR9883532
aaagggctggtggcagccattggcagcacccctttgattagaatcaatagcctctctgat
gccactggctgcgagatttttggcaaagctgagttcttgaatcctggagggagtgtgaaa
gatagggtggcagtgaagattatcgaggaggcattggaatcaggagcacttgctcaaggt
ggcgtgattacagaaggaagtgcaggaagtacagcaattagtcttgcaacagtggctcct
gcatatggatgcaaatgccacgtggtcatccctgatgacgttgccgctgagaagtctcaa
atcctggaagctctcggtgctacagttgaaagggtgagaccagtttccattactcataga
gaccactatgtcaatattgctaggaggagggcactagaagcaaatgaagcagcattaaag
tatggtaaagcccactatgagggtactggtcctgaaatttgggaacagactatcggaaaa
ttggacgcttttattgccgctgcaggaacaggaggaacagtagctggtgtttcacgtttt
ctcaaggaaaagaacaccaatattaggtgtttcctcatagacccccctggttctggttta
tataacaaggtaacaagaggagtgatgtacacgagagaggaagctgaaggacggaggtta
aaaaatccatttgatactgttacagaagggattggaattaacagattaacagaaaatttc
aagctgtcagaactagatggggcttttcgtggcactgatttggaggctgttgaaatgtct
aggtatctactcaagaatgatggcctttttgttgggagttcttcggctatgaattgtgtt
ggagctgtaagagtagctcaagcaattggtcctggtcacaccattgtaacaattctttgt
gatagtgggatgaggcatctgagtaagttttacaacgctcaatatctttct
>Argostemma_elatostemma_ERR9883520
????????????????????????????????????????????????????????????
????????????????????????????????????????????????????????????
??????????????????????????????gcattggagtcaggagcacttgctcaaggt
ggcgtgattacagaaggaagtgcagggagcacagcaattagtcttgcaactgtagctcct
gcatatggatgcaaatgccatgtagtcatcccggatgatgttgccattgagaagtctaaa
atactggaagctcttggtgctacagttgaaagggtgagaccagtttccattactcataga
gaccactatgtcaacattgctaggaggagggctttggaagcaaatgaagttgcattaaag
cagggtaaagcccactatgagggtaccggtcctgaaatatgggaacaaactagtggcaaa
ttggatgcttttattgctgccgcaggcactggaggaacagtggctggtgtttcacgtttt
ctcaaggaaaagaacgccaatatcaggtgtttccttgtagatccccctggttctggtcta
tacaataaggtaacaagaggagttatgtacacaagagaggaggctgaaggacggaggtta
aaaaatccatttgatactgtcacggaagggattggtattaacagattaactgaaaatttc
aagctggcagagctagatggggctttccaaggcactgatttggatgctgttgaaatgtct
aggtatctactgaagaatgatggcctttttgttgggagttcttcagctatgaattgtgta
ggagctgtaagagtagctcgagcaattggtcctggtcacactattgtaacaattctttgt
gatagtgggatgaggcatctgagtaagttttatgatgctcaatacctttct
>Chamaepentas_hindsioides_ERR9883496
aagggactggtggcagccattggtaacacccctttgattagaatcaatagtctctctgat
gctactggttgcgagattttgggcaaagctgagttcttgaatcctggagggagtgtgaaa
gatagggtggcagtgaagattatcgaggaggcactagaatcaggagcacttgctcaaggt
ggtgtaattacagaaggaagtgcaggaagcactgcgattagccttgcaacggtagctcct
gcatatggatgcaaatgccacgtggtcatccctgatgatgttgccattgagaagtctcaa
atcctggaagctcttggcgctacagttgaaagggtgagaccagtttccattactcataaa
gaccactatgtcaacattgctaggaggagggcactagaagcaaatgaagtagcacttaag
catggtaaagcccactatgagggtactggtcctgaaatttgggaacagactagcggcaat
ttggatgcttttattgctgctgcaggcacgggaggaacagtggctggtgtttcacggttt
ctcaaggaaaagaataccaatatcaggtgtttcctcatagacccccctggttctggttta
tacaacaaggtaacaagaggagtgatgtacactagagaggaggcggaaggacgcaggcta
aaaaatccatttgatactattacagaagggattggaattaacagattaacagaaaatttc
aagctggcagaactagatggggctctccgaggcactgatttggaggctgttgaaatgtct
aggtacctactgaagaatgatggcctttttgttgggagttcttcagctatgaattgtgtt
ggagctgtaagagtagctcgagcaattggtcctggtcataccattgtgacaattctttgt
gatagtgggatgaggcatctgagtaagttttatgatgttcgatatctttct
>Clarkella_nana_ERR9883563
????????????gcagcaattggaaacactcctttgattcgcatgaagcggctgtccgag
cagacgggctgtaatgtgctgggaaaggccgagttccagaaccccggaggcagcgtgaag
gaccgagcagcgttgtttgtggtgaaagaggcactggagtcaggagcacttgctcaaggt
ggcgtgattacagaaggaagtgcagggagcacagcaattagtcttgcaactgtagctcct
gcatatggatgcaaatgccatgtagtcatcccggatgatgttgccattgagcagtctcaa
atactggaagctctcggtgctacagttgaaagggtgagaccagtttccattactcacaga
gaccactatgtcaacattgccaggaagagggctttggaagcaaatgaagtagcattaaag
cagggtaaagcccactatgagggtaccggtcctgaaatatgggaacagactggtggcaaa
ttggatgcatttattgctgctgcaggcactggaggaacagtggctggtgtttcacgcttt
ctcaaggaaaagaacgccaatatcaggtgtttcctcgtagacccccctggttctggtcta
tacaataaggtaacaagaggagtgatgtacacaagagaggaagctgaaggacggaggtta
aaaaatccatttgatactgttacagaagggattggtattaacagattaaccgaaaatttc
aagttggcagaactagatggggctttccaaggcactgatttggatgctgttgaaatgtct
aggtatctactgaagaatgatggcctttttgttgggagttcttcagctatgaattgtgta
ggagctgtaagagtagctcgagtaattggtcctggtcacactattgtaacaattctttgt
gatagtgggatgaggcatctgagtaagttttatgatgctcaatatctttct
>Coccocypselum_condalia_ERR9883533
aaggggttggtggcggccatcggcaacacccctttgattagaatcaatagcctctctgat
gccactggctgcgagatttttggcaaagctgagttcttgaatccaggtgggagtgttaaa
gatagggtggcagtgaagattattgaagaggcgctggaatctggggcacttgctcaaggt
ggcataattactgaaggaagtgcaggaagcacagcaattagtcttgcaacggtagctcct
gcatatggctgcaaatgccatgtagtcatcccagatgatgttgccattgagcagtctcaa
atcctagaagccctcggcactactgttgaaagggtgagaccagtttccattactcataga
gaccactatgtcaacattgctcggaggagggctctagaggcaaatgaagtagcattaaag
catggtaaggcccactatgagggtactggatctgaaatttgggaacagactagcggcaaa
ttggatgcttttattgctgctgcggggacgggaggaactgtagctggtgtttcacgtttt
ctcaaggaaaagaacgccaatgtcaggtgttttctcatggatccccctggctctggttta
tacaacaaggtaacaagaggagtgatgtacaccagagaggaggctgaaggacggaggtta
aaaaatccatttgatacaattaccgaagggattggaattaacagattaacagaaaatttc
aagctggctgaacttgatggggctttccgaggaactgatttggaagctgttgaaatgtct
aggtatctacttaagaatgatggcctttttgtcgggagctcttcagctatgaattgtgtt
ggagctgtaaaggtagcagaagcaatcggccctggtcacaccattgtaacaattctttgt
gatagtgggatgaggcatctgagcaagttttatgattcacaatatctctct
>Cruckshanksia_pumila_ERR9883536
aagggcttggtggcagccattggcaataccccattgattagaatcaatagcctctctgat
gctactggctgtgaaatttttggcaaagctgagttcttgaatccaggagggagtgttaaa
gatagggtggcagtaaagattattgaagaggcgctggaatccggggcactagctgtaggt
ggcataattacagaaggaagtgctggaagcacagcaattagtcttgcaactgtagctcct
gcatatggatgcaaatgccatgtggtcatcccggacgatgctgccattgagaagtctcaa
atcctagaagcccttggcgctactgttgaaagagtacgaccagtttccattactcataga
gaccactatgtcaacattgctaggaggagggctctggaaggaaatgaagtagcattaaag
aacggtaatgctcactatgagggtactggccctgaaatttgggaacagactagcggtagg
ttggatgcttttattgccgctgcaggtacgggtggaacagtagctggtgtttcgcgtttt
ctcaaggaaaagaacaccaatgtcaggtgtttccttatagatccccctggctctggttta
tacaacaagatcactagaggagtgatgtacacaagagaggaggctgaagggcggaggtta
aaaaatccatttgataccattacagaagggattggaattaacagattaacagaaaatttt
aagctggcagaacttgatggggcttttcgaggcactgatttggaagctgttgaaatgtct
aggtatctactgaggaatgatggcctttttgttgggagttcttcggctatgaattgtgtc
ggagctgttagagtagctcaagcaatcggtcctggtcacaccattgtaacaattctttgt
gatagtggcatgaggcacctgagcaagttttatgattctcagtatctttcc
>Cyanoneuron_cyaneum_ERR9883481
aaagggctggtggcagccattggcaacacccctttgattagaatcaatagcctctctgat
gctactggctgcgagatttttggcaaagccgagttcttgaatcctggagggagtgtgaag
gatagggttgcagtgaagattatcgaggaggcgttggaatcaggagcacttgctcaaggt
ggtgtaattatagaaggaagtgcagggagcacagcaattagtcttgcaacagtagctcct
gcatatggatgcagatgccacgtagtcatccctgatgatgttgccattgagaagtctcaa
atgctggaagctctcggtgctacagttgaaaggatgagaccagtttccattactcataga
gaccactatgtcaacattgctaggaggagggcactagaagcaaatgaagtagcattaaag
catggtaaagcccactatgagggtactggtcctgaaatttgggaacagactagaggcaaa
ttggatgcttttattgctgctgcaggcacggggggaacagtggctggtgtttcacatttt
cttaaggaaaagaacacgaatattaggtgtttcctcatagatgcccctggttctggttta
tacaacaaggtaacgagaggagtgatgtacacgagagaggaggctgaaggacggaggcta
aaaaatccatttgatactattacagaagggattggaattaacagattaacagaaaatttc
aggctggcaaaactggatggggctttccgaggcactgatttggaggctgttgaaatgtct
agatatctactaaagaatgatggcctttttgttgggagttcttcagctatgaattgtgtt
ggagctgtaagagtagctcgtgcaattggtcctggtcacaccattgtaacaattctttgt
gataatgggacgaggcatctgagtaagttttatgatgctcaatatctttct
>Danais_nigra_ERR9883478
aaagggcttgtggcagccattggcaacacccctttgattagaatcaatagcctctctgat
gctactggctgcgagatttttggcaaagctgagttcttgaatccaggagggagtgtgaaa
gatagggtggcagtgaagattatcgaggaggcattggaatcaggagcacttgctcaaggt
ggcgtagttacagaaggaagtgcaggaagcacagcaattagtcttgcaacagtagctcct
gcatatggatgcaaatgccacgtggtcatccctgatgatgttgccattgagaagtctcaa
accctggaagctctcggcgctacagttgaaagggtgagaccagtttccattactcacaga
gaacactatgtcaacattgctaggaggagggcactagaagcaaatgaagtagcactaaag
catggtaaagctcactatgagggtactggtcctgaaatttgggaacagactagcggcaaa
ttggatgcttttattgctgctgcaggcacgggaggaacagtggctggtgtttcacgtttt
ctcaaggaaaagaacaccaatattaggtgttttctcatagacccccctggttctggttta
tacaacaaggtaacaagaggagtgatgtacacgagagaggaggctgaaggacggaggtta
aaaaatccatttgatactattacagaagggattggcattaacagaataacagaaaatttc
aagctggcagaactagatggggctttccgaggcactgatttggaggctgttgaaatgtca
aggtatctactgaagaatgatggcatttttgttgggagttcttcagctatgaattgtgtt
ggagctgtaagagtagctcgagcaattggtcctggtcacaccattgtaacaattctttgt
gatagtgggatgaggcatctgagtaagttttatgatgctcaatatctttct
>Dunnia_sinensis_ERR9883505
aaagggctggtggcagccattggtaacaccccattgattagaatcaatagcctctctgaa
gctactggctgcgagatttttggcaaggctgagttcttaaatcctggagggagcgtgaag
gatagggtggcagtgaagattatcgaggaggcattggaatcaggagcacttgctcaaggt
ggtgtaattacagaaggaagtgcaggaagcacggcaattagtctcgcaacagtagctcct
gcatatggatgcaaatgccacgtagtcatccctgatgatgttgccattgagaagtctcaa
atcctggaagctctcggtgctacagttgaaagggtgagaccagtttccattactcataga
gaccactatgtcaacattgctaggaggagggcactggaagcaaatgtagtcgcgttaaag
catggtgaaacccactatgagggtactggtcctgaaatttgggaacagacaagcagcaaa
ttggatgcttttattgctgctgcaggcaccggaggaacagtggctggtgtttcacaattt
cttaaggaaaagagcaccaatgttagatgcttcctcatagacccccctggttctggttta
tacaacaaagtaacaagaggagtgatgtacacgagagaggaggcggaaggacggagatta
aaaaatccgtttgatactattacagaagggattggaattaacagattaacagaaaatttc
aagctggcagaactagatggggctttccgaggcactgatttggaggctgttgaaatgtct
aggtatctactgaagaatgatggcctttttgttgggagttcttcggctatgaattgtgtt
ggagctgtaagagtagctcgagcaattggtcctggtcacaccattgtaacaattctttgt
gatagtgggatgaggcatctgagtaagttttatgatgctcaatatctttct
>Mouretia_larsenii_ERR9883550
aaagggttagtggcagccattgggaacacccctttggttagagttaatagcctctctgat
gctactggctgcgagatttttggcaaagctgaattcttgaatcccggagggagtgtgaag
gatagggtggcagtgaagattatcgaggaggcattggagtcaggagcacttgctcaaggt
ggcgtgattacagaaggaagtgcagggagcacagcaattagtcttgcaactgtggctcct
gcatatggatgcaaatgccatgtagtcatcccagatgatgttgccattgagaagtctcaa
atactggaagctctcggtgctacagttgaaagggtgagaccagtttccattactcataga
gaccactatgtcaacattgctaggaggagggctttggaagcaaatgaagtagcattagag
cagggtaaagcccactatgagggtactggcccagaaatatgggaacagactagtggcaaa
ttggatgcttttattgctgctgcaggcactggaggaacagtggctggtgtttcacgtttt
ctcaaggaaaagaatgccaatatcaggtgtttcctcgtagacccccctggttctggtcta
tacaataaggtaacaagaggagtgatgtacacaagagaggaggctgaaggacggaggtta
aaaaatccatttgatactgttacggaagggattggtataaatagattaaccgaaaatttc
aagctggcagaactagatggggctttccaaggcactgatttggatgctgttgaaatgtct
aggtatctactgaagaatgatggcctttttgttgggagttcttcagcgatgaattgtgta
ggagctgtaagagtagctcgagcaattggtcctggtcacactattgtaacaattctttgt
gatagtgggatgaggcatctgagtaagttttatgatactcaatatctttct
>Mycetia_bracteata_ERR9883494
aaagggctagtggcagccattgggaacactcctttgattagagttaatagcctgtcagat
gctactggctgcgagatttttggcaaagctgaattcttgaatcccggagggagtgtgaag
gatagggtggcagtgaagattatcgaggaggcattggagtcaggagcacttgctcaaggt
ggtgtgattacagaaggaagtgcagggagcacagcaattagtcttgcaactgtggctcct
gcatatggatgcaaatgccatgtagtcatcccggatgatgttgccattgagaagtctcaa
atactggaagctctcggtgctacagttgaaagggtgagaccagtttccattactcataga
gaccactatgtcaacattgctaggaggagggctttggaagcaaatgaagtagcattaaag
cagggtaaagcccactatgagggtactggtccagaaatatgggaacagactagtggcaaa
ttggatgcttttattgctgctgcaggcactggaggaacagtggctggtgtttcacgtttt
ctcaaggaaaagaacgccaatatcaggtgtttcctcgtagacccccctggttctggtcta
tacaataaggtaacaagaggagtgatgtacacaagagaggaggctgaaggacggaggtta
aaaaatccatttgatactgttacggaagggattggtattaatagattaaccgaaaatttc
aagctggcagaactagatggggctttccaaggcactgatttggatgctgttgaaatgtct
aggtatctactgaagaatgatggcctttttgttgggagttcttcagcgatgaattgtgta
ggagctgtaagagtagctcgaacaattggtcctggtcacactattgtaacaattctttgt
gatagtgggatgaggcatctgagtaagttttatgatgctcaatatctttcc
>Mycetia_hainanensis_H401
aaagggctagtggcagccattggaaccactcctttgattagagttaatagcctctctgat
gctactggctgcgagatttttggcaaagctgaattcttgaatcccggagggagtgtgaag
gatagggtggcagtgaagattatcgaggaggcattggagtcaggagcacttgctcaaggt
ggcgtgattaccgaaggaagtgcagggagcacagcaattagtcttgcaactgtggctcct
gcatatggatgcaaatgccatgtagtcatcccagatgatgttgccattgagaagtctcaa
atactggaagctctcggtgctacagttgaaagggtgagaccagtttccattactcataga
gaccactatgtcaacattgctaggaggagggctttggaagcaaatgaagtagcattaaag
catggtaaagcccactatgagggtactggtccagaaatatgggaacagactagtggcaaa
ttggatgcttttattgctgctgcaggcactggaggaacagtggctggtgtttcacgtttt
ctcaaggaaaagaacgccaatatcaggtgtttcctcgtagacccccctggttctggtcta
tacaataaggtaacaagaggagtgatgtacacaagagaggaggctgaaggacggaggtta
aaaaatccatttgatactgttacggaagggattggtattaatagattaaccgaaaatttc
aagctggcagaactagatggggctttccaaggcactgatttggatgctgttgaaatgtct
aggtatctactgaagaatgatggcctttttgttgggagttcttcagcgatgaattgtgta
ggagctgtaagagtagctcgagcaattggtcctggtcacactattgtaacaattctttgt
gatagtgggatgaggcatctgagtaagttttatgatgctcaatatctttct
>Neohymenopogon_parasiticus_ERR9883558
aaagggctagtggcagccattgggaacacccctttgattagagttaatagcctctctgat
gctactggctgcgagatttttggcaaagctgaattcttgaatcccggagggagtgtgaag
gacagggtggcagtgaagattatcgaggaggcattggagtcaggagcacttgctcaaggt
ggcgtgattacagaaggaagtgcagggagcacagctattagtcttgcaactgtggctcct
gcatatggatgcaaatgccatgtagtcatcccggatgatgttgccattgagaagtctcaa
atactggaagctctcggtgctacagttgaaagggtgagaccagtttccatttctcataga
gaccactatgtcaacattgctaggaggaggggtttggaagcaaatgaagtagtattaaag
cagggtaaagcccactatgagggtactggtccagaaatatgggaacagaccagtggcaaa
ttggatgcttttattgctgctgcaggcactggaggaacagtggctggtgtttcacgtttt
ctcaaggaaaagaacgccaatatcaggtgtttcctcgtagacccccctggttctggtcta
tacaataaggtaacaagaggagtgatgtacacaagagaggaggctgaaggacggaggtta
aaaaatccatttgatactgttacggaagggattggtataaatagattaaccgaaaatttc
aagctggcagaactagatggggctttccaaggcactgatttggatgctgttgaaatgtct
aggtatctactgaagaatgatggcctttttgttgggagttcttcagcgatgaattgtgta
ggagctgtaagagtagctcgagcaattggtcctggtcacactattgtaacaattctttgt
gatagtgggatgaggcatctgagtaagttttatgatgctcaatatctttct
>Oldenlandia_herbacea_ERR9883552
agagggctggtggcagccattggcaacacccctttgattagaatcaatagcctttcggaa
gctactggctgcgagattcttggcaaagctgagtttttgaatcctggagggagtgtcaaa
gatagggtggcagtgaagattattgaggaggcactggaatcaggagcactgcctcaaggt
ggtgtaattacagaaggaagtgctggaagcactgccattagtcttgcaacagtagctcct
gcgtatggatgcaaatgccatgtagtcattccagacgatgttgccattgagaagtcgcaa
atcctggaagctcttggtgctactgttgaaagggtgagaccggtttccattactcataga
gaccactatgtcaacattgcaaggaggagggcactagaagcaaatgaagtagcatttaac
catggtagagcccaccatgaaggtactggtcctgaaatttgggaacagactactggcaaa
ttggatgcttttattgctgcagcaggcacaggagggacggtggctggtgtttcatgctat
ctcaaggaaaagaataccaagattaggtgtttcctcatagacccacccggttcggggttg
tacaacaaggtaactcgaggagttatgtacacgagggaagaggctgaaggacggaggtta
aaaaatccattcgatactattaccgaagggatagggatcaacagactgacagagaatttc
aagctggcagaacttgatggggctctccgaggcactgatttggaggctgttgaaatgtct
aggtatctactgaagaatgatggcctttttgttgggagttcttcggctatgaattgtgtt
ggagctgtgagagtagctcgagcaatgggtcctggtcataccattgtgacaattctttgt
gatagtgggatgaggcatctgagcaagttttatgatacccaatatctttca
>Paederia_ciliata_ERR9883513
cgagggctggtggctgccattggcaacacccctttgattagaataaatagcctctccgac
gccactggctgcgagatttttggaaaagctgagtttttgaatcctggaggaagtgtgaaa
gatagggtggcggtgaagattatcgaggaggcactggaatcgggagcactcgctcaaggt
ggcgtagttacagaaggaagtgcgggaagcacagcaattagtcttgcaacagtggctcct
gcatatggatgcaaatgccatgtggtcattcctgatgatgctgccattgagaagtctcaa
atcctggaagctcttggtgctacagttgaaagggtcagaccagtttccattactcacaga
gaccactatgtcaacatcactaggaggagggcactagaagcaaatgaagtagcatttgat
catgatagagcccactatgagggtactggtcctgaaatatgggaacaaactagtggcaaa
ttggatgcttttattgctgctgccggcaccggaggaactgtggctggtgtttcacaattt
ctcaaggaaaagaacactaatattaggtgtttcctcatcgatcccccgggttctggtttg
tacaacaaggtaacaaggggagtgatgtacacaagagaggaggctgaaggacagaggttg
aaaaatccatttgatactattacggaaggaattggaattaacagattaacagaaaatttc
aagttggcagaactggatggagctttccggggcactgatttggaggctgtggaaatgtca
aggtatctactgaagaatgatggcctttttgttgggagttcttcagctatgaattgtgta
ggagctgtaagagtagctaaagcaattggtcctggtcatactattgtaacaattctttgt
gatagtgggatgaggcatctgagcaagttttatgatgctcaatatctttct
>Plocama_tinctoria_ERR9883529
aaagggctggtggccgccattggcaacacccctttgattagaatcaatagcctctctgat
gctactggctgcgagatttttggcaaagctgagttcttgaatcctggagggagtgtgaaa
gatagggtggcagtgaagattattgtggaggcactggaatcaggagcacttgctcaaggt
ggtgtcgttacagaagggagtgcaggaagcacagcaattagtcttgcaacagtagctcct
gcatttggatgcaaatgccatgtggtcattcctgatgatgttgctattgagaagtctcaa
atcctggaagctcttggtgctactgttgaaagggtgagacctgtttccatcactcatgga
gatcattatgtcaacattgctaggaggagggcgcttgaagcaaatgaagtggctataaag
catggtaaggcccactatgagggtactggtcccgaaatatgggaacagactagtggcaaa
ttggatgcttttattgctgctgcaggcacaggaggaacagtggctggtgtttcacgattt
ctcaaggaaaagaatactaaagttaggtgtttcctcatagaccctcccggttctggtttg
tacaacaaggtaacaagaggcgtgatgtacacgagagaggaggccgaaggacggcggtta
aagaatccctttgatactgttacagaaggaattgggattaacagattaacagaaaacttc
aagctggcagagctggatggggccttccgcggcactgatttggaggccgttgaaatgtct
aggtatttgctgaagaatgatggccttttcttggggagttcttcggctatgaactgcgtg
ggagcggtaagagttgctcgcgcaatcggtccaggccacactattgtaacaattctttgt
gatagtgggatgagacatctgagtaaattttatgat???????????????
