# Supplementary material for: Morphological and molecular evidence support the inclusion of Mycetia hainanensis in Mouretia (Rubiaceae)
Source: PhytoKeys. 2026 Feb 5;270:273–88. doi: 10.3897/phytokeys.270.180324 (PMC12902767; doi:10.3897/phytokeys.270.180324)
Supplement: Supplementary material 4 — Dataset of 315 nuclear genes used in this study [file phytokeys-270-273_article-180324__-s004.zip › Dataset 2/5454_filtered_aligned_trimmed.fasta]

>Rubia_peregrina_ERR5033650
gaactgaagcaggaagtcgtggagctacgcacattgcataaaagagaagaggaattatac
ttttatgatgctttcgcgtatccttgggagaagggtaagcattataagatggtgtatcag
atggagaagaagtacttccctgatcagggtttcgataaggcctttaaaggttggacttca
tttacggtttgtgggaagctgcgtcgcctggtcaatgttaagaaggttggacatgctggg
actcttgatcctatggcaactggtttgttgatagtatacgttggcaaagcaacgaaaatt
gttgatagctatcaaggtatgactaagggttatagcgggatcttccggttaggagaagcc
acatcaacctgggatgctgattcaccagttatccagcgcgagccctgggaacatatcaag
gatgatgacataaagaaaattgctgcatcattttgtggcgagatatggcaagttccccca
atgttctctgccatcaaagta???????????????????????????????????????
????????????????????????????????????????????????????????????
????????????????????????????????????????????????????????????
????????????
>Theligonum_cynocrambe_ERR5033810
????????????????????????????????????????????????????????????
????????????????????????????????????????????????????????????
?????????????????????????????????????????????aagggttggacttca
tttacggtttgtggaaagctgcgtcgcctggttaaagtgaagaaggttggccatgctggg
actcttgatcctatggcgactggtttgctaatagtatgcgttggcaaagcaacaaagatt
gttgataggtatcaaggtatggtcaagggttatagcgggatcttcaggttgggagaagcg
acatcaacttgggatgctgattcaccagttattcagcgtgaaccgtgggaacatatcaag
gatgacgacatcaagaaaattgccgcatcattttgtggcgaaatatggcaagttccgcca
atgttctctgcc---gaagttggtggggagaagatatacgagaaagcaaggagaggggag
agtattgaactctcaccaaggcgtatttccattttccattttgacgtggagcgaagctta
gatgacagacaaaatgtggtgtttcaggtgacatgctcaaaagggacgtatatccgttcc
ctctgtgcagat
>Anthospermum_thymoides_ERR9883532
gaactgaagcaagaaatcgtggagcttcgcacattgcacaagagagaagaagagttgtac
ttttacgatacgtttgcgtatccttgggagaaagacaagcattacaagatggtttatcag
atggagaagaaatactttcctgatcagggcttcgataaggcttttaaaggttggacgtca
tttaccgtttgtggaaagctacgtcgcctggtcaaagtgaaaaaggtgggtcatgctgga
actcttgatcctatggcgactggtttgttaatagtatgcgttggcaaagcaacaaaagtg
gttgatagttatcaaggtatgataaagggttatagcgggatctttcgattaggagaagcc
acgtcaacttgggatgctgattcaccagttattcagcgtgaaccatgggaacatatcaag
gatgatgacataaagaaaattgctgcatctttttgtggcgaaatatggcaagttcccccc
atgttctctgctatcaaagttgggggggagaagatgtatgagaaagcaagaagaggggaa
agcattgaactctcacctaggcgtatttcagtttaccagtttgatgcggagcgaagctta
aatgacagg???????????????????????????????????????????????????
????????????
>Argostemma_elatostemma_ERR9883520
gaattgcagcaagaagtcgtggagctccgcacgttgcacaagagagaagaagagttgtac
ttttatgatatgtttgcgtatccctgggagaaagacaagcactataagatggtttatcgg
atggagaagaaatactttcctgatcagtgtttcgataaggcttttaaaggttggacgtcg
tttacggtttgtggaaagctgcgtcgccttgtcaaagtgaaaaaggttggccatgctggg
actcttgatccaatggcgactggtttgttgatagtatgcattggcaaagccacaaaagtg
gttgagggatatcaaggtatgattaagggttatagcgggatcttccgtttaggagaagcc
acatcaacttgggatgctgattcaccagttattcagcgtgaaccatgggaacacatcaag
gatgaggacataaagaaaattgctgcatcattttgtggtgaaatatggcaagttcctcca
atgttctctgccattaaagttggtggggagaagatgtatgacaaagcaagaagaggggaa
agtgttgaactctcaccaagacgtatttcaattttccagtttgatgtggagcgaagctta
gacgacagacaaaatgtgatatttcgggtgatttgttcaaaaggaacatatattcgttcc
ctctgtgcagat
>Chamaepentas_hindsioides_ERR9883496
gagttgaagcaagaaatcgtggagctcaggacattgcacaagagagaagaagagttgtac
ttttacgatacatttgcgtatccttgggagaaagacaagcattataagatggtttatcaa
ttggagaagaaatacttccctgatcagtgtttcgataaggcttttaaaggttggacgtca
tttacagtttgtgggaaactgcgtcgcctggtcaaagtgaaaaaggtgggccatgctgga
actcttgatcctatggcaactggtttgttaatagtatgcgttggcaaagcgacaaaagtg
gttgatagatatcaaggaatgattaagggttatagcgggatcttccgcttaggagaagcc
acatcaacttgggatgctgattcaccagttattcagcgtgaaccatgggagcatatcaag
gatgaggacataaagaaaattgctgcatcattttgtggtgaaatatggcaagttccccca
atgttctctgccattaaagttggtggggagaagatgtatgagaaagcaagaagaggggaa
attattgagctctcaccaagacgtatttcaattttccagtttgatgtggagcgaagctta
gatgacagacaaaatgtgatctttcgggtgacatgttcgaaaggaacatatattcgttcc
ctttgtgcggat
>Clarkella_nana_ERR9883563
gaattgtagcaagaaatcgtggagctccgcactttgcacaagagagaagaagagttgtac
ttttatgatatgtttgcgtatccctgggagaaagaaaagcactataggatggtttatcag
atggagaagaaatactttcctgatcagtgttttgataaggctttt---ggttggacgtcg
tttacggtttgtggaaagctgcgtcgccttgtcaaagtgaaaaaggtgggccatgctggg
actcttgatccaatggcgactggtttgttgatagtatgcattggcaaagccacaaaagtg
gtttccagatatcaaggtatgaataagggttatagcgggatcttccgtttaggagaagcc
acgtccacttgggatgctgattcaccagttattcagcgtgaaccgtgggaacacatcaag
gatgaggacataaagaaaattgctgcatcattttgtggtgaaatatggcaagttcctcca
atgttctctgccattaaagttggtggggagaagatgtatgacaaagcaagaagaggggaa
agtattgaactctcaccaagacgtatttcaattttccagtttgatgtggtgcgaagctta
gatgacagacaaaatgtgatatttcgggtgacttgttcaaaaggaacatatattcgttcc
ctctgcgcagat
>Coccocypselum_condalia_ERR9883533
gaattgaagcaagaagtcgtggagcttcgtacattgcacaagagagaagaagagttgtac
ttttacgatacttttgcgtatccttgggagaaagacaagcattataagatggtttatcaa
ttggagaagaaatactttcctgaccagtgttttgataaggcttttaaaggttggacgtca
tttacagtctgtggaaagctgcgccgactggtcaaagtgaaaaaggtgggtcatgctgga
actcttgatccaatggcaactggtttgttaatagtatgcattggcaaagctacaaaagtg
gttgatagatatcaagggatgattaagggctatagcgggatcatccgcttaggggaagcc
acctcaacttgggatgctgattcaccggttaatcagcgtgaaccatgggaacacatcaag
gatgaggacataaagaaaattgctgcatcattttgtggcgaaatatggcaagttccccca
atgttctctgccattaaagttggtggagaaaagatgtatgagaaagcaagaagaggagaa
agtattgaactctcaccaagacgtatttcaattttccagtttgatgtggagcgtagctta
gatgacagacaaaatgtgatatttcgcgtgacatgttcaaaaggaacatatattcgttcc
ctctgtgcagat
>Cruckshanksia_pumila_ERR9883536
gaattgaaacaagaagtcgtggagcttcggacattacataagagagaagaagagttgtat
ttttatgatacttttgcgtatccttgggagaaagataagcattataagatggtttatcaa
atggagaagaaatacttccctgatcagtgttttgataaggccttt--gggttggacgtca
tttacggtgtgtggtaagctgcggcgcctggttaaagtgaaaaaggtggggcatgctgga
actcttgatcctatggcaactggtttgttaatagtatgtgttggtaaagcaacaaaagtg
gttgatagttatcaagggatgattaagggctatagtgggatcttccgcttaggggaggcc
acctcaacttgggacgctgattcaccggttattcaacgtgaatcgtgggaacacatcaag
gatgaggacataaggaaaactgctgcatcattttgcggggaaatatggcaagtgccccca
atgttttctgccatcaaagttggtggagaaaggatgtacgagaaagcaagaagaggagaa
agtattgaactctcaccaagacgtatttcaattttcgagtttgatgttgagcgaagcttg
gatgacagacaaaacgtgatatttcgtgtgacatgttcgaaaggaacgtatattcgatcc
ctttgtgcagat
>Cyanoneuron_cyaneum_ERR9883481
gaattgaagcaagaaatcgtggagcttcgcacattgcacaagagggaagaggagttgtat
ttttatgatatgtttgcgtatccttgggagaaagacaagcactataagatggtttatcag
atggagaagaaatactttcctgatcagtgtttcgataaggcttttaaaggttggacgtcg
tttacggtttgtggaaagctgcgtcgcctggtcaaagtgaaaaaggtgggccatgctgga
actcttgatcctatggcgactggtttgctaatagtatgcgttggcaaagcaacaaaagtg
gttgatagatatcaaggtatgattaagggttatagcgggatcttccgtttaggagaagcc
acgtcaacttgggatgctgattcaccagttatgcagcgtgaaccatgggaacatatcaag
gatgaggacataaagaaaattgctgcatcattttgtggcgaaatatggcaagttccccca
atgttctctgccatcaaagttggtggggagaagatgtatgataaagcaagaagaggggaa
tgtattgaactctcaccaagacgtatttcaattttccagtttgacgtggagcgaagctta
gacgacagacaaaatgtgatatttcgggtaacatgttcaaaaggaacatatattcgttct
ctctgtgcagat
>Danais_nigra_ERR9883478
gaattgaagcaagaaatcgtggagcttcgcacattgcacaagagagaagaagagttgtac
ttttacgatacgtttgcgtatccctgggagaaagacaagcattataagatggtttatcaa
atggagaagaaatactttcctgatcagtgttttgataaggcttttacaggttggacgtca
tttacggtttgtggaaagctgcgtcgcctggtgaatgtgaaaaaggtgggccatgctgga
actcttgatcctatggcaactggtttgttaatagtatgcattggcaaagcaacaaaagtg
gtt------tatcaaggtatgattaagggttatagcgggatcttccgtctaggagaagcc
acgtcaacttgggatgctgattcaccagttattcagcgtgaaccatgggaacatatcaag
gatgaggacataaagagaattgctgcatcattttgtggcgaaatatggcaagttccccca
atgttctctgccatcaaagttggtggggagaagatgtatgagaaagcaagaagaggggaa
agtattgaactctcaccaagacgtatttcaattttccagtttgatgtggagcgaagctta
gatgacagacaaaatgtgatttttcgggtgacatgttcaaaaggaacatatattcgatcc
ctctgtgcagat
>Dunnia_sinensis_ERR9883505
gaattgaagcaagaaatcgtggagctccgcacattgcacaagagagaagaagagttgtac
ttttatgatatgtttgcgtatccctgggagaaagacaagcactataagatggtttatcag
atggagaagaaatactttcctgaccaatgtttcgataaggcttttacaggttggacgtcg
tttacggtttgtggaaagctgcgtcgcctggttaaagtgaaaaaggtgggccatgctgga
actcttgatcctatggcgactggtttgttgatagtatgcattggcaaagcaacaaaagtg
gttgatggatatcaaggtatgattaagggttatagcgggatcttccgcttaggagaagcc
acgtcaacttgggatgctgattcaccagttattcagcgtgaaccctgggaacatataaag
gatgaggacataaaaaaaattgctgcatcattttgtggcgaaatatggcaagttccccca
atgttctctgccatcaaagttggtggggagaagatgtatgataaagcaagaagaggggaa
agtattgaactctcaccaagacgtatttcaattttccagtttgatgtggagcgaagctta
gacgacaggcaaaatgtgatatttcgggtgacatgttcaaaaggaacgtatattcgttct
ctctgtgcagat
>Mouretia_larsenii_ERR9883550
gaattgcagcaagatatcgtggagctccgcacgttgcacaagagagaagaagagttgtac
ttttatgatatgtttgcgtatccctgggagaaagataagcactataagatggtttatcag
atggagaagaaatactttcctgatcagtgttttgataaggcttttaaaggttggacgtcg
tttacggtttgtggaaagctgcgtcgccttgtcaaagtgaaaaaggtgggccatgctggg
actcttgatccaatggcgactggtttgttgatagtatgcattggcaaagccacaaaagtg
gttgatagatatcaaggtatgattaagggttatagcgggatcttccgtttaggagaagcc
acgtcaacttgggatgctgattcaccagttattcagcgtgaaccgtgggaacacatcaag
gatgaggacataaagaaaattgctgcatcattttgtagtgaaatatggcaagttcctcca
atgttctctgccattaaagttggtggggagaagatgtatgacaaagcaagaagaggggaa
agtattgaactctcaccaagacgtatttcaattttccagtttgatgtggagcgaagctta
gacgacagacaaaatgtgatatttcgggtgacttgttcaaaaggaacatacattcgttcc
ctctgcgcagat
>Mycetia_bracteata_ERR9883494
gaattgcagcaagaaatcgtggagctccgcacgttgcacaagagagaagaagagttgtac
ttttatgatatgtttgcgtatccctgggagaaagataagcactataaaatggtttatcag
atggagaagaaatactttcctgatcagtgttttgataaggcttttaaaggttggacgtcg
tttacggtttgtggaaagctgcgtcgccttgtcaaagtgaaaaaggtgggccatgctgga
actcttgatccaatggcgactggtttgttgatagtatgcattggcaaagccacaaaagtg
gttgatagatatcaaggtatgattaagggttatagcgggatcttccgtttaggagaagcc
acgtcaacttgggatgctgattcaccagttattcagcgtgaaccgtgggaacacatcaag
gatgaggacataaagaaaattgctgcatcattttgtggtgaaatatggcaagttcctcca
atgttctctgccattaaagttggtggggagaagatgtatgacaaagcaagaagaggggaa
agtattgaactctcaccaagacgtatttcaattttccagtttgatgtggagcgaagctta
gacgacaggcaaaatgtgatatttcgggtgacttgttcaaaaggaacatacattcgttcc
ctctgtgcagat
>Mycetia_hainanensis_H401
????????????????????????????????????????????????????????????
????????????????????????????????????????????????????????????
?????????????????????????????????????????????acaggttggacgtcg
tttacggtttgtggaaagctgcgtcgccttgtcaaagtgaaaaaggtgggccatgctggg
actcttgatccaatggcgactggtttgttgatagtatgcattggcaaagccacaaaagtg
gttgatagatatcaaggtatgattaagggttatagcgggatcttccgtttaggagaagcc
acatcaacttgggatgctgattcaccagttattcagcgtgaaccgtgggaacacatcaag
gacgaggacataaagaaaattgctgcatcattttgtggtgaaacatggcaagttcctcca
atgttctctgccattaaagttggtggggagaagatgtatgacaaagcaagaagaggggaa
agtattgaactctcaccaagacgtatttcaattttccagtttgatgtggagcgaagctta
gacgacagacaaaatgtgatatttcgggtgacttgttcaaaaggaacatatattcgttcc
ctctgtgcagat
>Neohymenopogon_parasiticus_ERR9883558
gaattgcagcaagaaatcgtggagctccgcacgttgcacaagagagaagaagagttgtac
ttttatgatatgtttgcgtatccctgggagaaagataagcactataagatggtttatcag
atggagaagaaatactttcctgatcagtgttttgataaggcttttaaaggttggacgtcg
tttacggtttgtggaaagctgcgtcgccttgtcaaagtgaaaaaggtgggccatgctggg
actcttgatccaatggcgactggtttgttgatagtatgcattggcaaagccacaaaagtg
gttgatagatatcaaggtatgattaagggttatagcgggatcttccgtttaggagaagcc
acgtcaacttgggatgctgattcaccagttattcagcgtgaaccgtgggaacacatcaag
gatgaggacataaagaaaattgctgcttctttttgtggtgaaatatggcaagttcctccg
atgttctctgccattaaagttggtggggagaagatgtatgacaaagcaagaagaggggaa
agtattgaactctcaccaagacgtatttcaattttccagtttgatgtggagcgaagctta
gacgacagacaaaatgtgatatttcgggtgacttgttcaaaaggaacatatattcgttcc
ctctgtgcagat
>Oldenlandia_herbacea_ERR9883552
gaattgaagcaagaagtagtggagcttcggacattgcacaagagagaagaagagttgtac
ttctacgatacgtttgcgtatccctgggagaaagacaagcattataagatggtttatcag
atggagaagaagtactttcctgatcagggattcgataaggcttttaaaggttggacgtca
tttacagtttgtggaaagctgcgtcgcctggtcaaagtgaaaaaggtgggccatgctgga
actcttgatccaatggcgactggtttgttgatagtatgcgttggtaaagcaaccaaagtg
gttgatagttatcaaggcatggtcaagggttacagtgggatcttccgcctgggagaagct
acatcaacctgggatgctgattcgccagttattcaacgcgagtcgtgggaacatatcaag
gatgaggacattaaaaaaattgctgcttcattttgtggcgaaatatggcaagttccccct
atgttctctgccatcaaagttggtggggagaagatgtatgagaaagcaagaagaggcgaa
agtattgaactctcgcccagacgaatttcaattttccagtttgacgtggaacgaagcttg
gaagacagacaaaatgtgatctttcgggtgacatgttcaaaaggaacatacattcgttcc
ctctgtgcagat
>Paederia_ciliata_ERR9883513
gaattgaagcaggaagtcgtggagcttcgcacattgcacaagagagaagaagagttgtac
ttttatgatatgtttgcgtatccttgggagaaagacaagcattataagatggtgtatcag
atggagaagaaatactttcctgatcagtgtttcgataaggctttcgcaggttggacatca
tttacggtttgtggaaagcttcgtcgcttggtcaaagtgaaaaaggtaggccatgccgga
actgttgatcccatggcaactggtttgttaatagtatgcatcgggaaagcaacgaaagtg
gttgataggtatcaagatatgattaagggttatagcggggtcttccgtttaggagaagcc
acgtctacttgggatgctgattaaccagttattcagcgggaaccctgggaacacatcaag
gatgaggacataaagaaagccgctgcatcattttgtggcgaaatatggcaagttcctcca
atgttctctgctataaaggttggtggggagaagatgtacgagaaagc---aaggggggaa
agtattgagctctctccaagacgtatttcgattttccaaattgatgtggagagaagctta
gacgacagacaaaatgggatatttagagtgacatgttcaaaaggaacatatatccgttct
ctttgtgcagat
>Plocama_tinctoria_ERR9883529
gaattgaagcaggatgtcgtggagcttcgcacattgcacaagagggaagaagagttgtac
ttttatgatatgtttgcgtatccttgggagaaagatcggcattataagatggtttatcag
atggagaagaagtattttccggatcagtgtttcgataaggcttttaaaggttggacttca
tttacggtttgtggaaagctgcgtcgccttgtcaaagtgaaaaaggttggccatgctggg
actcttgatcctatggctactggtttgctaatagtatgcgttggcaaagcaacaaaagtg
gttgatagctatcaaggtatgattaagggttatagtgggatcttccgcttaggagaagct
acgtcaacttgggatgctgattcaccagttattcagcgtgaaccctgggaacatatcaag
gatgaagacataaaaaaaattgctgcatcattttgtggcgaaatatggcaagttccccca
atgttctctgccattaaagttggtggggagaagatgtatgagaaagcaagaagaggggaa
agcatcgaactctcaccaagacgtatttccattttccagtttgatgtggagcgaagctta
gatgacagacagaatgtgttatttcgggtgacatgttccaaaggaacgtatattcgttcc
ctctgcgcagat
