# Supplementary material for: Morphological and molecular evidence support the inclusion of Mycetia hainanensis in Mouretia (Rubiaceae)
Source: PhytoKeys. 2026 Feb 5;270:273–88. doi: 10.3897/phytokeys.270.180324 (PMC12902767; doi:10.3897/phytokeys.270.180324)
Supplement: Supplementary material 4 — Dataset of 315 nuclear genes used in this study [file phytokeys-270-273_article-180324__-s004.zip › Dataset 2/5460_filtered_aligned_trimmed.fasta]

>Rubia_peregrina_ERR5033650
tttgtaaggatgttgtacagaccttagtagataagaaaggggtgatcagccagtctgtga
aggatgttgtacagaccttagtagatgatgacctagtttcgaaagacaaaattgggacct
ctgtg???????????????????????????????????????????????????????
????????????????????????????????????????????????????????????
??????????????????????????
>Theligonum_cynocrambe_ERR5033810
ttcct-----tgtgctggagaaatcaggtcccaataaaggggttatcagccagtctgtga
aagatgttttgcagactttagtggatgatgaccttgtttcaaaagacaaaatagggacct
ctgtg???????????????????????????????????????????????????????
????????????????????????????????????????????????????????????
??????????????????????????
>Anthospermum_thymoides_ERR9883532
????????????????????????????????????????????????????????????
????????????????????????????????????????????????????????????
???????????????????????????????????????????????????????????a
agctagaaagtgatcttcagagtggtaagaagcggctttcagaacttgttgagcaatgcc
atgctttgaagaagggacgcgaggag
>Argostemma_elatostemma_ERR9883520
tttcactgaaggaactggagaagttgggtccgaagaaaggtgtgatcagccagtctgtga
aagatgttgtgcagagtttagtggatgatgacctcgtttcaaaagacaaaatagggactt
ctgtgtacttttggagcctgcctagctgtgctggaaatcagctaagaaatgtacatcgga
agctagagagtgatctgcagagtggtaagaagcggctttcagaacttgttgagcaatgcc
atgttttgaagaagggacgtgaggag
>Chamaepentas_hindsioides_ERR9883496
ttcctctaaaggaactggagaagttgggtccaaagaaaggtgtgatcagccagtctgtga
aagatgtggtccagagcttggtggatgatgaccttgtttcaaaagacaagatagggactt
ctgtgtacttttggagcctgccaagctgtgctggaaatcagctacgaaatgtacatcgga
agctagaaagtgatctacaaagtggtaataagcggctctcggaactttttgagcaatgcc
atgctttgaagaagggacgtgaggag
>Clarkella_nana_ERR9883563
tttcactgaaggaactggagaagttgggtccgaagaaaggtgtgatcagccagtctgtga
aagatgttgtgcagagtttagtggatgatgaccttgtttcaaaagacaaaattgggactc
aggtgtacttttggagcctgcctagctgtgctggaaatcagctaagaaatgtacatcgga
agctagagagtgatctacagagtggtaagaagcggctttcagaacttgttgagcaatgcc
atgctttgaagaagggacgtgaggag
>Coccocypselum_condalia_ERR9883533
ttttactcaaagaactggagaagttgggtccaaagaagggcgtgatcagccagtctgtga
aagacgttgtccagtgtttagtagatgatgaccttgtttcgaaagacaaaatagggactt
ctgtatacttttggagtctaccaagctgtgctggaaatcagctaagaaatgtacatcgga
agttagaaagtgatctccagagtggtaacaagaggctttcagaactggttgagcaacgcc
atgctttgaagaagggaagagaagaa
>Cruckshanksia_pumila_ERR9883536
tttcactcaaggaattggagaagttgggcccaaagaaaggcgttatcagccagtctgtga
aagacgttatccagtgtttagtggatgatgaccttgtttcgaaagacaaaattgggactt
ctgtgtacttttggagccttcccagctgtgctggaaatcagctaagaaatgtacaacgga
agctagaaagtgatctccag????????????????????????????????????????
??????????????????????????
>Cyanoneuron_cyaneum_ERR9883481
tttcactaaaggaactggaaaagttgggtccgaagaaaggcgtgatcagccagtctgtga
aagatgttgtgcagagtttagtggatgatgaccttgtttcaaaagacaaaatagggactt
ctgtgtacttttggagcctgccaagctgtgctggaaatcagctaagaaatgtacatcgga
agctagaaagtgatctccagagtggtaagaagcggctttcaggacttgttgagcaatgcc
atgctttgaagaagggacgtgaggag
>Danais_nigra_ERR9883478
ttttactgaaggaactggagaaattgggtccgaagaaaggcgtgatcagccagtctgtta
aagatgttgtccagagtctagtggatgatgaccttgtttcaaaagacaaaatagggactt
ctgtgtacttttggagcttgccaagctgtgctggaaatcagctaagaaatgtacatcgga
agctagaaagtgatatccagagtggtaagaagcggctatcagaacttgttgagcaatgcc
atgctttgaagaagggacgcgaggag
>Dunnia_sinensis_ERR9883505
ttcctctaaaggaactggagaaattgggtccgaagaaaggcgtgatcagccagtctgtga
aagatgttgtgcagagtttagtggatgatgaccttgtttcaaaagacaaaatagggactt
ctgtatacttttggagcctgccaagctgtgctgggaatcagctaagaaatgtacatcgga
agctagaaagtgatctccagagtggtaagaagcggctttcagaacttgttgagcaatgcc
atgctttgaagaagggacgcgaggag
>Mouretia_larsenii_ERR9883550
tttcactgaaggaactggagaagttgggtccgaagaaaggtgtgatcagccagtctgtga
aagatgttgtgcagagtttagtggatgatgaccttgttttaaaagacaaaatagggactt
ctgtgtacttttggagcctgtctagctgtgctggaaatcagctaagaaatgtacatcgaa
agctagggagtgatctgcagagtggtaagaagcggttttcagaacttgttgagcaatgcc
acgctttgaagaaggggcgtgaggag
>Mycetia_bracteata_ERR9883494
ttcctctgaaggaactggagaagttgggtccgaagaaaggtgtgatcagccagtctgtga
aagatgttgtgcagagtttagtggatgatgaccttgtttcaaaagacaaaatagggactt
ctgtgtacttttggagcctgcctagctgtgctggaaatcagctaagaaatgtacaccgga
agctagagagtgatcttcagagtggtaagaagcggctttcagaacttgttgagcaatgcc
atgctttgaagaagggacgtgaagag
>Mycetia_hainanensis_H401
tttcactgaaggaactagagaagttgggtccgaagaaaggtgtgatcagccagtctgtga
aagatgttgtgcagagtttagtggatgatgaccttgtttcaaaagacaaaatagggactt
ctgtgtacttttggagcctgcctagctgtgctggaaatcagctaagaaatgtacatcgga
agctagggagtgatctgcagagtggtaagaagcggctttcagaacttgttgagcaatgcc
acactttgaagaagggacgtgaggag
>Neohymenopogon_parasiticus_ERR9883558
tttcactgaaggaactggagaagttgggtccgaagaaaggtgtgatcagccagtctgtga
aagatgttgtgcagagtttagtggatgatgaccttgtttcaaaagacaaaatagggactt
ctgtgtacttttggagcctgcctagctgtgctggaaatcagctcagaaatgtacatcgga
agctacagagtgatatgcagagtggtaagaagcggctttcagaacttgttgagcaatgcc
atgctttgaagaagggacgtgaggag
>Oldenlandia_herbacea_ERR9883552
?????ctgaaggaactggaaaagatgggtccaaagaaaggggtgatcagccagtcagtga
aagatgttgttcagagtttggttgatgatgatcttgtttcaaaagacaaaatagggactt
ctgta???????????????????????????????????????????????????????
????????????????????????????????????????????????????????????
??????????????????????????
>Paederia_ciliata_ERR9883513
??????????????????????????ggtccaaagaaaggtgtcatcagccagtctgtga
aagatgttgtgcagagtttagtggatgacgaccttgtttcaaaagacaaaatagggactt
ctgtgtacttttggagcctgccaagttgtgctggaaatcagctaagaaatgtacatcgga
agcttgatagtgatctccagagtggtatgaagcggctcacagaacttgttgagcaatgcg
atgctttgaagaaggggcgtgaggag
>Plocama_tinctoria_ERR9883529
???????????????????????????????????????????????????????????a
aagatgttgtgcagagtttagtggatgatgaccttgttgctaaagacaaaatagggactt
cagtatacttttggagcctgccaagctgtgctggaaatcagctaagaaatgtacatcgga
agctggaaagtgatctccagagtggtaagaagcggctcatcgaacttgttgagcaatgcc
atgctctaaaaaagggacgtgaggag
