# Supplementary material for: Morphological and molecular evidence support the inclusion of Mycetia hainanensis in Mouretia (Rubiaceae)
Source: PhytoKeys. 2026 Feb 5;270:273–88. doi: 10.3897/phytokeys.270.180324 (PMC12902767; doi:10.3897/phytokeys.270.180324)
Supplement: Supplementary material 4 — Dataset of 315 nuclear genes used in this study [file phytokeys-270-273_article-180324__-s004.zip › Dataset 2/5463_filtered_aligned_trimmed.fasta]

>Rubia_peregrina_ERR5033650
????????????????????????????????????????????????????????????
??????aaagttgaacaggtcattgatgctgagaagcaagctgcaaaggacttgctgcgg
gagaagaggaaagatagagcattgctagcattaaagaagaaaaaagcacaggaagaactg
ctgaagcaagtggatgcctggctaataaaagtcgaacagcaactgtcagacattgaattg
actagcaagcagaaggctgtatttgagagtttaaagacaggaaacaatgccataaaagca
atacaaagtgaaatcaacttggaagatgtccagaaattgatggatgacactgccgaagca
aaggcctatcaagat?????????????????????????????????????????????
?????????????????????????????????
>Theligonum_cynocrambe_ERR5033810
????????????????????????????????????????????????????????????
??????cagttggaggctgtaattgatgctgagacgcaagctgcaaaggatttgcttcgg
gagaagaggaaagatagagctttactagcattaaaaaagaaaaaagcacaggaagaacta
ttgaagcaagttgatgcctggttgattaaggttgagcagcaattgtccgacattgaattg
actagcaagcagaaggctgtatttgagagtttaaaaacaggaaataatgccataaaagca
atacagagtgaaatcaacttggatgatgtccagaaactgatggatgacactgccgaagca
aaggcctatcaa????????????????????????????????????????????????
?????????????????????????????????
>Anthospermum_thymoides_ERR9883532
aaaatcacagaggtggacaaggcaatcctttctctcaagacccaaaggcgcaaacttgct
cagtagcagttggaggcggtcattgatgctgagaagcaagctgcaaaggacttgcttcgt
gagaagaggaaagatagagccttacttgcattgaagaagaaaaaagcacaggaagaacta
ttgaagcaagtggatacctggctaattaaggttgaacagcaattggcagatattgaattg
actagcaagcagaaagcggtctttgacagcttaaaggcaggaaataatgcaattaaagca
atacagagtgaaattaacttggatgatgtccagaaactgatg??????????????????
????????????????????????????????????????????????????????????
?????????????????????????????????
>Argostemma_elatostemma_ERR9883520
????????????????????????????????????????????????????????????
??????????????????gtcattgatgctgaaaagcaagcggcaaaggacttgcttcga
gagaagaggaaagatagagccttactagcattgaagaagaaaaaagcacaggaagaacta
ttgaagcaagtggatgcttggctaattaaggttgagcagcagttgtcagatattgaattg
accagcaagcaaaaggcagtgttcgagagtttgaaagcaggaaacaatgccattaaagca
atacagagtgaaataaacttggatgatgtccaaaaacttatggatgacagtgctgaggca
aaggcctatcaagat?????????????????????????????????????????????
?????????????????????????????????
>Chamaepentas_hindsioides_ERR9883496
aaaatcacagaggtggacaaggcaatcctttccctcaagacccaaaggcgcaagcttggt
cagtagcagttagaggctgtcattgatgctgagaagcaagctgcaaaggacttgcttcga
gagaagaggaaagatagggccttactagcattaaagaagaaaaaagcacaggaggagcta
ttgaagcaagtggatgcatggctaattaaggttgagcagcaattggcagatattgaattg
actagcaagcagaaggccgtatttgagagtttaaaggcaggaaacaatgcaatcaaagca
atgcaaagcgaaatcaacttggatgatgtccagaaactgatg??????????????????
????????????????????????????????????????????????????????????
?????????????????????????????????
>Clarkella_nana_ERR9883563
????????????????????????????????????????????????????????????
??????????????????gtcattgacgctgaaaagcaagcggcaaaggacttgcttcga
gagaagaggaaagatagagccttactagcattgaagaagaaaaaagcacaggaagaacta
ttgaagcaagtggatgcttggctaattaaggttgagcagcagttggcagatattgaattg
actagcaagcaaaaggcagtgttcgagagtttaaaggcaggaaacaatgccattaaagca
atacagagtgaaataaacttggatgatgtccagaaactgatggatgacactgccgaggca
aaggcctatcaagat?????????????????????????????????????????????
?????????????????????????????????
>Coccocypselum_condalia_ERR9883533
????????????????????????????????????????????????????????????
??????????????????gttattgatgctgagaagcaagctgcgaaggacttgcttcga
gagaagaggaaagatagggccttactagcattaaagaagaaaaaagcacaggaagaacta
ttgaagcaagtggatacctggctaattaaggttgagcagcaattggcagatattgaattg
actagcaagcagaaggccgtgtttgagagtttaaaggctggaaacaatgcgattaaagca
atacagagtgagataaacttagatgatgtccagaaactgatggatgacactgccgaagca
aaggcctatcaagat?????????????????????????????????????????????
?????????????????????????????????
>Cruckshanksia_pumila_ERR9883536
????????????????????????????????????????????????????????????
??????cagttggaggctgtgattgatgctgagaagcaagcagcaaaggacttgcttcga
gagaagaggaaagatagggccttattagcattgaagaagaaaaaagcacaggaagaacta
ttgaagcaagtggatacttggctaattaaggttgagcagcaattggcagatattgaattg
gcaagcaagcagaaggccgtgtttgagagtttaaagacgggaaacaatgcgattaaagca
atacagagtgagataaacttggatgatgtacaaaaactgatggatgacaccgccgaggcg
aaagcctatcaacaggagattaatgcaatattgggtgagaagctatcagcagaagatgaa
gaggaaattttggcagaattcgagaatctcgaa
>Cyanoneuron_cyaneum_ERR9883481
aaaatcacggaggtggacaaggcaatcctttctctcaagacccaaaggcgcaagcttggt
cagtatcagcagcaggtagtcattgatgctgagaagcaagctgcaaaggacttgctgcga
gagaagaggaaagacagagccttactagcattaaagaagaaaaaagcacaggaagaacta
ttgaagcaagtggatgcctggctaattaaggttgagcagcaattggcagatattgaattg
actagcaagcagaaggctgtatttgagagtttaaaggcaggaaataatgccattaaagca
atacagagtgaaatcaacttggatgatgtccagaaactgatggatgacactgccgaggca
aaggcctatcaacaggaaattaatgcaatattaggagagaagctatcagcagaagatgaa
gaggaaattttggcagaattcgagaatcttgaa
>Danais_nigra_ERR9883478
aaaatcacagaggtggacaaggcaatcctttctctcaagacccaaaggcgcaagcttggt
caatatcagcagcaggtagtcattgatgcagagaagcaagctgcaaaggacttgcttcga
gagaagaggaaagatagggccttactagcattaaagaagaaaaaagcacaggaagaacta
ttgaagcaagtggatgcgtggttaattaaggttgagcagcaattggcagatattgaattg
actagcaagcagaaggccgtatttgagagtttaaaggtcggaaacaatgcgattaaagca
atacaaagtgaaatcaacttggatgatgtccagaaactgatggatgacactgctgaggca
aaggcttatcaacaggaaattaatgcaatattaggagagaagctatcagcagaagatgaa
gaagaaattttggcagaattcgagaatcttgaa
>Dunnia_sinensis_ERR9883505
aaaatcacagaggtggacaaggcaatcctttctctcaagacccaaaggcggaagcttgct
cagtatcagcagcaggtagtcattgatgctgagaagcaagctgcaagggacttgcttcga
gagaagaggaaagatagagccttgctagcattaaagaagaaaaaagcacaggaagaacta
ttgaagcaagtggatgcctggctaattaaagttgagcagcaattggcagacattgaattg
actagcaagcagaaggctgtatttgagagtttaaaggcaggaaacaatgccattaaagca
atgcagagtgaaatcaacttggatgatgtccagaaactgatggatgacactgccgaggca
aaggcctatcaacaggaaattaatgcaatattagaagagaagctatcagcagaagatgaa
gaggaaattttggcagaattcgagaatcttgaa
>Mouretia_larsenii_ERR9883550
????????????????????????????????????????????????????????????
?????????ttggaggctgtcattgatgcggaaaagcaagcggcaaaggacttgcttcga
gagaagaggaaagatagagctttactagcattgaagaagaaaaaagcacaggaagaacta
ttgaagcaagtggatgcttggctaattaaggttgagcagcagttggcagatattgaattg
actagcaagcaaaaggcagtgtttgagagtttaaaggcaggaaacaatgccattaaagca
atacagagtgaaataaacttggatgatgtccagaaactgatg??????????????????
????????????????????????????????????????????????????????????
?????????????????????????????????
>Mycetia_bracteata_ERR9883494
????????????????????????????????????????????????????????????
??????????????????gtcattgatgctgaaaagcaagcggcaaaggacttgcttcga
gagaagaggaaagatagagccttactagcattgaagaagaaaaaagcacaggaagaacta
ttgaagcaagtggatgcttggctaattaaggttgagcagcagttggcagatattgaattg
actagcaagcaaaaggcagtgttcgagagtttaaaagcaggaaacaatgccattaaagca
atacagagtgaaataaacttggataatgtccagaaactgatggatgacactgccgaggca
aaggcctatcaagat?????????????????????????????????????????????
?????????????????????????????????
>Mycetia_hainanensis_H401
????????????????????????????????????????????????????????????
?????????ttggaggttgtcattgatgcagaaaagaaagcggcaaaggacttgcttcga
gagaagaggaaagatagagccttactagcattgaagaagaaaaaagcacaggaagaacta
ttgaagcaagtggatgcttggctattgaagattgagcagcaggtaagt????????????
????????????????????????????????????????????????????????????
????????????????????????????????????????????????????????????
????????????????????????????????????????????????????????????
?????????????????????????????????
>Neohymenopogon_parasiticus_ERR9883558
????????????????????????????????????????????????????????????
??????????????????gtcattgatgctgaaaagcaagcggcaaaggacttgcttcga
gagaagaggaaagatagagccttactagcattgaagaagaaaaaggcacaggaagaacta
ttgaagcaagtggatgcttggctaattaaggttgagcagcagttggcagatattgaattg
actagcaagcaaaaggcagtgttcgagagtttaaaggcaggaaacaatgccattaaagca
atacagagtgaaataaacttggatgatgtccagaaactgatggatgacactgccgaggca
aaggcctatcaagat?????????????????????????????????????????????
?????????????????????????????????
>Oldenlandia_herbacea_ERR9883552
aaaattacagaggtggacaaggcaattctttctctcaagacccaaaggcgtaagcttggt
caataacagttagaggcggtcattgatgctgagaagcaagctgcaaaggacttgcttaga
gagaagaggaaagatagggccttgctagcgttaaagaagaaaaaagctcaggaggaatta
ttgaagcaagtagatgcctggctaattaaggttgagcagcagttgtcagatattgaattg
actagcaagcaaaaggctgtatttgagagtttaaaggcaggaaacaatgccattaaagca
atgcagagtgagatcaacttggatgatgtacagaagttgatggacgatactgctgaggca
aaagcatatcaacaggaaattaatgcaatattgggagagaagctttcagcagaagatgaa
gaggagattttggctgaattcgagagtcttgaa
>Paederia_ciliata_ERR9883513
????????????????????????????????????????????????????????????
??????cagttggaagctgttattgatgctgagaagcaagctgcaaaggacttgcttcga
gagaagaggaaagatagagccttactagcattgaagaagaaaaaagcacaagaagaacta
ctgaagcaagtcgatgcctggctaattaaggttgagcagcaattggcagacattgaattg
gctagcaagcagaaggcagtatttgagagtttaaaggccggaaacaatgctattaaagaa
atacagagtgaagtcaatttggatgatgtccagaaactgatggatgacactgccgaggca
aaggcctatcaagatgaaattagtgcaatattaggagagaagctatctgcagaagatgaa
gaggaaattttggctgaatttgagaatcttgaa
>Plocama_tinctoria_ERR9883529
aaaattacagaggtggacaaggcaatcctttctctcaagacccaaaggcgcaagcttggt
cagtatcaacagcaggtggtaattgatgcggagaagcaggcagcaaaggacttgctccga
gagaagaggaaagatagagccttgctagcattaaagaaaaaaaaagcacaggaagagcta
ttgaagcaagttgatgcctggcttattaaggttgagcagcaattgtcagatattgaattg
actagcaagcagaaggctgtattagagagtttaaagaccggaaacaatgctataaaagca
atacagagtgaaattaacttggatgatgtccagaaactgatggatgacactgccgaagca
aaggcctatcaagat?????????????????????????????????????????????
?????????????????????????????????
