# Supplementary material for: Morphological and molecular evidence support the inclusion of Mycetia hainanensis in Mouretia (Rubiaceae)
Source: PhytoKeys. 2026 Feb 5;270:273–88. doi: 10.3897/phytokeys.270.180324 (PMC12902767; doi:10.3897/phytokeys.270.180324)
Supplement: Supplementary material 4 — Dataset of 315 nuclear genes used in this study [file phytokeys-270-273_article-180324__-s004.zip › Dataset 2/5464_filtered_aligned_trimmed.fasta]

>Rubia_peregrina_ERR5033650
????????????????????????????????????????????????????????????
????????????????????????????????????????????????????????????
????????????????????????????????????????????????????????????
????????????????????????????????????????????????????????????
?????????????????????????????agccaagattcaatgccagaattttgtgata
gccctattgccccaaagtatccggatatcattcttgcgaaactcgggcctggccaggaaa
ttgaacttgaagcacatgctgttaaaggcttgggtaagacgcacgcaaaatggtctcctg
ttgctactgcttggtataggatgctccctgaggtacttctattgaagatcttggaagaca
aatgtgagagagtatttccaaccatagaatcaactggagcattacctccggaggttctgt
tcactgaagctgtgaagatcttggaagacaaatgtaagagagtaattaccgaactctcc
>Anthospermum_thymoides_ERR9883532
accatggccattgaaaaagttcttattgctaacaacacgtctattgtccaagatgaggtg
ctagcccacagactgggtcttgtaccgcttaaggttgatccaaggctgtttaacgagaag
aacacaattgttttcaaactccatgctagatgcgagttaaatcagctgagttgaaatggt
taccaaatggaagtgagtttttgctggcaaccgaaaattcagcgtcaaactcaggctcaa
agcagaaaacctatacttctttcacttgtagccaagattcacagccagaattttctggta
accctataaccccgaagtttccagatatcactctttcaaaacttgggcctggccaggaaa
ttgaacttgaagcacatgccgttaaaggcatgggtaagacccatgcaaaatggtctccgg
tggctactgcttggtataggatgctccctgaggttgtgttgttgcaagaaatagaaggtg
acaaagcagaagaacttgtgaccatagaatcaactggagctttacctccagaggttctgt
tctcagaagcagtgaagatcttggaagacaaatgtgaaagggtgatatctgagctctca
>Argostemma_elatostemma_ERR9883520
accatggctattgaaaaggttcttattgccaacgacacatctgttatccaagacgaggtg
ctagcccatcgattctgtcctataccacttaaggttgacccaaggctgtttaacgagaag
aacacgattgttttcaaacttcatgttttatgtgagttaagtcgtctgagttgaaatggt
taccaaatggaagtgagtttttgcttgcaaaaggaaattcggcttcaaatgcagactcaa
aaccgaaaacatatacttcattcagttgtagccaagattcactgccagaattttctgata
acccaattgccccaaactttccagatatcattcttgcaaaacttgggcctggccaggaaa
ttgaacttgaagcgcatgctgttaagggcatgggtaagacccatgcgaaatggtccccag
tggctactgcttggtataggatgctcccggaggttgtgttattgcaagaagtagaaggtg
ataaagcagaagaacttgtgaccatagaatcaactggagcattacctcctgaggttctct
tcacggaagctgtgaagatcttggaagacaaatgtgaaagggtgatatctgagctctca
>Chamaepentas_hindsioides_ERR9883496
accatggccattgaaaaagttcttattgctaacaacacgtcggttgtccaagatgaggtg
ctagcccacagactgggtcttataccgctcaaggttgatccaaggctgtttaatgagaag
aacacaattgttttcaaactccatgtttcatgcaagttaagtcagctgagttgaaatggt
taccaaatggaagtgagtttttgctggcaaaagaaaatgcggcttcaaatgcaaactcaa
aacagaaaacctatacttctttcagttgtagccaagattcactgcctgaattttctgata
accctattgctcctaagtttccagatatcattgttgcaaaacttcgacctggccaggaaa
ttgaacttgaagcgcatgctgttaaaggcatgggtaagactcatgcaaaatggtccccag
tggctactgcttggtataggatgctgcctgaggtactttt????????????????????
????????????????????accatagaatcaactggagcgttacctccggaggttctgt
tcacagaagctgtgaagatcttggaagacaaatgtgaaagggtgatatctgagctctca
>Clarkella_nana_ERR9883563
actatggccattgaaaaagttctcattgctaacaacacgtctgttgtacaagatgaggtg
ctcgccagcagactgggtcttataccgctcaaggttgattccaggctgtt??????????
???????????????????????????????????gttaagtcatctgagttgaaatggt
taccaaatggaagtgagtttttgcttgcaaaaggaaattcggcttcaaatgcagactcaa
aaccaaaaacatatacttcattcagttgtagccaagattcactgccggaattttctgata
acccaattgccccaaagtttccagatatcattcttgcaaaacttgggcctggccaggaaa
ttgaacttgaagcacatgctgttaagggcatgggtaagacccatgcgaaatggtccccag
tggctactgcttggtataggatgctctcggaggttgtgttgttgcaagaagtagaaggtg
ataaagcagaagaacttgtgaccatagaatcaactggagcattacctccagaggttctct
tcacagaagctgtgaagatcttggaagagaaatgtgaaagggtgatatctgagctctca
>Coccocypselum_condalia_ERR9883533
accgtggctattgaaaaagttctgattgctaacaacacatctattgtccaagatgaggtg
ctagcccacagactgggtcttattccactcaatgttgatccaagactgtttagtgagaag
aataccgttgttttcaaacttcacgttcgatgtgagttaagtcctctgagttgcaatggt
taccgaatggaagtgagttcctactgccaacgggaaattcagctccaaatgcagaatcga
aacagaaaacctatacttcattcagttgtagccaagattcactaccagaattttcaaaaa
acactattgcccccaagtatctagatatcattgttgcaaaactcggggctggccaggaaa
ttgaattagaagcacatgcagttaaaggcatgggtaagacccatgcgaagtggtccccag
tggctactgcttggtataggatgcttcctgaggttgtgttgttgcaagaagtagaaggcg
acaaagcagaagaacttgtaaccatagaatcaactggagcattacctccggaggttctgt
tcacagaagctgtgaagatcttggaagacaagtgtgaaagggtgataactgagctctca
>Cruckshanksia_pumila_ERR9883536
accatggctattgacaaagttaatattgctaacaatacatctgttatccaagatgaggtg
ctagcacatagactgggtcttataccgctcaatgctgatccaaggctttttaatgagaag
aacaccattgttttcaaatttgatgttaaatgtcagttaaggcagaagagttgaaatggt
taccaaatggaagcgagtttttattggcaaaaggaaattcagcttcaaatgcagaatcaa
aaccaaaaacctatacttcattcagttgtagccaagatacactaccagaattttcaacaa
agccaattgcccccaagtatccagatatcactgttgcaagactggggcctggccaggaaa
ttgaactagaagctcttgcagttaaaggcatgggtaagatccatgcgaagtggtccccgg
tggctactgcttggtataggatgcttcctgaggttgtattgttgcaagaagtagaaggtg
acaaagcaaaagaacttgtgaccatagaatcaactggagcattacctccggaggttctgt
tcactgaagctgtgaagatcttggaagacaaatgtgaaagggtgataactgagctctca
>Cyanoneuron_cyaneum_ERR9883481
accatggccattgaaaaagttctcattgctaacaacacgtctgttgtccaagatgaggtg
ctagcccacagactgggtcttataccgctcaatgttgatccaaggctgtttaacgagaag
aacacaattgttttcaaacttcatgttttatgtgagttaagtcatttgagttgaaatggt
taccaaatggaagtgagtttttgctggcaacagaaaatttggcttcaaatgcagactcaa
aacagaaaacctatacttcattcagttgtagccaagattcactgccagaattttctggta
accctattgccccgaagtttccagatatcattcttgcaaaacttgggcctgggcaggaaa
ttgaacttgaagcacatgctgttaaaggcatgggtaagacccatgcaaaatggtccccag
tggctactgcttggtataggatgctccctgaggttgtgatgttgcaagaagtagaaggtg
ataaagcagaagaacttgtgaccatagaatcaactggagcattaccaccggaggttctgt
tcacagaagctgtgaagatcttggaagacaaatgtgaaagggtgatatctgagctctca
>Danais_nigra_ERR9883478
accatggccattgaaaaagttcttattgctaacaacacgtctgttgtccaagatgaggtt
ctagcccacagactgggtcttataccgctcaaggttgatccgaggctgtttaacgagaag
aacacaattgttttcaagcttcatgttttatgtgagttaagtcagctgagttgaaatggt
taccaaatggaagtgaatttttgctggcaacagaaaatttggcttcaaatgtagactcaa
aacagaaaacctatacttcattcagttgtagccaagattcactgccagaattttctgata
accctattgccccgaagtttccagatatcattgttgcaaaactggggcctggccaggaaa
ttgaacttgaagcacatgctgttaaaggcatgggtaagacccatgcaaaatggtccccag
tggctactgcatggtataggatgcttcctgaggttgtgttgttgcaagaagtagaaggtg
ataaagcagaagaacttgtgaccatagaatcaactggagcattacctccggaggttctgt
tcacagaagctgtgaagatcttggaagacaaatgtgaaagggtgatatctgagctctca
>Dunnia_sinensis_ERR9883505
accatggccattgaaaaagttctcattgctaacaacacatctgttgtccaagatgaggtg
ctagctcacagactgggtcttataccgcttaaggttgatccaaggctgtttaacgagaag
aacacgattgttttcaaactccatgttttatgtgggttaaatcatctgagttgaaatggt
taccaaatggaagtgagtttttgctggcaacagaaaatttggcttcaaatgcagactcaa
aaaagaaaacctatacatcattcagttgtagccaagattcactgccagaattttctgata
accctattgctgcgaagtttcccgatatcattcttgcaaaacttgggcctggccaggaaa
ttgaacttgaagcacatgctgttaaaggcatgggtaagacccatgcgaaatggtccccag
tggctactgcttggtataggatgctccctgaggttgtgttgttgcaagaagtagaaggtg
ataaggcagaagaacttgtgaccatagaatcaactggagcattacctcctgaggttctat
tcacagaagctgtgatcatcttggaagacaaatgtgaaagggtgatatctgagctctca
>Mouretia_larsenii_ERR9883550
accatggctattgaaaaggttcttattaccaacgacacgtctgttatccaagatgaggtg
ctagcccatagattcggtcctataccactcaaggttgacccaaggctgtttaacgagaag
aacacgattgttttcaaacttcatgttttatgtgagttaagtcgtctgagttgaaatggt
taccaaatggaagtgagtttttgcttgcaaaaggaaattcggcttcaaatgcagactcaa
aacagaaaacatatacttcattcagttgtagccaagattcactgccagaattttctgata
acccaattgccccaaactttccagatatcattcttgcaaaacttgggcctggccaggaaa
ttgaacttgaagcacatgcggttaagggcatgggtaagacccatgcgaaatggtccccag
tggctactgcttggtataggatgctctcggaggttgtgttgttgcaagaagtagaaggtg
ataaagcagaagaacttgtgaccatagaatcaactggagcattacctcctgaggttcttt
tcacggaagctgtgaagatcttggaagacaaatgtgaaagggtgatatctgagctctca
>Mycetia_bracteata_ERR9883494
accatggctattgaaaaggttcttattaccaacgacacgtctgttatccaagatgaggtg
ctagcccatagattcggtcctataccactcaaggttggcccaaggc----taacgagaag
aacacgattgttttcaaacttcatgttttatgtgagttaagtcatctgagttgaaatggt
taccaaatggaagcgagtttttgcttgc------aaattcggcttcaaatgcagactcta
aacagaagacatatacttcattcagttgtagccaagattcactgccagaattttctgata
acccaattgccccaaagtttccagatatcattcttgcaaaacttgggcctggccaggaaa
ttgaactagaaacacatgctgttaagggcatgggtaagacccatgcaaaatggtccccag
tggctactgcttggtttagtatgctcccggaggtgct???????????????????????
????????????????????accatagaatcaactggagcattacctcccgaggttctct
tcacggaagctgtgaagatcttggaagacaaatgtgaaagggtgatatctgagctctca
>Mycetia_hainanensis_H401
????????????????????????????????????????????????????????????
??????????????????????????????????????????????????taacgagaag
aacacgattgttttcaaacttcatgttttatgtgagttaagtcgtctgagttgaaatggt
taccaaatggaagtgagtttttgcttgcaaaaggaaattcggcttcaaatgcagactcaa
aacagaaaacatatacttcattcagttgtagccaagattcactgccagaattttctgata
acccaattgccccaaactctccagatatcattcttgcaaaacttgggcctggccaggaaa
ttgaacttgaagcacatgcggttaagggcatgggtaagacccatgcgaaatggtccccag
tggctactgcttggtataggatgctctcggaggttgtgttgttgcaagaagtagaaggtg
ataaagcagaagaacttgtgaccatagaatcaactggagcattacctcctgaggttctct
tcacggaagctgtgaagatcttggaagacaaatgtgagagggtgatatctgagctc???
>Neohymenopogon_parasiticus_ERR9883558
actatggccattgaaaaagttctcattgctaacaacacgtctgttgtacaagatgaggtg
ctcgccagcagactgggtcttataccgctcaaggttgattccaggctgtttaacgagaag
aacacgattgttttcaaacttcatgttttatgtgagttaagtcatctgagttgaaatggt
taccaaatggaagtgagtttttgcttgcgaaaggaaattcggcttcaaatgcagactcaa
aacagaaaacgtatacttcattcagttgtagccaagattcactgccagaattttctgata
acccaattgccccaaagtttccagatatcattcttgcaaaacttgggcctggccaggaaa
ttgaacttgaagcacatgctgttaagggcatgggtaagacccatgcgaaatggtccccag
tggcgactgcttggtataggatgctctcggaggttgtgttgttgcaagaagtagaagggg
ataaagcagaagaacttgtgaccatagaatcaactggagcattacctcctgaggttctct
tcaccgaagctgtgaagatcttggaagacaaatgtgaaagggtgatatctgagctctca
>Oldenlandia_herbacea_ERR9883552
actatggcaattgaaaaagttcttattgctaacaacacatctgttgtccaagacgaggtt
ttagctcacagacttggtcttgttcccctcaaggttgatccaaggctgttcaatgagaag
aacacaattgttttcaaactccatgttttaggtgagttacgtcaaatgagttaaaatggt
tacccaatggaagtgagtttttggtggaaaaaggcaattggtcctcaaaccaagactcta
atcagaaaacttatacttcattcagttgtagccaagatactctgccagaatttgctgata
accctattgccccaaagcatccagatatcattattgcaaaacttggtcttggccaggaaa
ttgaacttgaagcacatgccgttaaaggcatgggtaagacccatgcaaaatggtccccag
tggctactgcttggtatagaatgctccctgaggttgtgttgttgcaaactacagaagatg
ctaaagcagaagaacttgtaaccatagaatcaactggagcattacctccagaggttctgt
tcacagaagctgtgaagatcttggaagacaaatgctcaagagtgataagtgagctctca
>Paederia_ciliata_ERR9883513
accatggccatcgaaaaggttctcattgctaacaacacgtctgttgtccaagatgaagtt
ctagcccacaggctaggtcttgtacctctcaaggttgatccaaggctgtt??????????
???????????????????????????????????gttaagtcgtctgagttgaaatggt
taccaaaaggaagtgaatttttgctggcgaaagaaaatttgacttcaaatgcagactcaa
aacagaaaacctatacttcattcagttgtagccaagattcacggccagaattttctgata
accctattactcccaagtatccagatatcattcttgcaaagcttgggcctggccaggaaa
ttgaacttgaagcacatgctgttaaaggcatgggtaagacccatgcaaaatggtccccag
tggctactgcttggtataggatgcttccagaggttgtgttgttgcaagaagtagaagggg
atagagcagaagaacttgtgaccatagaatcaactggagcattagctccagaggttctgt
tcacagaagctgtgaagatcttggaagacaaatgtgaaagggtgatatctgaactttca
>Plocama_tinctoria_ERR9883529
????????????????????????????????????????????????????????????
????????????????????????????????????????????????????????????
????????????????????????????????????????????????????????tggt
taccaaatggaagtgagtttttgctggcaaaaggaaatatggcttcgaatgtggactcaa
aacagaaaacctatacttctttcacttgtaggcaagatacactgccagaattttctgata
atcctattgccccaacatattcagatatcattctcgcaaaacttgggcctggccaggaaa
ttgaactcgaagcccatgctgttaaaggcatgggtaagacccatgcaaaatggtccccag
ttgctactgcttggtataggatgctccctgaggtagtgttgctgcaagaagtagaagatg
atgaagcagaagaacttgtgaccatagaatcaacgggcgcattacctccagagttactat
tcacagaagctgtgaagatcttggaagacaaatgtgaaagagtgataactgagctctca
