# Supplementary material for: Morphological and molecular evidence support the inclusion of Mycetia hainanensis in Mouretia (Rubiaceae)
Source: PhytoKeys. 2026 Feb 5;270:273–88. doi: 10.3897/phytokeys.270.180324 (PMC12902767; doi:10.3897/phytokeys.270.180324)
Supplement: Supplementary material 4 — Dataset of 315 nuclear genes used in this study [file phytokeys-270-273_article-180324__-s004.zip › Dataset 2/5469_filtered_aligned_trimmed.fasta]

>Rubia_peregrina_ERR5033650
tgtgagttatatgatttgcaccaagaattagtcccctatgctgaagcatggtcttggcag
aaagacattgtcaagaagaagaaaatactgatggaaaaaggggaagactgctctgacact
cttatcattttagaacaccagcctgtatatacattgggtgctggtagttcggagggatat
ttgaattttgacattaaaaatacccccttcgatgtgtatagaaccgaacgtggaggtgaa
gttacatatcacgctagttcagagggtgtatggtatcctataatcaatcttcgatatcat
acgacggatcttcattggtatctcagggcacttgaagaagtggccatccgtgttctaaac
tcaacgtttggcattaaagcatcatgcgttgccggcttgactggtgtatgggttggggac
caaaaattggcagctattggtattaaggtatcacagtggatagcttatcatggcttagca
ttgaatgttactactgacatgactggctttcaccaaattgtcccttgtggcattcaagat
cgccgagtaggtagtatcaaggga
>Theligonum_cynocrambe_ERR5033810
tgtgagttttatgatttgcatcaagaattagttccctatgccgatgcatggtcttggcag
aaggacattgttaagaagaagaaaatattgattggaaagggagaagactgttcagacacg
cttatcattttgcaacaccatcctgttgatacattgggcaccggtagttctgaggagtac
ttgaattttgacattaaaaatgcgcccttcaatgtgtatcgaacagaacgtggaggtgaa
gttacttatcatggacctggtcagctagtaatgtatcctataatcaatctccgatatcat
aagacggatcttcattggtatctcagggcacttgaagaagtggccattcgtgttcttcag
tcaacgtttgccatcaaagcatcacgcataggaggcttaactggtgtttgggttggggac
gaaaaattggcagctgttggtattagggtatcgcagtggatagcgtatcatggcttagca
ttaaatgttacaactgacttgacaggctttcatcaaattgtcccttgcggcattaaagat
cgtcaagttggaagtataaagggt
>Anthospermum_thymoides_ERR9883532
tgtgagttctatgatatgcatcaagaactaattccctatgccgaggcatggtcctggcag
aagaacattgttaaggagaagaaagcattgattgaaaaggaagaagactgttcggacaca
gtgatcattttgcaacaccagcctgtatatacattaggcgcaggtagttctgagggatac
ttaaattttgacatgaaaaatgccccctttgatgtgtatcgaacagaacgtggaggtgaa
gtgacataccacggacctggtcagctagtaatgtatcctataatcaatctccgaaattat
acgatggatcttcattggtatctcagggcacttgaagaagtagccattcgtgttctccac
tcaacatttgacattgaagcttcacgcatagcaggcttaactggtgtttgggttggggac
cgaaaattggctgccattggtattaaggtctcaaagtggatagcttatcatggcgtagct
ttgaacgttaccacagacttgactggctttcatcaaattgtcccttgcggcattcaagat
cgtcaagttggaagtataaaggga
>Argostemma_elatostemma_ERR9883520
tgtgagttttatgattttcatcaagaattagttccctatgccgaggcatggtcttggcag
aaggacattgttaagaagaagaaagtattgattgaaaagggagaagactgttcagacacg
ctgatcattttgcaacaccagcctgtatatacactgggtgctggtggttccgagggatac
ttgaattttgacataaaaaatgcccccttcgatgtgtatcgcacagagcggggaggtgaa
gttacatatcacggacctggtcagctagtactgtatcctataatcaatctccgatatcat
acgatggatcttcattggtatctcagggcacttgaagaagtggccattcgtgttctttac
tcatcattttccatccacgcttcacgcatagaaggcttaactggtgtttgggttgggaac
caaaagttggcagccattggtattaaggtctcacggtggatagcttatcatggcttagca
ttgaatgttaccactgacttgactggctttcatcaaattgtcccttgcggcattcaagat
cgtgaagttggaagtctgaagggc
>Chamaepentas_hindsioides_ERR9883496
tgtgagttctatgatctgcatcaagaactagttccctatgccgaggcatggtcttggcag
aaggacattgttaagaagaagaaagttttgattgaaaagggagaagactgttcagacacg
cttatcattttgcagcaccagcctgtatatacattaggtgctggtagttctgagggatac
ttgaactttgacatgaaaaatacccccttcaatgtgtatcgaactgaacgcggaggtgaa
gttacatttcacggacctggtcagctagtaatgtatcctataatcaatctccaatatcat
agggcggatcttcattggtatctcagggcacttgaagaagtggccattcgtgtcctttac
tcaacatttgccatcaaagcttcacgcatagggggcttaaccggtgtttgggttggggac
caaaaattggcagccatcggtattaaggtctcacggtgggtagcttatcatggcttggca
ttgaatgtaaccactgacttgactagctttcgtcaaattgtcccttgcggcattcaagat
cgacaagttggaagtataaaa???
>Clarkella_nana_ERR9883563
tgtgagttttatgatttgcatcaagaattagttccctatgccgtggcatggtcttggcag
aaggacattgttaagaagaagaaagtattgattgaaaaaggagaagactgctcagacacg
ctgatcattttgcaacaccagcctgtatatacactgggtgctggtggttctgtgggatac
ttgaattttgacataaaaaatgcccccttcgatgtgtatcgcacagaacggggaggtgaa
gttacatatcacggacctggtcagctagtaatgtatcctataatcaatctccgatatcat
acgatggatcttcattggtatctcagggcacttgaagaagtggccattcgtgttctgtac
tcaatgtttgccatcaaagcttcacgcatagaaggcttaactggtgtttgggttgggaac
caaaagttggcagccattggtattaaggtctcgcggtggatagcttatcatggcttagca
ttgaatgttaccactgacttggccggctttcatcaaattgtcccttgcggcattcaagat
cgtcaagttggaagtataaagggc
>Coccocypselum_condalia_ERR9883533
tgtgagttttacgatatgcatcaagagctagttccgtatgccaaggcatggtcatggcag
aaggaaattgttaagaagaagaaagttctgattgaaaagggggaagactgttctgacacg
ctgatcattttgcagcaccatccagtatatacattgggtgctggtagt????????????
????????????????????????????????????????????????????????????
????????????????????????ctagtaatgtatcctataatcaatctccgatatcat
accatggatcttcattggtatctcagggcacttgaagaagtggccattcgcatcctttac
tcaatgtttgccatcaaagcttcacgtatagagggcttaaccggtgtttgggttggggac
caaaaattggcagcgattgggattaaggtctcgcggtggatagcatatcatggcctagca
ttgaatgtttccactgacctgactggctttaatcaaatcgtcccttgtggtattcaagat
cgtcgagttggaagtataaagggc
>Cruckshanksia_pumila_ERR9883536
tgtgagttctatgatatgcatcaaaagctagttccctatgccgaggcatggtcttggcag
aaggacattgttaagaagaagaaagtactgattgaaaagggggaagactgttcagacacg
ctgatcattttgcagcaccagccagtatataccttgggtgctggtagttctgtggcatac
atgaattttgacatgaaaaattcccccttcgatgtgtatcgaacagaacgcgggggtgaa
gttacatatcatggacctggtcagctagtaatgtatcctataatcaatctccgaaatcat
accatggatcttcattggtatctcagggcacttgaagaagtggtcattcgcgttcttcac
tcgatgtttgccatcaaagcttcacgtatagagggtttaaccggtgtatgggttggggac
cagaaattggcagctattggtattaaggtctcgcagtggatagcttatcatggcttagca
ttgaatgtttccactgatctgactggatttcatcaaatcgtcccttgtggtattgaagat
cgtcgagttggaagtataaagggc
>Cyanoneuron_cyaneum_ERR9883481
tgtgagttttatgatttgcatcaagaattagttccctatgcggaggcatggtcttggcag
aaggacattgttaagaagaagaaagtattgattgaaatgggagaagactgtccagacacg
ctgatcattttgcaacaccagcccgtatatacattgggtgctcgtagttctgagggatac
ttgaattttgacatgaaaaatgcccccttcgatgtgtatcgaacagaacgtggaggtgaa
gttacatatcacggacctggtcagctagtaatgtatcctataatgaatctccgatatcat
acgacggatcttcattggtatctcagggcacttgaagaagtggccattcgtgttctttac
tcaacatttgacgtcaaagcttcacgcatagggggcttaactggtgtttgggttggggac
caaaaattggcagccattggtattaaggtttcacagtggatagcttatcatggcttagct
ttgaatgttaccactgacctgactggttttcatcaaattgtcccttgcggcattcaagat
cgtcaagttggaagtataaagggc
>Danais_nigra_ERR9883478
tgtgagttttatgatatgcatcaagaactagttccctatgccgaggcatggtcttggcag
aaggacattgttaagaagaagaaagtactgattgaaaagggagaagactgttcagattca
ctgatcattttgcaacaccagcctgtatatacattgggtgccggtagctctgaggggtac
ttgaattttgacatgaaaaatgcccccttcaatgtttatcgaaccgaacgtggaggtgaa
gttacatatcacggacctggtcagctagtaatgtatcctataatcaatctccgatatcat
acgacggatcttcattggtatctcagggcacttgaagaagtggccattcgtgttctttac
tcaacatttgccatcaaagcttcacgcatagggggcttaactggtgtctgggttggggac
cgaaaattggcagccattggtattaaggtctcacggtggatagcttatcatggcttagca
ttgaatgttaccagtgacttgactggctttgatcaaattgtcccttgcggcattcaagat
cgccaagttggaagtataaagggc
>Dunnia_sinensis_ERR9883505
??????????????????catcaagaattagttccctatgccgaggcgtggtcttggcag
aaggacattgttaagaagaagaaagtattgattgaaaagggagcagattgtttcgacacg
ctgatcattttgcaacaccagcctgtatatacattgggtgctggtagttttgagggatac
ttgaattttgacatgaaaaatgcccccttggatgtgtatcgaacagaacgcggaggtgaa
gttacatatcatgggcctggtcagctagtaatgtatcctataatcaatctccgatatcat
acgatggatcttcattggtatcttagggcacttgaacaagtcgccattcgtgttctttac
tcaacatttgccatcaaagcatcacgcatagggggcttaactggtgtttgggttggggac
cgaaaattggcagccattggtattaaggtctcaaagtggatagcttatcatggtttagca
ttgaacgttaccactgacctgactggctttcatcaaattgttccttgcggcattcaagat
cgtcaagttggaagtataaagggc
>Mouretia_larsenii_ERR9883550
tgtgagttttatgatttgcatcaagaattagtttcctatgccgaggcatggtcttggcag
aaggacattgttaagaagaagaaagaattgattgaaaagggagaagactgttcagacacg
ctgatcattttgcaacaccagcctgtatatacactgggtgctggtggttccgagggatac
ttgaattttgacataaaaaatgcccccttcaatgtgtatcgcacagaacggggaggtgaa
gttacatatcacggacctggtcagctagtaatgtatcctataatcaatctccaatatcat
acgacggatcttcattggtatctcagggcacttgaagaagtggccattcgtgttctgtac
tcaacatttggcatcaaagcttcacgcatagaaggcttaactggtgtttgggttgggaac
caaaagttggcagccattggtattaaggtctcacggtggatagcttatcatggcttagca
ttgaatgttaccactgacttgactggctttcatcaaattgtcccttgcggcattcaagat
cgtcaagttggaagtataaagggc
>Mycetia_bracteata_ERR9883494
tgtgagttttatgatttgcatcaagaattagttccctatgccgaggcatggtcttggcag
aaggacattgttaagaagaagaaagtattgattgaaaagggagaagactgttcagacacg
ctgataattttgcaacaccagcctgtatatacactgggtgctggtggttccgagggatac
ttgaattttgacagaaaaaatgccccattcgatgtgtatcgcacagaacggggaggtgaa
gttacatatcacggacctggtcagctagtaatgtatcctataatcaatctccgatatcat
acgacggatcttcattggtatctcagggcacttgaagaagtggccattcgtgttctgtac
tcaacatttgccatcaaagcttcacgcatagaaggcttaactggtgtttgggttgg---t
caaaaggtggcagccattggtattaaggtctcacggtggatagcttatcatggcttagca
ttgaatgttaccactgacttgaccggctttcatcaaattgtcccttgcggcattcaagat
cgtcaagttggaagtataaagggc
>Mycetia_hainanensis_H401
tgtgagttttatgatttgcatcaagaattagtttcctatgccgaggcatggtcttggcag
aaggacattgttaagaagaagaaagtattgattgaaaagggagaagactgttcagacacg
ctcatcattttgcaacaccagcctgtatatacactgggtgctggtggttccgagggatac
ttgaattttgacataaaaaatgcccccttcgatgtgtatcgcacagaacggggaggtgaa
gttacgtatcacggacctggtcagctagtaatgtatcctataatcaatctccaatatcat
acgacggatcttcattggtatctcagggcacttgaagaagtggccattcgtgttctgtac
tcaacatttggcatcaaagcttcacgcatagaaggcttaactggtgtttgggttgggaac
caaaagttggcagccattggtattaaagtctcacggtggatagcttatcatggcttagcg
ttgaatgttaccactgacttgactggctttcatcaaattgtcccttgcggcattcaagat
cgtcaagttggaagtataaagggc
>Neohymenopogon_parasiticus_ERR9883558
tgtgagttttatgatttgcatcaagaattagttccctatgccgaggcatggtcttggcag
aaggacattgttaagaagaagaaagtattgattgaaaaaggagaagactgttcagacacg
ctgatcattttgcaacaccagcctgtatatacactgggtgctggtggttccgagggatac
ttgaattttgacataaaaaatgcccccttcgatgtgcatcgcacagaacggggaggtgaa
gttacatatcacggacctggtcagctagtaatgtatcctataatcaatctccgatatcat
acgacggatcttcattggtatctcagggcactcgaagaagtggccattcgtgttctgtac
tcaacatttgccatcaaagcttcacgcatagaaggcttaactggtgtttgggttgggaac
caaaagttggcagccattggtattaaggtctcacggtggatagcttatcatggcttagca
ttgaatgttaccactgacttgaccggctttcatcaaattgtcccttgcggcattcaagat
cgtcaagttggaagtataaagggc
>Oldenlandia_herbacea_ERR9883552
tgcgagttctatgacatgcatcgagaacttgttccctatgctgaagcttggtcttggcag
aaggagattgttaagacgaagaaagtattgaatgaaaagggagaagattgttcagataca
ttgatcattttgcaacaccagcctgtatatacattgggcactgggagttctgagggatac
ttaaattttgacatagataatgccccttttgatgtgtatcgaacagaacgtggaggggaa
gttacatttcatggacctggtcagctagtaatgtatcctataatcaatctccgaaatcat
aggatggatcttcattggtatctcagggcacttgaggaagtagccattcgtgttcttagc
tcaacctttgccatcaaagcttcacgcatagagggcttaactggtgtttgggttggggac
cagaaattggcagccatcggtatcaaggtctcacaatggatagcttatcatggcttagca
ttgaatgtcactaccgacttgaccgcctttcatcaaattgtcccttgcggcattcacgat
cgtcaagttggaagcatcaagggc
>Paederia_ciliata_ERR9883513
tgtgagttttatgatttgcatcaagaattagttccctattcagaagcatggtcttggcag
aaggacattgttaagaagaagaaagtgctgattgaaaaaggagaagactgtgctgacacg
ttgatcattttgcaacaccagcctgtatatacattaggtgctggtagttctgaaggatac
ttgaactttgacatgaaaattgcccccttcaatgtgtatagaacagaacgcggaggtgaa
gttacatatcatggacctggtcagctagtaatgtatcctataatcaatctccgatatcat
acgacggatcttcattggtatctcagggcacttgaagaagtggccattcgtgttctttac
tcaacatttgccatcaaagcttcacgcataggaggcttaactggtgtttgggttggggaa
cagaaattggcagccatcgggattaaggtctcgcggtggatagcttatcatggcttagca
ttgaatgttaccactgacttgactggctttcaacaaattgtcccttgcggcattcaagat
ggacaagttggcagtattaagggc
>Plocama_tinctoria_ERR9883529
tgtgagttttatgatttgcatcatgaattagttccctatgcggaggcatggtcttggcag
aaggacattgttaagaagaagaaaatattgattgaaaagggagaagactgttcagacacg
cttatcattttgcaacatcatcctgtatatacattgggaactggtagttccgaggcattc
ttgaattttgaccaggaaaatgcccctttcgatgtgtatagaacagagcgtggaggtgaa
gttacgtatcacggacctggtcagctagtaatgtatcctataatcaatctccgatatcat
acgacggatcttcattggtatctcagggcacttgaagaagtggccattcgtgttctttgc
tcaacattttccatcaaatcatcacgcataaaaggattaactggtgtttgggttggggac
caaaaattggcagccattggtattaaagtctcacaatggatagcttatcatggcttagca
ttgaatgttacaaccgacttgaccggctttcgtcaaattgtcccttgtggaattcaagat
cgtcaagttggaagtataaaggga
