# Supplementary material for: Morphological and molecular evidence support the inclusion of Mycetia hainanensis in Mouretia (Rubiaceae)
Source: PhytoKeys. 2026 Feb 5;270:273–88. doi: 10.3897/phytokeys.270.180324 (PMC12902767; doi:10.3897/phytokeys.270.180324)
Supplement: Supplementary material 4 — Dataset of 315 nuclear genes used in this study [file phytokeys-270-273_article-180324__-s004.zip › Dataset 2/5477_filtered_aligned_trimmed.fasta]

>Rubia_peregrina_ERR5033650
????????????????????????????????????????????????????????????
????????????????????????????????????????????????????????????
????????????????????????????????????????????????????????????
?????????????????????cagtgtgcagaatccgcattaaaatctgtgattggggac
ctgtctcacacttatttcgtgggaaatgctccaatgggacatctagtcacacagccaact
gagaacaacccgaaccttttgcagcgctttttcttcaagtcgcaagtgatagcagtcaac
aaattcatcatcggtaagtgtgatgatttcgtgtgggtgaccaaggatgaactgttggag
tttttcccagatcacgctgagtatctaagcaagatgatcataagt
>Theligonum_cynocrambe_ERR5033810
????????????????????????????????????????????????????????????
????????????????????????????????????????????????????????????
????????????????????????????????????????????????????????????
?????????????????????cagtgtgcagaatctgcattagaatctgtgattggggac
ctaactaacacttattttgtggggaatgctcctatgggccatatagttacacagcctccc
gagaacaa---------tttgcagcgctttttcttcaagtctcaagtgatagcaagcaac
aaattcaacattggaaagtgcaatgattttgtttgggtgaccaaggatgaactgttggag
tactttccggaccacgccgagtatttaaagaagatgatcatcagc
>Anthospermum_thymoides_ERR9883532
????????????????????????????????????????????????????????????
????????????????????????????????????????????????????????????
????????????????????????????????????????????????????????????
?????????????????????cagtgtgcagaatctgcattgaaatctgtgattggagac
ctttctcacacttatttcgtgggaaatgctcctatgggccatatagttacacaacctact
gagagcaatccagacctttcaaagcgttttttcttcaagtctcaagtgattgcagccacc
aaattcaacattgggaggtgtgatgattttatgtgggtgaccaaggatgaagttttggaa
tattttccagagcatgctgaatatctaaaaaaaatgatcatcagt
>Argostemma_elatostemma_ERR9883520
aggggaaagggtgaataccaaattgattatgaaccagctcctagaattactgaggcggat
aaaaataatgacagatcactgcagagagcacttgatagtagactgtatcttctccttcat
ggtactgtgtatggctctcctggtgggaagccttgctggcattttccagaaaaagttcac
gagtctgaagatactttacgtttgtgtgcagaaactgcattaaaatctgtgattggagac
ctgtctcacacttattttgtgggaaatgctccaatgggccatatagtttcacagcctacc
gagaacaatccaga---ccttcagcgttttttcttcaagtctcaagtgattgcaaccaac
aaattcaacattgggaggtgtgatgattttgtgtgggtgacgaaagatgaactgttggag
tattgtccagagcatgctgaatatctaaacaagatgatcatcagt
>Chamaepentas_hindsioides_ERR9883496
aggggaaagggtgaataccaaatggattatgaaccagctcctaggattaccgaggctgac
aaaaataatgacagatcactacagagagcactcgataggaggctttatcttctcgttcat
ggtactgcatatggctcttctagtgggaagccgtgctggcattttccagaaaaagtttac
gagtctgaagatacgttgcgc---tgtgcagaagctgcgctaaaatctgtgatgggagac
ctatctcacacttatttcgtgggaaacgcgcctatgggccatattgttgcacagcctacc
gagagcactccagaccttttgaagcggtttttcttcaagtctcaagtgattgcaaccaac
aaattcagcattgggaggtgtgatgattttgcgtgggtgaccaaggatgagttactggag
tttttcccagagcatgctgaatatctaaacaagatgatcatcagt
>Coccocypselum_condalia_ERR9883533
aggggaaagggtgattaccaaatggattatgaaccggctcctaggataactgaggctgat
aaaagtaatgac????????????????????????????????????????????????
?????????????????????agaaggaagcctacctggcatttccctgaaaaagtttat
gagtctgaagaaactttgcgtgtgtgtgcagaagctgctttaaaatctgtgattggagac
ctatctcacacttattttgttggaaatgctcctatgggtcatatagctacacagccgaat
gggagtaat---ggatttttccagcgctttttcttcaagtctcaagtgattgctgccaac
aaattcaacatcaggagttgtgatgattttgcatgggtgactaaggatgaactattggag
tattttcctgagcacattgaatatctaaacaagatgatcatcagt
>Cruckshanksia_pumila_ERR9883536
????????????????????????????????????????????????????????????
????????????agatcgttgcagagagcaattgataggaggctatatcttctccttcat
ggtactgcatatggctctccaagtgggaagcctagctggcattttcctgaaaaagtttac
gagtctg?????????????????????????????????????????????????????
????????????????????????????????????????????????????????????
??????????????????????aacgcttcttctttaagtctcaagtgattgccaccaac
aaattcaacatcaggaggtgtgatgattttgtgtgggtgactaaggatgaattattggat
tattttccagagcatgctgaatatctaaacaagatgatcatt???
>Cyanoneuron_cyaneum_ERR9883481
????????????????????????????????????????????????????????????
????????????agatcactacagagagcacttgatgggagactatatcttcttcttcat
ggtactgcatatggctctcctggtggaaagccttgctggcattttccagaaaaagtttac
gagtctgaagatactttgcgcttgtgcgcagaagctgcactaaaatctgtgattggagac
ctaactcacacttattttgtgggaaatgctcctatgggccatatagttacacaacctacc
gagagcaa---ggatgttttgcagcgctttttcttcaagtctcaagtgattgcaaaaaac
aaattcaacattgggaggtgtgatgattttgagtgggtgaccaaggatgaactgttggag
tattttccagagcatgctgaatatctaaacaagatgatcatcagt
>Danais_nigra_ERR9883478
aggggaaaaggtgaatatcagattgactatgtgccagctcctcgagtcactgaagctgac
aaaaacaatgatagatcactacagagagcacttgataggaggctatatctcctccttcat
ggtactgcatatggctctcctggtgggaagctttgctggcattttccagaaaaagtttat
gagtctgaagatactttgcgcttgtgtgcagaagttgcattaaaatctgtgattggagac
ctatctcacacttatttcgtgggaaatgctcctatgggccatatagtcacacagcctacc
gagagcagtccggatgttttgcagcgcttttttttcaagtctcaagtgattgcaaccaac
aaattcagcattgggaagtgtgatgattttgtgtgggtgaccaaggatgaattattggag
tattttccagagcatgctgaatatctaagcaagatgatcatcagt
>Dunnia_sinensis_ERR9883505
aggggaaagggtgaataccaaattgattatgaaccagctccaaggattactgagactgat
aaaaataatgacagatcactacagagagcacttgataggagactatatcttcttcttcat
ggtactgcatatggctctccttgtgggaatccttgctggcattttccagaaaaagtttat
gagtctgaagatactttgcgcttgtgtgcagaaactgcactaaaatctgtgattggagac
ctatctcacacttatttcgtgggaaatgctcctatgggccatatagttacacaagctacc
aagagcaatccggaccttttgaagcgctttttctttaagtctcaagtgattgcaaccaac
aaattcaacattgggaggtgtgatgattttgtgtgggtgaccaaggatgaactgttggag
tattttccagagcatgcagaatatctaaacaagatgatcatcagc
>Mouretia_larsenii_ERR9883550
aggggaaagggtgaataccaaattgattatgaaccagctcctagaattaccgaggcagat
aaaaataatgacagatcactacagagagcacttgatagtagactgtatcttctccttcat
ggtaccatgtatggctctcctggtgggaagccttgctggcattttccagaaaaagttcac
aagtctgaagatactttacgcttgtgtgcagaagctgcattaaaatctgtgattggagac
ctatctcacacttactttgtgggaaatgctcctatgggccatatagtttcacagcctact
gaaaacaagatgtt---tttgcagcgctttttcttcaagtctcaagtgattgcaacaaac
aaattcaacattgggaggtgtgatgattttgtgtgggtgacgaaagatgaactgttggag
tattttccagagcatgctgaatatctaaacaagatgatcatcagt
>Mycetia_bracteata_ERR9883494
aggggaaagggtgaataccaaattgattatgaaccagctcctagaattactgaggcagat
aaaaataatgacagatcactacagagagcacttgatagtagactgtatcttctccttcat
ggtactgtgtatggctctcctggtgggaagccttgctggcattttccagaaaaaattcat
gagtctgaagatactttacgcttgtgtgcagaagcggcattaaaatctgtgattggagac
ctatctcacacttattttgtgggaaatgctccaatgggccatatagtttcacagcctacc
gagaacaatgatgt---tttgcagcgctttttcttcaagtctcaagtgattgcaaccaac
aaattcaacattgggaggtgtgatgattttgtgtgggtgaggaaagatgaactgttggag
tattttccagagcatgctgaatatctaaacaagatgatcatcagt
>Mycetia_hainanensis_H401
????????????????????????????????????????????????????????????
??????????????????ctacagagagcacttgatagtagactatatcttctccttcat
ggtaccgtgtatggctctcctggtgggaagccttgctggcactttccagaaaaagttcac
aagtctgaagatactttacgcttgtgtgcagaagctgcattaaaatctgtgattggagac
ctatctcacacttactttgtgggaaatgctcctatgggccatatagtttcacagcctacc
gaaaacaatccagaccttacaccccgctttttcttcaagtctcaagtgattgcaacaaac
aaattcaacattgggaggtgtgatgattttgtgtgggtgacgaaagatgaactgttggag
tattttccagagcatgctgaatatctaaacaagatgatcatc???
>Neohymenopogon_parasiticus_ERR9883558
aggggaaagggtgaataccaaattgattatgaaccagctcctagaattactgaggcagat
aaaaataatgactcatcactacagagagcacttgatagtagactgtatcttctccttcat
ggtaccgtgtatggctctcctggtgggaagccttgctggcattttccagaaaaagttcac
gagtctgaagatactttatgcttgtgtgcagaagctgcattaaaatctgtgattggagac
ctatctcccacttattttgtgggaaatgctcctatgggccatatagtttcacagcctacc
gagaacaatatgtt---tttgcagcgctttttcttcaagtctcaagtgattgcaaccaac
aaattgaacattgggaggtgtgatgattttgtgtgggtgacgaaagatgaactgttggag
tattttccagagcatgctgaatatctaaacaagatgatcatcagt
>Oldenlandia_herbacea_ERR9883552
????????????????????????????????????????????????????????????
???????????????tcactacttagagcacttgataggaggctttatcttcttcttcat
ggtacggcatatggc------agtgggaagccatgctggcattttccagaaaaagtttat
gagtctgaagatacattgcgcctgtgtgccgaagctgcattaaaatctgtgattggagac
ctatctcacacctactttgttggaaatgctcctatgggccacataatcgcgcaacctact
gaaagcaattcggaccctttgaagcgctttttcttcaagtctcaagtgattgccaccaac
aagttcaacattgggaagtgtgatgatttcgcatgggtgaccaaggatgaactgttggag
attttcccggagcatgcggcatacctaaacaagatgattatcagt
>Paederia_ciliata_ERR9883513
aggggaaagggtgaataccaaattgattataagccagctcctagaattactgaggctgat
aaaaataatgacagatctctacagagagcacttgataggagactatatcttctagttcat
ggtattgcatgcggctctcctggtgggaaaccttgctggcattttcctgaaaaagtgtac
gagtctgaagataatttgcgcttgtgtgcggaatctgcattaaaatctgtgatcggggac
ctatctcacacttatttcgtgggaaatgctcctatgggctagttagttacaccgcctact
gagaacaatccagacctattgaagcgctttttcttcaagtctcaagtgattgcacttaac
aaattcaacgctggaaggtgtgatgattttgtgtgggtgaccaaggatgaactcttggag
ta---tccagagcatgctgaatatctaaacaagatgatcatcaac
>Plocama_tinctoria_ERR9883529
????????????????????????????????????????????????????????????
?aaaattgtagccg--------------tactcttcgagaggcttcccgttgtcgttccg
aaaatcgatcctgtcgtctacgctttccaggagttctcgtatgaaccagcaagaattact
gaggctgaaaagaatgacagacagtgtgcagaatctgcattaaaatctgtgattggggat
ctatctcacacatattttgtgggaaacgctccaatgggccatttggttacacagcct???
???????????????????????????tttttcttcaagtctcaagtgatagcaaccaat
aaattcaacattggtaggtgcgacgattatatgtgggtgaccaaggatgaactaatggag
tatttccctgaccatgccgagtatctaaacaagatgatcatcagt
