# Supplementary material for: Morphological and molecular evidence support the inclusion of Mycetia hainanensis in Mouretia (Rubiaceae)
Source: PhytoKeys. 2026 Feb 5;270:273–88. doi: 10.3897/phytokeys.270.180324 (PMC12902767; doi:10.3897/phytokeys.270.180324)
Supplement: Supplementary material 4 — Dataset of 315 nuclear genes used in this study [file phytokeys-270-273_article-180324__-s004.zip › Dataset 2/5489_filtered_aligned_trimmed.fasta]

>Rubia_peregrina_ERR5033650
aaggaagccaataaacctcctgatagttggttcgagttgaaagtgaacacacatgtttac
atcactgggttgcctgatgatgtttgggaggaagagatgttcgaggttttctcaaaatgt
gggatcattaaaggaccctgaaaagaagaaacctcgcataaagatttattttgaccgaga
gactggacagaaaaagggggatgctcttgttacgtatctaaaggaagcttcagtggatct
agcgatccaaatcttggatggggcaccttttcggccaggtggcaaagttcccatgtcagt
ctccaaagcaaagtttgagcagaaaggggtctgtgaaaataacccgcatggtgttgtgct
agtcaaatacaaggacagaaaggatgcattgaagtgcattgagtcaatgaacggacgttg
g
>Anthospermum_thymoides_ERR9883532
??????????????????cctgatagttggtttgagttgaaagtaaatacgcatgtttat
atcactggcttgcctgacgatgttactgaggaagaggtagttgaagttttctcaaagtgt
ggaatcattaagggaccctgaaaagaagaaacctcgtgtaaagatttatgttgacaaaga
gactggaagaaaaaagggggatgcacttgtcacatatctaaaggaagcttctgtagattt
ggcactccaaattttggatggggcacctttgcggcctggtgggaaggttcctatgtcagt
cactaaagcaaagtttgagcagaaaggt????????????????????????????????
????????????????????????????????????????????????????????????
?
>Argostemma_elatostemma_ERR9883520
caggaagctaataagcctcctgatagctggtttgagttgaaagttaatacacacatttat
gttactgggttgccagacgatgttaatgaagaagaggtagtggaagttttctcaaaatgt
ggaatcattaagggaccctgaaaagaagaaacctcgtgtaaaggtttatgttgacaaaga
gactggacgacaaaagggggatgcacttgtcacatatctaaaggaggcttccgtagattt
ggcaatccaaattttggatggggtgcctttgcggcctggtggcaaggttcccatgtcagt
ttccaaagctaagtttgagcagaaaggtgactgcgaaaatcacccgcatggtgttgtgct
agtcaaatacaaggacagaaaggatgctttaaagtgcattgagatgatgaatggacggtg
g
>Chamaepentas_hindsioides_ERR9883496
caggaagctaataagcctcctgatagttggtttgagttgaaagtaaatacgcatgtttat
gttactgggttgcctgatgatgttactgaagaagaggtagtggaagttttctcaaaatgt
ggaatcattaagggaccctgaaaagaagaagccacgcataaagatttatgttgacaaaga
gactggacgaaaaaagggggatgcacttgtcacatatctaaaggaagcttccatagattt
ggcactccaaattttggatggggtgcctttacggcctggtggcaaggttcctatgtcagt
taccaaagctaagtttgagcagaaaggggtctgcgaaaatcaccctcaaggtgttgtgct
agtcaaatataaggacagaaaggatgttttaaagtgcattgagatgatgaatggacggtg
g
>Clarkella_nana_ERR9883563
caggaagccaataagcctcctgatagctggtttgagttgaaagtaaatacccacatttat
gttactgggttgccagacgatgttactgaagaa???????????????????????????
????????????ggaccctgaaaagaagaaacctcgtgtaaaggtttatgttgacaaaga
gactggacgacaaaagggggatgcacttgtcacatatctaaag?????????????????
????????????????????????????????????????????????????????????
????????????????????????????????????????????????????????????
????????????????????????????????????????????????????????????
?
>Coccocypselum_condalia_ERR9883533
caggaagccaataagcctccagatagttggttcgagttgaaagtaaatacacatgtttat
atcaccgggttgcctgacgatgttactgaagaag??????????????????????????
??????????????????????????agaagcctcgtgttaagatttatgttgacaaaga
gaccggtcgacaaaagggagatgcacttgtcacatatttaaaggaggcttctgtagattt
ggcaattcaaattttggatggggcacctttacgtccaggtggcaaggttcctatgtcagt
tactaaagctaagtttgagcagaaaggggtctgcgaaaatcacccacaaggtgttattct
agtcaaatataaggacagaaaggatgctgcaaagtgcattgagttgatgaatggacggtg
g
>Cruckshanksia_pumila_ERR9883536
????????????????????????????????????????????????????????????
????????????????????????????????????????????????????????????
?????????????gatcctgaaaagaagaagccccgtgttaagatttatgttgacaaaga
gactggtcggaaaaagggggatgcacttgtcacatatttaaaggaggcttccgtggattt
agcactccaaattttagatggggctccttttcgtctaggtggcaaggttcctatgtcagt
tacaaaagctaagtttgagcagaaaggtgtctgtgaaaatcacccacaaggagttattct
tgtcagatataaggacagaaaggatgctgcgaagtgcattgagttgatgaatggacgatg
g
>Cyanoneuron_cyaneum_ERR9883481
???gaagccaataagcctcctgatagttggtttgagttgaaagtaaatacacatgtttat
gtcactgggttgcctgacgatgttactgaagaagaggtactggaagttttctcaaaatgt
ggaatcattaagg-------------agaaacctcgtgtaaagatttatgttgacaaaga
gactggacgacaaaagggggatgcacttgtcacatatctaaaggaggcttccgtagattt
ggcgatccaaattttggatggggtgcctttccggcctggtggcaaggttcctatgtcagt
taccaaagct??????????????????????????????????????????????????
????????????????????????????????????????????????????????????
?
>Danais_nigra_ERR9883478
caggaagccaataagcctcctgatagttggtttgagttgaaagtaaatacacacgtttat
gtcactgggttgcctgatgatgttactgaagaagaggtagttgaagttttctcaaaatgt
ggaatcattaagg-------------agaagccccgtgtaaagatttatgttgacaaaga
gactggacgacataagggggatgcacttatcacgtatctaaaggaagcttccgtagattt
ggcgatccaaattttggatggggtgcctttacggcctggtggcaaggttcctatgtcagt
tacgaaagccaagtttgagcagaaaggt????????????????????????????????
????????????????????????????????????????????????????????????
?
>Dunnia_sinensis_ERR9883505
caggaagccaataagcctcctgatagttggtttgagttgaaagtaaatacacatgtttat
gtcactgggttgcctgacgatgttactgaagaagaggtagtggaagttttctcaaaatgt
ggaatcattaagggaccctgaaaagaagaaacctcgtgtaaaggtttatgttgacaaaga
gactggacgacgaaagggggatgcacttgtcacatatctaaaggaggcttcggtagattt
ggcgatccaaattttggatggggtgcctttacggcctggtggcaaggttcctatgtcagt
taccaaagctaagtttgagcagaaaggg????????????????????????????????
????????????????????????????????????????????????????????????
?
>Mouretia_larsenii_ERR9883550
aaggaagccaataagcctcctgatagctggtttgagttgaaagtaaatacacacatttat
gttactgggttgccagatgatgttactgaagaagaggtagtggaagttttctcaaaatgt
ggaatcattaagg----------agaagaaacctcgtgtaaaggtttatgttgacaaaga
gactggacgacaaaaaggggatgcacttgtcacatatctaaaggaggcttccgtggattt
ggcagtccaaattttggatggggtgcctttgcggcctggtgggaaggttcccatggcagt
ttccaaagctaagtttgagcagaaaggtgtctgcgaaaatcacccgcatggtgttgttct
agtcaagtacaaggacagaaaggatgctttaaagtgtattgagatgatgaatggacggtg
g
>Mycetia_bracteata_ERR9883494
caggaagccaataagcctcctgatagctggtttgagttgaaagtaaatacacacatttat
attactgggttgccagacgatgttactgaagaagaggtagtggaagttttctcaaaatgt
ggaatcattaagg-------------agaaacctcgtgtaaaggtttatgttgacaaaga
gactggacgacaaaagggggatgcacttgtcacatatctaaaggaggcttccgtagattt
ggcaatccaaattttggatggggcgcctttgcggcctggtggcaaggttcccatgtcagt
ttccaaagctaagtttgagcagaaaggtgtctgcgaaaatcacccgcacggtgttgtgct
agtcaaattcaaggacagaaaggatgctttaaaatgtattgagatgatgaatggacggtg
g
>Neohymenopogon_parasiticus_ERR9883558
caggaagccaataagcctcctgatagctggtttgagttgaaagtaaatacacacatttat
gttactgggttgccggacgatgttactgaagaagaggtagtggaagttttctcaaaatgt
gga-------------------------aaacctcgtgtaaaggtttatgttgacaaaga
gactggacgacaaaagggggatgcacttgtcacatatctaaaggaggcttccgtagattt
ggcaatccaaattttggatggggtgcctttgcggcctggtggcaaggttcccatgtcagt
ttccaaagctaagtttgagcagaaaggtgtctgcgaaaatcacccgcacggtgttgtgct
agtcaaatacaaggacagaaaggatgctttaaagtgtattgagatgatgaatggacggtg
g
>Oldenlandia_herbacea_ERR9883552
caggaagccaataagcctcctgatagttggtttgagttgaaagtaaatacgcatgtttac
atcacagggttgcctgacgatgttacagaagaagaggtggtggaagctttctcgaaatgt
ggaatcattaagggaccctgaaaagaagaagcctcgtgtgaagatttattttgacaaaga
gactggtcggaaaaagggggatgcacttgttacttatctaaaggaagcttctgtagattt
ggcaatcaaaattctggatggggcacctctacggcctggtgacaaagttactatgtcagt
taccaaagctaagtttgagcagaaaggtgtctgtgaaaatcatccgcaaggtgttgtgct
tgtcaaatttaaggaccggaaggatgctgtgaagtgcatcgagttgatgaatggacggtg
g
>Paederia_ciliata_ERR9883513
aaggaagccaataaacctcctgacagttggtttgagttgaaagtaaatactcatgtttat
atcactgggttgcctgatgatgttactgaagaagaggtggtggaagttttctcaaaatgt
ggaatcattaaaggatcctgaaaagaagaaacctcgtgtaaaaatttatgttgacaaaga
gactggccgacataagggggatgcacttgtcacatatctaaaggaggcctctgtagattt
ggcgatccaaattttggatggggtgcccttacgacctggtggcaagattcctatgtcagt
taccagagctaagtttgagcagaaaggtgtctgtgaaaatcatccacatggtgctgtgct
agtcagatacaaggacagaaaagatgctttaaagtgcattgagttgatgaatggacggtg
g
>Plocama_tinctoria_ERR9883529
aaggaagccaataaacctcccgagagttggttcgagttgaaagtaaacacacatgtttac
attactgggttgcctgacgatgttattgaataagagatggcggatgttttctcaaaatgt
ggaattattaagggaccctaaaaagaagaaaactcgtatcaagatttatgttaacaaaga
gactagacggaaaaagggggatgcacttgtcacgtacctaaaggaggcttcagttgattt
ggcaatccaaattttggacagggtgcctttgcgtccggatggcaagtttcctatgttaat
ttccaagg-taagtttgagcagaaaggggtctgtgaaaatcacccgcatggtgttttgct
agtcaaatacaaggacaaaaaggatgctttgaagtgcattgagttaatgaatggatggtg
g
