# Supplementary material for: Morphological and molecular evidence support the inclusion of Mycetia hainanensis in Mouretia (Rubiaceae)
Source: PhytoKeys. 2026 Feb 5;270:273–88. doi: 10.3897/phytokeys.270.180324 (PMC12902767; doi:10.3897/phytokeys.270.180324)
Supplement: Supplementary material 4 — Dataset of 315 nuclear genes used in this study [file phytokeys-270-273_article-180324__-s004.zip › Dataset 2/5502_filtered_aligned_trimmed.fasta]

>Rubia_peregrina_ERR5033650
gatgggggacataatcttgtagttcttgcccgtgatcttggacactatatacaactggga
accacggttgatgatgcgattggtgaagcatatgacaaaacggcaaaatggcttgggctt
gatttgaggaggagcgggggccctgccattgaggagttagctctagaaggagatcgtaaa
aacggcgaaatggcttgggcttgatatgaggaggagtgggggccctggaggagttagctc
tatcgtgtgccctatgcatttagaggagaaatgccagcgagcaatcgaatgggctttgag
gattgagccttctgtagaatatatggtagcctcaggaggcgttgcttcaaacaagtacgt
gaggtgccgccttaagcagatggtagaaaagaacggcctgcaactcgtgtgccctcctcc
aagcctctgcactgattaatgtgtaatgattgcatggaccgggatcgagcatttccgcgt
gggaagatttgatcttcctccgcctgcgaatgaaccggagaat
>Theligonum_cynocrambe_ERR5033810
ttaggcggacataatcttgtagttcttgcacgtgatcttggccactacatacaactggga
accacagttgatgatgcaattggtgaggcatatgacaagacagcaaagtggctcgggctt
gatataagcaagagtggtggccccgccattgaggagttagctatagaaggagatcaatga
aacagcacaaagactgcaacttttcatttgcagggcttaaaaatcaagtgagactggcaa
ttcagcgagttgcatgcatttagaggagaagtgcgaacgagcaattgaatgggcgttgag
gattgagccttctctaaagtacatggt---ctctggaggtgttgcttcaaacaagtacgt
cagatcgcgccttaagcaagtggtagaaaagaatgggctgcaacttgtgtgccctcctcc
aggactctgtaccgataatggtaagcttcttgtatcaaaaggtgta??????????????
???????????????????????????????????????????
>Anthospermum_thymoides_ERR9883532
tcagggggacataatctggtaattcttgcaagtgatcttggccactacatacaactggga
accacaattgatgatgctattggtgaggcatatgacaagacggcaaaatggcttggtctt
gatctgaggaggagtgggggccccgcaattgaggagctagctcttgagggagatcgatga
aacagcacaaagactgtaacttttcatttgcagggcttaaaaatcaagtgaggctggcaa
tc??????????????????????????????????????????????????????????
?????????????????????????gtagcctcaggaggtgttgcttcaaacaagtatgt
cagatctcgccttaagcaagtagtagaaaagaatggcctggaactcgtgtgccctcctcc
aggactctgtactgataatggtgtaatgattgcatggactggcattgaacatttccgcat
gggacgatttgatcctcctccacctgccaatgaacctgaagat
>Argostemma_elatostemma_ERR9883520
tcagggggacataatcttgtagttcttgcacgtgatcttggccactacgtacaactcgga
accacgattgatgatgcaattggtgaggcatatgacaagtcggctaaatggcttggtctt
gatatgaggaggagtgggggccctgcaattgaggagttagctctagagggagatcaatga
aacagcacaaagactgcaacttttcatttgcagggcttaaaaatcaagtgaggctggcaa
ttcagcgagttgcatgcatttagaggagaagtgccagcgagcaattgaatgggcattgaa
gattgacccttccgtgaagtatttggtagcttctggaggtgttgcttcaaacaagtatgt
caggtctcgccttaagcaagtagtagaaaagaatggactgcaacttgtgtgccctcctcc
aagactctgttctgataatggtgtgatgattgcatggactggtattgaacatttccgcat
gggaagatttgatcctcctccgcctgccaatgaacctgaagat
>Chamaepentas_hindsioides_ERR9883496
tcagggggacataaccttgtaattcttgcacgtgatcttggccactacatacaattggga
accacgattgatgatgcaattggtgaggcatatgacaagacggcaaaatggctcggtctt
gatatgaggagaagtggggggcctgctattgaggagttagctctggagggagatcaatga
aacaacacaaagactgcaacttttcatttgcagggcttaaaaatcaagtgaggctggcaa
ttcagcgagtagcatgcatttagaggagaagtgccagcgagcaattgaatgggcattgaa
gattgagccctctgtaaagtatttggtagcctctggaggtgttgcttcaaacaagtacgt
caggtctcgtcttaaacaagtagtagaaaagaatggcctgcaacttgtctgccctcctcc
aagcctctgtactgataatggtgtaatgattgcgtggactggcattgaacatttccgcat
gggaagatttgatcctcctccacctgccaatgaacctgaagat
>Clarkella_nana_ERR9883563
ctagggggacataatcttgtagttcttgcacgtgatcttggccactacattcaactcgga
accacaattgatgatgcaataggtgaggcatatgacaagtcggctaaatggcttggtctt
gatatgaggaggagtggggggcctgcaattgaggagttagctctagagggagac??????
????????????????????????????????????????????????????????????
??cagcgagttgcatacatttagaggagaagtgccagcgagcaattgaatgggcattgaa
gattgagccttctgtgaagtatttggtagcttctggaggtgttgcttcaaacaagtatgt
caggtctcgccttaagcaagtagtagaaaagaatggactgcaacttgtgtgccctcctcc
aaaactctgtactgataatggagtgatgattgcatggactggtattgaacatttccgcat
gggaagatttgatcctcctccgcctgccaatgaacctgaagat
>Coccocypselum_condalia_ERR9883533
aggggagggcataacctactagttcttgcacgtgatcttggccactatatacaactggga
accacaattgatgatgcaattggtgaggcatatgacaagactgcaaaatggcttggtctt
gatatgaggaggagtggggggccagcaattgaggagttagctcatgagggagatccatga
aacagcacaaagactgcaacttttcatttgcagggcttaaaaatcaagtgaggctagcaa
tccagcgagttgcttgcatttagaggagaagtgccaacgcgcaattgaatgggcattgaa
gattgagccttctataaagtatctggtagcctctgggggtgttgcttcaaacaaatatgt
caggtatcgccttaagcaagtagtagaaaagaatggcctccaacttgtgtgccctcctcc
cagcctctgtactgataacggtgttatgattgcatggactgccattgaacatttccgcct
gggaagatttgatcctcctccaccggccaatgaacctgaagac
>Cruckshanksia_pumila_ERR9883536
aggggaggacataatctgctaatccttgcacgtgatcttggccactacattcaactggga
accacaattgatgatgcaattggtgaggcatatgacaagacggcaaaatggcttggtctt
gatatgaggaggagtggggggccagtaattgaggagttagctcacgaaggagatctatga
gacagcacaaagactgcaacttttcatttgcaggtcttaaaaatcaagtgaggctagcaa
ttcagcgagttgcatgcatttagaggagaagtgccaacgagcaattgaatgggcattgaa
gattgagccgtctataaagtatttggtagcctctggaggtgttgcttcaaacaagtatgt
caggtctcgccttaagcaggtagttgaaaagaatggcctgcaacttgtgtgccctcctcc
aaacctctgtactgataacggtgtaatgattgcatggactggcattgaacatttccgcat
gggaagatttgatcctcctccgcctgccaatgaacctgaagac
>Cyanoneuron_cyaneum_ERR9883481
ctagggggacataatctcgtagttcttgcacgtgatcttggccactacatacaactggga
accacgattgatgatgcaattggtgaggcatatgacaagacggcaaaatggcttggcctt
gatatgaggaggagtgggggccccgcaattgaggagttagctctagagggagaccaatga
aacagcacaaagactgcaacttttcatttgcagggcttaaaaatcaagtgaggctggcaa
ttcagcgtgttgcatgcatttagaggagaagtgccaacgagcaattgaatgggcattgaa
gattgagccttctgtaaagtatttggtagcctctggaggtgttgcttcaaacaagtatgt
caggtctcgccttaagcaagtagtagaaaagaatggcctgcaacttgtgtgccctcctcc
aagactctgtactgataatggtgtaatgattgcatggactggcattgaacatttccgcat
gggaagatttgatcctcctcctcctgccactgaacctgaagat
>Danais_nigra_ERR9883478
tcaggaggacataatcttgtagttcttgcacgtgatcttggccactacatacaactggga
accacaattgatgatgcaattggtgaggcatatgacaagacggcaaaatggctcggtctt
gatatgaggaggagtggggggccagcaattgaggagttagccctagagggagatcaatga
aacaacataaagattgcaatttctcatatgccggtctaaagactcaagtgaagttggcaa
ttcagcgagttgcatgcatttagaggagaagtgccaacgagcaattgaatgggcgttgaa
gattgagccttctgtaaagtatttggtagcctctggaggtgttgcttcaaacaagtatgt
caggtctagacttaagcaagtagtagaaaagaatggcctgcaacttgtgtgccctcctcc
aagcctctgtactgataatggt---atgattgcatggactggcattgaacatttccgcat
gggaagatttgatcctcctccacctgctaatgaacctgaagat
>Dunnia_sinensis_ERR9883505
tcagggggacataatcttgtcgttcttgcccatgatcttggccactacatacaactggga
accacaattgatgatgcaattggtgaggcatatgacaagacggcaaaatggcttggtctt
gatatgaggaggagtgggggccctgcaattgaggagttagcgctagaaggagatcaatga
aacagcacaaagactgcaacttttcatttgcagggcttaaaaatcaagtgaggctggcaa
ttcagagagttgcatgcatttagaggagaagtgccaacgagcaattgaatgggcattgaa
gattgagccttctgtaaagtatctggtagcctctggaggtgttgcatcaaacaagtatgt
caggtctcgccttaagcaagtagtggagaagaatggcctgcaacttgtgtgccctcctcc
aagactctgtactgataatggtgtaatgattgcatggactggcattgaacatttccgcat
gggaagattcgatcctcctccgcctgccaatgaacctgaagat
>Mouretia_larsenii_ERR9883550
tcagggggacataatcttgtagttcttgcacgtgatcttggccactacatacaactcgga
accacgattgatgatgcaatcggtgaggcatatgacaagtcggctaaatggcttggtctt
gatatgaggaggagtggggggcccgcaattgaggagttagctctagagggagaccaatga
aacagcacaaagactgcaacttttcatttgcagggcttaaaaatcaagtgcggctggcaa
ttcagcgagttgcatacatttagaggagaagtgccagcgagcaattgaatgggcattgaa
gattgagccttctgtgaagtatttggtagcttctggaggtgttgcttcaaacaagtatgt
caggtctcgccttaagaaagtagtagaaaagaatggactgcaacttgtgtgccctcctcc
aagactctgtactgataatggtgtgatgattgcatggactggtattgaacatttccgcat
gggaagatttgatcctcctccgcctgccaatgaacctgaagat
>Mycetia_bracteata_ERR9883494
agggggggacataatcttgtagttcttgcacgtgatcttggccactacatacaacttgga
accaccattgatgatgcaattggtgaggcatatgacaagtcggctaaatggcttggtctt
gatatgaggaggagtgggggccccgcaattgaggagttagctctagagggagaccaatga
aacagcacaaagactgcaacttttcatttgcagggcttaaaaatcaagtgaggctggcaa
ttcagcgagttgcatgcatttagaggagaagtgccagcgagcaattgaatgggcattgaa
gattgagccttctgtgaagtatttggtagcttctggaggtgttgcttcaaacaagtatgt
caggtctcgccttaagcaagtagtagaaaagaatggactgcaacttgtgtgccctcctcc
aagactctgtactgataatggtgtgatgattgcatggactggtattgaacatttccgcat
gggaagatttgatcctcctccgcctgccaatgaacctgaagat
>Mycetia_hainanensis_H401
???gggggacataatcttgtcgttcttgcacgtgatcttggccactacatacaactcgga
accacgattgatgatgcaatcggtgaggcatatgacaagtcggctaaatggcttggtctt
gatatgaggaggagtggtgggcctgcaattgaggagttagctctagagggagaccaatga
aacagcacaaggactgcaacttttcatttgcagggcttaaaaatcaagtgaggctggcaa
ttcagcgagttgcatacatttagaggagaagtgccagcgagcaattgaatgggcattgaa
gattgagccttctgtgaagtatttggtagcttctggaggtgttgcttcaaacaagtatgt
caggtctcgccttaagcaagtagtagaaaagaatgaactgcaacttgtgtgccctcctcc
aagactctgtactgataatggtgtgatgattgcatggactggtattgaacatttccgcat
gggaagatttgatcctcctccgcctgccaatgaacctgaagat
>Neohymenopogon_parasiticus_ERR9883558
tcagggggacataatcttgtagttcttgcacgtgatcttggccactacatacaactcgga
accacgattgatgacgcaatcggtgaggcatatgacaagtcggctaaatggcttggtctt
gatatgaggaggagtgggggccctgcaattgaggagttagctctagagggagaccaatga
aacagcacaaagactgcaacttttcatttgcagggcttaaaaatcaagtgaggctggcaa
ttcagcgagttgcatgcatttagaggagaagtgccagcgagcaattgaatgggcattgaa
gattgagccttctgtgaagtatttggtagcttctggaggtgttgcttcaaacaagtatgt
caggtctcgccttaagcaagtagtagaaaagaatggactgcaacttgtgtgccctcctcc
aagactctgtactgataatggtgtgatgattgcatggactggtattgaacatttccgcat
gggaagatttgatcctcctccgcctgccaatgaacctgaagat
>Oldenlandia_herbacea_ERR9883552
tcagggggacataaccttgtaattcttgcacgtgaccttggtcactacatacaattggga
accacaattgatgatgcaatcggtgaagcatatgacaagacagcaaaatggcttggcctt
gacctgaggagaagtggggggcctgcaattgaggaattagctttagagggagatcgatga
aacagcacaaagactgcaacttttcatttgctgggcttaagaatcaagtgaggctggcaa
ttcagcgagttgcatgcatttagaggaaaagtgccaacgagcaattgaatgggcactgaa
gatggagccttcagtgaagtatttggtagcctctggaggggttgcttcaaacaagtatgt
caggtctcgccttaagcaagtagtagaaaagaacaacctgcaacttctgtgccctcctcc
aagcctctgtactgataatggtgtgatgattgcatggactggcattgagcatttccgtat
gggaagatttgatcctcctccacctgcaaatgaacctgacgat
>Paederia_ciliata_ERR9883513
agggggggacataatcttgtagttcttgcacgtgatcttggccactacattcaattagga
accacaattgatgatgcgatcggtgaggcatatgacaagacagcaaaatggcttggcctt
gatatgaggaggagtgggggccctgcaattgaggagttagctctagagggagatcaatga
aacagcacaaagactgcaacttttcatttgcagggcttaaaaatcaagtgaggctggcaa
ttcagcgagttgcatgcatttagaggagaaatgtgaacgagcaattcaatgggcattgaa
aatagagccttctgtaaagtatttggtagcctctgggggtgttgcttcaaacaagtttgt
caggtctcgccttaagcaagtagtagaaaagaatggcctgcaacttgtgtgccctcctcc
tagactctgtactgataatggtgtaatgattgcatggactggcatcgaacatttccgcgt
gggaagatttgatcctcctccgcctgccaatgaacctgaagat
>Plocama_tinctoria_ERR9883529
tcaggtggacataatcttgtagttcttgcacgtgaccttggccactacattcaactggga
acctcgattgatgatgcaatcggtgaagcatatgacaagacggcaaaatggcttgggctt
gatatgaggaggagcgggggccctgccattgaggagttagctttagagggagatcaatga
aacagcacaaagactgcaacttttcattttcagggcttaaaaatcaagtgagactggcga
ttcagcgtgttgcatgcatttagaggagaagtgccaacgagcaattgaatgggcgttgag
gattgagccttctataaagtatttggtagcctctggaggtgttgcttcaaacaaatacgt
cagatcccgccttaagcaagtgatagaagagaatggcctgcaacttgtgtgccctcctcc
aggactatgtactgataatggtgtaatgattgcatggaccggcattgaacatttccgcgt
gggaagatttgatcctcctccaccttccaatgaacctgaagat
