# Supplementary material for: Morphological and molecular evidence support the inclusion of Mycetia hainanensis in Mouretia (Rubiaceae)
Source: PhytoKeys. 2026 Feb 5;270:273–88. doi: 10.3897/phytokeys.270.180324 (PMC12902767; doi:10.3897/phytokeys.270.180324)
Supplement: Supplementary material 4 — Dataset of 315 nuclear genes used in this study [file phytokeys-270-273_article-180324__-s004.zip › Dataset 2/5513_filtered_aligned_trimmed.fasta]

>Rubia_peregrina_ERR5033650
????????????????????????????????????????????????????????????
????????????????????????????????????????????????????????????
????????????????????????????????????????????????????????????
????????????????????????????????????????????????????????????
????????????????????????????????????????????????????????????
???????????????????????????????????????????tatcagactttgatgaa
agaaagttcaaggatgccattgttcgaccttagaaagctaaatgcatcacttcccgttcc
ttcttcaacagatccttctcttaaagtttttgtgctaggtgcaaaggatgactttatagt
ggatgtggagggactccaggaaacaggc
>Anthospermum_thymoides_ERR9883532
cagggtgaaagtgatgctcctgctggtccagttgcaggaactctccagacacatgctggt
gatgttgctgacttcatccagaaagaactcaagctgccccctgtcttaattgggcattca
tttggagggcttattgttcagtattacaatgccaat----gtgctggtttgctctgttcc
tccatctggtaatagtgggttagtatggcggtatctcttctccaaacccattgctgcatt
taaggtaacccgcagcttggcggcaaaagcatttcagacttctctgcctctttgtagaga
aacatttttctctataagcatggaggataaactggttctacgctaccagaagttgatgac
agaaagttcaaggatgccattgtttgacttaaggaagctaaatgcatcacttcctgttcc
ttcattgacaaacccttccaatcaagtattcgtcctgggtgcaaaggatgacttcatagt
ggatatggagggactccaggaaacaggc
>Argostemma_elatostemma_ERR9883520
cagggggaaagcgatgatcctcctgatccagttgcaggaactctccagacacatgcaggt
gatgttgctgacttcatccagaaagaactcaagcaaccacctgtcttagttggacattca
tttggagggcttattgttcagtattacattgccaatatga????????????????????
????????????????????????????????????????????????????????????
????????????????????????????????????????????????????????????
?????????????????????????????????????????gatatcagaagttgatgaa
ggagagttcaaggatgccattgtttgacctaaggaagctaaatgcatcacttcctgttcc
ttctttgacaaattcttctcatgaagttttcattctgggtgctaaggatgacttcatagt
ggatattgagggactgcaggaaacaggc
>Chamaepentas_hindsioides_ERR9883496
????????????????????????ggtacagttgctggaactctccagacacatgctggt
gatgttgctgacttcattcagaaagaactcaagctggccccgattttagttggacattcg
tttggtgggcttattgttcagtcttacattgccaatagccgtgctggtttgctccgttcc
tccatctggtaatggtgggttagtatggcggtatctgttctccaaacctattgctgcatt
taaggtaactcgcagcttggcggccaaagcatttcaaacttctctgcctctttgtagaga
gacatttttctctgttaccatggaggataaactggttctacgttatcagaagttgatgaa
agaaagttcaaggatgccattgtttgacctaaggaagctaaatgcatcacttcctgttcc
tcctttggcaaatccttctctcgaagttttcattctgggtgcaaaggatgacttcatagt
ggatatggagggactccaggaaaccggc
>Coccocypselum_condalia_ERR9883533
cagggggaaagcgatgctcctgctggttcagttgctggtactctccagacacatgcaggt
gatgttgctgacttcatccagagagaacttaagctgccccctgtattaattggacattca
tttggtgggcttattgttcaatattacatcgccggc----gtactggtttgctctgttcc
tccatctggtaatggtgggttagtatggcggtatctcttctccaaacccattgctgcatt
taaggt??????????????????????????????????????????????????????
??????????????????????????????????????????ctatcagaagttgatgaa
agaaagttcaaggatgccattgtttgacctaaggaagttaaatgcatcacttcctgttcc
tccaatgaccaattcttctcttaaagtttttatcctgggtgctaaggatgacttcatagt
ggatatggagggactccaggaaacagga
>Cruckshanksia_pumila_ERR9883536
??????gaaagcgatactcccactagtccagttgcaggaactctccagacacatgcaggt
gatgttgctgacttcatccagaaagaacttaagttgccccctgtcttaattggacattca
tttggtgggcttattgttcaatgttacatcgccaatatga---------------gttcc
tccatctggtaatggtgggttagtatggcggtatctcttctccaaacccattgctgcatt
taaggtgactcgcagcttggcagccaaagcatttcaaacttctctgcctctttgcaggga
aacttttttctctattactatggaggatcaacttgttctacggtatcagaagttgatgaa
agaaagttcgaggatgccattgtttgacctaaggaagctaaatgcatcactccctgttcc
tcccatgaccaattcttctcttaaagtttttgttctgggtgcaaaggatgacttcatagt
g???????????????????????????
>Cyanoneuron_cyaneum_ERR9883481
cagggggaaagcgatgctcctgctggtgcagttgcaggaactctccagacacatgcaggt
gatgttgttgacttcatccagaaagaactcaagctaccccctgtgttagttggacattcg
tttggagggcttattgttcagtattacattgccaatatgagcgctagtttgctctgttcc
tccatctggtaatggtgggttagtatggcggtatctcttctccaaacccattgctgcatt
taaggtaactcgcagcttggcggccaaagcatttcaaacttctctccctctttgcaggga
aacatttttctctattagcatggaggataaactggttctacgttatcagaagttgatgaa
agaaagttcaaggatgccattgtttgacctaaggaagctaaatgcatcacttcctgttcc
ttctttgacaaatccttctcttgaagtttttattctgggtgcaaaggatgacttcatagt
ggatatggagggactccaggaaacaggc
>Danais_nigra_ERR9883478
cagggggaaagcgatgctcctgctggtccagttgcaggaactctccagacacatgcaggt
gatgttgctgacttcatccagaaagaactcaagctgccccctgtcttagttggacattca
tttggagggcttattgttcagtattacattgccaatgtgagtgctggtttgctctgttcc
tccatctggtaatggtgggttagtatggcggtatctcttctccaaacccattgctgcgtt
taaggtaactcgcagcttggcagcgaaagcattccaaacttctctgcctctttgtaggga
aacctttttttctgttaccatggaggataaactggt------ttatcagaagttgatgaa
agaaagttcaagattgccattgtttgacctaaggaagctaaatgcgtcacttcctgttcc
ttctttgacaaatccttctcttgaagtttttattctgggtgcaaaggatgacttcatagt
ggacatggagggacttcaggaaacgggc
>Dunnia_sinensis_ERR9883505
cagggggaaagcgatgctcctgctggtccagttgcaggaactctccagacacatgctggt
gatgttgctgacttcatccagaaagaactcaagctaccccctgtcttagttggacattca
tttggagggcttattgttcagtattacattgccaatttgatcgctagtttgctctgtccc
tccatctggtaatggtgggttagtatggcggtatctcttctccaaacccattgctgcatt
taaggtaacttgcagcttggcagccaaggcatttcaaacttctcttcctctttgtaggga
aacatttttctctgttagcatggaggataaactggttctacgttatcagaagttgatgaa
agaaagttcaaggatgccattgtttgacctaaggaagctaaatgcatcacttcctattct
ttctttgacaaatccatcttgtgaagtttttattctgggtgcaaaggatgacttcatagt
ggatatggagggcctccaggaaacaggc
>Mouretia_larsenii_ERR9883550
cagggggaaagcgatgcccctgctggtccagttgcaggaactctccagacacatgcagct
gatgttgctgacttcatccagaaagaactcaagcaaccacctgtcctagttggacattca
tttggaggccttattgttcagtattacattgcc???????????????????????????
????????????????????????????????????????????????????????????
????gtaactcgcagcttagcagccaaagcatttcaaacttccctgcctctttgtaggga
aacatttttctcaattagcatggaggacaagctggttctacgttatcagaagttgatgaa
agaaagttcaaggatgccattgtttgacctaaggaagctaaatgcatcacttcctgtacc
ttctttgacaaatccttctcttgaagtattcattctgggtgccaaggatgacttcatagt
ggatatggagggactgcaggaaacaggc
>Mycetia_bracteata_ERR9883494
????????????????????????????????????????????????acacatgcaggt
gatgttgctgacttcatccagaaagaactcaagcaaccacctgtcctagttggacattca
tttggagggcttattgttcagtattacattgccaatatga????????????????????
????????????????????????????????????????????????????????????
????????????????????????????????????????????????????????????
?????????????????????????????????????????gatatcagaagttgatgaa
agaaagttcaaggatgccattgtttgacctaaggaagctaaatgcatcacttccggtacc
ttatttgacaaatccttctcttgaagttttcattctgggtgccaaggatgacttcatagt
ggatatggagggactgcaggaaacaggc
>Mycetia_hainanensis_H401
??????????????????????????????gttgcaggaactctccagacacatgcagct
gatgttgctgactttatccagaaagaaatcaagcaaccacctgtcctagttggacattca
tttggagggcttgttgttcagtattacattgtt???????????????????????????
????????????????????????????????????????????????????????????
???????actcgcagtttagcatccaaagcatttcaaacttccctgcctctttgtaggga
aacatttttctcaaatagcatggaggacaagctggttctacgttatcagaagttgatgaa
agaaagttcaaggatgccattgtttgacctaaggaagctaaatgcatcacttcctgtacc
ttctttgacaaatccttctcttgaagttttcattctgggtgccaaggatgacttcatagt
ggatatggagggactgcaggaaacaggc
>Neohymenopogon_parasiticus_ERR9883558
cagggggaaagcgatgctcctgctggtccagttgcaggaactctccagacacatgcaggt
gatgttgctgacttcatccagaaagaactcaagcaaccacctgtcctagttggacattca
tttggagggcttattgttcaggattacattgccaatatg?????????????????????
????????????????????????????????????????????????????????????
?agagtaactcgcagcttagcagccaaagcatttcaaacttccctgcctctttgtaggga
aacatttttctcaattagcatggaggacaagctggttctacgttatcagaagttgatgaa
agaaagttcaaggatgccattgtttgacctaaggaagctaaatgcatcacttcctgtacc
ttctttgacaaatccttctcttgaagttttcattctgggtgccaaggatgacttcatagt
ggatatggagggactgcaggaaacaggc
>Oldenlandia_herbacea_ERR9883552
cagggggaaagcgatgatcctgctggtccagttgcaggaactctccagacacatgcaagt
gatgttgctgacttcatccagagagaaatcaagctgcctcctgttttagttggacactcc
tttggggggcttattgttcagtattacgttgcaaatgtaagtgctggtttgctctgttcc
tccatcaggaaatagtgggatagtgtggcgatatctcttctccaaacccatagctgcatt
taagataactcgcagcttggcagccaaagcattccaaacttccctgcctctttgtaggga
aacatttttctctggttccatgcaagatgaacttgtcttacgttatcagaagttgatgaa
ggaaagttcaaggatggcattgtttgacctaaggaagctaaatgcatcacttcctgttcc
ctctttgaaagatccttctcttcaagtacttgttttgggtgcagaggatgacttcatagt
ggatatggaaggactgcaggagacg???
>Paederia_ciliata_ERR9883513
????????????????????????ggtccagttgcaggaactctccagacacatgctggt
gatgttgctgacttcatccagaaagaactcaagctgccacctgtcttagttggacattcg
tttggagggcttattgttcagtactacattaccaat????????????????????????
????????????????????????????????????????????????????????????
????gtaactcgcagcttggcagctaaagcatttcaaacttctctgcgcctttgtaggga
aacatttttctctatgagcatggaggatcaactggtcctacgttatcagagattaatgaa
agaaagctcaaggatgccattgtttgacctaaggaagctgaatgcatcacttcctgttcc
ttcttggacaaatccatgtcttgaagtttttgttctgggtgcaaaggatgacttcatagt
ggatatggagggactgcaggaaacaggc
>Plocama_tinctoria_ERR9883529
cagggggaaagtgatgatccaggtggtacagttgcaggaactctccagacacatgccggt
gatgttgctgacttcatccagaaagaactgaagctgccccctgtcttagttggacattca
tttggaggacttattgttcaatactacattgcgaatatgagtgctgctctgttctgttcc
tccatctggtaatggtgggatggtatggcgctatctcttctccaagcccattactgcatt
taaggtaactcgcagcttggcagccaaagcatttcaaacttctctgcctctttgtaggga
aacattcttctctatgaacatggaggatcaactggttctacgttaccaaaagttgatgac
agaaagttcaaggttgccaatgttcgaccttaaaaagctaaatgcatcacttcctgtcac
ttcttcgacaaatcctactcttgaagtttttgttctaggtgcgaaggatgatgtcatagt
ggatctggagggactccaggaaactggc
