# Supplementary material for: Morphological and molecular evidence support the inclusion of Mycetia hainanensis in Mouretia (Rubiaceae)
Source: PhytoKeys. 2026 Feb 5;270:273–88. doi: 10.3897/phytokeys.270.180324 (PMC12902767; doi:10.3897/phytokeys.270.180324)
Supplement: Supplementary material 4 — Dataset of 315 nuclear genes used in this study [file phytokeys-270-273_article-180324__-s004.zip › Dataset 2/5528_filtered_aligned_trimmed.fasta]

>Theligonum_cynocrambe_ERR5033810
cgctgttacatacgtttcattcggaaggtttatgataaaaaggggatggaaggtcaggaa
gagactaggaaggcttttgctttcatgctcgaccatggggtcctttttggatgaagtaca
tagcattcttgaagaccttgccagctcaaagttcacttgaagaaacacaaaagatgacta
cgattagagaagcctatcaaaaagccatcgtcacacccacaaatcatattgagcaacttt
ggagagactatgaaaattttgaaaactcagttagccgcgcctcggcaaaaggattggtgt
ctgactaccagccaaaatataacagtgcaagggctgtttatagggagcggaagaagtatg
cggatgaaattgattggaatttgttggctgtgccaccatctggtact?????????????
????????????????????????????????????????????????????????????
????????????????????????????????????????????????????????????
????????????????????????????????????????????????????????????
????????????????????????????????????????????????????????????
????????????????????????????????????????????????????????????
????????????????????????????????????????????????????????????
????????????????????????????????????????????????????????????
????????
>Anthospermum_thymoides_ERR9883532
ggctgttatatccgtttcattaggaaggctaatgccaagaaagggatagaaggtcatgaa
gagactaggaaagcttttgatttcatgcttgactttgggggtctttgtggatggagtata
tagcattcttgaagacctggccggctcaaacttcagttgaagaaacacaaaggatgactg
ctgttagaaaagcttatcaaagagctattgtgacacccacccatcatattgaacaacttt
ggagagactatgaaaattttgaaaactcagttaaccgtgccttggcaaaaggattggtgt
ctgattatcagccaaaatataactgcgccagggctgtttatagggaacggaagaagtatg
cggatgaaattgattggaatatgctggccgtgccaccatctggtactcagtgcctcatgt
atttataccattatcccgacatatggtatgagtatgcaacttggcaagcaaataatggtt
caatggactctgcaatcaaaatatttcagcgagctttgaaggctatacccgattcagaat
tgctcagatatgcttatgcagaattagaagaatctcggggacagcgctttctaagaagga
ctgagggagtagaagcagctcgtaaatactttttggatgctcagaaatctcctaattgca
cttaccatgtttatgttgcttatgcaatgatggcattttgtcttgacaaagacgcaaagc
tcgagtatgcagattttctatctcgcatgaatgatgacagaaatatcagggctttatttg
aacgagccttaagctcactcccccctgaggaatcagttgagatttggaaaagatttaccc
aatttgaa
>Argostemma_elatostemma_ERR9883520
cgctgttacattcgtttcataaggaaggttaatgataaaaaggggatagaaggccatgaa
gagactaggaaagcttttgatttcatgcttaactacggggtcctttgtggatggagtaca
tagcattcttgaagtccttaccagctcaaacttcagttgaagaaacacaaaggatgacag
ctgttagaaaagcgtatcaaaaagccatcgttacacccaccaatcatattgagcaacttt
ggagagactatgaaaattttgaaaactcagtcagtcgtgcattggcgaaaggattggtgt
ctgaatatcagccaaaatataacagtgcgagggctgtttatagggagcggaagaagtatg
cagatgaaattgattggaatatgttggctgttccaccatctggtactcagtgcctcatgt
atttataccattatcctgacatttggtatgactatgccacttggcatgcaaaaagtggtt
caatagactctgcaatcaaagttttccagcgagctttgaaggctctacctgattcagaaa
tgttaaaatatgcttatgcagagttggaagaatctcgtgga---cgctttttaagaagaa
ctgagggagttgaagcagctcgtaaatactttatggatgctcggaaatctcctaattgca
cttaccacgtttatgtcgcatatgcaatgatggctttttgtcttgacaaagatgctaagg
taaggtatgcagattttctgtctcgtatgaatgatgacagaaatatccgtgctttatttg
aacgagctctaagcacactccctcctgaggaatcagttgagatttggaaaagatttaccc
aattcgaa
>Chamaepentas_hindsioides_ERR9883496
cgctgttatatccgtttcattagaaaagttaatgataagaaggggatagaaggccacgaa
gagactaggaaagcttttgatttcatgcttaattatgg??????????????????????
?????????????????????????????????????tgaagaaacacaaaggatgactg
ctgttagaaaagcttatcaaaaagctattattacacccaccaataatattgagcaacttt
ggagagactatgaaagttttgaaaactcagttagccgtgccttggcaaaaggattggtgt
ctgaatatcagccaaaatataacagtgcgagggctgtttatagggagcggaagaagtatg
ccgatgaaattgactggaatatgttggctgtgccaccatctggtactcagtgcctcatgt
atttataccattatcctgacatatggtatgactatgccacttggcaagcaaaaagtggtt
caatagactctgcaatcaaagtttttcagcgagctttgaaggctttacctgattcagtaa
tgcttaaatatgcttatgctgagttggaagaatctcgtggacagcgcttcctaagaagaa
ctgagggagtagaagcagctcgtaaatactttatggatgctcggaaatctcccagttgca
cttaccatgtttatgtcgcgtacgcaatgatggcattttgccttgacaaagatgcgaagg
tggagtacgcagagtttctatctcgcatgaatgatgatagaaatgtccgtgctttatttg
aacgagccttaaactcgctccctcctgaggaatcggttgagatatggaataaatttaccc
aattcgaa
>Clarkella_nana_ERR9883563
cgttgttacatccgtttcataaggaaggttaatgataaaaaggggatagaaagccatgaa
gagactaggaaagcttttgatttcatgcttaactatgg??????????????????????
????????????????????????????????????????????????????????????
????????????????????????????????????????????????????????????
???????????????????????????????????????????tgcaaaaggattggtgt
ctgaatatcagccaaaatataacagtgcgagggctgtttatagggagcggaagaagtatg
cagatgaaattgattggaatgtgttggctgttccaccatctggtactcagtgcctcatgt
atttataccattatcctgacatttggtacgactatgccacttggcatgcaaaaagtggtt
caatagactctgcaatcaaagttttccagcgtgctttgaaggctctacct??????????
????????????????????????????????????????????cgctttttaagaagaa
ctgagggagttgaagcagctcgtaaatactttatggatgctcggaaatctcctcattgta
cttaccatgtttacgtcgcatatgcaatgatggctttttgtcttgacaaagatgctaagg
ta??????????????????????????????????????????????????????????
????????????????????????????????????????????????????????????
????????
>Coccocypselum_condalia_ERR9883533
cgctgttacatccgtttcattcggaaggttaatgataagaaggggatagaaggccaagaa
gagactaggaaagcttttgatttcatgcttaactatgg??????????????????????
????????????????tctgcaggctcaaacttctcatgaagaaacgcaaaggacgattg
ctgttagaaaagcttatcaaaaagctattgttacacccaccaatcatatcgagcagcttt
ggagggactatgaaaattttgaaaactcagttagccgggccttggcaaaaggattggtgt
ctgattatcagccaaaatataacagtgcaagggctgtttatagggagcgaaagaagtatg
cagatgaaattgattggaatatgcttgccgtgccaccagcaggt---cagtgcctcatgt
atttataccattatcctgacatatggtatgactatgccatgtggcatgcaaaaagtggtg
caatagactctgccattgaagttttccagcaagctttgaaggctttgcct??????????
?????????????????????????????????????????cagcgctttttaagaagaa
cagagggagtagaagcagctcgtaaatattttatggatgctcggaaatctcctaactgca
cttaccatgtttatgtcgcttatgcaatgatggccttttgtcttgacaaggatgcgaagg
tggaatatgcagattttctatctcggatgaatgatgacagaaatatccgggctttatttg
aacgagccttaagctcactccctcctgaggaagcagttgagatttggaaaaaattttcgc
aattcgaa
>Cruckshanksia_pumila_ERR9883536
cgttgttacatccgtttcattagaaaggttaatgataagaggggggtggaaggccaggaa
gagactaggaaagctttcgatttcatgct???????????????????????????????
?????????????????????????????????????tgaagaaacacagaggatgactg
ctgttagaaaagcttatcaaagagctatcgtcacacccacccatcatatcgagcaacttt
ggagggactatgaaaattttgaaaactcagttagccgggccttggcaaaaggattggtgt
ctgaatatcagccaaaatataacagcgcgagggctgtttatagagagcggaagaagtatg
cagacgaaatcgattggaatgtgcttgctgtgccaccatctggt---cagtgcctcatgt
atttataccattatcctgacatatggtatgactatgccgtgtggcatgtgaaaaatggtt
caattgactccgccgtcgaagttttccagcaagctttgaaggctttgcct??????????
?????????????????????????????????????????cagcgctttttaagaagaa
cagagggagtagaagcagctcgtaaatattttatggacgctcggaaatctccgaactgca
cttaccatgtttatgtcgcttatgcaatgacggccttttgtcttgataaggatgccaagg
tgaggtatgcagattttctatctcggatgaatgatgacagaaatatccgggctttatttg
aaagagccttgagctcacttcctcctgaggaatcagttgagatttggaaaagattttccc
aattcgaa
>Cyanoneuron_cyaneum_ERR9883481
cgctgttacatccgcttcatcaggaaggttaatgataagaaggggatagaaggccaggaa
gagactaggaaagcttttgatttcatgcttaactatggggtcctttgtggatggagtaca
tagcattcttgaagtccatgccagctcaaacttcacttgaagaaacgcaaaggatgactg
ctgttagaaaagcatatcaaaaagctattgttacacccaccaatcatattgagcaacttt
ggagagactatgaaaattttgaaaactcagttagccgtgccttggcaaaaggattggtgt
ctgaatatcagccaaaatataacagtgccagggctgtttatagggagcggaagaagtatg
cagatgaaattgattggaatatgttggctgtgccaccatctggt---cagtgcctcatct
atttataccattatcctgacatatggtatgactatgccacttggcatacaaaaagtggtg
cagtagactctgcaatcaaagttttccagcgagctttgaaggctctacctgattcggaaa
tgctaaaatatgcttatgcagagttggaagaatctcgtggacagcgctttctaagaagga
ctgagggagtagaagcggctcgtaaatactttatggatgctcggaaatctcctagttgca
cttaccatgtttatgtcgcttatgcaatgatggcattttgtctcgacaaagatgcgaagg
tggagtatgcagattttctatctcgtatgaatgatgacagaaatatccgggctttatttg
aacgagccttaagctcactccctcctgaggaatccgttgagatttggaaaagatttaccc
aatttgaa
>Danais_nigra_ERR9883478
cgctgttacatccgtttcattaggaaggttaatgataagagggggatagaaggccaggaa
gagactaggaaagcttttgatttcatgcttaactatggggtcctttgtggatggagtaca
tagcattcttgaaatccttgcctgctcaaacttctcttgaagaaacgcaaaggatgactg
ctgttagaaaagcatatcaaaaagctattgttacacccaccaatcatattgagcaacttt
ggagagactatgaaaattttgaaaactcagttagccgtgccttggcaaaaggattggtgt
ctgaatggcagccaaaatataacagcgcaagggctgtttatagggaacggaagaagtatg
ccgatgaaattgattggaatatgctagctgtgccaccatctggtactcagtgcctcatgt
atttataccattatcctgacatatggtatgactatgccacttggcatgcaaaaagtggtt
caatagactctgcaatcaaagttttccagcgagctttgaaggctctacctgattcagaaa
tgcttaaatatgcttatgcagagttggaagaatctcgtgga---cgttttctaagaagaa
ctgagggagtagaagcagctcgtaaatacttcatggatgctcggaaatctcctagttgca
cttaccatgtttatgtcgcttatgcaatgatggcattttgtcttgacaaagatgcaaagg
tggaatatgcagattttctatctcgcatgaatgatgatagaaatatccgggctttatttg
aacgagccttaagctcactccctcctgaggaatcagttgagatttggaaaagatttactc
aattcgaa
>Dunnia_sinensis_ERR9883505
cgctgttacatccgtttcattaggaaggttaatgataagaaggggatagaaggccaggaa
gagactaggaaagcttttgatttcatgcttaactatggggtcctttgtggatggagtaca
ttgcattcttgaagtccttgccagctcaaacttcacttgaagaaacgcaaaggatgactg
ctgttagaaaagcgtatcaaaaagcaattgttacacccaccaatcatattgagcaacttt
ggagagactatgaaaattttgagaactcggttagccgtgccttggcaaaaggattggtgt
ctgaatatcagcccaaatataacagcgcaagggctgtttatagggagcggaagaagtatg
cagatgaaattgattggaacatgttggctgtgccaccatctggt---cagtgtctcatgt
atttataccattatcctgacatatggtatgactatgccacttggcatgcaaaatgtggtt
caatagactccgcaatcaaagttttccagcgagctttgaaggctctaccggattcagaaa
tgctaaaatatgcttatgcagaattagaagaatctcgtggacagcgctttctaagaagaa
ctgagggagtagaagcagctcgtaaatactttatggatgctcggaaatctcctagttgca
cctaccatgtttatgtcgcttatgcaatgatggcattttgtcttgacaaagatgcgaagg
tggagtatgcagattttctatctcgcatgaatgatgacagaaatatccgggctttatttg
aacgagccttaagctcacttcctcctgaggaatcagttgagatttggaaaagatttaccc
aattcgaa
>Mouretia_larsenii_ERR9883550
cgttgttacatccgtttcataaggaaggttaatgataaaaaggggatagaaggccatgaa
gagactaggaaagcttttgatttcatgcttaactatggggtcctttgtggatggaataca
tagcattcttgaaatccttgccagctcaaacttcagttgaagaaacgcaaaggatgactg
ctgttagaaaagcgtatcaaaaagccatcgttacacccaccaatcatattgagcaacttt
ggagagactatgaaaattttgaaaactctgttagtcgtgcattggcaaaaggattggtgt
ctgaatatcagccaaaatataacagtgcgagggctgtttatagggagcggaagaagtatg
cagatgaaattgattggaatatgttggctgttccaccatctggtacacagtgcctcatgt
atttataccattatcctgacatttggtatgactatgccacttggcatgcaaaaagtggtt
caatagactctgcaatcaaagttttccagcgagctttgaaggctatacctgattcagaaa
tgttaaaatatgcttatgcggagatggaagaatctcgtggacagcgctttttaagaagaa
ctgagggagttgaagcagctcgtaaatactttatggatgctcggaaatctcctaattgca
cttaccacgtttatgtcgcatatgcaatgatggctttttgtcttgacaaagatgctaagg
tagagtatgcagattttctgtctcgtatgaatgatgacagaaatatccgtgctttatttg
aacgagccttaagcacactccctcctgaggaatcagttgagatttggaaacgatttaccc
aattcgaa
>Mycetia_bracteata_ERR9883494
cgttgttacattcgtttcataaggaaggttaatgataaaaaggggatagaaagccatgaa
gagactaggaaagcttttgatttcatgcttaactatggggtcctttgtggatggagtata
tagcattcttgaagtccttgccagctcaaacttcagttgaagaaacgcaaaggatgactg
ctgttagaaaagcgtatcaaaaagccattgttacacccaccaatcatattgagcaacttt
ggagagactatgaaaattttgaaaactctgttagtcgtgcattggcaaaaggattggtgt
ctgaatatcagccaaaatataacagtgcgagggctgtttatagggagcggaagaagtatg
cagatgaaattgattggaatatgttggctgttccaccatctggtactcagtgcctcatgt
atttatactattatcttgacatttgttatgactatgccacttagcaggcaaaaagtggtt
caatagactctgcaatcaaagttttccagcgagctttgaaggctctacctgattcagaaa
tgttaaaatatgcttatgcagagttggaggaatctcgtggacagcgctttttaagaagaa
ctgagggagttgaagcagctcgtaaatactttatggatgctcggaaatctcctaattgca
cttaccacgtttatgtcgcatatgcaatgatggctttttgtcttgacaaagatgctaagg
ta??????????????????????????????????????????????????????????
????????????????????????????????????????????????????????????
????????
>Mycetia_hainanensis_H401
cgttgttacatccgtttcataaggaaggttaatgataaaaaggggatagaaggccaggaa
gagactaggaaagcttttgatttcatgcttaactatggggtcctttgtggatggagtaca
tagcattcttgaagtccttgccagctcaaacttcagttgaagaaacgcaaaggatgactg
ctgttagaaaagcgtatcaaaaagccatcgttacacccaccaatcatattgagcaacttt
ggagagactatgaaaattttgaaaactctgttagtcgtgcattggcaaaaggattggtgt
ctgattatcagccaaaatataacagtgcgagggctgtttatagggagcggaagaagtatg
cagatgaaattgattggaatatgttggctgttccaccatctggtacacagtgcctcatgt
atttataccattatcctgacatttggtatgactatgccacttggcatgcaaaaagtggtt
caatagactctgcaatcaaagttttccagcgagctttgaaggctctacctgattcagaaa
tgttaaaatatgcttatgcagagttggaagaatctcctggacagcgctttttaagaagaa
ctgagggagttgaagcagctcgtaaatactttatggatgctcggaaatctcctaattgca
cttaccacgtttatgtcgcatatgcaatgatggctttttgtcttgacaaagatgctaagg
taaggtatgcagattttctgtctcgtatgaatgatgacagaaatatccgtgctttatttg
aacgagccttaagcacactccctcctgaggaatcagttgagatttggaaaagatttaccc
aatttgaa
>Neohymenopogon_parasiticus_ERR9883558
cgttgttacatccgtttcataaggaaggttaatgatagaaaggggatagaaggccatgaa
gagactaggaaagcttttgatttcatgcttaactatggggtcctttgtggatggagtaca
tagcattcttgaagtccttgccagctcaaacttcagttgaagaaacgcaaaggatgactg
ctgttagaaaagcgtatcaaaaagccatcgttacacccaccaatcatattgagcaacttt
ggagagactatgaaaattttgaaaactctgttagtcgtgcattggcaaaaggattggtgt
ctgaatatcagccaaaatataacagtgcgagggccgtttatagggagcggaagaagtatg
cagatgaaattgattggaatatgttggctgttcccccatctggtactcagtgcctcgtgt
atttataccattatccttacatttggtatgactgtgccagttggcatgcaaaaagtggtt
caatagactctgcaatcaaagttttccagcgagctttgaaggctctacctgattcagaaa
tgttaaaatatgcttatgcagagttggaagaatctcgtggacagcgctttttaagaagaa
ctgagggagttgaagcagctcgtaaatactttatggatgctcggaaatctcctaattgca
cttaccatgtttatgttgcatatgcaatgatggctttttgtcttgacaaagatgctaagg
taaggtatgcagattttctgtctcgtatgaatgatgacagaaatatccgtgctttatttg
aacgagccttaagcacactccctcctgaggaatcagttgagatttggaaaagatttaccc
aattcgaa
>Oldenlandia_herbacea_ERR9883552
caatgttatatccgtttcattcggaaggttaatgataaaaaagggatggaaggccaggaa
gagattagaaaagcctttgatttcatgctcaactatggggccctttgtggatggagtata
tagcattcttgaagtcctggccggctcatacttcacttgaagaaacacaaaggatgaccg
ctgttaggaaagcatatcagaaggctattgttacacccaccagtcatattgagcaaattt
ggagggactatgaaaattttgaaaattcagttagccgtgcgttggcgaaaggattggtat
ctgaatatcagccaaaatataatagtgcaagggctgtttacagagagcggaagaagtatg
ctgatgaaattgattggaatatgctggctgtgccaccaaccggtactcagtgcctcatgt
atttataccattatcctgacatatggtatgactatgccacctggcatgcaaaaaatggct
caacaaatgctgcaatcaaagttttccagcgagctttgaaggctctacctgattcagaga
tgctgaaatatgcatatgcagaattggaagaatcgtgtggacagcgctttctaagaagaa
ctgaaggagcagaggcagctcgtaaatattttgtggacgctcggaaatctccaagttgca
cttatcatgtttatgttgcctatgcaatgatggcattttgtctggacaaagatgcaaagc
ttgaatatgcagattttctagctcgcgtgaatgatgatagaaatatccgggccttatttg
aacgagccttaaactcacttcctccggaggaatcaattgagatttggaacagattcattc
aatttgaa
>Paederia_ciliata_ERR9883513
cgctgttacattcgtttcattaggaaggttaatgataaaaaggggatagaaggccaggaa
gagactaggaaggcttttgatttcatgcttaactatggggtcccttgtggatggagtaca
ttgcatttttgaagtccttgccagctcaaacttcgcttgaagaaacacaaaggatgactg
ctattagaaaagcctatcaaagagctattattacacccaccaatcatattgagcaactat
ggagagactatgaaaattttgaaaactcagttagccgtgccttggcaaagggattggtat
ctgaatatcagcccaaatataacagtgcaagggctgtttatagggaacggaagaagtatg
ctgatgaaattgattggaatatgctggctgtgccaccatctggtactcagtgcctcatgt
atttataccattatcccgacatatggtatgactatgccacttggcatgcaaaaagtggtt
caatagatgctgcaatcaaagttttccagcgagctttgaaggctctacctgattcggaga
tgcttaaatatgcttatgcagagttggaagaatctcgtggacagcgctttcttagaagaa
ctgagggagtagaagcagcccgtaaatattttatggatgctcggaaatctcctagttgca
cttaccatgtttatgttgcttatgcaatgatggcattctgtcttgacaaagatgcg????
??gagtatgcagactttttatctcgtatgaatgatgacagaaacatccgggctttatttg
aacgagccttaagctccctccctcccgaggaatcagttgagatttggaaaagatttaccc
aatttgaa
>Plocama_tinctoria_ERR9883529
????????????????????????????????????????????????????????????
??????????????????????????????????????ggtcctttgtggatggagtaca
ttgcattcttgaagtccttgccagctcaaacttcacttgaagaaacacaaaagatgactg
ctgttagagaagcctatcaaaaagctattgtcacacctacgcatcatattgagcaacttt
ggagagactatgaaaattttgaaaactcagttagccgtgcctcggcaaaaggattggtgt
ctgactatcagccaaaatataacagtgcaagggctgtttatagggagcggaagaagtatg
cagatgaaattgattggaatatgttggctgtgccgccatctggttctcagtgcctcatgt
atttataccattatcccgacatatggtatgaatatgccacttggcatgcaaaatgtggtt
cagtagactctgcaatcaaagttttccagcgagctttgaaggctctgcctgattcagaaa
tgctaaaatatgcttatgcggagttggaagaatctcgtggacagcgctttctgagaagaa
ctgagggagttgaagcagctcgtaaatactttatggatgctcgtaaatctcctaattgca
ctcaccatgtttatgtcgcttatgcaatgatggcattttgtcttgacaaagatgcaaagg
tggagtatgcagattttctgtcacgtatgaatgatgatagaaatatccgggctttatttg
aaagagctttaaattcactccctcctgaagaatcagttgagatttggaaaagatttaccc
aatttgaa
