# Supplementary material for: Morphological and molecular evidence support the inclusion of Mycetia hainanensis in Mouretia (Rubiaceae)
Source: PhytoKeys. 2026 Feb 5;270:273–88. doi: 10.3897/phytokeys.270.180324 (PMC12902767; doi:10.3897/phytokeys.270.180324)
Supplement: Supplementary material 4 — Dataset of 315 nuclear genes used in this study [file phytokeys-270-273_article-180324__-s004.zip › Dataset 2/5531_filtered_aligned_trimmed.fasta]

>Theligonum_cynocrambe_ERR5033810
????????????????????????????????????????????????????????????
?????????????????????????????????????????????tccaggagaataaga
tttgaagcgctacagagcgaagcaggaaagaagttgctaaggagatctggaagagctcct
gatgacatttcaagtgttgtattggttgaagaacagaggtcagttcaggaaccaaaacta
gtactaaggagaattagattt???????????????????????????????????????
????????????????????????????????????????????????????????????
?????????????????????
>Anthospermum_thymoides_ERR9883532
gcaacttctagtttcttccagaatgattctcgacccatcatgttatttgacggtgtatgc
aacttatgcaatgggggtgtgaaatttgtccgtgacaatgat------aggagaatcaga
tttgaagcactacagagtgaggcaggcaagaaattgctaagaagatctggaagagctcct
gatgacatttcaagtgttgtattggttgagaaagaaaggtcttacataaagtcagatgct
gttttgaagatcatggaatacatagacttgccctatcctcagctagcatttctcttgcaa
tttgttcccatctttgcgcgcgacttcttttatgacaatgttgcgagtaatcgttacgca
ttttttggccgctcggattca
>Argostemma_elatostemma_ERR9883520
???????????????????????????????????????????????????ggtgtatgt
aacttatgcaatgggggtgtgaaatttgtccgtgacaacgatagacgaaggagaatgaga
tttgaagcgctacagagtgaggcaggcaagaaattgctaagaaggtctggaagagctcct
gatgacatttcaagtgttgtattggttgagaaagaaaggtcttacatcaagtcagaagct
gtgctcaagatcatggaatacatagactttccctatcctcagctagcatttctcttgcaa
????????????????????????????????????????????????????????????
?????????????????????
>Chamaepentas_hindsioides_ERR9883496
gcaacttccagtttcttccaacaagattctcgacccatcatgttatttgacggtgtatgc
aacttatgcaatgggggtgtgaaatttgtccgtgacaatgatagacgaaggagaatcaga
tttgaagctctacagagtgaggcgggcaagaaattgctaagaagatctggaagagctcct
gatgacatttcaagtgttgtattggttgagaaagaaaggtcctacttcaagtcagaagct
gtgctcaagatcatggaatacatagacttgccctatcctcaactggcatttttcttgcaa
tttgttcccatcttcatacgggatttcttctatgacaacgttgcaaataatcgttatgca
tttttcggtcgctcggattca
>Clarkella_nana_ERR9883563
????????????????????????????????????????????????????????????
????????????????????????????????????????????????aggagaatcaga
tttgaagcgctacagagtgaggcaggcaagaaattgctaagaaggtccggaagagctcct
gatgacatttcaagtgttgtattggttgagaaagaaagg?????????????????????
????????????????????????????????????????????????????????????
????????????????????????????????????????????????????????????
?????????????????????
>Coccocypselum_condalia_ERR9883533
???????????????????????????????????????????????????ggtgtatgc
aacttatgcaatgggggcgtgaaatttgtccgtgataatgat---------------aga
tttgaagctctacagagtgaagcaggcaagaaattgctgagaagatctggaagagatcct
gatgacatttcaagtgttgtactggttgagaaagataggtcctacatcaagtcagaagct
gtactcaagatcatggaatacatagacttgccctatcctcagctggcatttttcttccag
tttgttccccttttcatgagggatttcttgtatgataatgttgcaaataatcgttacgca
ttttttgggcgctcagattca
>Cruckshanksia_pumila_ERR9883536
???????????????????????????????????????????????????ggtgtatgc
aacttatgcaatgggggtgtgaaatttgttcgtgataatgat------aggaaaattaga
tttgaagctctacagagtgaaacaggcaagaaactgctaagaagatctggtagagctcct
gatgacatttcaagtgttgtactggttgagaaagataggtcctgtgtgaagtcaaaagct
gtactcaagatcatggaatatatagacttgccctatcctcagctggcatttttcttgcag
tttgttcccctg????????????????????????????????????????????????
?????????????????????
>Cyanoneuron_cyaneum_ERR9883481
?????????????????????????????????????????????ttcataggtgtatgt
aacttctgcaatgggggtgtgaaaattgtccgtgacaatgatagacgaaggagaatcaga
tttgaagctctacagagtgaggcaggcaagaaattgctaagaagatctggaagagctcct
gatgacatttcaagtgttgtattggttgagaaagaaaggtcatacatcaagtcagaagct
gtgctcaagatcatggaatacatagactttccctatcctcagctggcatttctcttgcag
tttgttcccatcttcgtgcggtattacttctatgacaatgttgcagacaatcgttatgca
ttttttggtcgctcagattca
>Danais_nigra_ERR9883478
???????????????????????????????????????????????????ggtgtatgc
aacttatgcaatgggggtgtgaaatttgtcggtgacaatgatagacgaaggagaatcaga
tttgaagctctacagagtgaggcgggcaagaaattgctaagaagatctggaagagctcct
gatgacatttcaagtgttgtattggttgagaaagagaggtcctacaccaagtcagaagct
gtactcaagatcatggaatacatagacttgccctatcctcagctagcatttttcttgcaa
tttgttcccatcttcatacgggattttctctatgacaaggttgcaaataatcgctatgcg
ttttttggtcgctcagattca
>Dunnia_sinensis_ERR9883505
???????????????????????????????????????????????????ggtatatgt
aacttatgcaatgggggtgtgaaatttgtccgtgacaatgatagacgaaggagaatcaga
tttgaagctctacagagtgaggcaggcaagaaattgctaagaagatctggaagagatcct
gatgacatttcaagtgttgtattggttgagaaagaaaggtcctacatcaagtcagaagcc
gtcctcaagatcatggaatacatagacttgccctatcctcagctagcatttgtcttgcaa
ttcgttcccatcttcgtgcgggatttcttctatgacaatgttgcaaataatcgttatgca
ttttttggtcgctcagattca
>Mouretia_larsenii_ERR9883550
???????????????????????????????????????????????????ggtgtatgt
aacttatgcaatgggggtgtgaaatttgtccgtgacaacgatagacgaaggagaatcaga
tttgaagcgctacagagtgaggcaggcaagaaattgctaagaaggtctggaagagctcct
gatgacatttcaagtgttgtattggttgagaaagaaagg?????????????????????
????????????????????????????????????????????????????????????
????????????????????????????????????????????????????????????
?????????????????????
>Mycetia_bracteata_ERR9883494
???????????????????????????????????????????????????ggtgtatgt
aacttatgcaatgggggtgtgaaatttgtccgtgacaacgatagacgaaggagaatcaga
tttgaagcgctacagagtgaggcaggcaagaaattgctaagaaggtctggaagagctcct
gatgacatttcaagtgttgtattggttggga---aaaggtcttacatcaagtcagaagct
gtgctcaagatcatggaatacatagacttgccctatcctcagctcgcatttctcttgcaa
tttgttccc???????????????????????????????????????????????????
?????????????????????
>Mycetia_hainanensis_H401
gcaacttctagtttcttccagcatgattctcgacccatcatgttatttgacggtgtatgt
aacttatgcaatgggggtgtgaaatttgtccgtgacaacgatagacgaagg?????????
????????????????????????????????????????????????????????????
????????????????????????????????????aggtcttacataaagtcagaagct
gtgctgaagatcatggaatacataaacgtgccctatcctcagctcgca????????????
????????????????????????????????????????????????????????????
?????????????????????
>Neohymenopogon_parasiticus_ERR9883558
???????????????????????????????????????????????????ggtgtatgt
aacttatgcaatgggggtgtgaaatttgtccgtgacaacgatagacaaaggagaatcaga
tttgaagcgctacagagtgagtcaggcaagaaattgctaagaaggtctggaagagctcct
gatgacatttcaagtgttgtattggttgagaaagaaaggtcttacatcaagtcagaagct
gtggtcaagatcatggaatacatagacttgccctatcctcagctcgcatttctcttgcaa
tttgttccc???????????????????????????????????????????????????
?????????????????????
>Oldenlandia_herbacea_ERR9883552
gcaacttctaatttcttccaaaatgattctcggcccatcatgctatttgacggcgtatgc
aatctatgcaatggaggagtgaaatttgtccgtgacaatgatagacaaaggagaataagg
tttgaagctctgcagagtgaggcaggcaagaaactgctaagaagatctggaagagctcct
gatgacatttcaagtgttgtattggttgaaaaagaaaggtcctatatcaagtctgaagct
gtgctcaagatcatggaatacattgacttgccctatcctcaactggcatttctcttgcag
tttgttcccatctttatgcgggatttcttctacgacaacgttgcaaacaatcgttatgca
ttcttcggtcgctca??????
>Paederia_ciliata_ERR9883513
???????????????????????????????????????????????????ggtgtatgc
aacttatgcaatgggggtgtgaaatttgtccgtgacaatgatagacgaaggagaataagg
tttgaagcgctgcagaatgaggcaggcaagaaattgctgagaagatctggaagagctcca
gatgacatttcaagcgttgttttggttgggaaggaaaggtcgttcat?????????????
????????????????????????????????????????????????????????????
?????????????????gcgggatttcttctatgacaacgttgcaaacaaccgttatgca
ctttttggtcgctcagactca
>Plocama_tinctoria_ERR9883529
gcaacttctagtttcttccaacgtgattctcgacccatcatgttattcgacggtgtatgc
aacttatgcaatgggggtgtgaaatttgtccgtgataatgataaacgaaggagaatcaga
tttgaagcactacaaagcgaggcaggcaagaaattgctgaggagatctggaagagctcct
gatgacatttcaagtgttgtattggttgag??????????????????????????????
????????????????????????????????????????????????????????????
????????????????????????????????????????????????????????????
?????????????????????
