# Supplementary material for: Morphological and molecular evidence support the inclusion of Mycetia hainanensis in Mouretia (Rubiaceae)
Source: PhytoKeys. 2026 Feb 5;270:273–88. doi: 10.3897/phytokeys.270.180324 (PMC12902767; doi:10.3897/phytokeys.270.180324)
Supplement: Supplementary material 4 — Dataset of 315 nuclear genes used in this study [file phytokeys-270-273_article-180324__-s004.zip › Dataset 2/5536_filtered_aligned_trimmed.fasta]

>Theligonum_cynocrambe_ERR5033810
aagacaaaaagtaccctttgatgaacgacgattgctagagcagaacaagaggatacagag
agaaaataatgcacctgacaactttccaaattttgtgagagaa?????????????????
????????????????????????????????????????????????????????????
????????????????????????????????????????????????????????????
?????????????????????????????????????????????????
>Anthospermum_thymoides_ERR9883532
aagacaaaaagtaccctttgatgaaagacgcttgctagagcaaaacaagagaatacaaag
agaaaacaatgcaccggacaactttccaaatttcgtgagagaa?????????????????
????????????????????????????????????????????????????????????
????????????????????????????????????????????????????????????
?????????????????????????????????????????????????
>Argostemma_elatostemma_ERR9883520
aagacaaaaagtaccctttgatgaaaaacgcttgctagagcaaaacaggaggatacagaa
agaaaataatgcacctgaaaactttccaaattttgtgagagaatatgtgaagcgtgactc
aggtcttgtaatctgggatattgatgttggtaaaggtgaatccccaaaggctggtcaaca
ggtgacatttcactatgttggttataatgaatctggtcgccgcattgacagtagttacat
tcagggttccccagcaaaaatccgaatgggtactaatgcattggttcca
>Chamaepentas_hindsioides_ERR9883496
aagacgaaaagtaccctttgatgaaagacgcttgctagagcaaaacaagaggatacagag
agaaaacaatgcacctgaaaacttcccaaattttgtgagagaatatgtgaagcgtgactc
gggcctaataatctgggatattgaagctggtaaaggtgaatctccaaaggctggtcaaca
ggtgatatttcactatgttggttataacgagtctggccgccgcattgacagttcttacat
tcagggtgcccccgcaaaaatccgaatgggaactaatgcattggttcca
>Clarkella_nana_ERR9883563
????????????????????????????????????????????????????????????
????????????????????????????????????????????????????????????
??????????????????????????????????????????????????????????ca
ggtgacatttcactatgttggttataatgagtctggtcgccgcattgacagtagttactt
tcagggttccccagcaaaaatccgaatgggtactaatgcattggttcca
>Coccocypselum_condalia_ERR9883533
????????????????????????????????????????????????????????????
???????????????????????????????????????????tataagaagctggactc
gggtctgataatctgggatattgctgttggtaaaggtgaatctccaaaggctggtcaaca
ggtgacatttcactatgttggctataatgagtctggccgacgcatagacagtacttacat
tcagggttcccctgcaagaatccgaatgggtactaatgcattggttcca
>Cruckshanksia_pumila_ERR9883536
????????????????????????????????????????????????????????????
????????????????????????????????????????????????????????????
??????????????????????????????????????????????????????????ca
ggtgacatttcactatgtgggttataacgagtcagggcgccgcatcgatagtacttacat
tcagggtgccccagcaagaatccggatgggtactaacgcattggttcca
>Cyanoneuron_cyaneum_ERR9883481
aagacgaaaagtaccctttgatgaaagacgcttgctagagcaaaacaggaggatacagaa
agaaaataatgcacctgaaagctttccaaattttgtgagagaa?????????????????
??????????????????????????????????????????????????????????ca
ggtgacgtttcactatgttggttataatgagtctggccgccgcattgacagtacttacat
tcagggttcaccggcaaaaatccgaatgggtactaatgcattggttcca
>Danais_nigra_ERR9883478
aagacaaaaagtaccctttgatgaaaaacgcttgctagaacaaaacaggaggatacagag
agaaaataatgcacctgaaagcttcccaaattttgtgagagaatatgtgaagcgtgactc
gggtctaataatctgggatattgacgttggtaaaggtgaatctccaaaggctggtcaaca
ggtgacatttcactatgttggttataatgagtccggccgccgcattgacagtacttacat
tcagggttcccctgcaaaaatccgaatgggtactaatgcattggttcca
>Dunnia_sinensis_ERR9883505
???acaggattta???????????????????????????????????????????????
???????????????????????????????????????????tatgtgaagcgtgactc
gggtctcataatctgggatattgacgttggtaaaggtgaatctccaaaggctggtcaaca
ggtgacatttcactatgttggttataatgagtctggccgccgcattgacagtacttacat
tcagggttccccggcaaaaatccgaatgggtacaaatgcattggttcca
>Mouretia_larsenii_ERR9883550
aagacaaaaagtaccctttgatgaaaaacgcttgctagagcaaaacaggaggatacagaa
agaaaataatgcacctgaaaactttccaaattttgtgagagaatatgtgaagcgtgactc
gggtcttgtaatctgggatattgatgttggtaaaggtgaatccccaaaggctggtcaaca
ggtgacatttcactatgttggttataatgagtctggtcgccgcattgataatagttacat
tcagggttccccagcaaaaatccgaatgggtactaatgcattggttcca
>Mycetia_bracteata_ERR9883494
gaaacaggattta???????????????????????????????????????????????
??????????????ctgtaaac---------------------tatgtgaagcgtgactc
gggtcttataatctgggatgttgatgttggtaaaggtgaatccccaaaggctggtcaaca
ggtgacatttcactatgttggttataatgagtctggtcgccgcattgacagtagttacat
tcagggttccccggcaaaaatccgaatgggtactaatgcattggttcca
>Neohymenopogon_parasiticus_ERR9883558
???acaggattta???????????????????????????????????????????????
??????????????ctgtaaac---------------------tatgtgaagcgtgactc
gggtcttgtaatctgggatgttgatgtcggtaaaggtgaatccccaaaggctggtcagca
ggtgacatttcactatgttggttataatgagtctggtcgccgcattgacagtagttacta
tcagggttccccggcaaaaatccgaatgggtactaatgcattggttcca
>Oldenlandia_herbacea_ERR9883552
aaaacaaaaagtaccctttgatgaaaaacgcttgctagagcaaaataggaggagacaaag
ggaaaataatgcaccttcagactttccgaattttgtaagagaa?????????????????
????????????????????????????????????????????????????????????
????????????????????????????????????????????????????????????
?????????????????????????????????????????????????
>Paederia_ciliata_ERR9883513
aagacaaaaactaccctttgatgaaagacgcttgctagagcagaacaagaggatacagaa
agaaaataatgcacctgaaaactttccaaattttgtgagagaatatgtgaagcgtgactc
gggtctggtaatctgggatattgacgctggtaaaggtgaatccccaaaggctggtcaaca
ggtgacatttcactatattggttacaatgagtctggccggcgcattgacagtacttacat
tcagggttcccctgcaaaaatccgaatgggtactaatgcattggttcca
>Plocama_tinctoria_ERR9883529
?????????????ccctttgatgaaaaacgattgctagagcagaacaggaggatacagaa
agaaaataatgcacctgacaactttccaaattttgtgagagaatatgtgaagcgtgactc
aggtcttataatctgggatctcgaagctggtaaaggggaatccccaaaggatggtcaaca
ggttttcttt??????????????????????????????????????????????????
?????????????????????????????????????????????????
