# Supplementary material for: Morphological and molecular evidence support the inclusion of Mycetia hainanensis in Mouretia (Rubiaceae)
Source: PhytoKeys. 2026 Feb 5;270:273–88. doi: 10.3897/phytokeys.270.180324 (PMC12902767; doi:10.3897/phytokeys.270.180324)
Supplement: Supplementary material 4 — Dataset of 315 nuclear genes used in this study [file phytokeys-270-273_article-180324__-s004.zip › Dataset 2/5551_filtered_aligned_trimmed.fasta]

>Theligonum_cynocrambe_ERR5033810
????????????????????????????????????????????????????????????
????????????????????????????????????????????????????????????
????????????????????????????????????????????????????????????
????????????????????????aggggttatgtgaccggaagcacagagacgtcattg
tggactgtctacagaaaaggagttcgaaattattgtggaaatatactcccaaatggtatg
gtgaaaaaccaaaaactaccagaaaatattctcacaccaactactaaagctgcagatcat
gatgttcctgtaactccggatgaggttctc??????????????????????????????
????????????????????????????????????????????????????????????
????????????????????????????????????????????????????????????
????????????????????????????????????????????????????????????
??????????????????????????????
>Anthospermum_thymoides_ERR9883532
cttgttctggtaacaacagacaggcaaagtgcatttgatagaattcttgcttcaattcca
ttcaagggacaggtgcttaatgagaccagtttgtggtggtttaataaaactcagcacatt
gttccaaatgcagttgtatctgtaccagacaagaatgtgactattgcaaagaaatgttct
gtatttcccatcgaatttgttgttaggggctatgtgactggaagtacagacacatcattg
tggacagtttacaagaatggcactcgaaattactgtggcaatgcactcccggatggaatg
gtgaaaaatcaaaagctaccagcaaatattctcacaccaaccactaaagccgccgatcat
gatgttcctgttactccagatgagatagttcaaggtggtttgatgactgcagcagattat
gaggaagcaagtagaaaggcactaatgttatttgagtacctccagcatggcctaattttg
gtagacaccaaatatgagtttggaaaggcacctgatggcactattcatttaattgatgag
gta?????????????????????????????????????????????????????????
??????????????????????????????
>Argostemma_elatostemma_ERR9883520
cttgttctggtaacgacagataggcaaagtgcatttgatagaattctcgcatcgattcca
ttcaagggacag????????????????????????????????????????????????
????????????????????????????????????????????????????????????
?????????????????????????????????gtgactggaagcacggaaacatcattg
tggacggtctacaagaaaggcactcgaaattattgtggcaatgcactccctgatggcatg
gtgaaaaatgaaaggctaccagcaaatattctcacacccaccactaaagctgccaatcat
gatgttcctgttactccagatgagatagttcgacgtggtttaatgactgaagcagattat
gaggaagcaagtagaaaggcactaaagttatttgactatggtcagcatggcctaatattg
gtagacaccaaatatgagtttggaaaggcacctgatggtactattcttttaattgatgag
gtgcatacaccagactcaagcagatattggattgctcattcttatcaagaacgctactgg
aatggccttgaaccggaaaatgtggacaag
>Chamaepentas_hindsioides_ERR9883496
??????????????????gatagacaaagtgcatttgatagaattcttgcttcaattcca
ttcaagggacaggtgcttaacgagacgagtttgtggtggtttactaaaactcagcacatt
gttccaaatgctgttgtatcctcaccagacaaaaacgtgaccattgcaaagaaatgttct
gtatttcctattgaatttgttgttaggggttatttgactggaagcacagacacgtcactg
tggacagtctacaagaaaggcactcgaaactattgtggcaatgcactccctgatggcatg
gtgaaaaatgaaaagctaccagcaaatattctcacaccaaccactaaatcagctgatcat
gatgttcctgttactccagacgagataattcaacgtgggttaatgactccagcagactat
gaggaagcaactacgaaggctctaaagttatttgactatggtcagcatggcctaatattg
gtagacaccaaatatgagtttggaaagggacctgatggtactatttttctaattgatgag
gtgcatacaccagactcaagtagatattggattgcccattcttatcaagagcgcttctgg
aatggccttgaacctgaaaatgtcgacaag
>Coccocypselum_condalia_ERR9883533
??????????????????gatcggcaaagtgcatttgatagaattcttgcttcaattcca
ttcaagggacaggtgcttaatgagacgagtttgtggtggtttaataaaactcagcacatt
gttccaaatgctgttgtatctgcaccagacaagaatgtgactattgcaaagaaatg????
????????????????????tgttaggggttacgtgacaggaagcacagatacgtcattg
tggacagtctacaagaaaggcactcgaaattattgtggcaatgcactccctggtggcatg
gtgaaaaatgaaaagctaccaaaaaatattctcacacctaccactaaagctgctgatcat
gatgttccgattactccagatgagattattcaaggtaatttaatgactcaagcagattat
gaggaagcaagtacaaaggcactaaggttatttgagtatggtcagcatggcctaatattg
gtagacactaagtatgagtttggaaaggcacctgatggcactgttgtgttaatagatgag
gtgcatacaccagactcaagcagatattggattgctcattcttatcaagaacgtttctgg
aatggccttgaacctgaaaacgtggacaag
>Cruckshanksia_pumila_ERR9883536
cttgttctggtaacaacggatcggcaaagtgcatttgatagaattcttgcttcaattcca
ttcaaaggacaggtgcttaatgagacgagtttgtggtggtttaatcaaactcaacacatt
gttccaaatgcagttgtatctgcgccagacaagaatgtgactattgcgaagaaatgttct
gtttttcctgttgaatttgttgttaggggctatgtgactggaagcacggatacgtcattg
tggacagtctacaagaaaggcgctcgaaattattgtggcaatgtactccctgatggcatg
gtgaaaaatcaaaagctaccagcaaatattctcacacctaccactaaagctgctgatcat
gatgttcctgttaccccagatgagataattcaaggtggtttaatgactcaagcagattat
gaggaagcaagctcaaaggcactgaggttatttgagtatggtcag???????????????
????????????????????????????????????????????????????????????
????????????????????????????????????????????????????????????
??????????????????????????????
>Cyanoneuron_cyaneum_ERR9883481
cttgttctggtaacaacagataggcaaagtgcatttgatagaatccttgcatcaattcca
ttcaagggacaggtgcttaatgagacaagtttgtggtggtttaataaaactcagcacatt
gttccaaatgcagttgtttctgcaccagacaaaaacgtgaccattgcaaagaaatgtgct
gtatttcccattgaatttgttgttaggggttatgtgactggaagcacagatacgtcattg
tggacagtctacaagaaaggcattcgaaattattgtggcaatgcactccctgatggcatg
gtgaaaaatgaaaagctaccagcaaatattctcacaccgaccactaaagccgccgatcat
gatgttcctgttactccagacgagataatccgaggtggtttaatgactcaagcggattat
gaggaagcaagtagaaaggcactaaggttatttgactatggtcag???????????????
????????????????????????????????????????????????????????????
????????????????????????????????????????????????????????????
??????????????????????????????
>Danais_nigra_ERR9883478
??????????????????gataggcaaagtgcatttgatagaattcttgcttcaattcca
ttcaagggacaggtgcttaatgagacaagtttgtggtggtttaataaaactcagcacatt
gttccaaatgcagttgtatccgcaccagacaagaacgtgaccattgctaagaaatgttct
gtatttcccattgaatttgttgttaggggttatgtgactggaagcacggagacatcattg
tggacagtctacaagaaaggcactcgaaattattgtggcaaagcgctccctgatggcatg
gtgaaaaatgaaaagctaccagcaaatattctcacaccgaccactaaagccgctgatcat
gatgttcctgttaccccagacgagataattcgaagtggtttaatgactcgagcagattat
gaggaagctagtcagcgtgtagcgatgcga---------------catggcctaatattg
gtagacaccaaatatgagtttggaaagggacctgatggtactattcttttaattgatgag
gtgcatacaccagattcaagtagatattggattgctcattcttatcaaaaacgcttctgg
aatggccttgaacctgaaaatgtggacaag
>Dunnia_sinensis_ERR9883505
??????????????????gataggcaaagtgcatttgatagaattctggcgtcaattcca
ttcaagggacaggtgcttaatgagacaagtttgtggtggtttaataaaactcagcacatt
gttccaaatgcagttgtatctgcaccagacaaaaatgtgactattgcaaagaaatgtgct
gtatttcccattgaatttgtggttaggggttatgtgactggaagtacggatacgtcattg
tggacagtctacaagaaaggcactcgaaattattgtggcaatgcactccctgatggcatg
gtgaaaaatgaaaagctaccagcaaatattctcacaccgaccactaaagccgccgatcat
gatgttcctgttactccagacgagataattcaaggtggtttaatgactcaagcagattat
gaggaagcgagtagaaaggcactaaggttatttgagtatggtcagcatggcctaatattg
gtagataccaaatatgagtttggaaaggcacctgatggtactattcttttagttgatgag
gtgcatacaccagactcaagtagatattggattgcttattcttatcaagaacgctactgg
aatggccttgaacctgaaaatgtggacaag
>Mouretia_larsenii_ERR9883550
cttgttctggtaacaacagataggcaaagtgcatttgatagaattctcgcatcgattcca
ttcaagggacaggtgcataa????????????????????????????????????????
????????????????????????????????????????????????????????????
????????????????????tgttaggggctatgtaactggaagcacagaaacatcattg
tggacagtctacaagaaaggcactcgaaattattgtggcaatgcactccctgatggcatg
gtgaaaaatgaaaagctcccagcaaatattctcacacccaccactaaagctgccaatcat
gatgttcctgttactccagacgagatagttcgaggtggtttaatgactgaagcagattat
gaggaagcaagtagaaaggcactaaagttatttgactatggtcag???????????????
????????????????????????????????????????????????????????????
????????????????????????????????????????????????????????????
??????????????????????????????
>Mycetia_bracteata_ERR9883494
????????????????????????????????????????????????????????????
????????????????????????????????????????????????????????????
????????????????????????????????????????????????????????????
?????????????????????gttaggggctatgtaactggaagcacggaaacatcattg
tggactgtctacaagaaaggcactcgaaattattgtgggaatgcactccctgatggcatg
gtgaaaaatgaaaagctacctgcaaatattctcacacccaccactaaagctgccgatcat
gatgttcctgttactccagacgagatagttcgaggtggtttaatgactgaagcagattat
gaggaagcaagtagaaaggcactaaagttgtttgactatggtcag???????????????
????????????????????????????????????????????????????????????
????????????????????????????????????????????????????????????
??????????????????????????????
>Mycetia_hainanensis_H401
cttgttctcgtaacaacagataggcaaagtgcatttgatagaattctcgcatcgattcca
ttcaagggacaggtgcataa????????????????????????????????????????
????????????????????????????????????????????????????????????
????????????????????tgttaggggctatgtaactggaagcacagaaacgtcattg
tggacagtctacaagaaaggcactcgaaattattgtggcaatgcactccctgatggcatg
gtgaaaaatgaaaagctaccagcaaatattctcacacccaccactaaagctgccaatcat
gatgttcctgttactccagacgag????????????????????????????????????
????????????????????????????????????????????????ggcctaatattg
gtagacaccaaatatgagtttggaaaggcgcctgatggtactattcttttaattgatgag
gtgcatacaccagactcaagtagatattggattgctcattcttatcaagaacgctactgg
aatggccttgaaccggaaaatgtggacaag
>Neohymenopogon_parasiticus_ERR9883558
cttgttctggtaacaacagataggcaaagtgcatttgatagaattctcgcatcgattcca
ttcaagggacaggtgcataa????????????????????????????????????????
????????????????????????????????????????????????????????????
????????????????????tgttaggggctatgtaactggaagcacggaaacatcattg
tggacagtctacaagaaaggcactcgaaattattgtggcaatccactccctgatggcatg
gtgaaaaatgaaaagctaccagcaaatattctcacacccaccactaaagctgccgatcat
gatgttcctgttactccagacgagatagttcgaggtggtttaatgactgaagcagattat
gaggaagcaagtagaaaggcactaaagctatttgactatggtcag???????????????
????????????????????????????????????????????????????????????
????????????????????????????????????????????????????????????
??????????????????????????????
>Oldenlandia_herbacea_ERR9883552
??????????????????gacagacaaagtgcatttgatagaatccttgcttcaattcca
ttcaagggacaggtgcttaatgagacaagtttgtggtggtttaatagaactcagcacatt
gttccaaacgcagtagtatctgctccagacaagaatgtgaccattgcaaggaaatgtttt
gtatttcccgttgagtttgttgttcgtggttttgtgactggaagcacagaaacatcattg
tggacagtctacaagaaaggcactcgaaactattgtggcaatgcactccctgatggcatg
gtgaaaaatcaaaagctacctgcaaatattctcacgccaaccacgaaagctgctgatcat
gatgttcctgttaccccagatgagataatcagaagtggcttaatgactcaagcagatttt
gaggaagccagtacaaaagcactaaggttattcgattttggtcagcatgggctaatattg
gtcgacaccaaatacgagtttggaaaggcacctgatggttcaattcttttgattgatgag
gttcacacaccagattcaagtagatattggattgctcgttcttatcaagaacgcttttgg
aatagcctagaacctgaaaatgtggacaag
>Paederia_ciliata_ERR9883513
cttgttctggtaacaacagataggcaaagtgcatttgatagaattcttgcttcaattcct
ttcaagggacaggtgcttaatgagacaagtctgtggtggtttaatcaaactcagcacatt
gttccaaatgcagttgtgtccgcaccagacaagaatgtgaccattgcaaagaaatgttca
gtatttcctgttgaatttgttgtaaggggctttgtgactggaagcacggacacgtcattg
tggacagtttacagaaaaggcactcgaaattattgtggcaatatactccccaatggcatg
gtgaaaaatgaaaagctaccagcaaatattctgacaccaaccactaaagccgctgatcat
gatgtccctgttactccagaagagataattcaaagaggtttaatgactcaagaagattat
gaggaagcaagtacaaaggcactaaagttatttgaatatggtcag???????????????
????????????????????????????????????????????????????????????
????????????????????????????????????????????????????????????
??????????????????????????????
>Plocama_tinctoria_ERR9883529
cttgttctggtgacgacagacaggcaaagtgcattcgatagaattcttgcttcaattcca
ttcaagggacaggtgcttaatgagacaagtttgtggtggtttaatcagactctgcacatt
gttccaaatgcagttgtagccacaccagacaaaaacgtgacgattgcaaagaaatgcttc
gtgtttcccgtggaatttgttgttaggggctatgtgactggaagcacagatacgtcattg
tggactgtctacagaaaaggcattcgaaattattgtggaaatatgctccctaatggcatg
ttgaaaaatcaaaagctaccagcaaatattctaacaccaacaactaaagctgctgatcat
gatgttcctgttactccagaagaggtg?????????????????????????????????
????????????????????????????????????????????????????????????
????????????????????????????????????????????????????????????
????????????????????????????????????????????????????????????
??????????????????????????????
