# Supplementary material for: Morphological and molecular evidence support the inclusion of Mycetia hainanensis in Mouretia (Rubiaceae)
Source: PhytoKeys. 2026 Feb 5;270:273–88. doi: 10.3897/phytokeys.270.180324 (PMC12902767; doi:10.3897/phytokeys.270.180324)
Supplement: Supplementary material 4 — Dataset of 315 nuclear genes used in this study [file phytokeys-270-273_article-180324__-s004.zip › Dataset 2/5562_filtered_aligned_trimmed.fasta]

>Rubia_peregrina_ERR5033650
??????????????????????????????aagaagcggcgttactctcacaagcaattt
cgtcgcgccaaattcctcgtcaaaggcgatgacgccgtttttgatgagctgagcaagctg
gagggcttgaacaagcccttgccccaggacgaagatcttcctggcatgggacaattttat
tgcttacactgcgatcggtatttcgcaactgcggagatcagggacgaccattttaatacc
aaacgacacagggatgaatggacctgcacctcacacacaactcgacgctgaattggcagc
tggaatgggaaagccagacaatggtccaaagctaatg
>Theligonum_cynocrambe_ERR5033810
????????????????????????????????????????????????????????????
????????????????????????????????????????????????????????????
????????????????????????????????????????????????????????????
????????????????????????????????????????????????????????????
????????????tatggcggggcctgcacctcacacacaacttgatgctgacctagttgc
cggaatgggcatgccagataatggtccaaagcttatg
>Anthospermum_thymoides_ERR9883532
atgggaggcaagtgtcctcatagaagcgtgaagaagcggcgctactctcacaagactttt
cgccgtgctaagttcctcgtcaaaggtgacgacgccgtttatgatgagctcaataagcta
gagggcttgaacaagccattgcccgtggatgaagaccttcctggcatgggccaatattat
tgcttacactgcgatcgatattttgcaaatgcggaggttagggatgagcatttcaagacc
aaacgacacagggatggcaggacctgcacctcacacacaacttgatgctgacctagctgc
tggaatggggatgccggataatggtccaaagcttatg
>Argostemma_elatostemma_ERR9883520
atgggagggaagtgtcctcacagaagcgtgaagaagcgccgctactctcacaaaacattt
cgccgggctaagttcctcgtcaaaggtgacgacgccgtttatgacgagcttcataagcta
gagggcttgaacaagcccttgcccgtggacgaagaccttcctggcatgggccaatattat
tgcttacactgcgatcgatatttcgcaaatgcggaggttagggacgagcatttcaagacc
aaacgacacaaggatggagggacctgcacctcacactcaactcgatgctgatctagctgc
tggaatgggcatgccagataatggtccaaagcttatg
>Chamaepentas_hindsioides_ERR9883496
????????????????????????????????????????????????????????????
???????????????????????????gatgacgctgtttatgatgagcttcataagcta
gagggcttgaacaagcccttgcctgtggacgaagaccttcctggcatgggtcaatattat
tgcttacactgcgatcgatatttcgccaatgtggaggtgagggatgaacattttcagacc
aaa---------gatgtctggatctgcacctcacacacaactcgatgctgaactagctgc
tggaatgggcatgccagataacggtcctaagctaatg
>Clarkella_nana_ERR9883563
????????????????????????????????????????????????????????????
????????????????????????????????????????????????????????????
??????????????????ttgcccgtggacgaagaccttcctggcatgggccaatattat
tgcttacactgcgatcgatatttcgcaaatgcggaggtaagggacgagcatttcaagacc
aaacgacacaaggatggagggacctgcacctcacgctcaactcgatgctgacctagctgc
tggaatgggcatgccagataatggtccaaagcttatg
>Coccocypselum_condalia_ERR9883533
ataggagggaagtgtccgcatagaagcgtgaagaagcggcagtactctcacaaaatagct
tgccgtactaaattcctcatcaaaggtgacgacgccatttataatgagcttcataagcta
gagggctccgtaaagcccttgctcgtcgactaagatcttcccagcatgggccaatattat
tgcttatattgagatcgatattttgcacatgtagcagtgagggatgagcatttcaagacc
aaacgacacaaggatgatgagacctgcacctcatac---actcgatgccaacctagctgc
agggatgggcatgccagataatggtccaaagcttatc
>Cruckshanksia_pumila_ERR9883536
atgggagggaagtgtccgcacagaagcgtgaagaagcggcgctactctcacaaaacagct
cgccgtgacaaattccttctcaaaggtgacgacgccgtttatgatgagcttcataagcta
gagggcttgaacaagcccttgccagtcgacgaagacctgcctggcatgggtcaatattat
tgcctacactgcgatcgatattttgcaaatgtcgcggtgagggatgagcattttatgacc
aaacgacacagagatgatgggacttgcacctcatacgcaactccatgctgacctggctgc
tggaatgggcatgccagataatggtccaaagctcatg
>Cyanoneuron_cyaneum_ERR9883481
????????????????????????????????????????????????????????????
???????????????????????????gacgacgccgtttatgacgagcttcataagcta
gagggcttgagcaagcccttgcccgtggacgaagaccttcctggcatgggccaatattat
tgcttacactgcga??????????????????????????????????????????????
????????????gatggcgggacctgctcctcacacacaactcgatgctgacctagctgc
tggaatgggcatgccagataatggtccaaagcttatg
>Danais_nigra_ERR9883478
atgggaggcaagtgtccccacagaagcgtgaagaagcgacgctactctcacaaaacagct
cgccgtactaaattcctcgtcaaaggtgacgacgccgtttatgatgagcttcataagctt
gagggcttgaacaagccgctgcccgtggacgaagaccttcctggcatgggccaatattat
tgcttacactgcgatcgatatttcgcaaatgtggaggttagggatgagcatttcaagacc
aaacgacacagggatggctggacctgcacctcacacacaactagatgctgacctagctgc
tggaatgggcatgccagataatggtccaaagcttatg
>Dunnia_sinensis_ERR9883505
atgggaggcaaatgtcctcacagaagcgtgaagaagcggcgctactctcacaaaacagct
cgccgtaccaaattcctcgtcaaaggtgacgacgccgtttatgacgagcttcataagcta
gagggcttgagcaagcccttgccggcggacgaagaccttcctggcatgggccaatattat
tgcttacactgcgatcgatattttgcaaatgcggaggttagggatgagcatttcaagacc
aaacgacacaag------gggacctggacctcacacacaacttgatgccgacctagctgc
aggaatgggcatgccagataatggtccaaagcttatg
>Mouretia_larsenii_ERR9883550
atgggagggaagtgtcctcacagaagcgtgaagaagcgccgctactctcacaaaacattt
cgccgtactaagttcctcgtcaaaggtgacgacgccgtttatgacgagcttcataagcta
gagggcttgaacaagcccttgcccgtggacgaagaccttcctggcatgggccaatattat
tgcttacactgcgatcgatatttcgcaaatgcggaggttagggacgagcatttcaagacc
aaacgacacaaggatggagggacctgcacctcacactcaacttgatgctgacctagctgc
tggaatgggcatgccggataatggtccaaagcttatg
>Mycetia_bracteata_ERR9883494
atgggagggaagtgtcctcacagaagcgtgaagaagcgccgctactctcacaaaacattt
cgccgtactaagttcctcgtcaaaggtgacgacgccgtttatgacgagcttcataagcta
gagggcttgaacaagcccttgcccgtggacgaagaccttcctggcatgggccaatattat
tgcttacactgcgatcgatatttcgcaaatgcagaggttagggacgagcatttcaagacc
aaacgacacaaggatggagggacctgcacctcacactcaactagatgctgacctagctgc
tggaatgggcatgccagataatggtccaaagcttatg
>Mycetia_hainanensis_H401
atgggagggaagtgtcctcacagaagcgtgaagaagcgccgctactctcacaaaacattt
cgccgtactaagttcctcgtcaaaggtgacgacgccgtttatgacgagcttcataagcta
??????????????????ttgcccgtggacgaagaccttcctggcatgggccaatattat
tgcttacactgcgatcgatattttgcaaatgcggaggttagggacgagcatttcaagacc
aaacgacacaaggatggagggacctgcacctcacactcaacttgatgctgacctagctgc
tggaatgggcatgccagataatggtccaaagcttatg
>Neohymenopogon_parasiticus_ERR9883558
atgggagggaagtgtcctcacagaagcgtgaagaagcgccgctactctcacaaaacattt
cgccgtattaagttcctcgtcaaaggtgacgacgccgtttatgacgagctttataagcta
gagggcttgaacaagcccttgcccgtggacgaagaccttcctggcatgggccaatattat
tgcttacactgc????????????????????????????????????????????????
?????????????atggagggacctgcacctcacactcaactcgatgctgacctagctgc
tggaatgggcatgccagataatggtccaaagcttatg
>Oldenlandia_herbacea_ERR9883552
atgggcgggaagtgtccacacagaagcgtgaagaagcggcgctactctcacaagacagct
cgccgaatcaaatttgaactca??????????????????????????????????????
????????????????????????????????????????????????????aattttac
tgcttacactgcgatcggtatttcgcaagtgctgaggtgagggatgagcatttcaagaca
aagcggcacaggcatggctggacctgcacctcacacacaactggatgctgatcttgctgc
tggaatgggcatgccagacaatggtccaaagcttatg
>Plocama_tinctoria_ERR9883529
atgggcggcaagtgtcctcacagaagcgtgaagaagcgacgctactctcacaaacaattc
cgccgcgctaaattccttatcaaaggtgacgacgccgtttatgatgagcttagtaagctg
gaaggcttgaacaaacccttgcccgtcgacgaagaccttcctggcatgggccaattttat
tgcttacactgcgatcgatattttgcaaatgcagaggttagggatgatcatttcaagacc
aaacgacacag-gatggcgggtcctgcaccccacacacaactcgatgctgacctagctgc
cggaatgggcatgccagataatggtccaaagcttatg
