# Supplementary material for: Morphological and molecular evidence support the inclusion of Mycetia hainanensis in Mouretia (Rubiaceae)
Source: PhytoKeys. 2026 Feb 5;270:273–88. doi: 10.3897/phytokeys.270.180324 (PMC12902767; doi:10.3897/phytokeys.270.180324)
Supplement: Supplementary material 4 — Dataset of 315 nuclear genes used in this study [file phytokeys-270-273_article-180324__-s004.zip › Dataset 2/5578_filtered_aligned_trimmed.fasta]

>Rubia_peregrina_ERR5033650
tgcggtgcaaaattcacggttcagatagtatctgaacaatttgaaggtaaaaggctgctg
gagaggcatcgcatggttaacactgcattagcagaggagctaaaggaaattcatgcgctc
tctatcaccaaagctctcactccaactcagtgggagcag
>Theligonum_cynocrambe_ERR5033810
tgtggtgcaagtttcgtgattgaaattgtctcagaaaagtttgaagggaagaggttgtta
gagaggcaccgactggtcaatgcagcgctagaagaggaaatgaaagagatccatgctctc
tctatcaagaaggagatc?????????????????????
>Anthospermum_thymoides_ERR9883532
tgtggtgcgaaattcacagtcgagatagtatctgaacaatttgaaggtaaaaggttgctg
gagaggcatcgaatggtgaatactgcattagcagaggagctgaaagaaattcatgcgctc
tccatcaccaaggcgctcactccaactcagtgggaacag
>Chamaepentas_hindsioides_ERR9883496
tgcggtgcaaaattcacagttgagatagtatctgaacagtttgaaggtaagaggttgctg
gagaggcatcgaatggtgaatgctgcattggcagaggagctgaaagaaattcatgcgctc
tctatcacgaaagctctcactccgagtcagtgggaacag
>Clarkella_nana_ERR9883563
tgtggtgccaaattcacggtcgagatagtatcagagcaatttgagggcaaaaggttgctg
gagaggcatcgaatggtgaacgctgcattggtagaggagctaaaagaaattcatgcactc
tctattacaaaagctctcactccaagccaatgggagcag
>Coccocypselum_condalia_ERR9883533
tgtggtgcaaagttcacggttgagattgtatctgaacaattcgaaggtaaaaggctgctg
gagaggcatcgaatggtgaatgctgcattggcagaggagctgaaagaaattcatgcactc
tctataaccaaagctctcactccaagtcagtgggaacag
>Cruckshanksia_pumila_ERR9883536
tgtggtgcaaagttcacggtagagatagtatctgaacaattcgaaggcaaaaggttgctg
gagaggcatcgaatggtgaacgctgcattagtagaggagctcaaagaaattcatgcactc
tctataacaaaagctctcactccaagtcagtgggaacag
>Cyanoneuron_cyaneum_ERR9883481
tgcggtgcaaaattcacggtcgagatagtctctgaacaatttgaaggtaaaaggttgctg
gagaggcatcgaatggttaatgctgcattggcagaggagctaaaagaaattcatgcgctc
tctatcacaaaagctctcactccaagtcagtgggaacag
>Danais_nigra_ERR9883478
tgtggtgcaaagttcacggttgagatagtatctgaacaatttgaaggtaaaaggttgctg
gagaggcatcgaatggtgaatgctgcattgacagaggagctgaaagaaattcatgcgctc
tctatcacaaaagctctcactccaagtcaatgggaacag
>Dunnia_sinensis_ERR9883505
tgcggtgcaaaattcacggttgagatagtatctgaacaatttgaaggtaaaaggttgctg
gagaggcatcgaatggtgaatgctgcattggcggaggagctgaaagaaattcatgcgctc
tctatcacgaaagctctcactccaagtcagtgggaacag
>Mouretia_larsenii_ERR9883550
tgcggtgcaaaattcacggttgagatagtatccaagcaatttgaaggcaaaaggttgctg
gagaggcatcgaatggtgaacgctgcgttggcagaggagctaaaagaaattcatgcactc
tctatcacaaaagctcttactccaagccagtgg??????
>Mycetia_bracteata_ERR9883494
tgcggtgcaaaattcacggtcgagatagtatccgagcaatttgaaggcaaaaggttgctg
gagaggcatcgaatggtgaacgctgcattggcagaggagctaaaagaaattcatgcactc
tctatcacaaaagctctcactccaagccagtgggagcag
>Neohymenopogon_parasiticus_ERR9883558
tgcggtgcaaaattcacggttgagatagtatccaagcaatttgaaggcaaaaggttgctg
gagaggcatcgaatggtgaacgctgcgttggcagaggagctaaaagaaattcatgcactc
tctatcacaaaagctctcactccaagccagtgg??????
>Oldenlandia_herbacea_ERR9883552
tgcggcgcaaaatttacggtcgagatagtgtctgaacaatttgaaggcaaaaggttgctg
gagaggcatcgcatggtgaatgctgcattggctgaggagctcaaagaaattcatgcattg
tctatcacgaaagctctgactcctagtcagtgggaacag
>Plocama_tinctoria_ERR9883529
tgcggtgcgaaattcacagttcagatagtgtctgaacagtttgaaggcaaaaggttgttg
gagaggcatcgaatggtgaacgctgctttggcagaggagcttaaagacattcatgcgctc
tctattactaaagctgtgactcctagtcagtgggagcag
