# Supplementary material for: Morphological and molecular evidence support the inclusion of Mycetia hainanensis in Mouretia (Rubiaceae)
Source: PhytoKeys. 2026 Feb 5;270:273–88. doi: 10.3897/phytokeys.270.180324 (PMC12902767; doi:10.3897/phytokeys.270.180324)
Supplement: Supplementary material 4 — Dataset of 315 nuclear genes used in this study [file phytokeys-270-273_article-180324__-s004.zip › Dataset 2/5594_filtered_aligned_trimmed.fasta]

>Rubia_peregrina_ERR5033650
aacaggctagtggtggtggagttcgcggagacacaaagcgaacccagcaagaaaatctac
ccattcatggtcgacctgagctggaactgcaacgacgtcgacttcctcctcgtactaggc
gacgagtccgagaaaacccgcgaactctgcgtgcgcgaaaacatcgatcaagtcccccac
ttcaccttctacaaatccatgcagaagatccacgaggaagaagccatcgcccccgaccag
ctcgagggcgacgtcctctactacggcgacagccacggcgctgtcgtgcagctccactcc
cgcaccgacgtcgagagcctcatcgccgaccacaaggcagacgacaagctcatcgtactc
gatgtcgggctcaagcattgtgggccctgcgtcaaggtctacccgactgtgctgaagctg
tcacggaagatggcagatgtcgcggtgttcgcgaggatgaacggcgatgagaatgagagc
tgcatggagttcttgagggatatggaggtgatggaggtgcctacgtttgtgtttattaag
aatggggagattaaggggaggtatgttgggtcggggaaaggagagcttgttggggagatt
ttgagatacctaggtgttaaggtgact
>Theligonum_cynocrambe_ERR5033810
????????????????????????????????????????????????????????????
?????????????????????????????????gacgtcgaattcctcctcgtcatgggc
gatgaatcggaaaacactcgagagctttgcaagagagagaaaatcgatcaagtaccccat
ttcagtttctacaaaaacatggagaaaatccacgaagaagaaggaatcggtccagatcag
ctcaaaggcgacgtgctgtactacggcgacagccacggcagcgtggtccagctccacagc
cgcgacgacgtcgaagccctaatctccgagcacaaagccgacggcaagctcatcgtcctg
gacgtcggcctgaagcactgcgggccctgcgtgaaggtctaccccacggtgctgaagctg
tcgaggaagatggcggacatcgtcgttttcgcccggatgaacggcgacgagaacgacagc
tgcatggagttcttgaaggagatgaacgtggtggaggtgcccacgtttctgttcatcaag
aacggtgatatttctgggaggtatgttggatctgggaaaggagagcttattggagagatt
ttgagatatttaggtgttcgtgttact
>Anthospermum_thymoides_ERR9883532
aacaagcttgttgtggtggaattcgcggcgagccacagtaaacagagcaagaatatctac
cctttcatggtggacctaagcctgaactgcaatgacgtcgaattcattctggtcatgggg
gatgaatcagaaaagaccaaagagctctgtaatagagagaaaattgacaaagttccacat
ttcagtttctacaaagcgatggagaaaattcatgaagaagaaggaataggtcctgatgtg
ctggttggggacgtgctgtactatggtgataatcattcagctgtggtacaactccattgc
agggatgatgttgaaaagttgattgcagatcataagattgataagaagctgattgttctc
gatgtgggattgaagcattgcgggccctgtgttaaggtttatcctacagtgctgaagttg
tcgaagcagatgtctgatactgcagtgtttgcgagaatgaatggcgatgagaatgaaagt
tgtatgcagttcttgaaggacatggatgtggttgaagttcccacttttttgttcatcaaa
gatggtgaaattcgtgggagatatgttggatctggtaaaggagaactcattggagaaatt
cttagatacctaggagttcgagtgact
>Argostemma_elatostemma_ERR9883520
aacaggctggttgtggtggaatacgcggcgagccacagcaaacagagcaggaagatctac
cctttcatggtggacctgagccggacctgcaacgatgtcaatttccttctggtcatgggg
gatgaatccgagaagaccaaggaactctgcgagagggagaagattgagaaagtcccacat
ttcagtttctacaaagggatggagaaaattcacgaagaagaagggataggccccgatgag
ctgtttggggacgtgttgtactatggggacaaccattcatccgtggcccaactccactgc
agggatgatgtggagaagctgattgaagatcacaagactgataacaagctgattgttctc
gatgtgggattgaagcactgtggcccctgtgttaaggtttatcccacggtgctcaagttg
tccaggcagatgtctgattctgtggcttttgctaggatgaacggcgacgagaacgatagc
tgcatgcaatacttgaaggacatggatgtggttgaagtccccacttttttgttcattaaa
aatggtgaaattcgtgggaggtacgtgggatctggtaaaggagagcttattggagaaatt
cttagatacctaggtgttcgagtgact
>Chamaepentas_hindsioides_ERR9883496
aacaggcttgtggtggtggaattcgccgccagccacagcaaacagagcaagaaaatctac
ccttttatggtggacttaagcagaacctgcaacgatgtgaatttcttgcttgtcatggga
gatgaatctgagaaaaccaaggaattatgcaaaagagagaagattgagaaagtcccacat
ttcagcttctacaaaggtatggagaaaattcacgaagaagaaggtatcggacctgatcag
ttaatgggggatgtgttgtactacggcgatagccattccggcgtggcgcagcttcactgc
agagacgacgtcgagaagctgatcgaagatcataaggttgataacaagctgattgttctt
gatgtgggattgaagcactgcggcccgtgcgttaaggtttatccgacggtgctcaagctg
tcgaggcagatgtctga---tgtggtgttcgcgagaatgaacggcgacgagaatgatagc
tgcatgcggttcttgaaagacatggatgttgtcgaagttcccacgtttttgttcattaaa
aacggtgagattcgtgggaggtacgttggatctggtaaaggagagctcattggagaaatt
cttagatacctaggagttcgagtgact
>Coccocypselum_condalia_ERR9883533
aacaggcttgttgtggtggaatacgccgccagccatagcaaacagagcaaaaaaatctac
cctgttatggtggatctcagcagaacctgcaacgatgtggagtttttgttggttatggga
gatgaatcagaaaaaactgcagaactttgcaaaagagagaaaattgacaaagtcccacat
ttcagtttctacaaagggatggagaaaatccacgaagaagaagggattggtcctgatatg
ctttatggagacgtgatgtattatggggataatcattctggagttgtgcaacttcatagc
agggatgatgttgaaaaactggttgaagatcataagattgataacaaattgattgttctt
gatgtgggattgaagcattgtgggccgtgtgttaaggtttatcctacggttctcaagctg
tcgagacagatgtctgaatctgtggtttttgcaagaatgaatggtgatgagaatgaaagt
tgtatgcaatacttgaaggatatggatgtgattgaagtgcccacatttgtgttcatcaag
aatggtgaaattcgtggaagatatgttggatctggcaaaggagagcttattggagaaatc
cttagatacctaggagttcgagtgact
>Cruckshanksia_pumila_ERR9883536
aacaggcttgtggtagtagaatacgccgcaagtcacagcaaacacagcagaaaaatctac
ccatttatggtagacttaagcaaaacatgcaacgacgtagatttcctcctagtaatgggt
gacgaatcagaaaaaacagtcgaactctgcaagagagaaaaaatcgacaaagtcccacat
ttcagtttctacaaaaacaaagaaaaaatccacgaagaagaagggatcggcccagatgaa
ctcataggggacgtattatactacggtgataatcattcaagtgtagttcaacttcattct
agggatgatgttgagaaactcattaaagactcaaaaatcgataacaaactgattgttctt
gatgtgggattgaagcattgtgggccgtgtgtgaaggtttatccgacggtgttgaagctg
tcgaggcagatgaaggaaacggtggtgtttgcgagaatgaatggtgatgagaatgagagt
tgtatggagtttttgaaggatatggaggtgattgaagtgcctacttttatgtttattaaa
gatggggagatgtgtgggaggtatgttggatctgggaaaggtgagcttattggtgagatt
cttagatactctggtgtgaaagtgact
>Cyanoneuron_cyaneum_ERR9883481
aacaggcttgtggtggtggaatatgcggcgagccacagtaaacagagcaggaagatctac
ccttttatggtggacctaagccggacatgcaacgatgtcgatttcctactggtcatgggg
gatgaatccgagaagaccaaggaactctgcaagagagaaaaagttgacaaagtcccacat
ttcagtttctacaaagggatggagaaaattcacgaagaagaggggataggccctgatcag
ctggttggggacgtgttgtactatggggataatcactcagccgtggtgcaactccactgc
agggatgatgtggaaaagttgattgaagatcacaagattgataataagctgattgttctt
gatgtgggattgaagcactgtgggccctgtgttaaggtttatcctacggtgctcaagttg
tcgaagcagatgtctgattctgtggtgtttgcaagaatgaacggtgatgagaacgatagt
tgcatgcaattcttgaaggacatggatgtggttgaagtgcccacatttttgttcataaaa
aatggtgatatttgtggaaggtacgtgggatctggtaaaggagagcttattggagaaatt
cttagatacctgggagttcgggtgact
>Danais_nigra_ERR9883478
aacaggcttgttgtggtagaatatgccgctagccacagtaaacagagcaggaaaatctac
ccttttatggtggacctaagcaggacctgcaacgatgtcgatttcctattggtcatgggg
gatgaatcggaaaagaccaaggaactctgcaaaagagagaaaattgacaaagtcccacat
ttcagtttctacaaagggatggagaaaattcatgaagaagaagggataggtcctgatcag
ctcgttggggacgtgttgtactatggggataatcattcagctgtggtacaactccactgc
agggatgatgtggaaaagttgatggaagatcataagattgataataagctaattgttctt
gatgtgggattgaagcactgtggtccctgtgttaaggtttatcctaccgtgctcaagttg
tccaggcagatgtctgattctgtggtgtttgcaagaatgaacggcgatgagaatgatagt
tgtatgcaattcttgaaggacatggatgtggttgaagtgcccacatttttgttcataaaa
actggtgaaattcgtggaaggtacgtgggatctgggaaaggagagcttattggagaaact
cttagatacctaggagttccagtgact
>Dunnia_sinensis_ERR9883505
aaccggcttgttgtggtggaatacgcggcgagccacagtaaacagagcaagaaaatctac
cctttcatggtgaacctaagtcggacgtgcaacgatgttgatttcctactggtcatgggg
gatgaatccgaaaagaccaaggagctctgcaggagagaaaaaattgaccaagtcccacat
ttcagtttctacaaagggatggagaaaattcacgaagaagaagggataggccctgatcag
ctggttggggacgtgttgtactatggggataatcattcagcagtggcacaactccattgc
agggatgatgtggagaagttgattgaagatcacaagattgatgataagctcattgttctt
gatgtgggattgaagcactgtgggccctgtgttaaggtttatcctacggttctcaagttg
tcgaggcagatggctgattctgtggtgtttgcgagaatgaacggtgatgagaacgatagt
tgcatgcaattcttgaaggacatggatgtggttgaagtacccacgtttttgttcataaaa
aatggtgaaatacgtggaaggtacgtgggatctggtaaaggagagcttattggagaaatt
ctcagatacctaggagttcgagtgact
>Mouretia_larsenii_ERR9883550
aacaggctggttgtggtggaatacgcggcgagccacagcaaacagagcaggaagatctac
cctttcatggtgaacctgagccggacctgcaatgatgtcgatttccttctggtcatgggg
gatgaatccgagaagaccaaggaactctgcgagagggagaagattgagaaagtcccacat
ttcagtttctacaaagggatggagaaaattcacgaagaagaagggataggccccgatgag
ctatttggggacgtgttgtactatggggacaaccattcatccgtggcgcaactccacagc
agggatgatgtggagaagctgattgaagatcacaagactgataacaagctgattgttctc
gatgtgggattgaagcactgtggcccctgtgttaaggtttatcccacggtgctcaagttg
tccaggcagatgtctgattctgcggcgtttgctaggatgaacggcgacgagaacgacagc
tgcatgcaattcttgaaggacatggatgtggttgaagtccccacttttttgttcattaaa
aatggtgaaattcgtgggaggtacgtgggatctggtaaaggagagcttattggagaaatt
cttagatacctaggagttcgagtgact
>Mycetia_bracteata_ERR9883494
aacaggctggttgtggtggaatacgcggcgagccacagcaaagagagcaagaagatctac
cctttcatggtgaacctgagccggacctgcaacgatgtcaatttccttctggtcatgggt
gatgaatccgagaagaccaaggaactctgcgagagggagaagattgagaaagtcccacat
ttcagtttctacaaagggatggagaaaattcacgaagaagaagggataggccctgatcag
ctgtttggggacgtgttgtactatggggacaatcattcatccgtggcgcaactccactgc
agggatgatgtggagaagctgattgaagatcacaagactgataacaagctgattgttctc
gatgtgggattgaaacactgtgggccctgtgttaaggtttatcccacggtgctcaagttg
tccaggcagatgtctgattctgtggcgtttgctaggatgaacggcgacgagaacgatagc
tgcatgcaatacttgaaggacatggatgtggttgaagtccccacttttttgttcattaaa
aatggtgaaattcgtgggaggtacgtgggatctggtaaaggagagcttattggagaaatt
cttagataccttggagttcgagtgact
>Mycetia_hainanensis_H401
aacaggctggttgtggtggaatacgcggcgagccacagcaaacagagcaggaagatctac
cctttcatggtgaacctgagccggacctgcaacgatgtcgatttccttctggtcatgggg
gatgaatccgagaagaccaaggaactctgcgagagggagaagattgagaaagtcccacat
ttcagtttctacaaagggatggagaaaattcacgaagaagaagggataggccccgatgag
ctatttggggacgtgttgtactatggggacaaccattcatccgtggcgcaactcctcagc
agggatgatgtggagaagctgattgaagatcacaagactgataacaagctgattgttctc
gatgtgggattgaagcactgtggcccctgtgttaaggtatatcccacggtgctcaagttg
tccaggcagatgtctgattctgcggcgtttgctaggatgaacggcgacgagaacgatagc
tgcatgcaattcttgaaggacatggatgtggttgaagtccccacgtttttgttcattaaa
aatggtgaaattcgtgggaggtacgtgggatctggtaaaggagagcttattggagaaatt
cttagatacctaggagttcgagtgact
>Neohymenopogon_parasiticus_ERR9883558
??????ctggttgtggtggaatacgcggcgagccacagcaaacagagcaggaagatctac
cctttcatggtgaacctgagccggacctgcaacgatgtcgatttccttctggtcatgggg
gatgaatccgagaagaccaaggaactctgcgagagggagaagattgagaaagtcccacat
ttcagtttctacaaagggatggagaaaattcacgaagaagaagggataggccccgatgag
ctgtttggggacgtgttgtactatggggacaaccattcatccgtggcgcaactccaccgc
agggatgatgtggagaagctgattgaagatcacaagactgataacaagctgattgttctc
gatgtgggattgaagcactgtggcccctgtgttaaggtttatcccacggtgctcaagttg
tccaggcagatgtctgattctgtggcgtttgctaggatgaacggcgacgagaacgatagc
tgcatgcaattcgtgaaggacatggatgtggttgaagtccccacttttttgttcattaaa
aatggtgaaattcgtgggaggtacgtgggatctggtaaaggagagcttattggagaaatt
cttagatacctaggagttcgagtgact
>Oldenlandia_herbacea_ERR9883552
aacaagctagtggtggtggaattcgccgccagtcacagcgcaaagagccggaagatctac
ccttttatggtggaattaagccggacctgcaacgacgtggatttcttattagtcatgggg
gacgaatcggaaggaaccagagagctctgcaaaagagagaaaatcgaaaaggtccctcat
ttcagtttctacaaagggatggagaaaatccatgaagaagaaggaatcggccctgaagaa
ctgaaaggggacgttttgtactacggggataatcattccgccgtggttcagctccattgc
agggacgatgtggagaaattgattgcagatcacaaaattgatgataagctgattgttctg
gatgtgggattgaagcactgcgggccctgtgttaaggtttatcctactgtcctgaagctg
tcgagacagatgtctgatactgttgtttttgccagaatgaatggagatgagaacgatagc
tgtatgcagttcttgaaggacatggatgttgttgaagttcccacctttttgttcatcaga
aatggtgatattcgtggaaggtatgttggatctgggaaaggagagcttattggagaaatt
cttagataccaaggtgttcttgtcact
>Paederia_ciliata_ERR9883513
????????????????????????????????????????????????????????????
?????????gtggacctgagccggacatgcaacgacgtggatttccttctggtcatgggg
gatgaatccgagaagaccaaggaactctgcaagagggagaaaattgagcaagtccctcat
ttcagtttctacaaagggatggagaaaattcacgaggaagaagcgatcggccctgatcgg
ctctacggggacgtgatgtactacggggacaatcactccgccgtggtgcaactccataac
agggataatgtagagaagttgatctcagaacataagaccggaaataagctgattgttctt
gacgtgggattgaagcactgctgtccgtgtgtgaaagtttagcctctggtgctcaagctg
tcgaagcagatgtctgatgcggcggtgtttgctcggatgaacggcgacgagaacaacagt
tgcatgcagttcttgaaggacatggacgtggttgaagttccaacatttttgttcataaaa
aacggtgatatttgcggaaggtacgtgggatctggtaaaggagatctcattggagaaatt
ctcagatacctaggagttcttgtgact
>Plocama_tinctoria_ERR9883529
aacaggcttgtggtggtggaattcgcagcgagccacagccaacagagcaagaagatgtac
cctttcatggtggacctgagctggaactgcaacgacgtcgttttcttgctggtcatgggg
gatgaatcggagaagacgaaggaactctgtaaaagagagaagattgagcaagtcccgcat
ttcagtttctacaaaggtatggagaaaatccatgaagaagaagggatcggcccggatcgg
ctcgtcggggacgtgttgtactatggggatagccactccgccgtggtacaactccactgc
agagatgacgtggagaagttgatcaaagagcaaaaggttgatgggaagctgatagttctc
gatgtgggattgaagcactgcgggccgtgcgtgaaggtgtacccgacggtgctgaagctg
tcgaggcagatgtcggaatcggtggtgtttgcgaggatgaacggcgacgagaacgagagt
tgcatgcagttcttgaaggacatggatgttgttgaagttcctacgtttttgttcatcaag
aatggtgatatttgtgggaggtacgtgggatctgggaaaggagagcttattggagaaatt
ctaagatacctaggtgttcgagtgact
