# Supplementary material for: Morphological and molecular evidence support the inclusion of Mycetia hainanensis in Mouretia (Rubiaceae)
Source: PhytoKeys. 2026 Feb 5;270:273–88. doi: 10.3897/phytokeys.270.180324 (PMC12902767; doi:10.3897/phytokeys.270.180324)
Supplement: Supplementary material 4 — Dataset of 315 nuclear genes used in this study [file phytokeys-270-273_article-180324__-s004.zip › Dataset 2/5596_filtered_aligned_trimmed.fasta]

>Rubia_peregrina_ERR5033650
????????????????????????????????????????????????????????????
????????????????????????????????????????????????????????????
????????????????????????????????????????????????????????????
????????????????????????????????????????????????????????????
????????????????????????????????????????????aaagatatcatgagct
gcgagggcatggttctgattgcctcattgctctgctcgtgtataaggaatgtcaagctgc
catttaaaaggagaggggctgtacttctattaaagtcatgttccttgtacatagatgatg
aagatcgattgcagcgtgtgcttccatatgtaattgcaatgctctcagatccagcagcaa
ttgtgcggtgtgctgccctagaaactatttgtgacattcttccgttggtcagagatttcc
ccccaagtgatgctaaaatatttcctgaatatattcttccaatgctttccatgctacctg
atgatccagaggaaagtgtaaggatatgttatgcaagtaatatatctaagctggcactca
ctgcctatggatttttgatacactcaataagtttgagggaggcaggagttctcagtgaat
cacaatcacctcagaagaggagagctctcttgcatgacattagcaacctttgttggtttt
ttgggcagaggcagagcaatgattttttgttgcccatcctccctgctttccttaatgata
gagatgaacaactgagggctgttttctatggacaaattgtatatgtgtgcttttttgttg
gccagagaagtgtggaggagtatcttcttccttacatcgagcaggctttaagtgatcaaa
cagaggctgtaattgttaatgctttggactgcttagctattctatgcaaaagtggatttc
taaggaaaagaatcttgcttgaaatgatagagcatgcttttccattattgtgttatccta
gtcagtgggtgaggaggtcaaatgtcaccttcattgcagctagtagtgagaaattgggtg
ctgtagattcatttgttttccttgtccctcttatacgtcaattcctccgccgacaaccag
ca??????????????????????????????????????????????????????????
????????????????????????????????????????????????????????????
????????????????????????????????????????????????????????????
?????????????????
>Theligonum_cynocrambe_ERR5033810
????????????????????????????????????????????????????????????
????????????????????????????????????????????????????????????
????????????????????????????????????????????????????????????
????????????????????????????????????????????????????????????
????????????????????????????????????????????caagatatcatgagct
gtgaaggcatgatattgattgcttcgttgctctgctcatgtataagaaatgtcaagcttc
catttatgaggagaggggctgtccttctgttgaagtcatgttccttgtacatagatgatg
aagatcgattgcagcgtgtgcttccatacgtcattgcaatgctctcggattcagcagcga
ttgtgcggtgtgctgccctagaaactatatgcgacattcttccgttggtcagagatttcc
cccccagtgatgctaagatttttcctgaatatattcttccaatgctctcgatgcttcctg
atgatccagaggaaagtgtaaggatatgttatgcgagtaatatatctaagctggcactca
ctgcctatgggtttttgattcactctataagcttgagtgaggcaggagtcctcagtgaat
caaattcgccccagaagaggagagcactcttgcatgacattggcaatctttgttggtttt
tcgggcagaggcagagcaatgatgttttgttgcctattctccctgcttttctcaatgata
gagatgaacaactcagggctgtgttttatggacaaattgtatatgtctgcttttttgttg
ggcagcgaagtgtggaggaatatcttttgccttacattgagcaggcattgagtgatgcat
ctgaatctgtaattgttaatgctttggattgtcttgctattctatgcaaaagtggatttt
taaggaaaaggatcttacttggtatgata???????????????????????????????
????????????????????????????????????????????????????????????
????????????????????????????????????????????????????????????
????????????????????????????????????????????????????????????
????????????????????????????????????????????????????????????
????????????????????????????????????????????????????????????
?????????????????
>Anthospermum_thymoides_ERR9883532
tgtgtgattgctgagctcttccttgagggtcagccattgtttgagttgtctcaactacat
gcttatcatagaggacaatatgatcctagccaacatttagaaaagatcccagattcagga
atccgcaaaatgattcttcatatgattcaattggat????????????????????????
????????????????????????????????????????????????????????????
????????????????????????????????????????????caagatatcatgagtt
gtgaaggcatggttttgattgcctcattgctctgctcctgtataagaaatgtcaagctgc
catttatgaggagaggggccgtacttctactgaagtcatgttccttgtacatagatgatg
aagaccgattgcagcgagtgcttccatacgtcattgcaatgctctcagatccagcagcaa
ttgtacggtgtgctgccttagaaactttatgtgacattcttcccttggtcagagattttc
ccccaagtgatgctaaaattttccctgaatatattcttccaatgctttccatgcttcctg
atgacccagaggaaagtgtaaggatatgttacgcaagcaatatatctaagctggcactca
ctgcctatgggtttttgattcactctataagcttgagcgaggcaggagttctcagcgatt
caaattctccacagaacaggagggcacttttgcatgacattggcaacctttgctggtttt
ttgggcagaggcagagtaatgattttttgttgcccatcctccctgctttccttaacgatc
gagatgaacaactcagggccgtgttttatggacaaatcgtatatgtttgcttttttgttg
ggcagcgaagtgtagaggaatatctcttgccttacattgagcaggccttgagtgacacat
ctgaggctgtaattgtgaattcgttggattgtctggctattctatgcaaaagtggattcc
tgaggaagagtatcttacttgatatgatagagcatgcttttccgttattgtgttatccta
gtcaatgggtcaggagatcaaatgtcaccttcattgcagctagtagtgagaatttaggtg
ctgtagattcatatgttttccttgtgccccttatacgacaatttctccgccgacaaccag
caccggattcagggtggaggcctcgtggggtgttggttgcacatctccaggagcatcaat
ctgctgttaatgacattgctgtttccattgaccatagcttttttgttaccgcatctgaag
attctacggttaaagtttgggattctaaaaggttggagaaggatatctcattcaggtcaa
ggctaacatattcctta
>Argostemma_elatostemma_ERR9883520
tgtgtgattgctgaacttttccttgagggccagcctttgtttgagttgtctcagttgcat
gcttatcgtagaggacaatatgatcctagccaacatttagaaaagatcccagattcagga
atccgcaagatgattcttcatatgattcaattggatgtagaatctcgtttttctgctgag
ggatacctgctgagcttctctggtgttgtgtttccttgctacttctctccattccttcac
aatttatactccttgttgaatccacttaattcagatgcaagggtcaagatatcatgagct
gtgaaggcatggttttgattgcctcattgctctgctcctgtataaggaatgtgaagctgc
catttatgaggagaggggctgtacttctactgaagtcatgctccttatacatagatgacg
aagatcgattacagcgcgtgcttccatacgtcattgcaatgctctcagaccctgctgcga
ttgtgcggtgtgctgccttagaaactttatgtgacattcttcctttggtcagagattttc
cccctagtgatgctaaaatttttcctgaatatattcttccaatgctttccatgcttcccg
atgattcagaggaaagtgtaaggatatgttatgcgagcaatatttctaagctggcactca
ctgcctatgggtttttgattcactctataagcttgagtgaggcaggagttctcactgaat
caaattcacctcagaagtcgagagcactcttgcatgacattggcaacctttgttggtttt
ttgggcagaggcagagtaatgattttttgttgcccatcctccctgctttcctaaatgatc
gagacgaacaactcagggctgtgttttatggacaaatcgtatatgtctgcttttttgttg
ggcagcgcagtgtggaggaatatcttttgccgtacattgagcaggccttgagtgacacat
ccgaggctgtaattgtgaatgcgctggattgtctagctattctatgcaaaagtggatttc
tgaggaagaggatcttacttgatatgatagagcatgcttttccgttattgtgttatccta
gtcagtgggtcaggagatccaatgtaaccttcattgcagctagtagtgaaaatttaggtg
ctgtggattcatatgttttcctcgtgcctcttatacgacagttcatccgtcgacagccag
caccagattcagggtggaggcctcgtggggtgttggttgcacatctccaggagcatcaat
ctgctgttaatgatattgctgtttctattgatcatagcttttttgttagtgcatctgaag
attctacggttaaggtttgggattctaaaaggttggagaaggatatctcatttaggtcaa
ggctaacatattcctta
>Chamaepentas_hindsioides_ERR9883496
tgtgtgattgctgagcttttccttgagggtcagccattgtttgagttgtctcaactgcat
gcatatcgtagaggacaatatgatcctagccaacatttagaaaagatcccagattcagga
atccgcaagatgattcttcatatgattcaattggatgtagattctcgtttttctgcggag
ggatacctgcagaacttctctggcattgtgtttccttgctacttctccccatttcttcac
aatttatactccttgttgaatccacttaattcagatgcaagggttctgatatcatgagtt
gcgaaggcatggttttgattgcttcattactctgctcctgtataagaaatgtcaagctgc
catttatgaggagaggggctgtacttctactgaagtcatgttccttgtacatagatgatg
aagatcgattgcaacgtgtacttccatacatcattgcaatgctctcagatccagcagcga
ttgttcggtgtgctgctttagaaactttatgtgacattcttccattggtcagagattttc
cccctagtgatgccaaaatttttcctgaatatattcttccaatgctttccatgcttcctg
atgatccagaggaaagtgtaaggatatgttatgcaagcaatatatctaagctggcactca
ctgcctatgggttcttgattcactctataagcttgagtgaggcaggtgttcttagcgaat
cgaattcaccacagaataggagagcactattgcacgacattggtaatctttgttggtttt
ttgggcagaggcagagtaatgattttttgttgcccatcctccctgctttcctgaatgatc
gagatgaacaactcagggctgtgttttatggacaaattgtatatgtctgcttttttgttg
ggcagcgtagtgtggaggaatatcttttgccttacattgagcaggccttgagtgacctat
ctgaggctgtaatcgtgaatgcattagattgtctagctattctatgcaaaagtggatttc
taaggaagaggatcttacttgagatgatagagcatgcttttccattattgcgctatccta
gtcaatgggttaggagatcaaatgtcaccttcattgcggctagtagtgagaatttaggtg
ctgtagactcgtatgttttccttgtgcctcttatacgacaattcctccgcagacaaccag
caccagattcagggtggaggcctcgtggggtgctggttgcgcatctccaggagcatcaat
ccgctgtgaatgacattgctgtttctaatgatcatagcttttttgtcagtgcatctgaag
attctacggttaaggtttgggattctaagagattggagaaggatatctcttttaggtcaa
ggttaacgtattcctta
>Clarkella_nana_ERR9883563
tgtgtgattgccgagcttttcctcaagggccagcctttgtttgagttgtctcagctgcat
gcttatcgtagaggacaatatgatcctagccaacatctagaaaagatcccagattcagga
atccgcaagatgattcttcatatgattcaattggatgtagagtctcgtttttctgctgag
ggatacctgcagaacttctctggtgttgtgtttccttgctacttctctccattccttcac
aatttatactccttgttgaatccacttaattcagatgcaagggtcaagatatcatgagct
gtgaagggatggttttgattgcctcattgctctgctcctgtataagaaatgtcaagctgc
catttatgaggagaggggctgtacttctactgaagtcatgctccttatacatagatgacg
aagatcgattgcagcgcgtgcttccttacgtcattgcaatgctctcagacccagctgcga
ttgtgcggtgtgctgccttagaaactttatgtgacattcttcctttggtcagagattttc
cccctagtgatgctaaaatttttcctgaatatattcttccaatgctttccatgcttcccg
atgattcagaggaaagtgtaaggatatgttatgtgagcaatatatctaagctggcactca
ctgcctatgggtttttgattcactctataagcttgagtgaggcaggagttctcaccgaat
caaattcaccacagaacaggagagcactcttgcatgacattggcaacctttgttggtttt
tcgggcagaggcagagtaatgattttttgttgcccatcctccctgctttcctaaatgatc
gagacgaacaactcagggctgtgttttatggacaaatcgtatatgtctgcttttttgttg
ggcggcgaagtgtggaggaatatcttttgccgtacattgagcaggcgttgagtgacacat
ccgaggctgtaattgtgaatgcgctggattgtctagctattctatgcaaaagtggatttc
tgaggaagaggatcttacttgatatgatagagcatgcttttccgttattgtgttatccta
gtcaatgggtcaggagatcaaatgtaaccttcattgcagctagtagtgagaatttaggtg
ctgtggattcatacgttttcctcgtgcctcttatacgacagttcatccgtcgacaaccag
caccagattcagggtggaggccttgtggggtgttggttgcacatctccaggagcatcaat
ctgctgttaatgatattgctgtttccattgatcatagcttttttgttagtgcatctgaag
attctacggttaaggtttgggattctaaaaggttggagaaggatatctcatttaggtcaa
ggctaacatattcctta
>Coccocypselum_condalia_ERR9883533
tgtgttattgctgagcttttccttgagggtcagccattgtttgagttggctcaactgcat
gcctatcgtagaggacaatatgatcctagccaacatctagagaagatcccagatacagga
attcgcaagatgattcttcatatgatccaattggatgcagagtctcgtttttctgcggag
ggatacctgcagaacttctctggtgttgtgtttccttgctacttctctccgttccttcac
aatttatattccttgttgaatccacttaattcagatgcaagggt-----caatatgagct
gcgaaggcatggttttgattgcctcattgctctgttcttgtataagaaatgtcaaattgc
catttatgaggagaggggctgtgcttctactgaagtcatgttccttgtccattgatgatg
aagatcgattgcagcgtgtgcttccttatgtcattgcaatgctctcagatcctgcagcaa
ttgtgcgttgtgccgcgttagaaaccctatgtgacattcttcctttggtcagagatttcc
ctcccagtgatgctaaaatatttcctgaatatattcttccaatgctttccatgctccctg
atgatccagaggaaagtgtaaggatatgttacgcaagcaatatgtccaagctggcactca
ctgcctatgggtttttgattcactctataagcttgagtgaggcaggagttctaaatgaat
cgaatttaccacagaacaggagagcactcttgcacgacattggcaacctttgttggtttt
ttggccagaggcagagtaatgattttttgttgccgatcctccctgctttcctaaatgatc
gagacgagcaactcagggctgtgttttatggacaaatcgtgtatgtctgcttttttgttg
ggcagagaagtgtcgaggaatatctttttccttacattgagcaggcattgagtgacatat
ccgaggctgtaattgtgaatgcattggactgtctggctattctatgcaaaagtggatatc
tgaggaagaggatcctactggagatgatagagcattcttttccgttattgtgttatccta
gtcaatgggtcaggagatcaattgtcaccttcattgcagctagcagtgagaaattaggtg
ctgttgattcatatgtcttcctagtgcctcttatacgccagttcctccgcaggcaaccag
caccagattcagggtggagacctcgtggggtgttggttgcacatctccaggagcatcagt
ctgctgttaatgacattgctgtttctactgatcatagcttttttgtcagtgcatctgaag
attctacggttaaggtttgggattctaaaagattggagaaggatatctcatttaggtcaa
ggctaacatactcctta
>Cruckshanksia_pumila_ERR9883536
tgtgtaattgctgagcttttccttgagggtcagccattgtttgagttatctcaactgcat
gcctatcgtagaggacaatatgatcctagccaacacctagaaaagatcccagattcagga
gttcgcaagatgattcttcatatgatccaattggatgtagaatctcgtttttctgcagag
ggatacctgcagaacttctctggtgttgtgtttccttgctacttctctccattccttcac
aatttgtattccttgttgaatccacttaattcagatgcaagggtcaagatatcatgagct
gcgagggaatggttttgattgcctcattgctctgttcctgtataagaaatgtcaagttgc
catttatgaggagaggggctgtgcttctactgaagtcatgttccttgtacattgatgacg
aagatcgattgcagcgtgtgcttccatatgtcatcgcaatgctctcagacccggcagcaa
ttgtgcgttgtgctgctttagaaactctatgtgatattcttcccttggtcagagatttcc
ctccgagtgatgctaaaatttttcctgaatatattcttccaatgctttccatgcttcctg
atgattcagaggaaagtgtaaggatatgttatgcaagcaatatgtctaagctggcactca
ctgcctatgggtttttgattcactctataagcttgagtgaggcaggagtgctaagtgagt
caaattcaccacagaacaggagagcactcttgcatgacattggcaacctttgttggtttt
ttggccagaggcagagtaatgattttttgttgccaatcctccccgctttcctaaatgata
gagacgagcaactgagggctgtgttttatggacaaattgtgtatgtctgctttttcgttg
ggcagagaagtgtggaggagtatcttttgccttacattgagcaggcgttgagtgacatat
cagaggctgtaattgtaaatgcattggattgtcttgctattctatgcaaaagtggatttc
tgaggaagagggtcctactggagatgatcgagcattcgtttcctttattgtgttatccta
gtcaatgggtcaggagatcaaatgttaccttcattgcagctagcagtgagaaattaggtg
ctgtagattcatatgttttccttgtgcctcttatacgacagttcctccgcagacaaccag
caccggattcagggtggaggcctcgtggggtgttggttgcacatcttcaggagcatcagt
ctgctgttaatgacattgctgtttctactgatcatagcttttttgtcagtgcatctgaag
attctacggttaaggtctgggattctaaaagattggagaaggatatctcatttaggtcaa
ggctaacgtattcctta
>Cyanoneuron_cyaneum_ERR9883481
tgtgtgattgctgagcttttcctcgagggtcagccattgtttgagttgtctcaactgcat
gcttatcgtagaggacaatatgatcctagccaacatttagaaaagatcccagattcagga
atccgcaagatgattcttcatatgattcaactggatgtagagtctcgtttttctgcggag
ggatacctgcagaacttctctggtgttgtgtttccttgctacttctctccattccttcac
aatttatattccttattgaatccacttaattcagatgcaagggt---gatatcatgagct
gcgaaggcatggttttgattgcctcattgctctgctcctgtataagaaacgtcaagctgc
catttatgaggagaggggctgtacttctactgaagtcatgttccttgtacatagatgatg
aagatcgattgcagcgtgtgcttccatatgtcattgcaatgctctcagatccagcagcga
ttgtgcggtgtgctgccttagaaactttatgtgacattcttcccttggtcagagattttc
cccccagtgatgctaaaatttttcctgaatatattcttccaatgctttccatgcttcctg
atgatccagaggaaagtgtaaggatatgttatgcaagcaatatatctaagctggtactca
ctgcctatgggtttttgattcactctataagcttgagcgaggcaggagttctgagcgaat
caaattcaccacagaacaggagagcactcttgcatgacattggcaatctttgttggtttt
ttgggcagaggcagagtaatgattttttgttgcccatcctccctgctttcctaaatgatc
gagatgaacaactcagggctgtgttttatggacaaatcgtatatgtctgcttttttgttg
ggcagcgaagtgtggaggaatatcttttgccttacattgagcaggccttgagtgacacat
ctgaggctgtaattgtgaatgcattggattgtctagctattctatgcaaaagtggatttc
taaggaagaggatcttacttgatatgatagagcatgcttttccgttattgtgttatccta
gtcaatgggtcaggagatcaaatgtcaccttcattgcagctagtagtgagaatttaggtg
ctgtagattcatatgttttcctcgtgcctcttatacggcaattcctccgccgacaaccag
caccagattcggggtggaggcctcgtggggttttggttgcacatctccaggagcatcaat
ctgctgttaatgacattgctgtttctattgatcatagcttttttgttagtgcatctgaag
attctacagttaaggtttgggattctaaaaggttggagaaggatatctcatttaggtcaa
ggctaacgtattcctta
>Danais_nigra_ERR9883478
tgtgtgattgctgagcttttcctcgagggtcagccattgtttgagttgtctcaactgcat
gcatatcgtagaggacaatatgatcctagccaacatttagaaaagatcccagattcagga
atccgcaagatgattcttcatatgattcaattggatgtagagtctcgtttttctgcggag
ggatacctgcagaacttctctggcattgtgtttccttgctacttctctccattccttcac
aatttatattccttgttgaatccacttaattcagatgcaagggtcaagatatcatgagct
gcgaaggcatggttttgattgcctcattgctgtgctcctgtataagaaatgtcaagctgc
catttatgaggagaggggctgtacttttactgaagtcatgttccttgtacatagatgatg
aagatcgattgcagcgtgtgcttccgtacatcattgcaatgctctcagatccagcagcga
ttgttcggtgtgctgccttagaaactttatgtgacattcttccgttggtcagagattttc
cccccagtgatgctaaaatttttcctgaatatattcttccaatgctttccatgcttcctg
atgatccagaggaaagtgtaaggatatgttacgcaagcaatatatctaagctggcactca
ctgcctatgggtttttgattcactctataagcttgagtgaggcaggagttctcagtgaat
caaattcaccacagaacaggagagcactcttgcatgacattggcaacctttgttggtttt
ttgggcagaggcagagtaatgattttttgttgcccatcctccctgctttcttaaatgatc
gagacgaacaactcaggactgtgttttatggacaaatcgtatatgtctgcttttttgttg
ggcagcgaagtgtggaggaatatcttttgccttacattgagcaggccttgagtgacatat
ctgaggctgtaattgtgaatgcattggattgtctagctattctctgcaaaagtggatttc
taaggaagaggatcttacttgagatgatagagcatgcttttccgttattgtgttatccta
gtcaatgggtcaggagatcaaatgttaccttcattgcggctagcagtgagaatttaggtg
ctgtagactcatatgttttccttgtgcctcttatacgacaattccttcgcagacaaccag
caccagattcagggtggaggcctcgtggggtgttggttgcacatctccaggagcatcaat
ctgctgtgaatgacattgctgtttctattgatcatagcttttttgtcagtgcatctgaag
attctacagttaaggtttgggattctaagaggttggagaaggacatctcatttagatcaa
ggctaacgtattcctta
>Dunnia_sinensis_ERR9883505
tgtgtgatcgctgagcttttcctcgagggtcagccattgtttgagttgtctcaactgcat
gcttatcgtagaggacaatatgatcctagccaacatttagaaaagatcccagattcagga
atccgcaagatgattcttcatatgattcaagtagatgtagagtctcgtttttctgcagag
ggatacctgcagaacttctctggtgttgtgtttccttgttacttctctccattccttcac
aatttatactccttgttgaatccacttaattccgatgcaagggtcaagatatcatgagct
gcgaaggcatggttttgattgcctcattgctttgctcctgtataagaaatgtcaagctgc
catttatgagaagaggggctgtacttctactgaagtcatgttccttgtatatagatgatg
aagatcgattgcagcgtgtgcttccttatgtcattgcaatgctctcagatccagcagcga
ttgtgcggtgtgctgccttagaaactttgtgtgacattcttcccttagtcagagattttc
cccccagtgatgctaaaatttttcctgaatatattcttccaatgctttccatgcttcctg
atgatccggaggaaagtgtaaggatttgttatgcaagcaatatatctaagctggcactca
ctgcctatgggtttttgattcactctataagcttgagcgaggccggagttctcagtgaat
caaattcaccgcagaacaggagagcactcttgcatgacattggcaacctttgttggtttt
ttgggcagaggcagagtaatgactttttgttgcctatcctccctgctttcctaaatgacc
gagacgaacaactcagggctgtgttttatgggcaaatcgtatatgtctgcttttttgttg
ggcagcgaagtgtggaggaatatcttttgccttacattgagcaggccttgagtgacacat
ctgaggctgtaattgtgaatacattggattgtctagctattctatgcaaaagtggatttc
tgaggaagaggatcttacttgatatgatagagcatgcttttccgttattgtgttatccta
gtcaatgggtcaggagatcaaatgtcaccttcattgccgctagtagtgagaatttaggtg
ctgtagattcatatgttttcctcgtgcctcttatacgacaattcctccgccgacaaccag
caccagattcagggtggaggcctcgtggggtgttggttgcacatctccaggagcatctat
ctgctgttaatgacattgctgtttcaattgatcatagtttttttgttagtgcatctgaag
attctacggttaaggtttgggattctaaaaggttggagaaggatatctcatttaggtcaa
ggctaacatattcctta
>Mouretia_larsenii_ERR9883550
tgtgtgattgctgagcttttcctcgagggccagcctttgtttgagttgtctcagctgcat
gcttatcgtagaggacaatatgatcctagccaacatttagaaaagatcccagattcagga
atccgcaagatgattcttcatatgattcaattggatgtagagtctcgtttttctgctgag
ggatacctgcagaacttctctggtgttgtgtttccttgctacttctctccattccttcac
aatttatactccttgttgaatccacttaattcagatgcaagggtcaagatatcatgagct
gcgaaggcatggttttgattgcctcattgctctgctcctgtataagaaatgtcaagctgc
catttatgaggagaggggctgtacttctactgaagtcatgctccttatacatagatgacg
aagatcgattgcagcgcgtgcttccatatgtcatcgcaatgctctcagacccagccgcaa
ttgtgcggtgtgctgccttagaaactttatgtgacattcttcctttggtcagagattttc
cccctagtgatgctaaaatttttcctgaatatattcttccaatgctttctatgcttcctg
atgattcagaagaaagtgtaaggatatgttatgcgagcaatatatctaagctggcactca
ctgcctatgggtttttgattcactctataagcttgagtgaggcaggagttctcaccgaat
caaattcacctcagaagtcgagagcactcttgcatgacattggcaacctttgttggtttt
ttgggcagaggcagagtaatgattttttgttgcccatcctccctgctttcctaaatgatc
gagacgaacaactcagggctgtgttttatggacaaatcgtatatgtctgcttttttgttg
ggcagcgaagtgtggaggaatatcttttaccatacattgagcaggccttgagtgacacat
ccgaagctgtaattgtgaatgcgctggattgtctagctattctatgcaaaagtggatttc
tgaggaagaggatcttacttgatatgatagagcatgcttttccgttattgtgttatccta
gtcaatgggtcaggagatcaaatgtaaccttcattgcagctagtagtgagaatttaggtg
ctgtggattcatatgttttcctcgtgcctcttatacgacagttcatccgtcgacaaccag
caccagattcagggtggaggcctcgtggggtgttggttgcacatctccaggagcatcaat
ctgctgttaatgatattgctgtttctattgatcatagcttttttgttagtgcatctgaag
attctacggttaaggtttgggattctaaaaggttggagaaggatatctcatttaggtcaa
ggctaacatattcctta
>Mycetia_bracteata_ERR9883494
tgtgtgattgctgagcttttcctcgagggccagcctttgtttgagttgtctcagctgcat
gcttatcgtagaggacaatatgatcctagccaacatttagaaaagatcccagattcagga
atccgcaagatgattcttcatatgattcaattggatgtagagtctcgtttttctgctgag
ggatacctgcagaacttctctggtgttgtgtttccttgctacttctctccattccttcac
aatttatactccttgttgaatccacttaattcagatgcaagggtcaagatatcatgagct
gtgaaggcatggttttgattgcctcattgctctgctcctgtataagaaatgtcaagctgc
catttatgaggagaggggctgtacttctactgaagtcatgctccttatacatagatgacg
aagatcgattgcagcgcgtgcttccatacgtcattgcaatgctctcagacccagccgcga
ttgtgcggtgtgctgccttagaaactttatgtgacattcttcctttggtcagagatttcc
cccctagtgatgctaaaatttttcctgaatatattcttccaatgctttccatgcttcccg
atgattcagaggaaagtgtaaggatatgttatgcgagcaatatatctaagctggcactca
ctgcctatgggtttttgattcactctataagcttgagtgaggcaggggttctcaccgaat
caaattcaccacagaagtcgagagcgctcttgcatgacattggcaacctttgttggtttt
ttgggcagaggcagagtaatgattttttgttgcccatcctccctgctttcctaaatgatc
gagacgaacaactcagagctgtgttttatggacaaatcgtatatgtctgcttttttgttg
ggcagcgaagtgtggaggaatatcttttgccttacattgagcaggccttgagtgacactt
ccgaggctgtaattgtgaatgcgctggattgtctagctattctatgcaaaagtggatttc
tgaggaagaggatcttacttgatatgatagagcatgcttttccgttattgtgttatccta
gtcaatgggtcaggagatcaaatgtaaccttcattgcagctagtagtgagaatttaggtg
ctgtggattcatatgttttcctggtgcctcttatacgacagttcatccgtcgacaaccag
caccagattcagggtggaggcctcgtggggtgttggttgcacatctccaggagcatcaat
ctgctgttaatgatattgctgtttctattgatcatagcttttttgttagtgcatctgaag
attctacggttaaggtttgggattctaaaaggttggagaaggatatctcatttaggtcaa
ggctaacatattcctta
>Mycetia_hainanensis_H401
tgtgtgattgctgagcttttcctcgagggccagcctttgtttgagttgtctcagctgcat
gcttatcgtagaggacaatatgatcctagccaacatttagaaaagatcccagattcagga
atccgcaagatgattcttcatatgattcaattggatgtagagtctcgtttttctgctgag
ggatacctgcagaacttctctggtgttgtgtttccttgctacttttctccattccttcac
aatttatactccttgttgaatccacttaattcagatgcaagggtcaagatatcatgagct
gcgaaggcatggttttgattgcctcattgctctgctcctgcataagaaatgtgaagctgc
catttatgaggagaggggctgtacttctactgaagtcatgctccttatacatagatgacg
aagatcgattgcagcgcgtgcttccatacgtcattgcaatgctctcagacccagccgcaa
ttgtgcggtgtgctgccttagaaactttatgtgacattcttcctttggtcagagattttc
cccctagtgatgctaaaatttttcctgaatatattcttccaatgctttctatgcttcccg
atgattcagaagaaagtgtaaggatatgttatgcgagcaatatatctaagctggcactca
ctgcctatgggtttttgattcactctataagcttgagtgaggcaggagttctcaccgaat
caaattcacctcagaagtcgagagcactcttgcatgacattggcaacctttgttggtttt
ttgggcagaggcagagtaatgattttttgttgcccatcctccctgctttcctaaatgatc
gagacgaacaacttagggctgtgttttatggacaaatcgtttatgtctgcttttttgttg
ggcagcgaagtgtggaggaatatcttttaccgtacattgagcaggccttgagtgacacat
ccgaggctgtaattgtgaatgcgctggattgtctagctattctatgcaaaagtggatttc
tgaggaagaggatcttacttgatatgatagagcatgcttttccgttattgtgttatccta
gtcaatgggtcaggagatcaaatgtaaccttcattgcagctagtagtgagaatttaggtg
ctgtggattcatatgttttcctcgtgcctcttatacgacagttcattcgtcgacaaccag
caccagattcagggtggaggcctcgtggggtgttggttgcacatctccaggagcatcaat
ctgctgtcaatgatgttgctgtttctattgatcatagcttttttgttagtgcatctgaag
attctacggttaaggtttgggattctaaaaggttggagaaggatatctcatttaggtcaa
ggctaacatattcctta
>Neohymenopogon_parasiticus_ERR9883558
tgtgtgattgctgagcttttcctcgagggccagcctttgtttgagttgtctcagctacat
gcttatcgtagaggacaatatgatcctagccaacatttagaaaagatcccagattcagga
atccgcaagatgattcttcatatgattcaattggatgtagagtctcgtttttctgctgag
ggatacctgcagaacttctctggtgttgtgtttccttgctacttctctccattccttcac
aatttatactccttgctgaatccacttaattcagatgcaagggtcaagatatcatgagct
gcgaaggcatggttttgattgcctcattgctctgctcttgtataagaaatgtcaagctgc
catttatgaggagaggggctgtacttctactgaagtcatgctccttatacatagatgacg
aagatcgattgcagcgcgtgcttccatacgtcattgcaatgttctcagacccagctgcga
ttgtgcggtgtgctgccttggaaactttatgtgacattcttcctttggtcagagattttc
cccctagtgatgctaaaatttttcctgaatatattcttccaatgctttccatgcttcccg
atgattcagaggaaagtgtaaggatatgttatgcgagcaatatatctaagctggcactca
ctgcctacgggtttttgattcactctataagcttgagtgaggcaggagttctcaccgaat
caaattcaccacagaagtcgagagcactcttgcatgacattggcaacctttgttggtttt
ttgggcagaggcagagtaatgattttttgttgcccatcctccctgctttcctaaatgatc
gagacgaacaactcagggctgtgttttatggacaaatcgtatatgtctgcttttttgttg
ggcagcgaagtgtggaggaatatcttttgccgtacattgagcaggccttgagtgacacat
ccgaggctgtaattgtgaatgcgctggattgtctagctattctatgcaaaagtggatttc
tgaggaagaggatcttacttgatatgatagagcatgcttttccgttattgtgttatccta
gtcaatgggtcaggagatcaaatgtaaccttcattgcagctagtagtgagaatttaggtg
ctgtggattcatatgttttcctcgtgcctcttatacgacagttcatccgtcgacaaccag
caccagattcagggtggaggcctcgtggggtgttggttgcacatctccaggagcatcaat
ctgctgttaatgatattgccgtttctattgatcatagctttttcgttagtgcatctgaag
attctacggttaaggtttgggattctaaaaggttggagaaggatatctcatttaggtcaa
ggctaacatattcctta
>Oldenlandia_herbacea_ERR9883552
tgtgtgattgctgagcttttccttgagggtcagccattgtttgagttgtctcagctgcat
gcctatcgtagaggacaatatgatcctagccaacatttagaaaagatcccagattctgga
atccgcaagatgattcttcatatgattcagttggatgtagaatctcgtttttctgcagag
ggatacctacagaacttctctggtgttgtgtttccttgctacttctctcccttccttcac
aatttatactccttgttgaatccgcttacttcagatgcaagggttctgagatgatgagtt
gtgaaggtatggtgttgattgcctcattgctctgctcatgtataagaaatgttaagctgc
catttatgaggagaggggctgtacttctgttgaagtcatgttccttgtacatagatgatg
aagatcggttgcagcgtgtgcttccatacatcattgcgatgctctcggacccagcagcaa
ttgttcggtgtgctgccttagaaaccttgtgtgacattcttccattggtcagagattttc
cccccagtgatgctaaaatttttcctgaatatattcttccaatgctctcaatgcttcctg
atgatccagaggaaagtgtaaggatttgttatgcaagtaatatatctaagttggcactga
ccgcctatgggttttttattcactctataagcttgagtgaggcaggagttctcagcgaat
cgaattcaccaaatatcaggagagcactcttgcatgacattggtaacctctgttggtttt
ttgggcagaggcagagcaacgatttcttattgcccatcctccctgctttcctaaatgatc
gagatgaacaactcagggctgtgttttatggtcaaattgtgtatgtttgcttttttgttg
ggcagcgaagtgtggaggaatatcttttgccttacattgaacaggccttgagtgacattt
ctgaggctgtaattgtgaatgcattggattgtcttgctattttatgcaaaaattgttttc
taaggaagagggtcttacttgagatgatagagcatgcttttccattactatgttatccta
gtcaatgggttcggaggtcaaatgtcactttcattgcagctagtagtgagaatttaggtg
ctgtagactcatatgttttccttgtacctcttatacgacagttcctccgccgacaaccag
caccagattcgggttggaggcctcgcggagtgttggttgcacatctccaggagcatcaat
ctgctgttaatgacattgctgtctcggttgatcatagcttctttgtgagtgcctccgagg
attcaacagttaaggtttgggattctaagaggttggagaaagacatctcattcaggtcaa
gacttacatattccttg
>Paederia_ciliata_ERR9883513
tgtgtgattgcagagcttttccttgagggtcagcccttgtttgagttgtcacaactgcat
gcttatcgaagaggacaatatgatcctagccaacatttagaaaagatcccagattcagga
gtccgcaagatgattcttcatatgattcagctggatgtagagtcccgtttttctgcagag
ggatatctacagaatttctctggtgttgtgtttccttgctacttctctccattccttcac
aatttatactccttgttgaatccacttaattcagatgcaagggt----acaatatgagct
gcgaaggcatggttttgattgcttcattgctgtgctccagcataagaaatgtcaggctgc
catttatgaggagaggggctgttcttctactgaagtcatgttccttgtacatagatgatg
aagatcgattgcagcgcgtgcttccttatgtcattgcaatgctctcagatccagcagcaa
ttgtgcggtgtgctgccttggaaactatatgtgacattcttcccttggttagagattttc
ctcccagtgatgcaaaaatttttcctgaatatattcttccaatgctttccatgcttcctg
atgatccagaggaaagtgtgaggatatgttatgcaagtaatatatctaagttggctctca
ctgcctatgggtttttgattcactctataagcttgagtgaggctggagttctcactgaat
caaattccccacagagcaggagagcactcttgcatgacattggcaacctttgctggtttt
ttgggcagaggcagagcaatgattttctgttgcccatcctccccgctttccttaatgatc
gggatgaacaactcagggctgtgttttatggacaaattgtatatgtttgcttttttgttg
gacagcgaagtgtggaggaataccttttgccttacattgagcaggccttgagtgacacat
ctgaggctgtaattgttaatgctttggattgtctggctattctatgcaaaagtggatttc
tgaggaagaggatcttgcttgatatgatagagcatgcttttcaattgttgtgttatccta
gtcaatgggtcaggagatcagatgtcaccttcattgcagctagtagtgagaatttaggtg
ctgtagattcatatgttttcctcatgcctcttatacgacaattcctccgccgacaaccg?
????????????????????????????????????????????????????????????
????????????????????????????????????????????????????????????
????????????????????????????????????????????????????????????
?????????????????
>Plocama_tinctoria_ERR9883529
tgtgtgattgcagagcttttcctcgagggtcagcccttgtttgagttgtctcaactgcat
gcttatcgtagaggacaatatgatcctagccaacatttaggaaagatcccagattcagga
atccgcaagatgattcttcatatgattcaattggatgtagagtctcgtttttctgccgag
ggatacctgcagaacttctctggtgttgtgttcccttgctacttctctccattccttcac
aacttatactccttattaaatccacttaattcagatgcaagggttctgatatcatgagct
gcgaaggcatggttttgattgcctcgttgctctgctcatgtataagaaatgtcaagctac
cgtttatgaggagaggggctgtacttctactgaagtcatgttcattgtatatagatgatg
aagatcgattgcagcgtgtccttccatacgtcattgcaatgctctcagatccagcagcca
ttgtgcgctgtgctgccctagaaactatatgtgacattcttcccttggtcagggattttc
cccccagtgatgcaaaaatttttcctgaatatattcttccaatgctttccatgcttcctg
atgatccggaggaaagtgtaaggatatgttatgcgtgtaatatatctaagctggcactca
ctgcctatgggtttttgattcactcgataagcttgagtgaggcaggagttctcagtgaat
caaattcaccacagaagttgagggcactcttgcatgacattggcaacctttgttggtttt
ttggacagaggcagagtaatgattttttgttgccaatcctccctgctttcctaaatgaca
gagacgaacaactcagggctgtgttttatggacaaattgtatatgtctgcttctttgttg
ggcagcgaagtgtggaggaatatcttttgccttacattgagcaggccttgagtgatacat
ctgaatcggtaattgttaatgcattggattgtctatctattctatgcaaaagtggatttc
taaggaaaaggatcttacttgatatgatagagcatgcttttccattactgtgttatccta
gtcaatgggtcaggaggtcaaatgtctccttcattgctgctagtagtgagaatttgggtg
ctgtagattcatatgttttccttgtgcctcttatacgtcaattcctccgtcgacaaccag
caccggattcaggttggaggccaaggggtgttttggttgcacatctccaggagcatcaag
ctgctgttaatgacattgctgtttctgttgatcatagtttctttgttagtgcatctgaag
attctacagttaaggtttgggattctaaaaggttggagaaggatatctcattcaggtcaa
ggctaacgtattccttg
