# Supplementary material for: Morphological and molecular evidence support the inclusion of Mycetia hainanensis in Mouretia (Rubiaceae)
Source: PhytoKeys. 2026 Feb 5;270:273–88. doi: 10.3897/phytokeys.270.180324 (PMC12902767; doi:10.3897/phytokeys.270.180324)
Supplement: Supplementary material 4 — Dataset of 315 nuclear genes used in this study [file phytokeys-270-273_article-180324__-s004.zip › Dataset 2/5599_filtered_aligned_trimmed.fasta]

>Theligonum_cynocrambe_ERR5033810
????????????????????????????????????????????????????????????
????????????????????????????????????????????????????????????
????????????????????????????????????????????????????????????
????????????????????????????????????????????????????????????
????????????????????????????????????????????????????????????
????????????????????????????????????????????????????????????
????????????????????????????????????????????????????????????
????????????????????????????????????????????????????????????
????????????????????????????????????????????????????????????
????????????????????????????????????????????????????????????
????????????????????????????????????????????????????????????
????????????????????????????????????????????????????????????
????????????????????????????????????????????????????????????
????????????????????????????????????????????????????????????
??????????????????????????????gaagggatagaagctgtccatttagcatca
ggccgcataatatgcaaggt????????????????????????????????????????
???????????????????????aggttacatcatattcccctggcttgcttggccacga
tgccacctggaattggcaaatacaaactggtgcaacatggtccaatcttccatctccttc
tgggatggctcatgatgaaagagaactaatcctggctgcgggagatcaagaagccgttat
tttgtcctccggtggaggcttattaaccacagttgagcttccggccgcgcctacacatgc
gttgatctctgcggacttttcaaacgatggattaactgacctaattcttgtgacttccaa
tggggtgtatggctttgttcagaccaggcaaccaggtgccctcttcttcagcacactagt
aggctgccttataatcgttatgggggtcctttttgtctctcaacacatgaattcc
>Anthospermum_thymoides_ERR9883532
gaatatccaatgaaatacgaggcggagcgtttaccgccgcctattgtcgctgatcttaat
ggtgatgggaaaaaagaggttcttgtggcaactcatgatgccaaaattcaggttgacgaa
ggattcagagaagcacgtgttcttgctgaggtgtccctcttgcccgacaaaatccgtgta
tcatctgggagacgtgcggtggcaatggccactggtgtcatagatcggaattacaatcat
acatcgggttggtctgtaatgtgttttgatcacaacctcaaaaagctatgggacgtgaac
cttcaggaggattttccacataatgctcatcatcgagaaatagccatttccataagcaat
tatacagtaaagcatggagattctggcttgattattgttggtgggagaatggaaatgcag
cctcatccctttgaagagattgaattggctgggaaaaatgcagagcaacacagaagaagt
gctagtgag???????????????????????????????????????????????????
????????????aagcatcaaattccccagcacaattataagcttgatgctcattctttg
aacagccgtcaacctggagagcatttcaggcgtcataaaagaaaagttgtgaagaaaaca
tccggaaagaacacaaattatccttttcacaaaccagatgaaaatcatcctccaggaaag
gatacaactaaaagaatttcaaatgcaatagggaaggcagtaaattatgctaaatctgca
aaatccaagaaggcttttaagtatataccaaccataacaaactacactcagctctggtgg
gttcctaatgttgttgttgcccatgaaaaggaagggatagaagctgttcatttagcatct
ggccgcacattatgcaagctacatcttcaagaaggtggacttcatgctgatattaatggt
gatggagtcctggatcatgtgcaaggtgacatcatactcccccggtttactcggacatga
tgctacctggaattggcaaatagtgactggtgcaacatggtctaatcttccatctccgtc
agggatggcgcatgataacagagaactaatcctggctgcaggagatcaagaagctgtagt
tttgtccccgggcggaagtacattgaccacaattgagcttcctgcagcacctacgcatgt
gttggtctctgttgacttttcaaacgacgggttaactgacctaattctggtgacttccaa
tggggtgtatggctttgttcaaaccaggcagccaggtgcactcttctttagcacattagt
aggttgccttataattgtcatggcagttcttttcatctcccaacacctgaattcc
>Argostemma_elatostemma_ERR9883520
gaatatcctatcaaatacgaggcggagcgtttaccgccgcccatcgtcactgatcttaat
ggtgatgggaaaaaagaggttcttgtggcaactcacgatgccaaaattcaggttgatgaa
ggattcagagaagcacgtgttcttgcagaggtgtccctcttgcctgacaaaatccgtgta
ttatctgggaggcgtgctgtggcaatggccactggtgtcatagatcgaaattacaataaa
aaatcgggttggtctgtaatgtgttttgaccacaatctcaaaaagctatgggacgtgaac
ctgcaggaggattttccacataatgctcatcatagagagattgctatttccataagcaat
tatacagtaaagcatggagattctggattgattattgttggtgggagaatggaaatgcag
cctcat??????????????????????????????????????????????????????
??????gtggatttacgccattttgcactttatgcatttgcgggtcgatctgggcagctt
cgctggagccgaaagaaagagattccccagcacaattacaagcttgatgttcattctttg
aacagccgacaaccaggagaacatttcaggcgtcataaaaggaaagctgtgaagaaaaca
tctggaaagaccacaaattatccttttcacaaaccagaggaaaatcatcctccgggaaag
gatacaacaaaaagaatttcaaatgcaattgggaaggcagtaaattatgctaaatctgca
aaatccaagaagccttttcagtatataccaaccataacaaaccatactcaactctggtgg
gttcctaatgttgttgttgctcatcaaaaggaagggatagaagctgttcatttagcatca
ggccgcacaatatgcaagcttcatcttcaagaaggtggtcttcatgctgacgttaatggt
gatggagtcctggatcatgtgcaaggtgacatcatattcccctggcttgctccgccacga
tgctacctggaattggcaaatattgactggtgctacctggtccaatcttccatctccatc
agggttagcgcatgataacagagaactaatcctggctgggggagaacaagaagcggtagt
tttgtcccctggtggtagtacattgacaacggttgagcttcctgctgcacctacgcatgc
cttggtctgtgttgacttttcaaacgatgggttaactgatctaattcttgtgacttccaa
tggggtgtatggctttgttcaaaccaggcaaccaggtgccctcttctttagcacactggt
aggttgccttataattgttatgggagtgctttttgtctcccaacatcttaactcc
>Chamaepentas_hindsioides_ERR9883496
gaatatcccatcaaatacgaggcggagcgtttaccgccgcccattgtagctgatcttaac
ggtgatgggaaaaaagaggttcttgtggcaacccatgatgccaaaattcaggttgatgaa
ggattcaaagaagcacgtgttcttgcagaggcatccctcttgcctgacaaaattcgtgta
tcatctgggagacgtgcagtggctatggccactggtgtcatagatcggaattacaaccat
acatcgggatggtctgtaatgtgttttgatcacaacctcaagaagctgtgggatgtgaac
ctgcaggaggattttcctcataatgctcatcatagagagatagctatttccataagcaat
tatactataaagcatggagattctggcttgattattgttggtgggagaatggaaatgcag
ccacatcccttcgaggaaatcgaatcggctgctaaaaatgcagagcaacatagaagaagc
gccagtgaggatttacgccattttgcgttttatgcatttgcgggtcgatctggccagctt
cgctggagcagaaagaaagaaattccccagcacaattacaagcttgatgttcattcttta
aacagccgccaaccaggaga????????????????????????????????????????
???????????????????????????????????????????attggcctccaggaaag
gatacaacaaaaagaatttctaatgcaattggaaaggcagtaaattatgctaaatctgca
aaagccaagaagccttttcagtacataccaaccataacaaaccatactcaactctggtgg
gttccgaatgttattgttgctcatcaaaaggaagggatagaagctgttcatttagcatca
ggccgaacaatatgcaagcttcatcttcaagaaggtggtcttcatgctgatattaatggt
gatggagtcctggatcatgtgcaaggtgacatcatattctccaggcttgctaggtcatga
tgctacctggaattggcaaatattgactggtgctacatggtcaaatcttccatctccatc
agggttgatgcatgataacagggaactaatcctggctgcaggagaacaagaagccgtagt
tttgtcccctggtggaagtatgttgacaacagttgagcttcctgcagcaccttcgcatgc
cttggtatctgttgacttttcaaatgatgggttaactgacctaattcttgtgacttccaa
tggggtttatggctttgttcaaaccaggcaaccaggtgccctcttctttagcacactagt
aggttgccttataattgtaatgggagtcctttttgtgtcccaacacctaagttcc
>Coccocypselum_condalia_ERR9883533
gaatatcccatcaagtacgaggccgagcgtttgccacccccaattgttactgatcttaac
ggtgatggcaaaaaagaggttcttgtcgcaactcatgatgctaaaattcaggtggatgaa
ggattcagagaagcacgtgttcttgcagaggtttccctcttgcctgataaaactcgtgta
acatctggaagacgtgctgtggcaatggccactggtgttattgatcggaattacaacgtt
acttcgggttggtcagtaatgtgttttaatcacaacctcaaaaagctctgggacgtgaac
ctgcaggaggattttccacataatgctcatcatagagagataggtatttctataagcaat
tatacaataaggcatggagatactggcttgattattgttggtgggagaatggaaatgcag
cctcatccctttgaggaaattgagttagctgggaaaaatgcagaacaacacagaagaagt
gctagtgaggatttacgtcattttgctttttatgcatttgctggtcgatctggtgatcct
cgttggagcagaaagaaagaaatcccccagcacaattacaagcttgatgttcgttcttta
cacagccgtcaacctggaaaacatttcaagcgtcataaaaggaaagctgtgaagaaaaca
cctggaaagaccacaaattttccttttcacaaaccagaggaaaatcatcctccaggaaag
gatgcaagtaaaagaatttcaaatgcaattgggaaggcagtaaattatgcaaaatctgca
aaaacaaagaagcctttccattatataccaaccataacaaaccatactgaactctggtgg
gttcctaatgtcatcgttgctcatgaaaaggaagggattgaagctgttcatatagcaagt
ggccgcacattatgcaagcttcatcttcaagaaggcggcctccatgctgatattaatggt
gatggtgtcctggatcatgtac-aggtgacatcatattctcctggcttgctcggccacga
tgctacctggaattggcaaatcctgactggtgcgacatggtcaaatcttccatctccgtc
tggattgatgcatgataacagagaactaatcctggctgcgggagatcaagaagctgtggt
tttatctcccggtggaagtacattaacaacggttgagcttcctgcatcgcctacgcatgc
cttggtttgtgatgacttttcaaacgatgggctcactgacctaattctggtgacttccaa
cggggtgtatggctttgttcagacaagacaaccaggtgccctcttctttagcacactagt
aggttgccttataattgttatgggagtcctttttgtctcccaacacctgaattcc
>Cruckshanksia_pumila_ERR9883536
gaatatcccatcaagtacgaggccgagcgcttaccgcccccaattgttgctgatcttaac
ggtgatggaaaaaaagaggttcttgtcgcgactcatgatgctaaaattcaggtagatgaa
ggattcagagaagcacgtgttcttgcagaagtttctctcttgcctgataaaattcgtgta
acatccgggaggcgtgctgtggcaatggccactggtgttatagatcggaattacaatcaa
aaatcgggttggtcggtaatgtgttttgatcacaacctcaaaaagctatgggacgtgaac
ctgcaggaggattttccacataatgctcatcatagagagatagctatttctatcagcaat
tatacaataaaacatggtgattctggcttgattattgttggtgggagaatggagatgcag
ccacatccctttgaagaaatcgagttagctgggaaaaatgcagaacaacacagaagaagt
gctggtgaa???????????????????????????????????????????????????
????????????????????gattccccagcacaactacaagcttgatgttcgttcttta
aacagccgtcaaccaggagaacatttcaggcgtcataaaaggaaagctgtgaagaaaata
cctgggaaggccacaaattttccttttcacaaaccagaggaaaatcatcctccaggaaaa
gatgctagtaaaagaatttcaaatgcaattgggaaggcagtaaattatgctaaatctgca
aaaacaaaga---------agtatataccaaccataacaaactatactcaactctggtgg
gttcctaatgtcgttgttgctcatgaaaaggaagggatcgaagctgttcatttagcatcc
ggccgcacattatgcaagcttcatcttcaagaaggtggcctccatgctgatattaatggt
gatggggtcctggatcatgtgca-ggtgacgtcatattctcctggcttgctcggccatga
tgctacctggaattggcaaatcctgactggtgcgacatggtcaaatcttccatctccgtc
gggattgatacatgataacagacaactaatcctggctgcaggagatcaagaagctgtggt
tttgtctcctggtggaagtacattgacaacggttgagcttcctgcagcaccgacacatgt
cttggtttgtgatgacttttcaaatgatgggctcactgacctgattcttgtgacttccaa
tggggtgtatggctttgttcagacaaggcaaccaggtgccctcttctttagcacactagt
aggttgccttataattgttatgggagtcctttttgtgtcccaacacctgaattcc
>Cyanoneuron_cyaneum_ERR9883481
gaatatcccatcaaatacgaggcggagcgtttaccgccgcccatcgtcgctgatcttaat
ggtgatgggaaaaaagaggttcttgtggcaactcatgatgccaaaattcaggtagatgaa
ggattcagagaagcacgtgttcttgcagaggtgtccctcttgcctgacaaaattcgtgta
tcatcagggagacgtgctgtggcaatggccactggtgtcatagatcggaattacatt???
acatcaggatggtctgtaatgtgttttgatcacaatctcaacaagctatgggacgtgaac
ctgcaggaggattttccacataatactcatcatagagagatagctatttccataagcaat
tatacagtaaagcatggagattctggattgattattgttggtgggagaatggaaatgcag
cctcatccctttgaggaaattgaattggctgggaaaaatgcagagcaacacagaagaagt
gctagcgaggatttacgtcattttgccttttatgcatatgcgggtcgatctggccagcat
cgttggagcagaaagaaagaaattccccagcacaattacaagcttgatgttcattctttg
aacagccgtcatccaggagagcatttcaggcgtcataaaagaaaagctgtgaagaaaaca
tctggaaagaccacgaattttccttttcacaaaccagaggaaaatcatcctccaggcaag
gatacaacaaaaagaatttcaaatgcaattgggaaggcagtaaattatgctaaatctgca
aaatccaagaagccttttcagtatataccaaccataacaaactatactcaactctggtgg
gttcctaatgtcgttgttgctcatcaaaaggaagggatagaagctgttcatttagcatca
ggccgcacaatatgcaagcttcatcttcaagaaggtggtcttcatgctgatattaatggt
gatggagtcctggatcatgtgca-----acatcatattcccctggcttgctcggccatga
tgctacctggaattggcaaatactgactggtgctacatggtccaatcttccatctccatc
agggttgatgcacgataacagagaactaatccttgctgcgggagatcaagaagccgtagt
tttgtcccctggtggaagtacattgacctcggttgagcttcctgcagcacctacgcatgc
cttggtctgtgttgacttttcaaacgatgggttaactgacctaattcttgtgacttccaa
tggagtgtatggctttgttcaaaccaggcaaccaggtgcccttttctttagcacactagt
aggttgccttataattgttatgggagtccttttcgtctcccaacacctgaattcc
>Danais_nigra_ERR9883478
gaatatcccatcaaatacgaagcggagcgtttgccgccgcccattgtcgctgatcttaac
ggtgatgggaaaaaagaggttcttgttgcaactcatgatgccaaaattcaggtagatgaa
ggattcagggaagcacgtgttcttgcagaggtgtccctcttgcctgacaaaatccgtgta
tcatctgggagacgtgctgtggcaatggccactggtgtcatagatcggaattacaatcaa
aaatcgggttggtctgtaatgtgttttgatcacaacctcaaaaagctatgggacgtgaac
ctgcaggaggattttccacataatgctcatcatagagagatatctatttccataagcaat
tatacagtaaagcatggagactctggcttgattattgttggtgggagaatggaaatgcag
cctcatccctttgaggaaattgaaatggctgggaaaaatgcagagcaacacagaagaagc
gctagtgaggatttacgccattttgcgttttatgcatttgcgggtcgatctggccagctt
cgttggagcagaaagaaagagattccccagcacaattacaagcttgatgttcattcttta
aacagccgtcaaccaggagagcatttcaggcgtcataaaaggaaagctgtgaagaaaaca
tctggaaagaccacaaattatccttttcacaaaccagaggaaaatcatcccccaggaaag
gatacaacaaaaacaatttcaaatgctattgggaaggcagtaaactatgctaaatctgca
aaatccaagaagccttttcagtatataccaaccataacgaaccatactcaactctggtgg
gttcctaatgttgttgttgctcatcaaaaggaagggatagaagctgttcatttagcatca
ggccgcacaatatgcaagcttcatcttcaagaaggtggtcttcatgctgatattaatggt
gatggagtcctggatcatgtgcaaggtgacatcatattcccctggcttgctcggccacga
tgctacctggaattggcaaatactgactggtgctacatggtcgaatcttccatctccatc
agggttgatgcatgataacagagagctaatcctggctgcgggagatcaagaagccatagt
tttgtcccctggtggaagtacattgacaacggttgagcttcctgcagcacctacgcatgc
cttggtctgtgttgacttttcaaatgatgggttaactgacctaattcttgtgacttccaa
tggggtttacggctttgttcaaaccaggcaaccaggcgccctcttctttagcacactagt
aggttgccttataattgttatgggagtcctttttgtctcccaacacctgagttcc
>Dunnia_sinensis_ERR9883505
gaatatcccatcaaatacgaggcagagcgtttaccgccgcccatcgtcgctgatcttaat
ggtgatgggaaaaaagaggtccttgtggctactcatgatgccaaaattcaggtagatgaa
ggattcagagaagcacgtgttctggcagaggtgtccctcttgcctgacaaaattcgtgta
tcatctgggagacgtgctgtggcaatggccactggtgtcatagatcggaattacaatcaa
aaatcgggttggtctgtaatgtgttttgatcacaatctcaaaaagctatgggacgtgaac
gtgcaggaggattttccacataatgctcatcatagggagatagctatttccattagcaat
tatacaataaagcatggagattctggattgattattgttggtgggagaatggaaatgcag
cctcatccctttgaggaaatcgaattggctgagaaaaatgcagagcaacacagaagaagt
gctagtgaggatttacgccattttgcattttatgcatttgcgggtcgatctggccagctt
cgttggagcagaaagaaagagattccccagcacaattacaagcttgatgctcattcgtta
aacagccgtcaaccaggagagcatttcaggcatcacaaaaggaaagctgtgaagaaaaca
tcaggaaagaccacaaattatccttttcacaaaccagaggaaaatcatcctcctggaaag
gatacaacaaaaagaatttcaaatgcaattgggaaggcagtaaattatgctaaatctgcg
aaatccaagaagccttttcagtatataccaaccataacaaactatactcaactctggtgg
gttcctaatgttgttgttgctcatcaaaaggaagggatagaagctgttcatttggcatca
ggccgcacaatatgcaagcttcatcttcaagaaggtggtcttcatgctgatattaatggt
gatggagtcctggatcatgtgcaaggtgacatcttattctcctggcttgctcggccacga
tgctacctggaattggcaaatactgactggtgctacatggtccaatcttccatctccgtc
agggttgacgcatgataacagagaactaatcctggctgcgggagatcaagaagccgtagt
tttgtcccctggtggaagtacattgacaacggttgagcttcctgcagcacctacgcatgc
gttggtctgtgttgacttttcaaatgatgggttaactgacctaattcttgtgacttccaa
tggggtgtatggctttgttcaaaccaggcaaccaggtgctctcttctttagcacactagt
aggttgcctcataattgttatgggagtacttttcgtctcccaacacctgaattcc
>Mouretia_larsenii_ERR9883550
???tatcctatcaaatacgaggcggagcgtttaccaccgcccatcgtcgctgatcttaat
ggtgatgggaaaaaagaggttcttgtggcaactcacgatgccaaaattcaggtagatgaa
ggattcagagaagcacgtgttcttgcagaggtgtccctcttgcctgacaaaatccgtata
tcatctgggagacgtgctgtggcaatggccactggtgtcatcgatcggaattacaataaa
aaatcgggttggtctgtaatgtgttttgatcacaatctcaaaaagctatgggaggtgaac
ctgcagaaggattttcctcataatgctcatcatagagagattgctatttccataagcaat
tatacagtaaagcatggagattctggattgattattgttggtgggagaatggaaatgcag
cctcatccctttgaggaaatcgaattggcagagaaaaacgcagagcaacacagaagaagt
gctggcgaggatttacgccattttgcactttatgcatatgcgggtcgatctgggcagttt
cgttggagccgaaagaaagagattccccagcacaattacaagcttgatgttcattctttg
aacagccgacaaccaggaaaacatttcaggcgtcataaaaggaaagctgtgaagaaaaca
actggaaagactacaaattatccttttcacaaaccagaggaaaatcatcctccgggaaag
gatacaacaaaaagaatttcaaatgcaattgggaaggcagtaaattatgctaaatctgca
aaatccaagaagccatttcagtatattccaaccataacaaaccatactcaactctggtgg
gttcctaatgttgttgttgctcatcaaaaggaagggatagaagctgttcatttagcatca
ggccgcacaatatgcaagcttcatcttcaagaaggtggtcttcatgctgatgttaatggt
gatggagtcctggatcatgtgcaaggtgacatcatattcccctggcttgctccaccacga
tgctacctggaattggcaaatactgactggtgttacatggtccaatcttccatctccatc
agggttagcacacgataacagagaactaatcctggctgggggagaacaagaagcggtagt
tttgtcccctggtggtagtacattgacaacggttgagcttcctgctgcacctacgcatgc
cttggtgtgtgttgacttttcaaatgatgggttaactgacctaattcttgtgacttccaa
tggggtgtatggctttgttcaaaccaggcaaccaggtgccctcttctttagcacactggt
aggttgccttataattgttatgggagtgctttttgtctcccaacatctgaactcc
>Mycetia_bracteata_ERR9883494
gaatatcctatcaaatacgaggcggagcgtttaccgccgcctatcatcgctgatcttaat
ggtgatgggaaaaaagaggttcttgtggcaactcacgatgccaaaattcaggtagatgaa
ggattcagagaagcacgtgttcttgcagaggtgtccctcttgcctgacaaaatccgtgta
tcatctgggagacgtgctgtggcaatggccactggtgtcatagatcggaattacaataaa
aaatcgggttggtctgtaatgtgttttgatcacaatctcaaaaagctatgggacgtgaac
ctgcaggaggattttcctcataatgctcatcatagagagattgctatttccataagcaat
tatacagtaaagcatggagattctggattgattattgttggtgggagaatggaaatgcag
cctcacccctttgaggaaatcgaattggccgagaaaaacgcagagcaacacagaagaagt
gctggcgaggatttacgccattttgcactttatgcatttgcgggtcgatctgggcagctt
cgttggagccgaaagaaaga????????????????????????????????????????
????????????????????gcatttcaggcgtcataaaaggaaagctgtgaagaaaaca
actggaaagaccacaaattatccttttcacaaaccagaggaaaatcatcctccgggaaag
gatacaacaaaaagaatttcaaatgcaattgggaaggcagtaaattatgctaaatctgca
aaatccaagaagccttttcagtatataccaaccataacaaaccatactcaactctggtgg
gttcctaatgttgttgttgctcatctaaaggaagggatagaagctgttcatttagcatca
ggccgcacaatatgcaagcttcatcttcaagaaggtggtcttcatgctgatgttaatggt
gatggagtcctggatcatgtgcaaggtgacatcgtattcccctggcttgctcggccacga
tgctacctggaattggcaaatactgactggtgctacatggtccaatcttccatctccatc
agggttagcacacgataacagagaactaatcctggctgggggagaacaagaagcggtagt
tttgtcccctggtggtaatacattgactacggttgagcttcctgctgcacctacgcatgc
cttggtctgtgttgacttttcaaatgatgggttaactgacctaattcttgtgacttccaa
tggggtgtatggctttgttcaaaccaggcaaccaggtgccctcttctttagcacactggt
aggttgcctaataattgttatgggagtgctctttgtgtcccaacatctgaactcc
>Mycetia_hainanensis_H401
??????cctatcaaatacgaggcggagcgtttaccgccgcccatcgtctctgatcttaat
ggtgatgggaaaaaagaggttcttgtggcaactcacgatgccaaaattcaggtt??????
????????????gcacgtgttcttgcagaggtgtccctcttgcctgacaaaatccgtata
tcatctgggagacgtgccgtggcaatggcaactggtgtcatagataggaattacaacaaa
aaatcgggttggtctgtaatgtgttttgatcacaatctcaaaaagctatgggaggtgaac
ctgcagaaggattttcctcataatgctcatcatagagagattgctatttccataagcaat
tatacagtaaagcatggagattctggattgattattgttggtgggagaatggaaatgcag
cctcat??????????????????????????????????????????????????????
?????????gatttacgccattttgcactttatgcatatgctggtcgatctgggcagttt
cgttggagccgaaagaaagaaattccccagcacaattacaagcttgatgttcattctttg
aacagccgacaaccaggag?????????????????????????????????????????
????????????????????????????????????????????????????????????
????????????????????????????????????????????????????????????
???????????????????agtatataccaaccataacaaaccatactcaactctggtgg
gttcctaatgttgttgttgctcatcaaaaggaagggatagaagctgttcatttagcatca
ggccgcacaatatgcaagcttcatcttcaagaaggtggtcttcatgctgatgttaatggt
gatggagtcctggatcatgtgcaaggtgacatcatattcccccggcttgcttcaccacga
tgctacctggaattggcaaatactgactggtgttacatggtccaatcttccatctccatc
agggttagcacacgataacagagaactaatcctggctgggggagaacaagaagcagtagt
tttgtcccctggtggtagtacattgacaacagttgagcttcctgctgcacctacacatgc
cttggtctgtgttgacttttcaaatgatgggttaactgacctaattcttgtgacttccaa
tggggtgtatggctttgttcaaaccaggcaaccaggtgccctcttctttagcacactggt
aggttgccttataattgttatgggagtgctttttgtctcccaacatctgaactcc
>Neohymenopogon_parasiticus_ERR9883558
gaatatcctatcaaatacgaggcggagcgtttaccgccgcccatcgtcgctgatcttaat
ggtgatgggaaaaaagaggttcttgtggcaactcacgatgccaaaattcaggttgatgaa
ggattcagagaagcacgtgttcttgcagaggtgtccctcttgcctgacaaaatccgtgta
tcatccgggagacgtgctgtggcaatggccactggtgtcatagatcggaattacaataaa
aaatctggttggtctgtaatgtgttttgatcacaatctcaaaaagctatgggacgtgaac
ctgcaggaggattttcctcataatgctcatcatagagagattgctatttccataagcaat
tatacagtaaagcatggagattctggattgattattgttggtgggagaatggaaatgcag
cctcatccctttgaggaaatcgaattggccgagaaaaacgcagagcaacacagaagaagt
gctggcgaggatttacgccattttgcactttatgcatttgcgggtcgatctgggcagctt
cgttggagccgaaagcatcaaattccccagcacaattacaagcttgatgttcattctttg
aacagccgacaaccaggagaacatttcaggcgtcataaaaggaaagctgtgaagaaaact
actggaaagaccacaaattatccttttcacaaaccagaggaaaatcatcctccgggaaag
gatacaacaaaaagaatttcaaatgcaattgggaaggcagtaaattatgctaaatctgca
aaatccaagaagccttttcagtatataccaaccataacaaaccatactcagctctggtgg
gttcctaatgttgttgttgctcatcaaaaggaagggatagaagctgttcatttagcatca
ggccgcacaatatgcaagcttcatcttcaagaaggtggtcttcatgctgatgttaatggt
gatggagtcctggatcatgtgcaaggtgacatcatattcccctggcttgctcggccacga
tgctacctggaattggcaaatactgactggtgctacatggtccaatcttccatctccatc
agggcgtgcacacgataacagagaactaatcctggctgggggagaacaagaagcggtagt
tttgtcccctggtggtagtacattgacaatggttgagcttcctgctgcacctacgcatgc
cttggtctgtgttgacttttcaaatgatgggttaactgacctaattcttgtgacttccaa
tggggtgtatggctttgttcaaaccaggcaaccaggtgccctcttctttagcacactggt
aggttgccttataattgttatgggagtgctttttgtctcccaacatctgaactcc
>Oldenlandia_herbacea_ERR9883552
gaatatcctatcaaatacgaggcggagcgtttacccccgcccattatcgctgatctcaac
ggtgatgggaaaaaggaagttcttgtggcaactcatgatgccaaaattcaggttgatgaa
ggattcaaagaagcacgtgttctaacagaggtgtccctcttgccagacaaaattcgcgta
tcaactgggagacgtgctgtagcaatggccactggtgtcatagatcggaattacaatcaa
acctcaggttggtcggtcatgtgttttgaccacaacctcaaaaagctctgggatgtgaac
ctgcaggaggattttccacataatgctcatcatagagagatagctatttccattagcaat
tatacgataaagcatggagattctggcttgattatagttggtgggaggatggagatgcag
cctcatccttttgaggaaatcggattggctgagaaaaccgcagaacaacacagaagaagc
gctaatgaggatttgcgccattttgcattctatgcatttgcgggtcgaacaggccagctt
cgttggagcaggaagaaagagattccccagcacaattacaagcttgatgctcattcttta
aacagccgtcatccaggagaccattttaggcgtcataagaggaaggctgtgaagaaaaca
tctggaaagaccacgaattatccttatcacaaaccagaagaaaatcatcctcctggaaag
gatacagccaaaagaatttcaaatgcaattgggaaggcagtaaattatgctaaatcagca
aaatccaagaagcctttccagtatataccaaccataacaaactatacccaactctggtgg
gttcctaatgttgttgttgctcatgaaaaggaagggatagaagctgttcatttagcttca
ggtcgcacactatgcaagcttcatcttcaagaaggggggcttcatgctgatattaatggc
gacggagttctggatcatgtgcaaggtgacatcatattctcctggtttgcttggccatga
cgtgacttggaattggcagatgctgacaggtgcgacatggtcaaatcttccatctccagc
ggggttgatacatgatagcagagaactaattcttgctgcaggagatcaagaggctgtagt
tttatcccctggtggaagtatattgacaacaattgagcttccagcaccaccgacccatgc
cttggtcactgttgacttctcaaatgatgggttgactgacctgattcttgtgacgtctaa
tggggtttatggctttgttcaaaccaggcaaccaggtgccctcttctttagcacactagt
gggctgccttataattgttatgggagtccttttcgtctcccagcacctgaattcg
>Paederia_ciliata_ERR9883513
gaatatcccatcaaatacgaggcggagcgtttaccgccgcctatcgttgctgatcttaac
ggtgatgggaaaaaagaggttcttgtggcaactcatgatgccaaaattcaggttgatgaa
ggattcaaagaagcacgtgttcttgcagaggtgtccctcttgccagacaaaattcgtgta
tcatctgggagacgtgctgtggcaatggccaccggtatcatagatcggaattacaatcaa
aaatcaggttggtctgtaatgtgttttgatcacaatctcaaaaagctatgggacgtgaac
cttcaggaggattttccacataatgctcatcatagagagatagctatttccataagcaat
tatacaataaagcatggagactctggattgattattgttggtgggagaatggaaatgcag
ccccatccctttgaggaaatcgaattggctgggaaaagtgcagaggaacacagaagaagt
gctactgaggatttacgccattttgcattgtatgcatttgcgggtcggtctggccagctt
cgttggagcagaaagcatcaaattccacagcacaattacaagctggatgttcattcttta
aacagccgtcaaccaggagaacatttcaggcgtcataagaggaaaactgtgaagaaaaca
actggaaagaccacaagttatccttttcacaaaccagaagaaaatcaccctccaggaaag
gatacaacgaaaaggatttcaaatgcaattgggaaggcagtaaattatgctaaatctgca
aaatccaagaagccatttcagtatataccaactataacaaactatacacaactctggtgg
gttcctaatgttgttgtcgttcatcaaaaggaagggatagaagctgttcatttagcatca
ggccgaacgatatgcaagcttcatcttcaagaaggtggccttcatgctgatgttaatggt
gatggagtcctagatcatgtgcaaggttacatcatactcccctggcttgcttgggcatga
tgctgcctggaattggcaaatattgactggtgctacatggtccaatcttccttctccttt
ggggttgatgcatgatgacagagaactaatcctggcagctggagatcaagaagcagtagt
tatatcccctggtggaagtacattgacaacggttgagcttcccgcggctcctacacatgc
cttggtctgtgtggacttctcaaatgatggattaaccgacctaattcttataacttccaa
tggggtgtatggctttgttcaaacaaggcaaccaggtgccctcttcttcagcacactcgt
aggttgccttataattgtaatgggagtccttttcgtctcccagcacctgaattca
>Plocama_tinctoria_ERR9883529
gaatatccaatcaaatacgaggcggagcgtttaccgccgcccgttgtcgctgatcttaac
ggtgacgggaaaaaagaggttcttgtggcgactcatgatgccaaaattcaggttgatgaa
ggtttcagagaagcacgagttcttgcagaggtgtccctcttgcctgacaaaatccgtgta
tcatccgggagacgtgctgtggcaatggccactggtgtcattgatcggaattacaataaa
aaatctggttggtctgtgatgtgtttcgatcacaatctcaaaaagctatgggacgtgaac
ctgcaggaggattttccacataatgctcatcacagagagatatctatttctgtaagcaat
tatacagtaaagcatggagactctggattgattattattggtgggagaatggaaatgcag
cctcatccctttgaggaaatcgaactggctgcaaaaactgcagaggaacacaggagaagt
gctactgaggatttgcgccattttgcattttatgcatttgctggtcgaactggtcagctt
cgttggagcagaaagaaagagattccccagcacaattacaagcttgatgctcattcttta
aacagccgccatccaggaaaacatttcaggcgtcataaaaggaaagccgtgaagaaaaca
tctggaaaaaccacaaattatcctttccacaaaccagatgaaaatcatcctccagggaag
gatacaacgaaaagaatttcaaatgcaattgggaaggcagtaaattatgctaaatctgca
aaatccaaaaagccttttcagtatatacctaccataacaaactatactcaactctggtgg
gttcctaatgttgttgttgctcatcaaaaggaagggatagaagctgttcatttagcatca
ggccgcacaatatgca????????????????????????????????????????????
???????????????????????aggtgacatcatattccccaggcttgcttggccacga
tgctacctggaattggcaaatactaaccggagctacatggtccaatcttccatctccttc
tgggcgtgcgcatgatgacagagaactaatcctagctgccggagatcaagaagccgttat
tgtgtctccaggaggaagtatattgaccacggttgagcttccttccgcgcctacacatgc
cttggtcactgcggacttctcaaacgatgggttaacagacctaattcttgtgacttccaa
tggggtgtatggctttgttcagaccaggcaaccaggcgccctcttcttcagcacactagt
aggttgccttataattgttatgggagtcctttttatctcccaacacctgaattcc
