# Supplementary material for: Morphological and molecular evidence support the inclusion of Mycetia hainanensis in Mouretia (Rubiaceae)
Source: PhytoKeys. 2026 Feb 5;270:273–88. doi: 10.3897/phytokeys.270.180324 (PMC12902767; doi:10.3897/phytokeys.270.180324)
Supplement: Supplementary material 4 — Dataset of 315 nuclear genes used in this study [file phytokeys-270-273_article-180324__-s004.zip › Dataset 2/5614_filtered_aligned_trimmed.fasta]

>Rubia_peregrina_ERR5033650
tct?????????????????????????????????????????????????????????
????????????????????????????????????????????????????????????
????????????????????????????????????????????????????????????
????????????????????????????????????????????????????????????
????????????????????????????????????????????????????????????
????????????????????????????????????????????????????????????
????????????????????????????????????????????????????????????
????????????????????????????????????????????????????????????
??????atcaagttggtttctggttcctctatcaagttggtttctgctgccaagtttcat
agtgtggcccttactgctcaaggagaagtttacacttggggttttgggaggggaggccgt
ctggggcaccctgaatttgacatacataggtatcaactttctatttccaccaaacatcat
actatagctgttacacagagtggggaggttttcacttggggttctaacagacatcatact
atagctgttacacagagtggggaggttttcacttggggttctaacagagagggtcaactc
ggctatacatctgttgatactcaacctacacccaggagagttagtactctaaaatcaagg
atagttgccgttgctgctgcaaacaagcataccgctgctatctctgagttgggtgaagta
ttcacttggggatgcaataaagagggacagcttggttatgggacttccaactcttcttca
aactacaaatccaggatagttgccgttgctgctgcaaacaagcataccgctgctatctct
gagttgggtgaagtattcacttggggatgcaataaagaggttttcacttggggtcatcga
cttgttaaccctagacgtgttgttattgcgagaaatataaggaaagttggaaacactcca
ctaaaatttca---------------------------cattgctgctggagtgacacat
agtgtggctctaacagatgatggggcactattcttctgggtgtcatcagaccctaatctt
cgatgccagcagttatgttcactctctgggaggaatattgttagtatctcagctggaaag
tactggacagctgctgttactgataccggtgatgtttttacgtgggatggaaaaaagaaa
aaagatgaacttccaactgctacaaggttg??????????????????????????????
????????????????????????????????????????????????????????????
????????????????????????????????????????????????????????????
????????????????????????????????????????????????????????????
????????????????????????????????????????????????????????????
????????????????????????????????????????????????????????????
????????????????????????????????????????????????????????????
????????????????????????????????????????????????????????????
????????????????????????????????????????????????????????????
????????????????????????????????????????????????????????????
????????????????????????????????????????????????????????????
????????????????????????????????????????????????????????????
??????????????????????????????
>Theligonum_cynocrambe_ERR5033810
???aaaggctcaccaaatggctcctccaaggatctatgtcttgttacgaaagatggatct
ctgtctgatgttgacgtggcattagcatgggttaagaagagtggtgggaacgtcaatgct
aggaatgcattcggcctcacacctttgcatattgcaacctggagaaatcacattcctata
gtcaggaggctacttgctgctggtgccgacgcattagcatgggacggtgagtcaggatgg
agcagcctccatagagctctgcattttggccatcttgcagttgctagtgtgcttcttcag
tctagttcttctatcacattggaggactctaaatttcggacgcctatagatcttttatct
ggaccagtgctccatagagctctgcattttggccatc---ttgcagttgaggtctttagt
tggggcagtggtgtaaattatcaactggggactggaaatgcgcacattcagaagttgccg
tgcaaagttgactctcttcatgaatcatctactaagttgatttctgcttctaagtttcat
agtgtagcagttactgctcaaggagaagtttacacttggggatttgggagggggggccgt
ttttctcgttc---------------cagcggtcaagctgcagttattactccgagacaa
gtgatctctggtttaggggcacgtcgggttaaaacaattgctgcagccaaacaccacaca
gttgctgctacgcaaagcggggaggtttttacttggggctctaacagagagggtcaactt
ggctatacatctgtggatactcaacctacacccaggagagttagctctttaaaatcaagg
gttgttgctgttgctgctgcaaacaagcacactgctgcaatctctgacttgggtgaagta
ttcacttgggggtgcaataaggagggccaacttggttatgggacttccaactctgcttca
aactacaccccaagattagttgaatccttggctgctgcaaacaagcacactgctgcaatc
tctgacttgggtgaagtattcacttgggggtgcaataaggttttcacttggggtcaccga
cttgttaccccgaggcgagttgttatagcgagaaatataaggaaagtaggaaacactctg
ctaaagtttca------------------------ctcaattgctgctggagcgacacat
agtgtggctctaacagatgatggggcactattctattgggtgtcatcagatcctaatctt
cgatgccagcagttatattcactatgtgggaggaatattgttagtatttcagctggaaag
tactggacagctgctgttactgatactggtgatgttcttatgtgggatggaaaaaagaga
acagatgaactacctattgcaactagattgcatggcttgaaaaaagcaacttcagtt???
????????????????????????????????????????????????????????????
????????????????????????????????????????????????????????????
????????????????????????????????????????????????????????????
????????????????????????????????????????????????????????????
????????????????????????????????????????????????????????????
????????????????????????????????????????????????????????????
????????????????????????????????????????????????????????????
????????????????????????????????????????????????????????????
????????????????????????????????????????????????????????????
????????????????????????????????????????????????????????????
????????????????????????????????????????????????????????????
??????????????????????????????
>Anthospermum_thymoides_ERR9883532
????????????????????????????????????????????????????????????
??????gatgttgatttggcattggcatggcttaagaagaatggtgggaatgtcaatgct
aggaattcagttggcctcacacctcttcatattgcaacctggaggaatcacattcccata
gtcaagagattacttgctgctggtgctgaccctaatgctagggacggcgagtcaggttgg
agcagcctccatagagctctccattttggtcatcttgcagttgctagtgtgcttcttcag
tcttctgcttctatcatattggaggacactaaactcagaactcctatagatcttttatct
ggaccagtgcttcaagtgattggggacagggatgaatcagttgctacagaagtgtttagt
tggggaagtggtgtaaattatcaactgggtactggaaatgcacatattcaaaagttacca
tgcaaagttgacactctccatggttcatccatcgtgttggtttctgctgcaaagtttcac
agtgttgcagttactgctcgtggagaagtttatacttggggattcgggagggggggccgt
ctcggacacccagactttgatattcatagtggccaggctgcagttattactccaaggcaa
gtgatctctggtttaggggcacgccgggttaaaacaattgctgcagccaaacatcatact
gttgctgcaacacaaagtggagaagtttttacttggggttccaacagagagggtcaacta
ggctatacatctgttgatacccaacctacacccaggagagttagctctcttaaatcaagg
attgttgctgttgctgctgcaaacaagcacactgctgttatttctgacgtgggtgaggta
ttcacgtggggttgcaataaggagggacagcttggttatgggacttccaactctgcttca
aattacaccccaagattagttgaatccttgaagggcaagattctaattgcagttgctgca
gcaaagtatcatacaattgttttaggaactgatggacaggttttcacttggggtcaccga
cttgttacccctaggcgtgttgtcattgcaagaaatataaggaaagttggaaacactcct
ctaaagtttcacaggaaggagcgacttcatgtgatctccattgctgctggggtgatgcat
agtgtggctctaacagatgatggggcactattcttttgggtgtcatcagatcctaatctt
caatgtcagcagttgcattcagtatgcgggagaaatattgttagtgtctcagctgggaag
tactggacagctgctgtgactgatactggtgatgtttttatgtgggatggaaagaaaaga
aaagatgaaccgcctatcgtaactagattacattgtttgaaaaaggcaacttcagtttca
gtaggagagacacatctcttgattgttagttctctataccatcctctctatcctactcat
aaagttggaagttctcagaaggtcaatctaaaggttatgaatgaaacatatgagttggat
gaagggtttgtgttcaatgatctggagtccctagatgtctcatccgctgaccagaaggaa
gaaaatgtggagactgtgccgagcttaaagacactgtgtgagagagtcgccattgagcac
atgctggaaccacgcaattctctttcgctgctagaaattgcagatgttcttggagcagat
aacttgagacagcattgtgaggagattgctattcgcaaccttgactatatccttgcggtt
gcgacacaaactttcaccaacacgccgttggatgttttgctcagccttgagcaatcactg
gatttaaagtcatctgaaccatggagtaatcgtcggctaccaactccaacagccacttat
cctgccatcatcaatagtgaagaagacggtgatgatgcgacagatgagttttctaaacag
gtccgagctctgaaaaagaagctgcagcagattgagatgctggaggagaagcttttgaat
ggtcattctctggatgaccagcaa????????????????????????????????????
??????????????????????????????
>Argostemma_elatostemma_ERR9883520
?????????????????????????????????????????????acaagagagggttct
ttgtctgatgttgatttggcattggcatggcttaagaagagtggtgcgaacatcaatgct
aggaattcatttggcctcacccctcttcatattgcaatctggagaaatcacattcccata
gtcaggaggctacttgctactggtgctgaccctaatgctagggacggtgagtcaggatgg
agcagcctccatagagctttgcattttggtcatcttgcagttgcttgtgtgcttcttcaa
tcttctgcctctatcatattggaggactctaaatttcgaacacctatagatcttctatct
ggaccagtgcttcaagtgattagagacggggaagaatcagttgctacagaggtgtttagt
tggggcagtggcgtaaattatcaactggggactggaaatgcacatattcagaagttgcct
tgcaaagttgacactcttcatggttcatctattaagttggtttctgctgcaaagtttcat
agtgtagcagttactgctcgaggagaagtttacacttggggatttgggaggggtggtcgt
cttgggcatcctgactttgatatacatagtggtcaggctgcagttattactccaaggcaa
gtaatctctggtttaggggcacggcgggttaaaacaattgctgcagccaaacatcacact
gttgctgctacacaaagtggagaggtttttacttggggttccaatagagaaggtcaactt
ggctatacatctgttgatactcaacctacacccaggagagttagttctctaagatcaagg
atagttgctgttgctgcagcaaacaagcacactgctgcgatctctgacttgggtgaggta
ttcacttggggttgcaataaagagggacagcttggttatgggacttctaactctgcttca
aactacactccaagattagttgaatgcttgaagggcaaagttttaattacagttgctgca
gcaaagtatcatacaattgttttaggaactgatggtcaggttttcacttggggtcaccga
cttgttacccccaggcgggttgttattgcaagaaatgtaagaaaagctgggaatactcct
ctaaagtttcacaggaaggagcgacttcaagtgatctccattgctgctgg??????????
????????????????????????????????????????????????????????????
????????????????????actatgtgggagaaatgttgttagtatctcatctgggaag
tactggacagctgctgtcactaatactggtgatgtttttatgtgggatggaaagaagagg
aaagatgaaccgccaattctaactagattgcatggtttgaaaaaggcaacttcagtttca
gtgggagagacgcatctcttgattgttagttctctatatcatc?????????????????
????????????????????????????????????????????????????????????
????????????????????????????????????????????????????????????
????????????????????????????????????????????????????????????
????????????????????????????????????????????????????????????
????????????????????????????ctattcgcaaccttgactatatcattgcggtt
gcaacacaaactttcaccaacacatcgttggacattttattcagccttgagaaattactg
gatttaaagtcatctgaaccatggagttatcgtcgacttccaactccaacagctacttac
cctgccatcatcaatagtgaagaaggtaatgatggagagaaggatgaactttctaaacag
gtccgagctttgaaaaaaaagttgcaacagattgagatgcttgaggagaagttgttgaat
ggccattctctggatgaccagcaa????????????????????????????????????
??????????????????????????????
>Chamaepentas_hindsioides_ERR9883496
???????????????????????????aaagatctatggcttgttacgaaagagggatct
ccgtctgatgttgatttggcattggcatggctaaagaagagtggtgggaacgtcaatgct
aggaattcatttggcctcacgccccttcatattgcaacctggagaaatcacattcccata
gtcaggaggctacttgctgctggtgctgaccctaatgctagggatggtgagtctggatgg
agcagcctccacagagctttgcattttggtcatcttgcagttgctagtgtgctgcttcaa
tctactgcttctatcatattggaggactccaaattccgaacacctatagatcttttatct
ggaccagtgcttcaagtgattggagacagggatgaatcagtagctacggaggtgtttagc
tggggcagtggtgtaaattatcaactgggcactggaaatgcgcaccttcagaaattgcca
tgcaaagttgatgctcttcatggttcatatattaagtttgtgtctgctgcaaagtttcac
agtgtagcagttactgctagaggagaagtttacacatgggggtttgggagggggggccgt
cttgggcaccctgagtttgatatacatagtggtcaggctgccgttattactccaaggcaa
gtaatatctggtttagcggcacgtcgggttaaaacaatttctgcagctaaacaccacact
gttgctgctacacaaagtggggaggttttcacttggggttccaatagagagggtcaactt
ggttatacatctgttgatacccaacctacacccagaagagttagttctctaaagtcgagg
atagtttctgttgctgcggcaaacaagcacactgctgtaatctctgacttgggtgaggta
tttacttggggttgcaataaagagggacagcttggttatgggacttccaactctgcttca
aactacaccccaagattagttgaatgcttgaagggcaaggttctaattacagttgctgca
gcaaagtatcatacaattgttttaggaactgatggcgaggttttcacttggggtcaccga
cttgttaccccaaggcgggttgttattgcgagaaatattaaaaaattcgggagcactcca
ctaaagtttcacaggaaggagcggcttcacgtgatctccattgctgctggtgcgacgcac
agtgttgctctaacagatgatggggcactattcttttgggtgtcatcagatcctaatctt
agatgccagcagctacattcactatgtgggagaagtattgttagtatctcagctgggaaa
tactggacagcagctgtttctgatactggtgatgtttttatgtgggatggaaagaagaga
aaagatgaaccaccccttgcaactagattgcatggtttgaaaaaggcaacttcagtttcc
gtaggagagacgcatctattgattgttagttctctatatcatcctctctatcctaaacat
gaagttggaagttctcagaaggttaatgaaaagcttaagaatgaagtagaagagttagat
gaagggtttgttttc?????????????????????????????????????????????
????????????accgtgccaagcttaaagatgctctgtgagagagttgccatagagcac
ttcttggaaccaagaaattctctgcagctgctagaaattgcagattcacttggagcagat
gtcctgaggaagcattgcgaggagattgctatccgcaacctcgactatattcttgtggtc
tcaacacaagctttcaccaacacatcgttggacattttgctcagccttgagaaattactg
gatttgaagtcatctgaaccatggagttaccggcggcttccgactctgacagccacttac
cctgcc??????????????????????????????????????????????????????
????????????????????????????????????????????????????????????
????????????????????????????????????????????????????????????
??????????????????????????????
>Clarkella_nana_ERR9883563
???????????????agcggctcttccaaagatctgtggcttgttacaagagagggttct
ttgtctgatgttgatttggcattggcatcgcttaagaagagtggtgggaacatcaatgct
aggaattcatttggactcacccctcttcatattgcagtctggagaaatcacattcccata
gtcaggaggctacttgctgctggtgctgaccctaatgctagg??????????????????
????????????????????????????????????????????????????????????
????????????????????????????????????????????????????????????
???????????????????????????????????????gttgctactgaggtgtttagt
tggggcagtggtgtaaattatcaactggggactggaaatgcacatattcaaaagttgcca
tgcaaagttgacactcttcatggttcatctatcaagttggtttctgctgcaaagtttcat
agtgtagcggttactgctcgaggagaagtttacacttggggatttgggaggggtggccgt
cttgggcatcctgactttgatatacatagtggtcaggctgcagttattactccgaggcaa
gtaatctctgatttaggggcacggtgggttaaaacaattgctgcagccaaacatcacact
gttgctgctacacaaagtggggaggtttttacttggggttccaatagagaaggtcaactt
ggctatacatctgttgatactcaacctacacccaggagagttaggtctcttagatcaagg
atagttgctgttgctgcagcaaacaagcacactgctgtgatctctgacttgggtgaggta
ttcacttggggttgcaataaagagggacagcttggttatgggacttccaactctgcttca
aattacactccaagattagttgaatgcttgaagggcaaggttttaatcacagttgctgca
gcaaagtatcatacaattgttttaggaaccgatggtgaggt???????????????????
????????????????????????????????????????????????????????????
????????????????????????????????????????????????????????????
????????????????????????????????????????????????????????????
?????????????????atcactgtgtgggagaaatgttgttagtatctcagctgggaag
tactggacagctgctgtcactgataccggtgatgtttttatgtgggatggaaagaagagg
gaagatgaactaccgattctaactagattgcatggtttgaaaaaggcaacttcggtttca
gttggagagacgcatctgttgattgttagttctctatatcatcct???????????????
????????????????????????????????????????????????????????????
????????????????????????????????????????????????????????????
????????????????????????????????????????????????????????????
????????????????????????????????????????????????????????????
????????????????????????attgctattggcaaccttgactatatcattgcggtt
gccacacgaactttcaccaacacgtcattggacattctactcggccttgagaaattactg
gatttaaagtcatctgaaccatggagttattgtcgacttccaactccaacagctacttac
cctgccatcatcaatagtgaagaa????????????????????????????????????
????????????????????????????????????????????????????????????
????????????????????????????????????????????????????????????
??????????????????????????????
>Coccocypselum_condalia_ERR9883533
tctaaatgcttaccaagtggctcctccaaagatctgtggcttgtaacaagacagggatct
ctctctgatgtggatttggcattggcatgccttaagaagagtggtgggaatgttaatgcg
aggaattcatttggactcacgcctcttcatattgcaacctggagaaatcacattcccata
gtcaggaggctgcttgctgctggtgctgaccctaatgctagggatggtgagtcaggatgg
agcagcctccacagagcttttcattttggtcatcttgcagttgcttgtgtacttttacag
tcaactgcttctatcattttggaggactctaaattccgaacacctatagatcttttatct
ggacctgtacttcaagtgattggagacagggatgattcagttgctacagaggtttttagc
tggggcagtggggtaaattatcaactagggactggaaacgcacacattcagaagttgcca
tgcaaagttgacacgcttcatggttcgcctattaagttggttgcggccgctaaatatcat
acagttgctttaacagctagcggtgaattatactcctggggatttggacgaggtggccgg
ctggggcatcctgactttgacattcacagtggtcaagctgcagttattactcctaggcaa
gtgatctctggtttaggggcacgccgggttaaagcaattgctgcagccaaacatcacaca
gtcgctgctacacagagtggggaggtttttacttggggttctaatagagagggtcaactt
ggttatacatctgttgattcccaacctacacccaggagggtgagctctctaaaatcaagg
atagttgctgtcgctgcagcaaacaagcacactgctgtaatctctgattctggggaggtg
ttcacttggggttgcaataaagaaggacaacttggttatgggacctccaactctgcttca
aactacaccccaagattagttgaatgcttgaagggaaaggttttaattgcagttgctgca
gcgaagtatcatacaattgttttaggaactgatggtcaggttttcacttggggtcataga
cttgttactccaacacgtgttgttattgcaagaaatataaaaaaagttgggaacact???
????????????????????????????????????tccattgctgctggagtaacgcat
agcgtggctttaacagatgatggggcactatttttttgggtgtcgtcagatcctagcctt
cgatgccagcagttacactcactatgtgggagaagtattgttactatctcagctgggaag
tactggactgctgctgttactgatactggtgatgtttatatgtgggacggaaaaaagaga
aaagatgaaccacctattgtaactagattgctgggtttaaagaaggcaacttcaatttca
gttggagagacacatctcttgattgttagttctctatatcatcctctctatgctacttac
aaagttggaagttgtgagaaggtcaatcagacggttacgagtggaatagatgagttagat
gaggagtttttgtttaatgatctggagtctgaatatgtttcatccacagacctaaaggaa
caaatagtgaagactgtgccgagcttaaagacactgtgcgagagagttgccatagagcac
ttgttagaaccacgaaattctctaccattgctagaaattgctgattcacttggagcagat
gacctgaagaagcactgtgaggagattgctattcgcaaccttgactatatccttgcagtc
tcaacgcaaacttttaccagcacatcattggacattttgcttagccttgagaaattactg
gatttaaagtcatctgaaccatggagttatcgtcggcttccaactccgacagctacctac
cctgccatcatcaatagtgaagaag---aggatgaagtgaaggacgagctttccaaacaa
gtccgagctttaatgaagaagttgcagcagattgagatgcttgaggagaaactgttgaag
ggtcagtcactggatgaccagcagatgaagaagatccagacgaggggagctttggagagc
tcacttaatgagcttggtgtccctatggag
>Cruckshanksia_pumila_ERR9883536
????????????????????????tccaaagacctgtggcttgtaatgagagagggatct
ctgactgatgtggatttggcattggcatggcttaagaagagtggtgggaatgttaatgcg
agaaatacatttgggctcacgcctcttcacattgcaacctggagaaatcacattcccata
gtcaggaggctacttgctgctggtgctgaccctaatgctagggatggtgagtcaggatgg
agcagcctccacagagcttttcattttggtcatcttgcagttgcttgcatacttttagac
tctactgcttctatcattttggaggactctaaatcccggacacctatagatcttttatct
ggacctgtgcttcaggttattggagactcagatgaaacagttactacggaggttttcagc
tggggcagtggtgtaaattatcaactggggactggaaatgcgcacattcagaagttacca
tgcaaagttgatgcacttcatggttcacctattaagtcggtttctgctgcaaagtttcat
agtgtggcagttactgctcgaggagaagtttacacctggggatttgggagggggggacgc
cttggccaccctgactttgatataca------tcaggctacagttattactcataggcaa
gtaatctttggtttaggggcacgccgggttaaagcaattgttgcagccaaacatcacact
gttgctactacatagaatggggtggtttttacttggggttctaatagagagggtcaactt
ggctatacatcagttgatacccaacctacacccaggagagtgagctctctaaaatcaagg
atagttgctgttgctgcagcaaacaagcacactgctgtaatctctgactcaggtgacgta
ttcacttggggctgcaataaagagggacagcttggttatgggacctccaactctggttca
aactacacgccaagattagttgaaagcttgaagggaaaggttctaattgcagttgctgct
gcaaagtatcatacaattgttttaggaactgacggtcaggttttcacttggggtcatcgg
cttgttactccaacacgtgttgttattgtgagaaatataaaaaaagttggaaacactctg
ctaaaatttcaccggaaggagcgacttcatgtgacttcaattgctgctggagtgacacat
agcattgctctaacagatgatggggcagtattcttttgggtctcgtcagatcctagtctt
cagtgccagcagttacattcactatgtgggagaagtattcttagtatctcagctgggaag
tactggacagctgccgttactgatactggtgatgtttatatgtgggatgggaaaaagaga
aaagatgaaccacctattgcaactagattgcatggtttaaagaaggcaacttcagtgtca
gttggagagacacatctcttgattgttagttccctttatcatcctctctatactactcat
agagttggaag---taagaaagtcgatcagaaggttaagaatggaacagatgagttagat
gaaggttttttgtt??????????????????????????????????????????????
??????????????tgtgccaagcttaaagacactgtgcgagagagttgccgtagagcac
ttattggaaccacgaaattctctaccactactagaaattgcagatttacttggagcagat
gacctgaagaagcagtgt---gagattgctattcgcaaccttgactatattcttgcagtc
tcaacacaaacgtttaccaacacatccttggaaattttgctcagccttgagaaattactg
gatttaaagtcatctgagctatggagttatcgtcggcttccaactccaacagctacctac
cctgcc??????????????????????????????????????????????????????
????????????????????????????????????????????????????????????
????????????????????????????????????????????????????????????
??????????????????????????????
>Cyanoneuron_cyaneum_ERR9883481
?????????????????????????????????????????????acacgagagggatct
ctgtctgatgttgatttggcattagcatggcttaagaagagtggtgggaacgtcaatgct
aggaattcatttggccttacgcctcttcatattgcaacgtggagaaatcacattcccata
gtcaggaggctacttgctgctggtgctgaccctaatgctagggacggtgagtcaggatgg
agcagcctccatagagctctgcattttggtcatcttgcagttgctagtgtgcttcttcag
tctactgcctctatcatattggaggactctagattccgaacgcctatagatcttttatct
ggaccagtgcttcaagtgattggtgatggggacgaatcagttgctacagaggtgtttagt
tggggcagcggtgtaaattatcaactggggaccggaaatgcacacattcagaagttgcca
tgcaaagttgacactctccatggttcatctattaagttggtttctgctgcaaagtttcac
agtgtagcagttactgctcgaggagaagtttacacttggggatttgggagggggggccgt
ctcgggcaccctgactttgatatacacagtggtcaggctgcagttattactccgaggcaa
gtaatctctggtttaggggcgcggcgggttaaaacaattgctgcagccaaacatcacacc
gttgctgctacgcaaagtggggaagtttttacttggggttccaacagagagggtcaactt
ggctatacatctgttgatacccaacctacacccaggagagttagttctttaaaatcaagg
atagttgctgttgctgcagcaaacaagcacagtgctgcaatctctgacttgggtgaggta
ttcacttggggttgcaataaagagggacagctcggttatgggacttccaactctgcttca
aactacgccccaagattagttgaatgcttgaagggcaaggttttaattacagttgctgca
gcaaagtatcatacaattgttttaggaactgatggtcaggttttcacttggggtcaccga
cttgttaccccaaggcgtgttgttattgcgagaaatataagaaaagttgggaacactcca
ctaaagtttcacaggaaggagcgacttcttgtgatctccattgctgctggagtgacacat
agtgtggctctaacagatgatggggcacta??????????????????????????????
?????????cagttacattcactatgtgggagaaatattgttaatatctcagctgggaag
tactggacagctgccgttactgataccggtgatgtgtttatgtgggatggaaagaagaga
aaagatgaaccgcctattgcaactagattgcatggtttgaaaaaggcaacttcagtttca
gtaggagagacacatcttttgattgttagttctctatatcatcctctttatcgtactcgt
aaagttggaagtcctcagaaggtcaatcaaaaggttaagaatgaagcagatgagttagat
gaagggtttgtgtttaatgatctggagtcagaagatgttccatccactgacctgaaggaa
gaaattgtggagactgtgccaaccttaaagacactgtgtgagagagttgccatagagcac
ttgttggaaccacgaaattctctacagctgctagacattgcagattcacttggagcagat
aacctgagaaagcattgtgaggagattgctattcgcaaccttgactatattcttgcggtc
acaacacaaactttcaccaacacatcgttggacattttgctcagccttgagaaattactg
gatttaaagtcatccgaaccatggagttatcgtcggcttccaactccgacagctacttac
cctgccatcatcaatagtgaagaagacgatagtgaaatgaaggacgaactttctaaacag
gtccgagctttgaaaaagaagttgcagcagattgagatgcttgaggagaagctattgaat
ggtcattctctggatgaccagcaa????????????????????????????????????
??????????????????????????????
>Danais_nigra_ERR9883478
tctaaatgcttaccaagtggctcctccaaagatctgtggcttgttacaagggagggatct
gtgtctgatgttgatttggcattggcctggctgaagaagagtggtgggaatgtcaatgct
aggaattcatttggcctcacgcctcttcatattgcaacctggagaaatcacattcccata
gccaggaggctacttgctgctggtgctgaccctaatgctagggacggtgagtcaggatgg
agcagcctccatagagctctgcattttggtcatcttgcagttgctagtgtgcttcttcag
tctactgcttctatcatattggaggactctaaattccgaacacctatagatcttttatct
ggaccagtgcttcaagtgattggagatggggatgaatcagttactacagaggtgtttagc
tggggcagtggtgtaaattatcaactggggactggaaatgcgcacattcagaagttgcca
tgcaaagttgatgctcttcatggttcatctattaagttggtttctgctgcaaagtttcat
agtgtagcagttactgctcgaggagaagtttacacctggggatttgggaggggaggccgt
cttgggcaccctgactttgatatacatagtggtcaggctgcagttattactccgaggcaa
gtaatttctggtttaggggcacgccgggttaaaacaattgctgcagccaaacatcacact
gttgttgcaacacaaagtggggaggtttttacttggggttcaaatagagagggtcaactt
ggctatacatctgttgatacccaacctacacccaggagagttagttctctaaaatcaagg
atagttgctgttgctgcagcaaacaagcacactgctgtaatttctgacttgggtgaggta
ttcacttggggttgcaataaagagggacagcttggttatgggacttccaactctgcttca
aactacaccccaagattagttgaatgcttgaagggcaaggttttaattacagttgctgca
gcaaagtatcatacaattgttttaggaactgatggtgaggt???????????????????
????????????????????????????????????????????????????????????
????????????????????????????????????????????????????????????
????????????????????????????????????????????????????????????
?????????????????atcactatgtgggagaaatattgttagtatctcagctgggaag
tactggacagctgctgttactgataccggtgatgtttttatgtgggatggaaagaagata
aaagatgaacctcctactgcagctagattgcatggtttgaaaaaggcaacctcagtttca
gtaggagagacgcatctcttgatcgttagttctctatatcatcctctctatcctactcat
aaagttggaagttctcagaaggtcaatgaaaaggttaagaatgaaacagatgagttagat
gaaggatttgtgtttaatgatctgcagtctgaagatgtttcatccactgacctgaaggaa
gaaattgtggagactgttccaagtttaaagacactgtgtgagagagttgccatagagcac
ttgttggaaccacgaaattctctacagctgctagaaattgcatatttacttggagcagat
gatctgagaaagcactgtgaggagattgctattcgcaaccttgactatattcttgcggtc
tcaacacaaactttcaccaacacatcgctggacattttgctcagtcttgagaaattactg
gatttaaagtcatctgaaccatggagttatcgtcggcttccaactccgacagctacttac
cctgccatcatcaatagtgaagaag---acgacgaagtgaaggacgaactttctaaacag
gtccgagctttgaaaaagaagttgcagcagattgagatgcttgaggagaagctgttgaat
ggtcattctctggatgaccagcaaatgaagaagatccagtccaggggcgctttggagagc
tcacttaatgagcttggtgtccctatggag
>Dunnia_sinensis_ERR9883505
tctaaatgcttatcaagtggctcctccaaagatctgtggcttgttaccagagagggatct
ctgtctgatgttgatttggctttggcatggcttaagaagagtggtgggaacatcaatgct
aggaatgcttttggcctcacgcctcttcatattgcaacctggagaaatcacattcccata
gtcaggaggctacttgctgctggtgctgaccctaatgctcaggatggtgagtcaggatgg
agcagcctccatagagctctgcattttggtcatcttgcagctggtagtgtgcttcttcag
tctactgcctctatcgtagtggaggactctaaattccgaacgcctatagatcttttatct
ggaccagtgcttcaa---------------------------gccacagaggtctttagt
tggggcagcggtgtaaattatcaactagggactggaaatgtgcacattcagaagttgcca
tgcaaagttgacactcttcatggttcatcaattaagttggtttctgctgcaaagtttcat
agtgtagcagttactgctcgaggagaagtttacacttggggatttgggagggggggccgt
cttgggcaccctgactttgatatacatagtggtcaggctgcagttattactccgaggcaa
gtaatatctggtttaggtgcacggcgggttaaaacaattgctgcagccaaacatcacact
gttgctgctacacaaagtggggaggttcttacttggggatccaatagagagggtcaactt
ggctatacatctgttgatactcaacctacacccaggagagtgagttctctaaaatcaagg
atagttgctgttgctgctgcaaacaagcacactgctgcgatctctgacttgggtgaggta
ttcacttggggttgcaataaagagggacagcttggttatgggacttccaactccgcctcg
aactacaccccaagattagttgaaagcttgaagggcaaggttttaactacagttgctgca
gcaaagtatcacacaattgtcttaggaactgatggtcaggttttcacttggggtcaccga
cttgttaccccaaggcgtgttgttattgctagaaatataagaaaagttgggaacact???
????????????????????????????????????tccattgctgctggaatgatgcat
agtgtggccctaacagatgatggggcactgttcttttgggtgtcatcagatcctaatctt
cgatgccagcagttacattcactatgtgggagaaatattgttactatctcatctggaaag
tactggacagctgctgttactgatactggtgatgtttttatgtgggatggaaagaagaga
aaggatgaaccacctgttgcaaccaggttgcatggtttgaaaaaggcaacttcagtttca
gtaggagagacgcatctcttgattgttagttctctatatcatcctctttatcgtattggt
aaagttggaagttctcagaaggtcaatcaaaaggttaagaacgaagcagatgagttagat
gaagggtttatgtttaatgatctggagtccaaagatgtttcgtcgactgacctgaaggaa
gaaattgagaagactgtcccaagcttaaagacactttgtgagagagttgccatagagcac
ttgttggaaccacgaaattctctacagctgctagaaattgcagattcacttggagcagat
gacctgagaaagcattgtgaggagattgctattcgcaaccttgactatattcttgcagtc
gccacacaaactttcaccaacacatcgttggacgttttgctcagccttgagaaattactg
gatttaaagtcatctgaatcatggagttatcgtcggcttccaactccgacagctacttac
cccgccgtcatcaatagtgaagaag---atgatgaagtgaaggatgaactttctaaacag
gtccgagctttgaaaaagaagttgcaacagattgagatgcttgaggagaagctgttaaat
ggtcactctctggatgaccagcaaatgaagaagatccagtccaggggagctttggagagc
tcgcttaatgagcttggggtccctttggag
>Mouretia_larsenii_ERR9883550
?????????????????????????????????????????????acaagagagggttct
ttgtctgatgttgatttggcattggcatggcttaagaagagtggtgggaacatcaatgct
aggaattcatttggcctcacccctcttcatattgcaatctggagaaatcacattcccata
gtcaggaggctacttgctgctggtgctgaccctaatgctagggatggtgagtcaggatgg
agcagtcttcatagagctttgcattttggacatcttgcagttgctagtgtgcttcttcaa
tatactgcctctatcatattggaggactctaaatttcgaacggctatagatcttctatct
ggaccggtgcttcaagtgattagagatggggatgaatcagttgctacagaggtgtttagt
tggggcagtggtgtaaattatcaactggggactggaaatgcacatattcaaaagttgcca
tgcaaagttgacactcttcatggttcatctatcaagttggtttctgctgcaaagtttcat
agtgtggcagttactgctcgaggagaagtttacacttggggatttgggaggggtggccgt
cttgggcatcctgactttgatatacatagtggtcaggctgcagttattactccgaggcaa
gtaatctctggtttaggggcacggcgggttaaaacaattgctgcagccaaacatcacact
gttgctgctactcaaagtggggaggtttttacttggggttccaatagagaaggtcaactt
ggctatacatctgttgatactcaacctacgcccaggagagttagttctcttagatcaagg
atagttgctgttgctgcagcaaacaagcacactgctgcaatctctgacttgggtgaggta
ttcacttggggttgcaataaagagggacagcttggttatgggacttccaattctgcttca
aattacattccaagattagttgaatgcttgaagggcaaggttataattacagttgctgca
gccaagtatcatacaattgttttaggaaccgatggcgaggttttcacttggggtcaccga
cttgttacccccaggcgtgttgttatttcaaggaatgtaagaaaacttgggaacactcct
ctaaagtttcacaggaaggagcgacttcatgtgatctccattgctgctggagtgacgcat
agtgtggctctaacagatgatggggcactattcttttgggtgtcatcagattctaatcta
cgatgccagcagttacattcactatgtgggaggaatgttgttagtatctcagctgggaag
tactggacagctgctgtcactgataccggtgatgtttttatgtgggatggaaagaagagg
aaagatgaactgccaattctaactagattgcatggtttgaaaaaggcaacttcagtttca
gtaggagagacgcatctcttgattgttagttctctatatcatcct???????????????
????????????????????????????????????????????????????????????
????????????????????????????????????????????????????????????
????????????????????????????????????????????????????????????
????????????????????????????????????????????????????????????
?????????????????????gagatttctattcgcaaccttgactatatcattgcggtt
gcaacacaaactttcaccaacacgtcgttggacattttattcagccttgagaaattactg
gatttaaagtcatctgaaccatggagttatcgtcgacttccaactccaacagccacttac
cctgccatcatcaatagtgaagaaggtaatgatggagagaaggatgaactttctaaacaa
gtccgagctttgaaaaaaaagttgcaacagattgagatgcttgaggagaagttgttgaat
ggtcattctctggatgaccagcaa????????????????????????????????????
??????????????????????????????
>Mycetia_bracteata_ERR9883494
?????????????????????????????????????????????acaagagagggttct
ttgtctgaagttgatttggcattggcatggcttaagaagagtagtgggaacatcaatgct
aggaattcatttggcctcacccctcttcatattgcaatctggagaaatcacattcccata
gtcaagaggctacttgctgctggtgctgaccctaatgctagggacggtgagtcaggatgg
agcagcctccatagagctttgcattttggtcatcttgcagttgctagtgtgcttcttcaa
tctacagcctctatcatattggaggactctaaatttcgaacgcctatagatcttctatct
ggaccggtgcttcaagtgattggagacggggatgaatcagttgctacagaggtgtttagt
tggggcagcggtgtaaattatcaactggggactggaaatgctcatattcagaagttgcca
tgcaaagttgacactcttcatggttcatctatcaagttggtttcagctgcaaagtttcat
agtgtagcagttactgctcgaggagaagtttacacttggggatttgggaggggtggccgt
cttgggcatcctgactttgatatacatagtggtcaggctgcagttattactccgaggcaa
gtaatctctggtttaggggcacggcgggttaaaacaattgctgcagccaaacatcacact
gttgctgctacacaaagtggggaggtttttacttggggttccaatagagaaggtcaactt
ggctatacatctgttgatactcaacctacacccaggagagttagttctcttagatcaagg
atagttgctgttgctgcagcaaacaagcacactgctgcaatctctgacttgggtgaggta
ttcacttggggttgcaacaaagagggacagcttggttatgggacttccaactctgcttca
aattacactccaagattagttgaatgcttgaagggcaaggttttaattacagttgctgca
gcaaagtatcatacaattgttttaggaactgatggtcaggttttcacttggggtcaccga
cttgttacccccaggcgtgttgttattgcaagaaatgtaagaaaagttgggaacactcct
ctaaagtttcacaggaaggagcgacttcatgtgatctccattgctgctggagtgtcgcat
agtgtggctctaacagatgatggggcactattcttttg??????????????????????
????????gcagttacattcactatgtgggagaactgttgttaatatctcagctgggaag
tactggacagctgctgtcactgatactggtgatgtttttatgtgggatggaaagaagagg
aaagatgaactgccaattctaactagattgcatggtttgaaaaaggcaacttcagtttca
gtaggagagacgcatctcttgattgttagttctctatatcatcct???????????????
????????????????????????????????????????????????????????????
????????????????????????????????????????????????????????????
????????????????????????????????????????????????????????????
????????????????????????????????????????????????????????????
?????????????????????gagattgttattcgcaaccttgactatatcattgcggtt
gcaacacatactttcaccagcacatcgctggacattttattcagccttgagaaattactg
gatttaaaatcatctgaaccatggagttatcgtcgacttccaactccaacagctacttac
cctgccatcatcaatagtgaagaaggtaatgatggagagaaggatgaattttctaaacag
gtccgagctttgaaaaaaaagttgcaacagattgagatgctcgaggagaagttgttgaat
ggtcattctctggatgaccagcaa????????????????????????????????????
??????????????????????????????
>Mycetia_hainanensis_H401
?????????????????????????????????????????????acaagagagggttct
ttgtctgatgttgatttggcattggcatggcttaagaagagtggtgggaacatcaatgct
aggaattcatttggcctcacccctcttcatattgcaatctggagaaatcacattcccata
gtcaggagactacttgctgctggtgctgaccctaatgctagggacggtgagtcaggatgg
agcagcctccatagagctttgcattttggacatcttgcagttgctagtgtgcttcttcaa
tctaccgcctctatcattttggaggactctaaatttcgaacggctatagatcttctatct
ggaccggtgcttcaagtgattagagatggggatgaatcagttgccacagaggtgtttagt
tggggcagtggtgtaaattatcaactggggactggaaatgcacatattcaaaagttgcca
tgcaaagttgacactcttcatggttcatctatcaagttggtttctgctgcaaagtttcat
agtgtagcagttactgctcgaggagaagtttacacttggggatttgggaggggtggccgt
cttgggcatcctgactttgatatacatagtggtcaggctgcagttattactccgaggcaa
gtaatctctggtttaggggcacggcgggttaaaacaattgctgcggccaaacatcacact
gttgctgctacacaaagtggggaaatttttacttggggttccaatagagaaggtcaactt
ggctatacatctgttgatactcaacctacacccaggagagttagttctcttagatcaagg
atagttgctgtcgctgcagcaaacaagcacactgctgcgatctctgacttgggtgaggtg
ttcacttggggttgcaataaagagggacagcttggttatggaacttccaactctgcttca
aattacattccaagattagttgaatgcttgaagggcaaggttataattacagttgctgca
gccaagtatcatacaattgttttaggaaccgatggcgaggttttcacttggggtcaccga
cttgttacccccaggcgtgttgttattgcaaggaatgtaagaaaagttgggaacactcct
ctaaagtttcacaggaaggagcgacttcatgtgatctccattgctgctggagtgacgcat
agtgtggctctaacagatgatggggcactattcttttgggtgtcatcagattctaatctt
cgatgccagcagttacattcactatgtgggaggaatgttgttagtatctcagctgggaag
tactggacagctgctgtcactgatactggtgatgtttttatgtgggatggaaagaagagg
aaagatgaactgccaattctaactagattgcatggtttgaagaaggcaacttcagtttca
gtaggagagacgcatctcttgattgttagttctctatatcatcctctgtttcatactcat
aaagttggaagttctcagaaggtgaatcaaaaggttaagaatgaagctgacgattttgac
gaagggtttgtgtttgatgatccggagttcgaagatgtttcatccactgatctgaaggaa
gaaattgtggagagtgtgccaagcttaaagactctgtgtgagagagttgccatagagcac
ttgttggaaccacgaaattctctacagctgcttgaaattgcagatgcacttggagcagat
gacttgagaaagcattgtgaggagatttctattcgcaaccttgactatatcattgcggtt
gcaacacaaactttcaccaacacgtcattggacattttattcagccttgagaaattactg
gatttaaagtcatctgaaccatggagttatcgtcgacttccaactccaacggctacttac
cctgccatcatcaatagtgaagaagatgatagtgataagaaggatgaactttctaaacaa
gtccgagctttgaaaaaaaagttgcaacagattgagatgcttgaggagaagctgttgaat
ggtcattctctggatgaccagcaa????????????????????????????????????
??????????????????????????????
>Neohymenopogon_parasiticus_ERR9883558
???????????????agcggctcttccaaagatctgtggcttgttacaagagagggttct
ttgtttgatgttgatttggcattggcatggcttaagaagagtggtgggaacatcaatgct
aggaattcatttggcctcacccctcttcatattgcaatctggagaaatcacattcccata
gtcaggaggctacttgctgctggtgctgaccctaatgctagggacggtgagtcaggatgg
ggcagcctccatagagctttgcattttggtcatcttgcagttgctagtgtgcttcttcaa
tctactgcctctatcatattggaggactctaaatttcgaacgcctatagatcttctatct
ggaccggtgcttcaagtgattagagacggggatgaatcagttgctacagaggtgtttagt
tggggcagcggtgtaaattatcaactggggactggaaatgcacatattcaaaagttgcca
tgcaaagttgacactcttcacggttcatctatcaagttggtttctgctgcaaagtttcat
agtgtagcagttactgctcgaggagaagtttacacttggggatttgggaggggtggccgt
cttgggcatcctgactttgatatacatagtggtcaggctgcagtaattactccgaggcaa
gtaatctctggtttaggggcacggcgggttaaaacaattgctgcagccaaacatcacact
gttgctgctacacaaagtggggaggtttttacttggggttccaatagagaaggtcaactt
ggctatacatctgttgatactcaacctacacccaggagagttagttctcttagatcaagg
atagttgctgttactgcagcaaacaagcacactgctgcgatctctgacttgggtgaggta
ttcacttggggttgcaataaagagggacagcttggttatgggacttccaactctgcttca
aattacactccaagattagttgaatgcttgaagggcaaggttttaattacagttgctgca
gcaaagtatcatacaattgttttaggaactgatggtcaggttttcacttggggtcaccga
cttgttacccccaggcgtgttgttattgcaagaaatgtaagaaaagttgggaacactcct
ctaaagtttcacaggaaggagcgacttcatgtgatctccattgctgctggagtgacgcat
a----------------------cactttctttttttaattattctgacttattcatctt
tcttgtc--cagttacattcactatgtgggagaaatgttgttagtatctcagctgggaag
tactggacagctgctgtcactgataccggtgatgtttttatgtgggatggaaagaagagg
aaagatgaactgccaattctaactagattgcatggtttgaaaaaggcaacttcagtttct
gtaggagagacgcatctcttgattgttagttctctatatcatcct???????????????
????????????????????????????????????????????????????????????
????????????????????????????????????????????????????????????
????????????????????????????????????????????????????????????
?????????????????????????????????gaaattgcagattcacttggagcagat
gacttgagaaagcattgtgaggagattgctattcgcaaccttgactatatcattgcggtt
gcaacacaaactttcaccaacacgtcgttggacattttattcagccttgagaaattactg
gatttaaagtcatctgaaccatggagttatcgtcgacttccaactccaacagctacttac
cctgccatcatcaatagtgaagaag---atgatggagagaaggatgaattttctaaacag
gtccgagctttgaaaaaaaagttgcaacagattgagatgcttgaggagaagttgttgaat
ggtcattctctggatgaccagcaaatgaagaagatccagtccaggggatctttagagagc
tcacttaatgagcttggtgtccctatggag
>Oldenlandia_herbacea_ERR9883552
????????????????????????????????????????????????????????????
??????gatgttgatttggcattggcattgctaaagaaaagtggtgggaatatcaatgct
aggaatccatttggcgtcactcctcttcatattgcaacctggagaaatcacattcccatt
gtcagaaggctacttgctgctggcgctgaccctaatgctcaggacggtgagtcaggatgg
agcagcctccatagagctcttcattttggtcatctggcagttgctagcgttcttcttcag
tctgctgcttctatcatactggaggactctaaatcccggaccccgatagatcttctatct
ggaccagtgcttcaagtgagtggggatagggatgaatcagttgctacggaggtatttagc
tggggaagtggggtgaattatcaactagggactggaaatgcacacattcagaagttgcca
tgcaaagttgacgctcttcatggttcatttattaagttggtttctgctgcaaaatttcat
agtgtagccatcacgtctcgaggagaagtttacacctggggatttgggagggggggccgt
cttgggcatcctgactttgatatacatagtggtcaggctgcagtgattactccaaggcaa
gtaatctctggtttagggtcacgccgtgttaaaactattgctgcagccaaacatcacact
gttgctgctacacagagtggagaggtttttacttggggttccaatagagagggtcaattg
ggctatacatctgttgatacccaacctacacccaggagagttagttctctaaaatcaagg
attgttgcagttgctgctgcaaacaagcacactgctgtaatatctgatttgggggaggtt
ttcacttggggttgcaataaagagggacagcttggttatgggacttccaactccgcttca
aactacgccccaagattagttgaatccttgaaggggaaggttctgatttcagtggctgct
gcaaaatatcatactattgttttaggaactgatggtgaggttttcacttggggtcatcgg
ctagtcacacccaggcgtgttgttattgcaagaaatataaaaaaagttgggagcactcca
ctcaagtttcaccgaatggagcggcttcatgtaacctccattgctgctggggtgacacat
agtgtagctctaacagatgatggggcattattcttttgggtgtcatcagatcctaatctc
agatgccagcagttactttcactgtgcgggcgcaatattgttagtatttcagccgggaag
tattggacagctgctgctactgatgctggcgatgtttttatgtgggatgggaaaaaaaga
agagatgaaccacctattataagtaggttgcatggtttgaaaaaggcaacttcagtgtct
gtaggagagactcatcttttgatagttagttctctttatcatcct???????????????
????????????????????????????????????????????????????????????
????????????????????????????????????????????????????????????
???????????????gtgccaagcttaaagacactgtgtgaaatggttgctatagagcac
ttattggaaccacggaattctcttcagttgctggaaattgcggattcccttggtgcagat
gagctaaggaagcattgtgag------------cgcaaccttgactacattcttgctgtc
ttcgcacagactttcacgaatacttcattggacattttgctaagccttgagaaactactg
gatttaaagtcttcggaaccatggagttaccgtcggcttccaactccaactgctactcac
cctgccatcattgataatgaagaagatgatgatggagcgagtgatgaactttctaagcag
gtccgggctttgaaaaagaagttgcagcagattgagatgcttgaggacaggttggtgaaa
ggtcattctctggatgaccagcaa????????????????????????????????????
??????????????????????????????
>Paederia_ciliata_ERR9883513
tccaaaggcttaccaactggctcctccaaagatctatggttggttacgaaggggggatct
ctgtctgaagttgatgtggcattggcatggcttaagaagagtggtgggaacatcaatgct
aggaatgcttttggcctcacacctcttcatattgcaacctggagaaatcacattccagta
gtcaggaggctacttgctgctggtgccgaccctaatgccagggacggagagtcaggatgg
agcagcctgcatagagctctgcattttggccatcttgctgttgctagtgtgcttcttcag
tccactgcttctatcatattggaggactctaagtttcgaacaccagttgatctcttatct
ggaccagtacttcaagtgactggagatggagatgaatcagttgctacagaggtgtttagt
tggggcagtggtgtaaattatcaactggggactggaaatgcacacattcaaaaactgcca
tgcaaagttgatacgctccatggttcatctatcaagctggtttctgctgcaaaatttcat
agtgtggcagttactgctcgaggagaagtctacacttggggatttgggagagggggccgt
ctcgggcaccctgacttcgatatacatagtggtcaagctgcagttattactccgaggcaa
gtaatctctggtttagggtcacgtcgggttaaaacaattgctgcagccaaacatcatact
gttgctgctacgcaaagtggcgaggtttttacttggggttccaatagagagggtcaactt
ggctatacatctgttgatacccaacctacacccaggagagttagttctctaaagtcaagg
atagttgctgttgctgcagcaaacaagcacactgctgcaatctctgacttgggtgaggta
ttcacttggggttgcaataaagagggacagcttggttacgggacttctaactctgcttca
aattacactccaagattagttgaatgcttgaagggcaagtttttaattacagttgctgca
gcaaagtatcatacaattgttctaggaactgatggtcaggttttcacttggggacaccga
cttgttaccccaaggcgtgttgttattgcaagaaatacgaggaaagttgggaacact???
????????????????????????????????????tcgattgctgctggagggacacat
agtgtggccctaacagatgatggggcagtattcttttgggtttcatcagatcct??????
????????????????????????????????????????????????tcagctgggaag
tactggacggctgctgttactgatactggtgatgtttttatgtgggatgggaagaagaga
aaagatgaaccacctattgtaactagattgcatggtttgaaaaaggcaacatcagtttca
gtaggagagacgcatcttttgattattagttctctatatcatcctctctatcacagtggt
aaagttggaaattctcagaaggtgaatcaaaagtttaagagtgaaacagatgagttggat
gaagggttagtgtttaatgatctggaatc---agacctttcctccactgacccgaaggaa
gaaattgtggagactgtgccaagcttaaagacactgtgtgagagacttgccatagagcac
ttgttggaaccacggaattctctacagctgctagaaattgcagattcacttggagcagat
gaccttaggaagaattgtgaggagattgccattcgcaaccttgactatattcttgcagtt
gcaacacagactttcaccaatacctcgttggacattttgctcagccttgagaaactactg
gattcaaagtcatctgaaccatggggttatcgccggcttccaactccaacagctacttac
cctgccatcatcaatagcgaagaag---aagatgaagtaaaggatgaactttctaaacag
gtccgagctttgaaaaagaagttgcaacagattgagatgcttgaggagaagctgttgaat
ggtcattctctggatgaccagcaattgaggaagattcagtctaggggagctttggagagc
tcacttaatgaacttggtgtccctatggag
>Plocama_tinctoria_ERR9883529
tctaaagggtcaccaagtggttcctccaaggatctatggcttgttacgagagagggatct
ctgtccgatgttgatgtggcattggcatgggttaagaagagtggtgggaacgtcaatgct
aggaatgcatttggccttacacctctacatattgcaacctggagaaatcatattcctata
gtcaggaggctactcgctgctggtgctgaccctaatgctagggacggagagtcaggatgg
agcagcctccatagagcgctgcattttggccatcttgcagttgctagtgtgcttcttcag
tccagttcttctatcactttggaggactctaaattccggacacctgtagatcttttatct
ggaccagtgctaaaagtgattggacatgaggatgaatcagttgccacagaggtcttcagt
tggggcagtggtgtaaattatcaactggggactggtaatgcgcatattcagaagttgccg
tgcaaagttgacacacttcacggttcatctataaagttgatttctgctgcaaagtttcat
agtgtagccgttactgctaaaggagaagtctacacatggggatttgggagggggggccgt
ctcgggcaccctgagtttgatatacatagtggccaagctgcagttatcactccgaggcaa
gtaatctctggtttaggggcacgtcgggtcaaaacaattgctgcagctaaacatcatact
gttgcggctactcaaagtggggaggtttttacttggggttccaatagagagggtcaactt
ggctatacatctgttgatactcaacctacacccaggagagtgagttctttaaaatcaaga
atagttgctgttgctgctgcaaacaagcacactgctgccatctctgatctgggtgaagta
tgcacttggggatgcaacaaagaaggacagcttggttatgggacttccaactctgcttca
aactacaccccgagattagttgaatccttgaagggcaaggttttaactaacgttgccgca
tcaaagtatcatacaattgttttgggtactgatggtgaggttttcacttggggtcaccga
cttgttaccccacggcgtgtagttattgccagaaatataaggaaagttggtagcactccg
ctaaagtttcacaggatggagcgacttcatgtgacctcgattgctgctggagtgacacat
a------------------------caacaccgttttctattattctgaattattcatct
ttcttcttccagttatattcattatgtgagaggaatattgtcagtatctcagctggaaaa
tactggactgctgctgttactgatactggtgatgtgtttatgtgggatggaaaaaagaga
aaagatgaaccacctattttgactagattgcatggtttgaaaaaagcaacttcagtttca
gtaggagagacacatctcctgattgttagttcgatatatcatcctctttatcatactctt
aaagttggaagttctc---atgtcaatcaaaatgtcaagaatgaaactgatgagttagat
gaaggtttggtggttaatgacctggagtacggagatgcttccttcactgacctgaaggaa
gaaattgtg---gctgtgccaagcttgaagacattgtgtgagagacttgccatagagcac
atgttggaaccacgaaattctctgcagctgctagaaattgcagattcacttggagcagat
gagctgagaaagcattgtgaggagatagctattcgcaaccttgactatattcttgcggtt
gcaacacagactttcaccaacacatcactggacatattgctcagccttgagaagttactc
gattcaaaatcatctgagccgtggagttatcgccggcttccaactcccactgctacttac
cctgccattatcaatagtgaagagg---gtgacgaagcgaaggacgaactttctaaacaa
gtccgggctttgaaaaagaagttgcagcagattgagatgcttgaagagaagctgtcgaat
ggtcattctttggatgaccaacaaatgaagaagatacagtcaagaagagctttggagagc
tcacttaatgagcttggtgttcccatggag
