# Supplementary material for: Morphological and molecular evidence support the inclusion of Mycetia hainanensis in Mouretia (Rubiaceae)
Source: PhytoKeys. 2026 Feb 5;270:273–88. doi: 10.3897/phytokeys.270.180324 (PMC12902767; doi:10.3897/phytokeys.270.180324)
Supplement: Supplementary material 4 — Dataset of 315 nuclear genes used in this study [file phytokeys-270-273_article-180324__-s004.zip › Dataset 2/5620_filtered_aligned_trimmed.fasta]

>Rubia_peregrina_ERR5033650
gataatcccagatgggataaaatcaaggacaggttcaacagggtttctgttgtgagaccg
gggtttcagaagccggaaattaagaagtggaataagcaagaaaattgggggagaagaaca
tctaaggaggctacagagtctagtgtgccgaagattgttggtgaagggatatatggagtt
ggaccgatcctggctgcgttatcagctgaaaggagagagttttacgctttgtacatccaa
gaagggattgatcttaataagaataataagaggaagaaggacaagaaagggtttgagaaa
attttgcaaatagctgatcaaattggattgagccagaaagaggtatcgaaacatgatctt
aatatggtttctgataacaggcctcatcaaggactagtcttggatgcctctccattggag
atggtcggtattaaggaattagaacctgttttcgttgatggggagagtggccctctttgg
gtggccttggatgaggttactgatcctcaaaatttgggtgcaatcattcgttcttcttat
tttttgggagcctcaggggtggtgttgtgtgctaagaactctgctcggctgagtggagtt
gttagcaaagcaagtgcaggatcacttgagttaatggagatcagatcttgcaagaatatg
atgcagtttttgtcatcgtcagctgaaaatggttggcgggttcttgggggctcggtctct
tctagagccgtccctttgcacgagatcactcctggtgctccaaccattcttgttttaggc
agtgaggggactggattgcggcccctggtggagagatcatgcactgagttgattaggata
cctggaaacattcctgtagattttatttctggggaagatgaagactcggaaaggtctgag
ggatctcgtggatcagtgggtgaagagttcaagtcctttatggctgtggagagtttgaat
gttagtgtcgcggcaggcgtgcttcttcatcactta
>Theligonum_cynocrambe_ERR5033810
gatgatccaagatgggataaaattaaggataggttcaatagggtttctgtggcaaaaccg
gggtcttataaaccagaagttaggaggtggagtaagcaagagaattggggtcgtaagaca
ttcaaggaggcaacagagtcttcagtgccgagaattgttggtgaagggatatatggggtt
ggaccaatcctggctgcattatcagctgaaagaagggagttttatgctttgtacattcaa
gaagggattgatcttagtggaaataataagaagaagaaggacaagaaagggtttgagaaa
atcttgcaaattgctgagcgtattggattgagccagaaagaggtatcaaaacatgatctt
aacatggtttctgataaccggcctcatcaggggctactcttggatgcctctccactggag
atggtaggcattaaggaacttgaacctgtttctgttgagggagatagtggccctctctgg
gtggctttggatgaagttaccgatcctcaaaatttgggtgcgattattcgttcttcttac
ttttttggagtctcaggggtggtgttatgcgccaagaactctgcgcggttgagtggagtc
gtaagcaaagcaagtgcaggatcgcttgagctaatggagctcagatcttgcaagaatatg
atgcagtttttgtcatcatcagctgaaaatggttggcgtgttcttgggggatcagtttct
tcgagggctgtccctttgcgtgatatcatacctggtgcaccgacaattcttgttttagga
agtgagggcacgggtttgaggccactagtggagagatcatgcactgaattgattaggatt
cctggaaacatccccgtaaatgtt????????????????????????????????????
????????????????????????????????????????????????????????????
????????????????????????????????????
>Anthospermum_thymoides_ERR9883532
gatgacccaagatgggataaaatcaagaataggtttgacaggatttctgaggttagacga
ggttctgagaagccggaattcagaaggtggaataagcaggaaaattggggtcggaaaaca
ttcaaggaggctacagaatctaccttgcccaaaattgttggtgaagggatatatggggtt
ggacccatcttagctgcattatcagcagaaagaagagagttttatgcattgtacgttcaa
gaagggattgatcttagtggtaataataagaggaagaaggacaagaaagggtttgagaga
attctgcacatggctgagagaattggtttgagcaagaaagagatttcaaaacatgatctt
aacatggtttctgataataggccgcatcagggactagtcttggatgcctctccattggag
atggtagctattagggaactagaacctgtttctgtcgagggggatagtggccctctttgg
gtggctttggatgaggttaccgatcctcaaaatttgggtgcaataattcgttcttcttac
ttttttggagcctcaggggtggtgttatgtgccaagaactctgctcccctgagtggggtt
gtaagcaaagcaagtgccggatcactcgagttaatggagctcagatcttgcaagaatatg
atgcagtttttaacatcctcagccgaaaatggttggcgggttcttggtggttctgtttct
tctagagctgtccctttgcgtgaggttgtacctggtgcccctaccattcttgttctaggc
agtgaaggtgctggattgaggccactggtggagagatcgtgcactgaattgatcaggatt
cctggaaatacccccacagacattattccggtggaagatgaacactcggagaggtctgag
ggatctcgtggacttgcaggtgaagagttcaagtcctttatggctgtggaaagtttgaat
gttagcgtagcagcaggcgtgcttcttcatcactta
>Argostemma_elatostemma_ERR9883520
gatgatccaagatgggataaaatcaagagtaggttcaacaagattgctgaggtgaaacct
gggtctgagaagcaggaaattaagaagtggaataagcaggaaagttggggtcgaaaaaca
tggaaggaggctacagaatctactgtgccaaaaatggttggtgaagggatatatggagtt
ggaccaatcttggctgcattatcagctcaaagaagagaattttatactttgtacactcaa
gaaggaattgatcttagcgggaataataggaggaagaaggacaagaaagggtttgagaag
attttggaaatggctgagaggattggattgaaccagaaagaggtatcaaaacatgatctt
aacatggttgttgataataggcctcatcagggactagtcttggatgcctctccattggag
atggtcggcattaaggaactggtacctgtatctgttgaggaggattgtggccctctttgg
gtggctttggatgaggttactgatccccaaaatttgggtgcaatcattcgttcttcttac
ttttttggagcctcaggggtggtgttatgtgcgaagaactctgcgccactgagtggagtt
gtaagcaaagcaagtgcaggatcacttgagttaatggagcttagatcttgcaagaatatg
atgcagtttttgtcatcatcagctgaaaatggttggcgagttcttgggggctcagtttct
tctagagctgtccctttgcatgaggttgtacctggtgctccaacaattcttgttttaggc
agtgagggcactggtctgaggccactggtggagagatcatgcactcaattgattaggatt
ccaggaaatatttccatggatgttatttctggggaagatgaagctgtgaaaaggtcagag
ggatcttgtggatctgtaggtgaagagtttaagtcctttatggctgtggagagtttgaat
gttagcgtcgcagcaggggtgcttcttcatcactta
>Chamaepentas_hindsioides_ERR9883496
gacaatccaagatgggataaaatcaagaataggttcaataggattgctgaggtgaaacca
gggtctgagaagccggaatttaagaggtggaataagcaggaaagttggggtcggaaaaca
tggaaggaggctacagaatctactgtgccaaaaattgttggtgaaggtatatatggggtt
gggccaatcttggctgcattatcagctgaaaggagagagttttacgctttgtacattcaa
gaagggattgatcttagtggaaataacaggaggaagaaggacaagaaagggtttgagaaa
attttgcaaatggtggagagaattggattgagcaaaaaagaggtgtcaaaacatgatctt
aacatggttgttgataataggccgcatcagggactagtcttggatgcctctccattggag
atggtaggtattagggagttagaacctgtttctgttgagggagatagtggccttctttgg
gtggctttggatgaagttactgatcctcaaaatttgggtgcaatcattcgttcttcatac
tattttggagcctcaggagtcgtgttatgcgctaagaactccgccccactgagtggagtt
gtaagcaaagcaagtgcaggatcacttgagttaatggagcttagatcttgcaagaatatg
atgcagtttttgtcatcatcagctgaaaatggttggcgggttcttgggggctcagtttct
tctagagctgtccctttgcatgaggttgtacctggtgctccaacaattctcgttttaggc
agtgaaggcgctggtttgaggccactggtagagaggtcatgcactcaattgattagaatt
cctggaaatgtccctgtggacgtaatttatggggaagatgaagacttggaaaggtctgag
ggatctcgtggatttgcaggtgaagagttcaagtcctttatggccgtggaaagtttgaat
gttagcgttgcagcaggtgtgcttcttcatcactta
>Clarkella_nana_ERR9883563
????????????????????????????????????????????????????????????
????????????????????????????????????????????????????????????
????????????????????????????????????????????????????????????
?????????????????????????????????????????????????????????caa
gaagggattgatcttagtggaaataataggatgaagaggacaaaaaagggtttgagaaga
ttttttcaaatggctgagaggattggattgcgcaagaaagag---tcaaaacgcgatctt
aacatggttgttgacaataggcctcaccagggactagtcttggatgcctccccattggag
atggtcggcattaaggaactggaacctgtatctgttgaggaggattgtggccctctttgg
gtggctttggatgaggttactgatcctcaaaatttgggtgcaatcattcgttcttcctac
ttttttggagcctcaggggtggtgttatgtgctaagaactctgcgccactgagtggagtt
gtaagcaaagcaagtgcaggatcacttgagttaatggagcttagatcttgcaagaatatg
atgcagtttttgtcatcatcagctgaaaatggttggcgagttcttgggggctcagtttct
tctagagctgtacctttgcatgaggttgtacctggtgctccaacaattcttgttttaggc
agtgagggcactggtctgaggccactggtggagagatcatgcactcaattgattaggatt
ccaggaaatatttccatgga????????????????????????????????????????
????????????????????tgaagagttcaagtcctttatggctgtggagagtttgaat
gttagcgtcgcagcaggggtgcttcttcatcactta
>Coccocypselum_condalia_ERR9883533
gatgatccaaggtgggataaaatcaagaataggttcaacaggattgttgaagtgaaacag
gggtcggagaagccagaatttaagaagtggaataagcaggaaagttggggtaaaaaaaca
tggaaagaggctacagaatcctctgtgcctaggatcgttggtgaaggtatatatggggtt
gggcccatcttggctgcattatcagctgaaagaagagagttttatgctttgtatgttcaa
gaaggggtggatcttagtggaaataataggaggaaaaaggataagaaagggtttgagaaa
attttgcaaatggcagacagaataggattgagcacaaaagaggtatcaaaacatgatctt
aacatggttgttgataataggccgcatcagggactagtattggatgcctctccattggag
atggttggtattaaggaattagaaccggtttctgttgagggggagagtggtcttctttgg
gtggctttggatgaggtcactgatcctcaaaatttgggtgcaattattcgttcttcctat
ttttttggagcctcagggttggtgttatgtgctaagaactccgctccactgagtggagta
gtaagcaaagcaagtgcgggatcacttgagttaatggagctaagatcttgcaaaaatatg
atgcagttcttgtcatcatcagctgagaatggttggcgggttcttggaggctcagtttct
tctagagccgttcctttgagtgaggttgtacctggtgctcctacaattctcgttttaggc
agtgagggaactggtttgaggccattagtggagagatcatgctctcaattgattaggatt
cctggaaatatccccgtggatgtaatttctggggaagatgaagacacagaaaggtctgag
gtggatcgtggatttccaggtgaggagttcaggtcctttatggctgtggagagtttaaac
gtgagtgtggcagctggtgtgcttctccatcactta
>Cruckshanksia_pumila_ERR9883536
gatgatccaagatggtataaaatcaagaataggttcaacagggttgttgaggtgaaacca
cagtcggaaaagccggaatttaagaagtggaataagcaggaaagctggggtaggaaaaca
tggaaagaggctacagaatcctctgtgcctagaattgttggtgaaggtatatatggggtt
gggcccatcttggctgcattatcagctgaaagaagagagttttatgctttgtatgttcaa
gaagggattgatcttagtggaaataataggaggaaaaaggacaagaaagggtttgagaag
atactgcaaatggcggacagaattggactgagcaagaaagaggtatcaaaacatgatctt
aacatggttgctgacaataggccacatcagggactggtattggatgcctctccattgcag
atggtcagtattaaggaattagaacctgtttctgtagagggggagagtgctcctctttgg
gtggctttggatgaggtcactgatcctcaaaatttgggtgcaataattcgttcttcttac
ttttttggagcctcgggtgtggtgttatgtgccaagaactccgccccactgagtggagtt
gtaagcaaagcaagtgcaggatcacttgaactaatggagctaagatcttgcaaaaatatg
atgcagttcttgtcatcatcagctgagaatggttggcgggttcttggaggctcagtttct
tctagagctgttcctttgaatgatgttgtagctggtgctccgactattcttgttttaggg
agtgagggcactggtttgaggccattagtggagagatcatgcactcaattgattaggatt
cctggaaatattcccatggatgtaatttctggggaagatgaagacacagaaagttctgag
gtggatcatggattttcaggtgaggagttcaggtcctttatggctgtcgagagtttaaat
gtaagtgttgcagcgggtgtgcttctccatcat???
>Cyanoneuron_cyaneum_ERR9883481
gatgatccaagatgggataaaatcaagaataggttcaacaggattgctgaggtgaaacca
gggtctgagaagccggaatttaagaagtggaataaacaggaaagctggggtcggaaaaca
tggaaggaggctacagaatctactgtgccaaaatttgttggtgaagggatatatggggtt
ggaccaatcttggctgcattatcagctgaaagaagagagttttatgctttgtacattcaa
gaagggattgatcttagtggaaataataggaggaagaaggacaagaaagggtttgagaaa
attttgcaaatggccgatagaattgaattgagcaagaaagaggtatcaaaacatgatctt
aacatggttgttgataataggcctcatcagggactagtcttggatgcctctccattggag
atggtaggtattaaagaactggaatctgtttctgttgagggggatagtggccctctttgg
gtggctttggatgagattactgatcctcaaaatttgggtgcaatcattcgttcttcatac
ttttttggagcctcaggggtggtgttatgtgctaagaactctgccccgctgagtggcgtt
gtaagcaaagcaagtgcaggatcacttgagttaatggagcttagatcttgcaagaatatg
atgcagtttttgtcatcatcagctgaaaatggttggcgagttcttgggggctcagtttct
tctagagctgtccctttgcaggaggtcgtacctggtgctccgacaattcttgttttaggc
agtgagggcacgggtttgaggccactggtggagagatcatgcactcaattgattaggatt
cctggaaatatccccatggatgttatttctggggaacatgaagacttggaaagatctgag
ggatctcgtggatctgtaggcgaagagttcaagtcctttatggctgtggagagtttgaat
gttagcgttgcagcaggcgtgcttcttcatcactta
>Danais_nigra_ERR9883478
gatgatccaagatgggataaaatcaagaataggttcaacaggattgctgaggtgaaacca
gggcctgataagctggaatttaagaagtggaataagcaggaacgttgggatcggaataca
ttgaaggaggctacagaatctactgcgccaaaaattgttggtgaagggatatatggggtt
gggcccatcttggctgcatt------------cagagagttttatgctttgtacattcaa
gaagggattgatcttagtggaaataataggaggaagaaggacaagaaaggatttgagaaa
attttacaaatggcagaaagaattggattgagcaaaaaagaggtatcaaaacatgatctt
aacatggttgttgataataggccgcatcaggaactagtcttggatgcctctccattggag
atggtgggtatcaaagaattagaacctgtttctgttgagggggatagtggccctctttgg
gtggctttggatgaggtcactgatcctcaaaatttgggtgcaatcattcgttcttcttac
ttttttggagcctcaggagtggtgttatgtgctaagaactctgccccgctgagcggagtt
gtaagcacagcaagtgcaggatcacttgagttaatggagcttagatcttgcaagaatatg
atgcagtttttgtcatcatcagctgaaaatggttggcgggttcttggggcctcagtttct
tctagagctgtccctttggatgaggctgtacttggtgctccgacaattctggttttaggc
agtgagggcactggtttgaggccactggtggagagatcgtgcactcaattgattaggatt
cctggaaatattcccatggatgttatttctggggaagatgaagactcggagaggtctgag
ggatctcatggatttgcaggtgaagagatcaagtcctttatggctgtggaaagtttgaac
gtgagtgtcgcagcaggtgtgcttcttcatcactta
>Dunnia_sinensis_ERR9883505
gacgatccaagatgggataaaatcaagaataggttcaacaggattgctcaggtgaaacca
gggtctgagaagccagaatttaagaagtggaataagcaggaaagttggggtcggaaaaca
tggaaggaggctactgaatctactgtgccaaaatttgttggtgaagggatatatggggtt
ggaccaatcttggctgcattatcagctgaaagaagagagttttatgccttgtacattcag
gaagggattgatcttagtggaaataataggaggaagaaggacaagaaggggttcgagaaa
attttgcaaatggctgagagaattggattgagcaagaaagaggtatcaaaacatgatctt
aacatggttgttgataataggcctcatcagggattagtcttggatgcctctccattggag
atggtaggtattaaggaactggaatctgtttctgttgagggggaaagtacccctctttgg
gtggctttggatgaggttactgatcctcaaaatttgggtgcaatcattcgttcttcttac
ttttttggagcctcaggggtggtgttatgtgctaagaactccgccccgctaagtggagtt
gtaagcaaagcaagtgcaggatcacttgagttagtggagcttagatcttgcaagaatatg
atgcagtttttgtcatcatcagctgaaaatggttggcgtgttcttgggggctcagtttct
tctagagctgtccctttgcaggaggtcgtacctggtactccgacaattcttgttttaggc
agtgagggcactggtttgaggccactggtggagagatcatgcactcaattgattaggatt
cccgggaatatccccatggatgttatttctggggaagatgaagacttggaaaggtccgag
ggatctcttgcatctgtaggtgaagagttcaagtcctttatggctgtggagagtttgaat
gttagcgtcgcagctggcgtgcttcttcatcactta
>Mouretia_larsenii_ERR9883550
gatgatccaagatgggataaaatcaagaataggttcaacaagattgctgaggtgaaaccc
gggtccgagaagcaggaaattaagaagtggaataagcaggaaagttggggtcggaaaaca
tggaaggagactacagaatctactgtgccaaaaatggttggtgaagggatatatggggtt
ggaccaatcttggctgcattatcagctgaaagaagagaattttatactttgtacattcaa
gaagggattgatcttagtgcaaataataggaggaagaaggacaagaaagggtttgagaaa
attttggaaatggctgagaggattggattgagcaagaaagaggtatcaaaacatgatctt
aacatggtggttgataataggcctcatcaaggactagtcttggatgcctctccactggag
atggtcggtattaaggaactggaacctgtatctgttgaggaggatggtggccctctttgg
gtggctttggatgaagttactgatcctcaaaatttgggtgcaatcattcgttcttcttac
ttttttggagcctcaggggtggtgttatgtgctaagaactctgccccactgagtggagtt
gtaagcaaagcaagtgcaggatcactggagttaatggagcttagatcttgcaagaatatg
atgcagtttttgtcaacatcagctgaaaatggttggcgagttcttgggggctcagtttct
tctagagctgtccctttgcatgaggttgtacctggtgctccaacaattcttgttttaggc
agtgagggcactggtctgaggccactggtggagagatcatgcactcaattgattagtatt
ccgggaaatatttccatggatgttatttctggggaagatgaagacttgaaaagatctgag
ggatctcgtggatctgtaggtgaagagttcaagtcctttatggctgtggagagtttgaat
gttagcgtcgcagcaggggtgcttcttcatcactta
>Mycetia_bracteata_ERR9883494
????????????????????????????????????????????????????????????
?????????????????????????????????aggcaggaaagttggggtcagaaaaca
tagaaggaggctacagaatctactgtgccaaaaatggttggtgaagggatatatagggtc
ggaccaatcttggctacattatcagctgaaagaagagagttttatggtttgtacattcaa
gaagggtttgatcttagtggaaataataggaggaagaaggacaagaaagggtttgagaag
atttttcaaatggctaagaggattggattgagcaagaaagaggtattaaaacacgatctt
aacatggttgttgacaat---cctcaccatggactagtcttggatgcctctccattggag
atggtcggtattaaggaactggaacctatttctgttgagggggatagttgctctctttgg
gtggctttggatgaggttactgatcctcaaaatttgggtgcaatcattcgttcttcctac
tttttcggagtctcaggggtggtgttatgtgccaagaactctgcaccgctgagtggagtt
ctaggcaaagcaactgcaggatcatttgagttaattgagcttagatcttgcaagaatatg
atgcagtttttgtcatcatcagcagaaaatggttggcgaattcttgggggctcaatttct
tcaagagctgtccctttgcgtaaggttgtacctggtgctcccacaattcttgttttgggc
aatgagggcactagtttgagtacactggtggagagatcatactctcaattgattgggatt
cctaaaaatattttcatggacgttatttttgggggagatgcagacttagaaaggtccgag
ggatctcgtggatctataagtgaagagttcaagtcctttatggctatggagagtttgaaa
gttagcgttgtagcaggagtgcttcttcaccactta
>Mycetia_hainanensis_H401
????????????????????????????????????????????????????????????
????????????????????????????????????????????????????????????
????????????????????????????????????????????????????????????
????????????????????????????????????????????????????????????
????????????????????????????????????????????????gggtttgagaaa
attttggaaatggctgagaagattggattgagcaagaaagaggtatcaaaacacgatctt
aacatggttgttgacactattcctcaccggggactagtcttgaatgcctctccattggag
atggtctgtattaaagaactgaaaactatttctgttgagggggatagttgccctctttgg
gtggctttggatgaggttactgatcctcaacatttgggtgcaatcattcgttcttcttac
ttttttggagcctcaggaatggtgttatgggctaagaactctgcgccactgtgtggagtt
gtaagcaaaacaagtgcaggatcacttgagttaatggagcttagatcttgcaagaatatg
atgcagttt---tcatcgtcagtagaaaatgattggtgagttcttgggggcttagtttct
tcaagagctgtccctttgcatgaggttgtacctagtgctcccacaattcttgttttgggc
aataagggctctagtttgaggacactggtggagagatcatactctcaattgattgggatt
cctggaaatattttcatggacgttatttttggggaagatgcagacttagaaaggtctgag
ggatctcgtggatctataggtgaagagttcaagtccttaatagctgcggagagtttgact
gttagc??????????????????????????????
>Neohymenopogon_parasiticus_ERR9883558
gatgatccaagatgggataaaatcaagaataggttcaacaagattgctgaggtgaaaccc
gggtctgagaagcaggaaattaagaagtggaataagcaggaaagttggggtcggaaaaca
tggaaggaggctacagaatctactgtgccaaaaatggttggtgaagggatatatggagtt
ggaccaatcttggctgcattatcagctcaaagaagagaattttatactttgtacactcaa
gaagggattgatcttagtggaaataataggaggaagaaggacaagaaagggtttgagaaa
attttggaaatggctgagaggattggattgaacaagaaagaggtatcaaaacatgatctt
aacatggtcgttgataataggcctcatcagggactagtcttggatgcctctccattggag
atggtcggcattaaggaactggaacctgtatctgttgaggaggattgtggccctctttgg
gtggctttggatgaggttactgatcctcaaaatttgggtgcaatcattcgttcttcttac
ttttttggagcctcaggggtggtgttatgtgctaagaactctgcgccactgagtggagtt
gtaagcaaagcaagtgcaggatcacttgagttaatggagcttagatcttgcaagaatatg
atgcagtttttgtcatcatcagctgaaaatggatggcgagttcttgggggctcagtttct
tctagagctgtccctttgcatgaggttgtacctggtgctccaacaattcttgttttaggc
agtgagggcactggtctgaggccactggtggagagatcatgcactcaattgattaggatt
ccaggaaatatttctatggatgttatttctggggatgatgaagatttgaaaaggtctgag
ggatctcgtggatctgtaggtgaagagttcaagtcctttatggctgtggagagtttgaat
gttagcgtcgcagcaggggtgcttcttcatcactta
>Oldenlandia_herbacea_ERR9883552
gataatccaagatgggataaaatcaagaatagattcagcagggttgaggaagtaaaacga
gggtctgacaagccagagtttaaaaggtggaataagcaggagagttggggtcggaaaact
tggaaggaggctacagaatctaccgtgcctaaaattgttggtgaagggatatatgggatt
gggcccatattggctgcattatcagctgaaagaagagagttttatgcattgtacattcaa
gaagggattgatctcagtggaaacaataagaggaagaaggacaagaaagggtttgagaaa
attttgcgaatggcagagaggattggattgagcaaaaaagaggtatcaaaacatgatctt
aacatggttgctgataataggcctcatcaaggactagtcttggatgcctctccgttggag
atggtcaatattaaggaattagaacctgtttctgttgaggaggataatggagtcctttgg
gtggctttggatgaagttactgatcctcaaaatctgggtgcaatcatacgttcttcttac
tatttcggagcctcaggcgtggtattatgtgctaagaactctgccccgctgagtggggtt
gtaagcaaagcaagtgcaggatcacttgagttaatggagattagatcttgcaagaatatg
atgcagtttttgttggcatcggctgaaaatggttggcgggttctggggggctcagtttct
tctagagctgtccctttgaatgaggttgtacctggtgctccaacaattcttgttttaggc
agcgaaggcactggtttgaggccactggtggagagatcatgcacccaattgattcgaatt
cctggaaatgcccccatggatgctgtctccgcggaagatgaagacttggagaggtccgag
ggaagtagtggagctgcaggtcaagagtttaagtcctttatggctgttgagagtttaaac
gttagcgtcgcagctggtgtgcttcttcatcactta
>Paederia_ciliata_ERR9883513
gatgatccaagatgggataagatcaagaataggttccacaggattgttgaggggaaacga
gggtctgagaagccggaatttaagaaatggaataagcaggaaaattggggtcggaaaaca
tggaaggaggctacagaatctactgtgccaaaaattgttggagaggggatatatggggtt
ggaccaatcttggctgctttatcagctgaaagaagagaattttacgctttgtatgttcaa
gaagggattgatcttggtggaaataataggaggaagaaagacaagaaagggtttgagaaa
atcttgcaaatggctgagaaaattggattaagcaagaaagaggtatcaaaacatgacctt
aacatggttgtggataatagacctcatcagggattagtcttggatgcctctccattggag
atggtaactattaaggaactggaacctgtttctgttgaggaagatagtggccctctttgg
gtggctttggatgaggttacagaccctcaaaatttgggagcaatcattcgttcttcttac
ttctttggagcttcaggggtggtgttatgtgctaagaactctgctccgctgagtggggtt
gtaagcaaagcaagtgcaggatcgctagagttaatggagctcagatcttgcaagaatatg
atgcagtttctgtcatcatcggctgaaaatggttggcgagttcttgggggttcggtttct
tccagagctgtccctttgcatgaggttgttcctggtgctccaaccattcttgttttagga
agtgaaggtactggattgaggccattagtggggagatcatgcactcaattgattaggatt
cctggaaatatccccattgattttgttcctggggacgatgaggaattggcaaggtcagag
ggatctt---------tgggtgaagagttgaagtcatttatggcagtggagagtttgaat
gttagcgttgcagcaggtgtgcttcttcatcactta
>Plocama_tinctoria_ERR9883529
gatgatccaagatgggataaaatcagggataggttcaacaggattagtgtggcgaaaccg
gggtctcataagccagaatttaagaggtggagtaagcaagaaaattggggtcggaaaaca
ttgaaggaagcgacagagtcttctgtgccgaaaattgttggtgaagggatatatggggtt
ggaccagtcctggctgcactatcagctgaaagaagagagttttatgctttgtacattcaa
gaagggattgatcttagtggaaacaataagaggaaaaaggataagaaaggatttgagaga
attttgcaaattgctgagagaattggattgagccagaaagaggtatccaagcatgatctt
aacatggtttctgataataggcctcatcagggactagtcttggatgcctctccattggag
atggtaggcattaaggaactggaacctgtttctcttgagggagattgtggccctctttgg
gtggctttggatgaagttactgatcctcaaaatttaggtgcaatcattcgttcttcttac
ttttttggagcctctggggtagtattatgtgctaagaactctgcgcggctgagtggagtt
gtaagcaaagcaagtgcaggatctcttgagttaatggagcttagatcttgcaagaatatg
atgcagtttttgtcatcatcggctgaaaatggttggcgggttcttgggggatcagtttca
tctagggctgtccctttgcatgatattgtaacaggtgctccgacaattcttgttttaggc
agtgagggcactggtttgaggccactagtggagagatcatgcactcaattgatcaggatt
cctggaaacatccccatagatgttatctctggggaagatgaagacttggaaaggtctgag
ggatctcgtggatcagtaggtgaagagttcaagtcctttatggctgtggagagtttgaac
gttagtgttgcagcaggtgtgcttcttcatcaccta
