# Supplementary material for: Morphological and molecular evidence support the inclusion of Mycetia hainanensis in Mouretia (Rubiaceae)
Source: PhytoKeys. 2026 Feb 5;270:273–88. doi: 10.3897/phytokeys.270.180324 (PMC12902767; doi:10.3897/phytokeys.270.180324)
Supplement: Supplementary material 4 — Dataset of 315 nuclear genes used in this study [file phytokeys-270-273_article-180324__-s004.zip › Dataset 2/5634_filtered_aligned_trimmed.fasta]

>Anthospermum_thymoides_ERR9883532
????????????????????????????????????????????????????????????
????????????????????????????????????????????????????????????
????????????????????????????????????????????????????????????
tggaccaaggaggagactgatcagttgttcgacttatgcgaacgatttgatctccggttt
gttgttatagcggataggtttccaacatcacgaaccgtcgaggagttgaaaaaccgttac
tatagtgtgtctcgagctatcttgattgccagggctcctattccaagtgatgttgccggg
cacccccttgtgaaggaacagtacaatatttcgcatgaggttgagcgcaagcgtgcactt
tctatggttctctctcaaacaaagcagcaagaacgaagagatgcagaggttcttgctgaa
gcaaagagaatatctgagcgggtttacttgagaacctatggtttggagcaaatggtgcaa
gctgctagctcatctgctggacttcggactattaagcgtgttgagcaaactttacaagat
ctataggttaatttgaaaccaaaggtcccaaccaaagcggtatgtgctgagcatcttgaa
ctaaggaaagaaatattgactcttttgaatcttcaaaagcaggta
>Argostemma_elatostemma_ERR9883520
????????????????????????tctgccagaaaagataacttggagctgtatcattgg
gttagagttgtaaatggtgtaccaccaacaggtgattattcgtttgccaagtatgacaag
catgttgacgtgatcaagtacacggatgaggagtatgagaagcatctcactgatcct???
tggacaaaggaggagactgataatttgtttgacttgtgtgaacgatttgatctccgtttt
gttgtaattggcgatagatttccgacatcacgaactgttgaggagttgaaaaaccgttac
tatagtgtatctcgagctatcttgattgccagggctcctactcctagtgatgtcgctgga
caccctcttgtgaaggaacagtacaatatttcgcatgaggttgagcgaaagcgtgcacta
tctatggttctctctcaaacaaagcagcaagaacgaagagatgcagaggttcttgctgaa
gcaaagagaatatcagagcgggtttacttgagaacttatagtttggagcaaatggtgcaa
gctgctagttcatctgctggacttcgtactattaagcgtgttgagcaaacattacaagat
cttggggtt???????????????????????????????????????????????????
?????????????????????????????????????????????
>Chamaepentas_hindsioides_ERR9883496
????????????????????????????????????????????????????????????
gttagagtcgtaaatggtgtaccaccaacgggtgattattcgttcgccaagtataacaag
catgttgacgtggtcaagtacacagatgaggagtatgacaagcatctaactgatcctatg
tggaccaaggaggagactgatcagttgtttgacttatgtgagcggtttgatctccgcttt
attctggtagctgataggtttccaacatcacgaacggttgaggagttgaaggcccgttat
tacagt??????????????????????????????????????????????????????
????????????????????????????????????gaggttgagcgcaaacgtgcacta
tcgatggttctctctcaaacaaagcagcatgaacgaagagatgcagaggttcttgctgaa
gcaaagagaatatctgagcgggtttacttgagaacttatggtttggagcaaatggtgcaa
gctgctagctcttctgctggacttcggactattaagcgcgttgagcaaactttacaagac
cttggggttaatctgaaaccaaaggtccctaccaaagccgtttgc???????????????
?????????????????????????????????????????????
>Clarkella_nana_ERR9883563
????????????????????????????????????????????????????????????
????????????????????????????????????????????????????????????
????????????????????????????????????????????????????????????
????????????????????????????????????????????????????????????
????????????????????????????????????????????????????????????
????????????????????????????????????????????????????????????
????????????????????????????????????gaggttgagcgaaagcgtgcactc
tctatggttctctctcaaacaaagcagcaagaacgaagagatgcagaggtt?????????
??????????????????cgggtttacttgagaacttatggtttggagcaaatggtgcaa
gctgctagctcatctgctggacttcgtactatcaagcgtgttgagcaaacattacaagat
cttggggtt???????????????????????????????????????????????????
?????????????????????????????????????????????
>Coccocypselum_condalia_ERR9883533
????????????????????????????????????????????????????????????
????????????????????????????????????????????????????????????
????????????????????????????????????????????????????????????
tggaccaaggaggagactgataagttgtttgacttgtgtgaacggtttgatctccgcttt
attgtggtagctgataggtttccaacatcacgaactgttgaggagttgaaaaatcgttac
tacagtgtatctcgagctctcttgattgccagggctcctactcctagtgatgttgctgga
caccccctggtgaaggaaccatacaatttatcgcatgaggttgagcgcaagcgtgcacta
tctatggttctctctcaaacaaagcagcaagaacgaagagatgcggaggttcttgccgaa
gcaaagagaatatctgagcgggtgtacctgagaacttatggtttggagcagatggtgcaa
gcagctagctcgtctgctggactgcggactattaagcgtgttgagcaaactttacaagat
cttggggtt???????????????????????????????????????????????????
?????????????????????????????????????????????
>Cruckshanksia_pumila_ERR9883536
????????????????????????????????????????????????????????????
????????????????????????????????????????????????????????????
????????????????????????????????????????????????????????????
tggaccaaggaggagactgataagttctttgacttgtgtgaacggtttgatctccgcttc
cttgtggtagctgataggtttccaacatcacgaactgttgaggagttgaaaaatcgttat
tatagtgtatctcgagctatcttgattgccagggctccttctcccagtgat?????????
???????????????gaaccgtacaatctatcacacgaggttgagcgcaagcgtgcatta
tctatggttctttctcaaacaaagcagcaagaaagaagagatgcagaggttgt???????
????????????????????ggtgtacttgagaacgtacggtttggagcaaatggtgcaa
gcagctagctcgtctgctggacttcggacaattaagcgtgtcgagcaaactttacaagat
ctcggggtt???????????????????????????????????????????????????
?????????????????????????????????????????????
>Cyanoneuron_cyaneum_ERR9883481
????????????????????????????????????????????????????????????
????????????????????????????????????????????????????????????
?????????????????????????????????????????????????????????atg
tggaccaaggaggagactgatcagttgtttgacttatgtgaacggtttgatctccgcttt
atcgtgatagccgataggtttccaacatcacgaactgttgaggaattgaaaaaccgttac
tatagtgtatctcgcgctatcttgattgccagggctcctactcctggtgatgtcgccgga
cacccccttgtgaaggaccagtacaatatttcgcatgaggttgagcgcaagcgtgcacta
tccatggttctctctcaaacaaagcagcaagagcgaagagatgcagaggttcttgctgaa
gcaaagagaatatctgagcgggtttacttgagaacttatggtttggagcaaatggtgcaa
gctgctagctcatctgctggacttcggactattaagcgtgttgagcaaacattacaagat
cttggggttaatttgaaaccaaaggttccaaccaaagccgtatgtgctgagcatcttgaa
ctaaggaaagaaatattgacgctgttgaatctgcaaaagcaggta
>Danais_nigra_ERR9883478
????????????????????????????????????????????????????????????
????????????????????????????????????????????????????????????
?????????????????????????????????????????????????????????atg
tggaccaaggaggagaccgataagttgtttgacttatgtgaacggtttgatctccgcttt
attgtggtagctgataggtttccaacatcacgaactgttgaggagttgaaaaatcgttac
tatagtgcatctcgagctatcttgattgccagggctcctgctcctagtgatgttgccgga
cacccccttgtgaaggaacagtacaatatttcgcatgaggttgagcgcaagcgtgcacta
tctatggttctctctcaaacaaagcagcaagaacgaagagatgcagaggttcttgctgaa
gcaaagagaatatctgagcgggtttacttgagaacttatggtttggagcaaatggtgcaa
gctgctagctcgtctgctggacttcggactattaagcgtgttgagcaaacgttacaagat
cttggggtt???????????????????????????????????????????????????
?????????????????????????????????????????????
>Dunnia_sinensis_ERR9883505
????????????????????????????????????????????????????????????
gttagagttgtaaatggagtaccaccaacgggtgattattcattcgccaagtataacaag
catgttgacatgatcaagtacacagatgaggagtatgagaagcatctaactgatcctatg
tggaccaaggaggagactgatcagttgtttgacttatgtgaacggtttgatctccggttt
attgtgatagccgataggtttcccacatcacgaactgttgaggagttgaaaaatcgttat
tatagtgtatctcgagcaattttgattgccagggctcctattcctagtgatgtcgccgga
cacccccttgtgaaggatcagtacaatatttctcatgaggttgagcgcaagcgtgcacta
tccatggttctctctcaaacaaagcagcaagaacgaagagatgcagaggttcttgctgaa
gcaaagagaatatctgagcgggtttacttgagaacttatggtttggagcaaatggtgcaa
gctgctagctcatctgctggacttcggactatcaagcgtgttgagcaaacgttacaagac
cttggggttaatttgaaaccaaaggtcccaaccaaagctgtatgtggtgagcatcttgaa
ctaagaaaagaaatactgaccctgttgaatcttcagaagcaggtt
>Mouretia_larsenii_ERR9883550
????????????????????????tctgccagaaaagataacttggagctgtatcattgg
gttagagttgtaaatggtgtaccaccaacgggtgattattcgtttgccaagtataacaag
t???????????????????????????????????????????????????????????
????????????????????????????????????????????????????????????
????????????????????????????????????????????????????????????
????cagtatctcgagctatcctgattgcccgggctcctactcctagtgatgtcgctgga
caccctcttgtgaaggaacagtacaatatttcgcatgaggttgagcgaaagcgtgcacta
tctatggttctctctcaaacaaagcagcaagaacgaagagatgcagaggttcttgctgaa
gcaaagagaatatcagagcgagtttacttgagaacttatggtttggagcaaatggtgcaa
gctgctagctcatctgctggacttcgtactattaagcgtgttgagcaaacattacaagat
cttggggtt???????????????????????????????????????????????????
?????????????????????????????????????????????
>Mycetia_bracteata_ERR9883494
????????????????????????tcggccagaaaagataacttggagctgtatcattgg
gttagagttgtaaatggtgtaccaccaacgggtgattattcgtttgccaagtataacaag
catgttgacgtgatcaagtacacggatgaggagtatgagaagcatctcactgatcctt??
????????????????????????????????????????????????????????????
????????????????????????????????????????????????????????????
????cagtatctcgagctatcctgattgccagggctcctactcctagtgatgtcgctgga
caccctcttgtgaaggaacagtacaatatttcgcatgaggttgagcgaaagcgtgcacta
tctatggttctctctcaaacaaagcagcaagaacgaagagatgcagaggttcttgctgaa
gcaaagagaatatcagagcgggtttacttgagaacttatggtttggagcaaatggtgcaa
gctgctagctcgtctgctggacttcgtactattaagcgtgttgagcaaacattacaagat
cttggggtt???????????????????????????????????????????????????
?????????????????????????????????????????????
>Mycetia_hainanensis_H401
??????????????????????????????agaaaagataacttggagctgtatcattgg
gttagagttgtaaatggtgtaccaccaacgggtgattattcgtttgccaagtataacaag
t???????????????????????????????????????????????????????????
????????????????????????????????????????????????????????????
????????????????????????????????????????????????????????????
????cagtatctcgagctatcctgattgccagggctcctactcctagtgatgtcgctgga
caccctcttgtgaaggaacagtacaatatttcgcatgaggttgagcgaaagcgtgcacta
tctatggttctctctcaaacaaagcagcaagaacgaagagatgcagaggttcttgctgaa
gcaaagagaatatcagagcgagtttacttgagaacttatggtttggagcaaatggtgcaa
gctgctagctcatctgctggacttcgtactattaagcgtgttgagcaaacattacaagat
cttggggtt???????????????????????????????????????????????????
?????????????????????????????????????????????
>Neohymenopogon_parasiticus_ERR9883558
?????????cttcccttcactagttctgccagaaaagataacttggagctgtatcattgg
gttagagttgtaaatggtgtaccgccaacgggtgattattcgtttgccaagtataacaag
catgttgacgtgatcaagtacacggatgaggagtatgagaagcatctcactgatcct???
????????????????????????????????????????????????????????????
????????????????????????????????????????????????????????????
?????????tctcgagctatcctgattgccagggctcctactcctagtgatgtcgctgga
caccctcttgtgaaggaacagtacaatattttgcatgaggttgagcgaaagcgtgcacta
tctatggttctctctcaaacaaagcagcaagaacgaagagatgcagaggttcttgctgaa
gcaaagaga---------cgggtttacttgagaacttatggtttggagcaaatggtgcaa
gctgctagctcatctgctggacttcgtactattaagcgtgttgagcaaacattacaagat
cttggggtt???????????????????????????????????????????????????
?????????????????????????????????????????????
>Oldenlandia_herbacea_ERR9883552
tggcagtggcttcccttcactaattctgccaggaaagataacttgcagctgtatcattgg
gttagggttgtaaatggagtacca????????????????????????????????????
??????????????????tacacagatgaggagtatgagaagcatctcactgatactaat
tggacaaaagaaaagactgataagctatttgaactatgcgaacagtttcgtcttcacttc
gttgtggtagccgataggttttcgacatggcgaactatggaggagttgaaaa????????
????????????????????????????ctttggcttctctacgtagta???????????
????????????????????????????????????????????????????????????
????????????????????????????????????????????????????????????
?????????????tggggcgggtttacttgagaacgtatggtttggagcaaatggtgcaa
gctgctagctcttctgctggacttcggactattaagcgtgttgagcaaactttgcaagaa
cttggggttaatttgaagccaaaggttcctaccaaagctgtatgtgctgagcatcttgaa
ctaagaaaggaaatactgactctattgaatcttcaaaagcaggta
>Paederia_ciliata_ERR9883513
tggcagtggcttcctttcactaattctgccagaaaagataatttgcagctttatcaatgg
gttagagttgaaaatggagtgccaccaacgggtgattattcatttgccaagtataacaag
catgttgacgtgatcaagtacacagatgaggagtatgagaaacatctcacagatcctatg
tggaccaaggaggagactgatcagctgtttgacttatgcgaccggtttgatctccgcttt
attgtgatagctgacaggtttccaacatcacgaaccgttgaggagttgaaaaaccgttac
tatagtgtatctcgagctattttgattgccagggctcctactccaagtgatgttgctgga
cacccccttgtgaaggaccagtacaatatttcccatgaggttgagcgcaagcgtgcattg
tctatggttctctctcaaacaaagcagcaagaacgaagagatgcagaggttcttgtggaa
gcaaagagaatatctgagcgggtttacttgagaacttatggtttggaacaaatggtgcaa
gctgctagctcatctgctggacttcggactatcaagcgtgttgagcaaacactacaagat
cttggggtt???????????????????????????????????????????????????
?????????????????????????????????????????????
>Plocama_tinctoria_ERR9883529
tggcagtggcttccgttcactagttctgccagaaaagataacttggagctttatcactgg
gtcagagttgtgaatggagtaccaccaactggtgattattcctttgccaagtataacaag
catgttgatgttatcaagtacacagatgaggagtatgtgaagcatctgacagatcctatg
tggaccaaggaggagactgatactttgttcgagttatgtgaacgatttgatctccgcttt
gtcgtgatatccgataggtttccaacatcacgaactgttgaagaattgaaaaaccgttac
tataat??????????????????????????????????????????????????????
????????????????????????????????????????????????????????????
????????????????????????????????????????????????????????????
??????????????????cgagtttacttgagaacttatggtttggagcaaatggtgcaa
gctgctagctcatctgctggtcttcggactatcaagcgtgttgagcaaacgctacaagat
cttggggtt???????????????????????????????????????????????????
?????????????????????????????????????????????
