# Supplementary material for: Morphological and molecular evidence support the inclusion of Mycetia hainanensis in Mouretia (Rubiaceae)
Source: PhytoKeys. 2026 Feb 5;270:273–88. doi: 10.3897/phytokeys.270.180324 (PMC12902767; doi:10.3897/phytokeys.270.180324)
Supplement: Supplementary material 4 — Dataset of 315 nuclear genes used in this study [file phytokeys-270-273_article-180324__-s004.zip › Dataset 2/5639_filtered_aligned_trimmed.fasta]

>Rubia_peregrina_ERR5033650
????????????????????????????????????????????????????????????
????????????????????????????????????????????????????????????
????????????????????????????????????????????????????????????
????????????????????????????????????????????????????????????
????????????????????ggtaacgttaaacctgaggaatcagctttgcagaaatttg
ttctgaaccctataaaagaagctttacagcgcgtagttcttggatttttgttctggcaag
ccaagcaaccatcgaaaatcgaatctgtcttgaaaagtgtttcaaatgtggatgactacc
tcattaaatcaatcatggcgcctgcatctgatccggatgcaggtgaggtttattacagac
taatttcaagattcatgtcaaatcagaggaagtatactctggacagtgtcttaagccaac
tctcttgcccgctgctcttggtgtggggagacttggatccatgggttggtccagccaagg
cgagtcgcatcaaggagttttacccgaacactacccttgttaacttacaagcaggacatt
gccctcatgatgaagttcccgagcttgtcaacaaggcattg
>Theligonum_cynocrambe_ERR5033810
aggaaggagatcccagagctggctaaaaagtacaaagtttatgcggtggatttactaggg
tttgggtggagcgagaaggcactcatagattacgatgctttagtttggagagatcaggtt
gttgatttcatgaaggaggtagtcaaagaaccaacagtcttggaggttttactgctctat
tggcggcagcagcattatcagagcaggttcgaggagtttcattactgaactcagctggac
agtttggggagaccatttctgttgacagtaaacctgatgaggcagcattgcaaaaatttg
ttctgaaaccctttaaagaagttttccagcgtgtagttcttggattcttgttctggcaag
ccaagcaaccatccaagatcgaatctgtcttgaagagtgtttcaaacgtggacgactacc
tcattgaatcaatcacagcaccagcagctgatccgaatgcaggtgaagtttactacagac
taatgtcgagattcatgtcaaaccagaggaagtatacacttgacagtgtgttgagccaac
tctcttgcccactacttttggtttggggtgacttagatccatgggtcggtccagccaagg
cgattcggatcaaggagttctatcccaacactaccctagtcaacttacaagcaggacatt
gtcctcatgatgaagttcctgagcttgtcaacaaggcctta
>Anthospermum_thymoides_ERR9883532
aggtacaacattcccgagttgtctaaaaagtacaaagtttatgcactggatttaataggc
tttggctggagcgagaaggcaatcattgattacgatgctttagtctggagagatcaggtt
gtggattttatgaaggaggtagtgaaagaacccacagtcttggaggttttactgctctaa
ttgcagcagcagagttgcccgagcaggtcagaggtgtttcattattgaactcagcaggac
agtttggggatgctatttctgacgaaaaagaatctgaggaatcagctttgcaaaaattgg
ttctaaagcctttaaaagaagttttccagcgtgtatttcttgggtttttgttctggcaag
ccaagcaaccagctcgagttgaatctgtcttgaagagtgtttcaaacgtagatgactatc
tcattgattcaatcacaaggccagcagaagatgcgaatgcaggtgaagtttattatagac
taatgacgagattcatgtcaaaccagagaaagtatacccttgacagtgtgttgaaccaac
tctcttgtccactactattggtttggggtgacttagatccatgggttggtcctgccaagg
caaatcgcataaaggagttctatccgaacactacccttgttaacttacaagcagggcatt
gcccgcacgatgaagttcctgttcttgtcaacaaggcttta
>Argostemma_elatostemma_ERR9883520
aggtataacatcccagagttggctaaaaagtacaaagtttatgcggtggatttactaggc
tttggctggagtgagaaagcaatcatcgattacgatgctttaatttggagagaccaggtt
gtggattttatgaaggaggtggtcaaagaaccaacagccttggaggttttactgctctaa
cggcagcagtagcattaccagagcaggttcaaggagtttcattgttgaattcagcaggac
agtttggggatgccattcctgacaacaatgatacaaaggagacagctttgcaaaaatttg
ttctgaagcctttgaaagaagttttccagcgtgtgtttcttggatttttgttctggcaag
ccaagcaaccatctcggattgaatctgtcttgaagagtgtttcaaacgtagatgactatc
tcattgattcaatcacgaggccagcagctgacccaaatgcaggtgaagtttattacagac
taatgaccagattcatgtcaaaccagaagaagtatacactggacagtgtcttgagccaac
tctcttgcccactgctattggtttggggtgacttagatccatgggttggtccagccaagg
caattcgcatcaaggagttctatccgaatactacccttgttaccgtacaagccggacatt
gtcctcatgatgaagttcctgagcttgtcaacaaggctcta
>Chamaepentas_hindsioides_ERR9883496
agatataacatcccagagttggctaaaaagtacaaagtttatgcacttgatttactcggc
tttggctggagtgagaaagcactcattgattatgatgctttagtttggagagatcaggtt
gtggatttcatgaaggaggtagtccaagaacctacagtcttggaggttttactgctctag
tggctgcagcagcactgcctgagcaggtcagaggagtttcattattgaactcagcaggac
agtttggcgatgccatttctgacgagaatgtatccgaggaaacagctttgcaaaaatttg
ttctaaagcctttaaaagaagttttccagcgtgtcttccttgcatttttgttctggcaag
ccaagcaaccatctcggatcgaatctgtcttgaagagtgtatcaaatgtagatgactatc
tcattgattcaatcaccagaccagcagctgacccaaacgcaggtgaagtttactacagac
taatgacgagattcatgtcaaaccagaggaagtacacacttgacaatgtcttaaaccaac
tgtcttgcccactgctattggtttggggtgacttagatccatgggttggtcctgcgaagg
cgattcgcatcaaggagttctatccaaacactacccttgtcaacctacaagcaggacatt
gtcctcacgatgaagttcctgagcttgtcaacaaggctttg
>Clarkella_nana_ERR9883563
aggtataacatcccagagttggctaaaaagtacaaagtttatgcggtggatttactaggc
tttggctggagtgagaaagcaatcatcgattacgatgctttaatttggagagaccaggtt
gttgattttatgaaggaggtggtcaaagaaccaac?????????????????????????
????????????????????????????????????????????????????????????
????????????????????????????????????????????????????????????
????????????????????????????????????????????????????????????
????????????????????????????????????????????????????????????
??????????????????????????????????????????????????tatcgcagac
taatgacaagattcatgtcaaaccagaagaagtatacactggacagggtcttgagccaac
tctcttgcccactgctattggtttggggtgacttagatccatgggttggtccagccaagg
caattcgcatcaaggagttctatccgaatactacccttgttaacttacaagccggacatt
gtcctcatgatgaagttcctgagcttgtcaacaaggctttg
>Coccocypselum_condalia_ERR9883533
aggtataacatcccagaattagctaaaaagtacaaagtttatgccctggatttactaggc
tttggctggagcgagaaggcaattattgattatgatgctttaatttggagagatcaggtc
gtggattttatgaaggaggtagtcaaagaaccaacagtcttggaggatttactgctttag
tggcagcagcagcattgccagagcaggtcagaggagtttccttattgaactcagcagggc
agtttggggatgccattcctgataacaatgaatctgaggaaacatctctgcaaaaatttg
ttctaaagccattaaaagaagttttccagcgtgtgtttctgggatttttgttctggcagg
ccaagcaaccatctcggattgaatctgtcttgaagagtgtttcaaatgtagatgactatc
tcattgattcaatcacaaggccggcagctgacccgaatgctggagaagtttattacagac
taatgacaagattcatgtcaaaccagaggaagtatacactcgacaatgttttgagccaac
tctcttgccctctgctactgatctggggtgacttggatccatgggttggtcctgccaagg
ccattcgcattaaagagttctatcccaatacttccgtggttaacttgcaagcaggacatt
gcccgcatgatgaagttcctgagcttgtcaatacggcttta
>Cruckshanksia_pumila_ERR9883536
aggtataacatcccagaattggccaaaaagtacaaagtttatgcgctggatttactaggc
tttggctggagcgagaaggcaatcattgagtatgatgctttagtttggagagatcaggtt
gtggattttatgaaggaggtggtcaaagaaccaacagtcttggaggatttactgctctag
tggcagcagcggcagtgccagagcaggtcaggggagttgcattgttgaactcagcaggac
agtttggggatgccatttctgacaacaatgaatctgaggaaacagttttgcaaaaatttg
ttctaaagccattaaaagaagttttccagcgcgtacttcttggatttttgttctggcagg
ccaagcaaccatcacgggttgaatccgtcttgaagagtgtttcaaatgtagatgactatc
tcattgactcaatcacgaggccggcagctgacccaaatgcaggagaagtttattatagac
taatgacaagattcatgtcaaaccagaggaagtatacactggacaatgtcttaagccaac
tctgttgcccactgctattgatctggggagacttggatccatgggttggtcctggcaagg
caaatcgcattaaggagttctatccaaatacttcccttgtaaacttacaagcaggacatt
gtcctcatgatgaagttcctgagcttgttaatgaggctttg
>Cyanoneuron_cyaneum_ERR9883481
aggtataacatcccagagttggctaaaaagtacaaagtttatgcgctggatttactaggc
tttggctggagtgagaaggcaatcattgattatgatgctttagtgtggagagatcaggtt
gtggattttatgaaggaggtagtcaaagaaccaacagtcttggaggttttactgctctag
tggcagcagcagcattgccagggcaggtcagaggagtttcattattgaactcagcaggac
ggtttggggatgccatttctgatgacaatgaatctgaggaaacagctttgcaaaaatttg
ttgtaaaacctttaaaagaagttgtccagcgtgtatttcttggatttttgttctggcaag
ccaagcaaccatctcggattgaatctgtcttgaagagtgtatcaaacgtagatgactatc
tcattgattcaatcacgaggccagcagctgatccaaacgcaggagaagtttattacagac
taatgacaagattcatgtcaaaccaaaggaagtatacccttgacagtgtcttgagccaac
tcacttgcccactgctattggtttggggtgacttagatccatgggttggtccagccaagg
caatccgcatcaaggagttctatccgaatactacccttgttaacttacaagcaggacatt
gtccgcatgatgaagttcctgagcttgtcaataaggctata
>Danais_nigra_ERR9883478
aggtataatatcccagagttggctaaaaagtacaaagtttatgcgctggatttactaggc
tttggctggagcgagaaggcaatcattgattatgatgctttagtttggagagatcatgtt
gtggattttatgaaggaggtagtcaaagaacgaacagtcttggaggttttactgctctat
tggccgcagcagaattgctagagcaagtcagaggagtttcattattgaactcagcaggac
agtttggggatgccattgctgacgaaaatgaatctgaggaaacagcattgcaaaaatttg
ttctaaagcctttaaaagaagttttccagcgtgtatttcttggatttctgttctggcaag
ctaagcaaccatctcggattgaatctgtcttgaagagtgtttcaaacgtagatgactatc
tcattgattctatcactaggccagctgctgacccagacgcaggtgaagtttattacagac
taatgacaaggttcatgtcaaaccagaggaagtatacacttgacagtgtcttgagccaac
tctcctgcccactgctattgatttggggtgacttagatccatgggttggtcctgccaagg
caattcgcatcaaggagttctatccgaatactacccttgttaacttacaagcaggacatt
gtccgcatgatgaagttcctgagcttgtcaataaggctttg
>Dunnia_sinensis_ERR9883505
aggtataacatcccagagttggctaaaaggtacaaagtttatgcactggatttactaggc
tttggctggagtgagaaggcaatcattgattatgatgctttagtttggagagatcaggtt
gtggattttatgcaggaggtagtcaaagaaccaacagtcttggaggttttactgctctag
tggcagcagcagcattgccagagcaggtcagaggagtttcattattgaactcagcaggac
agtttggggatgccatttctgatgacaatgaatctgaggaaacagctttgcaaaaatttg
ttctaaagcctttgaaagaaattttccagcgtgcatttcttgtatttttgttctggcaag
ccaagcaaccatctcgaattgaatctgtcttgaagagtgtatcaaacgtagatgactatc
tcattgattcaatcacgaggccagcagctgatccaaatgcaggagaagtttattacagac
taatgacaagattcatgtcaaaccagagaaagtatacccttgacagtgtgttgagccaac
tctcttgcccactgctactggtttggggggacttagatccatgggttggtccagccaagg
caattcgcatcaaggagttctatccgaatactacccttgttaacttacaagctggacatt
gtccccatgatgaagttcctgagcttgtcaataaggcttta
>Mouretia_larsenii_ERR9883550
aggtataacatcccagagttggctaaaaagtacaaagtttatgcggtggatttactaggc
tttggctggagtgagaaagcaatcatcgattacgatgctttaatttggagagaccaggtt
gtggattttatgaaggaggtggtcaaagaaccaacagtcttggaggttttactgctctaa
cggcagcagtagcattaccagagcaggttcaaggagtttcattattgaactcagcaggac
agtttggggatgccattcctgacaacaatgatacagaggaaacagctttgcaaaaatttg
ttctgaagcctttgaaagaagttttccagcgtgtgtttcttggatttttgttctggcaag
ccaagcaaccatctcggattgaatccgtcttgaagagtgtatcaaacgtagatgactatc
tcattgattcaatcacgaggcccgcagctgacccaaatgcaggtgaagtttattacagac
taatgacaacattcatgtcaaaccagaagaagtatacactggacagtgtcttgagccaac
tctcttgcccactgctattggtttggggtgacttagatccttgggttggtccagccaagg
caattcgcatcaaggagttctatccgaatactacccttgttaacttacaagctggacatt
gtcctcatgatgaagttcctgagcttgtcaacaaggcttta
>Mycetia_bracteata_ERR9883494
aggtataacatcccagagttggctaaaaagtacaaagtttatgcggtggatttactaggc
tttggctggagtgagaaagcaatcatcgattatgatgctttaatttggagagaccaggtt
gtggattttatgaaggaggtggtcaaagaaccaacagtcttggaggttttactgctctaa
cggcagcagtagcattaccagagcaggttcaaggagtttcattattgaactcagcaggac
agtttggggatgccattcctgacaacaatgatacagaggaaacagctttgcaaaaatttg
ttctgaagcctttgaaagaagttttccagcgtgtgtttcttggatttttgttctggcaag
ccaagcaaccatctcggattgaatctgtcttgaagagtgtatcaaacgtagatgactatc
tcattgattcaatcacgaggccagcagctgacccaaatgcaggtgaagtttattacagac
taatgacaagattcatgtcaaaccagaagaagtatacactggacagtgtcttgagccaac
tctcttgcccactgctattggtttggggtgacttagatccatgggttggtccagccaagg
caattcgcatcaaggagttctatccgaacactacccttgttaacttacaagccggtcatt
gtcctcatgatgaagttcctgagcttgtcaacaaggcttta
>Mycetia_hainanensis_H401
aggt????????????????????????????????????????????????????????
????????????????????????????????????????????????????????????
?????????????????????????????????acagtcttggaggttttactgctctaa
cggcagcagtagcattaccggagcaggttcaaggagtttcattattgaactcagcaggac
agtttggggatgccattcctgacaacaataatacagaggaaacagctttgcaaaaatttg
ttctgaagcctgtgaaagaagttttccagcgtgtgcttcttggatttttgttctggcaag
ccaagcaaccatctcggattgaatctgtcttgaagagtgtttcaaacgtagatgactatc
tcattgattcaatcacgaggccagcagctgacccaaatgcaggtgaagtttattacagac
taatgacaagattcatgtcaaaccagaagaagtatacactggacagtgtcctgagccaac
tctcttgcccactgctattggtttggggtgacttggatccatgggttggtccagccaagg
caattcgcatcaaggagttctatccgaatactacccttgttaacttacatgccggacatt
gtcctcatgatgaagttcctgagcttgtcaacaaggcttta
>Neohymenopogon_parasiticus_ERR9883558
aggtataacatcccagagttggctaaaaagtacaaagtttatgcggtggatttactaggc
tttggctggagtgagaaagcaatcatcgattatgatgctttagtttggagagaccaggtt
gtggattttatgaaggaggtggtcaaagaaccaacagtcttggaggttttactgctctaa
tggcagcagtagcattaccagagcaggttcaaggagtttcattattgaactcagcaggac
agtttggggatgccattcctgacaacaatgatacagaggaaacagctttgcaaaaatttg
ttctgaagcctttgaaagaagttttccagcgtgtgtttcttggatttttgttctggcaag
ccaagcaaccatctcggattgaatctgtcttgaagagtgtttcaaacgtagatgactatc
tcattgattcaatcacgaggccagcagctgacccaaatgcaggggaagtttattacagac
taatgacaagattcatgtcaaaccagaagaagtatacactggacagtgtcttgagccaac
tctcttgcccactgctattggtttggggtgacttagatccatgggttggtccagccaagg
caattcgcatcaaggagttctatccgaatactacccttgttaacttacaagccggacatt
gtcctcatgatgaagttcctgagcttgtcaacaaggcttta
>Oldenlandia_herbacea_ERR9883552
aggtataacatccctgagttggctaaaaagtacaaagtatatgcggtggatttactgggc
tttggctggagtgagaaagcaatcattgattacgatgctttggtttggagggatcaggtt
gtagattttatgaaggaggttgtccaagaaccaacagtcttggaggttttactgctctag
tggcagcagcatcattgccagagcaagtcagaggagttacattattaaactcagccggac
agtttggggatgccatttcggacaacaatgaatctgaggaaactgctttgcagaaatttg
ttctaaagcctttaaaagaaattttccagcgtgtatttcttggatttttgttctggcaag
ccaagcaacctgctcggattgaatctgtattgaagagtgtttcaaatgtagatgactacc
tcattgattcaatcacaaggccagcagctgatcccaatgctggtgaagtttactacagac
taatgacaagattcatgtcaaaccagaggaagtatacactagacagtgtattgagccagc
tgtcgtgcccactcctattgatctggggtgacttagatccatgggttggtcctgccaagg
cgatccgcatcaaggagttctatccaaatactacccttgttaacttacaagccggacatt
gcccccacgatgaagttcctgagcttgtcaataaggcttta
>Paederia_ciliata_ERR9883513
aggtacaacatcccagagttggctaagaagtacaaagtttatgcagtggatttactaggc
tttggttggagcgaaaaggcaatcattgattatgatgctttaatttggagggatcaggtt
gtggattttatgaaggaggtagtcaaagaaccg--agccttggaggttttactgctttaa
tggcagctgcagaattaccagagcaggtcagaggggtttcattattgaacccggcaggac
agtttggggatgccattactgatgacaaagaatctgaggaaacagctttgtaaaagtttg
ttctaaaggcactaaaagaagttttccagcgtgtagttcttggattcttgttctggcaag
ccaagcgaccatcttgggttgaatctgtcttgaagagtgtttcaaacgtagatgactatc
tcatcgactcaatcaccatgccagcaactgacccaaacgcaggtgaagtttattacagac
tgatgacaagattcatgtcaaaccaga-gaagtatac-----acagtgtgttgagccaac
tctcctgcccactgctattggtctggggtgacttagatccatgggttggccctgccaagg
cgattcgcatcaaggaattctaccccaaaaccacccttgttaacttacaagcaggacact
gtccacatgatgaagttccgcagcttgtcaacaaggcttta
>Plocama_tinctoria_ERR9883529
aggtataacatcccagagctggctaaaaaatacaaagtttatgcggtggatttactaggt
tttggctggagcgagaaggcactaattgattatgatgctttagtttggagggatcaagtt
gtggattttatgaaggatgtagtcagagaaccaacagtcttggaggttttactgctctaa
tggcagcagcagcattaccagagcaggtcagaggagtttcattattgaactcagcaggac
agtttggggagaccatttccgatgacgataaacctgaggaatcagctttgcaaaaatatg
ttctgaatcccctaaaagaagttttccagcgtgtagttcttggatttttgttctggcaag
ccaagcaaccatcaaagatcgaatctgtcttaaagagtgtttcaaacgtggatgactacc
tcatagagtcaatcacggcgccagcagctgatccgaacgctggtgaagtctattacagac
taatgacaagattcatgtcaaaccagaagaagtatacacttgacagtgtgttgagccaac
tgtcttgcccactgcttttggtttggggcgacttagatccgtgggttggtccagccaagg
cgattcgcatcaaggagctctatccgaacactacccttgttaacttgcaagcaggacatt
gtccccacgatgaagttcctgagcttgtcaacaaagcctta
