# Supplementary material for: Morphological and molecular evidence support the inclusion of Mycetia hainanensis in Mouretia (Rubiaceae)
Source: PhytoKeys. 2026 Feb 5;270:273–88. doi: 10.3897/phytokeys.270.180324 (PMC12902767; doi:10.3897/phytokeys.270.180324)
Supplement: Supplementary material 4 — Dataset of 315 nuclear genes used in this study [file phytokeys-270-273_article-180324__-s004.zip › Dataset 2/5644_filtered_aligned_trimmed.fasta]

>Rubia_peregrina_ERR5033650
????????????????????????????????????????????????????????????
????????????????????????????????????????????????????????????
????????????????????????????????????????????????????????????
???????????????????????????????????????????????????ctcttgcac
cagcctgatcaaacatactatgtaattgacatggtttgttgggcaggattatctttctac
gagtgcactttcgagtttagactcttctggttaaacagcagactagttgaggcaggtgct
tgtgatgctccatcaacttaccacagatataggttcagcactgttcctgtttacaactgt
gaccaagagggtctgcacacagcttattcaggacccatgccatatttctgcaagtcgctt
ggattttcctgtaggcatgcccactatcagacaggaaatacaccactagctttagtctgg
aaggatgaaaattgtagccagtatgtcattgatacg????????????????????????
????????????????????????????????????????????????????????????
????????????????????????????????????????????????????????????
????????????????????????????????????????????????????????????
????????????????????????????????????????????????????????????
???
>Theligonum_cynocrambe_ERR5033810
????????????????????????????????????????????????????????????
???tatgtgatggcgaggccagctgggaaacggtgttttgtggtctcttcaaatggaact
acggttagtaagctgcgaaatgggatcctcttgcaccggttcccttctgcgctaccgagt
ggggcccgcaccaataatcgatcagctcagtcgtattct------------ttgtttttg
cagcctgatcagacatactatgttattgacatggtttgttgggcagggttctcgttgtat
gagtgcactgaggagtttaggtttttctggttgaacagcaagctggttgaggttggagct
tgtgatcctccaaccacttaccacaaattcagattcagcactgttcctgtttacaactgt
gaccaacaaggcctgcacactgcttattcaggaccggtgccatatgtcaaggatggactg
ttgttctataacaag------------cagacaggaaacacaccattggctttagtctgg
aaggatgagaactgcagccagtacgttatcgatacagataataagggagacattccaaac
cagcaacaggttcatctcaattctctt?????????????????????????????????
????????????????????????????????????????????????????????????
????????????????????????????????????????????????????????????
????????????????????????????????????????????????????????????
???
>Anthospermum_thymoides_ERR9883532
cgtcggtggttttccaagcagctcatgcttcctgagtggatgatcgatgttcct??????
???tatgtgtttgcgagaccagctgggaaacgatgctttgtggtgtcttcaaatggaact
acagttagtaggctgcgaaatgggattctcttgcatcgttttccttctgcactacccagt
ggtgcccgaaccaatagcagatccgctcaatcctattgtatacttgattgcgtatttcat
gagcctgatcaaacctactatgttattgacatggtttgttgggcaggattctctttatat
gaatgtactgctgagttcagatttttctggttaaacagcaagcttgctgaggttggggct
tgtgatgctccatccacttaccacaaatttagattcagtacagttctcgtctatgactgt
gatcataaaggtctgcaaacagcttacgctgaagtaacaccatatgtcaaggatggtcta
cttttcttaaacaag?????????????????????????????????????????????
????????????????????????????????????????????????????????????
????????????????????????????????????????????????????????????
????????????????????????????????????????????????gctggaaatcta
ttgcgctttactgttaatgatggtggattgagttttgttgatggaagcttagggaaagct
gatttggaatatcttggccaatccaatcgcgcacgtgcttttgcagatagttactcaaag
gtt
>Argostemma_elatostemma_ERR9883520
????????????????????????????????????????????????????????????
????????????????????????????????????????????????????????????
????????????????????????????????????????????????????????????
???????????????????????????????????????atacttgactgcatatttcat
gagcctgatcaaacctactatgttgttgacatggtttgttgggcaggattctccttgtat
gagtgcaccgtcgagtttagatttttctggttaaacagcaagcttgttgaggttggggct
tgtgatgctccatccagttaccacaaatttagattcagtacagttcctgtctatgactgc
aatcagaaaggtctgcaaacggcttatactggagtgatgccttatgtcaaggatggtata
cttttcttgaacaagcatgcacattatcagacgggaaatacaccattggcattagtttgg
aaggatggaaactgtagtcagtacgttattgatacagacagtaagggacaagttccagac
cagcaacaggtgcatctt??????????????????????????????????????????
????????????????????????????????????????????????????????????
????????????????????????????????????????????????????????????
????????????????????????????????????????????????????????????
???
>Chamaepentas_hindsioides_ERR9883496
cgtcgctggttcgccaagcagcttatgcttcccgagtggatgattgatgttcct??????
???tacgtgtttgcaagaccagctgggaaacgatgttttgtggtgtcttctaacggaatt
acggttagtaggctacgaaatgggaccctcttgcatcgttttccttctgcactaccaaat
ggtgctcggacgaataatagatctgctcaatcctattctatactggactgcatatttcac
gagcctgatcaaacctactatgttattgacatggtttgttgggcaggattctcgttatat
gagtgcactgccgagtttagatttttctggttaaacagcaagcttgtagaggctggggct
tgtgatgctccgtctacttaccacaaatttagattcagtacagttcctgtatatgactgt
gatcagaaaggtctgcaaactgcttacactggagcaatgccttatgtcaaggatggtata
cttttcttcaacaagcatgcccattatcagtcaggaaatactccattggctttagtatgg
aaggatgagaactgtagtcagtatgttattgatacagacagtaagggagaagttccaaac
cagcaacaggtgcatctt??????????????????????????????????????????
????????????????????????????????????????????????????????????
????????????????????????????????????????????????????????????
????????????????????????????????????????????????????????????
???
>Coccocypselum_condalia_ERR9883533
????????????????????????????????????????????????????????????
????????????????????????????????????????????????????????????
acagttagtagactacgaaatgggatgcttttgcaccgttttccttctgcactgcccaat
ggtgcccggacaaataatagatccgctcaatcctattgtatacttgactgcatatttcat
gagcatgatcaaacctactatgttattgacatggtttgttgggcaggattctcgttatat
gagtgcactgccgagtttagattcttctggttaaatagcaagcttgttgaggtcggggct
tgtgatgctccatccacttaccacaaatttagattcagtacagttcctgtctatgactgt
gatcagaacggtctgcaaactgcttacactggagtaatgccttatgttaaggatggccta
ctcttttgcaacaag---------------------aatacgccattagctttagtatgg
aaggatgaaaactgtagtcagtatgttattgatactgatagcaagggacaagttccaaac
cagcaacaggtagttctggagctacaagatgatgggaggcttgctacatctgatgatcca
tctatcatatttggctgcttgaatggcgatttcatccaaggacttcgtgctggaaatctc
ttgcgttttgctgttaatgatggtggattaagttttgttgacggaactttagagaaagct
tatttacagtatcttggccagtccaatcgtgcacgtacttttgcggatagttactcaaag
gtt
>Cruckshanksia_pumila_ERR9883536
????????????????????????????????????????????????????????????
????????????????????????????????????????????????????????????
??????agtaagctacgaaatgggatgcttttgcaccgttttccatctgctctcccgagt
ggttccagtacaaataataaatctgctcaatcctatcctatacttgactgcatatttcac
gagcatgatcaaacctactatattattgacatggtttgttgggcaggattctcgttatac
gagtgcactgccgagtttcgattcttctggttaaatagcaagcttgtggaagtcggggct
tgtgatgctccatccacttaccacaaatttagattcagtttagttcctgtttatgattgt
gatcagaatggtctccaaactgcttacgttggcttaacgccgtatgttaaggatggccta
cttttttacaacaagcatgcccattatcagaccggaaatacaccgttagcgttggtatgg
aaggacgaaaactgtagtcagtatgttatcgatacggataacaaaggacaaattccaaac
cagcaacaggtggttctggagctgctagatgacggaaggcttgctacgtctgatgatcct
ccaatcatatttggctgcttgaatgtcgatttcatccaaggactccgtgctggaaatctc
ttacggcttgctgttaatgatggtggattgagttttgttgacggaagattagagaaagcc
gatttgcagtatcttggccaatccaatcgtgcacgtacttttgcggatagttactcaaag
gtt
>Cyanoneuron_cyaneum_ERR9883481
cgtcggtggttcgccaagcagctcatgcttcctgagtggatgattgatgtccct??????
???tatgtgcttgcaagaccagcagggaaacgatgttttgtggtgtcttcaaatggaact
acggttagtaggctacgaaatgggaccctcttgcatcgttttccttctgcactacccagt
ggtgcccggacgaataatagatctgctcaatcctattctatacttgattgcatatttcat
gagcctgatcaaacctactatgttattgacatggtttgttgggcaagattctccttatat
gagtgcactgccgagtttagatttttctggttaaacagcaagcttgttgaggttggggct
tgtgatgctccgtccacttaccacaaatttagattcactacagttcctgtctatgactgt
gatcagaaaggtctgcaaaccgcttatgctggagtaatgccttatgtcaaagatggtcta
cttttcttcaacaagcatgcccattatcagacgggaaatacaccattggctttagtttgg
aaggatgaaaactgcagtcagtacgttattgatacagatagtaagggacaagttccagac
cagcaacaggtgcatcta??????????????????????????????????????????
????????????????????????????????????????????????????????????
????????????????????????????????????????????????????????????
????????????????????????????????????????????????????????????
???
>Danais_nigra_ERR9883478
????????????????????????????????????????????????????????????
??????gtgtttgcaagaccaggagggaaacgatgttttgtggtgtcttcaaatggaact
acggttagtaggctgcgaaatgggatcctcttgcatcgatttccttctgcactacccaat
ggtgcccggacgaataatagatctgctcaatcctattctatacttgactgcatatttcat
gagcctgatcaaacctactatgttattgacatggtttgttgggcaggattctcgttatat
gagtgcactgctgagtttagatttttctggttaaacagcaagcttgttgaggttggggct
tgtgacgctccgtccacttaccacaaatttagattcagtacagttcctgtctatgactgt
gatcagaaaggtctgcaaacggcttacactggagtaatgccttatgtcaaggatggtcta
cttttcttcaacaagcatgcccattatcagacaggaaatacaccattggctttagtttgg
aaggatgaaaactgtagtcagtatgttattgatacagatagtaagggagaagttccaaac
cagcaacaggtgcatctt??????????????????????????????????????????
????????????????????????????????????????????????????????????
????????????????????????????????????????????????????????????
????????????????????????????????????????????????????????????
???
>Dunnia_sinensis_ERR9883505
cgtcggtggttcgccaagcagctcatgcttcctgagtggatgattgatgttcct??????
???tatgtgcttgcgagaccagcagggaaacgatgttttgtggtgtcttcaaatggaact
acggttagtaggcttcgaaatgggaccctcttgcatcgttttccttctgcactacccagt
ggtgcccggacgaataatagatctgcccaatcctattctatacttgactgcatatttcat
gagcctgatcaaacctactatgttattgacatggtttgttgggcaggattctccttgtat
gagtgcactgccgagtttagatttttctggttaaacagcaagcttgttgaggttggggct
tgtgatgctccatccacttaccacaaattcagactcagtacagttcctgtctatgactgt
gatcagaaaggtctgcaaacggcttatactggtgtaatgccttatgtcaaggatggtcta
cttttcttcaacaggcatgcccattatcagacgggaaatacaccattggctttagtttgg
aaggatgaaaactgtagtcagtacgttattgatacagatagtaagggacaaatcccagac
cagcaacaggtgcatctt??????????????????????????????????????????
????????????????????????????????????????????????????????????
????????????????????????????????????????????????????????????
????????????????????????????????????????????????????????????
???
>Mouretia_larsenii_ERR9883550
????????????????????????????????????????????????????????????
????????????????????????????????????????????????????????????
????????????????????????????????????????????????????????????
???????????????????????????????????????atacttgactgcatatttcat
gagccttctcaaacctactatgttgttgacatggtttgttgggcaggattctccttatat
gagtgcactgtcgagtttagatttttttggttaaacagcaagcttgttgaggttggggct
tgtgatgctccatccagttaccacaaatttagatccagtacagttcctgtctatgactgc
aatcagaaaggtctgcaaacggcttatgctggagtaatgccttatgtcaaggatggtcta
cttttcttgaacaagcatgcacattatcagacgggaaatacaccattggctttagtttgg
aaggatgaaaactgtagtcagtacgttattgatacagacagtaagggacaagttccagac
cagcaacaggtgcatctt??????????????????????????????????????????
????????????????????????????????????????????????????????????
????????????????????????????????????????????????????????????
????????????????????????????????????????????????????????????
???
>Mycetia_bracteata_ERR9883494
??????????????????cagctcatgcttcccgagtggatgattgacgttcctctcaat
ttatatgtgcttgcgagaccagcagggaaacgatgctttgtggtgtcttcaaatggaact
acggttagtaggctacgtaatgggaccctcttgcatcggttcccttctgcactacccaat
ggtgcccggacgaataatagatctgctcaatcttcttccatacttgactgcatatttcat
gagcctgatcaaacctactatgttgttgacatggtttgttgggcaggattctccttatat
gagtgcactgtcgagtttagatttttctggttaaacagcaagcttgttgaggttggggct
tgtgatgctccatccagttaccacaaatttagattcagtacagttcctgtctatgactgc
aatcagaaaggtctgcaaacggcttatgctggagtaatgccttatgtcaaggatggtcta
cttttcttgaacaagcatgcacattatcagacgggaaatacaccattggctttagtttgg
aaggatgaaaactgtagtcagtacgttattgatacagacagtaagggacaagttccagac
cagcaacaggtg????????????????????????????????????????????????
????????????????????????????????????????????????????????????
????????????????????????????????????????????????????????????
????????????????????????????????????????????????????????????
???
>Mycetia_hainanensis_H401
cgtcggtggttcgccaagcagctcatgcttcccgagtggatgattgatgttcctcccaat
ttatatgtgcttgcgagaccagcagggaaacgatgctttgtggtgtcttcaaatggaact
acggttagtaggctacgaaatgggaccctcttgcatcggttcccttctgcactacccaat
ggtgcccggacgaataatagatctgctcaatcttcttccatacttgactgcatatttcat
gagcgtgatcaaacctactatgttgttgacatggtttgttgggcaggattctccttatat
gagtgcactgtcgagtttagatttttctggttaaacagcaagcttgtcgaggttggggct
tgtgatgctccatccagttaccacaaatttagattcagtacagttcccgtctatgactgc
agtcagaaaggtctgcaaacggcttatactggaataatgccttatgtcaaggatggtcta
cttttcttgaacaag?????????????????????????????????????????????
????????????????????????????????????????????????????????????
????????????????????????????????????????????????????????????
????????????????????????????????????????????????????????????
????????????????????????????????????????????????????????????
????????????????????????????????????????????????????????????
???
>Neohymenopogon_parasiticus_ERR9883558
??????????????????cagctcatgcttcccgagtggatgattgatgttcctcccaat
ttatatgtgcttgcgagaccagcagggaaacgatgctttgtggtgtcttcaaatggaact
acggttagtaggctacgaaatgggaccctcttgcatcggttcccttctgcactacccaat
ggtgcccggacgaataatagatctgctcaatcttcttccatacttgactgcatatttcat
gagcctgatcaaacctactatgttgttgacatggtttgttgggcaggattctccttatat
gagtgcactgtagagtttagatttttctggttaaacagcaagcttgttgaggttggggct
tgtgatgctccatccagttaccacaaatttagattcagtacagttcctgtctatgactgc
aatcagaaaggtctgcaaacggcttatgctggagtaatgccttatgtcaaggatggtcta
cttttcttgaacaagcatgcacattatcagacgggaaatacaccattggctttagtttgg
aaggatgaaaactgtagtcagtacgttattgatacagacagtaagggacaagttccagac
cagcaacaggtgcatctt??????????????????????????????????????????
????????????????????????????????????????????????????????????
????????????????????????????????????????????????????????????
????????????????????????????????????????????????????????????
???
>Oldenlandia_herbacea_ERR9883552
?????????ttctccaagcaattgatgcttgctgagtggatgattgatgttcctcccaat
ttatatgtgtttgcgagaccagctggaaaaagatgcttcgtggtggcttcaaacggaatt
acgatcagtaggctacgcaatgggatcctcttacatcgtttcccttctgctctacctagt
ggtgcccggaccaataatagatctgctcaatcatattcgatactcgactgcatatttcat
gagcctgatcaaacctactatgttattgacatggtttgctgggcaggattctcgttatat
gagtgcacggcggagtttagatttttctggttgaacagcaagcttatggaaattggggct
tgtgatgctccgtccacttaccacagatttagattcagcacagttcctgtgtatgactgt
gataagaatggtctgcaaatggcttataatggagccatgccttgtgtcaaagatggttta
cttttcttcaataagcaggcccattatcagttgggcaatacaccattggctttagtgtgg
aaggatgaaaaatgtagtcaatacgtcattgatacagatagtaagggtgaagttccaaac
cagcaacagatggttctggagctactagatgatgggcggcttgccacctcagatgatcct
ccaatcatcttcggaaacttgaatcatgatttcatccaaggacttcgtgctggaaacctc
ttgcgctttgctgttgatgacggtggattaagttttgttgatggaagattagagaaagct
gatttgcattatcttggcgaatcaaatcgtgcacgtacttttgcagatagttattcgaag
gtt
>Paederia_ciliata_ERR9883513
????????????????????????????????????????????????????????????
????????????????????????????????????????????????????????????
????????????????????????????????????????????????????????????
????????????????????????????????????????????????????????????
?????????????????????gttattgacatggtttgttgggcaggattctctttatat
gagtgcactgtggagtttagacttttctggttaaacagcaagttaattgaggttgcggct
tgtgatgctccttccacataccacaaattcagattcagtacagttcctgtctatgactgc
aatcagaatggtctgcaaacagcttacactggagtcatgccctatgtcaaggatgggtta
ctctttctaaacaagcatgcccattatcaaacaggaaatacacctttggctttagtctgg
aaggatgaaaactgtagtcagtatgttattgatacagatagtcaaggacaagttccaaac
cagcaacaggtgcatctc??????????????????????????????????????????
???????????????????????????????????????????????????ggaaatctg
ttacgctttgctgttaatgatggtggtttaaattttgttgacgggagattagagaaagca
gatttgcagtatattggccaatccaatcgagcaaggacttttgcagatagttactcaaag
gtt
>Plocama_tinctoria_ERR9883529
????????????????????????????????????????????????????????????
????????????????????????????????????????????????????????????
????????????????????????????????????????????????????????????
??????????????????????????????tcctactccatactcgactgcatctttcat
gagcctgatcaaacatactatgttattgacatggtttgttgggcaggattctcattgtat
gagtgccccacagagtttagatttttctggctaaacagcaagctagttgaggttggagct
tgtgatcctccttccacttaccacagattcagcttcagattggttcctgtctatgactgt
gatcagaaaggtctccaaacagcttacactgcagtaatgccttacgtcaaggatgggcta
cttttcctctacaagcaggctcattaccagacaggaaatacaccattggctttagtctgg
aaggatgagaactgtagccagtacgttattgatacagataataagggacaaattcctaac
cagcaacaggtagttctggagcttcttgacgatgggaggcttgccacctctgatgatcct
tctatcatttttggctgcttgaatggcgatttcatccaaggacttcgagctggaaatcta
ttacgatttgctgttaaagatgatggattaagatttgttgatgggagattagagaaagca
gatttgcagtatcttggccaatccaatcgtgcacgtacttttgcagatagttactccaag
atc
