# Supplementary material for: Morphological and molecular evidence support the inclusion of Mycetia hainanensis in Mouretia (Rubiaceae)
Source: PhytoKeys. 2026 Feb 5;270:273–88. doi: 10.3897/phytokeys.270.180324 (PMC12902767; doi:10.3897/phytokeys.270.180324)
Supplement: Supplementary material 4 — Dataset of 315 nuclear genes used in this study [file phytokeys-270-273_article-180324__-s004.zip › Dataset 2/5656_filtered_aligned_trimmed.fasta]

>Rubia_peregrina_ERR5033650
ttcaatgcgcgaagtgaatcgctgagagagaaggcttcttttcgcctccttattcctaat
aacagatgcttagtttctgttgaagggttctatgagtggaaaaaggatggttcaaaaaag
caaccatactacatatatttcagggatggacggcccctggtatttgctgctcttttcgac
tcttggaaaaat?????????
>Theligonum_cynocrambe_ERR5033810
ttcaatgcacggagcgaatcactgagagagaaggcttcttttcgccgccttattcccaag
aatagatgcctggtttcttttgaagggtattatgagtggaaaaaagatggttcaaaaaag
caaccatactacatatacttcaaggatggccggcccctcgtatttgctgctctttttgac
tcttggaaaaattcagaaggt
>Anthospermum_thymoides_ERR9883532
ttcaatgctcggagtgaatcattgagagagaaggcttcttttcgccgccttattccaaac
aatagatgcttagttaccgttgagggattctatgagtggaaaaaagatggttcaaagaag
caaccatactacatatatttcagggatggacgacccctggtatttgctgctctttttgac
tcttgggaaaattcagaaggt
>Argostemma_elatostemma_ERR9883520
???aacgcacggagtgaatcattgagagaaaaggcttcttttcactcccttattccaaac
aatagatgcttggttgttgttcaaggattctatgagtggaaaaaggatggttcaaaaaag
caaccatactacatatatttcagggatggacgccccctggtatttgttgctctttttgac
tcttggaaaaattcagaa???
>Chamaepentas_hindsioides_ERR9883496
ttcaatgctaggagtgaatcattgagagagaaagcctcttttcgccgcctcattccaaac
aataggtgcttggttgctgttgaaggattctacgagtggaaaaaggatggttcgaaaaag
caaccttactacatatatttcagggatggacgccctctggtatttgctgctcttttcgac
tcttggaaaaattcagaaggt
>Clarkella_nana_ERR9883563
????????????????????????????????????????????????????????????
???????????????????????????ttctatgagtggaaaaaagatggttcaaaaaag
caaccatactacatatatttcaaggatggacgccccctggtatttgctgctctttttgac
tcatggaaaaattcagaaggt
>Coccocypselum_condalia_ERR9883533
ttcaatgctcggagtgaatcattgagagagaaggcttcttttcgccgccttattccaaac
aatagatgcttggttgctgttgaaggattctatgagtggaaaaaagatggttcaaaaaag
caaccatactacatatatttcagggatggacggcccctggtatttgctgctctttttgat
gcttggaaaaattcagaaggt
>Cruckshanksia_pumila_ERR9883536
ttcaatgctcgaagtgaatcattgagagagaaggcttcttttcgccgccttattccaaac
aatagatgcttggttgcttttgaaggattctacgagtggaaaaaggatggttcaaaaaag
caaccgtactacatatatttcagggatggacgccccctggtatttgctgctctttttgat
tcttggaaaaattctgaaggt
>Cyanoneuron_cyaneum_ERR9883481
ttcaatgctcggagtgaatcattgagagagaaggcttcttttcgccgccttattccaaac
aatagatgcttggttgctgttgaaggattctacgagtggaaaaaagatggttcaaaaaag
caaccatactacatatatttcagggatagacgccccctggtatttgctgctctttttgac
tcttggaaaaattcagaaggt
>Danais_nigra_ERR9883478
ttcaatgctaggagtgaatcattgagagagaaggcttcttttcgccgccttattccaaac
aatagatgcttggttgctgttgaaggattctacgagtggaaaaaagatggttcaaaaaag
caaccatactacatatatttcagggatggacgccccctggtatttgctgctctttttgac
tcttggaaaaattcagaaggt
>Dunnia_sinensis_ERR9883505
ttcaatgctcggagtgaatcattgagagagaaggcttcttttcgccgccttattccaaac
aatagatgcttggttgctgttgaaggattctatgaatggaaaaaagatggttcaaaaaag
caaccatactacatatatttcagggatggacgtcccctggtatttgctgctctttttgac
tcttggaaaaattcagaaggt
>Mouretia_larsenii_ERR9883550
????????????????????????????????????????????????????????????
???????????????????????????ttctatgagtggaaaaaagatggttcaaaaaaa
caaccatactacatatatttcagggatggacgccccctggtatttgctgctctttttgac
tcttggaaaaattcagaaggt
>Mycetia_bracteata_ERR9883494
????????????????????????????????????????????????????????????
???????????????????????????ttctatgagtggaaaaaagatggttcaaaaaag
caaccatactacatatatttcagggatggacgccccctggtatttgctgctctttttgac
tcttggaaaaattcagaaggt
>Neohymenopogon_parasiticus_ERR9883558
????????????????????????????????????????????????????????????
???????????????????????????ttctatgagtggaaaaaagatggttcaaaaaag
caaccatactacatatatttcagggatggacgccccctggtatttgctgctctttttgac
tcttggaaaaattcagaaggt
>Oldenlandia_herbacea_ERR9883552
ttcaatgctcgaagtgaatcattgagagagaaggcttcttttcgccgccttattccaaac
aacagatgcttggttgttttcgaaggattctacgagtggaaaaaagatggttcgaaaaag
caaccatactacatatacttcaaggatggacgtcccctggtatttgctgctctctatgac
tcttggaaaaatgctgaaggt
>Paederia_ciliata_ERR9883513
????????????????????????????????????????????????????????????
???????????????????????????ttctatgagtggaaaaaagatggttcaaagaag
caaccatactacatatatttcagggatgggcgtcccctggtttttgctgctctttttgac
tcttgg???????????????
>Plocama_tinctoria_ERR9883529
ttcaatgcacgcagtgaatcactgagagagaaggcttctttccgccgccttattcccaat
aatagatgcttggttgctgttgaaggattctatgagtggaaaaaagatggttcgaaaaag
caaccatactacatatatttcagggatggacgacctctggtatttgctgctctttttgac
tcttggaaaaattcagaaggt
