# Supplementary material for: Morphological and molecular evidence support the inclusion of Mycetia hainanensis in Mouretia (Rubiaceae)
Source: PhytoKeys. 2026 Feb 5;270:273–88. doi: 10.3897/phytokeys.270.180324 (PMC12902767; doi:10.3897/phytokeys.270.180324)
Supplement: Supplementary material 4 — Dataset of 315 nuclear genes used in this study [file phytokeys-270-273_article-180324__-s004.zip › Dataset 2/5660_filtered_aligned_trimmed.fasta]

>Rubia_peregrina_ERR5033650
atgaagttcaaggcggtgctgacggaccacggagtagcccttctggagaagcgaatcctt
ccggcgctggacaaaatgggcaaaatctggcacctctacctcaccaaagaccacgccttc
ttcctccacaacctcctcaaaaccgcctccagatcaagctcgtgaaaaagctcgcgccgg
gctccacccagccattgccctttttgacatttgagactaaagggtataaatccgctgtga
ttcaagatgtgcccatttcaaaacctttgtccagggctgacatgggggagcttcaagatg
cattggat????????????????????????????????????????????????????
????????????????????????????????????????????????????????????
????????????????????????????????????????????????????????????
?????????????????????????????
>Theligonum_cynocrambe_ERR5033810
????????????????????????????????????????????????????????????
????????????????????????????????????????????????????????????
????????????????????????????????????????????????????????????
?????????????????cctttcctcacgttcgagacaaaagggtacaaatctgccgtgg
ttcaggatgtcccgatttcgaaacccttgtccagggctgacatgggagagcttcaagctg
cacttgattcggcccaggaaatgccgaggactttggtcagagtgagggatatgaatcagc
tggatcagttcgtggat???????????????????????????????????????????
????????????????????????????????????????????????????????????
?????????????????????????????
>Anthospermum_thymoides_ERR9883532
atgaagtttaaggcattcttgacagaccatggagtaagcctattggagaaaagaatttta
ccagccctagacaaaatggggaaaatttgccatctctatttcaccaaagaacacgtcttt
ttcctccataatctcctcaaaatcggcttcagattaagctagttaagaaattgcctgctc
attcacagcagccatccccttttttgacatttgagactagagggtataaatctgctgtga
ttcaagatgtgcccatttcaaaacctttgtccagggctgacatgggagagcttcaagttg
cgcttgattcggcccaggaaatgccaaggactctggtcagagtgagggatatgaatcagc
ttgatcagttcatggatcggatgaagcatgttggagatgtgatgagtgtgtctattagta
aacatggggatttgcatttgcagatttcgacttctttgatcacattaggagctgagttta
ggaagcttttggttttaggggagcaggcc
>Argostemma_elatostemma_ERR9883520
atgaagttcaaggcattcttgacagaccacggagtaagcctcttggagaaaagaatgttg
cctgccctagacaaaatggggaaaatctgtcatctctatttcaccaaagaacacaccttt
ttcctccacaatctcctcaaaatcggcttcagatcaagctggttaagaaattgcctgctc
attcacagcagccatccccttttctgacgtttgagactaaagggtataaatctgcagtga
ttcaagacgtgcccatttcaaaacctttatccagggctgacctgggagagcttcaggctg
cactagattcggcccaggaaatgccgaagactttggtcagagtgagggatatgaatcagc
tggatcagttcgtggataggatgaagcacgttggggatgtgatgagcgtgtctataagca
agtacggggatttgcatctgcagatttcaacgtctttgatcacattaggagctgagttta
ggaagctgttggttttaggggagcaagca
>Chamaepentas_hindsioides_ERR9883496
atgaagttcaaggcattcttaaccgacaatggtgtaagtctcttggagaaaaggatttta
ccagccctagacaaaatggggaaaatctgccatctctatttcaccaaagaacacatgttt
ttcctccacaatctcctcaaaaccggcttcagattaagctggttaagaaattgcctcccc
attcgcagcagccatccccttttctgacatttgagactaaagggtataaatctgctgtga
ttcaagatgttcccatttcaaaacctttatccagggcagaaatgggagagcttcaagctg
cactggattcagcccaggagatgccgaagactttggtcagagtgaaggatatgaatcagc
tggatcagttcgtggataggatgaagcacattggggatgtgatgagtgtgtctataagca
agtatggggatttgcatctgcagatttcgacgtccttgatcacattaggagctgagttta
ggaagctattggttttaggggagcaagca
>Coccocypselum_condalia_ERR9883533
????????????????????????????????????????????????????????????
????????????????????????????????????????????????????????????
????????????????????????????????????????????????????????????
?????????????????????????????????????????gggtataaatctgctgtga
ttcaagatgtgcccatttcaaaacctttgtccagggctgacatgggagagcttctagctg
cactggattcggcccaggaaatgccgaaaactttggtcagagtgagggatatgaatcagc
tggatcagttcgtggataggatgaagcacgttggggatgtgattaatgtgtctataagca
agtatggggatttgcatttgcagatttcgacctctttgatcactttaggagctgagttta
ggaaacagttggttttaggggagcaagca
>Cruckshanksia_pumila_ERR9883536
????????????????????????????????????????????????????????????
????????????????????????????????????????????????????????????
????????????????????aatcggcttcagattaagctggttaagaaattgcctgctc
attcacagcagccattgccctttttgacatttgagaccaaagggtataaatctgctgtga
ttcaagatgtgcccatttcaaaacctttgtccagggctgacatggaagagcttcaagctg
cactggattcggcccaggaaatgccaaagactttggtgagggtgagggatattaatcagc
tggatcagtacgttgagaggatgaagcacgttggagatgccataaatgtgtccataagca
agtatggggatttgcatttgcagatttcgacgtctttgatcacattaggagctgagttta
ggaaactgttggtgttaggggagcaagct
>Cyanoneuron_cyaneum_ERR9883481
atgaagttcaaggcattcttgacagaccacggagtaagcctcttggagaaaagaatttta
ccagccctagacaaaatggggaaaatctgccatctctatttcaccaaggaacacatcttt
ttcctccacaatctcctcaaaatcggcttcagattaagctggtaaagaaattgcctggtc
attcacagcagccatccccttttttgacatttgagactaaagggtataaatctgctgtga
ttcaagatgtgcccatttcaaaacctttatccagggctgacatgggagagcttcaagctg
cactggattcggcccaggaaatgccgaggactttggtcagagtgagggatatgaatcagc
tggatcagtttgtggataggatgaagcacgttggggatgtgatgagtgtgtctataagta
agtgcggggatttgcatttgcagatttcgacgtctttgatcacattaggagctgagttta
ggaagctattggttttaggagagcaagca
>Danais_nigra_ERR9883478
????????????????????????????????????????????????????????????
????????????????????????????????????????????????????????????
????????????????????????????????????????????????????????????
?????????????????????????????????????????gggtataaatctgctgtga
ttcaagatgtgcccatttcaaaacctttatccagggctgaactaggagagcttcaagctg
cactggattcagcccaggaaatgccaaggactttggtcagagtgagggatatgaatcagc
tggatcagttcgtggataggatgaagcacgttggggatgtgatgagtgtgtctataagta
agtatggggatttgcatttgcagatttcgacgtctttgatcacattaggagctgagttta
ggaagctattggttttaggggagcaagca
>Dunnia_sinensis_ERR9883505
atgaagttcaaggcattcttgacggaccacggagtaagcctcatggaaaaaagaatttta
ccagccctagacaaaatggggaaaatctgccatctctatttcaccaaggaacacgtcttt
ttcctccacaatctcctcaaaatcggcttcagattaagctggtaaagaaattgcctgctc
attcgcagcagccatccccttttctaacatttgagactaaagggtataaatctgctgtgg
tacaagatgtgcccatttcaaagcctttgtccagggctgacatgggagagcttcaagctg
cactggattcggctcaggaaatgccgaggactttggttagagtgagggatatgaatcagc
tggatcagttcgtggataggatgaagcacgttggggatgtgatgagtgtgtctataagta
agtatggggatttgcatttgcagatttcgacgtctttgatcacattaggagctgagttta
ggaagctattggttttaggggagcaagcg
>Mouretia_larsenii_ERR9883550
????????????????????????????????????????????????????????????
????????????????????????????????????????????????????????????
????????????????????????????????????????????????????????????
?????????????????????????????????????????ggatataaatttgcagtga
ttcaagatgtgctcatttcaaaacctttatgaagggctgacctaggagagcttcagactg
aactagattcggcccacgaaatgccgaagactttggtcagagtgagggatatgaattagc
tggatcagttcgtggataggatgaagcacgttggggatgtgatgagcgtttgtataagca
agtacgaggatttgcatctgcagattttaacgtcttcgatcacattgggcactcagttta
ggaagctgttggttttaggagagcaagca
>Mycetia_bracteata_ERR9883494
atgaagttcaaggcattcttgacagaccacggagtaagcctcttggagaaaagaatgtta
ccagccctagacaaaatggggaaaatctgtcatctctttttcaccaaagaacacatattt
ttcctccacaatctcctcaaaatcggcttcagatcaagctggttaagaaattgcctgctc
attcacagcagccatccccttttctgacgtttgagactaaagggtataaatctgcagtga
ttcaagatgtgcccatttcaaaacctttatccagggctgacctgggagagcttcaggctg
cactagattcggcccaggaaatgccgaagactttggtcagagtgagggatatgaatcagc
tggatcagttcgtggataggatgaagcacgttggggatgtgatgagcgtgtgtataagca
agtacggggatttgcatctgcagatttcaacgtctttgatcacattaggagctgagttta
ggaagctgttggttttaggggagcaagca
>Mycetia_hainanensis_H401
atgaagttcaaggcattcttgacagaccacggagtaagcctattggagaaaagaatgtta
ccagccctagacaaaatggggaaaatctgtcatctctatttcaccagagaacacatcttt
ttcctccacaatctcctcaa--------ccagatcaagctggttaagaaattgcctgctt
attcactgcagccatccccttttctgacgtttgagactaaagggtataaatctgcagtca
ttcaagatgtgcccattgcaaaacctttatccagggttgacctgggagagcttcaggctg
cactagattcggcccaggaaatgccgaagactttggtcagagtgagggatatgaatcagc
tggatcagttcgtggataggatgaagcacgttggggatgtgatgagcgtgtgtataagca
agtacggggatttgcatctgcagatttcaacgtctttgatcacattaggagctgagttta
ggaagctg?????????????????????
>Neohymenopogon_parasiticus_ERR9883558
atgaagttcaaggcattcttgacagaccacggagtaagcctcttggagaaaagaatgtta
ccagccctagacaaaatggggaaaatctgtcatctctatttcaccaaagaacacatcttt
ttcctccacaatctcctcaaaatcggcttcagatcaagctggttaagaaattgcctactc
attcacagcagccatccccttttctgacgtttgagactaaagggtataaatctgcagtga
ttcaagatgtgcccatttcaaaacctttatccagggctgacctgggagagcttcaggctg
cactagattcggcccaggaaatgccgaagactttggtcagagtgagggatatgaatcagc
tggatcagttcgtggataggatgaagcacgttggggatgtgatgagcgtgtgtataagca
agtacggggatttgcatctgcagatttcaacgtctttgatcacattaggagctgagttta
ggaagctgttggttttaggggag??????
>Oldenlandia_herbacea_ERR9883552
atgaagttcaaggcgttcttgacagatcatggagtaggcctcttggagaagagaatttta
ccagccctagagaaaatggggaagatctgccatgtctatctcaccaaagaaaatgtgttc
ttcctccacaatctcctcacaatcggcttcagattaagctggttaagaaactgcctgctc
attcacagcagccgtccccgtttttgacgtttgagactaaagggtataaatctgctgtga
ttcaagatgtgcccatttcgaagcctttggctagggctgaattgggagagcttgaagctg
cattggattcagccaaggaaatgcccaatactttggtgagagtgaaggatatgaaacagc
tggatcagttcgtggatcggatgaagcaccttggggatgtgatgaatgtgtctataagca
agtatggcgatttgcacctgcagatttcgacgtctttgatcaccttaggtgctgagttca
ggaagcttgtggtg???????????????
>Paederia_ciliata_ERR9883513
atgaagttcaaggcgttcttgaccgaccatggagtaagcctcttggagaaaagaatttta
ccagccctagacaaaatggggaaaatctgccatctctatttcaccaaagaacacatattt
ttcctccacaatctcctcagaatcgtcttcagattaagctggttaagaaattgcctgctc
attcacagcagccatccccctttttgacatttgagactaaagggtataaatctgcggtaa
ttcaagatgtgcctatttcaaaacctttgtctagggctgacatgggagagcttcaagctg
ctctggattcggcccaagaaatgcctaagactttggtcagagtgagggatatgaatcagc
tggatcagttcgtggataggatgaagcccgttggggatgtgatgaatgtgtctataagca
aatacggggatttgcatttgcagatttcgacgtctttgatcacattaggagctgagttta
ggaagctgttggttttaggggagcaagca
>Plocama_tinctoria_ERR9883529
atgaagttcaaggcgttcttgacggaccatggagtaagcctcctggagaaaagaattcta
ccagccctagacaaaatgggcaaaatctgccatctctatctcaccacagatcacatcttt
ttcctccacaatctcctcaagaccggctgcagattaagctggtgaagaaactgccagtca
attcactccagccgtccccttttctgacgtttgagactaaagggtacaaatctgctgtgg
ttcaagatgtgcccatttcgaaacctctgtccagggccgacttgggagagctgcaggccg
ccctggattctgctcaggaaatgcccaagactctggtccgggtaagggatgtgaaccagc
tggatcagtttgtggatcggatgaagccggtcggggatgtgatgagtgtgtctataagca
aatatggcgatttgcatttgcagatttcaacgtctttgatcacattaggggctgagttca
ggaagctgttggttttaggggagcaagca
