# Supplementary material for: Morphological and molecular evidence support the inclusion of Mycetia hainanensis in Mouretia (Rubiaceae)
Source: PhytoKeys. 2026 Feb 5;270:273–88. doi: 10.3897/phytokeys.270.180324 (PMC12902767; doi:10.3897/phytokeys.270.180324)
Supplement: Supplementary material 4 — Dataset of 315 nuclear genes used in this study [file phytokeys-270-273_article-180324__-s004.zip › Dataset 2/5664_filtered_aligned_trimmed.fasta]

>Rubia_peregrina_ERR5033650
atactgtcc---acaaggtctgcacttgagattgccggggtgctcagttccgatggtgaa
gatttgtggactgggggggaaacgattttagttcagcttggagatattcttgataggggt
gaagatgaaatagctatactgtccttgttcaggtcattgcatatccaggcaaaagcattc
ggtggagctgtttttcaggtcaatggtaaccatgaaaccatgaatgttgaaggggatttt
agatatgtagattccggggcttttgacgagtgtatagactttctggatcactgggaagaa
tgcgatcgcgactgggaggaagcctttgttagttggattgatgcatcagaaaggcggaaa
gaagagaggaagatgtcccaaagttactgg------------ttaggacagcgccagaaa
ggggtgattgctagatcagttctgttcaaacctggtggtcccttggctcatgagttggca
cggcatcctgttgctctgaagatcaatgattgggttttttgtcacggtggccttcttccc
catcatgttttttatggcgtcgagaggttgaataaagaagtgtctcattggatgcgaggt
cttctcgaccaggaaagtcactcagaaatcccattcctagccactaggggctatgacagc
gtggtctggaaccgtctgtac???????????????????????????????????????
????????????????????????????????????????????????????????????
????????????????????????????????????????????????????????????
?????????????????????
>Anthospermum_thymoides_ERR9883532
gatcttgataaaacaaggtctgcacttgagattgccggtgtgctcagttctgatggtgaa
gacttgtggattgggggagaaacggtgttagttcagcttggagatattcttgataggggt
gaggatgaaattgctatattgtccctgttgaagtcgttagatatccaggcaaaagcaatc
ggtggagcagttttccaggtcaatggtaatcacgaaaccatgaatgttgaaggggatttc
agatatgttgattctggggctttcgatgagtgtgtagattttctggatcactgggaagaa
tgtgaacgtgactgggaggaagcatttgttagttggatatatgcatcagaacagcggaag
aaagataggaaagtgtctcaaagttactgggattcatgggatttggtaaagcgacaaaag
ggggtgattgcaagatcaatcctgctaagacctgggggcctcttggcatccgaattggca
cgacatgcagttgttctgaagattgatgattgggtcttttgtcatggtggccttcttcct
catcatgtttcttatggcatagagaggttgaatagagaagtgtctcattggatgagaggt
cttcccgaccaggatagtcattcagagatcccattcatagccacgagaggttatgacagt
gtggtgtggaatcgtctatactctagagatgtttctgatcttgatgaatatcagattgat
cagctcgaagctgtaggtggtagggcaatggtggttggacatactcctcaacctatggga
gcaaactgtaaatttaactgtagcatatggcggattgatgtggggatgtctagtggggtt
cttgactcaacacctgaggtt
>Argostemma_elatostemma_ERR9883520
gatctcgataaagcaaggtctgcacttgagatagccggtgtgctcagttctgatggtgaa
gacttgtggattgggggagaaacagtgttagttcagcttggagatattcttgataggggg
gaagatgaaattgctatattgtccctgttgaagtcattagatatccaggctaaagcaatc
ggtggagcagttttccaggtcaatggtaatcatgaaaccatgaatgttgaaggggatttc
agatatgttgattctggggcttttgatgagtgtatagcctttctggatcactgggaagaa
tgtgaacgtgactgggaggaagcattcgttagttggatttatgcatctgaaaggcggaaa
aaagataggaaagtgtctcaaagttactgggatccatgggatttggtaaagcgccaaaag
ggggtgattgcaagatctgtcctgctaagacctgggggtcccttggcgtcagagttggca
aggcatgctgtcattctgaagattgatgattgggtcttttgtcatggtggccttcttcct
catcatgtttcttatggcgtagagaggttgaatagagaagtgtctcattggatgagaggt
cttcccaaccaggatagtcattcagagatcccattcatagccacaagaggctatgacagt
gttgtgtggaaccgtctatactctagagatgtttctgatctaaacaaataccagattgat
cagctccaagctgtaggtggtagggcaatggtggttggacatactccacaaactatggga
gtaaattgtaaattcaactgtagcatttggcggattgatgtggggatgtctagtggggtt
cttgactcaacacctgaggta
>Chamaepentas_hindsioides_ERR9883496
gatctcgataaaacaaggtctgcgcttgagattgccggtgtactcagttctgatggtgaa
gacttgtggattgggggagaaacagtgctggttcagcttggagatattcttgataggggt
gaagatgaacttgctatattgtccctgttgaagtcattagatgtccaggtaaaagcaatc
ggtggagcagttttccaggtcaatggtaatcatgaaaacatgaatgttgaaggggatttt
agatatgttgattctggggcttttgatgagtgtatagactttctggatcactgggaagag
tgtgaacgtgactgggaagaagcttttgttagttggatttatgcatcagaaaggcgcaaa
aaagagaggaaagtgtctcaaagttattgggatctatgggatttggtgaagcgccaaaag
ggggtgattgcaagatcagtcctgctaagacctgggggcctgttggcatctgagttggct
cggcatgctgttgttctgaagattgatgattgggtcttttgtcatggtggactccttcct
catcatgtttcttatggagtagagaggttgaatagagaagtatctcattggatgagaggt
cttaccaaccaagatagttattcagagatcccattcatagccacgagaggctatgacagt
gtcgtatggaaccgtctatactccagagatgtttctgatctagccgactatcagattgat
cag?????????????????????????????????????????????????????????
????????????????????????????????????????????????????????????
?????????????????????
>Clarkella_nana_ERR9883563
????????????????????????????????????????????????????????????
????????????????????????gtgttagttcagcttggagatattcttgataggggc
gaagatgaaattgctatattgtccctgttgaagtcattagatatccaggcaaaagcaatt
ggtggagcagttttccaggtcaatggtaatcatgaaaccatgaatgttgaaggggatttc
agatatgttgattctggggcttttgatgagtgcatagactttctggatcactgggaagaa
tgtgaacgtgactgggaggaagcctttgttagttggatttatgcatctgaaaggcggaaa
aaagataggaaagtgtctcaaaat---------------------------cgccaaaag
ggagtgattgcaagatctgtcctgctaagacctggaggtcccttggcatccgagttggca
aggcatgctgtcattctgaaggtcgatgattgggtcttttgtcatggtggccttcttcct
catcatgtttcttatggcatagagaggttgaatagagaagtgtctcattggatgagaggt
ctttccaaccaggatagtcattcagagatcccattcatagccacgagaggctatgacagt
gttgtgtggaaccgtctatactctagagatgtttctgatctagacaaatatcagattgat
cag?????????????????????????????????????????????????????????
?????????aaattcaactgtagcatttggcggattgatgtggggatgtctagtggggtt
cttgactcaacacctcaggtt
>Coccocypselum_condalia_ERR9883533
gatcttgataaaacaaggtctgcactcgagattgctggtgtcctcagttctgatggccaa
gacctgtggattgggggagaaacggtcttagttcaacttggagatatacttgacaggggt
gaagatgaaattgctatattgtccctgttgaagtcattagatatccaggcaaaagctatt
ggcggagcagttttccaggtcaacggtaatcacgaaaccatgaatgttgaaggggatttc
agatatgttgattctggatcttttgatgagtgcatagacttcctggagcactgggaagaa
tgtgaacgtgactgggatgaagcttttgttagttggattgatgcatcggaaaggtggaga
aaagataggaagatgtctcaaagttactggggtccatgggatttggtaaagcggcaaaaa
ggtgtgattgcaagatcaatcctgctaagacctgggggccccttggcatctgagttggca
cggcatgctgttgttctgaagattgatgattgggtcttctgtcatggtggccttcttcct
catcatgtttcttatggcgtagagaggttgaatagagaagtgtctctttggatgagaggt
tttagtgacttggatagtcaatcagagattccattcatcgccacaagaggctatgacagt
gttgtttggaaccgtctatactctagggatgtttctgatctagatgaatatcagattgat
cagctccaagctataggtggtagggcaatggtggttggacatactcctcaacctatggga
gtaaactgtaaattcaactgtagcatatggcgggttgatgtggggatgtctagtggggtg
cttgactcaacacctgaggtt
>Cruckshanksia_pumila_ERR9883536
gatcttgataaaacaaggtctgcactcgagattgctggtgtcctcagttctgatggccaa
gacttgtggattgggggagaaacagtcttagttcaacttggagatatacttgataggggt
gaagatgaaattgctatattgtccctgttgaagtcattagatatccaggcaaaagcaatt
ggcggagcagttttccaggtcaatggtaatcacgaaaccatgaatgtggaaggggatttc
agatatgttgattcaggggcttttgatgagtgtaaagacttcctggagcactgggaagaa
tgtgaacgtgactgggatgaagcttttgttagttggattgatgcatcagaaaggtggaga
aaagataggaaggtgtctcaaagttactggggtccatgggatttggtaaagcagcagaaa
ggtgtcattgcaagatcaatcctgctaagacctgggggccccttggcatctgagttggca
cggcatgctgttgttctgaagattgatgattgggtcttctgccatggtggccttcttcct
catcatgtctcttacggcgtagagaggttgaatagagaagtgtctcattggatgagaggt
cttaatgacttggatagtcttccggagatcccattcatagccacaagaggctacgacagt
gttgtgtggaaccgtctatactctagagatgtttccgatctagatgaatatcagattgat
cagctccaagccgtaggtggtagggcaatggtggttggacatactcctcaacctatggga
gtaaactgtaaatttaactgcagcatatggcgggttgatgtggggatgtctagtggggtt
cttgactcaacgcctgaggtt
>Cyanoneuron_cyaneum_ERR9883481
gatctcgataaaacaaggtctgcacttgagattgccggtgtgctcagttctgatggcgaa
gacttgtggattgggggacaaacagtgttagttcagcttggagatattcttgatagaggc
gaagatgaaattgctatattgtccctgttgaagtcattagatatccaggcaaaagcaatt
ggtggagcagttttccaggtcaatggtaatcacgaaaccatgaatgttgaaggggatttc
agatatgttgattctggggcttttgatgagtgtatagactttctggatcactgggaagaa
tgtgaacgtgactgggaggaagcctttgttagttggatttatgcatcacaaaggcggaaa
aaagataggaaagtgtctcaaagttactgggatccatgggatttggtaaagcgccaaaag
ggggtgattgcaagatcagtccttctaagacctgggggtctcttggcatccgagttggca
cggcatgcagttgttctgaagattgatgattgggtcttttgtcatggtggccttcttcct
catcatgtttcttatggcgtagagaggttgaatagagaagtgtctcattggatgagaggt
cttcccaaccaggatagtcattcggagatcccattcatagccacgagaggctatgacagt
gtcgtgtggaaccgtctattctctagagatgtttctgatctagacgaatatcagattgat
cagctccaagctgtaggtggtagggcaatggtggttggacatactcctcaacccatggga
gtaaattgtaaattcaactgtagcatatggcggattgatgtggggatgtctagtggggtt
cttgactccatacctgaggtt
>Danais_nigra_ERR9883478
gatctcgataaaacaaggtctgcacttgagattgccggtgtgctcagttctgatggtgaa
gacttgtggattggggggcaaacagtgttagttcagcttggagatattcttgataggggc
gaagatgaaattgctatattgtccctgttgaagtcattagacatccaggcaaaagcaatc
ggtggagcagttttccaggtcaatggtaatcatgaaaccatgaatgttgaaggggatttc
agatatgttgattatggggcttttgatgagtgtatagactttctggatcactgggaagaa
tgtgaacgtgactgggaggaagcctttcttagttggatttattcatcagaaaggcggaaa
aaagataggaaagtgtctcaaagttactgggatccttgggatttggtcaagcgccaaaaa
ggggtgattgcaagatcaatcctgctaagacctgggggcctcttggcgtctgagttggca
cggcatgctgttgttctgaagattgatgattgggtcttttgtcatggtggccttcttcct
catcatgtttcttatggcgtagagaggttgaatagagaagtatctcattggatgagaggt
cttcttgaccaggatagtcattcagagatcccattcatagccacgagaggctatgacagt
gtcgtgtggaaccgtctatactctagagatgtttccgatctagacgaataccagattgat
cagctccaagctgtaggtggtagggcaatggtggttggacacactcctcaacctatggga
gtaaactgtaaattcaactgtagcatatggcggattgatgtggggatgtctagtggggtt
cttgactcaacacctgaggtt
>Dunnia_sinensis_ERR9883505
???????????????aggtctgcactagagattgccggtgtgctcagttctgatggtgaa
gacttgtggattgggggagaaacagtgttagttcagcttggagatattcttgatagaggc
gaagatgaaattgctatattgtccctgttgaaatcattggatgtccaggcaaaagcaata
ggtggagcagtttttcaggtcaatggtaatcacgaaaccatgaatgttgaaggggatttc
aggtatgttgattctggggcttttgatgagtgtatagactttctggatcactgggaagaa
tgtgaacgtgactgggaggaagcctttgttagttggatttatgcatcagaaaggcggaaa
aaagataggaaagtggctcaaagttactgggatccatgggatttggtaaagcgccaaaag
ggggtgattgcaagatcagtcctgctaagacctgggggtctcttggcatctgagttggca
cggcatgctgttgttctgaagattgatgattgggtcttttgccatggtggccttcttcct
catcatgtttcttatggcgtagagaggttgaatagagaagtttcttattggatgagaggt
cttcccaaccacgattgtcattcagagatcccattcatagccacaagaggctatgacagt
gtcgtgtggaaccgtctatactctagagatgtttctgatcta??????????????????
cagctccaagctgtaggtggtagggcaatggtggttggacatactcctcaacctatggga
gtaaattgtaaattcaactgtagcatatggcggattgatgtggggatgtctagtggggtt
cttgactcaacacctgaggta
>Mouretia_larsenii_ERR9883550
gatctcgataaaacaaggtctgcacttgagatagccggtgtgctcagttctgatggtgaa
gacttgtggattgggggagaaacagtgttagttcagcttggagatattcttgataggggc
gaagatgaaattgctatattgtccctgttgaagtcattagatatccaggcaaaagcaatc
ggtggagcagttttccaggtcaatggtaatcatgaaaccatgaatgttgaaggggatttc
agatatgttgattctggggcttttgatgagtgtatagactttctggatcactgggaagaa
tgtgaacgtgactgggaggaagcctttgttagttggatttatgcatctgaaaggcggaaa
aaagataggagagtgtctcaaagttactgggatccatgggatttggtaaagcgccaaaag
ggggtgattgcgagatctgtcctgctaagacctgggggccccttggcatccgagttggca
aggcatgctgtcattctgaagattgatgattgggtcttttgtcatggtggccttcttcct
catcatgtttcttatggcgtagagaggttgaatagagaagtgtctcattggatgagaggt
cttcccagcctggatagtcattcagagatcccattcatagccacgagaggctatgacagt
gttgtgtggaaccgtctatactctagagatgtttctgatctagacaaatatcagattgat
cagctccaagctgtaggtggtagggcaatggtggttggacatactccacaaactatggga
gtaaattgtaaattcaactgtagcatttggcggattgatgtggggatgtctagtggggtt
cttgactcaacacctgaggta
>Mycetia_bracteata_ERR9883494
gatctcgataaaacaaggtctgcgcttgagatagccggtgtgctcagttctgatggtgaa
gacttgtggattgggggagaaacagtattagttcagcttggagatattcttgataggggc
gaagatgaaattgctatattgtccctgttgaagtcattagatatccaggcaaaagcaatc
ggtggagcagttttccaggtcaatggtaatcatgaaaccatgaatgttgaaggggatttc
agatatgttgattctggggcttttgatgagtgtatagactttctggatcactgggaagaa
tgtgaacgtgactgggaggaagcctttgttagttggatttatgcatctgaaaggcggaaa
aaggataggaaagtgtctcaaagttactgggatccatgggatttggtaaagcgccaaaag
ggggtgattgcaagatctgtcctgctaagacctgggggtcccttggcatccgagttggca
aggcatgctgtcattctgaagattgatgattgggtcttttgtcacggtggccttcttcct
catcatgtttcttatggcgtagagaggttgaatagagaagtgtctcattggatgagaggt
cttcccaaacaggatagtcattcagagatcccattcttagccacgagaggctatgacagt
gttgtgtggaaccgtctatactctagagatgtttctgatctagacaaatatcagattgat
cagctccaagctgtaggtggtagggcaatggtggttggacatactccacaaactatggga
gtaaattgtaaattcaactgtagcatttggcggattgatgtggggatgtctagtggggtt
cttgactcaacacctgaggta
>Mycetia_hainanensis_H401
?????????????????????gcacttgagatagccggtgtgctcagttctgatggtgaa
gacttgtggattgggggagaaacagtgttagttcagcttggagatattcttgataggggc
gaagatgaaattgctatattgtccctgttgaagtcattagatatccaggcaaaagcaatc
ggtggagcagttttccaggtcaatggtaatcatgaaaccatgaatgttgaaggggatttc
agatatgttgattctggggcttttgatgagtgtatagactttctggattactgggaagaa
tgtgaacgtgactgggaggaagcctttgttagttggatttatgcatctgaaaggcggaaa
aaagataggagagtgtctca---------------------------acagcgccaaaag
ggggtgattgcgagatctgtcctgctaagacctgggggtcccttggcatccgagttggca
aggcatgctgtcattctgaagattgatgattgggtcttttgtcatggtggccttcttcct
catcatgtttcttatggcgtagagaggttgaatagagaagtgtctcattggatgagaggt
cttcccagcctggatagtcattcagagatcccattcatagccacgagaggctatgacagt
gttgtgtggaaccgtctatactctaga?????????????????????????????????
????????????????????????????????????????????????????????????
????????????????????????????????????????????????????????????
?????????????????????
>Neohymenopogon_parasiticus_ERR9883558
gatctcgacaaaacaaggtctgcacttgagatagccggtgtgctcagttctgatggtgaa
gacttgtggattgggggagaaacagtgttagttcagcttggagatattcttgataggggc
gaagatgaaattgctatattgtccctgttgaagtcattagatatccaggcaaaagcaatc
ggtggagcagttttccaggtcaatggtaatcatgaaaccatgaatgttgaaggggatttc
agatatgttgattctggggcttttgatgagtgtatagactttctggatcactgggaagaa
tgtgaacgtgactgggaggaagcctttgttagttggatttatgcatctgaaaggcggaaa
aaagataggaaagtgtctcaaagtaactgggatccatgggatttggtaaagcgccaaaag
ggggtgattgcgagatctgtcctgctaagacctgggggtcccttggcatccgagttggca
aggcatgctgtcattctgaagattgatgattgggtcttttgtcatggtggccttcttcct
catcatgtttcttatggcgtagagaggttgaatagagaagtgtctcattggatgagaggt
cttcccagcctggatagtcattcagagatcccattcatagccacgagaggctatgacagt
gttgtgtggaaccgtctatactctagagatgtttctgatctagacaaatatcagattgat
cagctccaagctgtaggtggtagggcaatggtggttgggcatactccacaaactatggga
gtaaattgtaaattcaactgtagcatttggcggattgatgtggggatgtctagtggggtt
cttgactcaacacctgaggta
>Oldenlandia_herbacea_ERR9883552
gatcttgataaaaccagggcggcacttgagattgctggtgtgctcagttctgatggtgaa
gactcttggattgggggagaaacggtattggttcagcttggagatattcttgaccgggga
gaagatgaaatagctatattatccttgttgaagtcattagatatccaagcaaaagcgatt
ggtggagcagttttccaggtcaatggtaatcatgaaaccatgaatgttgaaggagactac
agatatgttgattctggcgcttttgatgagtgtatagactttctggatcactgggaagaa
tgtgagcgtgactgggaggaagcctttgttagttggatttatgcatcaaaaaggcggaaa
atggataggaaatcaacccaaagttactgggacccatgggatctggtaaagcgccaaaag
ggggtcattgcaagatctgtcctgctaagacctggaggcctcttggcgtctgagttagca
aggcatgcagttgttctgaagataaatgattgggtattttgtcatggaggccttcttcct
catcatgtttcttatggcatcgagaggttgaatagagaagtgtctcattggatgagagct
tcacctgaccaggatagtgacttggagattccatttatagccactaggggctatgatagt
gtcgtgtggaaccgtctatactctagagatttctctgacctagacaattatcagattgat
cagctccaagctctaggtggtagggcaatggtggttgggcatactcctcaacctatggga
gtaaactgtgaattcaattgtagcatatggcgaattgatgtggggatgtctagtggagtt
cttgactcaacaccagaggtt
>Paederia_ciliata_ERR9883513
????????????gccaggtctgcacttgagattgccggtgtgctcagttctgatggtgaa
gacttgtggatagggggagaaacaatcttagttcagcttggagatatccttgataggggc
gaagatgaaattgctatattgtccctgttgaagtccttagatatccaggcaaaagctatg
ggtggagcagttttccaggtcaatggtaatcacgaaaccatgaatgtggagggggatttc
agatatgttgattctggagcttttggtgaatgtatagactttctggatcactgggaaaaa
tgtgaacgtgactgggaggaagcctttgttagttggatttatgcatcagagaagcggaaa
aaagaaaggatagggtctcaaagttactgggattcatgggatttggtaaagcgccaaaag
ggggtgattgcaagatcaatcctgctaaggcctgggggactcttggcatctgaattggcg
cgacatgctgttgttctgaagattgatgattgggtcttttgtcatggtggccttcttcct
catcatgtttcttatggtgttgagaggttgaataaagaagtttctcattggatgagaggt
ctgcacaaccaggatagctattcagagatcccattcattgccacaagaggttatgatagt
gtggtgtggaaccgcctttactccagagatgtttctgatttagatgaatatcagattgat
cagctccaagctgtaggaggtaggacaatggtggttggacatactcctcaacctatggga
gtaaattgtaaattcaactgcaacatatggcggattgatgtggggatgtctagtggagtt
cttgactcaactcctgaggtt
>Plocama_tinctoria_ERR9883529
gatctcgataaaacaaggtctgcacttgagattgctggtgtgctcagttcagatggtgaa
gatttgtggattgggggagaaacagtgttagttcagcttggagatattcttgataggggt
gaagatgaaattgctatactgtccctgttgaagtcattagatatccaggcaaaagcaatc
ggtggagcagttttccaggtcaatggtaatcatgaaaccatgaatgttgaaggggatttc
agatatgttgattctggggcttttgatgagtgtatagactttctggatcactgggaagaa
tgtgaacgtgactgggaggaagcctttgctagctggatttatgaatcagaaaagcgaaga
aaagataggaaaatgactcagagttactgggatccatgggatttggtaaagcgccagaaa
ggggtgattgcaagatcaatcctgcttaaacctggaggtcctttggcatgtgagttggct
cggcatgctgttgttttgaaaattgatgattgggttttttgtcatggtggccttcttcct
catcatgtttcttatggtgtagagaggttgaatagagaagtgtctgattggatgagagct
cttcctgaccaggatagttattcagaaatcccattcatagccacgagaggctatgacagt
gtggtgtggaatcgtttatactctaacgatgtttctgatctagaccaatatcagattgat
cag?????????????????????????????????????????????????????????
?????????aaattcaactgtagcatatggcggattgatgtaggaatgtctagaggggtt
cttgactcaacacctgaggtt
