# Supplementary material for: Morphological and molecular evidence support the inclusion of Mycetia hainanensis in Mouretia (Rubiaceae)
Source: PhytoKeys. 2026 Feb 5;270:273–88. doi: 10.3897/phytokeys.270.180324 (PMC12902767; doi:10.3897/phytokeys.270.180324)
Supplement: Supplementary material 4 — Dataset of 315 nuclear genes used in this study [file phytokeys-270-273_article-180324__-s004.zip › Dataset 2/5670_filtered_aligned_trimmed.fasta]

>Anthospermum_thymoides_ERR9883532
gttagatccattgatccatttgtcgtcacttatatggacgagtatgcgttgcttttaaag
tcaaagtctgattattcaaagttaaacaaattggttcatgatctgttgaatattgatccc
acaaggcctgaagtttttgttgccttgtccatctcgtgggaaaggaaggatgacagaagt
gctctctcttatgctgaaaagcaaggtctg??????????????????????????????
???????????????????????????????????????ttaccccaatcagcaaaaccc
ctcaagttggttggagatgtgcatgctagtagtacagctggaagagaaaaggcaaagaag
ttctatgaatcagctctcaggctggaacctggttaccttggagctgccctagcgttggca
gagctgcatgtcactgaaggtcgaaatggagatgctgtatcgctccttgagcgatatctt
aaagattgggctgatgactctttacatgttaagctggcacaggtgtttgcagccactaac
atgctgcaagatgctctcttgcattatcaagcagcattgaggatgaatcctcaaaatgaa
gctgctaagaaaggattagagaggttggagaaacaaatgaag
>Argostemma_elatostemma_ERR9883520
gttagatcgattgatccatttgttgtcacttatatggatgagtatgccttgcttttaaag
tcgaagtctgattattcaaagttaaacaagttggttcatgatctgttgaatattgatccc
acaaggcctgaagtttttgttgctttgtccatcttgtgggaaaggaaggatgatagagga
gctctctcttatgccgaaaag???????????????????????????????????????
????????????????????????????????????????????????????????????
??????????????????????????????agttccactggaagagaaaaagcgaagaag
ttctatgaatcagctcttaggctggaacctggttaccttgaggctgccttagctttggct
gagctgcatgtcattgaaggtcgaaacggagatgctgtatcgcttcttgagcgctatctt
aaggattgggctgatgactctttacatgttaagctggcacaggtgtttgcagccacaaac
atgctgcaagatgctcttttgcattatcaggcagcattgaggatgaatcctcaaaatgaa
gctgctaagaaaggattagagcggttggagaaacaaatgaag
>Chamaepentas_hindsioides_ERR9883496
gttagatccattgatccatacgttgtcacttatatggatgagtatgccttgcttctaaag
tcgaagtccgatcattcaaagttaaataagttggtccatgatctgttgaatattgatccc
acaaggcctgaagtttttgttgccttgtccatcctttgggagaggaaggatgatagagga
gctctctcttatgctgaaaagaagggtctagtgcgttcctatttggcgctttcaaaaatt
aaagaagctttgcattctgcaagacaagcaatgaatgccatgccacagtcagcaaaaccc
ctcaagttggttggagatgtgcatgctagtagcaccactggaagagaaaaagcaaagaag
ttctatgaatccgctctcaggctggaacctggttaccttggagctgcattagctttggct
gagctgcatgtcatggaaggccgaaatggagatgctgtatctctccttgagcgatatctt
aaagattgggctgatgactctttacatgttaagctggcacaggtgtttgccgccacaaac
atgcatcaagatgctctcttgcattaccaagcagcattaaggatgaatcctcaaaatgaa
gctgctaagaaaggattagagcgattggagaaacaaatgaag
>Coccocypselum_condalia_ERR9883533
gttaggtctattgatccattcgttatcacttatatggatgagtatgccttgcttttaaag
tcaaagtctgatcattcaaagttaaacaagttggtccatgatcttttgaatattgatccc
acgaggcctgaagtttttgttgccttgtccatcttgtgggaaaggaaggatgatagagga
gctctctcttatgctgaa---tcaggtttagttcgttcttatctggcactttccaaaatt
aaagaggctttgcattctgcaagggaggcaatgaaagccatgccccaatctgcgaaagcc
ctcaagttagttggagatgtgcatgctagtagtatcactggaagagaaaaggcaaagaag
ttttatgaatcagctctcaggttggaacctggttaccttggagctgccttagctttggct
gagctgcatgtcattgaaggtcggaatggagatgctgtatctctccttgagcgatatctt
aaagattgggctgacgactctttacatgttaagctggctcaggtgtttgcagccacaaac
atgctgcaagatgctctcttgcattatcaagccgcattgaggataaatcctcaaaatgaa
gctgctaagaaaggattagagcggttagagaaacaaatgaag
>Cruckshanksia_pumila_ERR9883536
gtcagatctattgatccattcgttatcacttatatggatgagtatgccttgctcttaaag
tcgaagtctgatcattcaaagttgaacaagttggtccatgatcttttgaatattgatcct
acaaggcctgaagtttttgttgccttgtccatcttgtgggaaaggaaggatgatagagga
gctctctcttatgctgaaaagcaaggtttagttcgttcttatctggcactttcaaaaatt
aaagaggctttgcattctgcaagagaggcgatgaaagccatgccccaatctgcaaaagcc
ctgaaattagttggagatgtgcatgctagtagttccactggaagagaaaaaaggataaa?
????????????????????????????????????????????????????????????
????????????????????????????????????????????????????????????
????????????????????????????????????????????????????????????
???????????????????????????????????????????????tcctcaaaatgaa
gctgctaagaaaggattagagcggttggagaaacaaatgaag
>Cyanoneuron_cyaneum_ERR9883481
gttagatccattgatccatttgttgtcacttatatggatgagtatgccttgcttttaaag
tcgaagtctgattactcaaagttaaacaagttggtccatgatctgttgaatattgatccc
acaaggcctgaagtttttgttgccttgtccatcttgtgggaaaggaaggatgatagagga
gctctctcttatgccgaaaagaagggtttagtgcgttcttatttggcactttcaaaaatt
aaagaggctttgcattctgcaagacaggcaatgaatgccatgccccaatcagcgaaaccc
ctcaagttggttggagatgtgcatgctagtactaccgctggaagagaaaaaggaaagaag
ttttatgaatcagctctcaggctggaacctggttaccttggagctgccttagctttggct
gagctgcatgtcattgaaggccgaaatggagatgctgtaactctccttgagcgatatctt
aaagattgggctgatgactctttacatgttaagctggcacaggtgtttgccgccacaaac
atgctgcaagattctctcttgcattatcaagcagcattaaggatgaatcctcaaaatgaa
gctgctaagaaaggattagagcggttggagaaacaaatgaag
>Danais_nigra_ERR9883478
????????????????????????????????????????????????????????????
????????????????????????????????????????????????????????????
????????????????????????????????????????????????????????????
?????????????????????tcaggtttagtgcgttcttatttggcactttcaaaaatt
aaagaggctttgcattctgcaagacaagcaatgaatgccatgccccaatcagcaaaacca
ctcaagttggttggagatgtgcatgctagtagtaccactggaagagaaaaagcgaagaag
ttctatgaatcagctctcaggctggaacctggttaccttggagctgccttggctttggct
gagctgcatgtcattgaaggccgaaatggagatgctgtatctctccttgagcgatacctt
aaagattgggctgatgactctttacatgtcaagctggcgcaggtgtttgcagccacaaac
atgctgcaagatgctctcttgcattatcaagcagcattgaggatgaatcctcaaaatgaa
gctgctaagaaaggattggagcggttggagaaacaaatgaag
>Dunnia_sinensis_ERR9883505
????????????????????????????????????????????????????????????
????????????????????????????????????????????????????????????
????????????????????????????????????????????????????????????
?????????????????????tcaggtttagtgcgttcgtatttggcactttcaaaaatt
aaagaggctttgcattctgcaagacaggcaatgaatgctatgccccaatcagcaaaaccc
ctcaagttggttggagatgtgcatgctagtagtaccactggaagagaaaaagcaaagaag
ttctatgaatcagctctcaggctggaacctggttaccttggagctgccttagctttggct
gagctgcatgtcattgaaggccgaaatggagacgctgtatctctccttgagcgatatctt
aaagattgggcagatgactctttacatgttaagctggcacaggtttttgcagccacaaac
atgctgcaagatgctctcttgcattatcaagcagcattaaggatgaaccctcaaaatgaa
gctgctaagaaaggattagagcggttggagaaacaaatgaag
>Mouretia_larsenii_ERR9883550
????????????????????????????????????????????????????????????
????????????????????????????????????????????????????????????
????????????????????????????????????????????????????????????
????????????????????????????????????tcctatttggcactttcaaaaatt
aaagaggctttgcactctgcaagacaggctatgaatgccatgccccagtcagcaaaaccc
ctcaagttggttggagatgtgcatgctagtagtagcactggaagagaaaaagcgaagaag
ttctatgaatcagcgctcaggctggaacctggttaccttggggctgccttagctttggct
gagctgcatgtcattgaaggtcgaaatggagatgctgtatcgcttcttgagcgatatctt
aaggattgggctgatgactctttacatgttaagctggcacaggtgtttgcagccacaaac
atgctgcaagatgctcttttgcattatcaggcagcattgaggatgaatcctcaaaatgaa
gctgctaagaaaggattagagcggttggagaaacaaatgaag
>Mycetia_bracteata_ERR9883494
gttagatcgattgatccatttgttgtcacttatatggatgagtatgccttgcttttaaag
tcgaagtctgattattcgaagttaaacaagttggtccatgatctgttgaatattgatccc
acaaggcctgaagtttttgttgccttgtccatcttgtgggaaaggaaggatgatagagga
gctctctcttatgccgaaaagcaaggtttagttcgttcctatttggcactttcaa?????
??????????????????????????????????????????????aatctgcaaaaccc
ctcaagttggttggagatgtgcatgctagtagtaccactggaagagaaaaagctaagaag
ttctatgaatcagctctcaggctggaacctggttaccttggggctgccttagctttggct
gagctgcatgtcattgaaggtcgaaatggagatgctgtatcgcttcttgagcgatatctt
aaggattgggctgatgactctttacatgttaagctggcacaggtgtttgcagccacaaac
atgctgcaagatgctcttctgcattatcaggcagcattgaggatgaatcctcaacatgaa
gctgctaagaaaggattagagcggttggagaaacaaatgaag
>Mycetia_hainanensis_H401
????????????????????????????????????????????????????????????
????????????????????????????????????????????????????????????
????????????????????????????????????????????????????????????
?????????????????????tcaggtttagttcgttcctatttggcactttcaaaaatt
aaagaggctttgcactctgcaagacaggctatgaatgccatgccccagtcagcaaaaccc
ctcaagttggttggagatgtgcatgctagtagtagcactggaagagaaaaagcgaagaag
ttctatgaatcagcgctcaggctggaacctggttaccttggggctgccttagctttggct
gagctgcatgtcattgaaggtcgaaatggagatgctgtatcgcttcttgagcgatatctt
aaggattgggctgatgactctttacatgttaagctggcacaggtgtttgcagccacaaac
atgctgcaagatgctcttttgcattatcaggcagcattgaggatgaatcctcaaaatgaa
gctgctaagaaaggattagagcggttggaaaaacaaatgaag
>Neohymenopogon_parasiticus_ERR9883558
gttagatcgattgatccatttgttgtcacttatatggatgagtatgccttgcttttaaag
tcgaagtctgattattcaaagttaaacaagttggtccatgatctgttgaatattgacccc
acaaggcctgaagtttttgttgccttgtccatcttgtgggaaaggaaggatgatagagga
gctctttcttatgccgaaaag???????????????????????????????????????
????????????????????????????????????????????????????????????
???????????????????????????????????????????????????gcgaagaag
ttctatgaatcagcgctcaggctggaacctggttaccttggggctgccttagctttggct
gagctgcatgtcattgaaggtcgaaatggagatgctgtatcgcttcttgagcgatatctt
aaggattgggctgatgactctttacatgttaagctggcacaggtgtttgcagccacaaac
atgctgcaagatgctcttttgcattatcaggcagcattgaggatgaatcctcaaaatgaa
gctgctaagaaaggattagagcggttggagaaacaaatgaag
>Oldenlandia_herbacea_ERR9883552
????????????????????????????????????????????????????????????
????????????????????????????????????????????????????????????
????????????????????????????????????????????????????????????
?????????????????????tcaggtttagtgcgctcttatttggcactttcaaaaatc
aaagaggctttgcattctgcaagacaagcaatgaatgccatgccccaatctgcaaaacct
ctcaagttggttggagatgtgcatgctaatagtactactggacgagaaaaagcgaagaag
ttctatgaatcagctctcaggctggaacctggttaccttggagctgccttagctttggca
gagcttcatgtcatggaaggtcgtaatggagatgctgtatctctccttgagcgatatctg
aaagactgggctgatgattctttacatgttaagctggcacaggtgtttgcagccacgaac
atgctgcaagattctcttttgcattaccaagcagcattgaggttgaatcctcataacgaa
gctgctaagagaggattagagcgtttagagaaactaatgcag
>Paederia_ciliata_ERR9883513
???cgatccatagatccatttgttgtcacttccatggatgagtatgccttgcttttaaag
tcaaaatctgattattcaaagctaaataagttggtccatgacctattgaatattgatccc
acaaggcctgaagtttttgttgctttgtccatcctgtgggaaaggaaggatgatagagga
gctctctcttatgctgaaaag???????????????????????????????????????
??????????????????gcaagacaggcaatgaatgccatgccccagtctgcaaaaccc
ctcaagttggttggagatgtgcatgctagcagtaccacaggaagagaaaaagcaaagaag
ttctatgaatcagctctgaggctggaacctggctaccttggagctgccttagctttggct
gagctgcatgttattgaaggcagaaatggagatgctgtatctctccttgagcaatatctt
aaagattgggctgatgattctttacatgttaagctggcacaggtgtttgcagccacaaat
atgctgcaagatgctctcttgcattatcaagctgcattaaggatgaatcctcaaaatgaa
gcagctaagaaaggattagagcggttggagaaacaaatgaag
>Plocama_tinctoria_ERR9883529
gttagagcgattgatccatttgttgtaacttatatggatgagtatgcattgcttttgaag
tcaaagtctgactgctcaaagttaaacaagttggtccatgatctgttgaatattgatccc
acaaggcctgaagtttttgttgccttgtccatcttgtgggaaaaaagggatgatagaggg
gctctctcttatgccgaaaagtcaggtttagtgcgttcttatttggcactttcaaaaatt
aaagaagctttgcattctgcgagacaggcaatgaatgccatgccgcagtcagcaaaaccc
ctcaagttggtcggagatgtgcatgctagtagtaccaccggaagagaaaaagcaaagaag
ttctatgaatcagctctcaggctagaacctggttaccttggagctgcattagctttggct
gagctgcatgtcaatgaaggtcgaaatggagatgcggtatctctccttgagcgatatcta
aaagattgggctgatgattctttacatgttaagctggctcaggtgtttgcagccacaaac
atgctgcaagatgctcttttacattatcaagccgcattgaggatgaatcctcaaaatgaa
gctgctaagaaaggattagagaggttggagaaacaaatgaag
