# Supplementary material for: Morphological and molecular evidence support the inclusion of Mycetia hainanensis in Mouretia (Rubiaceae)
Source: PhytoKeys. 2026 Feb 5;270:273–88. doi: 10.3897/phytokeys.270.180324 (PMC12902767; doi:10.3897/phytokeys.270.180324)
Supplement: Supplementary material 4 — Dataset of 315 nuclear genes used in this study [file phytokeys-270-273_article-180324__-s004.zip › Dataset 2/5699_filtered_aligned_trimmed.fasta]

>Rubia_peregrina_ERR5033650
attctaggtcctcgcattggttacttgcctttgttggtacctctcttgaaaccctatttt
aggttcgactacaaaggcttgcccttgaagtggttcgtt?????????????????????
????????????????????????????????????????????????????????????
????????????????????????????????????????????????????????????
????????????????????????????????????????????????????????????
????????????????????????
>Theligonum_cynocrambe_ERR5033810
?????????????????????????????????????????????attaaacctttcttc
aggtttgagtacagaggacttcctctcaaatggtatataccaacaggggtactttatgat
cttctttgtgcagaaccagagaggccttggaatctcacggtacattttagaggctatcca
ggaaatattttgacttcttgtgaaggtgaagatagtgtaaagtggagcttcattaattcg
ttgaaagaggcggcatatataatcaatgggaactgcaaaaatgttatgaatatgtctcaa
tctgaccagtcagaactttggcgc
>Anthospermum_thymoides_ERR9883532
attttggctcctcgaataggatatctgcctctgttagtgccacaaattaaacctttcttc
aggtttgagtaccaaggacttcctctcaaatggtatataccaaccggggttctttatgat
cttctttgtgcagaaccagagaggccttggaatttgcaggtgcactttagaggatatcca
ggaaatatcttgactccttgtgaaggtgaagatagtgtaaagtggagcttcattaattcg
ttgaaagagggggcatatataatcaatggaaactgcaaaaatgttatgaatatgtcacaa
tttgaccagtcagaactttggcgc
>Argostemma_elatostemma_ERR9883520
attttggctcctcgattaggatatctgcctttgttagtgccgcaaattaaacctttcttc
aggtttgagtacaaaggacttcctctcaaatggtacataccaacaggggttctatatgat
ctcctttgtgcagaaccagagaggccttggaatctcacggtacattttagaggatatcca
ggaaatatcctgactccttgtgaaggtgaagacagtgtaaagtggagcttcgttaattcg
ttgaaacaggcagcatatataatcaatgggaactgcaaaaacgttatgaatatgtcacaa
cctgaccagtctgaactttggctc
>Chamaepentas_hindsioides_ERR9883496
attttggctcctcgaattggatatctgcctctgttagtgccacaacttaaacctttcttc
aggtttgactacaatggactacctctcaaatggtatgtaccaacaggggttctttatgat
cttctgtgtgcagaaccagagaggccttggaatttgcaggtgcattttagaggatatcca
ggaaatatcttgactccttgtgatggtgaagatagtgtaaagtggagcttcattaattcg
ttgaaacaggccgcttatataatcaatgggaactgcaaaaatgttatgaatatgtcacaa
cctgaccagtcagaactttggcgc
>Clarkella_nana_ERR9883563
????????????????????????????????????????????????????????????
????????????????????????????????????????????????????????????
?????????????????????????????????ttgcaggtgcattttagaggatatcca
ggaaatatcctgactccttgtgaaggtgaagacagtgtaaagtggagcttcattaattcg
ttgaaagaggcagcatatataatcaatgggaactgcaaaaacgttatgaatatgtcacaa
tctgaccagtctgaactttggagc
>Coccocypselum_condalia_ERR9883533
attttggctcctcgattagggtatttgcctctcttaataccacaaatcaaacctttcttc
aggtttgagtacaaaggactacctctcaaatggtat---ccaacaggggttctttacgat
cttctttgtgcagaaccagagagaccttgggatttgcaggtacattttagaggatatcca
ggaaatatcttgactccttgtgatggtgaagatagtgtaaagtggagcttcattaattcg
ttgaaagag???????????????????????????????????????????????????
????????????????????????
>Cruckshanksia_pumila_ERR9883536
attttggctcctcgaatagggtatctgcctctcttagcaccacaaattaaacctttcttc
aggttcgagtacaaaggactgcctctcaaatggtatataccaacaggagttctttatgat
cttctttgtgcagaaccagagagaccttgggatttgcaggtacattttagaggatatcca
ggaaatatcttgactccttgtgaaggtgaagatagcgtgaagtggagcttcattaattcg
ttgaaagaggttaggtacattatctgtggt??????????????????????????????
????????????????????????
>Cyanoneuron_cyaneum_ERR9883481
attttggctcctcgaataggatatctgcctctactagcgccacaaattaaacctttcttc
aggtttgagtacaaaggacttcctctcaaatggtatataccgacaggggttctttatgat
cttctttgtgcagaaccagagaggccttggaatttgcaggtgcattttagaggatatccg
ggaaatatcttgactccttgtgaaggtgaagatagtgtaaagtggagcttcattaattcg
ttgaaagaggcggcttatataatcaatgggaactgcaaaaacgtaatgaatatgtcacaa
cctgaccagtcagaactttggcgc
>Danais_nigra_ERR9883478
attttggctcctagaataggatatctgcctctgttagtaccacaaattaaacctttcttc
aggtttgagtacaaaggactacctctcaaatggtatataccgacaggggttctttatgat
cttctttgtgcagaaccagagaggccttggaatttgcaggtgcattttagaggatatcca
ggaaatatcttgactgattgtgaaggtgacgatagtgtaaagtggagcttcattaattcg
ttgaaacaggccgcatatataatcaatgggaactgcaaaaacgttatgaatttgtcacaa
cctgaccagtcagaactttggcgc
>Dunnia_sinensis_ERR9883505
attttggctcctcgaataggatatctacctctcttagcgccacaaattaaacctttcttc
aggtttgagtacaaaggacttcctctcaaatggtatataccgacaggggttcttttcgat
cttctttgtgcagaaccagagaggccttggaatctcacggtgcattttagaggatatcca
ggaaatatcttgactccttgtgaaggtgaagatagtgtaaagtggagcttcattaattcg
ttgaaacaggcggcttatataatcaatgggaactgcaaaaacgttatgaatatgtcacaa
cctgaccagtcagaaatttggcgc
>Mouretia_larsenii_ERR9883550
attttggctcctcgattaggatatctgcctttgttagtgccacaaattaaacctttcttc
aggtttgagtacaaaggacttcctctcaaatggtacataccgacaggggttctatatgat
cttctttgtgcagaaccagagaggccttggaatctcacggtgcattttagaggatatcca
ggaaatatcctgactccttgtgaaggtgaagacagtgtaaagtggagcttcgttaattcg
ttgaaagaggcagcatatataatcaatgggaactgcaaaaacgttatgaatatgtcacaa
cctgaccagtctgaactttggcgc
>Mycetia_bracteata_ERR9883494
attttggctcctcgattaggatatctgcctttgttagtgccacaaattaaacctttcttc
aggtttgagtacaaaggacttcctctcaaatggtacataccgacaggggttctatatgat
cttctttgtgcagaaccagagaggccttggaatctcacggtacattttagaggatatcca
ggaaatatcctgactccttgtgaaggtgaagacagtgtaaagtggagcttcgttaattcg
ttgaaacaggcagcatatataatcaatgggaactgcaaaaacgttatgaatatgtcacaa
cctgaccagtctgaactttggcgc
>Neohymenopogon_parasiticus_ERR9883558
????????????????????????????????????????????????????????????
?????????????????????????????????tacataccgacaggggttctatacgat
cttctttgtgcagaaccagagaggccttggaatctcacggtacattttagaggatatcca
ggaaatatcctgactccttgtgaaggtgaagacagtgtaaagtggagcttcattaattcg
ttgaaagaggcagcatatataatcaatgggaactgcaaaaacgttatgaatatgtcacaa
cctgaccagtctgaactttggagc
>Oldenlandia_herbacea_ERR9883552
attttggctcctcgtatcggatatctgcccctgttagtttctcaaatcaagcctttcttc
aggtttgagtacaaaggacttcctctgaaatggtatatacccacgggggttctttttgat
cttctttgtccagatcctgagagaccttggaatttgcaggtccatttcagaggatatcca
ggaagtgtcttgacttcttgtgaaggtgaagatagtgtgaaatggagcttcattaatgcg
ttgaaagaggccgcatgtataatcaatggaaactgcaaaaatgttatgaatatgtcacag
catgatcagtcagaactttggcgc
>Paederia_ciliata_ERR9883513
?????????cctcgaattggatatctgcctctgttagtgccacaaattaaacctttcttc
aggtttgagtacaaaggacttcctctcaagtggtatataccaacaggggttctttttgat
cttctttgtgcagaaccagagaggccttgggatctcacggtgcattttagagggtatcca
ggaaatatcttgactccttgtgaaggtgaagatattgtaaagtggagcttcattaattcg
ttgaaagag???????????????????????????????????????????????????
????????????????????????
>Plocama_tinctoria_ERR9883529
attttggctcctcgaataggatatctcccactattggtgccacaaattaaacctttcttc
aggtttgagtacaaaggacttcctctcaaatggtatataccgacaggggttctttatgat
cttctttgtgcagagccagaaaggccttggaatctcacggttcattttagaggatatcca
gcaaatattttgacttcttgtgaaggtgaagatagtgtaaagtggagcttcattaattcg
ttgaaagaggcggcttatataatcaatgggaactgcaaaaatgttatgaacatgtcacaa
tctgaccagtcggaactttggcgc
