# Supplementary material for: Morphological and molecular evidence support the inclusion of Mycetia hainanensis in Mouretia (Rubiaceae)
Source: PhytoKeys. 2026 Feb 5;270:273–88. doi: 10.3897/phytokeys.270.180324 (PMC12902767; doi:10.3897/phytokeys.270.180324)
Supplement: Supplementary material 4 — Dataset of 315 nuclear genes used in this study [file phytokeys-270-273_article-180324__-s004.zip › Dataset 2/5702_filtered_aligned_trimmed.fasta]

>Rubia_peregrina_ERR5033650
atggcagaggctgcaagtcctgcatatatattagagacaagaaagacggctccaggttta
cgtttggtggataaatgggcggtgttgataggtggaggcaagaatcacaggttgggatta
tttgatatggtgatgataaaagacaaccatatatctattgctggtggcgtcactagtgcc
cttaaatctgttgacctgtatttggagagtaacaaagttcaaatggaagttgaggta???
????????????????????????????????????????????????????????????
????????????????????????????????????????????????????????????
????????????????????????????????????????????????
>Theligonum_cynocrambe_ERR5033810
atggcagatgctgcatttcctgcatgtattttagagacaagaaagactgctccaggctta
cgtttggtggataaatgggcggtgttgataggtggaggcaagaatcacaggctgggttta
tttgatatggtgatgataaaagataaccatatatctattgctggtggcgtcactaatgct
cttaaatctgttgacttgtatttggagagcaagaatcacaggctgggatttgatatggtg
atgataaaagataaccatatatctattgctggtggcgtcactaatgctcttaaatctgtt
gacttgtatttggagagtaacaatgttcaaatggaagttgaggtagatgtcgatgtatcc
atgcttgaagacgctgttaagctgattggagggagatttgagaccgag
>Anthospermum_thymoides_ERR9883532
atggctgatgctgcaaagcctgcatatattttagagacaagaaagactgctccaggttta
cgtttggtggataaatgggcggtattgataggtgggggaaagaatcacaggttgggtttg
tttgatatggtgatgataaaagacaaccatatatcaattgttggtggtgtcactagtgct
ctaaaatccgttgaccaatacttggagagtaacaatgtccaaatgggagttgagattgaa
accagaacaggaagaagtgaaagaggtgttagattatgcttctagatcaaaaacttcatt
aagtaggatatgttggacaacatggttgtcccactgtctggtggagatgttgatgtatct
atgcttaaagatgctgtgaagctgattggggaaaaattcgagactgag
>Argostemma_elatostemma_ERR9883520
atggcagatgctgcatatcctgcatatattttagagacaagaaagactgctccaggttta
cgtttggtggataaatgggcggtgttaataggtgggggcaagaatcacaggttgggttta
tttgatatggtgatgatcaaagacaaccatatatcaattgctggtggtgtcactggtgct
cttaaatctgttgacctgtatttggagagtaataatgttgaaatggaagttgagatcgaa
acaagaacaggaagaagttaatgaggtgttagattatgcctctagatcgaagacatcatt
gactcggatatgttggacaacatggttgttccactacctgatagagatgtcgatgtatcc
atgcttaaaaaggcggtggagctgattggagggagatttgagactgag
>Chamaepentas_hindsioides_ERR9883496
atggcggatgctgcaaatcctgcatatattttggagacaagaaagactgccccaggttta
cgtttggtggataaatgggcggtgttgataggtgggggcaggaatcacaggttgggctta
tttgatatggtgctgataaaagacaaccatatatctattgccggtggtgttattaatgct
cttaaatctgttgacttgtatctggagagtaataatgttcaaatgggagttgagattgag
accagaacaggaagaattgaatgaggtgttagattatgcttctagatcaaagacttcatt
gactaggatatgttggacaacatggttgtcccgctttctgacggagatgttgatgtatcg
atgctcaaagaggctgtggagctgattggagggagatttgagactgag
>Clarkella_nana_ERR9883563
atggcagatgctgcatatcctgcatatattttagagacaagaaagactgctccaggttta
cgtttggtggataaatgggcggtgttaataggtgggggcaagaatcacaggttgggttta
tttgatatggtgatgataaaagacaaccatatatcgattgctggtggcgtcactagtgct
cttaaatctgttgacctgtatttggaaagtaatagtgttcaaatggaagttgaggta???
????????????????????????????????????????????????????????????
????????????????????????????????????????????????????????????
????????????????????????????????????????????????
>Coccocypselum_condalia_ERR9883533
atggcagatgctgctcatcctgcacatattttggagacaagaaagactgctccaggttta
cgtttggtggataaatgggcggtgttgataggtgggggccagaatcacaggttgggctta
tttgatatggtgatgataaaagacaatcatatatcaattgctggcggtgttactaattct
cttaaatctgttgaccggtatctggagagtaataatattcaaatgggagttgagatagaa
accaggacaagaagaagtgaatgaggtgttagattatgcttctagatcaaagacttcatt
gactaggatatgttagacaacatggttgtcccgctacctgatggagatgttgatgtatcc
atgcttaaagaggctgtggagctgattggaagaagatttgagactgag
>Cruckshanksia_pumila_ERR9883536
????????????gcccatcctgcatatattttagagacaagaaagacagctccaggtcta
cgtttggtggataaatgggcggtcttgataggtgggggcagaaatcacaggttgggttta
tttgatatggtgatgataaaagacaatcatatatcaattgctggcggtgtcactagttct
cttaaatctgtcgaccagtatctagagagtaataatgttcaaatgggagttgagatagaa
accaggacaggaagaagtgaacgaggtgttagattatgcttctagatcaaagacttcatt
gactagaatatgttggataatatggttgttccactacctgatggggatatcgatgtatcc
atgcttaaagaggctgtggagctgattggaggaagatttgagactgag
>Cyanoneuron_cyaneum_ERR9883481
atggcagatgctgcatatcctgcatatattttagagacaagaaagactgctccaggttta
cgtttggtggataaatgggcggtgttgataggtgggggaaggaatcacagattgggttta
tttgatatggtgatgataaaagacaaccatatatcaattgctggtggtgtcactagtgct
cttaaatctgttgacctgtatttggagagtaataatgttcaaatggaagttgagatagaa
accagaaccggaagaagtgaatgaggtgttagattatgcttctagatcaaggacttcatt
gactaggatatgttggacaacatggttgtcccactacctgacggagatgttgatgtatcc
atgcttaaagaggctgtggagctgattggagggagattcgagactgag
>Danais_nigra_ERR9883478
??????????????????cctgcatatattttagagacaagaaagactgctccaggttta
cgtttggtggataaatgggcggtgttaataggtgggggcaggaatcacaggttgggttta
tttgatatggtgatgataaaagacaaccatatatcaattgctggtggtgtcactagtgct
cttaaatctgttgacctgtatctagagagtaataatgttcaaatgggagttgagattgaa
accagaacacgaagaagtgaatgaggtgttagattatgcttctagatcaaagacttcatt
gactaggatatgttggacaacatggttgtcccgctacctgacggagatgtcgatgtatcc
atgcttaaagaggctgtggagctgattgcagggagatttgagactgag
>Dunnia_sinensis_ERR9883505
atggcagatgctgcatatcctgcatatattttagaaacaagaaagactgctccaggttta
cgtttggtggataaatgggcggtgttggtaggtgggggcaggaatcacaggttgggttta
tttgatatggtgctgataaaggacaaccatatatcaattgctggcggtgtcactagtgct
cttaaatctgttgacctgtatttggagagtaataatgttcaaatggaagttcagattgaa
accagaacaggaagaagtgaatgaggtgttagattatgcttctagatcaaagtcttcatt
gactaggatatgttggacaacatggttgtcccgctacctgacggagatgtcgatgtatcc
atgcttaaagaggctgtggagctgattggagggagatttgagactgag
>Mouretia_larsenii_ERR9883550
atggcagatgctgcatatcctgcatatattttagagacaagaaagactgctccaggttta
cgtttggtggataaatgggcggtgttaataggtgggggcaagaatcacaggttgggttta
tttgatatggtgatgataaaagacaaccatatatcaattgctggtggtgtcactagtgct
cttaaatctgttgacctgtatttggagagtaataatgttcaaatggaagttgagattgaa
acaagaacaggaagaagttaatgaggtgttagattatgcctctagatcaaagacatcatt
gactcggatatgttggacaacatggttgtcccgctacctgatagagatgtcgatgtatcc
atgcttaaaaaggctgtggagctgattggagggagattcgagactgag
>Mycetia_bracteata_ERR9883494
??????????????????cctgcttatattttagagactagaaagactgctccaggttta
cgtttggtggataaatgggcggtgttaataggtgggggcaagaatcacaggttgggttta
tttgatatggtgatgataaaagacaaccatatatcaattgctggtggtgtcactagtgct
cttaaatctgttgacctgtatttggagagtaataatgttcaaatggaagttgagatcgaa
acaagaacaggaagaagttaatgaggtgttagattatgcctgtagagcaaagacatcatt
gactcggatatgttggacaacatggttgtcccgctacctgatagagatgtcgatgtatcc
atgctgaaaaaggctgtggagctgattggagggagattcgagactgag
>Mycetia_hainanensis_H401
atggcagatgctgcgtatcctgcatatattttagagacaagaaagactgctccaggttta
cgtttggtggataaatgggcggtgttaataggtgggggcaagaatcacaggttgggttta
tttgatatggtgatgataaaagacaaccatatatcaattgctggtggtgtcactagtgct
cttaaatctgttgacctgtatttggag?????????????????????????????????
????????????????????????????????????????????????????????????
????????????????????????????????????????????????????????????
????????????????????????????????????????????????
>Neohymenopogon_parasiticus_ERR9883558
atggcagatgctgcatatcctgcatatattttagagacaagaaagactgctccaggttta
cgtttggtggataaatgggcggtgttaataggtgggggcaagaatcataggttgggttta
tttgatatggtgatgataaaagacaaccatatatcaattgctggtggtgtcactagtgct
cttaaatctgttgacctgtatttggagagtaataatgttcaaatggaagttgagatcgaa
acaagaacaggaagaagttaatgaggtgttagattatgcctctagatcaaagacatcatt
gactcggatatgttggacaacatggttgtccctctacctgatagagatgtcgatgtatcc
atgcttaaaaaggctgtggagctgatcggagggagattcgagactgag
>Oldenlandia_herbacea_ERR9883552
atggcagatgctgctagtcctgcatatattttagagacaaggaagactgctccaggttta
cgtttggtggacaaatgggcggtgttgataggtgggggtaggaatcacaggttgggttta
tttgatatggtgttgatcaaagacaaccatatatcgactgctggtggtgtgattaatgct
cttaaagctgttgacctatatctggagagtaataatgttcaaatgggagttgagattgaa
accagaacaaccagaagtgaacgaggtgctggattatgcttctagatcaaagacttcatt
gactaggatatgttggataacatggttgttcctctccctggcggagatgttgatgtgtcc
atgcttaaagaggctgtggatatgattggagggagatttgaaactgag
>Paederia_ciliata_ERR9883513
atggcagatgccgcacatcctgcatatattttagagacaagaaagactgctccaggttta
cgtttggtggataaatgggcggtattaattggtggaggcaagaaccacaggatgggttta
tttgatatggtgatgataaaagacaaccatatatcaattgctggtggtgtcactagtgct
cttaaatctgttgacctgtatttggagagtaataattttcaaatggaagttgagattgaa
accagaacgggaagaagtaaaggaggtattagattatgctgctagatcaaagacttcatt
aactaggatatgttggataacatggttgtccctctacccggtggagatgttgatgtatcc
atgcttatcgaggctgtgaagctgattggagggagattcgagacagag
>Plocama_tinctoria_ERR9883529
atggcggatgccgcatatcctgcatatattttagagacaagaaagactgttccaggttta
cgattggtggataagtgggcggtgttgataggtgggggcaggaatcacaggttgggttta
tttgatatggtgatgataaaagataaccatatatctatagctgatggtgtcactaatgct
cttaaatctgttgacctgtatttggagagtaacaatgttcaaatggaagttgagattgaa
accagaacagaaagaagtgaatgaggtgttagattatgcatctagatcaaagacttcatt
gagtaggatatgttggacaacatggttgtcccgctacctgatggagatgtcgatgtatcc
atgcttaaggaggctgttgagctgattggagggagatttgagactgag
