# Supplementary material for: Morphological and molecular evidence support the inclusion of Mycetia hainanensis in Mouretia (Rubiaceae)
Source: PhytoKeys. 2026 Feb 5;270:273–88. doi: 10.3897/phytokeys.270.180324 (PMC12902767; doi:10.3897/phytokeys.270.180324)
Supplement: Supplementary material 4 — Dataset of 315 nuclear genes used in this study [file phytokeys-270-273_article-180324__-s004.zip › Dataset 2/5703_filtered_aligned_trimmed.fasta]

>Anthospermum_thymoides_ERR9883532
????????????????????????????????????gatttcttgacacgatcctatgat
attggaggagtagtcagtgtcatggctctgagcagcctgtatatccttatgacgcaacat
ggtcttgagtatccaaatttctatgagaaactctatgctttactggagccctctgttttt
atggctaaatttcgagctaaattttttcagcttcttgactcttgcttaaaatcaccactt
cttcctgcatatttggctgcttctttctgtaagaaactgagtagacttgcactttctgtt
ccgccatcaggggcattgaacattattgctttagtgcacaatcttctacggaggcatgct
tcaatcaacttcttggtgcattctttgtgggaggtagataccctgcggcatcactactgc
ccaccagtttcaaggtttgtcttgtccctggagaatgatttaactgttagagccaaaaca
actgaagtt???????????????
>Argostemma_elatostemma_ERR9883520
????????????????????????????????????gatttcttgatgcgatcctatgag
attgggggagttgtcagcgttatggccctaagcagtctgtatattcttatgacgcaacat
ggtctagagtatccaaatttctatgagaaactctacgctttattggagccctctattttt
atggctaaatatcgagctaaatttttcca???????????????????????????????
????????????????????????????????????????????????????????????
????????????????????????????????????????????????????????????
??????????????ggtactttctttgtgggagattgatactctgcggtatcatcactgc
ccaccagtttcaagatttgtcttgtccctggagaatgatttaactgtcagagccaaaaca
agtgaagtt???????????????
>Chamaepentas_hindsioides_ERR9883496
????????????????????????????????????gatttcttgacacgatcctatgat
attgggggagttgtcagtgttatggctctgagcagcctgtatatccttatgacgcaacat
ggccttgagtatccaaatttctatgagaaactctatgctttattggagccctctattttt
atggccaaatatcgagctaaatttttc?????????????????????????????????
????????????????????????????????????????????????????????????
????????????????????????????????????????????????????????????
?????????????????????tctttgtgggagattgatactctgcggcatcactactgc
ccaccagtttccagatttgtattgtccctggagaatgatttaactgttagagccaaaacg
actgaagttgcggtgaaagatttc
>Clarkella_nana_ERR9883563
????????????????????????????????????gatttcttgacacgatcctatgat
attgggggagttgtcagcgttatggctctaagcagtctatatattcttatgacgcaacat
ggtctcgagtatccaaatttctatgagaaactctatgctttattggagccctctattttt
atggctaaatatcgagctaaa???????????????????????????????????????
????????????????????????????????????????????????????????????
????????????????????????????????????????????????????????????
????????????????????????????????????????????????????????????
????????????????????????????????????????????????????????????
????????????????????????
>Coccocypselum_condalia_ERR9883533
gtaattcggcatctgtctaatccagttatgctttgtgatttcttgacacgatcctatgac
attggaggagttgtcagcgttatggctctgagcagcctgtatatcctcatggttcaacat
ggtcttgagtatccggatttctatgagaaactctacgctttattggagccttgtattttt
atggctaaatttcgagctaaatttttccagcttcttgattcttgcttaaaatcaccactt
cttcccgcatatttggctgcttctttctgtaagaaactgagtagacttgcactttctgtt
ccgccgtctggggcattgatcattgttgctttagcccacaatcttctgcggagg??????
?????????????????????tctttgtgggagattgataccctccggcatcactattgc
ccaccagtttcaagatttgtcttgtccctggagaatgatttaactgttagagccaaaaca
accgaagttgctgttaaagatttc
>Cruckshanksia_pumila_ERR9883536
????????????????????????????????????gatttcttgacaagatcctacgac
attggaggagttgtcagtgttatggctctaagcagcctgtatatccttatgacgcaacac
ggtcttgagtatccaaatttctatgagaaactctacgctttattggagccttctgttttt
atggctaaatttcgagctaagtttttccagcttcttgattcttgcttaaaatcaccactt
cttcctgcatatttggctgcatctttctgtaagagactgagtagacttgcactttctgtt
ccgccatccggggcattgatcattattgctttagttcacaatctgcttcggaggcatgct
tcaatcaacttcttggtgcattctttgtgggagattgatactctccggcatcactattgc
ccgccagtttcaagatttgtcttgtccctggagaatgatttaactgttagagccaaaaca
actgaagttgctgttaaagatttc
>Cyanoneuron_cyaneum_ERR9883481
gtaattcctcatctgtctaatcccgtcatgctttgtgatttcctgacacgatcctatgat
attggaggagttgtcagtgttatggctctaagcagcctgtatatacttgtgacgcagcat
ggtctagagtatccaaatttctatgagaaactctatgctttattggagccctctattttt
atggctaaatatcgagctaaatttttcca???????????????????????????????
????????????????????????????????????????????????????????????
????????????????????????????????????????????????????????????
??????????????ggtactttctttgtgggagattgatactctgcggcatcactactgc
cctccagtttcaagatttctcttgtccctggagaatgatttaactgttcgagcgaaaaca
actgaagttgctgttaaagatttc
>Danais_nigra_ERR9883478
gtaattccttatctgtctaatcccgttatgctttgtgatttcttgacacgatcctatgat
attggaggagttgtcagtgttatggctctgagcagcctgtatatccttatgacgcaacat
ggtcttgagtatccaaatttctatgagaaactctatgctttattggaaccctccattttc
atggctaaatttcgagctaaatttttccagcttcttgactcttgcttaaaatcaccactt
cttcctgcatatttggctgcttctttctgcaagaaactgagtagacttgcactttctgtt
ccgccatccggggcattgatcattattgctttagttcacaaccttttacggaggcatgct
tcaatcaacttcttggttcattctttgtgggagattgataccctccggcatcattactgc
ccaccagtttcaagatttgtcttgttactggagaatgatttaactgttagagccaaaaca
tctggagttgctgttaaagatttc
>Dunnia_sinensis_ERR9883505
gtaattcctcatctgtccaatcccgtcatgctttgtgatttcttgacccgatcccatgat
attggaggggtcgtcagtgttatggctctaagcagcctgtatatccttatgacacaacat
ggtcttgagtatccaaatttctatgagaaactctatgctttattggagccctctattttt
atggctaaatatcgagctaagtttttgcagcttcttgactcttgcttaaaatcaccactt
cttcctgcatatttggctgcttctttctgtaagaagctgagtagacttgcactttctgtt
ccgccatcaggggaattgatcattattgctttagttcacaatcttctacggaggcatgct
tcaatcaacttcttggtgcactctttgtgggagattgatactctgcggcatcactactgc
ccaccagtttcaagattcgtcttgtccctggagaatgatttaactgttagagccaaaacg
actgaagttgctgttaaagatttc
>Mouretia_larsenii_ERR9883550
????????????????????????????????????????????????????????????
????????????????????????????????????????????????????????????
????????????????????????????????????????????????????????????
????????????????????????????????????????????????????????????
????????????????????????????????????????????????????????????
????????????????????????????????????????????????????????????
?????????????????????tctttgtgggagattgatactctgcggtatcatcactgc
ccaccagtttcaagatttgtcttgtccctggagaatgatttaactgttagagccaaaaca
agtgaagttgctgtaaaagatttc
>Mycetia_bracteata_ERR9883494
gtaattcctcatctgtctaatcctgtcatgctttgtgatttcttgacgcgatcctatgat
attgggggagttgtcagcgttatggctctaagcagtctgtatattctaatgacgcaacat
ggtctcgagtatccaaatttctatgagaaactctatgctttattggagccctctattttt
atggctaaatatcgagctaaatttttcca???????????????????????????????
????????????????????????????????????????????????????????????
????????????????????????????????????????????????????????????
??????????????ggtactttctttgtgggagattgatactctgcggtatcatcactgc
ccaccagtttcaagatttgtcttgtccctggagaatgatttaactgttagagccaaaaca
agtgaagttgct????????????
>Neohymenopogon_parasiticus_ERR9883558
gtaattcctcatctgtctaatcctgtcatgctttgtgatttcttgacgcgatcctatgat
attgggggagttgtcagcgttatggctctaagcagtctgtatattcttatgacgcaacat
ggtctcgagtatccaaatttctatgagaaactctatgctttattggagccctctattttt
atggctaaatatcgagctaaatttttcca???????????????????????????????
????????????????????????????????????????????????????????????
????????????????????????????????????????????????????????????
??????????????ggtactt???????????????????????????????????????
????????????????????????????????????????????????????????????
????????????????????????
>Oldenlandia_herbacea_ERR9883552
cacacacctgttatccatgacctcttgcattgcagtgatttcttgacacgatcctatgat
attggaggagttgttagtgttatggcactgagcggcctgttcatcctaatgacacaacat
ggtcttgagtatccaaatttctatgagaagctgtatgctttgttggagccctctatcttt
atggctaaatatcgagcaaaatttttccagcttcttgactcctgcctgaaatccccgctt
ctcccggcatatttggctgcttctttttgtaagaagctgagtagacttgcactttccgtt
ccaccatcaggagcgctgatcattattgctttaattcacaatcttctacggaggcatgct
tcaatcaacttcttggtgcactctttgtgggagattgatactctccgaaatcactattgc
ccaccagtttcaagatttgtgttgtccctggaaaatgatttaacggttagagccaaaaca
gccgaagttgctgttaaagatttc
>Paederia_ciliata_ERR9883513
????????????????????????????????????gatttcttgacacgatcctatgat
attggaggagttgtcagtgttatggctctaagcagcctttatgtccttatgacccaacat
ggtcttgagtatcctgatttctatgagaaactctacactttattggatccttctattttt
atggctaaatatcgagctaaatttttc?????????????????????????????????
????????????????????????????????????????????????????????????
????????????????????????????????????????????????????????????
????????????????????????????????????????????????????????????
????????????????????????????????????????????????????????????
????????????????????????
>Plocama_tinctoria_ERR9883529
????????????????????????????????????gatttcttgacacgatcctatgat
attggaggggttatcagtgttatggctctcagcagcctgtatatccttatgacgcaacat
ggtcttgagtacccaaatttctacaagaaactctatgctttattggagccctctattttt
atggctaaatatcgagctaaatttttcgagcttcttgactcttgcttaaaatcaccactt
cttcctgcgtatttggctgcttctttctgtaagaaactgagcagacttgtactttctgtt
ccgccatcaggggcattggtcgttattgctttagttcacaatcttttacggaggcatgct
tcagtcaacttcttggtgcac???????????????????????????????????????
????????????????????????????????????????????????????????????
????????????????????????
