# Supplementary material for: Morphological and molecular evidence support the inclusion of Mycetia hainanensis in Mouretia (Rubiaceae)
Source: PhytoKeys. 2026 Feb 5;270:273–88. doi: 10.3897/phytokeys.270.180324 (PMC12902767; doi:10.3897/phytokeys.270.180324)
Supplement: Supplementary material 4 — Dataset of 315 nuclear genes used in this study [file phytokeys-270-273_article-180324__-s004.zip › Dataset 2/5716_filtered_aligned_trimmed.fasta]

>Anthospermum_thymoides_ERR9883532
caggttagagatgaggaaggcaggagaaggtttcatggggcattcacgggtggatattcc
gctggttactataatactgttggttctaaagagggatggaccccccagtctttcacatct
tctcggaagaacagagctgaagttaaaaaacagagtgtttacaactttttggattttgac
acttttgggttcactgcagcggaaattgctcgaaaacaagctgagaaggaaacaaaagag
aggccatcagccattcctggacctgttcctgatgaaattgtagttccagccacagaatct
attggtgtgaaattgctgctgaagatgggatggaggcgtgg---------------tcca
aagcaggacttgcatggtttaggttatgatcctttcaagaatgctcctgagttt---gca
cctggttttggcattggggctcttgaagatcttgatgctgaggatgaagatgtgtat???
????????????????????????????????????????????????????????????
????????????????????????????????????????????gaggataacagtctta
gactcatgattgatggaatggcaactttagtggctcgttgtgggaaattatttgaggatc
tgtctaggcagaagaatcaatcaaacccattattttcttttttgtttggagggaatggtc
aagattattatgcgaggaagctctgggaggagaggcagaaacacaatgatgataaaaaag
ggcagttgaatgatcaaatgtttgaaaatgatgagaagatgacggccgaaaaccgaggca
gaattttaggtgaaaagcctctcgaaagaagccttaaagattcagccacttcctccagtt
ctatggacaatgtcaatctacagtttcacctttcagatacattcacagaacct???????
?????????????gacccagcaaagcaggaaagatttgagcagttcttgaaagaaaaata
tcatggaggtcttcgcactaaagatattggtggatcaagtaagatgtcggaagctgctcg
tgctcgtgagaggttggaatttgaggctgcagctgaggct????????????????????
????????????????????????????????????????????????????????????
???????????????????????????????????????????????????????
>Argostemma_elatostemma_ERR9883520
gaagttagagatgaggaaggcaggcggaggtttcatggggcatttacgggtggatattct
gctgggtactataatacagttggttccaaagagggatggacaccacagtctttcacatct
tcacggaagaacagagctgaattcaaacaacagagtgtttacaattttttggat??????
??????????????????????????????cgaaaacatgctgaaaaggaaacaaaaaag
aggccatcagtcattcctggacctgttcctgatgaaattttcgttccagccacagagtct
attggtgttaaattgctgcagaagatgggatggaggcgtggtgtttatgttatcaatcca
aagcaggacttgcatggtttaggttatgatcctttcaagaatgctcctgagtttagggca
cctggttttggcattggggctcttgaagatcttgatgttgaggatgaagatgtatatgc?
????????????????????????????????????????????????????????????
????????????????aacagctcccccagaagttgctcttccggaggataacagtctca
gactcttgattgatggaatggcaacgctagcagctcgtagtgggaaattatttgaggatc
tctctcggcagaagaatcaatcaaacccattattttcttttttgtttggagggaatggtc
atgattattatgcgaggaagctctgggaggagaggcagaaacacagtgatgagaaaaaat
ggccgttgactaggcaaatgtttcaaactatagagaagttgacagccgaaaatcgcggca
gaattttaggtgaaaagcctctggaaagaagcactaaagattcagccacatcctctactt
cagtggacaatgtcaatctacagtttaacctttcagatacattcacg--------gtgaa
acctttccaagagaaccctgcaaagcaggaaagatttgagcagttcttgaaagagaagta
tcatggaggtcttcgctctaaagatattagtggatcaagtaagatgtcagaagctgctcg
tgctcgtgagaggttggagtttgaggctgctgctgaggctattgagaaacaagctaaggt
tggtaaagaacaattggtgaaagaagcaaagtatccaaaaagagaggagtttcagtggag
gccttcgcctattctgtgcaagcgctttggtttaactgatccttatatgggaaag
>Chamaepentas_hindsioides_ERR9883496
caggttagagatgaggaaggcaggaggaggtttcatggagcatttacgggtggattttct
gctggatactataatacagctggttcaaaagagggatggaccccacagtctttcacatct
tctcggaagaacagagctgaaatcaaacaacagagtctttacaactttttggat??????
????????????????????????????????????????????????????????????
?????????????????????????????????gatattgtagttccagccacagaatct
attggtgtcaaattgctgctaaagatgggatggaggcgtggtagtgttaattataatcca
aagcaggacttgcatgggttaggttatgatcctttcaagcatgctcctgagtttagggca
cctggttttggcattggggctctcgaagatcttgacactgaagatgaagatgtatatgcc
ctccagttattccaaaggattttgtcccccgccataagtttacagctccattggatgttg
gcagcaaattgagtgaagcaaccccccctgaagttcctccgccggcggataacagtctta
gagtcttgattgatggaatggcatctttagtagctcgttgtgggaaattatttgaggatc
tctctcgtcagaagaatcaatcaaacccattattttcttttttgtttggagggaatggtc
aagattattatgcgaggaagctctgggaagagaggcagaaacacaatgatgagaagaaat
ggcagttgaatgagcaaatgtatcaaaatgtagagaagatgacggcagaaaaccgtggca
gaattttaggtgaaaagcctctcgaaagaagccttaaagattcagccacatcctccagtt
ctgtggacaatgtcaatctacaatttcacctttcagatacatttacaacacctttgtgaa
acctttccaagaggaccctgccaagcaggagaggtttgagcagttcttgaaagagaagta
tcatggaggtcttcgctctaaagatattggtggatcaagtaagatgtcagaagctgctcg
tgctcgtgagaggttggagtttgaggctgcagctgaggctattgagaaacaagccaaggt
tggtaaagaagaattggtgaaagaatcaaagtatccaaagagagaggagtttcagtggag
gccttcacctattctgtgcaagcgctttgatttaactgatccttatatggggaag
>Coccocypselum_condalia_ERR9883533
gaggtggtagatgagaggggaagaaagaggctccatggtgcatttactggcggtttcagt
gcaggctatttcaatacggttggttcgaaagaaggatggacgccagctaccttcgtatcc
tcccgatggaaagacagtggaaacaagtcgcagagcatggaagatataatggat??????
???????????????????????????????????????gctgaagc---------ggaa
aggccctcagccatacctggacctgttcctgatgaaatcgtagttccagctacagaatct
attggtgtcaaattgctgctgaagatgggatggaggcgtggtgtttacgtcctcaatcca
aagcaggacttgcatggtttaggctatgatcctttcaagtacgctcctgagtttagggca
cctggttttggcattggggctcttgaagatcttgatgctgaagatgaagatgtatatgcc
ctccagtaattccaaaggattttgtaccccgtcataagtttgccacatcattggatgttg
gcaacaaattgagagaagcaactcccccagaagtttctcctccagaggataacagtctca
gactcttgattgatggaatggcaactttagtagctcgctgtggaaaattatttgaggatc
tctctcggcagaagaatcagtcaaacccattattttcctttttgtttggagggaatggtc
aagagtattatgtaaggaagctctgggaggagaggcagaagcacagcgatgagaaaaaat
ggcagttaaatgggcaaatgtttcaaaatatagagaaaatgactgcagaaaaccgtggca
gaatcttaggtgagaagcctcttgaaagcagtgttaaagattcagccacatcctctactt
ctgtggaaaatgtcaatctacaattcta????????????????????????????????
????????????????????????????????????????????????????????????
????????????????????????????????????????????????????????????
????????????????????????????????????????????????????????????
?????????????????????????????????tccaaaaagggaggagtttcaatggag
gccttcacctattctgtgcaagcgctttgatttaactgatcctcatatgggcaag
>Cruckshanksia_pumila_ERR9883536
caggttcgagatgaggaaggcaggaggaggtttcatggggcatttacgggtggatattct
gctggttactacaatacagttggttctaaagagggatggaccccgcaatctttcacatct
tctaggaagaacagagctgaagtcaaacaacagagtgtttacaactttctggattttgat
acttttgggttcactgcagcagaacttgctcggaaagaagctgagaaggaaacaaataag
aggccctcagccattcctggacctgttcctgatgaaatcgtagttccagctacagaatct
attggtgtcaaattgctgctgaagatgggatggaggcgtggtgtatatgttctcaatccg
aagcaggacttgcatggtttaggttatgatcctttcaagcacgctcctgagtttagggca
cctggttttggcattggggctcttgaggatcttgatgctgaagatgaagatgtatatgc?
???????????????????????????????????????????cgcaccattggatgttg
gcaacaaattgagagaagcaactcccccagaagtttctcctccagaggataacagtctca
gactcatgattgatggaatggcaactttagtcgctcgttgtgggaaattgtttgaggatc
tctctcggcagaggaatcagtcgaacccattattttcttttttgtttggagggaatggtc
aggagtattatgtaaggaagctttgggaggagagacagaagcacagtgatgagaaaaaat
ggcaggtaaatgggcaaatgtttcaaaatgtagagaaaatgactgcagaaaaccgtggca
aaatcttaggtgagaagcctcttggaagaagccttacagattcagccacaccatctgctt
ctgtggaaaatgtcaatctacaattccagctttcagatacgttcacagcacctttgtgaa
acctttccaagaggaccctgtaaagcaggaaaggtttgagcagttcttgaaagagaagta
tcatggaggtcttcgctctaaagatgctggtggatcaagtaagatgtcagaagctgctcg
tgctcgtgagaggttggagtttgaagcggcagctgaggctatccatctgcaagctaagat
tggtaaagaagaattgatgaaagaatcaaagtttccaaaaagggaggagtttcaatggag
gccttcacctattctatgcaagcgctttgatttaactgatccttatatgggcaag
>Cyanoneuron_cyaneum_ERR9883481
caggttagagatgaggaaggcaggaggaggtttcatggggcatttacgggtggattttct
gctggttactataatacagttggttctaaagagggatggaccccacagcctttcacatct
tctcggaagaacagagctgaaatcaaacaacagagtgtttacaactttttggattttgac
acttttgggttcactgcagcggaacttgctcgaaaacacgctgagaaggaaacaaaaaag
aggccatcggccattcctggacctgttcctgatgaaattgtagttccagccgcagaatct
attggtgtcaaattgctgctgaagatgggatggaggcgtggtagtgctactctttatcca
aagcaggacttgcatggtttaggttatgatcctttcaagcacgctcctgagttt---gca
cctggttttggcattggggctcttgaagatctcgatggtgaggatgaagatgtatatgcc
ctccagttattccaaaggattttgtcccccgtcataagtttacagctccattggatgttg
gcaacaaattgagagaagcaactcccctggaagttcctcctccggaggataacagtctca
ggctcttgattgatggaatggcatctttagtagctcgttgtgggaaattatttgaggatc
tctcccggcagaagaatcaatcaaacccattattttcttttttgtttggagggaatggtc
aagattattatgcgaggaagctctgggaggagaggcagaa????????????????????
???????????????????????????????agagaagatgacggccgaaaaccgtggca
gaattttaggtgaaaagcctctcgaaagaagccttaaagattcagccacatcctctagtt
ctgtggacaatgtcaatttacagtttcacctttcagatacattcacagcacct???????
?????????????gaccccacaaagcaggaaagatttgagcagttcttgaaagagaagta
tcgtggaggtcttcgctctaaagatattggtggatcaagtaagatgtcagaagctgctcg
tgctcgtgagaagttggagtttgaggctgcagctgaggctattgagaaa???????????
????????????????????????????????????????????????????????????
???????????????????????????????????????????????????????
>Danais_nigra_ERR9883478
???gttagggacgaggaaggcaggaggaggttccatggggcatttacgggtggattttct
gctggttactataatacagttggttctaaagagggatggaccccgcagtctttcacatct
tctcggaagaacagagctgaaatcaaacaacttagtgtttacaacttattggattttgac
acttttgggttcactgcagcggaacttgctcggaaacaagctgagaatgaaacaaaaaag
aggccatcagccattcctggacctgttcctgatgagattgtagttccagccacagaatct
attggtgttaaattgctgctgaagatgggatggaggcatggtgtttatgttatcaatcca
aagcaggacttgcatggtttaggttatgatcctttcaagcatgctcctgagtttagggca
cctggttttggcattggggctcttgaagatcttgatgttgaagatgaagatgtatat--c
ctccagttattccaaaggattttgtcccccgtcataaatttacagctccattggatgttg
gcaacaaattgagagaagctactccccctgaagtccctcctccggaggataacagtctca
gactgttgattgatggaatggcaactttagtaggtcgttgtgggaaattatttgaggatc
tctctcggcagaagaatcaatcaaacccattattttcttttttgtttggagggaatggtc
aagattattatgcgaggaagctctgggaggagaggcagaaacacaatgatgagaagaaat
ggcagttgaatgggcaaatgttacaaaatgtagagaagatgacagcagaaaaccgtggca
gaattttaggtgaaaagcctctcgaaagaagccttaaagattcagccacatcctctagtt
ctgtggacaacatcaatctacaatttcacctttcagatacattcacagcacctttgtgaa
acctttccaagaggaccctgcaaagcaggaaaggtatgagcagttcttgaaagagaaata
tcatggaggtcttcgctctaaagatgttggtggatcaagtaagatgtcagaagctgctcg
tgctcgtgagaggttggagtttgaggctgctgctgaggctattgagaaacaagctaaggt
tggtaaagaagaattggtgaaagtaacaaagtatccaaaaagagaggagtttcagtggag
gccttcacctattctgtgcaagcgctttgat????????????????????????
>Dunnia_sinensis_ERR9883505
caggttagagacgaggaaggcaggaggaggtttcatggggcatttacgggtggattttct
gctggttactataatacagttggttctaaagagggatggaccccacaatctttcacatct
tctcggaagaacagagctgaagtcaaacagcaaagtctttacaactttttggattttgac
acttttgggttcactgcagcagaacttgctcgaaaacatgctgagaaggaaacaagaaag
aggccatcagccatacctggacctgttcctgatgaaattgtagttccagcc?????????
?????????????????????????????????????????????????????????cca
aagcaggacttgcatggtttaggttttgatcctttcaag------------------gca
cctggttttggcattggggctcttgaagatcttgatgctgaggatgaagatgtatatgcc
ctacagttattccaaaggattttgacccccgtcataagtttacagctccgttggatgttg
gcaacagatcgagagaagcagctcccccagaagttcctcctccggaggataacagtctca
ggctcttgattgatggaatggcaactttagtagctcgttgtgggaaattatttgaggatc
tctctcggcagaagaatcaatcaaacccattattttcttttttgtttggagggaacggtc
aagattattatgcgtggaagctttgggaggagagacagaaa???????????????????
???????????????????????????????????aagatgacttctgaaaaccgtggca
gaattttaggtgaaaagcctctcgaaagaagccttaaagattcagccacatcctctagtt
ctgtggacaatgtcaatctacagtttcacctttcagatacatttgtagcaccgttgtgaa
acctttccaagaggaccctgcaaagcaggaaagatttgagcagttcttgaaagagaagta
tcgcggaggtcttcgctgtaaagatattggtggatcaagtaagatgtcagaagctgctcg
tgctcgtgagaggttggagtttgaggctgcagctgaggctattgagaaa???????????
????????????????????????????????????????????????????????????
???????????????????????????????????????????????????????
>Mouretia_larsenii_ERR9883550
caggttagagatgaggaaggcaggcggaggtttcatggggcatttacggggggatattct
gctggctactataattcagttggttctaaagagggatggacaccacagtctttcacatct
tcacggaagaacagagctgaattcaaaca-------------------------tttgac
acttttgggtttactgcagcggaacttgctcgaaaacatgctgaaatggaaacaaaaaag
aggccatcagtcattcctggacctgttcctgatgaaattttagttccagccacggaatct
attggtgttaaattgctgctgaagatgggatggaggcgtggtgtttatgttatcaatcca
aagcaggacttgcatggtttaggttatgatcctttcaagaatgctcctgagtttagggca
cctggttttggcattggggctcttgaagatcttgatgttgaggatgaagatgtatatgcc
ctccagttattccaaaggattttgtcccccgtcataagtttacaggtccattggatgttg
gcaacaaattgagagaagcaactcccccagaagttgctcctccagaggataacagtctca
gactcttgattgatggaatggcaactttagtagctcgttgtgggaaattatttgaggatc
tctctcggcagaagaatcaatcaaacccattattttcctttttgtttggagggaatggtc
aagattattatgtgaggaagctctgggaggagaggcagaaacacagtgatgagaaaaaat
ggccgttgactgggcaaatgtttaaaaatgtagagaagatgacggccgaaaatcgcggca
gaattttaggtgaaaagcctctggaaagaagcattaaagattcagccacatcctctagtt
ctgtggacaatgtcaatctacagtttaacctttcagatacattcacgacacctttgtgaa
acctttccaagaggatcccgtaaagcaggaaagatttgagcagttcttgaaagagaagta
tcatggaggtcttcgctctaaagatattagtggatcaagtaagatgtcagaagctgctcg
tgctcgtgagaggttggagtttgaggctgcagctgaggctattgagaaaaaagggggaaa
ggaaaaagaagaattggtgaaagaagcaaagtatccaaaaagagaggagtttcagtggag
accttcacctattctgtgcaagcgctttgatttaactgatccttatatgggaaag
>Mycetia_bracteata_ERR9883494
caggttagagatgaggaaggcaggcggaggtttcatggggcatttacgggtggatattct
gctggtttctataatacagttggttctaaagaggg?????????????????????????
??????????????????????????????????????????????????????tttgac
acttttgggtttactgcagcggaacttgctcgaaaacatgctgaaaaggaaacaaaaaag
aggccatcagtcattcctggacctgttcctgatgaaattttagttccagccacggaatct
attggtgttaaattgctgctgaagatgggatggaggcgtggtgtttatgttatcaatcca
aagcaggacttgcatggtttaggttacgatcctttcaagaatgctcctgagtttagggca
cctggttttggcattggggctcttgaagatcttgatgttgaggatgaagatgtatatgcc
ctccagttattccaaaggattttgtcccccgtcataagtttacaggtccattggacgttg
gcaacaaattgagagaagcaactcccccagaagttgctcctccagaggataacagtctca
gactcttgattgatggaatggcaactttagtagctcgttgtgggaaattatttgaggatc
tctctcggcagaagaatcaatcaaacccattattttcttttttgtttggagggaatggtc
aagattattatgcgaggaagctctgggaggaaaggcagaaacacagtgatgagaaaaaat
ggccgttgactgggcaaatgtttcaaattgtggagaagatgacggccgaaaatcgcggca
gaattttaggtgaaaagcctctggaaagaagcattaaagattcagccacaccctctagtt
ctgtggacaatgtcaatctacagtttaacctttcagatacattcacgacacctttgtgaa
acctttccaagaggaccccgcaaagcaggaaagatttgagcagttcttgaaagagaagta
tcatggaggtcttcgctctaaagatattagtggatcaagtaagatgtcagaagctgctcg
tgctcgtgagaggttggagtttgaggctgcagctgaggctattgagaaaaaagggggaaa
ggaaaaagaagaattggtgaaagaagcaaagtatccaaaaagagaggagtttcagtggag
gccttcacctattctgtgcaagcgctttgatataactgatccttatatgggaaag
>Mycetia_hainanensis_H401
gaagtcaccgacgaccggggaagaaaacgtcttcatggcgccttcaccggtggtttcagc
gccggatacttcaatactgtaggttcgaaagaaggatggactccgtcaactttcgtttct
tcgcgtaaaaatcgtgcaaca---------------------------------tttgac
acttttgggtttactgcagcggaacttgctcgaaaacatgctgaaatggaaacaaaaaag
aggccatcagtcattcctggacctgttcctgatgaaattttagttccagccacggaatct
attggtgt------------------------------------ttatgttatcaatcca
aagcaggacttgcatggtttaggttatgatcctttcaagaatgctcctgagtttagggca
cctggttttggcattggggctcttgaagatcttgatgttgaggatgaagatgtatatgcc
ctccagttattccaaaggattttgtcccccgtcataagtttacaggtccattggatgttg
gcaacaaattgagagaagcaactcccccagaagttgctcctccagaggataacagtctca
gactcttgattgatggaatggcaactttagtagctcgttgtgggaaattatttgaggatc
tctctcggcagaagaatcaatcaaacccattattttctttcttgtttggagggaatggtc
aagattattatgcgaggaagctctgggaggagaggcagaaacacagtgatgagaaaaaat
ggccgttaactgggcaaatgtttcaaaatgtagagaagatgacggccgaaaatcgcggca
gaattttaggtgaaaagcctctggaaagaagcattaaagattcagccacatcctctagtt
ctgtggacaatgtcaatctacagtttaacctttcagatacattcacgacacct???????
????????????????????????????????????????????????????????????
????????????????????????????????????????????????????????????
????????????????????????????????????????????????????????????
???????gaagaattggtgaaagaagcaaagtatccaaaaagagaggagtttcagtggag
gccttcacctattctgtgcaagcgctttgatttaactgatccttatatgggaaag
>Neohymenopogon_parasiticus_ERR9883558
caggttagagatgaggaaggcaggcggaggtttcatggggcatttacgggtggatattct
gctggttactataatacagctggttctaaagaggg?????????????????????????
??????????????????????????????????????????????????????tttgac
acttttgggtttactgcagcggaacttgctcgaaaacatgctgaaaaggaaacaaaaaag
aggccatcagtcattcctggacctgttcctgatgaaattttagttccagccacggaatct
attggtgttaaattgctgctgaagatgggatggaggcgtggtgtttatgttatcaatcca
aagcaggacttgcatggtttaggttatgatcctttcaagaatgctcctgagtttagggca
cctggttttggcattggggctcttgaagatcttgatgttgaggatgaagatgtctatgcc
ctccagttattccaaaggattttgtcccccgtcataagtttacaggtccattggatgttg
gcaacaaattgagagaagcaactcccccagaagttgctcctccagaggataacagtctca
gactcttgattgatggaatggcaactttagtagctcgttgtgggaaattatttgaggatc
tctctcggcaaaagaatcaatcaaacccattattttcttttttgtttggagggaatggtc
aagattattatgcgaggaagctctgggaggagaggcagaaacacaatgatgagaaaaaat
ggccgttgagtgggcaaatgtttcaaaatgtagagaagatgacggccgaaaatcgtggca
gaattttaggtgaaaagcctctggaaagaagcattaaagattcagccacatcctctagtt
ctgtggacaatgtcaatctacagtttaacctttcagatacatccacgacacctttgtgaa
acctttccaagaggaccctgcaaagcaggaaagatttgagcagttcttgaaagagaagta
tcatggaggtcttcgctctaaagatattagtggatcaagtaagatgtcagaagctgctcg
tgctcgtgagaggttggagtttgaggctgcagctgaggctattgagaaaaaagggggaaa
ggaaaaagaagaattggtgaaagaagcaaagtatccaaaaagagaggagtttcagtggag
gccttcacctattctgtgcaagcgctttgatttaactgatccttatatgggaaag
>Oldenlandia_herbacea_ERR9883552
???gttagagatgaggaaggcaggaggaggtttcatggggcatttacgggtggattttct
gctggatactataacacagttggttctaaagagggatggaccccacagtctttcacatca
tctcggaagaaccgagctgaagttaaacagcagagtattagcaactttttggattttgac
acttttggattcactgcagcagaacttgctcggaaacaagctgagaatgaaaccaagaaa
aggccatctgccattcctggacctattcctgatgaattagtggttccagcaacagaatct
attggtgtaaaattgctgctgaagatgggatggagg------gtttatgttattaatcca
aagaaagacttccatggtctaggttatgatccttacaagcatgctcctgagtttagggca
cctggttttggtattggggctcttgaagatcttgacgctgaagatgaagatgtatatagc
ctccaaatattccggaaaattttgtccctcatcataaattcaccgctccattggatgttg
gctacaaattgagtgaagcaactccacctgaagttcctcctccagaggataatagtctca
gactcttaattgatggaatggctactttagtagctcgttgtgggaaattatttgaggatc
tctctcggcagaagaatcaatcaaacccattattttcgtttttgtttggagggaatggtc
aagattattatgagaggaagctatgggaggagcggcagaaacacaaagataggaatatat
tgctgttgaatgagcaaaagcttcaaactgtagagaagatgactgcagaaaatcgtggca
gaattttaggggagcagcctcttgaaagaagcatcaaagatacagtcacatcctctattt
ctgtggacaacgttaatcttcaatttcacctctcggatacattcacgacaccttcgcaaa
acctttccaagaggacccagcaaagcaggaaaggtttgagcagttcctgaaagagaaata
tcatggaggtcttcgctctaaagatgttggtgggtcaagtatgatgtcagaagctgctcg
tgctcgtgagaggttggagtttgaggctgcagctgaggcaatggagaaacaagctaaggt
tagtaaagaagaattggtgaaaaaagcaaaggttccaaaaagagaggagtatcagtggag
gcctgcacctcttctctgcaagcggtttgat????????????????????????
>Paederia_ciliata_ERR9883513
????????????????????????????????????????????????????????????
????????????????????????????????????????????????????????????
????????????????????????????????????????????????????????????
????????????????????????????????????????????????????????????
????????????????????????????????????????????????????????????
????????????????????????????????????????????????????????????
????????????????????????????????????????????????????????????
????????????????????????????????????????????????????????????
??ccagttattccaaaggattttgtcccacatcataagtttacaggtccattggatgttg
gcaacaaattgagagaagccactccccctgaagttgatcctccagaggataacagtctca
gactgttgattgatgggatggcaactttagtagctcgttgtgggaaattatttgaggacc
tctctcggcagaagaatcaatcaaaccctttgttctcttttttgtttggagggaatggcc
aagattattatgcaaggaagctctgggaggagaggcagaaacgcaatgatgagaaaaaat
ggccatcgaatgagcaaatgtctaaaaatgtagagaagatgacggctgaagaccggggca
gaattttaggtgaaaagcctcttgaaagaagc????????????????????????????
?????????????????????????????????????????????????????ttgtgaa
acctttccaagaggacccagcaaagcaggaaagatttgagcagtttttgaaagataagta
tcatggaggtcttcgctctaaggatagtggtggatcaagtaagatgtcagaagctgctcg
tgctcgtgagaggttggagtttgaggctgcagctgaggctattgagaaaaaaaagggaaa
agaaaaagaagaaatggtcaaagaaacgaagtatccaaaaagagaggagtttcagtggag
gccttcacctattctgtgcaagcgctttgatttaactgatccttacatggggaag
>Plocama_tinctoria_ERR9883529
?????????gatgatgaaggccggaggaggtttcatggtgcatttacgggtggatattct
gctggttactacaatacagttggttccaaagagggatggaccccacagtctttcacatct
tcacggaagaacagagctgaaatcaaacagcagagtctttataactttttggat??????
????????????????????????????????????????????????????????gaaa
aggccatcaatcattcctggacctgttcctgatgaaatcgtagttcctgctacagaatct
attggtgttaaattgctgctgaagatgggatggagacgtggc---------------cca
aagcaggacttgcatggtttaggatatgatcctttcaaggatgctcctgaatttagg???
????????????????????????????????????????????????????????????
????????????????????????????????????????????????????????????
????????????????????????????????????????????????????????????
???????????????????????????????????????????????ttatttgaagatc
tatctcggcagaagaatcaatcaaacccattattttcttttttgtccggagggaatggtc
aagattattatgcgaggaagctctgggaagagaggcagaaacatgatgataataaaaatg
ggcaaaagcttgagcaaaagactcagaatatagaaaagatgacggctgaaaaccgtggca
gaatcttgggtgaaaagcctttggaaagaagcattaaagactcagtcacatcctctactt
ctctggacagtgtcactttacagtttaacctctcagatacattcacagaacctttgtgaa
acctttccaagaggaccctgaaaagcaggaaagatttgaacagttcttgaaggagaagta
tcgtggaggtcttcgctctaaagatatttgtggatcaagtaaaatgtcagaagctgctcg
tgctcgtgagaggttggaatttgaggctgcagctcaggctattgaaaaaaattggagaaa
agaaaaagaagacttggtgaaagaagcaaagtatcccaaaagagaggagtttcagtggag
gccttcacctattctgtgcaagcgctttgatttaactgatccttatatgggaaag
