# Supplementary material for: Morphological and molecular evidence support the inclusion of Mycetia hainanensis in Mouretia (Rubiaceae)
Source: PhytoKeys. 2026 Feb 5;270:273–88. doi: 10.3897/phytokeys.270.180324 (PMC12902767; doi:10.3897/phytokeys.270.180324)
Supplement: Supplementary material 4 — Dataset of 315 nuclear genes used in this study [file phytokeys-270-273_article-180324__-s004.zip › Dataset 2/5721_filtered_aligned_trimmed.fasta]

>Rubia_peregrina_ERR5033650
gtgttcttggttgggactgggcccggggaccctcagttgctgacgctcaaggcattgaga
gtgattcaaagtgctgatcttttgctgtatgataggctggtgtcgaatgatgttttgagt
ttggtgggccctgatgcaaggcttctctatgttggcaagactgctgggtaccacagcaga
actcaggaggaaattcatgaactacttctaagttttgctgaagctggtgccactgttgtg
cggctgaagggtggtgatcccttggtatttggtaggggtggagaggagatggactttcta
cagcgacaaggaatttctgtgaatataatcccaggtataacatctgcttctggaatatct
gctgagttggggatcccattgactcatcgaggtgttgcaaatagtgttagatttcttaca
ggccattcgagaaatggaggaacagatcctctgtttgtggcagagaatgcagctgattct
gattcgacgttagttgtttacatgggtttgtctact????????????????????????
?????????????????????????????????????????????
>Theligonum_cynocrambe_ERR5033810
cttttcttggttggggcggggcctggggaccctgagttgttgacccgcaaggccttgaga
gtgattcagagtgctgatcttttgttgtatgataggttggttcacaatgatgtgttgaat
tttgtgaaccctgatgcaaggcttctttatgttggaaagactgctgggtaccacagcaga
actcaggaggaaattcatgaattacttctgagttttgctgaagctggtgccactgttgtg
aggcttaaaggtggcgatcccttggtatttggtagggggggagaggagatggactttcta
cagcgacaaggaattcttgtgaatataatcccaggtataacgtctgcttctggaatatct
gctgagttggggatcccattgactcatcgaagtgttgcaaatagtgttagatttctcaca
ggccattcgagaaatggaggaacagaccctttatttgtggcagagaatgcagctgatcct
gattctacattagtcgtttacatgggtttgtcaacaattccatcacttgccacaaaattg
atatctcttggtttaccacctgagacgccagctgtattcgcagag
>Anthospermum_thymoides_ERR9883532
gtgtacttggttgggaccggacctggggaccctgaattgttgactctcaaggccttgaga
gtgattcaaagcgctgatcttttgttgtatgataggttggtttctaatgatgtgttgaat
ttggtgagccctgatgcaagacttctctatgttggcaagactgctgggtaccatagcaga
actcaggaggaaattcatgaattacttttaagctttgccgaagctggcgccaatgtggtg
aggcttaaaggtggtgatcccttggtatttggtaggggtggagaggagatggacttccta
cagcgacaaggaattctggtgaaaataattccaggtataacatctgcttctgggatagct
gctgagttggggatccccttgactcatcgaggggttgcaaatagtgttagatttctaaca
ggtcattcaagaaatggtggaacagatcctttatttgtggcagagaatgcagctgatcct
gattcaacattagtcgtgtacatgggtttgtcaacattaccttctcttgcctcaaaattg
atgagtcatggtttaccacccgagacaccagctgttgcagttgag
>Argostemma_elatostemma_ERR9883520
gtgttcttggttgggaccggacctggggacccggaattgttgacactcaaagccttgaga
gtgattcgaagtgctgatcttttgttgtatgataggttggtttctaatgatgtgttggat
ttggtgaaccccgatgcaagacttctctatgttggcaagactgctgggtaccatagcaga
actcaggaggaaattcatgaattacttttaagttttgccgaagctggtgccactgtcgtg
aggcttaaaggtggtgatcccttggtgtttggtaggggtggagaggagatggactttcta
cagcgtcaaggaattatggtgaaaataattccaggtataacatctgcttctggaatagct
gctgagttggggattcccttgactcatagaggtgttgcaaatagtgttagatttctcaca
ggtcattcaagaaacggaggaacagatcctttatttgtggctgagaatgcagctgatcct
gattcaactttagtcgtttacatgggtttgtcaacattaccttctcttgcctcaaaattg
ataaatcatggtttgccacctgagacaccagctgttgcagttgag
>Chamaepentas_hindsioides_ERR9883496
gtgttcttggttgggacaggacctggggaccctgaattgttgacactcaaggccttgaga
gtgattcaaagtgctgatcttttgttgtatgataggttggtttctaatgatgttttgaat
ttggtgagccccgatgcaagacttctctatgttggcaagactgctgggtaccatagcaga
actcaggaggaaattcatgaattacttttgagttttgctgaagctggtgccactgttgtg
aggcttaaaggtggtgatcccttggtatttggtaggggtggagaggagatggactttcta
cagcgacaaggaattcacctgaaaataattccaggtataacatctgcttccggaatagct
gctgagttgggaatccccttgactcatcgaggtgttgcaaatagtgttagatttctcaca
ggtcattcaagaaatggaggaacagatcctttatttgtggccgagaatgcagctgatcct
gattcaacattagtagtttacatgggtttgtcaacaataccttctcttgcctcaaaattg
ataggtcatggtttgccacctgaaactccagctgttgcagttgag
>Clarkella_nana_ERR9883563
gtgttcttggttgggaccggacctggggacccggaattgttgacactcaaggcgttgaga
gtgattcaaagtgctgatcttttgttgtatgataggttggtttctaatgatgtgttggat
ttggtgagcccggatgcaagacttctctatgttggcaagactgctgggtaccacagcaga
actcaggaggaaattcatgaattacttttaagttttgctgaagctggtgccactgttgtg
aggcttaaaggtggtgatcccttggtatttggtaggggtggagaggagatggactttcta
cagcgtcaaggaattatggtg???????????????????????????????????????
????????????????????????????????????????????????????????????
????????????????????????????????????????????????????????????
????????????????????????????????????????????????????????????
?????????????????????????????????????????????
>Coccocypselum_condalia_ERR9883533
gtgttcttggtggggactggtcctggagatcctgaattgttgacactcaaggccttgaga
gtgattcaaagtgctgatcttttgttgtatgataggttggtttctaatgatgtgttgaat
ttggtaagccctgatgcaagacttctctatgttggaaaaaaccgtggcttccatactcgt
actcaggaggaaattcatgaactacttttaagttttgccgaagctggtgccactgttgtg
aggcttaaaggtggcgatcccttggtatttggtaggggtggagaggaaatggactttcta
cagagacaaggaattatggtgaaaataattccaggaataacatctgcttctggaattgct
gctgagttggggattcccttgactcatcgaggtgttgcgaatagtgttaggtttctcaca
ggccactcaagaaatggaggaacagatcctttatttgtggcagagaatgcagcagatcca
gattcaacattagttgtttacatgggtttgtcaacaataccttctcttgcctcaaaattg
atgcgtcatggtttgccacccgaaacaccagctgttgctgttgag
>Cruckshanksia_pumila_ERR9883536
gtgttcttggtggggactggtcctggagaccctgaattgttgacactcaaggccttgaga
gtgattcaaagtgcagatcttttgttgtatgataggttggtttctaatgatgtgttgaat
ttggtgagccctgatgcaagacttctctatgttggcaagactgctgggtaccatagcaga
actcaggaggaaattcatgaactacttttaagttttgctgaagctggtgccactgttgtg
aggcttaaaggtggcgatcccttggtatttggtaggggtggagaggagatggactttcta
cagcgacaaggaattatggtgaaaataattccaggaataacatctgcttcaggaatagct
gctgaattggggattcccttgactcatcgaggtgttgcaaatagtgttagatttctcaca
ggtcactcgaggaatggaggaacagatccattatttgtggcggagaatgcagcagaccct
gattcaacattagttgtttacatgggtttgtcaacaataccttcccttgcctcaaaattg
atgcatcatggtctgccacccgaaacaccagctgttgcagttgag
>Cyanoneuron_cyaneum_ERR9883481
gtgttcttggttggaacaggacctggggaccctgaattgttgacactcaaggccttgaga
gtgattcaaagtgctgatcttttgttgtatgataggttggtttctaatgatgtattgaat
ttggtgagccctgatgcaagacttctctatgttggcaagactgctgggtaccatagcaga
actcaggaggaaattcatgaattacttttaagttttgccgaagctggtgccactgttgtg
aggcttaaaggtggtgatcctttggtatttggtaggggtggagaggagatggactttcta
cagcggcaaggaattctcgtgaaaataattccaggtataacatctgcttctggaatagct
gctgagttggggatccccttgactcatcgaggtgttgcaaatagtgttagatttctcaca
ggtcattcaagaaatggaggaacagatcctttatttgtggcagagaatgcagctgatcct
gattcaacattagtcgtttacatgggtttgtcaacaataccttctcttgcctcaaaattg
atacgtcatggtttgccatctgagacaccagctgttgcagttgag
>Danais_nigra_ERR9883478
gtgttcttggttgggacaggacctggggaccctgaattgttgactctcaaggccttgaga
gtgattcaaagtgctgatcttttgttgtatgataggttggtttcgaatgatgtgttgaat
ttggtgagccctgatgcaagacttctctatgttggcaagactgctgggtaccatagcaga
actcaggaggaaattcatgaattacttttaagttttgccgaagctggtgccactgttgtg
aggcttaaaggtggtgatccgttggtatttggtaggggtggagaggagatggactttcta
cagcgacaaggaattctggtgaaaataattccaggtataacatctgcttctggaatagct
gctgagttggggatccctttgactcatagaggtgttgcaaatagtgttagatttctcaca
ggtcattcaagaaatggaggaacagatcctttatttgtggcagagaatgcaggtgatcct
gattcaacattagtcgtttacatgggtttgtcaacaataccttctcttgcctcaaaattg
atacgtcatggtttgccacctgagacaccagctgttgcagttgag
>Dunnia_sinensis_ERR9883505
gtgttcttggttgggacaggacctggggaccctgaattgttgacgctcaaggccttgaga
gtgattgaaagtgctgatcttttgttgtatgataggttggtttctaatgatgtattgaat
ttcgtgagccctgatgcaagagttctctatgttggcaagacagctgggtaccatagcaga
actcaggaggaaattcatgaattacttttaagtttcgccgaagctggtgccactgttgtg
aggcttaaaggtggtgatcccttggtatttggtaggggtggagaggagatggactttcta
cagcgacaaggaattcttgtgaatataattccaggtataacatctgcttctggaatagct
gctgagttggggattcccttgactcatcgaggtgttgcaaacagtgttagatttctcaca
ggtcattcaagaaatggaggaccagatcctttatttgtggcagagaatgcagctgatcct
gattcaacattagtcgtttacatgggtttgtcaacaataccttctcttgcctcaaaattg
atatgtcagggtttgccacctgggactccagctgttgcagttgag
>Mouretia_larsenii_ERR9883550
gtgttcttggttgggaccggacctggggacccggaattgttgacactcaaggccttgaga
gtgattcaaagtgctgatcttttgttgtatgataggttggtttctaatgatgtgttggat
ttggtgagcccagatgcaagacttctctatgttggcaagactgctgggtaccacagcaga
actcaggaggaaattcatgaattacttttaagttttgccgaagctggtgccactgttgtg
aggcttaaaggtggtgatcccttggtatttggtaggggtggagaggagatggactttcta
cagcgtcaaggaattatggtgaaaataattccaggtataacatctgcttctggaatagct
gctgagttggggatccccttgactcatagaggtgttgcaaatagtgttagatttctcaca
ggtcattcaagaaacggaggaacagatcctttatttgtggccgagaatgcggctgatcct
gattcaactttagtcgtttacatgggtttgtcaacattaccttctcttgcctcaaaattg
atacgtcatggtttgccacctgagacaccggccattgcagttgag
>Mycetia_bracteata_ERR9883494
gtgttcttggttgggaccggacctggggacccggaattgttgacactcaaggccttgaga
gtgattcaaagtgctgatcttttgttgtatgataggttggtttctaatgatgtgttggat
ttggtgagcccagatgcaagacttctctatgttggcaagactgctgggtaccacagcaga
acccaggaggaaattcatgaattacttttaagttttgctgaagctggtgccactgtcgtg
aggcttaaaggtggtgatcccttggtatttggtaggggtggagaggagatggactttcta
cagcgtcaaggaattatggtgaaaataattccaggtataacatctgcttctggaatagct
gctgagttggggatccccttgactcatagaggtgttgcaaatagtgttagatttctcaca
ggtcattcaagaaacggaggaacagatcctttatttgtggccgagaatgcagctgatcct
gattcaactttagtcgtttacatgggtttgtcaacattaccttctcttgcctcaaaattg
atacatcatggtttgccacctgagacaccagctgttgcagttgag
>Mycetia_hainanensis_H401
gtgttcttggttgggaccggacctggggacccggaattgttgacactcaaggccttgaga
gtgattcaaagtgctgatcttgtgttgtatgataggttggtttctaatgatgtgttggat
ttggtgagcccagatgcaagacttctctatgttggcaagactgctgggtaccacagcaga
actcaggaggaaattcatgaattacttttaagttttgccgaagctggtgccactgttgtg
aggcttaaaggtggtgatcccctggtatttggtaggggtggagaggagatggactttcta
cagcgtcaaggaattatggtgaaaataattccaggtataacatctgcttctggaatagct
gctgagttggggatccccttgactcatagaggtgttgcaaatagtgttagatttctcaca
ggtcattcaagaaacggaggaacagatcctttatttgtggccgagaatgcagctgatcct
gattcaactttagttgtttacatgggtttgtcaacattaccttctcttgcctcaaaattg
atacgtcatggtttgccacctgagacaccggccattgcagttgag
>Neohymenopogon_parasiticus_ERR9883558
gtgttcttggttgggacaggacctggggacccggaattgttgacacttaaggccttgaga
gtgattcaaagtgctgatcttttgttgtatgatagattggtttctaatgatgtgttggat
ttggtgagcccagatgcaagacttctctatgttggcaagactgctgggtaccacagcaga
actcaggaggaaattcatgaattacttttgagttttgccgaagctggtgccactgtcgtg
agacttaaaggtggtgatcccttggtatttggtaggggtggagaggagatggactttcta
cagcgtcaaggaattatggtgaaaataattccaggtataacatctgcttctggaatagca
gctgagttggggatccccttgactcatagaggtgttgcaaatagtgttagatttctcaca
ggtcattcaagaaacggaggaacagatcctttatttgtggccgagaatgcagctgatcct
gattcaactttagtcgtttacatgggtttgtcaacattaccttctcttgcctcaaaattg
atacatcatggtttgccacctgagacaccagctgttgcagttgag
>Oldenlandia_herbacea_ERR9883552
gtgttcttggtcgggacaggacctggggaccctgaattgttgaccctcaaggcattgaga
gtgattcaaagtgccgatcttttgctgtatgataggttggtttctaatgatgtgttgaat
ttcgtgagccctgatgccagacttctctatgttggcaagactgctggttaccatagtaga
actcaggaggaaattcacgaattactcttgagttttgctgaagctggtgccacggttgtg
aggctgaaaggtggtgatccattggtatttggccggggtggagaagagatggactttcta
cagcgacaagggattccggttaatataattccaggtataacatctgcttctgggatagct
gctgagttggggatccccttgactcatcgaggtgttgcaaatagtgttagatttctcaca
ggtcattcaagaaatggaggaagggatcccttatttgtggcagagaatgcagcagatcct
gatacaacattagttgtttacatgggtttgtcaacattgccttctcttgccgcaaaactg
atgcatcatggtttgccacctgaaacaccagctgtggcagttgag
>Paederia_ciliata_ERR9883513
gtgttcttggttggcacaggaccgggggaccctgaattgttgacgctcaaggccttgaga
gtgattcaaagtgctgatcttttgttgtatgataggttggtttcaactgatgtgttgaat
ttggtgagccctgatgctagacttctctatgttggcaagactgctgggtaccacagtaga
actcaggaggaaattcatgaattacttttaaattttgctgaagctggtgccactgtggtg
aggcttaaaggtggtgatcccttggtatttggtaggggtggagaggagatggactttcta
cagcggcaaggaattctggtgaagataattccaggtataacatctgcctctggaatagct
gctgagttggggattcctttaactcatcgaggtgttgcaaatagtgttagatttctcaca
ggtcattcaagaaatggaggaacagatcctttatttgtcgcagagaatgcagctgatcct
gattcaacattagttgtttacatgggtttgtcaacaataccttctcttgcttcaaaattg
atgcgtcatggtttgccacctgagacaccagctgttgcagtcgag
>Plocama_tinctoria_ERR9883529
gttttcttggttgggacgggacctggggaccctgaattgttgactcttaaggcattgaga
gtgattcaaagtgctgatcttttgttgtatgataggttggtttctaatgatgtgttgaat
ttggtgagtcatgatgcaagacttctctatgttggcaagactgctgggtaccacagcaga
actcaggaggaaattcatgaattacttctaagttttgctgaagctggtgccactgttgtg
aggcttaaaggtggtgatcccttggtatttggtaggggtggagaggagatggactttcta
cagcgacagggaattctggtgaaaataatcccagggataacatctgcttctggaatatct
gctgagctggggatcccattgactcatcgaggtgttgcaaatagtgttagatttctcaca
ggccattcgaggaatggaggaacagatcctttatttgtggcagagcatgcagctgatccc
gattcaacgttggtcgtttatatgggtttgtcaacaattccatcacttgcctcaaaattg
atgagttttggtttgccacctgagacaccagctgttgcagttgag
