# Supplementary material for: Morphological and molecular evidence support the inclusion of Mycetia hainanensis in Mouretia (Rubiaceae)
Source: PhytoKeys. 2026 Feb 5;270:273–88. doi: 10.3897/phytokeys.270.180324 (PMC12902767; doi:10.3897/phytokeys.270.180324)
Supplement: Supplementary material 4 — Dataset of 315 nuclear genes used in this study [file phytokeys-270-273_article-180324__-s004.zip › Dataset 2/5733_filtered_aligned_trimmed.fasta]

>Theligonum_cynocrambe_ERR5033810
gcaggttcttttggacactttcaagctagtaaatctgaggttcacaaaggaggattacat
cgacctgttgtcaagcctggatttgttgctacacgtatctctgta???????????????
????????????????????????????????????????????????????????????
????????????????????????????????????????????????????????????
????????????????????????????????????????????????????????????
?????????????????????
>Anthospermum_thymoides_ERR9883532
gcaggttcttttggacactttcaagctagtaaatccggggttcataaaggaggattggaa
cgacctatcgttaaggctggttttgttgctacacgtatctctgtggagggtattccttct
gttggaatgtctccattttcatgtggttggacaacttgtgcaagaaatatggaaactgct
gatatttctatggttgctaaggctattgattctggctttgtacctgta????????????
????????????????????????????????????????????????????????????
?????????????????????
>Argostemma_elatostemma_ERR9883520
????????????????????????????????????????????????????????????
?????????????????????????????????????????????gagggtattccttct
attggaatgtctccatttgcatgtggttggtcaacttgtgaaagaaatatggaagttgct
gatgtttctatggtgcttaaggctgttgattctggctttgtacctgta????????????
????????????????????????????????????????????????????????????
?????????????????????
>Chamaepentas_hindsioides_ERR9883496
????????????????????????????????????????????????????????????
?????????????????????????????????????????????gagggtattccttct
attggcatgtctccattttcatgtggttggtcaacttgtcaaagaaatatgaaggttgct
gatgtttccatggttgttaaggctattgattctggctttgtaccagtagtagctgcacac
gacacgactggaggcatggtgactaaaatatcagaagctgccatgattgcaaaacttgga
atcgatgtctacattgtaaag
>Clarkella_nana_ERR9883563
????????????????????????????????????????????????????????????
?????????????????????????????????????????????gagggtatgccttct
attggaatgtctccatttgcatgtggttggtcaacttgtgaaagaaatatggaagttgct
gatgtttctatggtggttaaggctattgattctggctttgtacctgta????????????
????????????????????????????????????????????????????????????
?????????????????????
>Coccocypselum_condalia_ERR9883533
????????????????????????????????????????????????????????????
??????????????????????????????????????????gtagagggttttccttct
gttggaatgtctccattttcatgtggatggtcaacttgtgaaagaaatatggaagtagct
gatgtttttgtggtagtaaaggctattgattctggttttgtacctgta????????????
????????????????????????????????????????????????????????????
?????????????????????
>Cruckshanksia_pumila_ERR9883536
gcaggttcttttggacactttcaagctagtaaatctggtgtgcataaaggaggtttgagc
cgacctcttgtcaaagctggtttcgtcgctacacgtatttctgtcgagggtattccttct
gttggaatgtctccattttcatgtggttggtcaacttgtgaaagaaatatggaagtagct
gatgtttctatggtggtaaaggctatcaattctggatttgtacctgtagtagcagcacac
gatacaaccggaggcatggtgactaaaatatcagaagctgctatgattgcaaaactggga
attgatgtctacattgtgaag
>Cyanoneuron_cyaneum_ERR9883481
gcaggttcttttggacactttcaagctagtaagtctggggttcataaaggaggattgcct
cgaccttttgtcaaggctggttttgttgctacacgtatctctgtggagggtattccttct
attggaatgtctccattttcatgtggttggtcaacttgtgaaagaaatatggaagttgct
gatgtttctatggttgttaaggctattgattctggctttgtacctgtagtagccgcgcat
gataccactggaggcatggtgactaaaatatcagaagctgccatgattgcaaaacttgga
attgatgtctacattgttaag
>Danais_nigra_ERR9883478
gcaggttcttttggacactttcaagctagtaaatctggggttcataaaggagatttgagc
cgatctcttgttaaggctggttttgtcgctacacgtatctct---gagggtattccttct
attggaatgtctccattttcatgtggttggtcaacttgtgaaagaaatatggaagttgct
gatgtttctatggttgtgaaggctattgattctggctttgtacctgta????????????
????????????????????????????????????????????????????????????
?????????????????????
>Dunnia_sinensis_ERR9883505
gcaggttcttttggacactttcaagctagtaaatctggggttcataaaggaggattgtgt
cgacctcttgtcaaggctggttttgttgctacacgaatctctgtggagggtattccttct
attggaatgtctccattttcatgtggttggtcaacttgtgaaagaaatatggaagttgct
gatgtttctatggttgttaaggctactgattctggctttgtacctgttgtagctgcacat
gatacgactggaggcatggtgactaaaatatcagaagctgccatgattgctaaacttgga
attgatgtctacattgtcaag
>Mouretia_larsenii_ERR9883550
????????????????????????????????????????????????????????????
?????????????????????????????????????????????gagggtattccttct
attggaatgtctccatttgcatgtggttggtcaacttgtgaaagaaatatggaagttgct
gatgtttctatggtggttaaggctattgattctggctttgtacctgta????????????
????????????????????????????????????????????????????????????
?????????????????????
>Neohymenopogon_parasiticus_ERR9883558
gcaggttcttttggacactttcaagctagtaaatctggggttcataaaggaggattgtgc
cgacctcttgtcaaagctggttttgttgctacacgtatttctgtggagggtattccttct
attggaatgtctccatttgcatgtggttggtcaacttgtgaaagaaatatggaagttgct
gatgtttctatggtggttaaggctattgattctggctttgtacctgta????????????
????????????????????????????????????????????????????????????
?????????????????????
>Oldenlandia_herbacea_ERR9883552
gcaggttcttttgggcacttccaagctagtaaatctggggttcataaaggtggtttcaac
caacctcttgttaaggctggttttgtggctacacgtatatctgtggagggtattccttct
atcggcatgtccccattttcatgtggttggtcaacctgtggaagaaataca?????????
????????????????????????????????????????????????gttgctgcacat
gatactactggaggcatggtgactaaaatatcagaagctgccatgattgcgaaacttgga
attgatgtctacattgtgaag
>Paederia_ciliata_ERR9883513
???ggttcttttggacactttcaagctagtaaatcaggggttcataaaggaggattgaat
caacctcttgtgaaggctggttttgttgctacacgtatctcagtggagggtattccttct
gttggaatgtctccattttcatgtggttggtcaacttgtgaaagaaatatggaagttgct
gatttttctgctgttgtcaaggctattgattctggcttcatacctgtagtagctgcacat
gatacgactggaggcatggtgactaaaatatcagaagctgccatgattgcgaaacttgga
attgatgtctacattgttaag
>Plocama_tinctoria_ERR9883529
????????????????????????????????????????????????????????????
?????????????????????????????????????????????gagggtatcccttct
gttggcatgtctccattttcatgtggttggtcaacatgcgaaagaaatatggaagttgct
gatgtttctatggtcattaaggctattgactctggctttctacctgttgtagctgcccat
gacacgaccggaggcatggtgactaagatatcagaagctgccatgattgcgaaacttgga
attgatgtttacatcgtaaag
