# Supplementary material for: Morphological and molecular evidence support the inclusion of Mycetia hainanensis in Mouretia (Rubiaceae)
Source: PhytoKeys. 2026 Feb 5;270:273–88. doi: 10.3897/phytokeys.270.180324 (PMC12902767; doi:10.3897/phytokeys.270.180324)
Supplement: Supplementary material 4 — Dataset of 315 nuclear genes used in this study [file phytokeys-270-273_article-180324__-s004.zip › Dataset 2/5744_filtered_aligned_trimmed.fasta]

>Rubia_peregrina_ERR5033650
tgctggttccggttcggcaaaaacggcgtcgacgctgaaggcgccggcatttacggcagc
caatcccgcaacgacttcgacaaagacgacgtcgaacagtacttcaattacatgggaatg
ctggcggtggagggttcatacgataagatggaagctcttttgcgccaaaacattcaccca
gtagacattttacttttgatggctgcctctgaaggtgacaagcctaaaattgaagagcta
atgaaggctggagctgat??????????????????????????????????????????
??????????????????????????????????????????????????????
>Theligonum_cynocrambe_ERR5033810
tgctggttcaagttcggcaaaaacggcgtcgatgccgaaggcgccggcatttacgtcagc
caatcccgcgacgactacgacaaagacgacgtcgaacagtatttcaattatatggggatg
ctggctgtggaggggacatatgacaagatgtatgagcttttgagccaaaagatacaccct
gtggacatccttctgatgatggccgccggagaaggcgacttgccgaagatcgaggagctg
ttgagagccggagctgattacaatgtcagagatgtagatggccggaccgcccttgatcgc
gccgcc????????????????????????????????????????????????
>Anthospermum_thymoides_ERR9883532
????????????????????????????????????????????????????????????
???????????????????????????????????????tacttcaattacatgggaatg
cttgctgtggagggcacctatgataagatgtatgaacttttgaaccaagatatacaccca
gtagatatactactgatgatggccgccaaggaaggcgaccagccgaaaatcaaagaatta
ttgagagctggagctgattacaatgtcaaggatgcagaaggtcggactgcccttgataag
gct???????????????????????????????????????????????????
>Argostemma_elatostemma_ERR9883520
tgctggttcaagtttggtaaaaatggggtcgatgctgaaggtgctggcatttatggtagc
caatcccgcgatgattttgacaaggacgatgtcgaacagtatttcaattacatgggcatg
ctggccgtggagggcacatatgataagatgtatgaacttttgagccaaaatatacaccca
gtcgacatattactgatgatggctgccgcagaaggtgacaagccaaaaattgaagaactg
ttgagagctggagctgattacaatgtcaaggatgcagaagagcggactgcccttgataag
gctgctaatgatgagatcaagaacttcatcttggggtattcagtacagaaggcg
>Chamaepentas_hindsioides_ERR9883496
tgctggttcaagtttgggaaaaatggggtcgatgctgaaggtgctggcatttatggtagc
caatcccgtgatgattttgacaaagacgatgttgaacagtacttcaactacatgggcatg
cttgcggtggagggctcatatgataagatgtatgaacttttgaaccaaaatattcaccca
gtcgacatattgctgatgatggctgcctcggaaggtgacaagccgaaaatcgaagaactg
ttgagagctggagctgattacagtgtcaaggatgcagaaggtcggactgctcttgatagg
gctgcgaatgatgagattaagggcttcatcctgggattttcagtacagaaggct
>Clarkella_nana_ERR9883563
????????????????????????????????????????????????????????????
????????????????????????????????????cagtatttcaattacatgggcatg
cttgcggtggagggcacatatgacaagatgtatgaactcttgagccaaaatatacaccca
gtcgacatattactgatgatggctgcagcagaaggtgacaagccaaaaattgaagaactg
ttgagagctggagcggattacaatgtcaaggatgcggaaggtcggactgctcttgataag
gctgctaatgatgagatcaaggacttcatcttggggtattcagtacagaaggcc
>Coccocypselum_condalia_ERR9883533
tgctggttcaggtttgggaaaaatggggttgatgctgaaggtgctggcatttacggtagt
caatcccgtgatgattttgacaaagatgacgttgaacagtatttcaattacatgggtatg
cttgctgtggagggctcatatgataagatgtatgaacttttgagccaaaatattcatcca
gtggacatattactgatgatggctgccacagaaggtgacaaaccgaaaatcgaagaactc
ttgagagctggagctaattacaatgtcaaggatgcagaaagtcggactgctcttgataag
gctgctaatgatgagatcaaagagtttattttgggattttctgtacaaaaggca
>Cruckshanksia_pumila_ERR9883536
???tggttcaggtttgggaaaaatggtgttgatgctgaaggtgctggcatttatggtagc
caatcccgtgatgattttgacaaagatgatgttgaacagtattttaactacatgggcatg
cttgcggtggagggctcatatgataagatgtatgaacttttaaaccaaaatattcatccg
gtggacatattactgatgatggctgcttcagaaggtgacaaaccgaagatcgaagaacta
ttgagagctggagctgattacagtgttaaagatgcagaaggtcggactgctcttgataag
gctgttaatgttgagattaaggactttatcttggaattttca????????????
>Cyanoneuron_cyaneum_ERR9883481
???tggttcaggtttgggaaaagtggcgtcgatgctgaaggtgctggcatttatggtagc
caatcccgcgatgattttgataaagaggatgttgaacagtacttcaattacatgggcatg
cttgcggtggagggcacgtatgataagatgtatgaacttttgagccaaaatatacaccca
gtcgacatattactgatgatggctgcctcagaaggcgacaggccgaaaattgaagaacta
ttgagagcaggagctgattacaatgtcaaggatgcagaaggtcggactgctcttgataag
gctgctaatgatgacatcaaggacttcatcctgggatattcagtacagaaggca
>Danais_nigra_ERR9883478
???tggttcaggtttgggaaaaatggtgttgatgctgaaggtgctggcatttatgggagc
caatcccgcgatgattttgacaaagacgatgttgaacagtacttcaattacatgggcatg
cttgcagtggagggctcatatgataagatgtatgaacttttgagccaaaatattcaccca
gtcgacatattactgatgctggctgcctcagaaggtgacaagccgaaaattgaagaacta
ttgagagctggagctgattacaatgtcaaggatacagaaggtcggactgctcttgataag
gctgctaatgatgagattaaggacttcatcctgggatattcagtacagaaggca
>Dunnia_sinensis_ERR9883505
???tggttcaagtttgggaaaaatggtgtcgatgctgaaggtgctggcatttatggtagc
caatcccgcgatgattttgataaagacgatgttgaacagtatttcaattacatgggcatg
cttgcggtggagggctcatatgataagatgtatgaacttttgagccaaaatatacaccca
gttgacatattgctgataatggccgcctcggaaggtgacaagccgaaaattgaagaacta
ttgagagctggagctgattacaatatcaaggatgcaaaaggtcgcaccgctcttgataga
gctgctaatgatgaaatcaagaacttcatcctgggatattcagtacagaaggca
>Mouretia_larsenii_ERR9883550
tgctggttcaagtttgggaaaaatggggtcgatgctgaaggtgctggcatttatggtagc
caatcccgcgatgattttgacaaggacgatgttgaacagtatttcaattacatgggcatg
cttgcggtggagggcacatatgataagatgtatgaactcttgagccaaaatatacaccca
gtcgacatattactgatgctggctgcagcagaaggtgacaagccgaaaattgaagaactg
ttgagagctggagctgattacaatgtcaaggatgcagaaggtcggactgctcttgataag
gctgctaatgatgagatcaaggacttcatcttgggatattcagtacagaaggcc
>Mycetia_bracteata_ERR9883494
tgctggttcaagtttgggaaaaatggggtcgatgctgaaggtgctggcatttatggtagc
caatcccgcgatgattttgacaaggacgatgttgaacagtatttcaattacatgggcatg
cttgcggtggagggcacatatgataagatgtatgaactcttgcgccaaaatatacaccca
gtcgacatattactgatgatggctgcagcagaaggtgacaagccgaaaattgaagaactg
ttgagagctggagctgattacaatgtcaaggatgcagaaggtcggagtgctcttgataag
gctgctaatgatgagatcaaggacttcatcttgggatattcaatacagaaggcc
>Mycetia_hainanensis_H401
tgctggttcaagtttgggaaaaatggggtcgatgctgaaggtgctggcatttatggtagc
caatcccgcgatgattttgacaaggacgatgttgaacagtatttcaattacatgggcatg
cttgcggtggagggcacatatgataagatgtatgaactcttgagccaaaatatacaccca
gtcgacatattactgatgatggctgcggcagaaggtgacaagccgaaaattgaagaactg
ttgagagctggagctgattacaatgtcaaggatgcagaaggtcggactgctcttgataag
gctggtaatgatgagatcaaggacttcatcttggga??????????????????
>Neohymenopogon_parasiticus_ERR9883558
tgctggttcaagtttgggaaaaatggggtcgatgctgaaggtgctggcatttatggtagc
caatcccgcgatgattttgacaaggacgatgttgaacagtatttcaattacatgggcatg
cttgcggtggagggcacatatgataagatgtatgaacttttgagccaaaatatacaccca
gtcgacatattgctgatgatggctgcagcagaaggtgacaagccgaaaattgaagaactg
ttgagagctggagccgattacaatgtcaaggatgcagaaggtcggactgctcttgataag
gctgctaatgatgagatcaaggacttcatcttgggatattcagtacagaaggcc
>Oldenlandia_herbacea_ERR9883552
???tggtttcggttcgggaaaaatggtgttgatgctgaaggtgctggcatttatggcagc
caatcccgcgatgattttgataaagacgatgttgaacag?????????????????????
????????????????????????????????????????????????????????????
????????????????????????????????????????????????????????????
????????????????????????????????????????????????????????????
??????????????????????????????????????????????????????
>Paederia_ciliata_ERR9883513
????????????????????????????????????????????????????????????
???????????????????????????????????????tatttcaactacatgggaatg
cttgctgtggagggctcatatgataagatgaacgcacttctgaaccaaaatatccaccca
gtcgacatattactgatgatggctgccacagaaggtgaccagccaaagattgaagaactt
ctgagggccggagctgcttacaatgtcaaggatgcagaaggccggactgctcttgataag
gct???????????????????????????????????????????????????
>Plocama_tinctoria_ERR9883529
??????ttcaggttcggtaaaaacggtgtcgatgctgaaggcgccggcatttacggcagc
caatcccgcgacgattttgacaaagacgatgttgaacagtacttcaattatatgggaatg
cttgcggtggagggaacgtatgataagatgtatgaacttttgagtcaaaacatacaccct
gtcgacatactactgatgatggctgccggagaaggcgataagccgaaaatcgaagagcta
ttgagagctggagctgattgcaatgtcaaagatgcagaaggaagaaccgctcttgacaag
gctgctgatgatgaaatcaagaacttcatcctgggattttct????????????
