# Supplementary material for: Morphological and molecular evidence support the inclusion of Mycetia hainanensis in Mouretia (Rubiaceae)
Source: PhytoKeys. 2026 Feb 5;270:273–88. doi: 10.3897/phytokeys.270.180324 (PMC12902767; doi:10.3897/phytokeys.270.180324)
Supplement: Supplementary material 4 — Dataset of 315 nuclear genes used in this study [file phytokeys-270-273_article-180324__-s004.zip › Dataset 2/5770_filtered_aligned_trimmed.fasta]

>Rubia_peregrina_ERR5033650
????????????????????????????????????????????????????????????
????????????????????????????????????????????????????????????
????????????????????????????????????????????????????????????
????????????????????????????????????????????????????????????
????????????????????????????????????????????????????????????
????????????????????????????????????????????????????????????
????????????????????????????????????????????????????????????
???????????????????????????????????????gaccttccggggcttgatgac
tctattgcagaaaagttggttcctggatgtaccacattggaagaggtcaaggaatcatta
ctgcagcagttcaaagaagtggagcaaacagcgagagaacaagccgcagataatgctatt
cttgatcggatatccaagatggtcgaagtagatatcccccaagctttatttcaggaacaa
ggcagacagctttacggagctcagctcttacaaatacaggcgagttcaaagctaaatgat
caacaattggcgtacttatcgagtcccaaggcagtgaatgagttcctggaaagcaaccgg
gaaaacataaaccatatcataaggcagaatttagccgttggagacatatttaaacgcgaa
aatctgctgttctacagatgagctgttgaaagaagtcgagaactccattgccgagtttaa
aaaggatattcaaaa---------------tgtcatcgtgtaggttcaagaagtgctcga
aggagcaaaggtgctcgagtggctgagggaacacgctgaa
>Theligonum_cynocrambe_ERR5033810
????????????????????????????????????????????????????????????
????????????????????????????????????????????????????????????
????????????????????????????????????????????????????????????
????????????????????????????????????????????????????????????
????????????????????????????????????????????????????????????
????????????????????????????????????????????????????????????
????????????????????????????????????????????????????????????
????????????????????????????????????????????????????????????
????????????????????????????????????????????????????????????
????????????????????????????????????????????????????????????
????????????????????????????????????????????????????????????
gttaggcagctttacggagcccagctcctacaaatacaggcgaactcgaagataaacgag
caacaattggcgtacttatctagcccccgggcagtcaacgagttcctgcagagcaaccag
gagaacataaactacgtgataaagcagagcctggctgtcggagacatattcaagcgcgaa
aatctggagtttgatggatgagctggtgaaagaagttgagaactccattgcggaattcaa
gaagcataatcaggaatacgacgaggatcgtgtcagggagcaggtgcaagaggttcttga
gggagcgaaagtgctcgagtggctgagagaacacgctgag
>Anthospermum_thymoides_ERR9883532
agatatgatgtagttgtcgatgtggcacctgaaatcaaatggattccggaagatggatac
aagaatttgaagattattgtggagatagatagtgagataactgctcagatagcatctgaa
gaagagattaagcgtcgtcacaagtctctgggttcacttagaattgtaactggtagaggg
ctgcagctcggtgatgttgctgtccttgatatatccgccaaaacatttgaggaagttgaa
tcagctgccaaaagaattccatctgctgagagtaaaggtttt??????????????????
????????????????????????????????????????????????????????????
????????????????????????????????????????????????????????????
????????????????????????????????????????????????????????????
????????????????????????????????????????????????????????????
??????????????????????????????gccaaagaacaagcggcagataatgctatt
cttgatcgaatatgcaagatggttgaagtagatatccctcggtctttgtttcaggaacaa
ggaaggcaactttatggagcccaactcttacaaatgcaggcaaattcaaagctatctgag
gaacaactggcctacttatcaagtcccaaggcagtcaatgagttcctggaaagcaacaag
gagaatataattcatataatcaagcagaatatagctgttggagacatatttaaacgggaa
aatttgcagtttaacagatgagctggtgaaagaagtgaagaactccattgctgagttcaa
aaagcataatcagcaatatgacgaggagcgtgtgaaggaacaggtgcaagaggttcttga
gggagcaaaagtgcttgagtggctgagggaacatgctgaa
>Argostemma_elatostemma_ERR9883520
agatatgatgtagttgttgatgtggcacctgaaatcaaatggattccggaagatggatac
aagaatttgaagattgttgtggagatagatagtgagataactgctcagatagcttctgaa
gaagaaattagacgtcgttacaagtctctaggttcacttagaattgtaactgacagaggg
ttacagcttggtgatgttgctgtcctcgatatatctgcaaaaacatttgagcaagatgaa
tcagccgttaaaagaattccatctgctgagagcaaaggttttcagtttgatacggaagat
ggagatagaatacttcctggcttccttgagtcaatttctgaaattcaatgcagtgaaaca
aggacctttccatatgtatttcctgaatcttggttgcaggaaaatcttcgtggtgttcgt
gccaattttaccgttgaatgcaaggaattgttttatcgagatctaccagagcttgatgac
tccattgcagataagctccttcctgggtgcaccacattagaggaggtcagggaatcatta
ctgcataagtgcctagagttggagcaaacagccaaagaacaagcagcagataatgctatt
ctcgatcgaatatgcaagatggttgaagtagatatccctcaatctttgtttgaggaacaa
ggaaggcaactttatggagcccgactcttacaaatacag?????????????????????
????????????????????????????????????????????????????????????
????????????????????????????????????????????????????????????
???????????????????gagctggtggaggaagtggagaactccattgccgaattcaa
aacacataatcaggaatatgacaaggagcgcgtcaaggaacaggtgcaagaggtgcttga
gggagcaaaagtgctggagtggctgagggaacatgctgaa
>Chamaepentas_hindsioides_ERR9883496
agatatgatgtagttgttgatgtggcacctgaaatcaagtggatacctgaagatggatac
aagaatttgaaggttgttgtggagatagataatgagataactgctcaaatagcttctgaa
gaagaaattaggcgtcgtcacaagtctctaggtgtacttaaaattgtaactgaacgaggg
ctacagctcggtgatgtcgctgtcctcgatatatctgccaaaacatttgagcaagatgaa
tcagccgctaaaagaattccatctgctgagagtaaaggttttcagtttgatacagaagat
ggagataaaatacttcctggcttccttgcatcaattactggaattcaacgtggtgaaaca
aggacctttccatatgtatttcctgaatcttgggcacaagaagatcttcgtggtgttcgt
gctaattttactgttgagtgcaaggaattgttttatcgagatcttccagagtttgatgac
tccattgcagctaagctgtttcctggatgcactacattggaggaggttaaagaatcatta
ctgcagaagtgcctagaagtggagcaaacagccaaagaacaagcagcagataatgctatt
cttgatcaaataagcaagatggttgaagtagatatccctcaatccttgtttgaggaacaa
ggaaggcaactttatggagcccaactcttacaaatacaggccaactcaaagctaaatgag
cgacaactagcatatttatcaagtcccaaggcagtcactgagttcctgcaaagcaacaag
gagaacataaattatgtcataaagcagaatttagctgttggagacatatttaaacgggaa
aatttgcaggta????????????????????????????????????????????????
????????????????????????????????????????????????????????????
????????????????????????????????????????
>Coccocypselum_condalia_ERR9883533
agatatgatgtaattgttgatgtggcacctgaaatcaaatggattcctgaagatggatat
aagaatttgaagattgttgtggagatagatagcgaaataactgctcaagtagcttctgaa
gaagaacttaggcgtcgtcacaagtctctgggtgcacttagaattgtgactgacagagga
ctacagcttggtgatgttgctgtccttgatatatctgccacaacattcgagcaagatgaa
tcagctgctaaaagaattccatctgcagagagtaaaagttttcaattcgatacagaagat
ggagataacatacttcctggtttcgtggagtcaattgttggaatt???????????????
????????????????????????????????????????????????????????????
????????????gttgactgcaaagaattgttttatcgagatctacctgagcttgaagac
tccattgcggctgagctacttcccggatgcagcacaatagaggaggtcaaggaatcatta
ctggagaagtgcctagaagtggagcaaacagccaaagaacaagcagcagataatgcgatt
ctcgaccgactatccaagatggttgaaatagatatccctcagtctttgtttgaggaacag
ggaaggcaactttatggagctcaactcttacaaatacaggcaaattcaaagctaaatgag
caacaattggcatatttgtcaagtcccaaggcagtcaaagaattcttggaaagcaacagg
gagaatataagtcttgtcataaagcaaaatctagctgttggagacatatttaaacgcgaa
aatttg??????????????????????????????????????????????????????
????????????????????????????????????????????????????????????
????????????????????????????????????????
>Cruckshanksia_pumila_ERR9883536
agatatgatgtacttgttgatatggcacctgaaatcaaatggaatcctgaagatggatac
aagaatatgaagattgttgtggagatagataacgagataaccgctcaaattgcttctgaa
gaagaacttaggcgtcgtcacaagtctctgggttcacttagaattgtgactgacagagga
ctacagctcggcgatgttgctgtccttgatatatccgccacaacaattgagcaagatgaa
tcagctgctaaaataattccatctgcagagagtaaaggttttcaatttgatacagaagat
ggcgataaaatacttcctggtttcctggagtcacttgttggaattcaacgtggtgaaaca
aagacctttccttacgtatttcctgaatcttgggcacaagcaaatcttcgtggtgtt???
????????????????????????????????????????????????????????????
????????????????????????????????????????????????????????????
??????aagtgcctagaagtggagcaaacagccaaagaacaggcagcagataatgcgatt
ctcgaccgact------gatggttgaaatagatatccctcggtctttgtttgaggaacaa
ggaaggcaactttatggagcccaactcttacaaatacaggcaaattcaaacttaaatgag
caacaattggcatatttatcaagtcctaaggcagtcaatgagttcttggtaaacaacgag
gagaatataagtcacgtcatcaagcagaatctagctgtcggagacatatttaaacgcgaa
aatttgcaggta????????????????????????????????????????????????
????????????????????????????????????????????????????????????
????????????????????????????????????????
>Cyanoneuron_cyaneum_ERR9883481
agatatgatgtagttgttgatgtggcacctgaaatcaaatggattccagaagatgggtac
aagaatttgaagattgttgtggagttagatagtgagataactgctcagatagcttgccaa
gaagaaattaggcgtcgtcacaagtctctgggttcacttagaattgtcactgacagaggg
ctacagctcggtgacgttgctgtcctcaatatatctgcagaaacatttgagctagatgaa
ttctcccctaaaagaattccatctgctgatagtaaaggctttcagtttgatacagaagat
ggagataaaatacttcctggcttccttgagtcaattgttggaattcaacgcggtgaaaca
aggacctttccatatgtatttcctgaatcttgggcacaagaagatcttcgtggtgttcgt
gctaattttacagttgaatgcaaggaattgttttatcgagatctaccagagcttgatgac
tccattgcagataagctgcttcctggatgcaccacattagaggacgtcaaggaatcatta
ctgcataagtgtctagaattggagcaaactgccaaagaacaagcagcagataatgctatt
cttgatcgaatatgcaagatggttgaagtagatatccctcagtctttgtttgaggaacaa
ggaaggcaactttatggagcccaactcttacaagtacaggcaaattcgaagctaaatgag
caacaactggcatatttatcaagtcccaaggcagtgaatgagttcctggaaagcaacaag
gagaatataaatcatgtgataaagcagaatctagctgttggagacatatttaaacgggaa
aatttgcagttcaacagatgagctggtgaaagaagtggagaactccattgccgaatttaa
aaaacataatcaggactatgacgaggagcgcgtgaaggaacaggtacaagaggtgcttga
gggagcaaaagtgcttgagtggctgagggaacatgctgaa
>Danais_nigra_ERR9883478
agatatgatgtagttgttgatgtggcacctgaaatcaaatggattccagaagatggatac
aagaatttgaagattgtggtggaggtagatagtgaaataactgctcagatagcttctgaa
gaagaaattaggcgtcgtcacaagtctctgggttcacttagaattgtaactgacagaggg
ctacagcctggtgatgttgctgtccttgatatatccgccaaaacattcgagcaaaatgaa
tcagccgctaaaagaattccatctgctgagagcaaaggttttcagttcgatacagaagat
ggagataaaatacttcctggcttccttgagtcaattattggaattcaacgcagtgaaaca
aggacctttccatatgtatttcctgaatcttgggcacaggaagatcttcgtggtgtttgt
gctaattttacagttgaatgcaaggaattgttttatcgagatctaccagagcttgatgac
tccattgcagataagctgctttctggatgcaccacgttagaggaggtcaaggaatcatta
ctgcagaagtgcctagaagtggagcaaacggccaaagaacaagcagcagataatgctatt
ctcgaccgaatatgcaagatggttgaagtagatatccctcagtctttgtttgaggaacaa
ggaaggcaactctatggagcccaactcttgcaaatacaggcaaattcaaagctaaatgag
caacaactggcatatttatcaagtcccaaggcagtcaatgagttcctggaaagcaacaag
gagaatataaatcatgttataaagcagaatctagctgttggagacatatttaaacgggaa
aatttgcagttcaacagatgagctggtgaaagaagtggagaactcaattgccgaatttaa
aaagcataatcaggaatatgatgaggagcgcgtgaaggaacaggtgcaagaggtgcttga
gggagcaaaagtgctcgagtggctgagggaacatgctgaa
>Dunnia_sinensis_ERR9883505
agatatgatgtagttgttgatgtggcacctgaaatcaaatggattccggaagacggatac
aagaatttgaagatttttgtggagatagatagtgagataactgctcagacagcttccgaa
gaagaaattaggcgtcgtcacaaggctctgggttcacttagaattgtaacagacagaggg
ctacagctcggtgatgttgctgtccttgacatatccgcaaaaacatttgagcaagatgaa
tcagctgctaaaaaaattccatctgctgagagtaaaggtttccactttgatacagaagat
ggagataaaatacttcctggtttccttgagtcaattgttggaattcaacgtggtgaaaca
aggacctttccctatgtatttcctgaatcttgggcacaagaagatcttcgtggtgttcgc
gctaattttacagttgaatgcaaggaattgttttatcgagaactacca????????????
?????????????????????????????????????????????gtgaaggaatcatta
ctgcacaagtgtctagaattggagcaaacggccaaagaacaagcagcagataatgctatt
cttgatcaaatatgcaagatggttgaagtatatatccctcagtctttgtttgaggaacaa
ggaaggcaactttatggagcccaactcttacaaatacaggcaaattcaaagctaaatgag
caacaactggcatatttatcaagtcccaaggcagtcaatgagttcctgcaaagcaacaag
gagaatataaatcatgtgataaagcagaatctagctgttggagacatatttaaacgggaa
aatttgcagttcaacagatgagctggtgaaagaagtggagaactccattgccgaatttaa
aaaacataatcaggaatatgacgaggaccgtgtgaaggaacaggtgcaagaggtgcttga
gggagcaaaagtgctcgagtggctgagggaacatgctgaa
>Mouretia_larsenii_ERR9883550
agatatgatgtagttgttgatgtggcacctgaaatcaaatggattcccgaagatggatac
aagaatttgaagattgttgtggagatagatagtgagataactgctcagatagcttctgaa
gaagaaattagacgtcgttacaagtctctgggttcacttagaattgtaactgacagaggg
ctacagcttggcgatgttgctgtcctcgatatatctgcaaaaacatttgagcaagatgaa
tcagccgctaaaagaattccatctgctgagggcaaaggttttcagtttgatacagaagat
ggagatagaatacttcctggcttccttgagtcaatttctggaattcaacgcagtgaaaca
aggacctttccatatgtatttcctgaatcttgggcacaggaagatcttcgtggtgttcgt
gccaattttaccgtcgaatgcaaggaattgttttatcgagatctaccagagcttgatgac
tccattgcagataagctgcttcctgggtgcaccacattagaggaggtccgggaatcatta
ctgcataagtgcctagagttggagcaaacagccaaagaacaagcagcagataatgctatt
ctcgatcgaatatgcaagatggttgaagtagatatccctcaatctttgtttgaggaacaa
ggaaggcaactttatggagcccgactcttacaaatacaggcaaattcaaagctaaatgag
caacaactggcatatttatcaagtccaaaggcagtcagtgagttcctggaaagcaacaag
gagaatataaatcatgtaataaagcagagcctggctgttggagacatatttaaactggaa
aatttgcagttcaacagatgagctggtggaggaagtggagaactccattgccgaattcaa
aaaacataatcaggaatatgacgaggagcgcgttaaggaacaggtgcaagaggtgcttga
gggagcaaaagtgctggagtggctgagggaacatgctgaa
>Mycetia_bracteata_ERR9883494
agatatgatgtagttgttgatgtggcacctgaaatcaaatggattccggaagatgggtac
aagaatttgaagattgttgtggagatagatagtgagataactgctcagatagcttctgaa
gaagaaattagacgtcgttacaagtctctgggttcacttagaattgtaactgacagaggg
ctacagcttggcgatgttgctgttctcgatatatcttcaaaaacatttgagcaagatgaa
tcagccgctaaaagaattccatctgctgagagcaaaggttttcagtttgatacggaagat
ggagatagaatacttcctggcttccttgagtcaatttctggaattcaacgcagtgaaaca
aggacctttccatatgtatttcctgaatcttgggcacaggaagatcttcgt?????????
????????????????????????????????????????????????????????????
????????????????????????????????????????????????????????????
????????????ctagagttggagcaaacagccaaagaacaagcagcagataacgctatt
ctcgatcgaatatgcaagatggttgaagtagatatccctcaatctttgtttgaggaacaa
ggaagggaactttatggagcccaactcttacaaatacag------------------gag
caacaactggcatatttattaagtccaaaggcagtcagtgagttcctggaaagcaacaag
gagaatataaatcatgttataaagcagagtctggctgttggagacatatttaaacgagaa
aatttgcagttcaacagatgagctggtggaggaagtggagaactccattgccgaattcaa
aaaacataatcaggaatatgacgaggagcgcgttaaggaacaggtgcaagaggtgcttga
gggagcaaaagtgctggagtggctgagagaacatgctgaa
>Mycetia_hainanensis_H401
agatatgatgtagttgttgatgtggcacctgaaatcaaatggattccggaagatggatac
aagaatttgaagattgttgtggagatagatagtgagataaccgctcagatagcttctgaa
gaagaaattagacgtcgttacaagtctctgggttcacttagaattgtaactgacagagga
ctacagcttggcgatgttgctgtcctcgatatatctgcaaaaacatttgagcaagatgaa
tcagctgctaaaagaattccatctgctgagggcaaaggttttcagtttgatacggaagat
ggagatagaatactgcctggcttccttgagtcaatttctggaattcaacacagtgaaaca
aggacctttccatatgtatttcctgaatcttgggcacaggaagatcttcgtggtgttctt
gccaattttaccgtcgaatgcaaggaattgttttatcgagatctaccagagcttgatgac
tccattgcacataagctgcttcctgggtgcaccacattagaggaggtccgggaatcatta
ctgcataagtgcctagagttggagcaaacagccaaagaacaagcagcagataatgctatt
ctcgatcgaatatgcgagatggttgaagtagatatccctcaatcgttgtttgaggaacaa
ggaaggcaactttatggagcccaactcttacaaatacaggcaaattcaaagctaaatgag
caacaactggcatatttatcaagtccaaaggcagtcagtgagttcctggaaagcaacaag
gagaatataaatcatgtaataaagcagagcctggctgttggagacatatttaaa??????
????????????????????????????????????????????????????????????
???????????????????????????????????????????gtgcaagaggtgcttga
gggagcaaaagtgctggagtggctgagggaacatgct???
>Neohymenopogon_parasiticus_ERR9883558
agatatgatgtagttgttgatgtggcacctgaaatcaaatggattccggaagatggatac
aagaatttgaagattgttgtggagatagatagtgagataactgctcagatagcttctgaa
gaagaaattagacgtcgttacaagtctctgggttcacttagaattgtaactgacagaggg
ctacagcttggcgatgtttctgtcctcgatatatctgcaaaaacatttgagcaagatgaa
tcagccgctaaaagaattccatctgctgagagcaaaggttttcagtttgatacagaagat
ggagatagaatacttcctggcttccttgagtcaatttctggaattcaacgcagtgaaaca
aggacctttccatatgtatttcctgaatcttgggcacaggaagatcttcgtggtgttcgt
gccaattttaccgtcgaatgcaaggaattgttttatcgagatctaccagagcttgatgac
tccattgcagataagctgcttcctgggtgcaccacattagaggaggtcagggaatcatta
ctgcataagtgtgtagagttggagcaaacagccaaagaacaagcagcagataatgctatt
ctcgatcgaatatgcaagatggttgaagtagatatccctcaatctttgtttgaggaacaa
ggaaggcaactttatggagcccgactcttacaaatacaggtgcaagaggtgcttgaggga
gcaaaagtgctggagtggctgag?????????????????????????????????????
????????????????????????????????????????????????????????????
????????????????????????????????????????????????????????????
????????????????????????????????????????????????????????????
???????????????????????????ggaacatgctgaa
>Oldenlandia_herbacea_ERR9883552
agatatgatgttgttgtcgatgtggcacctgaactcaaatggaatccagaagatggatat
aagaatttgaagattgttgtgcagatagatagtgagataactgctcaaatagcttctgaa
gaagaactaaggcggcgtcacaagtctctgggtgtgttaaaaattgtaactgagagagga
ctacagtgtggtgatgttgctatccttgatatctcagccacaacattcgaggaagatgaa
tcagcagccaaaaaaattccatctgctgagagtaaaggttttcagtttgatacagaagat
gcagataaaatacttcctggcttccttgagtcaattgttggaatgcaacgcgaggaatca
aggacctttccttatgtatttcccgaaacttgggcgcaagaagatctacgtggtgttcgt
gctaattttacagttgaatgcaaggaattgttttttcgagatctaccagagctggatgac
tccattgcagataagctactacctggatgcaaaacattagacgaggtcaaggaatcatta
ttgcagaagtgtctagaagtggagcaaacagccaaagaacaagctgctgataatgctatt
cttgagcgaatatccaagatggttgaagtagatatcccccattctttgtttgaggaacaa
ggaaggcaactttatggagctcaacttttacaactacaggcaaattcaaagctaaatgag
aaacaactggcatatttatcaagtcccagggccgtcaatgagtttctggaaactaacaag
gagaatatacatcacataataaagcagaatttagctgttggagacatttttaaacgggaa
aatttgcaggt-aacagatgagctggtgaaggaagtgcagaactccatttcggagtttaa
gaaacatgatcaggaatatgatgaggagcgtgttaaggaacaggtgcaagaggtgcttga
gggagccaaagtgcttgagtggctgagggaacacgccgaa
>Paederia_ciliata_ERR9883513
agatatgatgtagttgttgatgtggcacctgaaatcaaatggattccagaagatggatac
aagaagttgaaggttgttgtggagatagatagtgagataacagctcagatagcttctgaa
gaggaatttaggcgtcgtcacaagtctataggttcacttagaattgtgactgacagaggg
ctacagcttggtgatgtagctgtgcttgatatatctgccaaaacattcgagcaagatgaa
tcagcagctaaaagaattccttcggccgagagtaaaggttttcagtttgacacagaagat
ggagataaaatacttcctggcttccttgagtcgataactggaattcaacgcgatgaaaca
aggaccattccatatgtgtttcctgaatcctgggcacaggcagatcttcgtggtgtccgt
gctaatttcacaattgaatgtaaggaattgttttatcgagagctacctgagcttgatgac
tccattgcagataagctgcttcctggatgcaacacattggaggaggtcaagggatcatta
ctgcagaggtgcctagaagtggagcaaacagccaaagaacaagcagcagataatgctatt
cttgataggattagcaagatggttgaagttgatgtccctcggtctttgtttgaggaacaa
ggaagacagctttatggagcccaactcttacaaatacaggcaaattcgaagctaagcgag
caacaaattgcatatttatcgagtcccaaggcagtgaatgagttcctggaaggcaacagg
gagaacataaatcatgttatcaagcagaatctagctgttggagacatatttaaacgggaa
aatctgcagttccacagatgagctggtgaaagaagtggagaactccattgccgaattcaa
gaaacataatcaggaatacgacgaggggcgtgtcaaggaacaggtt??????????????
????????????????????????????????????????
>Plocama_tinctoria_ERR9883529
agatatgatgtacttgttgatgtggcacctgaactgaaatgggttccggaagatggatac
aagaatttgaagattgtcgtggaaatagatagtgaaataactgctcagatagcttctgaa
gaagaatttaggcggcgtcacaaatctctgggtgcacttaaaattgtaactgagagaggg
ctacagcttggtgatgttactgtgcttgatatatctgcaaaaacattagaacaagatgaa
tcaactgccaaggcaattccatctgctgagagtaaaggttttcagtttgatacagaagat
gcagataaaatacttcctggcttccttgcgtcaattattgggattcaacgaggtgaaaca
aggacatttccatatgtgtttcctgaatcttgggcacaagaagatcttcgcggtgtttgt
gctaattttacagttgaatgcaaggaattgttttatcgtgctctacccaagcttgatgat
tccattgcagataagctacttcctggatgcacctcattggaagaggtgaaggaatcattg
ctgcagaaattcatagaagtggagcagacagccaaagaacaagcagccgataacgctatt
cttgatcgaatatgcaagatggttgaagtagatatcccgcagtctttgtttcaggaacaa
ggaaggcaactttatggagcccaactcttacaaatacagtcgaattcgaagctaaatgag
caacaactggcatacttatcaagtcccaaagcagttaatgaattcctggaaagcaacaaa
gagaacatcaagcatgtgatcaagcagaatcttgctgttggcgacatattcaaacgcgaa
aatttgcagttcaacacatgaactggtaaaagaagtcgagaactccattgccgaatttaa
gaaacataatcaggaatacgacgaggctcgtgttaaggaacaggtgcaagaggtgctcga
gggcgcgaaagtgctcgagtggctcagggaacatgctgag
