# Supplementary material for: Morphological and molecular evidence support the inclusion of Mycetia hainanensis in Mouretia (Rubiaceae)
Source: PhytoKeys. 2026 Feb 5;270:273–88. doi: 10.3897/phytokeys.270.180324 (PMC12902767; doi:10.3897/phytokeys.270.180324)
Supplement: Supplementary material 4 — Dataset of 315 nuclear genes used in this study [file phytokeys-270-273_article-180324__-s004.zip › Dataset 2/5772_filtered_aligned_trimmed.fasta]

>Rubia_peregrina_ERR5033650
gcccgatgaaatcgggtcggaaaggatccagaagattattgatgataattgtcaaggccg
gcgacccggttcttcatgaaccggcacaggaggtccggcccgacaaaatcgggtcagaaa
ggatccagaagattattgatgatatggttaaggtgatgcggcaggcgccgggggttggtc
ttgctgctccccagattggtgttcctctcaag????????????????????????????
????????????????????????????????????????????????????????????
????????????????????????????????????????????????????????????
????????????????????????????????????????????????????????????
????????????????????????????????????????????????????????????
???????????????????????????????????????????????????????????
>Theligonum_cynocrambe_ERR5033810
????????????????????????????????????????????????????????????
????????????????????????????????????????????????????????????
????????????????????????????????????????????????????????????
????????????????????????????????????????????????????????????
????????????????????????????????????????????????????????????
??????????????????????????gttgtggaacgctctctggaggtagaagtgacgg
gattagatcgagatggcaaaccaataacagttaatgcttcaggctggcaagcgagaattc
tgcagcacgagtgcgaccacctagatggcaccctctatgtagataagatggttccgagaa
catttagaactgtggagaacgtggggttgcctcttccaaatgtatgatcgaatttgggc
>Anthospermum_thymoides_ERR9883532
??????????????????????????????????????ttgccagaaatagtgaaagccg
gtgacccggttctccatgaaccagcacaggaactccgacccgaggaaatcaggtcggaaa
ggatccagaagataattgatgatatggttctggtcatgagagaggcgcctggtgttggcc
ttgctgctcctcaaattggtattccattaaagataattgtgttagaagacactgaagaat
atataggttatgcctcaaaggatgatattagaaagcaggacaggcggccatttgatcttt
tggtaagtgtcgatggatttagagctgctgtggaacggtccttggaggtagaggtatcgg
gattagatcgagctggtaaaccaatcaaagttaacgctgcaggctggcaagcgagaattc
tgcagcatgaatgtgaccatctagatggcaccctttacgtagataaaatggttccaagaa
catttagaactgtggagaacttggagttgcctcttgca?????????????????????
>Argostemma_elatostemma_ERR9883520
????????????????????????????????????????????????????????????
????????????????????????????????????????????????????????????
????????????????????????????????????????????????????????????
????????????????????????????????????????????????????????????
????????????????????????????????????????????????????????????
?????agtgtcgatggatttagggccgttgtggaacggtctctggaggtagaggtttcgg
gattagatcaagctgggaaagcaatcaaagttaacgctgctggctggcaagcgagaatct
tgcagcatgagtgtgatcatctagatggtaccctctacgtagataagatggttccaagaa
cgttcagaactgtggagaacttggacttgcctcttcctaatatatgtccaagattgggt
>Chamaepentas_hindsioides_ERR9883496
gccggttggttccggggttggctgacaaaaaggaggtattgccagaaattgttaaagctg
gcgacccggttctccatgaaccagcgcgggaagtccgccccgaggaaatcgggtcggaaa
ggatccagaagatcattgatgatatggttcaagtcatgaggaaggcgcctggagttggcc
ttgctgctcctcagattggtgttccactgaagataattgtgttagaagatactgaagaat
atataggttatgcggcaaagggtgagattaaaaaacaagacaggcgcctttttgatcttt
tggttagtgtcgatggatttagggctgttgtggaacgctccctggaggtggaggtttcag
gattagatcaagcaggcaaaccgatcaaagttaatgctgctggctggcaagcgagaattt
tgcagcacgaatgtgaccatctggatggtaccctttacgtagataagatggttccaagaa
catttagaactgtggagaacttggacttgcctcttgccaatggatgtccaaaattgggt
>Clarkella_nana_ERR9883563
????????????????????????????????????????????????????????????
????????????????????????????????????????????????????????????
????????????????????????????????????????????????????????????
????????????????????????????????????????????????????????????
????????????????????????????????????????????????????????????
?????????????????????????????????????????ctggaggtagaggtctcgg
gattagatcaagctgcgaaaccaatcaaagtcaatgctgcaggctggcaagcgaggattt
tgcagcatgagtgtgaccatctggatggtactctctacgtagataagatggttccaagaa
cattcagaactgtggagaacttggacttgcctcttgcaaatatatgtccaaggttgggt
>Coccocypselum_condalia_ERR9883533
gccggttggtttcaggtttggcagataaagagcaagttttgcccgaaattgtgaaagctg
gtgaccctgttcttcatgaacgcgcgcaggaagtccgacccgaggatatcaggtcagaaa
ggattcagaagatcattgatgatatggttcaggtcatgcggaaggctcctggagttggcc
ttgctgctccccagattggtattccattaaagataattgtgttggaagatactgaagaat
atataagttatgcgccaaaggatgtgattaagaaacaagacaggcgcccctttaatcttt
tggtaagtgttgacggcttcagggctgttgtggaacgttccctggaggtagaggtctcgg
gtttagatcaagctggcaaaccaatcaaagtaaatgcttcaggttggcaagctcgaattt
tgcagcacgagtgtgaccatctagatggtattatttatgtggacaagatggtttcaagaa
ctttcagaactgtggagaacttggatttgcctctcgcaaatggatgtccaaaattgggt
>Cruckshanksia_pumila_ERR9883536
gccggttggtttcgggtttggcagataaaaagcaggttttgcccgaaattgtaaaagctg
gtgacccggtgcttcatgaacgcgcgcaagaagtccgacccgaggatgtagggtcggaaa
ggatccagaagatcattgatgatatggtgcaggtcatgaggaaggctcctggggttggcc
ttgccgctccccagattggtataccgttaaagataattgtgttggaagatactgaggaat
atataagttatgcgccaaaggatgagattaagaaacaagacagacgtccctttgatcttt
tggtaagtgttgacggattccgggctgttgtggaacgttccctggagatagaggtctcgg
gtttagatcaagctggcaaaccaatcaaagtaaatgcttcaggctggcaagctagaattt
tgcagcatgagtgtgaccatcttgatggtactctttatgtggacaagatggttccaagaa
cgtttagaactgtggagaacttggacttgcctctcgcaaatggatgtccaaaattgggt
>Cyanoneuron_cyaneum_ERR9883481
gccggttggtttcgggttcggcagagaaaaagcaggtcttgccagaaattgtgaaagctg
gtgacccggttctccatgaaccagcgcaggaggtccgacccgaggaaattgggtcggaaa
ggatccagaaggtcattgatgatatggttaaggtcatgaggaaggcgcctggggttggcc
ttgctgctccccaaattggtattccactgaaaataattgtgttagaggatactgaagaat
atataagttatgcttcaaaggatgcgattaaaaagcaagacaggcgcccttttgatcttt
tggttagtgtcgatggatttagggctgttgtggaacgctccctggaggtagaagtttcgg
gattagatcaagctggcaaaccaatcaaagttaacgctgcaggctggcaagcgagaattt
tgcagcatgagtgtgaccatctagatggtaccctttacgtagataagatggttccaagaa
catttagaactgtggagaacttggacatgcctcttgca?????????????????????
>Danais_nigra_ERR9883478
gccggttggtttcggggttggcagatcaaaagcaggtcttgccagaaattgtgaaagctg
gtgacccggttctccatgaaccagcgcgggaagtcctacccgaggaaatcgggtcggaaa
cgatccagaagaccattgatgatatggttcaagtcatgaggaaggcgcctggggttggcc
ttgctgctcctcaaattggtattccactaaagataattgtgttagaagatactgaagaat
atataagttatgcgccaaaggatgcgattaaaaaacaagacaggcgcccttttgatcttt
tggtaagtgttgatggatttagggctgttgtggaacgctccctggaggtagaggttttgg
gattagatcaagctggcaaaccaatcaaagttaatgctgcaggctggcaagcgagaattt
tgcagcatgagtgtgaccatctagatggtaccctttacgtagataggatggttccaagaa
catttagaactgtggagaacttggacttgcctcttgcaaataaatgcccaaaattgggt
>Dunnia_sinensis_ERR9883505
gccggttggtttcgggtttggcagataaaaaacaggtcttgccggaaattgtgaaagctg
gtgacccggttctccatgaaccagcgtgggaagtcccaccccatgaaatcgggtcggaaa
ggatccagaagatcattgatgatttggttcaggtcatgaggaaggcgcctggggttggcc
ttgctgctccccaaattggcattccactgaagataattgtgttagaagatactgaagaat
atataagttatgcgccaaaggatgcgattaaaagacaagataggcgccctttcgatctgt
tggtgagtgttgatggatttagggctgttgtggaacgctccctggaggtagaggtttcgg
gattagatcaagttggcaaaccaatcaaagttaacgctgcaggctggcaagcgagaattt
tgcagcatgagtgtgaccatctagatggtaccctttacgtagataagatggttccaagaa
catttagaactgtggagaacttggacttgcctcttgcaaataaatgtccaagattgggt
>Mycetia_bracteata_ERR9883494
gccggttggttccgggtttggcagataaaaagcaggtcttgccagaaattgtgcaagctg
gtgacccggttctccatgaaccaacccaggaggtccgaccagaggaaatcgggtcggaaa
ggatccagaagatcattggtgatatggttcaggtcatgaggaaggcgcctggggtcggtc
ttgctgccccccaaatcggtattccgctgaagataattgtgttagaggatactgaagaat
atttaagttattcgtcaaaggatgcgattaaaaaacaagacaggcgcccttttgatcttt
tggtaagtgttgatggatttagggccgctgtggaacggtctctggaggtagaggtttcgg
gattagatcaagctgggaaagcaatcaaagttaacgctgcaggctggcaagcgaggattt
tgcagcatgagtgtgaccatctagatggtaccctctacgtagataagatggttccaagaa
cattcagaactgtggagaacttggacttgcctcttgcaaatatatgtccaagattgggc
>Mycetia_hainanensis_H401
????????????????????????????????????????????????????????????
????????????????????????????????????????????????????????????
????????????????????????????????????????????????????????????
????????????????????????????????????????????????????????????
????????????????????????????????????????????????????????????
?????agtgtcgatggatttagggccgttgtggaacggtctctggaggtagaggtttcgg
gattagatcaagctgggaaagcaatcaaagttaacgctgcaggctggcaagcaagaatct
tgcagcatgagtgtgaccatctagatggtaccctctacgtagataagatggttccaagaa
cattcagaaccgtggagaacttggacttgcctctt????????????????????????
>Neohymenopogon_parasiticus_ERR9883558
?????????????????????????????????????????????????????caagctg
gtgacccggttctccatgaaccggcgcaggaggtccgaccagaggaaatcgggtcggaaa
ggatccagaagatcattggtgatatggttcaggtcatgaggaaggcgcctggggtcggcc
ttgctgccccccaaatcggtataccgctg???????????????????????????????
????????????????????????????????????????????????????????????
?????agtgtcgatggatttagggccattgtggaacgatctctggaggtagaggtctcgg
gattagatcaagctgggaaagcaatcaaagttaacgctgcaggctggcaagcaagaatct
tgcagcatgagtgtgaccatctagatggtaccctctatgtagataagatggttccaagaa
cattcagaaccgtggagaacttggacttgcctcttgcaaatgtatgtccaagattgggc
>Oldenlandia_herbacea_ERR9883552
gctggttggtttcgggtttgacagataaaaagccgatgttgccggaaattgtgaaagccg
gtgatccggtactccatgaaccggcacaggtagtcccacctgatgaaatcgggtcggaaa
ggatccagaagatcatcgatgatatgattcaagtcatgaggaaggctcctggagttggcc
ttgctgctcctcaaattggcattccgttgaagataattgtgttggaggatactgaagaat
acatcggttatgcgtccaaggatgatgttagaagacaagacagacgcccttttgatcttc
tggtgagtgtcgatggatttagagctgttgtggaacgctccctggaggttgaggttacag
ggttagatcgatcaggcaaaccaatcaaagttaacgctgcaggctggcaagcacgaatat
tacagcatgagtgcgaccacttagatggtaccctttacgta???????????????????
???????????????????????????????????????????????????????????
>Paederia_ciliata_ERR9883513
gccggttggtttcgggtatgtcggataaaaagccggtcttgccagaaattgttaaagctc
gtgatccggttcttcatgaaccagctcaggaggtccaaccggaggaaattgggtcggaaa
ggatccagaagatcattgatgatatggttcaggtcatgaggaatgctcctggtgtcggcc
ttgctgctccccagattggtattccgctgaggataattgtgttggaggatactgaagaat
atattagttatgcgcgcaaggatgacactaagaaacaagacaggcgcccttttgatcttt
tggtaagtgtcgatggctttagggctgttgtggaacggtccctggaggtagaggtttcag
gattagatcaagctggcaaacaaatcaaagttaatgctgcaggctggcaggcaagaattt
tgcagcacgagtatgaccatctagatggcaccctttacgtagataagatggttcccagaa
cattcagaactgtggagaacttggacttgcctcttgcaaataaatgtccaaaattgggt
>Plocama_tinctoria_ERR9883529
gccggttggtttggggtttgactgataaaaagctggtcttgccagaaattgtgaaagctg
gtgacccggttcttcatgaaccggcgcaggaggtcccgcccgaggaaatcgggtcggaaa
ggatccagaagattattgatgatatggttcaggtcatgaggaagccgcctggggtcggcc
ttgctgctacccagattgggattccgttgaagataattgtgttggaagatactgcagagt
atataagttatgcccccaaggatgagattaagcaacaagacaggcgcccttttgatcttt
tgggcagtgtcgatggatttagggctgttgtggaacgctccctggaggtggaggtttcgg
gattagatcgagctggcaaaccaatcaaagttaaagcaaaaggctggcaagcgagaattt
tgcagcatgagtgtgaccatttagatggcaccctctacgtagataagatggttccgagga
catttagaactgtggagaacttggacttgcctcttccaaatggatgtccaacattgggt
