# Supplementary material for: Morphological and molecular evidence support the inclusion of Mycetia hainanensis in Mouretia (Rubiaceae)
Source: PhytoKeys. 2026 Feb 5;270:273–88. doi: 10.3897/phytokeys.270.180324 (PMC12902767; doi:10.3897/phytokeys.270.180324)
Supplement: Supplementary material 4 — Dataset of 315 nuclear genes used in this study [file phytokeys-270-273_article-180324__-s004.zip › Dataset 2/5791_filtered_aligned_trimmed.fasta]

>Rubia_peregrina_ERR5033650
gaagtgaaggaaattgttgtagtatgcgatccttcatatcaagacatctttgaagatgca
agagaaaaaattcacgtggatttgaaatttgcattgccgggaaaggagagacaagattcc
gtgtttagtggactg
>Theligonum_cynocrambe_ERR5033810
gaagtaaaggaaattgttgtagtatgcgatccttcttatcaagacatctttgaagatgca
agagaaaagatacacgtggaattgaagtttgctttgcctggaaaggagagacaagactct
gtattcagtggactg
>Anthospermum_thymoides_ERR9883532
gaagttaaggaagttgttgtagtgtgtgatccttcttatcaagacatttttgaagatgca
aaagaaaacattcatgttgatttgaaatttgcattgcctggaaaggagagacaagactcc
gtgtttagtggacta
>Argostemma_elatostemma_ERR9883520
gaagtaaaggaagttgttgtagtgtgcgatccttcttatcaagacatctttgaagatgca
aaagaaaagattcacgtggatttgaaatttgcattgcctggaaaggagagacaagactct
gtgtttagtggacta
>Chamaepentas_hindsioides_ERR9883496
gaagtgaaggaagttgttgtagtatgtgatccttcttatcaagatatatttgaagatgca
aaagagaagattaacgtggatttgaaatttgcattgcctggaaaggagagacaagactct
gtgtttagtggacta
>Coccocypselum_condalia_ERR9883533
gaagttaaggaaattgttgtggtatgtgatccttcttatcaagacatctttgaagatgca
aaagagaagattcacgtggatttgaaatttgcgttgcctggaaaggagagacaagactct
gtgttcagtggactg
>Cruckshanksia_pumila_ERR9883536
??????????????????????????????????????????????????????gatgca
aaagagaagattcatgtggatttgaaatttgcattgcctggaaaggagagacaagactct
gtgttcagtggactg
>Cyanoneuron_cyaneum_ERR9883481
gaagttagggaagttgttgtagtatgcgatccttcttatcaagacatctttgaagatgca
aaagaaaagattcatgtggatttgaaatttgcattgcctggaaaggagagacaagactct
gtgtttagtggacta
>Danais_nigra_ERR9883478
gaagtaaaggaagttgttgtagtatgtgatccttcttatcaagacatatttgaagatgca
aaagagaagattcacgtggatttgaaatttgcattgcctggaaaggagagacaggattct
gtgtttagtggacta
>Dunnia_sinensis_ERR9883505
gaagtaaaggaggttgttgtagtatgtgatccttcttatcaagacgtttttgaagatgca
aaagaaaagattcaggtggatttgaaatttgcattgcctggaaaggagagacaagactcc
gtg????????????
>Mouretia_larsenii_ERR9883550
gaagtaaaggaagtagttgtagtgtgtgatccttcttatcaagacatctttgaagatgca
aaagaaaagattcacgtggatttgaaatttgcgttgcctggaaaggagagacaagactcc
gtgtttagcggacta
>Mycetia_bracteata_ERR9883494
gaagtaaaggaagttgttgtagtgtgcgatccttcttatcaagacatctttgaagatgca
aaagaaaagattcacgtggatttgaaatttgcattgcctggaaaggagagacaagactct
gtgtttagtggacta
>Mycetia_hainanensis_H401
gaagtaaaggaagttgttgtagtgtgtgatccttcttatcaagacatctttgaagatgca
aaagaaaagattcacgtggatttgaaatttgcattgcctggaaaggagagacaagactct
gtgtttagtggacta
>Neohymenopogon_parasiticus_ERR9883558
gaagtaaaggaagttgttgtagtgtgcgatccttcttatcaagacatctttgaagatgca
aaagaaaagattcacgtggatttgaaatttgcattgcctggaaaggagagacaagactct
gtgtttagtggacta
>Oldenlandia_herbacea_ERR9883552
gaagtaaaggaagtagttgtggtatgtgatccttcttatcaagacatctttgaagatgca
aaggagaatattcaggtggatttgaaattcgcattgccggggaaggagagacaagaatct
gtgtttagtggacta
>Paederia_ciliata_ERR9883513
gaagtaaaggaaattgttgtggtatgtgatccttcttatcaagacatctttgaagatgca
agagaaaggattcatgtggatgtgaaatttgcattgcctgggaaggagagacaagactcc
gtgtttagtggacta
>Plocama_tinctoria_ERR9883529
gaagtaaaggaaattgttgtagtatgcgatccttcatatcaagacatctttgaagatgca
agagagaagattcaggtggatttaaaatttgcattgcctggaaaggagagacaagactct
gtatttagtggacta
