# Supplementary material for: Morphological and molecular evidence support the inclusion of Mycetia hainanensis in Mouretia (Rubiaceae)
Source: PhytoKeys. 2026 Feb 5;270:273–88. doi: 10.3897/phytokeys.270.180324 (PMC12902767; doi:10.3897/phytokeys.270.180324)
Supplement: Supplementary material 4 — Dataset of 315 nuclear genes used in this study [file phytokeys-270-273_article-180324__-s004.zip › Dataset 2/5802_filtered_aligned_trimmed.fasta]

>Rubia_peregrina_ERR5033650
???????????????gggcctggcttgcatgattctgaaactcagcaataccttgccaga
attgctacctgttctagcatccgtatcatcgcctccattgaccatgtgaatgctctactt
gtgtgggataagaagatggttcacaaacaattcaactggtattggcatcatgtgcctacc
tttgcaccatacaaggttgaaggaacatttctacctcttattcttgct
>Theligonum_cynocrambe_ERR5033810
gtccacaacattgacaggcttggcttgcgtgatgctgaaactcagcaacatcttgcaaga
atcgctgcctgttcaagtatccgagttatctcttccattgaccatgtgaatgcactactt
ttgtgggataagaagatggttcacaaacagttcaactggtactggcaccatatgcccacc
tttgcaccatacaaggttgaagccatgttcttacctcttattcttgct
>Anthospermum_thymoides_ERR9883532
gtccacaacattgatgggcctggtttgcgagattctgaaactcagcaatatcttgcaaga
atcgctgcttgttccggtatccgtgttgttgcttccattgaccatgtgaatgcactactc
ttgtgggataagaagatggttcacacacagttcaactggtattggcatcatgtccctacc
tttgcaccatacaaggtcgaaacaatgtttctgcctcttattctc???
>Argostemma_elatostemma_ERR9883520
gtccacaatattgacgggcctggtttgcgcgatcctgaaactcagcaatatcttgcaaga
attgctacctgttccagtatccgagtcattgcttccattgaccatgtgaatgccctactc
ttgtgggataagaagatggttcacaaacagttcaactggtattggcatcatgtacctacc
tttgcaccatacaaggtcgaagcaacttttttgcctcttattcttgct
>Chamaepentas_hindsioides_ERR9883496
gtccacaatattgatgggcctggtttgcatgatcgtgaaactcagcaatatctttcaaga
atcgctgcttgttccaatatccgtgtcattgcctccattgaccatgtgaatgcactactc
ttgtgggataagaagatggttcacacacagttcaactggtattggcatcatgtgcctacc
tttgcaccatacaaggtcgaagcaacattcttgcctcttattcttgct
>Clarkella_nana_ERR9883563
????????????????????????????????????????????????????????????
????????????????????????????????????????????????????????????
???tgggataagaagatggttcacaaacagttcaactggtattggcatcatgtgcctact
tatgcaccatacaaggttgaagcaacttttttgcctcttattcttgct
>Coccocypselum_condalia_ERR9883533
gtccacaatattgacgggcctggtttgcgtgatcctgacactcaacaatatcttgcaaga
attgctgcttgttccaatatccgcgtggttgcttctattgacaatgtgaatgctgtgctt
ttgtgggataagaagatggttcacacacagttcaactggtattggcatcatgtgcctact
tatgctccatacaaggtcgaagcaatgttcttgcctctgattcttgct
>Cruckshanksia_pumila_ERR9883536
gtccacaatattgatgggcctggtttgcgtgatcctgacactcaacaatgtcttgcaaga
attgctgcttgttccaatatccgcgtggttgcttctgttgaccatgtgaatgcagtgctt
ttgtgggacaagaagatggttcacacacagttcaactggtattggcatcatgtgcctact
tacgcaccatacaaggtcgaagctacattcatgcctctgattcttgct
>Cyanoneuron_cyaneum_ERR9883481
gtccacaatattgatgggcctggtttgcgtgatcctgaaactcaacaatatattgcaaga
attgctgcttgttccagtatccgagtcattgcttccattgaccatgtgaatgcactactc
ttgtgggataagaagatggttcacacacagttcaactggtattggcatcatgtgcctacc
tttgcaccatacaaggtcgaagcaatgtttttgcctcttattcttgct
>Danais_nigra_ERR9883478
gtccacaatattgatgggcctggtttgcgtgatcctgaaactcagcaatatctttcaaga
attgctgcttgttccaatatccgtgtcgttgcttccattgaccatgtgaatgcactactc
ttgtgggataagaagatggttcacacacagttcaactggtattggcatcatgtgcctacc
tttgcaccatacaaggtcgaagcaacgtttttgcctcttattcttgct
>Dunnia_sinensis_ERR9883505
gtccacaatattgatgggcctggtttgcgtgatcctgaaactcagcaatatcttgcaaga
attgctgcttgttccagtattcgagtcattgcttccattgaccatgtgaatgcactactc
ttgtgggataagaagatggttcacacacagttcaactggtattggcatcatgtgcctacc
tttgcaccatacaaggtcgaagcaatgttcttgcctcttatacttgct
>Mouretia_larsenii_ERR9883550
gtccataatattgacgggcctggcttgcgcgatcctgaaactcagcaatatcttgcaaga
attgctacctgttccagtatccgagtcattgcttccattgaccacgtgaatgccctactc
ttgtgggataagaagatggttcacaaacagttcaactggtattggcatcatgttcctact
tatgcaccatacaaggttgaagcaactttttcgcctcttattcttgct
>Mycetia_bracteata_ERR9883494
gttcacaatattgacgggcctggcttgcgcgatcctgaaactcagcaatatcttgcaaga
attgctacctgttccagtatccgagtcattgcttccattgaccacgtgaatgccctactc
ttgtgggataagaagatggttcacaaacagttcaactggtattggcatcatgtgcctact
tatgcaccatacaaggttgaagcaactttttcgcctcttattcttgct
>Mycetia_hainanensis_H401
????????????????????????ttgcgcgatcctgaaactcagcaatatcttgcaaga
attgctacctgttccagtatccgagtcattgcttccattgaccacgtgaatgccctactc
ttgtgggataagaagatggttcacaaacagttcaactggtattggcatcatgttcctact
tatgcaccatacaaagttgaagcaactttttcacctcttattcttgct
>Neohymenopogon_parasiticus_ERR9883558
gtccacaatattgacgggcctggcttgcgcgatcctgaaactcagcaatatcttgcaaga
attgctacctgttccagtatccgagtcattgcttccattgaccacgtgaatgccctactc
ttgtgggataagaagatggttcacaaacagttcaactggtattggcatcatgtgcctact
tatgctccatacaaggttgaagcaactttttcgcctcttattctt???
>Oldenlandia_herbacea_ERR9883552
gtccacaatattgatggacctggtttgcgtgaccctgaaactcagcaatatatttcaaga
atcgctgcttgtcctaatattcgcgtcattgcttccattgaccatgtgaatgcactactc
ttgtgggataagaagatggttcacacacagttcaactggtattggcatcatgttcctacc
ttcgcaccatacaaagtcgaagccacattcatgcctctcattcttgcc
>Paederia_ciliata_ERR9883513
atccacaacattgatgggcctggtttgcgtgatcctgaaactcagcaatatctggcaata
attactttttgtcccagtgtccgagtcattgtttccattgaccatgtgaatgccctactc
ttgtgggataagaagatggttcaccaacaattcaactggtattggcatcatttgccaacc
ttggcaccatacaaggttgaagccacgtttttgcctcttatccttgct
>Plocama_tinctoria_ERR9883529
gtccacaatattgatgggcctggcttgcgtgatcctgaaactcagcaatgtcttgcaaga
attgctgcctgttccggtattcgagtcatcgcttccattgaccatgtgaatgcactactt
ttgtgggataagaagatggttcacaaacagttcaactggtattggcatcatgtgcctacc
ttcgcagcatacaaggttgaagcaatgtttttacctcttattctt???
