# Supplementary material for: Morphological and molecular evidence support the inclusion of Mycetia hainanensis in Mouretia (Rubiaceae)
Source: PhytoKeys. 2026 Feb 5;270:273–88. doi: 10.3897/phytokeys.270.180324 (PMC12902767; doi:10.3897/phytokeys.270.180324)
Supplement: Supplementary material 4 — Dataset of 315 nuclear genes used in this study [file phytokeys-270-273_article-180324__-s004.zip › Dataset 2/5815_filtered_aligned_trimmed.fasta]

>Rubia_peregrina_ERR5033650
????????????????????????????????????gcagccctgaaaaggttgggagtg
aaaggtgtgcaagtaaggaaggctgagcagctacagaacgtcacctctctcatcatcccc
ggtggggagagcaccactatggctaagttagctgaatttcacaacctgtttcctgctttg
cgcgagtttgttaaaatggggaagccggtttggggaacatgtgccggccttatttttctg
gcggataaagctgttggt
>Theligonum_cynocrambe_ERR5033810
gttctggctttacaggggtcttttaacgagcacatatcagcgctgaggagactgggagtg
aaaggggtagaaataaggaaggcagaacagcttcagcatgtcacctctctcatcattcct
ggcggg??????????????????????????????????????????????????????
????????????????????????????????????????????????????????????
??????????????????
>Anthospermum_thymoides_ERR9883532
gttctggctttacagggatcttttaacgaacacatcgcagcgctgaaaagactgggagtg
aagggggtagaagtaaggaaggcagaacagctccaaaatgtcagctctcttatcattccg
ggtggcgagagcaccaccatggctaagttagctcattaccacaacctgtttcctgctctg
cgcgagtttgttaaaatggggaagccagtttggggaacatgtgctggccttatctttttg
gccgataaagctaccgga
>Argostemma_elatostemma_ERR9883520
gttttggctttacaggggtcttttaacgaacatatagcggcgctgaaaaggctgggagtg
aagggggtagaagtgaggaaggcagagcagctccataatgtcacctctctcattattcct
ggtggcgagagcaccactatggctaagttagctgaatatcacaacctgtttcctgctttg
cgcgagtttgttaaaacagggaagccagtttggggaacatgtgctggccttatctttctg
gcagataaagctgttggt
>Chamaepentas_hindsioides_ERR9883496
gttctggctttacaggggtcttttaacgaacacatcgcggcgctaaaaagactgggagtg
aagggggtggaagtaaggaaggcggaacagctccagaatgttaactctctcatcattcct
ggcggcgagagcaccaccatggctaagttagctcaataccacaacctgtttcctgctctg
cgagagtttgttaaaatggggaagccagtttggggaacatgtgctggccttatcttcttg
gcggatagagccatc???
>Coccocypselum_condalia_ERR9883533
????????????????????????????????????????????????????????????
????????????????????????????????????????????????ctgataatacct
ggcggcgagagcaccacaattgcactcatagcacagcgaagcaatatactagagcccttg
cgagagttcgtgaaagtgaggaagccagtatggggaacttgcgcaggattgatattgttg
gcg???????????????
>Cruckshanksia_pumila_ERR9883536
gtcctggctttacagggttcttttaacgaacacatagcggcgctgaaaaggctgggagtg
aagggtattgctgtaaggaaagcagaacagcttcagaatgttaattctctcattattcct
ggtggggagagcaccaccatggctaagttagctgaataccacaacctgtttcctcctttg
cgcgagtttgttaaaatgggaaagcctgtttggggaacatgtgcaggccttatcttcttg
gcggataaagccacaggg
>Cyanoneuron_cyaneum_ERR9883481
gttctggctttacagggatcttttaacgaacacatagcggcgctgaaaagactgggagtg
aagggagtagaagtaaggaaggcagaacagcttcagaatgtcacctctctcataattccg
ggcggcgagagcaccaccatggctaagttagctgaataccacaacctgtttcctgctttg
cgcgagtttgttaaaatggggaagccagtttggggaacatgtgctggcctcatctttttg
gcggataaagccgttggg
>Danais_nigra_ERR9883478
gttctggctttacaggggtctttcaacgaacacatcgcggcgctgaaaagactgggagtg
aagggggtagaagtaaggaaggcagaacagcttcagaatgtcaactctctcatcattcct
ggcggcgagagcaccaccatggctaagttagcggaataccacaacctgatt?????????
????????????????????????????????????????????????????????????
??????????????????
>Dunnia_sinensis_ERR9883505
????????????????????????????????????????????????????????????
????????????????????????????????????????????????????????????
????????????????????????????????????????????????tttcctgctttg
cgcgagtttgttagaacggggaagccagtttggggaacatgtgctggcctcatctttttg
gcggataaagccgttggt
>Mouretia_larsenii_ERR9883550
gttctggctttacaggggtcttttaacgaacacatagcggcgctgaaaaggctgggagtg
aagggggtagaagtaaggaaggcagagcagctccagaatgtcacctctctcattattcct
ggtggcgagagcaccactatggctaagttagctgaatatcacaacctg????????????
????????????????????????????????????????????????????????????
??????????????????
>Mycetia_bracteata_ERR9883494
?????????????????????tttaacgaacacatagcggcgctgaaaaggctgggagtg
aagggggtagaagtaaggaaggcagagcagctccagaatgtcacctctctcatcattcct
ggtggcgagagcaccactatggctaagttagctgaatatcacaacctgtttcctgctttg
cgcgagtttgttaaaacagggaagccagtttggggaacatgtgctggccttatctttctg
gcagataaagctgttggt
>Mycetia_hainanensis_H401
gttctggctttacaggggtcttttaacgaacacatagcggcgctgaaaaggctgggagtg
aagggggtagaagtaaggaaggcagagcagctccagaatgtcacctccctcattattcct
ggtggcgagagcaccactatggctaagttagctgaatatcacaacctgtttcctgctttg
cgcgagtttgttaaaatgggaaagccagtttggggaacatgtgctggccttatctttctg
gcagataaagctgttggg
>Neohymenopogon_parasiticus_ERR9883558
gttcttgctttgcaggggtctttcaacgaacacatcgccgccctgaaaaggctgggagta
aaaggggtggaggtgaagaaggctgagcagcttcagaatgttaattctcttatcattcct
ggtggggagagcaccaccatggctaagttagccgaataccacaacctg????????????
????????????????????????????????????????????????????????????
???????????????ggg
>Oldenlandia_herbacea_ERR9883552
gttttggtcttacagggatcttttaacgaacacatcgcggcgctaaaaagactgggagtg
aaggagatagaagtaaggaaggcagagcagcttcagaatgccacctctctcatcattccc
ggtggcgagagcaccaccatggctaaattagctgaatatcacaacttgtttccagccttg
agagagtttgttaaaatggggaagccagtttggggaacatgtgccggccttatctttcta
gcggataaagctgttggg
>Paederia_ciliata_ERR9883513
????????????????????????????????????????????????????????????
????????????????????????????????????????????????????????????
????????????????????????????????????????????????tttcctgctttg
cgtgagtttgttaaaatggggaagccagtttggggaacatgtgctggccttatctttctg
gctgataaagctgttggg
