# Supplementary material for: Morphological and molecular evidence support the inclusion of Mycetia hainanensis in Mouretia (Rubiaceae)
Source: PhytoKeys. 2026 Feb 5;270:273–88. doi: 10.3897/phytokeys.270.180324 (PMC12902767; doi:10.3897/phytokeys.270.180324)
Supplement: Supplementary material 4 — Dataset of 315 nuclear genes used in this study [file phytokeys-270-273_article-180324__-s004.zip › Dataset 2/5816_filtered_aligned_trimmed.fasta]

>Anthospermum_thymoides_ERR9883532
actacaaaagctggtacacatgattcagaatcttgtttgagagaaagtacttgcctaccg
ttgggtggatacagtgtctggtcatcacttcctccgttgaactcttcatcttcagcaaag
tcaaagccaatcattttggccattgcatctatggattctgcttcgtttttccgtgacaac
agctatggtgcggagtcatctatatctgggttcattgccttgctggctgcagttgatgct
cttacacgtgttgatgatttgcatctccttggtaaacagcttgtgtttatggttttcact
ggggaatcttggggcttccttggaagccggagatttcttcttgagcttgatcttcagtct
gatgctgtaaatggtctcgattttgca?????????????????????????????????
????????????????????????????????????????????????????????????
????????????????????????????????????????????????????????????
????????????????????????????????????????????????????????????
?????????????????????????????????????????????????????????gat
ccaggattatcatgtgagcttgtgaagaactatatatctcccttcgcagcatgccctagc
cactatgtaggtgtcatgcagggagaaccgtcatcatcaccttatcttgagtatgtaggg
gatgtctcaaggtttgtgtggaatttcctggcagagaaaacttct???????????????
????????????????????????????????????????????????????????????
????????????????????????????????????????????????????????????
?????????
>Argostemma_elatostemma_ERR9883520
????????????????????????????????????????????????????????????
????????????agtgtctggtcatcacttccaccgctaagctcttcatcttcagtgaag
tcaaagccaatcattttagctattgcatcaatggattctgcttcttttttccgtgacaaa
aactttggtgcagagtcacctatatctgggctcattgccttactggctgcagttgacgct
ctttca??????????????????????????????????????????????????????
?????????????????ccacaattatctggaatt?????????????????????????
???gtcgtagaagattttgactctgccttta?????????????????????????????
????????????????????????????????????????ccaacaagttctaccatagt
catctagatgatctatctaacataaacagttcagcagtagtggctgctgcttctcttgtt
gccagaagcttatatattcttgcgcgagaaaaagaagaaataaatgactctggtgtaaat
gctatttccgtgaatgcctctttagttgacgaactacttggttgcttattgaagtgtgac
caaggactatcatgtgagcttgtgaaacgctatatatctccctccacaggatgccctagc
cattatgtaggtgtcatgcagggagaaccatcatcatcgccttatcttgggtatgtaggg
gatgtttcaaggtttgtgtggaattttctggcagacaaaacatct???????????????
????????????????????????????????????????????????????????????
????????????????????????????????????????????????????????????
?????????
>Chamaepentas_hindsioides_ERR9883496
????????????????????????????????????????????????????????????
????????????????????????????????????????????????????????????
?????????????????????????????????????????????????????????aaa
agctttggtgcagagtcacctatatctgggttcattgccttgctggctgcagttgatgct
ctctcgcgtgttgatggtttgcatctccttagtaaacagcttgtgtttatggttttcact
ggagaagcttggggcttccttggtagccggagatttcttcttgagcttgatcttcattcc
gatgctgtaaatggccttgactttgcactgatagaaattggatctgttggaaagaatgct
gatcagggtgtccagaagctctttgctcatacaacagggg????????????????????
????????????????????????????????????????????????????????????
??????????tatacattcttgcgagagaaaaggaagaaataaatgaatccggtctaaat
gctattaccgtgaatgcctccttagttgacgaactacttggttgcctattaacgtgtgaa
ccaggcttatcatgtgagattgtgaagcgctatatatctcccttcacagcatgccctagc
cactatgtaggggtcatgcagggagaaccgtcatcgtcaccttatcttgagtatgtaggg
gatgtttcaaggtttgtgtggaatttcctggcagacaaaacatctgtc????????????
????????????????????????????????????????????????????????????
????????????????????????????????????????????????????????????
?????????
>Coccocypselum_condalia_ERR9883533
????????????????????????????????????????????????????????????
????????????????????????????????????????????????????????????
?????????????????????????????????????????????????????????aaa
agcattggtgctgagtcacctatatctgggctcattgccttgcttgctgcagttgatgct
atttcacgtcttgataatttgcatctccttcataaacagcttgtgtttatggttttcact
ggagaatcttggggcttccttggtagccggagatttcttctggagcttgatcttcattca
gattctgtcgttg------------------tggaaattggatctgttggaaagagcttg
gatcagggtgtcaaaatgctttttgctcatacaacagggg????????????????????
??????????????????????????????tcagcagtagtggctgctgcttccattgtt
gccagaagcttatatatacttgctaaagaaaaggaggaaataaatgactctggtctaaat
gctattactgtgaatgcctctctagttgatgaactacttggttgcctactaaagtgtgaa
ccaggcttatcatgtgagctagtgaagcgctatatatctccctccgcagcatgccctagc
cattacgtaggtgtcattcagggagaaccatcatcttcaccttatctcggttatgtaggc
gatgtgtcaaggttcgtgtggaatttcctggcagagaaaacagccgaccctgtttggaca
gagagcaactgggataccattacacttcgtgtgtacgcatctcaggatgctgcttatgat
cgtctaatcctgttgggtattgtcgttactgctgtctcttaccttgcaataatgatgact
agatccttc
>Cruckshanksia_pumila_ERR9883536
????????????????????????????????????????????????????????????
????????????????????????????????????????????????????????????
????????????????????????????????????????????????????????????
??????ggtgcagaatcacctatatctgggttcattgccttgctggctgcggtagatgct
ctttcacgcctcggtagtttgcatctccttcgtaaacagcttgtgtttatggttttcact
ggagaatcttggggcttccttggtagccggagatttcttcttgagcttgatcttcattca
gattctgtcgttg------------------tggaaattggatctgttggaaagagttta
gatcagggtgtcaaaatgctttttgctcatacaacaggcg????????????????????
?????????????????????????????????????????????gctgcttcccttgtt
gccagaagcttatacattcttgccagagaaaaggaggaaatagatggctctgctctagat
gctattaccgtgaatgcctctttagttgatgaactacttggttgcctactaaagtgtgaa
ccaggcttatcatgtgagctagtgaagcgctatatatctccctccacagcatgtcctagc
cattatgtaggtgttattcagggagagccatcgtcttcaccttatcttgggtatgtaggt
gatgtttcaaggtttgtgtggaatttcctagcagagaaaaca??????????????????
????????????????????????????????????????????????????????????
????????????????????????????????????????????????????????????
?????????
>Cyanoneuron_cyaneum_ERR9883481
????????????????????????????????????????????????????????????
????????????????????????????????????????????????????????????
?????????????????????????????????????????????????????????aaa
agctttggtgcagagtcacctatatctgggttcattgccttgctggctgcagttgatgct
ctttcacgtgttgatggtttgcagctcctcagtaagcagcttgtgtttatggttttcact
ggagaatcttggggcttccttggaagccggagatttcttctcgagcttgatcttcattcg
tatgctgtaaatggccttg?????????????????????????????????????????
????????????????????????????????????????????????????????????
????????????????????????????????????????????????????????????
????????????????????????????????????????????????????????????
?ctattaccgtgaacgcctctttagttgacgaactacttggttgcctattgaagtgtgaa
ccaggattatcatgtgagcttgtgatgcgctatatatctcccttcacagcatgccctagc
cattacgtaggtgtcatgcagggagaaccatcagcatcaccttatcttgagtacgtaggg
gatgtttcaaggtttgtgtggaatttcctggcagacaaaacatctgtc????????????
????????????????????????????????????????????????????????????
????????????????????????????????????????????????????????????
?????????
>Danais_nigra_ERR9883478
????????????????????????????????????????????????????????????
????????????????????????????????????????????????????????????
?????????????????????????????????????????????????????????aaa
agctttggcgcagagtcacctatatctgggttcattgccttgctggctgcagttgatgct
ctttcacgtgttgatggtttgaatctccttggtaaacagcttgtgtttatggttttcact
ggagaatcctggggcttccttggtagccggagatttcttcttgagcttgatcgtcattcg
gatgctgtaaatggccttgttgccagaagct?????????????????????????????
????????????????????????????????????????????????????????????
????????????????????????????????????????????????????????????
??????????tatacattcttgcgagagaaaaggaagaaataaatgactctggtctaaat
gctattactgtgaatgcctctttagttgacgaactactcggttgcctattgaagtgtgaa
ccaggcttatcatgtgagcttgtgaaacactatatctctccctccacggcataccctagc
cattatgtaggtgtcatgcagggagaaccatcatcatcaccttatcttgagtatgtcggg
gatgtttcaaggtttgtgtggaatttcctggcagacaaaacatctgtccctgtttggact
gagagcaactgggatacaattacacttcgcgtatacacaattcaggatgctgcttatgat
cgtctaatcttgttgggtattatcgttactgttgtggcttaccttgcaatactgattact
agatccttc
>Dunnia_sinensis_ERR9883505
actacaaaagccggtactcatgattcagaatcttgtttgagagaaaatacttgcctacca
ttgggtggatacagtgtctggtcatcacttccaccgtttaactcttcttcatcggtgaag
gcaaagccaatcattttggctattgcatctatggattctgcttcttttttccgcgacaaa
agctttggtgcagagtcacctatatccgggttcattgccttgctggctgcagttgatgct
ctttcacgtgttgatggtttggatctcctcagtaagcagcttgtgtttatggttttcact
ggagaatcttggggcttccttggaagccagagatttcttctcgagattgatcttcgttcg
gatgctgttaatggcattgattttgcactga?????????????????????????????
????????????????????????????????????????????????????????????
????????????????????????????????????????????????????????????
??????????tagac?????????????????????????????????????????????
??????atggtaaatgcctctttagttgacgaactacttggttgcctactgaagtgcgaa
ccaggattatcatgtgagcttgtgaagcgctatatatctccattcactgcatgccctagc
cattatgtaggtgtcatgcagggagaaccatcgtcatcaccttatcttgagtatgtaggg
gatgtttcaaggtttgtgtggaatttcctggca???????????????????????????
????????????????????????????????????????????????????????????
????????????????????????????????????????????????????????????
?????????
>Mouretia_larsenii_ERR9883550
actacaaaagctggtacacatgattcagaatcttgtttgagagaaaatacttgcctaccg
ttggggggatacagtgtctggtcatcacttccaccgttaaactcttcatcttcagtgaag
tcaaagccaatcattttagcaattgcatcaatggattctgcttcttttttccgtgacaaa
aactttggtgctgagtcacctatatctgggctcattgccttgctagctgtagttgacgct
ctttca??????????????????????????????????????????????????????
?????????????????ccacaattatctggaatt?????????????????????????
???gttgttgaagattttgactctgccttta?????????????????????????????
????????????????????????????????????????ccaacaagttctaccatagt
catctagatgatctgtctaacataaacagttcagcagtagtggctgctgcttctcttgtt
gccagaagcttatatattcttgcgagagaaaaagaagaaataaatgactctggtctaaat
gctatttccgtgaatgcatctttagttgacgaactacttggttgcctattgaagtgtgac
caaggactatcatgtgagcttgtgaagcactatatatctccctcaacaggatgccctagc
cattatgtaggtgtcattcagggagaaccatcatcatcaccttatcttgggtatgtaggg
gatgtttcaaggtttgtgtggaattttctagcagacaaaacatct???????????????
????????????????????????????????????????????????????????????
????????????????????????????????????????????????????????????
?????????
>Mycetia_bracteata_ERR9883494
actacaaaagctggtacacatgattcagaatcttgtttgagagaaaatacttgcctaccg
ttggggggatacagtgtctggtcatcacttccaccgttaaactcttcatcttcagtgaag
tcaaagccaatcattttagcaattgcatcaatggattctgcttcttttttccgtgacaaa
aactttggtgctgagtcacctatatctgggctcattgccttgctagctgcagttgacgct
ctttca??????????????????????????????????????????????????????
?????????????????ccacaattatctggaatt?????????????????????????
???gtcgtagaagattttgactctgccttta?????????????????????????????
????????????????????????????????????????ccaacaagttctaccatagt
catctagatgatc???????????????????????????????????????????????
????????????????????????????????????????????????????????????
??????????taaatgcctctttagttgacgaactacttggttgcctgttgaagtgtgac
caaggactatcatgtgagcttgtgaagcgctatatatctccctccacaggatgccctagc
cattatgtaggtgtcatgcagggagaaccatcatcaccaccttatcttgggtatgtaggg
gatgtatcaaggtttgtgtggaattttctggcagacaaaacatct???????????????
????????????????????????????????????????????????????????????
????????????????????????????????????????????????????????????
?????????
>Mycetia_hainanensis_H401
????????????????????????????????????????????????????????????
????????????agtgtctggtcatcaattccaccgttaaactcttcatcttcagtgaag
tcaaagccaatcattttagcaattgcatcaatggattctgcttcttttttccgtgacaaa
aactttggtgctgagtcacctatatctgggctcattgccttgctagctgtagttgacgct
ctttcacatgttgatgggttgcatctcctcagtaaacagcttgtctttatggttttcact
ggagaatcttggggcttccttggaagccggagatttctgcttgag???????????????
???gtcgtagaagattttgactctgccttta?????????????????????????????
????????????????????????????????????????ccaacaagttctaccatagt
catctagatgatctatctaacataaacagttcagcagtagtggctgctgcttctcttgtt
gccagaagcttatatattcttgcgagagaaaaagaagaaataaatgactctggtctaaat
gctatttccgtgaatgcctctttagttgacgaactacttggttgcctattgaagtgtgac
caaggactatcatgtgagcttgtgaagcgctatatatctccctccacaggatgccctagc
cattatgtaggtgtcatgcagggagaaccatcatcatcaccttatcttgggtatgtaggg
gatgtttcaaggtttgtgtggaattttctagcagacaaaacatct???????????????
????????????????????????????????????????????????????????????
????????????????????????????????????????????????????????????
?????????
>Neohymenopogon_parasiticus_ERR9883558
???????????????acacatgattcagaatcttgtttgagagaaaatacttgcctaccg
ttggggggatacagtgtctggtcatcacttccaccgttaaactcttcatcttcagtgaag
tcaaagccaatcattttagcaattgcatcaatggattctgcttcttttttccgtgacaaa
aactttggtgctgagtcacccatatctgggctcattgccttgctagctgcagttgacgct
ctttcacatgttgat?????????????????????????????????????????????
????????????????????????????????????????????????????????????
???gtcgtggaagattttgactctgccttta?????????????????????????????
????????????????????????????????????????ccaacaagttctaccatagt
catctagatgatctctctaacataaacagttcagcagtagtggctgctgcttctcttgtt
gccagaagcttatatattcttgcg????????????????????????????????????
???atttccgtgaatgcctctttagttgacgaactacttggttgcctgttgaagtgtgac
caaggactatcatgtgagcttgtgaagcgctatatatctccctccagaggatgccctagc
cattatgtaggtgtcatgcagggagaaccatcatcatcaccttatcttgagtatgtaggg
gatgtttcaaggtttgtgtggaattttctagcagacaaaaca??????????????????
????????????????????????????????????????????????????????????
????????????????????????????????????????????????????????????
?????????
>Oldenlandia_herbacea_ERR9883552
????????????????????????????????????????????????????????????
????????????????????????????????????????????????????????????
????????????????????????????????????????????????????????????
?????????????????????????????????attgccttgctggctgctgttgatgct
ctttcacgtgtcgatggtttgcatctccttggtaaacagattgtgtttatggtattcact
ggagaagcttggggcttccttggtagccggagatttcttcttgagcttgatcttcattca
gatgctgttaatggccttgtt----------tggaaattggatctgttggaaagagtggt
gatcagggtgtcaaaacactttttgcacatacaactggggccaacaagttctaccatagt
catctagacgagctatctaacataaacagttcagcagtagtcgctgctgcttcccttgtt
gccagaagcctatacatatttgctagagaaaaggaggaaataaatgacactggtcttcat
gatattactgtgaatgcctcattagttgatgaactacttggt??????????????????
???ggcttatcctgtgagcttgtaaaacgctatatatctcccttcacagcatgtccaagc
cattatgtgggtgtcatgcagggagagccatcgtcatcaccttaccttgagtatgtaggg
gatgtttcaaggtttgtgtggaatttcctggccgaaaaaact------cctgtttggaca
gagagcaactgggatactatcacacttcgcacatataccagtcaggattctgcttatgat
cgtctgatcttgctaggcatcatcgttacagttgtgtcttacgttgcaatattggttacc
agatccttt
>Paederia_ciliata_ERR9883513
????????????????????????????????????????????????????????????
????????????agtgtctggtcgtcacttccaccgttgaactcttcatctttgatgaag
tcaaaaccaatcattttggctactgcatctatggattctgcttctttttttcgtgacaaa
agctttggtgctgaatcgcctatatctggattcattgccttgttagctgcggttgatgct
ctctcacgggttgatggtttgcacctcctcagtaaacagcttgtgtttatggttttcact
ggagaatcttggggcttccttggaagccggagatttcttcttgagcttgatcttcattca
gatgctgtcaatggccttgatttttcactga?????????????????????????????
????????????????????????????????????????????????????????????
????????????????????????????????????????????????????????????
??????????tagacatg------------------------------------gtatta
gctattaatgtgaatgcctctttagttgacgaactacttgggtgcctattgaagtgtgaa
ccaggattatcatgtgaacttgtgaagcactatatatctccctcctctgaatgccctagc
cattatgttggtgtcatggagggagaaccatcatcaccaccttatcttgggtatgtcggg
gacgtttcaaggtttgtgtggaatttcctagcagacaaaacatctgatcctgtttggaca
gagagcaactgggatacaattacccttcgcatatacacaactcaggacgctgaatatgat
cgtctaatcttgttgggtattgtggttaccgttgtggcttaccttgcaatagtgatcgca
agatccttc
>Plocama_tinctoria_ERR9883529
actacaaaaactggtacacatgattcagaatcttgtttgagagaaaatacttgcctacca
ttgggtggatacagtgtctggtcatcaattccaccattgaattccttatcttcgatgaag
ccaaagccaatcatattggctgttgcatctatggattctgcttcctttttccgtgaccaa
agctttggtgcagagtcacctatatctgggttcattgccttgctggctgcagttgatgct
ctttcacgtgtcaatggtttggatctcctcggtaaacagcttgtgtttatggttttcact
ggagaatcttggggcttccttggaagccggagatttcttctggagcttgatcttcattct
gatgctgtaaatggtcttgattttgcactga?????????????????????????????
????????????????????????????????????????????????????????????
????????????????????????????????????????????????????????????
??????????tagac?????????????????????????????????????????????
??????atggta????????????????????????????????????????????????
????????????????????????????????????????????????????????????
????????????????????????????????????????????????????????????
????????????????????????????????????????????????????????????
????????????????????????????????????????????????????????????
????????????????????????????????????????????????????????????
?????????
