# Supplementary material for: Morphological and molecular evidence support the inclusion of Mycetia hainanensis in Mouretia (Rubiaceae)
Source: PhytoKeys. 2026 Feb 5;270:273–88. doi: 10.3897/phytokeys.270.180324 (PMC12902767; doi:10.3897/phytokeys.270.180324)
Supplement: Supplementary material 4 — Dataset of 315 nuclear genes used in this study [file phytokeys-270-273_article-180324__-s004.zip › Dataset 2/5821_filtered_aligned_trimmed.fasta]

>Rubia_peregrina_ERR5033650
gctacaacacacactgatcttgttgttagggcgaagaaattaggggtagaggtgaaggta
gtgcacaatgcatctattatgaattccatt??????????????????????????????
????????????????????????????????????????????????????????????
????????????????????????????????????????????????????????????
????????????????????????????????????????????????????????????
??????????????????
>Theligonum_cynocrambe_ERR5033810
gctacgacgcacacagatcttgttgttagggcaaagaaattaggtgtggaggtaaaggtg
gtgcataatgcgtctgtgatgaatgccattggagtttgcggcttacaactctaccgatat
ggagagacagtttccattccg???????????????????????????????????????
????????????????????????????????????????????????????????????
????????????????????????????????????????????????????????????
??????????????????
>Anthospermum_thymoides_ERR9883532
gccacgacacacacagatcttgttgttagggccaaaaaattgggtgtggaggtaaaggtg
gtgcataatgcatctgtaatgagtgccattggagtttgtggtttacaactctaccgatat
ggagagacagtttccattccctttttcactgaatcgtggaggcctgatagtttctatgag
aagattcaaagaaaccgaaagttgggattgcacactctctgcttgtta????????????
????????????????????????????????????????????????????????????
??????????????????
>Argostemma_elatostemma_ERR9883520
gctacgacacacacagatcttgttgttagagcgaaaaaattgggtgtggatgtaaaggtg
gtgcataatgcatctgtaatgaatgccattggggtatgtggtttacaactctaccgatat
ggagagacagtgtccattccatttttcactgattcatggaggcctgatagtttttatgag
aagattcaaaaaaaccgaaagctggggttgcacacgctctgcttgtta????????????
????????????????????????????????????????????????????????????
??????????????????
>Chamaepentas_hindsioides_ERR9883496
gctacgacacacacagatcttgttgttagagcaaaaaaattgggtgtggatgtaaaggtg
gtgcataatgcatctgtcatgaatgctattggagtttgtggtttacaactctaccgatat
ggagagacagtttccattccatttttcacggattcatggaggcctgatagtttctatgag
aagattcagaggaaccgaaaactgggattgcacactctctgcttgttaagagggaaaaaa
caatatgagccaccaaggtttatgacaataggcattgcaattgagcagctattggaaatt
gaacaaatgcgtggagaa
>Clarkella_nana_ERR9883563
gctacgacacacactgatcttgttgttagagcaaaaaaattgggtgtggatgtaaaggtg
gtgcataatgcatcggtaatgaatgccattggagtttgtggtttacaactctaccgatat
ggagagacagtgtccattccatttttcacagattcatggaggcctgatagtttttatgag
aagattcaaaaaaaccgaaagctggggttgcacacgctttgcttgtta????????????
????????????????????????????????????????????????????????????
??????????????????
>Coccocypselum_condalia_ERR9883533
gctacaacacacacagatcttgttgtgagagcaaaaaaattgggcgtggatgtaaaggtg
gttcataatgcttccgtaatgaatgcaattggagtttgtggtttgcagctctaccgatat
ggggagacagtttcgattcctttttttact??????????????????????????????
????????????????????????????????????????????????????????????
????????????????????????????????????????????????????????????
??????????????????
>Cruckshanksia_pumila_ERR9883536
gctacaacacacacagatcttgttgttagagccaaaaagttaggcgtcgatgtgaaggtg
gtgcataatgcttcggtaatgaatgcaattggagtttgtggtttacaactctaccgatat
ggagagacggtttccattcccttttttactgattcgtggaggcctgatagtttttatgag
aagatccaaagaaaccgaaagctaggattgcatactctctgcctgttaagagggaaaaaa
caatatgagccagcaaggtttatgacaataagcattgcaattaatcagctcttggaggtt
gaacaaaagcgtggagaa
>Cyanoneuron_cyaneum_ERR9883481
gctacaacacacacagatcttgttgttagagcaaaaaaattgggcgtggatgtaaaggtg
gtgcataatgcatctgtaatgaatgccattggaatttgtggtttacaactctaccgatat
ggagagacggtttccattccgtttttcactgattcgtggaggcctgatagtttttatgag
aagattcaaagaaaccgaaagctgggattgcacacactctgcttgttaagagggaaaaaa
caatatgagccgccgaggtttatgacaataagcattgccattgagcagcttttggaaatt
gaacaaatgcgtggagaa
>Danais_nigra_ERR9883478
gctacgacacacacagatcttgttgttagagcaaaaaaattgggtgtggatgtaaaggtg
gtgcataatgcatctgtaatgaatgccattggagtttgtggcttacaactctaccgatat
ggagagacagtttccattccgtttttcactgattcgtggaggcctgatagtttttatgag
aaaattcaaagaaaccgaaagctgggattgcacactctctgcttgttaagagggaaaaaa
cagtacgagcctccaaggtttatgacaataaggattgcaattgagcagcttttggaaatt
gaa???????????????
>Dunnia_sinensis_ERR9883505
gctacgacgcacacagatcttcttgttagagcaaaaaaattgggtgtggatgtaaaggtg
gtccacaatgcatctgtaatgaatgccattggagtttgtggtttacaactctaccgttat
ggagagacggtttctattccgtttttcactgattcttggaggcctgatagtttttatgag
aagattcaaagaaaccgaaagctgggattgcacacactctgcttgttaagagggaaaaaa
caatatgagccgccgaggtttatgacaataggtattgcaattgagcagcttttggaaatt
gaacaaatgcgtggagaa
>Mouretia_larsenii_ERR9883550
gctacgacacacacagatcttgtagttagagcgaaaaaattgggtgtggatgtaaaggtg
gtgcataatgcatccgtaatgaatgccattggagtttgtggtttacaactctacagatat
ggagagacagtgtccattccatttttcactgattcatggaggcctaatagtttttatgag
aagattcaaaaaaaccgaaagctggggttgcacacgctctgcttgttaagagggaaaaaa
caatatgagccgcctaggtttatgacgataagcattgcaattgagcagcttttggaaatt
gaacaaatgcgtggagaa
>Mycetia_bracteata_ERR9883494
gctacgacacacacagatcttgttgtgagagcgaaaaaattgggtgtggatgtaaaggtg
gtgcataatgcatccgtaatgaatgccattggagtttgtggtttacaactctaccgatat
ggagagacagtgtccattccatttttcactgattcatggaggcctgatagtttttatgag
aagattcaaaaaaaccgaaagctggggttgcacacactctgcttgttaagagggaaaaaa
caatatgagccgcctaggtttatgacgataagcattgcaattgagcagcttttggaaatt
gaacaaatgcgtggagaa
>Mycetia_hainanensis_H401
gctacgacacacacagatcttgtagttagagcgaaaaaattgggtgtggatgtaaaggtg
gtgcataatgcatccgtaatgaatgccattggagtttgtggtttacaactctaccgatat
ggagagacagtgtccattccatttttcactgattcatggaggcctgatagtttttatgag
aagattaaaaaaacccgaaagctggggttgcacacgctctgcttgtta????????????
????????????????????????????????????????????????????????????
??????????????????
>Neohymenopogon_parasiticus_ERR9883558
gctacgacacacacagatcttgttgttagagcgaaaaaattgggtgtggatgtaaaggtg
gtgcataatgcatccgtaatgaatgccattggagtttgtggtttacaactctaccgatat
ggagagacagtgtccattccatttttcactgattcatggaggcctgatagtttttatgag
aagattcaaaaaaaccgaaagctggggttgcacacgctctgcttgttaagagggaaaaaa
caatatgagccgccgaggtttatgacgataagcattgcaattgagcagcttttggaaatt
gaacaaatgcgtggagaa
>Oldenlandia_herbacea_ERR9883552
gctacaacgcacacagatcttgttgttagagcgaaaaaattgggtgtgaatgtgaaggtg
gtgcataatgcatctgtcatgaatgccattggagtttgtggtttacagctctaccgatat
ggagagacagtttccattccatttttcacggattcttggaggcctgatagtttttatgag
aagattcagaggaatagaaagctgggattgcatactctctgcttgttaagagggaaaaaa
cattatgaaccgcctaagttcatgacaataagcattgcaatagaacagcttttggaaatt
gaacaaatgcgtggagaa
>Paederia_ciliata_ERR9883513
gctacgacacacacagatcttgttgttagatcaaaaaaattgggtgtggatgtaaaggta
gtgcataatgcatctgtaatgaatgccattggagtttgtggtttacaactctaccgatat
ggagagactgtttccattccgtttttcactgaatcgtggaggcctgatagtttctacccg
aagattcaaagaaaccggaagctgggactgcacacactctgcttatta????????????
????????????????????????????????????????????????????????????
??????????????????
>Plocama_tinctoria_ERR9883529
gctacaacacacacggatcttgttgttagagcaaagaaagcaggtgtggatgtaaaggtg
gtgcataatgcatctataatgaatgccattggagtttgtggtttacaactctaccgatac
ggagaaactgtttccattccgtttttcactgattcttggaggcctgatagcttttatgag
aagattcaaagaaacagaaagctaggattgcacacactctgcttgtta????????????
????????????????????????????????????????????????????????????
??????????????????
