# Supplementary material for: Morphological and molecular evidence support the inclusion of Mycetia hainanensis in Mouretia (Rubiaceae)
Source: PhytoKeys. 2026 Feb 5;270:273–88. doi: 10.3897/phytokeys.270.180324 (PMC12902767; doi:10.3897/phytokeys.270.180324)
Supplement: Supplementary material 4 — Dataset of 315 nuclear genes used in this study [file phytokeys-270-273_article-180324__-s004.zip › Dataset 2/5822_filtered_aligned_trimmed.fasta]

>Theligonum_cynocrambe_ERR5033810
????????????????????????????????????????????????????????????
????????????????????????????????????????????????????????????
????????????????????????????????????????????????????????????
?????????????????????????????????????????????attgaagtacctaga
gaagccttaccaaatgctgtgatagatgatcctgttgttgaagacattgatccaaagaca
tgggcagtttctggacctgatgagttgtccgtggctgagaagtttaggcttgcgttcgtc
gagagagacaaccggttggcaccaaagcgtgcaaaaaatgcaaggcagcaccagagacga
tcagatagggaatgggtaacgatgagttctagagcaaaatct??????????????????
>Anthospermum_thymoides_ERR9883532
ctgctgaatgatgatgctattgttgctctagctgaaagttcctgggagattcttgattta
tctggttcagatatttctgatcgtggtttatcacaattggtaaagatatgcagatctgtt
cgagtcatggatata-----------------------------gtgcactgagtgcccc
cgtattatagtcaacccaaaactgtcaccttttggatacagaggattggaagtacctaga
gaagccttacccaatgttgtgttagatgatcccgctgttgaagatattgatccaaaaact
tgggcagcttatggacctgatgagttgcctgtggctgaaaagtttaggcttgcatacctt
gaaagagacaccaggttggcaccaaagcgtgcaaagaatgcaaggcaacaccagagacga
gcggagagggaatgggta??????????????????????????????????????????
>Argostemma_elatostemma_ERR9883520
ctgctgaatgatgatatcattgttgcattagctgaaagttcctgggagatacttgattta
tctggttcagatgtttctgattatggtttatcacaattagtaaagatgtgcaaatctgtt
cgagccatggacataaaaatagacaaggattccttggaaaacttgtctgaagaatgccct
cgcattatagtcaacccaaaaccatcaccttttggatacagaggatttgaagtacctaga
gaagccttactaaacgttgtggtagatgatccatttgttgaagatattgatcccaaaaca
tgggcagtttctggatccgatgaattgcccatggccgaaaagtttaggcttgcattccta
gagagagacaaccgattggcacctaagcgtgcaaagaatgcaagacaacaccagagacgt
gctgaaagggaatgggtaaagttgaattctagagctaaatccatcgcacttgcctctcag
>Chamaepentas_hindsioides_ERR9883496
ctgctgaatgatgacgttattgttgcattagctgaaagttcctgggagatacttgatgta
tctggttcagatgtttctgattctggtttatcgcaattagtgaagatgtgcaaatctgtt
cgagccatggacataaaaatcgacaaggactccttggagagcttgtctgtagaatgcccc
cgcattgtagtaaacccaagaccatcaccttttggatacagaggggttgaagtacctaga
gaagccttaccaaatgccgtgttagatgatccagttgttgaagatattgatccgaaaaca
tgggcagtttctggatctagtgagttgcctgtggctgaaaaatttaggcttgcatttcta
gagagagacaaccgattggcaccaaagcgtgcaaagaatgcaaggcaacaccaaagacgc
gcagagagggaatgggttaggatgagttctagagctaaatccatggcacttgcctctcaa
>Clarkella_nana_ERR9883563
????????????????????????????????????????????????????????????
????????????????????????????????????????????????????????????
???????????????????????????????????????????????????gaatgcccc
cgaattatagtcaacccaaaaccttcaccttttagatacagaggatttgaagtaccgaga
gaagccttactaaatattgtggtagatgatccatttgttgaagatattgatccaaaaaca
tgggcagtttctggatctgatgaattgcccgtggccgaaaagtttaggcttgcattccta
gagagagacaaccgattggcaccaaagcgtgctaagaatgcaagacaaaaccagagacgt
gctgaaagggaatgg?????????????????????????????????????????????
>Coccocypselum_condalia_ERR9883533
ctgctgaatgatgatgttattgttgcattagctgaaaattcctgggatatgcttgacatt
tctgtttcagatgtttctgatcttggtttgtcacgattagtaaaattatgcaaatctctt
cgagcagtggacataaaaattgacaaggattccttggaaagcttatctgcagaatgcccc
cgcatcatagtcaacccaaaaccatcaccttttggatacagagggtttgaagtacctaga
gaagcctggccaaatgttgtattagacgatccagttgttgaagatattgatccaaaaaca
tgggtagtttctgggtttagggaattgcctgtggctgaaaaatttaggcttgcatttcta
gagagggacaaccgattggcacctaagcgtgcaaagaatgcaaggcaacaccagcgacgt
gcagagagggaacgggtaatgatgagttctacagcaaaatcaatggcacttgcctctcag
>Cruckshanksia_pumila_ERR9883536
cttctgaatgatgatgttattgttgcattagctgaaagttcctgggatatacttgatgtc
tcggattcagatgtttctgattttggtatatcacaattagtaaagctatgcaaatctctt
cgtgcagtagacataaaaattgacaaggattccttggaaagcttgtccgtagaatgcccc
cgcatcatagtcaacccaaaaccatcactttttggatacagagggtgtaaagtacctcga
gaagccttcccaaatactgtattagacgatcgagttgttgaagatattgatccaaaaaca
tgggcagtttctgggttagatgaactgtccgtagctgaaaaattcaggcttgcgtttcta
gagagagacaaccgattggcaccaaagcgtgcgaagaacgcaaggcaacaccagcgacgt
gcggagaga???????????????????????????????????????????????????
>Cyanoneuron_cyaneum_ERR9883481
ctgctgaatgatgatgttattgttgcattagctgaaagttcctgggagatacttgatttt
tctggttcagatgtttctgattgtggtttatcacaattagtaaagatgtgcaaatctgtg
cgagccatggacataaagatcgacaaggattccttggaaagcttgtctgtagaatgcccc
cgtattatagtcaacccaaaaccatggccttttggacacagagggtttgaagtacctaga
gaagccttaccaaatgctgtgttagatgatccagttgttgaagatatcaatccaaaaaca
tgggcagtttctggattgagagagttgcccgtggctgaaaaatttaggcttgcatttcta
gagagagacaaccgattggcaccaaagcgtgcaaagaatgcaaggcaacaccagagacgt
gcagagagggaatgggtaaggatgagttctagagctaaatcaatggcacttgcctctcag
>Danais_nigra_ERR9883478
ctgctgaatgatgatgttattgttgcattagctgaaagttcctgggagatacttgatgta
tctggttcagatgtttctgattgtggtttatcacaattagtaaagatgtgcaaatctgtt
cgagccatggacataaaaatcgataaggattccttcgagagcttgtctatagaatgcccc
cgcattatagtcaacccaaaaccatcaccttttggatacagagggtttgaagtacctaga
gaagccttaccaaatactgtgttagatgatccatttgttgaagatattgatccaaaaaca
tgggcagtttctggatttacagagttgcccgtggctgaaaaatttaggcttgcatttcta
gagagggacaaccgattggcaccaaagcgtgcaaagaatgcaaggcagcaccagagacgt
gcggagagggaatgggtaaggatgagttctagagctaaatccatggcacttgcctctcag
>Dunnia_sinensis_ERR9883505
ctgatgaatgatgatgttattgttgcattagctgaaagttcctgggagatacttgattta
tctggttcagatgtttctgattgtggtttgtcacaattagtgaagatgtgcaaatctgtt
cgagccatggacataaaaatcgacaaggattccttggagagcttgtctgtagaatgcccc
cgtattatagtcaatccaaaaccatcaccttttggacacagaggatttgaagtacctgga
gaagcctttccaaatgctgtcttagatgatccggttgttgaagatattgatccaaaaaca
tggacagtttctggatctaatgagttgcccgtggctgaaaaatttaggcgtgcatttcta
gagagagacaaccgattggcaccaaagcgagcaaagaatgcaaggcaacaccagagacgt
gcggagagggaatgggtaaggatgagttctagagctaaatcaatggcacttgcctcccag
>Mouretia_larsenii_ERR9883550
ctgctgaatgatgatatcattgttgcattagctgaaagttcctgggagatactcgattta
tctggctcagatgtttctgattgtggtttatcacaattagtaaagatgtgcaaatctgtt
cgagccatggacataaaaatagacaaggattcctttgatagtttgtctgaagaatgcccc
cgcattatagtcaatccaaaaccatcaccttttggatacagaagatttgaagtacctaga
gaagccttaccaaacgttgtggtagatgatccatttgttgaagatattgatccaaaaaca
tgggcagtttctggatctgatgaattgcccgtggccgaaaagtttaggcttgcattccta
gagagagacaaccgattggcaccaaagcgtgcaaagaatgcaagacaacaccagagacgt
gctgaaagggactgggtaaagttgagttccagagctaaatccatcgcacttgcctctcag
>Mycetia_bracteata_ERR9883494
ctgctgaatgatgatatcattgttgcattagctgaaagttcctgggagatactcgattta
tctggttcagatgtttctgattgtggtttatcacaattagtaaagatgtgcaaatctgtt
cgagccatggacataaaaatagacaaggattccttggaaagtttgtctgaagaatgcccc
cgcattatagtcaacccaaaaccatcaccttttggatacagaggatttgaagtacctaga
gaagccttaccaaacgttgtggtagatgatccatttcttgaagatattgatccaaaaaca
tgggcagtttctggatttagggaattgcccgtggccgaaaagtttaggcttgcattccta
gagagagacaaccgattggcaccaaagcgagcaaagaatgcaagacaacaccagagacgt
gctgaaagggactgggtaaagttgggttcaagagctaaatccatcgcacttgcctctcgg
>Mycetia_hainanensis_H401
ctgctgaatgatgatatcatttttgcattagctgaaagttcctgggagatactcgattta
tctggttcagatgtttctgattgtggtttatcacaattagtaaagatgtgcaaatctgtt
cgagccatggacataaaaatagacaaggattccttggaaagtttgtctgaagaatgcccc
cgcattatagtcaacccaaaaccatcaccttttggatacagaggatttgacgtccctaga
gaagccttaccaaacgttgtggtagatgatccatttgttgaagatattgatccaaaaaca
tgggcagtttctggatctgatgaattgcccgtggctgaaaagtttaggcttgcgttccta
gagagagacaaccgattggcaccgaagcgtgcaaagaatgcaagacaacaccagagacgt
gctgaaagggactgggtaaagttgagttcgagagctaaatccatcgcacttgcctctcag
>Neohymenopogon_parasiticus_ERR9883558
ctgctgaatgatgatatcattgttgcattagctgaaagttcctgggagatactcgattta
tctggttcagatgtttctgattgtggtttatcacaattagtaaagatgtgcaaatctgtt
cgagccatggacataaaaatagacaaggattccttggaaagtttgtctgaagaatgcccc
cgcattatagtcaacccaaaaccatcaccttttggatacagaggatttgaagtacctaga
gaagccttaccaaacgttgtgttagatgatccatttgttgaagatattgatccaaaaaca
tgggcagtttctggatttagggaattgcccgtggccgaaaagtttaggcttgcattccta
gagagagacaaccgattggcaccaaagcgtgcaaagaatgcaagacaaaaccagagacgt
gctgaaagggaatgggtaaagttgagttcgagagctaaatccatcgcacttgcctctcag
>Oldenlandia_herbacea_ERR9883552
????????????????????????????????????????????????????????????
????????????????????????????????????????????????????????????
???????????????????????????????????????????????????gagtgccct
cgctttgtagtcaacccaaaaccttcaccttttgggtacagaggggtcgaagtgccgaga
gaagccttaccagatgtcgtcttagatgatccaattgttgaagatatagatccaaaaaca
tgggcggtttctgga------------------gctgaaaagtttaggcttgcattcata
gagagagactcccgattggcaccaaagcgtgcaaaaaatgctaggcaacaccagaggcgt
gcggagagggaatgggtaatgatgagttctagggctaagtccatcgcgcttgcgtct???
>Paederia_ciliata_ERR9883513
????????????????????????????????????????????????????????????
????????????????????????????????????????????????????????????
????????????????????????aaagattccttggaaagtttgacagctgaatgcccc
cgcattatagccaacccaagaccatcacctttaggatacaggggatttgatgtacctaga
gaagccttacctaacactgtgcttgatgatccagttgttgaggatattgatccaaaaaca
tgggctctttctggatttagggagttgtctgtggctgaaaagttcaggctggcatttcta
gagagagacaaccggttggcaccaaagcgtgcaaagaatgccaggcaacaccagagacgt
gcagagagggaatgggtaaggatgagctctagagctaaatccatggcacttgccgctaag
>Plocama_tinctoria_ERR9883529
ctgctgaatgatggtgttattgttgcattagctgaaagttcctgggagatacttgattta
tctggttcagatgttactgat???????????????????????????????????????
???????????????aaaattgacaaggattctatggaattcttgtctgcagagtgcccc
cgcataatagtcaacccaaagccatcacctttcggttacagagggttggaagtacctaga
gaagccttaccaaatgctgtgttagatgatccagttgttgaagatattaatccaaaaaca
tgggcagtttctgaatctgatgagttgcccgtggctgaaaagtttaggcttgcattccta
gagagggacatgcggttggcgccaaagcgtgctaaaaatgcaaggcagcaccagagacgc
gctgagagggaatgggtaaggatgagttccagagctaaatccatggcactggcctctcag
