# Supplementary material for: Morphological and molecular evidence support the inclusion of Mycetia hainanensis in Mouretia (Rubiaceae)
Source: PhytoKeys. 2026 Feb 5;270:273–88. doi: 10.3897/phytokeys.270.180324 (PMC12902767; doi:10.3897/phytokeys.270.180324)
Supplement: Supplementary material 4 — Dataset of 315 nuclear genes used in this study [file phytokeys-270-273_article-180324__-s004.zip › Dataset 2/5840_filtered_aligned_trimmed.fasta]

>Rubia_peregrina_ERR5033650
caggcagacctttgcaagccggagacaataccggcaacattggttggtattcatactgtc
atcgactgtgctacaggacggcctgaagaacctatcagaactgtagattgggaaggcaag
gttgctctaatccaatgtgcaaaagccatggggattcagaagtacattttctactccatc
cacaactgcgataagcatcccgaggttcctttgatggagatcaaatactgcactgagaag
tacattcgcgacatcggcctcaaccatgttattattcgtctctgtggcttcatgcagggc
ctgatagggcaatatgcagtgcctatcttggaagataagttagtctggggaaccgatgct
cctacaaggatagcatacatggacacacaagatatagctcggttaacatttgtagcgctg
cgcaatgacaagataaacgggaaactcttgactttcgctggccctcgtgcatggaccacc
caggaggttattacactgtgtgagagactggcagggcaggatgctaatgtgacgacggtt
cctgtgtcggtcctaagagttacgcgccagctgactcgcttattcgagtgg?????????
????????????????????????????????????????????????????????????
????????????????????????????????????????????????????????????
????????????????????????????????????????????????????????????
????????????
>Theligonum_cynocrambe_ERR5033810
caggcagatcttagcaaacctgagactatacctgcaacgctagtcggtattcatacagtt
atcgattgcgcgactggacgccccgaggaaccaatcaaaactgtggattgggaaggaaag
gttgcgctgatccagtgcgcaaaagcaatggggatccagaagtacgtcttctactccatc
cacaactgcgacaagcatcccgaggttcctctaatggagatcaagtactgcaccgagaag
tacattcgtgacattggcctcaaccatgttatcattcgtttgtgtggctttatgcagggc
ctgattgggcagtacgcagttcctatcttggaagagaagtcagtgtggggaactgatgcc
cccacaaggatcgcatacatggatacacaagacattgccaggctaacatttgtagcgttg
cgcaatgagaagataaacggaaacctcctcacattcgccggccctcgtgcatggaccacc
caagaggtgataacattgtgcgagaggcttgccgggcaggatgccaacgtgacgacagtt
cccgtgtcgatcctgagagtgacgcggcagctgactcggttgtttgagtggacaaacgac
gtagctgacagactggcgttttcagaggtgctttcaagcgacacggtgttctcagtgccg
atg?????????????????????????????????????????????????????????
????????????????????????????????????????????????????????????
????????????
>Anthospermum_thymoides_ERR9883532
caggcagaccttagcaagcccgagacaatacctgcaaccttggttggcattcacactgtc
atcgactgtgctacaggacgtcccgaggaaccaatcaaaactgtagattgggaaggaaag
gttgctcttatccaatgtgcgaaagccatggggattcagaagtttgttttcttttccatc
cacaactgtgacaagcatcctgaggttcctttgatggagatcaaattttgcacggagaag
tatctccgtgatattggcctcaatcacgttgttattcgtttatgcggcttcatgcagggg
ctgattgggcaatacgcagttcctatcttggaagagaagtcggtgtggggaactgatgcg
cctacaaggatagcatacatggacacacaggatattgctcgattaacatttatagcattg
cgcaatgagaagataaatggaaaagttttgacatttgctggtcctcgtgcatggacaacc
caagaggtgataacattgtgcgagagacttgcggggcaggatgcaaatgtgacgactgtt
cctgtgtcaatcctgagattcacacgccaactcactcgtttatttgagtggacaaatgat
gtagcagataggttggcattttcagaggtactgagcagtgatacggtgttctcagtagca
atgggggacacatattcagaactgggggttgactcaaaagacataatcagtctggagaaa
tatttgcaggattacttcacaaacatactcaagaagttgaaagatctgaaagcacagtca
aagcaaacagat
>Argostemma_elatostemma_ERR9883520
????????????????????????????????????????????????????????????
??????????????????????????????????????????gtggattgggaaggaaag
gttgctcttatccaatgtgcaaaggccatggggattcagaagtatgttttcttttccatt
cacaactgcgacaagcatcctgaggttcctttgatggagatcaaattttgcactgagaag
tttcttcgtgatattggcctcaaccacattattattcgtttatgtggcttcatgcagggg
ctgatagggcaatatgcagttcctatcttagaagagaagtctgtctggggaactgatgct
cctacaaggatagcatacatggacacacaagatattgctcgattaacgtttatagctctg
aggaatgagaaggtgaatggaaaacttttgacatttgctgggcctcgtgcatggaccacc
caagaggtgataacattatgcgagagactagctgggcaggatgcgaatgtgaccacagtt
ccggtgtcaatcctgagatttacgcggcaactcactcgcttatttgagtggacaaatgat
gtggctgatagattggcattttcggaggtgcttacgagtgacacggtgttctcagtacca
atgacggagacatattcagcgcttggggttgatgcaaaagatatagtcacactggacaaa
tatttgcaggattatttcaccaacatcctcaagaagttgaaggatcttaaagctcagtcc
aagcaaaccgat
>Chamaepentas_hindsioides_ERR9883496
caggcagatcttagcaagcctgagacaatacctgcaacattggttggtattcatactgtc
atcgactgcgcgacaggacgtccagaggaacccatcaaaactgtagattgggaaggaaag
gttgctcttatccaatgtgcaaaagccatggggattcagaagtttgttttcttttccatc
cacaattgtgataagcatcctgaggttcctctgatggagatcaaattttgcactgagaag
tttcttcgcgatattggcctcaaccatgtcgtaattcgtttatgcggcttcatgcaggga
ctgattgggcaatatgcagttcctatcttggaagagaagtctgtctggggaactgatgct
cctacaaggatagcatacatggacactcaagatattgctcgattgacatttatagcgttg
cgcaatgagaagataaatggaaaacttttgacttttgctggccctcgtgcatggaccaca
caagaggttataacattgtgtgagagacttgctgggcaggacgccaatgtgaccacagtt
cctgtctcaatcctgagacttacacgccaactgactcgcttatttgagtggacaaatgat
gtagctgatagattggccttctcagaggttctcacaagtgatacagtgttctcagtacca
atggcagagacatattcagttctgggtgtggatgcaaaagatgtgatcacactggagaaa
tatttgcaggattatttcacaaacatactaaagaagttgaaagatctgaaagcacagtca
aagcaaacagat
>Clarkella_nana_ERR9883563
caggcagaccttagcaagcctgagacaatacctgcaacattggttggtattcacactgtc
atcgactgtgctacaggacgtcccgaggaacccatcaaaactgtagattgggaaggaaag
gttgctcttatccaatgtgcaaaggccatggggattcacaagtatgttttcttctccatc
cacaactgcgacaagcatcctgaggttcctttgatggagatcaaattttgcactgagaag
tttcttcgtgatattggcctcaaccacactattattcgtttatgtggcttcatgcag???
????????????????????????????????????????????????????????????
????????????????????????????????????????????????????????????
????????????????????????????????????????????????????????????
????????????????????????????????????????????????????????????
????????????????????????????????????????????????????????????
????????????????????????????????????????????????????????????
????????????????????????????????????????????????????????????
????????????????????????????????????????????????????????????
????????????
>Coccocypselum_condalia_ERR9883533
caggcagaccttagcaagcctgagaccatacctgccacattggttggtattcatactatc
atagactgtgctacagggcgtcctgaggaaccaatcaaaactgtagattgggaaggaaag
gttgctcttatccaatgtgcaaaagccatggggattcagaagtatgttttcttttctatc
cacaattgcgataagcatcctgaggttcctttgatggagatcaaattttgcaccgagaag
tttcttcgcgatattggcctcaaccacattataattcgtttatgtggcttcatgtagggg
ctgatcgggcagtatgcagttcctattttggaagagaagtctgtgtggggaactgatgct
ccaacacgaatagcgtatatggacacacaagatattgcgcgattaacatttatagctctg
cggaacgagaaaataaatggaaaactattgacattcgcggggcctcgagcatggaccacc
caagaggtaataacattgtgcgagagacttgccgggcaggacgcgaatgtaaccacagtt
ccagtgtcaatcctgagatttacgcgacaactaagtaggttatttgagtggacgagtgac
gtagccgatagactggcattttcggaggttcttacaagtgatacggtgttctcggtggga
atgggggatacgtattcagagctgggggtggatgcaaatgatatcacgacactggagaaa
tatttgcaggattatttcacaaacatactcaagaagttgaaagatcttaaagcacagtct
aagcaaaccgat
>Cruckshanksia_pumila_ERR9883536
caggcggatcttagcaagccggagacaatacctgctacattggttggtattcatactgtc
atagattgtgctacaggacgtcccgaggaaccgatcaaaactgtagattgggaaggaaag
gttgctctaatccaatgtgcaaaagcaatggggattcagaaatttgttttcttttctatc
cacaattgcgataagcatcccgaagttcctttgatggagatcaaatattgcactgagaag
tttcttcgtgatatcggccttaactacgttatcattcgtttatgcggcttcatgcagggg
ctgattgggcaatatgcagttccgatattggaagagaaatctgtctggggaactgatgct
cctacaagaatagcatatatggacacacaagatattgctcgattaacattcgtagctctg
cgcaatgagaaaataaatggaaaactcttgacattcgccggtcctcgtgcttggaccacc
caagaggt????????????????????????????????????????????????????
????????????????????????????????????????????????????????????
??????????????????????????agtactttcaagtgatacagtgttctcagtagca
atgggggagacatattcagaacttggtgttgatggaaatgaaatcaccacacttgagaaa
tatttgcaggattatttcacaaacatactaaagaagttgaaagctcttaaagcacagtct
aagcaaactgat
>Cyanoneuron_cyaneum_ERR9883481
caggcagaccttagcaagcctgagacaatacctgcaacattggttggtattcatactgtc
atcgactgtgccacaggacgtcctgaggaaccgatcaaaactgtagattgggaaggaaag
gttgctcttatccaatgtgcaaaagccatggggattcagaagtttgttttcttttccatc
cacaactgtgacaagcatcctgaggttcctttgatggagatcaaattttgcactgagaag
tttcttcgtgatattggcctcaaccacgttataattcgtttatgtggcttcatgcagggc
ctgattgggcaatatgcagttcctatcttggaagagaagtctgtctggggaaccgatgct
cctacaaggatagcatacatggacacacaagatattgctcgattaacatttatagcgttg
cgcaatgagaagataaatggaaaacttttgacatttgctgggcctcgtgcgtggaccacc
caagaggttataacattgtgtgagagacttgctgggcaggatgccaatgtgaccacagtt
cctgtctcaatcctgagatttgcacgccaactgactcgcttatttgagtggacgaatgat
gtagccgatagattggcattttcagaggtccttacaagtgacacggtcttctcagtacca
atgaccgagacatattcacttcttggtgttgatgcaaatgattttgtcacattggagaaa
tatttgcaggattatttcacaaacatactaaagaagttgaaagatctcaaagcacagtca
aagcaaacagat
>Danais_nigra_ERR9883478
caggcagaccttagcaagcctgagactatacctgcaacattggttggtattcatactgtc
atcgactgtgctacaggacgtcctgaggaacccataaaaaatgtagattgggaaggaaag
gttgctcttatccaatgtgcaaaagccatgggaattcaaaagtttgttttcttttccatc
cacaactgcgataagcatcctgaggttcctttgatggagatcaaattttgcactgagaag
tttcttcgtgatattggcctcaaccacattataattcgtttatgcggcttcatgcagggc
ctgattgggcaatatgcagttcctatcttggaagagaagtctgtctggggaactgatgct
cctacaaggatagcatacatggacacacaagatattgcccgattaacatttatagcattg
cgcaatgaaaagataaatggaaagcttttgacatttgccgggcctcgtgcatggaccacc
caagaggttataacattgtgtgagagacttgctggccaggatgccaacgtgaccacagtt
cctgtctcaatcctgagatttacacgccaactgactcgcttatttgagtggacaaatgat
gtagccgatagattggcattttcagaggttcttacaagtgatacggtcttctcagtacca
atggccgagacatattcagctcttggtgttgatgcaaaggatattatctcactggagaaa
tatttgcaggattatttcacaaacataataaagaagttgaaagatctcaaagcacagtca
aagcaaacggat
>Dunnia_sinensis_ERR9883505
??????gacctaagcaagcctgagacaatacctgcaacattggttggtattcataccgtc
atcgactgtgctacaggacgtcctgaggaaccgatcaaaactgtagattgggaaggaaag
gttgctcttatccaatgtgccaaagccatggggattcagaagtttgttttcttttccatc
cacaactgcgacaagcatcctgaggttcctttgatggagatcaaattttgcactgagaag
tttcttcgtgatattggcctcaaccacgttataattcgtttatgtggcttcatgcagggc
ctgattgggcaatatgcagttcctgtcttggaagagaagtctgtctggggtactgatgct
cctacaaggatagcatacatggacacacaagacattgcccgattaacatttatagcgttg
cgcaatgagaagataaatggaaaactattgacatttgcggggcctcgtgcgtggaccacc
caacaggtcataacattgtgtgagagacttgctgggcaggatgccaatgtgaccacagtt
cctgtctcgatcctgagatttacacgccaattgactcgcttatttgagtggacaaatgat
gtagccgataggttggcattttcagaggtccttacaagtgacacagtcttctcagtacca
atggccgagacatattcagttcttggtgtggatgcaaaagatattatcacactggagaaa
tatttgcaggattattttgcaaacattctaaagaagttgaaagatctcaaagcacagtca
aagcaaacagat
>Mouretia_larsenii_ERR9883550
caggcagaccttagcaagcctgagacaattcctgcaacattggttggtattcatactgtc
atcgactgtgctacaggacgtcctgaggaacccatcaaaactgtagattgggaaggaaag
gttgctcttatccaatgtgcaaaggccatggggattcagaagtatgttttcttttccatc
cacaactgcgacaagcatcctgaggttcctttgatggagatcaaattttgcactgagaag
tttcttcgtgatatgggcctcaaccacattattattcgtttatgtggcttcatgcagggc
ctgattgggcaatatgcagttcctatcttggaagagaagtctgtctggggaactgatgct
cctacaaggatagcatacatggacacacaagatattgctcgattaacatttatagcgctg
cgcaatgacaagataaatggaaaactttttacatttgctggacctcgtgcgtggactacc
caagaggttataacattatgcgagagacttgctgggcaggatgccaatgtgaccacagtt
cctgtctcaatcctgagatttacgcgtctactgactcgcttatttgagtggacaaatgat
gtggcagatagattggcattttcggaggtccttacaagtgacacggtgttctcagtacca
atgacggagacatattcgcttcttggtgttgatgcaaaagatattatcacactggacaaa
tatttgcaggactatttcacaaacatactaaagaagttgaaggatctgaaagcacagtca
aagcaaacggat
>Mycetia_bracteata_ERR9883494
caggcagaccttagcaagcctgagactattcctgcaacattggttggtattcatactgtc
atcgactgtgctacaggacgtcctgaggaacccatcaaaactgtagattgggaaggaaag
gttgctcttatccaatgtgcaaaggccatggggattcacaagtatgttttcttttccatc
cacaactgcgacaagcatcctgaggttcctttgatggagatcaaattttgcactgagaag
tttcttcgtcatattggcctcaaccacattattattcgtttatgtggcttcatgcagggc
ctgattgggcaatatgcagttcctatcttggaagagaagtctgtctggggaactgatgct
cctacaaggatagcatacatggacacacaagatattgctcgattaacatttatagcgctg
cgcaatgagaagataaatggaaaacttcttacatttgctgggcctcgtgcgtggactacc
caagaggtgataacattatgcgagagacttgctgggcaggatgccaatgtgaccacagtt
cctgtctcaatcctgagatttacgcgcctactgactcgcttatttgagtggacaaatgat
gtggcagatagattggcattttcagaggtacta???????????????????????????
????????????????????????????????????????????????????????????
????????????????????????????????????????????????????????????
????????????
>Mycetia_hainanensis_H401
caggcagaccttagcaagcctgagacaattcctgcaacattggttggtattcatactgtc
atcgactgtgctacaggacgtcctgaggaacccatcaacactgttgattgggaaggaaag
gttgctcttatccaatgtgcaaaggccatggggattcagaagtatgttttcttttccatc
cacaactgcgacaagcatcctgaggttcctttgatggagatcaaattttgcactgagaag
tttcttcgtgatattggcctcaaccacattattattcgtttatgtggcttcatgcagggc
ctgattgggcaatatgcagttcctatattggaagagaagtctgtctggggaactgatgct
cctacaaggatagcatacatggacacacaagatattgcccgattaacatttatagcgctg
cgcaatgagaagataaatggaaaactttttacatttgctgggcctcgtgcgtggactacc
caagaggttataacattatgcgagagacttgctgggcaggatgccaatgtgaccacagtt
cctgtctcaatcctgagatttacgcgcctactgactcgcttatttgagtggacaaatgat
gtggcagatagattggcattttcagaggtccttacaagtgacacggtgttctcagtacca
atgacggagacatattcgcttcttggtgttgatgcaaaagatattatcacactggacaaa
tatttgcaggactatttcacaaacatactaaagaagttgaaggatctgaaagcacagtca
aagcaaacggat
>Neohymenopogon_parasiticus_ERR9883558
caggcagaccttagcaagcctgagacaatacctgcaacattggttggtattcatactgtc
atcgactgtgctacaggacgtcctgaggaacccatcaaaactgtagattgggaaggaaag
gttgctcttatccaatgtgcaaaggccatggggattcagaagtatgttttcttctccatc
cacaactgcgacaagcatcctgaggttcctttgatggagatcaaattttgcactgagaag
tttcttcgtgatattggcctcaaccacattattattcgtttatgtggcttcatgcagggc
ctgattgggcaatatgcagttcctatcttggaagagaagtctgtctggggaactgatgct
cctacaaggatagcatacatggacacacaagatattgctcgattaacatttatagcactg
cgcaatgagaagataaatggaaaactttttacatttgctgggcctcgtgcgtggactacc
caagaggttataacattatgcgagagacttgctgggcaggatgccaatgtgaccacagtt
cctgtctcaatcctgagatttacgcgccaactgactcacttatttgagtggacaaatgat
gtggcagacagattggcattttcagaggtccttacaagtgacacggtgttctcagtacca
atgacggagacatattcgcttcttggtgttgatgcaaaagatattatcacactggacaaa
tatttgcaggactatttcacaaacatactaaagaagttgaaggatctgaaagcacagtca
aagcaaacggat
>Oldenlandia_herbacea_ERR9883552
aatgcagaccttagcaagcctgagactatacccgcaacattagttggtattcatactgtg
attgactgcgctactggacgtcctgaagaacccatcaaaaccgttgattgggaaggaaag
gttgctctcatacaatgtgcaaaagcaatggggattcagaagtatgtgttcttctccatc
cacaactgtgataagcatcctgaggttcctctcatggagatcaagttttgcactgagaag
tttcttcgtgatatcggcctcaaccatgttgtcattcgtttatgtggcttcatgcaggga
ctgattgggcaatatgcagttcctatcttggaagagaagtctgtgtggggaactgatgct
cctacaaggatagcatacatggacacacaagatattgcgcgattaacattcatagcgttg
cgcaacgagaagataaacgggaagctattgacatttgctggccctcgtgcatggaccacc
caagaggttataacgttgtgtgagagacttgctgggcaggatgcaaatgtgaccacagtc
cctgtgtccatcttgagatttacacgccagttgactcgcttgttcgagtggacaaatgac
gtagcagatcgattggccttttcagaggttcttacgagcgacacagtgttctcagtacca
atgggagagacatattcagtgctaggtgtggatgcaaaagacatagtgacgctggagaag
tatttgcaggattacttcaccaacatcctcaagaagttgaaagatctgaaagcacagtca
aagcaaacggat
>Paederia_ciliata_ERR9883513
caggcagatcttagcaagcctgag---agaccagcaacactggtgggtattcatactgtc
atcgactgtgccacagggcgtccagaggaaccgatcaaaactgtagattgggaaggaaag
gttgctcttatccaatgtgcaaaagccatggggattcagaagtttgttttcttttccatc
cacaactgcgacaagcatcctgaggtgcccttgatggagatcaaatattgcactgagaag
tttcttcgcgatattggccttgaccacattgtgattcggttatgtggcttcatgcagggc
ctgattgggcaatatgcagtgcctatattggaagagaagtctgtatggggaactgatgct
ccaacaaggatagcatacatggacacacaagatattgctcggttgacatttatagcaatg
cgcaatgagaagttgaatgggaaactgttgacatttgctgggcctcgtgcatggaccact
caagaggttataacattgtgtgagagacttgcggggcaggatgcgaatttgacaacggtg
ccggtgtcaatcctgagatttgcgcgtcagctgactcgcttattcgggtggacaaatgat
gtagcagatagattggcattttcggaggtgcttacaagcgacacagtgttctcagtgcca
atgggggagacatacacagagctagggatggatggaaaggatataatcacactggagaag
tatttgcaggactatttcacaaacatactaaagaagctgaaagatctgaaagcacagtca
aagcaaacagat
>Plocama_tinctoria_ERR9883529
aatgcagatcttagcaagcctgagactatacctgcaacattggttggcattcataccgtc
atcgattgtgctacaggacgccctgaggaacccatcaaaactgtagattgggaaggaaag
gttgctcttattcaatgtgcaaaagccatggggattcagaagtttgttttcttttccatc
cacaactgcgacaagcatcctgaggttcctttgatggagatcaaattttgcactgagaag
ttcattcgtgatattggcctcaaccatgttataattcgtttatgtggcttcatgcagggc
ctgattgggcaatatgcagttcctatcttggaagagaagtcggtctggggaactgatgct
cctacaaggattgcatacatggatactcaagatattgctcggttaacatttgtggcgttg
cgcaatgagaagataaatggaaaccttttgacatttgctggacctcgtgcatggaccacg
caagaggttataacattgtgcgaaagactggcagggcaggatgccaatgtgaccacagtt
cctgtctctattctgagagtcactcgccaactgactcgcttatttgagtggacaaacgat
gtagccgatagactggcattttcagaggtgctttcaagcgacacagtgttctcagtacca
atggcggagacgtatgcacttctgggtgctgatgcaaaagatataatgacactggagaaa
tatttgcaggattatttcacaaacatactaaagaagttgaaagatctgaaagcacaatca
aagcaaacagat
