# Supplementary material for: Morphological and molecular evidence support the inclusion of Mycetia hainanensis in Mouretia (Rubiaceae)
Source: PhytoKeys. 2026 Feb 5;270:273–88. doi: 10.3897/phytokeys.270.180324 (PMC12902767; doi:10.3897/phytokeys.270.180324)
Supplement: Supplementary material 4 — Dataset of 315 nuclear genes used in this study [file phytokeys-270-273_article-180324__-s004.zip › Dataset 2/5841_filtered_aligned_trimmed.fasta]

>Rubia_peregrina_ERR5033650
caggcacgatgcatttccgacgtgaaagccgacaccgatcacacctcttttctcaccgga
actctcagcctcaaggaggagaacgaggtgcatttgattaggatttcttccgacggtaac
gagttgatttgtgagggtttgttttcgcatcctaatgagatctgggaccttgcctcctgc
cctttcgatcagcggattttctccactgtcttctct????????????????????????
????????????????????????????????????????????????????????????
????????????????????????????????????????????????????????????
??????????????????????????????????????????????????
>Anthospermum_thymoides_ERR9883532
caggcgagatgcatttccgacgtgaaagctgataccgatcacacttcctttctcaccggc
actctcagcctcaaggaggaaaacgaggtgcatttggttagggtttcttcggatggtaat
gagttgatttgtgagggtttattttctcatcctaatgagatctgggaccttgcctcttgc
ccttttgatcaacgcattttctccactgtattctcttctggcgaatcatttggagcggca
atttggcaaattcctgagctatatggtcagctaaattctcctcaattggagatgaatcag
ctggcatgcttcactatttgtctggtggatcgtgggatccacatgatgttaataatttgg
ccttaacctgtgattcatctatccaattctgggatctgcgaacaatgaag
>Argostemma_elatostemma_ERR9883520
????????????????????????????????????????????????????????????
???????????????????????????gtgcatttgattagggtttcttccaatggtaat
gagttaatttgtgagggtttattttctcatcctaacgagatctgggaccttgcttcttgc
ccgtttgatcaacgcattttctccactgtcttctcttctggcgaatcgtttggagcagca
atttggcaaattcctgagctgtatggtcaactgaattcccctcagttggagatgaatcag
ctggcatgctttaccatttatctggtggagcttgggacccgcacgattgtaataatttgg
ccttaacctgcgattcatctattcaattttgggatctgcgaacaatgaag
>Chamaepentas_hindsioides_ERR9883496
caggcgagatgcatttccgacgtgaaagcagacaccgaccacacttcctttctcaccggc
actctcagcctcaaagaggaaaacgaggtgcatttgattagggtttcttctgatggtaat
gagttgatttgtgagggtttattttcacatcctaatgagatctgggacctagcttcttgt
ccttttgatcaacgaattttctccaccgtcttctcttctggtgaatcgtttggagcagca
atttggcagattcctgagctgtatggtcaactgaattcccctcaattggagatgaatcag
ctggcatgcttcactatttatctggtggagcgtgggatccgcatgatgttaatactttgg
ccttaacctgcgattcatctatgcaattttgggatctgtgaacaatgaag
>Coccocypselum_condalia_ERR9883533
caggcgagatgcattaccgacgtgaaagccgacaccgatcacacttcctttcttaccggc
accctcagtctcaaagaagaaaacgaggtgcatttgattagggtttcttcggagggtaat
gaattgatttgtgaaggtttgttttcgcatcctaatgagatctgggatcttgcttcttgt
ccttttgatcagcgcattttctccaccgtcgttcaagctaa???????????????????
?????????????????????????????????????????????????????gaatcag
ctggcatgcttcactatttatccggtggagcttgggatccacatgatgtcaataccatgg
ccttaacctgtgattcatctatccaattttgggatctgcgaacaatgaag
>Cruckshanksia_pumila_ERR9883536
caggcgagatgcatttccgacgtgaaagccgacaccgatcacacttcatttctcaccggt
acactcagtctcaaagaagaaaacgaggtgcatttaattagggtttcttcggacggtaat
gaattgatttgtgagggtttgttttcgcatccgaatgagatttgggatctcgcttcttgt
ccttttgatcagcgggttttctccactgtcttttctactgg???????????????????
?????????????????????????????????????????????????????gaatcag
ctggcatgcttcattatttgtccggtggagcttgggatccgcatgatgtcaataccgtgg
ctttaacctgtgattcatctatccaattttgggatctgcgaacaatgaag
>Cyanoneuron_cyaneum_ERR9883481
caggcgagatgcatttccgacgtgaaagcagacaccgatcacacttcctttctcaccggc
actctcagcctcaaagaagaaaacgaggtgcatttgattagggtttcttccgatggtaat
gagttgatttgtgagggtttattttcgcatcctaatgagatctgggaccttgcttcttgc
ccttttgatcaacgcattttctccactgtcttctcttctggcgattcgtttggcgcagca
atttggcaaattcctgagctgtatggtcaactgaattcccctcaattggagatgaatcag
ctggcatgcttcactatttgtctggtggagcgtgggatacgcatgatgttaataatttgg
ctttaacctgcgattcatctatccagttttgggatctgcgaacaatgagg
>Danais_nigra_ERR9883478
caggcgagatgtatctccgatgtcaaagcagacaccgatcacacttcctttctcaccggc
actctcagcctcaaagaagaaaacgaggtgcatttgattagggtttcctcggatggtaat
gagttgatttgtgagggtttattttcgcatcctaatgagatctgggaccttgcttcttgc
ccttttgatcaacgcattttctccacagtcttctcttctggcgaatcgtttggagcagca
atttggcaaattcctgagctgtatggtcaactgaattcccctcaattggagatgaatcag
ctggcatgcttcactatttatctggtggaacatgggatccgcatgatgttaatactttgg
ccttaacatgcgattcatctatccaattttgggatctgcgaacaatgaag
>Dunnia_sinensis_ERR9883505
caggcgagatgcatttccgacgtgaaagcagacaccgatcacacttcctttctcaccggc
actctcagcctcaaagaggaaaacgaggtgcatctgattagggtttcttccgatggtaac
gagttgatttgtgagggtttattttcgcatcctaatgagatctgggaccttgcttcttgc
ccttttgatcaacgcattttctccactgtcttctcttctggcgaatcgtttggagcagca
atttggcaaattcctgagctgtatggtcaactgaattcccctcaacttgagatgaatcag
ctggcatgcttcactatttatctggtggagcatgggatccacacgatgttaataatttgg
ccttaacctgcgattcatctatccaattttgggatctacgaacaatgaag
>Mouretia_larsenii_ERR9883550
caggcaagatgtatttccgacgtgaaagcagacaccgatcacacttcctttctcaccgga
actctcagcctcaaataggaaaacgaggtgcatttgattagggtttcttccgatggtaat
gagttaatttgtgagggtttattttctcatcctaacgagatctgggaccttgcttcttgc
ccttttgatcaacgcattttctccactgtcttctcttctggcgaatcgtttggagcagca
atttggcaaattcctgagctgtatggtcaactgaattcccctcagttggagatgaatcag
ctggcatgcttcaccatttatctggtggagcttgggatccgcacgattttaataatttgg
ccttaacctgcgattcatctatccaattttgggatctgcgaacaatgaag
>Mycetia_bracteata_ERR9883494
?????????tgtatttccgacgtgaaagcagacaccgatcacacttcctttctcaccgga
actctcagcctcaaagaggaaaacgaggtgcatttgattagggtttcttccgatggtaat
gagttaatttgtgagggtttgttttctcatcctaacgagatatgggaccttgcttcttgc
ccttttgatcaacgcattttctccactgtcttctcttctggcgaatcgtttggagcagca
atttggcaaattcctgaactgtatggtcaactgaattcccctcagttggagatgaatcag
ctggcatgcttcaccatttatctggtggagcttgggatccgcacgattttaataatttgg
ccttaacctgcgattcatctatccaattttgggatctgcgaacaatgaag
>Mycetia_hainanensis_H401
caggcgagatgtatttccgacgtgaaagcagacaccgatcacacttcctttctcaccgga
actctcagcctcaaagaggaaaacgaggtgcatttgattagggtttcttccgatggtaat
gagctaatttgtgagggtttattttctcatcctaacgagatctgggaccttgcttcttgc
ccttttgatcaacgcattttctccactgtcttctcttctggcgaatcgtttggagcagca
atttggcaaattcctgagctgtatggtcaactgaattcccctcagttggagat---tcag
ctggcatgcttcaccatttatctggtggagcttgggatccgcacgattttaataatttgg
ctttaacctgcgattcatctatccaattttgggatctgcgaacaatgaag
>Neohymenopogon_parasiticus_ERR9883558
caggcaagatgtatttccgacgtgaaagcagacaacgatcacacttcctttctcaccgga
actctcagcctcaaagaggaaaacgaggtgcatttgattagggtttcttccgatggtaat
gagttaatttgtgagggtttattttctcatcctaacgagatctgggaccttgcttcttgc
ccttttgatcaacgcattttctccactatcttctcttctggcgaatcgtttggagcagca
atttggcaaattcctgagctgtatggtcaactgaattcccctcagttggagatgaatcag
ctggcatgcttcaccatttatctggtggagcttgggatccgcacgattttaataatttgg
ccttaacctgcgattcatctatccaattttgggatctgcgaacaatgaag
>Oldenlandia_herbacea_ERR9883552
caagcgagatgcatctccgacgtgaaagcagacagcgatcatacttcctttctcaccgga
actctcagtctcaaagaggaaaatgaggtccatttgattagggtttcttctgacggtaat
gagctcgtttgtgagggtttgttttcgcatcctaatgagatctgggacttagcttcatgc
cctttcgatcaacgcatcttctctactgtcttttcctcgggtgaatcgtttggagctgca
atttggcaaattcctgaactgtatggtcagctgaattctcctcagctggagatgaatctg
ctggcatgttacactatttatctggtggagcgtgggatccccatgatgttaataatttgg
cctcaacctgcgattctaatatccaattttgggatctgcgaacaatgaag
>Paederia_ciliata_ERR9883513
????????????????????????????????????????????????????????????
???????????????????????????gtgcatttgattagggtttcttccgatggtaac
gaattgatttgtgagggtttattttcgcatcctaatgagatctgggacctggcttcttgc
ccttttgatcaacgaattttctccactgtcttctcttctggcgaatcgttcggagcagca
atttggcaaatccctgagctgtatggtcaacagaattcccctcaatgggagatgaatcag
ctggcatgcttcactatttatctggtggagcttgggatccacatgatgttaataatttgg
ccttaacctgtgattcatctatccaattttgggacctgcgaacaatgaag
>Plocama_tinctoria_ERR9883529
caggcgagatgcatttctgacgtgaaagcagacactgatcacacttcttttctgaccggc
actctcagtctcaaagaggaaaacgaggtgcatttgattagggtttcttccgatggtaac
gagttgatttgtgagggtttgttttctcatcctaatgagatctgggacctcgcttcttgc
ccttttgatcaacgcattttctccactgtcttctcctctggtgaatcgtttgaggctgca
atttggcaaattcccgagctttatggtcagcagaattcccctcaattggagatgaatcag
caggcatgctacactatttatcgggtggagcttgggatccgcatgatgttaataatttgg
ccttaacctgtgattcgtctattcaattctgggatctgcgaacaatgaag
