# Supplementary material for: Morphological and molecular evidence support the inclusion of Mycetia hainanensis in Mouretia (Rubiaceae)
Source: PhytoKeys. 2026 Feb 5;270:273–88. doi: 10.3897/phytokeys.270.180324 (PMC12902767; doi:10.3897/phytokeys.270.180324)
Supplement: Supplementary material 4 — Dataset of 315 nuclear genes used in this study [file phytokeys-270-273_article-180324__-s004.zip › Dataset 2/5842_filtered_aligned_trimmed.fasta]

>Rubia_peregrina_ERR5033650
???????????????????????????????????????????????????tct??????
????????????gggattttacgggcatgtgagattagcccgcatatacgaactattagg
gaacggattaccttaggtgcattgggtgggcctgtaccagcgagcttgttgaatcatcat
???????????????????????????cgagctattgaactggaaaatggttgtcttact
cattttgaggttctcactgctttggctttcagcctgtttgctcaacagaatattgatatt
gctatcattgaggctggattgggcggagcacgtgatgcaacaaatgtaattccgagttcc
gctcttgctgctgcaatcataacaacaattggagaggaacatttggctgcacttggtggt
tctctggagagtattgctgttgcaaaatctggaataataaaagaggggcgtccagttgtt
ttaggaggaccgttccttccgcacattgagcatattcttcgcgacaaagcctcctctatg
tcttctcctgttgtc?????????????????????????????????????????????
????????????????????????????????????
>Theligonum_cynocrambe_ERR5033810
????????????????????????????????????????????????????????????
????????????????????????????????????????????????????????????
????????????????????????????????????????????????????????????
????????????????????????????????????????????????????????????
?????????????????????????????????????????????????????????atc
actgttacgtaggctggattgggtggagcacgtgatgcaaccaacataattccaaggtct
gctcttgctgcttcaatcataacaacaatcggggaggaacatttggctgcacttggtggt
tctttagaaagtattgctgttgcgaaatccggaataattaaagatggacgtccattggtt
ttaggaggaccgttccttccacatattgagtgcattcttcgtgataaagcctcctctatg
tcttctcctgttgtctcagcatcggacactggaaacagaagtatcttaagaagtctcgac
atgatgagtggccgaccttaccagttttgtcatatt
>Anthospermum_thymoides_ERR9883532
???gtccacataactgggacaaagggaaaagggtccactgctgcatttctctccagcatt
ttacggaaagaagggtattcagttggttgctataccagcccacatatacgaactatcagg
gaacgtatcattctgggtgcatcaggaggcccagtggaggcaagtgtgttgaataaccat
ttccaaagtgtaaggatgattcttgagcaagcaatagaacttgaaaatggttgtcttact
cattttgaggtatgtactgctctagctttcagcctgtttgctcagcaaagtgttgatatt
gcagttattgaggctggattaggtggagcacgtgatgcaaccaatataattccgagttct
gctcttgctgcttcaattataacaacaattggtgaggaacatttagctgcccttggtggt
tctttggaaagcattgctatggccaaatcgggaataattaaaaagggacgtcca??????
?????????????????????????????????????????????aaagcttcctccatg
tcttctcctattgtgtcagcatgtgatagtggaaacagaagtattttaagaagtcttgtt
aagatgagtggtcgaccttaccagttatgtgacctg
>Argostemma_elatostemma_ERR9883520
????????????????????????????????????????????????????????????
????????????????????????????????????????????????????????????
????????????????????????????????????????????????????????????
????????????????????????????????????????????????????????????
???????????????actgctttggctttcagcctatttgctcagcagaatgtcgatatt
gccgtcattgaggctggattaggtggaacacgtgatgcaactaatataattccaagttct
gctcttgctgcttcaatcataacaacaattggcgaggaacatttagctgcacttggtggt
tctttggaaagtattgctgctgccaaatctggaataattaaagatggacgtcca??????
????????????????????????????????????????????????????????????
????????????????????????????????????????????????????????????
????????????????????????????????????
>Chamaepentas_hindsioides_ERR9883496
???gtccacatagctgggacaaagggaaaagggtcaacagctgcgtttctctccaacatt
ttacaggcagaaggatattcagtgggttgttatactagccctcatatacgaactatcagg
gaacgtataaccctgggtgcatcaggagggccagtagaggcaactttgttgaatcatcat
tttcaaagtgtacgaagggttcttgagcaagctgtagaacttgaaaatggttcgcttact
cattttgaggtatgcactgctctggctttcagcctgtttgcacagcagggtgttgatatt
gcagtcattgaggctggattaggtggagcacgtgatgcaactaatataattccaaattct
gctcttgctgcttcaattataacaaccattggggaggaacatttagctgcacttggtggt
tctttggaaagtattgctgttgcaaaatctggaataattaaagaaggacgtcca??????
??????ggaccatttcttccacaaattgagcgcattcttcatgataaagccacctcaatg
tcttctccagttgtgtcagcatcggatactggaaatagaagtattttaagaagtcttgac
aagatgaatggacgaccttaccagttatgtgacctg
>Coccocypselum_condalia_ERR9883533
tctgttcacatagctgggacaaagggaaaaggttcaacggctgcatttctctccagcatt
ttacgggcagaaggatattcagtgggttgctacacaagcccacatattcgaactatcagg
gaacgcataaccttaggagtatcaggaggtcctgtaccagcaaagatcttgaatgaccat
tttcaaagtgtaaggatggttcttgagcgtgctatagaacttgaaaatggttgtcttact
cattttgaggta---------ctggctttcagcctgtttgctcacaagaatgttgatatt
gcagttattgaggctggattaggtggagcacgtgatgccacaaatataattcctagttct
gctcttgctgcttcaatcataacaaccatcggtgaggaacatttggctgcccttggtggt
tctttggaaagtattgctgttgcaaagtctggaatagttaaa------------ttgatt
cttggtggaccattccttccacgaattgagcgcatccttcgtgataaggctgcctctatg
tcttctcctgtagtatcagcatctgatgctggaaataggagtattttaaaaagtcttaac
aaaatgagcgggcgaccttaccagtattgtgaccta
>Cruckshanksia_pumila_ERR9883536
agggttcacatagctgggacaaagggaaaagggtcaacagctgcatttctctccagcatt
ttacgggcagaaggatattcagtgggttgctacacaagcccacatattcgaactatcagg
gaacgcataacattaggtgtatcaggagggccagtaccggcaaagatgttgaatgatcat
tttcaaagtgtaaggatggttcttgagcgtgctatagaacttgaaaagggttgtcttact
cattttgaggta---accgctctggctttcagcctatttgctcaaaagaatgttgatatt
gctgttattgaggctggattaggtggagcacgtgatgccactaatataataccaagttct
gctcttgccgcttcaatcataacaaccattggcgaggaacatttggctgcacttggtggt
tctttggaaagtgtggctgttgcaaaatctggaatagttaaa??????????????????
????????????????????????????????????????????????????????????
???tctcctgttgtttcataatctgatgctggaaatgggagtagtttaaatggtattgac
caagtgagtgggaggccttatcagttttgtgatttg
>Cyanoneuron_cyaneum_ERR9883481
tcagtccacatagctgggacaaagggaaaagggtcaacagctgcgtttctttccgggatt
ttacgggcagaaggatattcagtgggttgctatactagcccgcatatacgaactatcagg
gaacgcattaccctgggtgcatcaggaggtccagtagaggcaactttgttgaatcatcat
tttcaaagtctaaggttggttcttgagcgagcaatagaacttg?????????????????
????????????????????????????????????????????????????????????
??????????aagctggcttaggtggagcacgtgatgcaactaatataattccaagttct
gctcttgctgcttcaatcataacaacaattggcgaggaacatttagctgcacttggtggt
tctttggaaagtattgctgttgcaaaatctggaataattaaagatggacgtccactggtt
ttaggaggaccattccttccgcatattgagcgcatccttcgtgataaagcctcctctatg
tcttctcctgttgtgtcagcatcggatactggaaatagaagtattttaagaagtcttgag
aaaatgagtggccgaccttaccagttttgtgacctg
>Danais_nigra_ERR9883478
tctgtccacatagctgggacaaagggaaaagggtcgacagctgcgtttctctccagcatt
ttacgggcagaaggatattcagtgggttgctatactagcccacatatacgaactatcagg
gaacgcataaccctgggtgcatcaggatgcccagtagaggcaagtttgttgaatcatcat
tttcaaagcctaagaatggttcttgagcgagccatagaacttgaaaatggttgtcttact
cattttgaggttctcactgctctggctttcagcctgtttgctcagcagagtgttgatatt
gcagtgattgaggctggattaggtggagctcgtgatgccactaatataattccaagttct
gctctttgtgcttcaatcataacaacaattggcgaggaacatttagctgcacttggtggt
tctttggaaagtattgctgttgcaaaatctggaataattaaagatggacgtccactggtt
ctaggaggaccattccctccacaaattgagtgcattcttcgtgataaagcctcctcgatg
tcttctcctgttgtgtcagcatctgatactggaaatagaagtattttaagaagtcttgac
aaaatgagtggccggcctttacagttttgtgacctg
>Dunnia_sinensis_ERR9883505
tcagtccacatagctgggacaaaaggaaaagggtcaacagctgcgtttctctccggcatt
ttacgggcagaaggatattcagtgggttgctatactagcccacatatacgaactatcagg
gaacgcattaccctgggtgcttcaggaggcccagtagaggcaagtttgttgaatcatcat
tttcgaagtctaaggatggttcttgagcgagcaatagaacttgaaaatggttgtcttact
cattttgaggtatgcactgctttagctttcagcctgtttgctcagcagaatgttgatatt
gcggtcattgaggctggattaggtggagcacgtgatgcaactaatataattccaagttct
gctcttgctgcttcaatcataacaacaattggtgaggaacatttagctgcacttggtggt
tctttgcaaagtattgctgctgcaaaatctggaataattaaagatggacgtccactggtt
ttaggaggaccattccttccacaaattgagcgcattcttcgtgataatgcctcctctatg
tcttctcctgttgtgtcagcatcggatactggaaatagaagtgtcttaagaagtcttgac
aacatgagtggccgaccttatcagttttgtgacctg
>Mouretia_larsenii_ERR9883550
tcagtccacatagctgggacaaagggaaaagggtctacagctgcgtttctctccgccatt
ttacgggcagaaggatattcagtgggttgctatactagcccgcatatacgaactatcagg
gaacgcattaccctgggtgcatcaggaggcccagtgaaggcaagtttgttgaatcatcat
tttcacagtgtaaggatggtgcttgagcgagcaatagaacttgaaaatggttgtcttact
cattttgaggtacgcactgctttggctttcagcctatttgctcagcagaatgttgatatt
gccgtcattgaggctggattaggtggaacacgtgatgcaactaatataattccgagttct
gctcttgctgcttcaatcataacaacaattggcgaggaacatttagctgcacttggtggt
tctttggaaagtattgctgctgccaaatctggaataattaaagatggacgtcca??????
????????????????????????????????????????????????????????????
????????????????????????????????????????????????????????????
????????????????????????????????????
>Mycetia_bracteata_ERR9883494
tcagttcacatagctgggacaaagggaaaagggtctacagctgcgtttctctccgccatt
ttacgggcagaaggatattcagtgggttgctacactagcccgcatatacgaactatcagg
gaacgcattaccctgggt??????????????????????????????????????????
????????????????????????????????????????????????????????????
????????????????????????????????????????????????????????????
????????????gctggattaggaggaacacgtgatgcaactaatataattccgagttct
gctcttgctgcttcaatcataacaacaattggcgaggaacatttagctgcacttggtggt
tctttggaaagtattgctgctgccaaatctggaataattaaagatggacgtcca??????
????????????????????????????????????????????????????????????
????????????????????????????????????????????????????????????
????????????????????????????????????
>Mycetia_hainanensis_H401
tcagtccacatagctgggacaaagggaaaagggtctacagctgcgtttctctccgccatt
ttacgggcagaaggatattcagtgggttgctatactagcccgcatgtacgaactatcagg
gaacgcattaccctgggtgcatcaggaggccc????????????????????????????
????????????????????????????????????????????????????????????
????????????????????????????????????????????????????????????
???????????agctggattaggtggaacacgtgatgcaactaatataattccgagttct
gctcttgctgcttcaatcataacaacaattggcgaggaacatttagctgcacttggtggt
tctttggaaagtattgctgctgccaaatctggaataattaaa??????????????????
????????????????????????????????????????????????????????????
????????????????????????????????????????????????????????????
????????????????????????????????????
>Neohymenopogon_parasiticus_ERR9883558
tcagtccacatagctgggacaaagggaaaagggtctacagctgcgtttctctccgccatt
ttacgggcagaaggatattcagtgggttgctatactagcccgcatatacgaactatcagg
gaacgcattaccctgggtgcatcaggaggcccagtgaaggcaagtttgttgaatcatcat
tttc????????????????????????????????????????????????????????
????????????????????????????????????????????????????????????
??????????aagctggattaggtggaacacgtgatgcaactaatataattccgagttct
gctcttgctgcttcaatcataacaacaattggcgaggaacatttagatgcacttggtggt
tctttggaaagtattgctgctgccaaatctggaataattaaagatggacgtcca??????
????????????????????????????????????????????????????????????
????????????????????????????????????????????????????????????
????????????????????????????????????
>Oldenlandia_herbacea_ERR9883552
gctgtccacattgctgggacgaaaggaaaagggtcaactgctgcctttctctccagcatt
ttaagggctgaaggatattcagtgggttgctatactagcccgcatataaggacaatcagg
gaacggattactctgggtgcatcaggtggccctgttgacgcaagtatgttgaatgatcat
tttcaaagtgtgagaatggttcttgagaaagcaatagaacttgaaaatggtggcctcact
cattttgaggttctcacggctctggcttttagcctgtttgctcagcaaagagttgatatt
gcagttattgaggctggattaggtggagcacgagatgccactaatataattccaagttct
gctcttgctgcttcgatcataacaacaattggtgcagaacatttagctgcacttggtggt
tctttggaaagtatagctgttgcaaaatctggaatagttaaagatggacgtccattgatt
cttggaggaccattctatccacatattgagcgtattcttcgagataaagcctcatctatg
tcttctcctgttgtttccgcatctgatactggaaacaaaagtatccttagaagtattaac
aaaattaatggccgcccataccagttttgtgatctt
>Paederia_ciliata_ERR9883513
tccgtccatatagctgggacgaaaggaaaagggtcaacagctgcgtttctctctggcatt
ttacgggcagaaggatattcagtgggttgctatactagcccgcatatacgaactatcagg
gaacgcattaccctgggtgcatcaggaggccctgtagaggcaagtttgttgaatcatcat
tttcagagtctaaggatggttcttgagcgagccatagaacttgaaaatggttgtctcact
cattttgaggttctcactgctttggctttcagcctgtttgctcagcagaatgttggtatt
gctgtcattgaggctggattaggtggagcacgtgatgcaactaatataattccaagttct
gcccttgctgcttcaatcattacaacaattggtgaggaacatttagctgcacttggtggt
tctttggaaagtattgctgttgcaaaatctggaataattaaagatggacgtccactggtt
ttaggaggaccattccttccacaaattgagcgcattcttcgtgataaagcctcctctatg
tcttctcccgttgtgtctgcgtcagatactggaaatagaagtactttaagaagtcttgac
aaaatgagtggccgaccttatcagttctgtgacctg
>Plocama_tinctoria_ERR9883529
tcggtccatatagctggaacaaagggaaaagggtaagcggctgcgtttatgtccggcatt
ttacgggcagaaggatattcagtgggttgctatactagcccgcatatacgaactctcagg
gaacgcattac?????????????????????????????????????????????????
?????????????????????????????????????????????????????tattact
cattttgagattctcactgctttgggtttcagcttgtttgctcaacagcatgttgatatt
gcagtcattgaggctggattgggtggagcacgtgacacaactaatattattccaagttct
gctcttgctgcttcgatcataacaacaattagggaggaacatttggctgcacttggtggt
tctttgaaaagcattgctgttgcaaaaccaggaataataaaaaatggacgctcactggtt
ttatgaggacctttccttccacaaattgagcgaattcttcgtgataaagcctcctctatg
tcttgtcctgttgtgtcagca???????????????????????????????????????
????????????????????????????????????
