# Supplementary material for: Morphological and molecular evidence support the inclusion of Mycetia hainanensis in Mouretia (Rubiaceae)
Source: PhytoKeys. 2026 Feb 5;270:273–88. doi: 10.3897/phytokeys.270.180324 (PMC12902767; doi:10.3897/phytokeys.270.180324)
Supplement: Supplementary material 4 — Dataset of 315 nuclear genes used in this study [file phytokeys-270-273_article-180324__-s004.zip › Dataset 2/5843_filtered_aligned_trimmed.fasta]

>Rubia_peregrina_ERR5033650
????????????????????????????????????????????????????????????
????????????????????????????????????????????????????????????
????????????????????????????????????????????????????????????
?????????ggtttgcacgtcgctgttactatgttcactggatacctagttggatatgct
gcatttagagctctgttcaaccgcaatgttgctatgagtgctgctggaggcatccttggt
ttggttgttgccatgcttgttgaaacgcttctttttataatccga
>Theligonum_cynocrambe_ERR5033810
ttactttctggttccaatttcattttcagcagtcccaagcctagagaaaagagtgaggaa
ctacaagcgagactgaagaaattagctgtggtagcagaaaagaaagagtatgcggaattg
gtgaaggatattacgcccagaaagcctgtggaggagcctttctcttcttacaaggatcaa
ataggatttggt????????????????????????????????????????????????
????????????????????????????????????????????????????????????
?????????????????????????????????????????????
>Anthospermum_thymoides_ERR9883532
ttactctccggttccaatttcattttcaccagccccaagcccagagaaaagagtgaggaa
ctcatagcgaggctgacgaagttggccacggtggctgagaagaaagagtatgcggaattg
gtgaaggatattacgcccaggaagcctgtggatgagcctttctcctcttacaaggatcaa
ttgggatttggtttgcatgttgttgttaccatgttcactggctatttggtaggatatgct
gcatttagagcgctgttcagccacaacgttgccatgagtgctgctggaggcatccttgga
ttggttgttgctatgcttgttgaaacgcttctttttataatccgg
>Argostemma_elatostemma_ERR9883520
ttactatctggttccaatttcatactcaccatccccaagccgagagaaaagagtgaggaa
ctaaaaacaaggctgaggaaattggcctcggtggcagagaagaaagagtatgcagaattg
gtgaaggatattacgcccaagaagcccgtggaggagcctttctcttcttacaaggatcaa
ttagggtttggtc???????????????????????????????????????????????
??????????????????????????????????agagtgctgctggaggcatccttggg
ttggttgttggcatgcttgttgaaacactactttttataattcga
>Chamaepentas_hindsioides_ERR9883496
ctactctctggttccaatttaattttcaccggccccaagcctagagaaaagagtgaggaa
ctaaaagcgaggctgacgaaattggccgtggtggcagaaaagaaagagtatgcggaattg
gtgaaggatattacgcccaagaagcccgtggaggagcctttctcttcttataaggatcaa
ttagggtttggtttgcatgtcattgttactatgtttactggctatttggttggatatgca
gcatttagagccctgttcagccacaatgttgcaatgagtgctgcaggaggcatccttggt
ttggttgttggcatgctagttgaaacacttgtttttataattcga
>Clarkella_nana_ERR9883563
????????????????????????????????????????????????aagagtgaggaa
ctaatagcgaggctcaagaaattatccacggtggcagagaagaaggagtatgcagaattg
gtgaaggatattacgcccaagaagtctgtggaggagcctttctcttcttacaaggatcaa
ttagggtttggt????????????????????????????????????????????????
????????????????????????????????????????????????????????????
?????????????????????????????????????????????
>Coccocypselum_condalia_ERR9883533
????????????????????????????????????????????????aagtgtgaggag
ctaaaagcgaggctgaagaaattggccacggtagcagagaagaaagagtacgccgaattg
gtgaaggacattacgcctcgtaaggctgagcaggagcctttctcttcttacaagcatcaa
ttaggattcggcttgcatgtcatcgtaaccatgtttactggctatttggtaggatacgct
gcatttagagccctgtttagccacaatgttgctatgagtgctgcaggaggcatccttggt
ttggttgttggcatgattgttgaaacacttctatttataatccga
>Cruckshanksia_pumila_ERR9883536
???????????????????????????????????????????????????agtgaggag
ctgaaagccaggttgaagaaattggctacggttgcagagaagaaagaatatgcggaattg
gtgaaggatattacacccaagaagaatgtggaggaacctttctcttcttacaaggatcaa
ttagggtttggtttgcatgtggtcgttactatgtttacttgctatttggttggatacgct
gcatttagagccctgtttagccacagtgtggcaatgagtgctgcaggaggcatccttggt
ttggttgttggcatgctggttgaaactcttcttttcataatcaga
>Cyanoneuron_cyaneum_ERR9883481
????????????????????????????????????????????????aagagtgaggaa
ctaaaagtgaggctgacaaaattggccgcggtggcagagaagaaagagtatgcggaattg
gtgaaggatattacgcccaagaaacctgtggaggagcctttctcttcgtacaaggatcaa
ttagggtttggtttgcatgtcattgttactatgttcactggctatttagtaggatacgct
gcatttagagccctgttcagccacaatgttgcaatgagtgctgccggaggcatccttggt
ttggttgttggcatgcttgttgaaacacttctttttataatccga
>Danais_nigra_ERR9883478
ctactctctggttccaatttaattttcacaagtcccaagccaagagaaaagagtgaggaa
ctaaaagcgaggctgacgaaattggccgtggtggcagagaagaaagagtatgcggaattg
gtgaaggatattacgcccaagaagcctgtggaggagcctttctcttcttacaaggatcaa
ttaggatttggtttgcatgtcattgttactatgttcactggctatttggtaggatacgct
gcatttagagccctgttcagccacaatgttgcaatgagtgctgcaggaggcatccttggt
ttggttgttggcatgcttgttgaaacccttcttttcataatccga
>Dunnia_sinensis_ERR9883505
ttactctccggttccaatttcattttcaacagccccaagcctagagaaaagagtgaggaa
ctaaaagcgaggctgacaaaattggctgcggtggcagagaagaaagaatatgcggaattg
gtgaaagatattacgcccaagaagcctgtggaggagcctttctcttcttacaaggatcaa
gtaggatttggtttgcatgtcatcgttactatgttcactggctatttagtaggatacact
gcgtttagagccctgttcagccacaatgttgctatgagtgctgccggaggcatccttggt
ttggttgttggcatgctcgttgaaacacttcttttcataatccga
>Mouretia_larsenii_ERR9883550
???????????????????????????acaggccccaagccgagagaaaagagtgaggaa
ctaaaagcgaggctgacgaaattgaccgcggtggcagagaagagagagtatgcggaattg
gtgaaggatattacgcccaagaagcctgtggaggagcctttctcttcttacaaggatcaa
ttagggtttggtttgcatgtcgttgttactatgttcactggctatttggtaggatatgct
gcatttagagccctgttcagccacaatgctgctatgagtgctgctggaggcatccttggg
ttggttgttggcatgcttgttgaaacacttctttttataatccga
>Mycetia_bracteata_ERR9883494
ttactatctggttccaatttcatactttccagccccaagccgagagaaaagagtgaggaa
ctaaaagcgaggctgacgaaattggccgcggtggcagagaagaaagagtatgcggaattg
gtgaaggatattacgcccaagaagcctgtggaggagcctttctcttcttacaaggatcaa
ttagggtttggtttgcatgtcgttgttactatgttcactggctatttagtaggatatgct
gcatttagagccctgttcca---------------gagtgctgctggaggcatccttggg
ttggttgttggcatgcttgttgaaacacttctttttataatccga
>Mycetia_hainanensis_H401
ttactatctggttccaatttcatactcaccggccccaagccgagagaaaagagtgaggaa
ctaaaagcgaggctgacgaaattggcctcggtggcagagaagaaagagtatgcggaattg
gtgaaggatattacgcccaagaagcctgtggaggagcctttctcttcttacaaggatcaa
ttagggtttggtttgcatgtcgttgttactatgttcactggctatttagtaggatatgct
gcatttagagccctgttcagccacaatgttgctcagagtgctgctggaggcatccttggg
ttggttgttggcatgcttgttgaaacacttctttttataatcaga
>Neohymenopogon_parasiticus_ERR9883558
ttattatctggttccaatttcatactcaccagccccaaaccgagagaaaagagtgaggaa
ttaaaagtgaggctgacgaaattggcggcggtggcagagaagaaagagtatgcggaattg
gtgaaggatattacccccaggaagcctgtggaggagcctttctcttcttacaaggatcaa
ttagggtttggtttgcatgtcgttgttactatgttcactggctatttagtaggatatgct
gcatttagagccctgttcagccgcaatgttgctatgagtgctgctggaggcatccttggg
ttggttgttggcatgcttgttgaaacacttctttttataatccga
>Oldenlandia_herbacea_ERR9883552
????????????????????????????????????????????????aagagtgaggaa
ctcaaagcgaggttgacaaaactggcggtagtggctgagaagaaagagtatgcagagctg
gtgaaggatattacacctaggaagcctgtggaggagcctttctcttcatacaaggatcag
ctaggtacaggtttgcatgttgttgttactatgttcaccggctatttggttggatatgct
acatttagagccctgttcagccacaatgttgctatgagtgcagcaggaggcatccttggt
ttggttgttggcatgcttgtcgaaactcttctttttattatacga
>Paederia_ciliata_ERR9883513
ttgttctccggttccaatttcatcttcagcagccccaaacctagagaaaagagtgaggaa
ctcaaagcgaggctctcaaaattggctgtgatggcagagaagaaagagtatgcggaattg
gtgaaggatattgcacccaggaagcctgtagaggagcctttctcttcttacaaggatcaa
ttggggtttggtttgcatgtcatagttaccatgttcactggctatttagtgggatacttt
gcatttagagccctgttcaaccacaatgctgggatgagtgctgcaggaggcatccttggt
ttggttgtcggcatgcttgttgaaacacttctttttataatccga
>Plocama_tinctoria_ERR9883529
ctactttccggctccaacttcattttcagcagtcccaagcctagagaaaagagcgaggaa
ctacaagcgaggctgaagaaattagctgtggtggcagagaagaaagagtacgcagaactg
gtgaaggatatcacgccaaggaagcctgtggaggagcctttctcttcttacaaggatcaa
ttaggattaggtttgcacgtcattgtcactatgttcactagctacctagttggatactct
gcatttagagccctgttcgatcacaatattgccatgagtgctgctggaggcatccttggt
ttggttgttgctatgcttgtggaaacatttctcttcataatccga
