# Supplementary material for: Morphological and molecular evidence support the inclusion of Mycetia hainanensis in Mouretia (Rubiaceae)
Source: PhytoKeys. 2026 Feb 5;270:273–88. doi: 10.3897/phytokeys.270.180324 (PMC12902767; doi:10.3897/phytokeys.270.180324)
Supplement: Supplementary material 4 — Dataset of 315 nuclear genes used in this study [file phytokeys-270-273_article-180324__-s004.zip › Dataset 2/5849_filtered_aligned_trimmed.fasta]

>Theligonum_cynocrambe_ERR5033810
gctttctccggtactcagaatgtgtctactcttcagaaggatgaagcatggagggtaaat
gtgcggattctcggctgtgatttggaccatgggtacttatgcggaacaatggaggcgctt
aatgtgccgatggcggacacaccgtaatcactttctgggaaggagagattgtggatacca
agaactatacctttttcactagcaagtggggagcggtcagatgatgacataaagcattgg
acaaagttcccatctttttctccccttcttagccaagtggaagttgatggtggaaaatct
ttggatttaagtaattacccatacatattcatgagatggaaagagcaatactttgtgaat
gtgggaactgattgtgggcttacaattgctggcttctactatgtttgtttttcctgcagt
gatggatctgtcagtggcttctattatgatcctaacagc
>Anthospermum_thymoides_ERR9883532
???ttctctggtacgcagaatgtatccactctacagaaggatgaagcatggagagtaaat
gtgcggatccaaggctgtgacttggaccatggatacttgtgtggaacaatggaggctctc
aatgttcccatggcagacactccgtaattactttctgggaaggagagattgttgatacca
agaactatacatttttcactagcaagtggggagcagccagaggatgacataaagcattgg
acaaagttcccatctttttctccccttctgagccaagtggaaattgacggtggaaaatct
ttggatttaagtaactatccatacatattcatgagatggaaagagcaatactttgtgaat
gttggaactgattgtgggctcacaattgctggtttctattatgtttgtttttcctgcact
gatggctctgtcagtggcttctattatgatcctaacagc
>Argostemma_elatostemma_ERR9883520
????????????????????????????????????????????????????????????
????????????????????????????????????????????????????????????
???????????????????????gtaattactttctgggaaggagagattgttgatacca
agaactatacatttttcactggcaaatggggagct----acggatgacataaagcattgg
acaaagttcccgtcgttttctccccttcttagccaagtggaaattgacggtggaaaatct
ttggatttgagtaactatccatacatattcatgagatggaaagagcaatactttgtgaat
gttggaactgattgtgggcttacaatagctggtttttattatgtttgtttttcctgcagt
gatggctctgtcagtggcttctattatgatcctaacagc
>Chamaepentas_hindsioides_ERR9883496
????????????????????????????????????????????????????????????
????????????????????????????????????????????????????????????
????????????????????????????????????????????????????????????
??????????????????????????????????????????gatgacataaagcattgg
acaaagttcccatccttttctccccttctgagccaagtggaaattgacggtggcaaatca
ttggatttgagtaattatccgtatatattcatgagatggaaagagcagtactttgtgaat
gttggaacagattgtgggcttacaattgctggtttttattatgtttgtttttcctgcatt
gatggctccgtcagtggcttttattatgatcctaacagc
>Clarkella_nana_ERR9883563
gctttctctggtacgcagaatgtttccactctacagaaggatgaagcatggagggtaaat
gtgcgaattctaggctgtgacctggaccatgggtacttatgtggaacgatggaggcgcta
aatgtccctatggca?????????????????????????????????????????????
????????????????????????????????????????????????????????????
?????????????????????????????????????????????gacactccggtatct
tttgatttgagtaactatccatacattttcatgagatggaaagagcaatactttgtgaat
gttggaactgattgtgggcttacaatagctggtttttattatgtttgtttttcctgcagt
gatggctctgtcagtggcttctattatgatcctaacagc
>Coccocypselum_condalia_ERR9883533
gctttctctggtacacagaatgtatccactctacaaaaggatgaggcatggagagtaaat
gtgcgaattctaggttgtgacctggaccatgggtatttatgtggcacaatggaggcgttg
aatgttcctatggcagacacccc?????????????????????????????????????
???????????????????????????????????ggtagaggatgacataaagcactgg
acaaagttcccatctttttctcctcttctgagccaagtggaagttgatggtggaaaatct
ttggatttgagtaactatccatatatattcatgagatggaaagagcagtactttgtgaat
gttggaactgattgtgggcttacgattgctggtttttattatgtgtgtttctcctgcagt
gatggctcagtcagtggcttctattatgatcccaacagc
>Cruckshanksia_pumila_ERR9883536
gctttctctggtacgcaaaatgtatccactctacaaaaggatgaagcatggagagtaaat
gtgcgaattctaggttgtgacctggaccatgggtatttgtgtggcacaatggaggcacta
aatgttcctatggcagacacccc?????????????????????????????????????
???????????????????????????????????ggtagaagatgacataaagcattgg
acgaagttctcatctttttctcctcttctgagccaagtggaagttgatggtgggaaatct
ttggatttaagtaactacccatacatattcatgagatggaaagagcaatactttgtgaat
gttggaactgattgtgggcttacaattgctggtttttattacgtgtgtttctcctgcagt
gatggctcagtcagtggcttctattatgatcctaacagc
>Cyanoneuron_cyaneum_ERR9883481
????????????????????????????????????????????????????????????
????????????????????????????????????????????????????????????
????????????????????????????????????????????????????????????
???????????????????????????????????????gaggatgacataaagcattgg
acaaagttcccatctttttctccccttttgagccaagtggaaattgacggtggaaaatct
ttggatttgagtaactatccatacatattcatgagatggaaagagcaatactttgtgaat
gttggaactgattgtgggcttacaattgccggtttttattatgtttgtttttcctgcagt
gatggctctgttagtggcttctattatgatcctaacagc
>Danais_nigra_ERR9883478
????????????????????????????????????????????????????????????
????????????????????????????????????????????????????????????
????????????????????????????????????????????????????????????
???????????????????????????????????????gaggatgatataaagcattgg
acaaagtttccatctttttctccccttctgagccaagtggaaattgacggtggaaaatct
ttggatttgagtaactatccatacatattcatgagatggaaagagcaatactttgtgaat
gttggaactgattgtgggcttacaattgctggtttttattatgtttgtttttcctgcact
gatggctccgtcagtggcttctattatgatcctaacagc
>Dunnia_sinensis_ERR9883505
????????????????????????????????????????????????????????????
????????????????????????????????????????????????????????????
????????????????????????????????????????????????????????????
????????????????????????????????????????????????????????????
??????????????????????????????agccaagtagaaattgatggtggaaaatct
ttggatttgagtaactatccgtacatattcatgagatggaaagagcaatactttgtgaac
gttggaactgattgtgggcttacaattgctggtttttattatgtttgtttttcctgcagt
gatggctctgtcagtggcttctattatgatcctaatagc
>Mouretia_larsenii_ERR9883550
gctttctctggtacgcagaatgtttccactctacagaaggatgaagcatggagggtaaat
gtgcgaattctaggctgtgacctggaccatgggtacttatgtggaacgatggaggcgcta
aatgtccctatggcagacactccgtaattactttctgggaaggagagattgttgatacca
agaactatacatttttcactagcaaatggggagctgtcagatgatgacataaagcattgg
acaaagttcccgtctttttctccccttcttagccaagtggaaattgacggtggaaaatct
ttggatttgagtaactatccatacattttcatgagatggaaagagcaatactttgtgaat
gttggaactgattgtgggcttacaatagctggtttttattatgtttgtttttcctgcagt
gatggctctgtcagtggattctattatgatcctaacagc
>Mycetia_bracteata_ERR9883494
gctttctctggtacgcagaatgtttccactctacagaaggatgaagcatggagggtaaat
gtgcgaattctaggctgtgacctggaccatgggtacttatgtggaacgatggaggcgcta
aatgtccctatggcagacactccgtaattactttctgggaaggagagattgttgatacca
agaactatacatttttcactagcaaatggggagct----------------acgcattgg
acaaagttcccgtctttttctccccttcttagccaagtggaaattgacggtggaaaatct
ttggatttgagtaactatccatacattttcatgagatggaaagagcaatactttgtgaat
gttggaactgattgtgggcttacaatagctggtttttattatgtttgtttttcctgcagt
gatggctctgtcagtggcttctattatgatcctaacagc
>Mycetia_hainanensis_H401
????????????????????????????????????????????????????????????
????????????????????????????????????????????????????????????
????????????????????????????????????????????????????????????
???????????????????????????????????????gaagatgacataaagcattgg
acaaagttcccgtctttttctccccttcttagccaagtggaaattgacggtggaaaatct
ttggatttgagtaactatccatacattttcatgagatggaaagagcaatacttcgtgaat
gttggaactgattgtgggcttacaatagctggtttttattatgtttgtttttcctgcagt
gatggctctgtcagtggcttctattatgatcctaacagc
>Neohymenopogon_parasiticus_ERR9883558
gctttctctggtacgcagaatgtttccactctacagaaggatgaagcatggagggtaaat
gtgcgaattctaggctgtgacctggaccatgggtacttatgtggaacgatggaggcgcta
aatgtccctatggcagacactcc?????????????????????????????????????
??????????????????????????????????????ggtagatgacataaagcattgg
acaaagttcccgtctttttctccccttcttagccaagtggaaattgacggtggaaaatct
ttggatttgagtaactatccatacattttcatgagatggaaagagcaatactttgtgaat
gttggaactgattgtgggcttacgatagctggtttttattatgtttgtttttcctgcagt
gatggctctgtcagtggcttctattatgatcctaacagc
>Oldenlandia_herbacea_ERR9883552
????????????????????????????????????????????????????????????
????????????????????????????????????????????????????????????
????????????????????????????????????????????????????????????
???????????????????????????????????????gaggatgacataaagcattgg
acaaagttcccttctttttctccgcttttgagccaagtggaaattgatggtggaaaatct
ttggatttgagtagctacccatttatattcatgagatggaaagagcaatactttgtgaac
gttggaacggattgtgggcttacaattgctggtttctattatgtttgtttctcctgcagt
gatggctctgtcagtggcttctattatgatcctaacagc
>Paederia_ciliata_ERR9883513
????????????????????????????????????????????????????????????
????????????????????????????????????????????????????????????
???????????????????????gtaattactttctggg?????????????????????
????????????????????????????????????????????????????????????
??????????????????????????????????aaggagagattgttgatactaagaac
tatacatttttcacgagcaaatggggagcaacgcggtggaaagagcaatattttgtgaat
gttggaactgattgcgggcttacaattgctggtttttattatgtttgtttttcctgcagt
gatggctctgtcagtggcttttattatgatccaaacagc
>Plocama_tinctoria_ERR9883529
????????????????????????????????????????????????????????????
????????????????????????????????????????????????????????????
???????????????????????????????????tgggaaggagagattgtggatacta
agaactatacctttttcactagcaagtggggagcggtcagatgatgacataaagcattgg
acaaagttcccatccttttctcctcttcttagccaagtggaaattgatggtggaaaatct
ttggatttgagtaattatccatacatattcatgagatggaaagagcaatactttgtaaat
gttggaactgattgtggtcttacgattgctggcttctattatgtttgtttttcctgcagt
gatggctctgtcagtggcttctattatgatcctaacagc
