# Supplementary material for: Morphological and molecular evidence support the inclusion of Mycetia hainanensis in Mouretia (Rubiaceae)
Source: PhytoKeys. 2026 Feb 5;270:273–88. doi: 10.3897/phytokeys.270.180324 (PMC12902767; doi:10.3897/phytokeys.270.180324)
Supplement: Supplementary material 4 — Dataset of 315 nuclear genes used in this study [file phytokeys-270-273_article-180324__-s004.zip › Dataset 2/5853_filtered_aligned_trimmed.fasta]

>Rubia_peregrina_ERR5033650
attgtggccgattgtctgcaaaagttcaatttcaaaaataccgcggtgcaaaaagctctc
gatgcccttgctgccagcagaaagatttcgtttaaggagtatggaaagcagaagatatac
ctcgctcgccaggatcagtttgatattccgaacagcgaagagcttaatcagatgaaggaa
cagaatgccaagctccaggagcagcttagtgagcaaaagaaagagatcaatgaggtcgat
gcagaaatcaaagggttgcagtctaatttgactctggaagagatacgcggccgagaagcc
aaacgaaaggagtagctaagttgagagagggtgttacactggtgagtcctgaggagagga
aagctgtggaggcgatgtatacggacataatcaatcaatggagaagacgcaagaggatgt
ttagagatgtgtgggatgctataactgagaactcaccgaaagatgttaaagagttc
>Theligonum_cynocrambe_ERR5033810
aatgtggctgattttctgcaaaagttcaacctcaagaagaccgcagtgcagaaagccctg
gatactcttgctgacagtggtcggatttcgtttaaggaatatggcaagcagaagatatat
ctcgctcgccaagatcagtttgatatttcaaat---ttgactctggaagatatacgagct
aaagaggccaaact-tagaaaggatgtagtagaaatggaagtgaaactggctaagttaag
agagggggttaccctcgtgagtcgcggaaagctgtggagaagatgtatacggatacaatc
aatcaatggagatggctaagttaagagagggggttaccctcgtgagtcctgaggagcgga
aagctgtggagaagatgtatacggatacaatcaatcaatggagaacacgcaagaggatgt
ataaagatgtgtgggatgctataactgagaattcgccgaaagatcttaaagaattc
>Anthospermum_thymoides_ERR9883532
aatgtggctgattttctgcaaaagttcaacctcaaaaagggtgcaatacagaaagctctg
gatactcttgctgacagcaagaaaatttcatttaaggaatatggcaagcagaagatctat
cttgctcgtcaggatcagttcgacattccaaatagcgaagagcttaatcaaatgaaggat
gaaaatgccaagctccaagaacagattaatgagcaaaagaaacaaatcagtgaggttgaa
ggagaaatgaaagctctgcagtcaaacttgactctggaagagataaatgctagagaagca
aaacgaaaggagtgactaagttaagggagggtgttacgcttgtgagtcctgaggagcgga
aagctgtggaggggatgtttaccgagatgatcaatcaatggagaagacgcaagaggatgt
ttaaagatgtatgggatgctataactgagaattcaccaaaagatcttaaagaattc
>Argostemma_elatostemma_ERR9883520
aatgttgctgattttctgcaaaagttcaacctcaaaaagactgcaatacagaaagctctg
gatactcttgctgacagtgggcggatttcattcaaggaatatggcaagcaaaagatttat
attgctcgccaagatcagtttgatattcctaatagcgaagagcttactcgaatgaaggaa
gagaatgccaggctccaagaaaagcttaatgagcaaaggaaagaaaccagtgaggttgaa
ggagaaatcaaagctctgcagtcaaatttgactctggaagagatatgtgctagagaagcc
aaatgaaaggagtacataacactgaagagggtgttgcactggtgagtcctgaggagcgga
aggctgtggaggggatgtatacagagacaatcaatcaatggcgaagacgcaagaggatgt
ttaaagatctgtgggatgccataactgagaattctcccaaagatcttaaagaattt
>Chamaepentas_hindsioides_ERR9883496
aatgtggctgattgtctgcaaaagttcaacctcaaaaagggtgcaattcagaaagctctg
gatgctcttgcggacagtgggcggatttcatttaaagaatatggcaagcagaagatatat
cttgctcgccaagatcagtttgatatcccaaatagtgaagagcttaatcgaatgaaggaa
gaaaatgccaatctccaagaaaagcttaatgagcaaaagaaggaaatcagtgaggttgaa
ggagaaattaaatctctgcagtcaaatttgacactggaagagatacatgctagagaatcc
aaacgaaaggagtagctaaattaagggagggtgttacgctggtgagtcctgaggagagga
aagctgtggaggggatgtacacagagacgatgaatcaatggagaagacgcaagaggatgt
ttaaagatatatgggatgctataactgagaattcacccaaagatcttaaagaattc
>Clarkella_nana_ERR9883563
????????????????????????????????????????????????????????????
????????????????????????????????????????????????????????????
????????????????????????????????????????????????????????????
????????????????????????????????????????????????????????????
????????????????????????????????????????????????????????????
????????????tggctaagttaagagagggtgttgcactggtgagtcctgaggagcgga
aagctgtggaggggatgtatacagagacaatcaatcaatggcggagacgcaagaggatgt
ttaaagatctgtgggatgccataactgagaattcaccaaaagatcttaaagaattc
>Coccocypselum_condalia_ERR9883533
attgtggctgattttctgcaaaagttcaacctcaaaaagggtgcaatacaaaaagctcta
gatactcttgctgacagcggaaagatttcgtttaaggagtatggcaagcagaagatatat
cttgctcgccaggatcaatttgatattccgaatactgaagagctcaatcgtatgaaggaa
gaaaatgctaagcttcaa??????????????????????????????????????????
????????????????????????????????????????????????????????????
????????????tggccaagttaagagagggagttacgttggtgagtccagaggaaagga
aagctgtggaggggatgtatacagagaccatcaatcagtggagaagacgcaagaggatgt
ttaaagatctttgggatgctataactgagaattcacccaaagatcttaaagaattc
>Cruckshanksia_pumila_ERR9883536
attgtggctgattttctacaaaagttcaacctcaaaaagggtgcaatacaaaaagctctg
gatactcttgctgacagcggaaagatttcatttaaggagtatggcaaacagaagatatat
cttgctcgccaagatcaatttgatattccaaatactgaggagctcagtcacatgaaggat
gaaaatgctaagctccaagagaagcttgatgagcaaaggaaagaaatcagcgaggttgaa
ggagaaatcaaagctctgcagtcaaatctgacactggaagagatacatgctaaagaagcc
aaacgaaaggagtggctaagttaagggagggagttacgctggtgagtcctgaggaacgga
aagttgtggagtagatgtatacatatatgatcaatcagtggagaagacgcaagaggatgt
ttaaagatatatgagatgttataactgataattcaccaaaagatcttaaagaattc
>Cyanoneuron_cyaneum_ERR9883481
aatgtggctgattatctgcaaaagttcaacctcaaaaagagtgcaatacagaaagctctg
gatactcttgctgacagtgggcggatttcatttaaggaatatggcaagcagaagatatat
cttgctcgccaagatcagtttgatattccaaacggtgaagagcttaatcgaatgaaggaa
gagaatgccaagctccaagaaaagcttaatgaacaaaggaaagaaatcagtgaggttgaa
ggagaaatcaaagctctgcagtcaaatttgactctggaagagatacatgctagggaagcc
aaacgaaaggagtggctaagttaagagagggtgttacgctggtgaatcctgaggagcgga
aagctgtggaggggatgtatacagagacaatcaatcaatggagaagacgcaagaggatgt
ttaaagatctatgggatgctataactgagaattcacctaaagatcttaaagaattc
>Danais_nigra_ERR9883478
aatgtggctgattttctgcaaaagttcaacctcaaaaagggtgcaatacagaaagctctg
gatactcttgctgacagcgggcggatttcatttaaggaatatggcaagcagaagatatat
cttgctcgccaagatcagtttgatattccaaatagtggagagcttaatcaaatgaaggaa
gaaaatgccaagctccaagaaaagcttaatgagcaaaggaaagaaatcagtgaggttgaa
ggagaaattaaagctctgcagtcaaatttgacactggaagagatacgtgctagagaagcc
aaacgaaacgag????????????????????????????????????????????????
?????????????????tttttttgcataactatgcctgcctgaagacgcaagaggatgt
ttaaagatctatgggatgcaataactgagaattcacccaaagat????????????
>Dunnia_sinensis_ERR9883505
aatgtggctgattttctgcaaaagttcaacctcaaaaagggtgcaatacagaaagctctg
gatactcttgctgacagtgggcggatttcatttaaggaatatggcaagcagaagatatat
cttgctcgccaagatcagtttgatattccaaacagcgaagagcttaatcggatgaaggaa
gagaatgccaagctccaagaaaaccttaatgcgcaaaggaaagaaatcagtgagatcgaa
ggagaaatcaaagctctgcagtcaaatttgactctggaagagatacgtgctagagaagcc
aaacgaaaggagtggctaagttaagagagggtgttacgctggtcagtcctgaggagcgga
aagttgtggaggggatgtatacagagacaatgaatcaatggagaagacgcaagaggatgt
ttaaagatctatgggatgctataactgagaattcacccaaagatcttaaagaattc
>Mouretia_larsenii_ERR9883550
aatgttgctgattttctgcaaaagttcaacctcaaaaagagtgcaatacagaaagctctg
gatactcttgctgacagtgggcggatttcattcaaggaatatggcaagcaaaagatatat
cttgctcgccaagatcagtttgacattccaaatagcgaagagcttactcgaatgaaggag
gagaatgccaggctccaagaaaagcttaatgaacaaaggaaagaaaccagtgaggttgaa
ggagaaatcaaagctctgcagtcaaatttgactctggaagagatatgtgctagagaagcc
aaatgaaaggagtggctaagttaagagagggtgttgcactggtgagtcctgaggagcaga
aagctgtggaggggatgtatacagagacaatcaatcaatggcgaagacgcaagaggatgt
ttaaagatctgtgggatgccataactgagaattcacccaaagatcttaaagaattc
>Mycetia_bracteata_ERR9883494
aatgttgctgattttctgcaaaagttcaacctcaagaagagtgcaatacagaaagctctg
gatactcttgctgacagtgggcggatttcattcaaggaatatggcaagcaaaagatatat
cttgctcgccaagatcagtttgatattccaaatagcgaagagcttacgcggatgaaggag
gagaatgccaggctccaagaaaagcttaatgagcaaaggaaagatatcagtgaggttgaa
ggagaaatcaaagctctgcagtcaaatttgactctggaacagatatgtgctagagaagcc
aaacgaaaggagtggctaagttaagagacggtgttgcactggtgagtcctgaggagcgga
aagctgtggaggggatgtatacagagacaatcaatcaatggcgaagacgcaagaggatgt
ttaaagatctgtggggtgccataactgagaattcacccaaagatcttgaagaattc
>Mycetia_hainanensis_H401
aatgttgctgattttttgcaaaagttcaacctcaaaaagggtacgatacataaggctctg
gatactcttgctgatagtgggcgaatttgatttaaggaatatgataagcagaagatatat
cttgcgcgccaaggtcggtttgatgttccaaatagcagagagcttactga---gaaggaa
gaggatgcaaagcttcaagaaaagcttaatgagcaagggaaagaaatcactgaggttgaa
agagaaatcaaagctctgcagtcaaatttgactctggaagagatatgtgctagagaagcc
aaatgagaggagtggctaagttaagacagggtgttgcactggtgagtcctgaggagcgga
aagctgtggaggggatgtatacagagacaatcaatcaatggcgaagacgcaagaggatgt
ttaaagatctgtgggatgccataactgagaattcacccaaagatcttaaagaattc
>Neohymenopogon_parasiticus_ERR9883558
aatgttgctgattttctgcaaaagttcaacctcaaaaagactgcaatacagaaagctctg
gatactcttgctgacaatgggcggatttcattcaaggaatatggcaagcaaaagatatat
cttgctcgccaagatcagtttgatattccaaatagcgaagagcttactcgaatgaaggaa
gagaatgccaggctccaagaaaagcttaatgagcaaaggaaagaaatcagtgaggttgaa
ggagaaatcaaagctctgcagtcaaatttgactctggaagagatatgtgctagagaagcc
aaacgaaacgagtggctaagttaagagagggtgttgcactggtgagtcctgaggagcgga
aagctgtggaggggatgtatacagagacaatcaatcaatggcgaagacgcaagaggatgt
ttaaagatctgtgggatgccataactgagaattcacccaaagatctcaaagaattc
>Oldenlandia_herbacea_ERR9883552
aatgtggctgatgctctgcaaaagttcaacctcaaaaaggctggcatacagaaagctctg
gatactctagctgacagtgggcggatttcattcaaggagtatggcaagcagaagatatat
cttgctcgccaagatcagtttgatattccagatagtgaagagcttactcgaatgaaagaa
gaaaatgcccagctccaagataagattaatgagcaaaagaaagaactcagtaccattgaa
ggagaaatcaaagctctgcagtcaaatttaactttggaagagatacgagtcagagaagca
aaacgaaaggagtggctaagttaagggagggtgttacccttgttagtcctgaggagcgaa
aagctgtggaagggatgttcacagagacgatgaatcagtggagaagacgcaaaaggatgt
ttaaagatttatgggattctataaccgagaattcaccaaaagatcttaaagaattt
>Paederia_ciliata_ERR9883513
aatgtggccgattttctgcaaaagttcaacctcaaaaagactgcagtacagaaagctctg
gatactcttgctgacaatgggaagatttcatttaaggaatatggcaagcagaagatatat
cttgctcgccaagatcagtttgatattccaaatagcgaagagcttaatcaaatgaaggaa
gagaatgccaagctccaagaacaacttaatgagcaaaagaaagaaattactatggttgaa
gcagaaatcaaagcattgcagtcaaatttgactctggaagagatatgtgcaagagaagcc
aaacgaaaagagtggctaagttaagagagggcgttaccctggtgagtcctgaggagcgga
aggctgtggagggcatgtatacagatacaatcaatcaatgaagaaaacgcaagaggatgt
ttaaagatctatgggatgctataactgagaattctcccaaagatcttaaagaattc
>Plocama_tinctoria_ERR9883529
aatgtggctgattgtctgcaaaagttcaacctcaaaaagaccgctgtacagaaagccctg
gatactcttgctgacagtggacggatttcttttaaggaatatggcaagcagaagatatat
cttgctcgccaagatcagtttgatattccaaatagcaaagagcttaatcaaatgaaggaa
cagaatgccaagctccaagagcagcttaatgagcaaaagaaagagatcagtgcagttgaa
gcagaaatcaaagctttgcagtcaaatctgactctggaagatatacgtgctagagaagcc
aaacgaaaggagtagttaagttaagagagggtgttaccctagtgagtcctgaggagcggc
aagctgtggagaagatgtatacggatactatcaaccaatggagaaaacgcaagaggatgt
ataaagatgtatgggatgctataactgagaattcaccgaaagatcttaaagaattc
