# Supplementary material for: Morphological and molecular evidence support the inclusion of Mycetia hainanensis in Mouretia (Rubiaceae)
Source: PhytoKeys. 2026 Feb 5;270:273–88. doi: 10.3897/phytokeys.270.180324 (PMC12902767; doi:10.3897/phytokeys.270.180324)
Supplement: Supplementary material 4 — Dataset of 315 nuclear genes used in this study [file phytokeys-270-273_article-180324__-s004.zip › Dataset 2/5857_filtered_aligned_trimmed.fasta]

>Rubia_peregrina_ERR5033650
gtcaagaacgaggccaccgacggctacagcgcggttcaagtggggtaccgccgcgtgagg
gaccgaaagctgacgaagcccgagatggggcatctggagaaatctgggatcattccgttg
aggcatttgcaagagttccggctccagaaggtggaggggtttgagcccaaccagcgcctt
gtgtttgatgagctgtttaaggagggtgatctcgttgatgtttctgggaccaccattgga
aagggtttccaaggtggtatcaagagacataacttcaagagagggctcatgactcacgga
tcaaaaagtcataggcagctcgggtcaataggagctgggacaactcctggacgtgtatac
aagggaaagaagatgcctgggaggatgggagggactaagaccaagatcaggaagcttaag
attgtgaaaattgataaggagcttaatgtggttatgattaatggggctcttcctggtaag
cctgggaatcttttgcgtattactccagctaag???????????????????????????
>Theligonum_cynocrambe_ERR5033810
atcaaaactgaggctactgatggttacagttcggttcaagtcggttatcgccgtgtccgt
gacaggaaattgactaagcccgagatgggtcacctggagaaatctggggttatcccgctc
aggcatctgcaggagttccggctggagaaggtggaggggtttgagcccaatcagcgcctt
gtctttgatgaattgttcaaagagggggatttggtcgacgtttctgggaccaccattgga
aagggtttccaaggtggaatcaagagacataacttcaagagagggctgatgactcacggg
tcaaaaagtcatcggcaacttgggtctattggagctgggacaaccccggggcgcgtatac
aagggaaagaaaatgccaggaagaatgggagggaccaagacaaagataaggaaattgaag
atcataaagattgataatgagcttaggattgtgatgatcaaaggtgctctacctggtaaa
cctggaaatcttcttcgcataactccagcaaagattgttggtcttaatataccaaagaac
>Anthospermum_thymoides_ERR9883532
gtgaaaactgaggctactgatgggtacagtgcagttcaagtgggctatcgccgtgtccgg
gacaggaaattgactaagcctgagatggggcatttggaaaaatctgggattattcctctg
agacatttgcaggaattccggctgggggctgtagagggatttgagcccaatcagcgtctt
gtttttgatgaattgttcaaagaaggggatttggtggatgtttctggaaccaccattgga
aagggttttcaaggtggaatcaagagacatcacttcaagagagggcttatgactcacgga
tcaaaaagtcataggcaacttgggtcgattggggctggtactactcctggaagagtatac
aagggaaagaaaatgcccggaagaatgggaggcaccaagagaaaggttaggaaactgaag
attataaagatcgacaatgagcttaggattgtgatgattaaaggtgctctacctggtaag
ccaggaaatctcctccgcatcactccagcaaagattgtagggtttaatataccaaagaac
>Argostemma_elatostemma_ERR9883520
gtgaagactgacgctaccgatggctacagcgccgttcaggtgggttatcgccgcgtccgg
gacaggaaattgacaaagcctgagatgggccacctggaaaaatctgggattattccgctg
aggcatttgcaggagttccggctgcagagcgtggaggggtttgagtccaatcagcggctt
gtgttcgatgaattgttcaaggaaggggatttggtggatgtttcggggaccaccattgga
aagggattccaaggtggaatcaaaagacataactttaagagaggccttatgacgcacggg
tcaaaaagccataggcagctagggtcaatcggtgccgggacaaccccaggacgcgtatac
aagggtaagaaaatgccaggaagaatgggaggcagcaagagaaagatcaggaaactgaag
attgtaaagattgataatgagcttaggattgtgatgatcaaaggtgctttacctggtaag
cctggaaatcttctcaggatcaccccagcaaagattgttggggttaatataccaaagaac
>Chamaepentas_hindsioides_ERR9883496
gtgaagactgaggctactgatgggtacagtgcggttcaagtgggttatcgccgcgtccgg
gacaggaaattgactaagcctgagatggggcatcttgaaaaatctgggattattcctctg
agacatctgcaggagttccggctggagagtgtggaggggtttgagcctaatcagcggctt
gtgttcgatgaattgttcaaagaaggggatttggtggatgtttctgggaccaccatcgga
aagggattccaaggtggaatcaagagacataatttcaagagaggtcttatgacccacgga
tcaaaaagtcatagacaacttgggtcaataggtgccggaacaactccagggcgcgtatac
aagggaaagaaaatgcctggaagaatgggaggcacccagagaaagattaggaaactgaag
gttgtcaagattgataatgagcttaggattgtgatgatcaaaggtgctctacctggtaag
ccaggaaatcttctccgcatcactccagctaagattgttggggttaatataccaaagagc
>Clarkella_nana_ERR9883563
????????????????????????????????????????????????????????????
????????????????????????????????????????????????????????????
????????????????????????????????????????????????????????????
????????????????????????????????????????????????????????????
????????????????????????????????????????????????????????????
??????????????????????????????ggtgctgggacaaccccaggacgcgtatac
aagggaaagaaaatgccaggaagaatgggaggcagcaagagaaagatcaggaaactgaag
attgtgaagattgataatgagcttaggattgtgatgatcaaaggtgctgtacctggtaag
cctggaaatcttctcaggatcaccccagcaaagattgttggggttaatataccaaagaac
>Coccocypselum_condalia_ERR9883533
gtgaaaactgaggctactgatgggtatagtgcggttcaagtgggttatcgccgcgtccgg
gacaggaaattgactaagcccgagatggggcacttggaaaaatctggtattattcctctt
agacatttgcaggagttccggctgccgagtgtggagggttttgagcccaaccagcggctt
gtgtttgatgaattgttcaaagaaggggattttgtggatgtttctgggaccaccattgga
aagggattccaaggtggaatcaagagacataacttcaagagaggcctcatgactcatgga
tcaaaaagtcacaggcaacttgggtcaattggtgctggaacaactcctggacgcgtatac
aagggaaagaaaatgccaggaagaatgggtggcaccacgagaaagattaggaaactgaag
gttgtgaagattgataatgaacttagggttgtgatgatcaaaggtgctgtacctggtaaa
ccaggaaatcttctccgcatcactcctgcaaagattgttggggttaatataccaaagaac
>Cruckshanksia_pumila_ERR9883536
gtgaaaactgaggctactgatgggtacagtgcggtccaagtgggttatcgccgtgttcgg
gacaggaaattgactaagcctgagatggggcacttggaaaaatctgggattattcctctc
agacatttgcaggagttccggctgacgagtgtggagggttttgagcccaaccagcggctt
gtgtttgaggaattgttcaaagaaggggatatggtggatgtttctggaaccaccattgga
aagggattccaaggtggaatcaagagacataacttcaagagagggcttatgacccatgga
tcaaaaagtcataggcaacttgggtcaattggtgctgggacaactcctggacgcgtatac
aagggaaagaaaatgccaggaagaatgggtggcaccacgagaaagattcggaaactgaag
attgtcaagattgataatgaacttagggttgtgatgatcaaaggtgctgtacctggcaag
ccaggaaatcttctccgcatcactccagcaaagattgttggggttaatataccgaaaaac
>Cyanoneuron_cyaneum_ERR9883481
gtgaaaactgaggctactgatggatacagtgcggttcaagtgggttatcggcgcgtccgg
gacaggaaattgactaaacctgagatggggcacctggaaaaatctgggattattcctctg
agacatctgcaggagttccggatgcagagtgtggaggggtttgagcccaatcagcggctt
gtgttcgatgaattgttcaaagaaggggatttggtggatgtttctgggaccaccattgga
aagggatttcaaggtggaatcaagagacataactttaagagaggccttatgacacacgga
tcaaaaagtcacaggcaacttgggtcaattggggctgggacaactcctggacgcgtatac
aagggaaagaaaatgccaggaagaatgggaggcagcaagagaaagattaggaaactgaag
attgtcaagattgataatgagcttaggattgtgatgatcaaaggtgctgtacctggtaag
ccaggaaatctcctccgcatcactccagcaaagatcgttggggttaatataccaaagaac
>Danais_nigra_ERR9883478
gtgaaaactgaggctacggatggatacagttcggttcaagtgggttatcgccgcgtccgg
gacaggaaattgactaagcctgagatggggcatctggaaaaatctgggattattcctctg
agacatctgcaggagttccggctgcagactgtggaggggtttgagcccaatcagcggctt
gtgttcgatgaattgttcaaagaaggggattttgtggatgtttctgggaccaccattgga
aagggattccaaggtggaatcaagagacacaattttaagagagggcttatgacacatgga
tcaaaaagtcataggcaacttgggtcaattggggctgggacaactcctggacgggtgtac
aagggaaagaaaatgccaggaagaatgggagggagcaagagaaagattaggaaactgaag
attgtgaagattgataatgagcttaggattgtgatgatcaaaggtgctgtacctggtaag
ccaggaaatcttctccgcatcactccagcaaagattgttggggttaatataccaaagaac
>Dunnia_sinensis_ERR9883505
gtgaaaactggggctactgatggatacagtgcggttcaagtgggttatcgccgcgtccga
gacaggaaattgactaagcctgagatgggacacctggaaaaatctgggattattcctctg
agacatctgcaagagttccggctgcagactgtcgaggggtttgaacccaatcagcggctt
gtgttcgatgaattgttcaaggaaggggatttggtggatgtttctgggaccaccattgga
aagggattccaaggtggaatcaagagacataactttaagagaggccttatgacacacgga
tcaaaaagtcacaggcaactggggtcaattggggctgggacaactcctggacgcgtgtac
aagggaaagaaaatgccaggaagaatgggaggcaccaagagaaagattaggaaactgaag
attgtcaagattgataatgagcttaggattgtgatgatcaaaggtgctgtacctggtaag
ccaggaaatctcctccgcatcactccagcaaagattgttgggtttaatataccaaagagc
>Mouretia_larsenii_ERR9883550
gtgaaaactgaggctaccgatgggtacaccgcggttcaggtgggttatcgccgcgtccgg
gaccggaaattgactaagcctgagatgggccacctggaaaaatctgggattattccgctg
agacatttgcaggagttccggctgcagagtgtggaggggttcgagtccaatcagcggctt
gtgttcgatgaattgttcaaagaaggggatttggtggatgtttctgggaccaccattgga
aagggattccaaggt?????????????????????????????????????????????
??????????????????ctagggtcaattggtgccgggacaaccccaggacgcgtatac
aagggaaaaaaaatgccaggaagaatgggaggcagcaagagaaagatcaggaaactgaag
attgtgaagattgataatgagcttaggattgtgatgatcaaaggtgctgtacctggtaag
cctggaaatcttctcaggatcaccccagcaaagattgttggggttaatataccaaagaac
>Mycetia_bracteata_ERR9883494
??????actgaggctaccgatgggtacaccgcggttcaggtgggttatcgccgcgtccgg
gaccggaaattgactaagcctgagatgggccacctggaaaaatctgggattattccgctg
agacatttgcaggagttccggcttcagagtgtggaggggttcgaatccaatcagcggctt
gtgttcgatgaattgttcaaagaaggggatttggtggatgtttctgggaccaccatcgga
aagggattccaaggtggaataaagagacataactttaagagaggccttatgacgcacgga
tcaaaaagccataggcagctagggtcaatcggtgccgggacaaccccaggacgcgtatac
aagggaaagaaaatgccaggaagaatgggaggcagcaagagaaagatcaggaaactgaag
attgtgaagattgataatgagcttaggattgtgatgatcaaaggtgctgtacctggtaag
cctggaaatcttctcaggatcaccccagcaaagattgttggggttaatataccaaagaac
>Neohymenopogon_parasiticus_ERR9883558
gtgaaaactgaggctaccgatgggtacaccgcggttcaggtgggttatcgccgcgtccgg
gaccggaaattgactaagcctgagatgggccacctggaaaaatctgggattattccgctg
agacatttgcaggagttccggctgcagagtgtgcaggggttcgagtccaatcagcggctt
gtgttcgatgaattgttcaaagaaggggatttggtggatgtttctgggaccaccattgga
aagggattccaaggtggaatcaagagacataactttaagagaggccttatgacgcacgga
tcaaaaagccataggcagctagggtcaatcggtgccgggacaaccccaggacgtgtatac
aagggaaagaaaatgcccggaagaatgggaggcagcaagagaaagatcaggaaactgaag
attgtgaagattgataatgagcttaggattgtgatgatcaaaggtgctgtacctggtaag
cctggaaatcttctcaggatcaccccagcaaagattgttggggttaatataccaaagaac
>Oldenlandia_herbacea_ERR9883552
gtgaaaacggaggcgactgatgggtacagtgcggttcaagtgggttatcgccgggtacgg
gacaggaaattgacgaagccggagatggggcaccttgagaaatctgggattattcctctg
aggcatttgcaggagttccggctggagaatgtggaagggtatgagcccaatcagcgtctt
gtgttcgatgaattgtttaaggaaggggattttgtggatgtttctgggactactattggg
aaagggtttcaaggtggaattaagagacataattttaagagaggacttatgacccacgga
tcaaaaagtcatcggcaacttggatctattggggctgggacgactcctggacgtgtgtac
aagggaaagaaaatgcccggaagaatggggggcaccaagagaaagatcaggaaactgaag
ataatcaagattgataatgaacttaggattgtgatgatcaaaggtgctttacctggtaag
ccaggaaaccttcttcgtatcactccagcaaagattgttggggttaatataccaaaaaac
>Paederia_ciliata_ERR9883513
gtgaaaactgaggctactgatggatacagtgcggttcaagtgggttatcgccgcgtccgg
gacaggaaattgactaagcccgagatggggcacttggaaaaatcagggattattcctctg
agacatcttcaggagttccggctgcagagtgtggaggggtttgagcccaatcagcggctt
gtgtttgatgaaatgttcaaagaaggagatttggtggatgtttctgggaccaccattgga
aagggattccaaggtggaatcaagagacataactttaagagaggtcttatgacccatggt
tcaaaaagtcataggcaactggggtctattggtgctgggacaactcccggacgagtgtac
aagggaaagaaaatgccgggaagaatgggaggcaccaagacaaagattaggaaactgaag
attgtcaagattgataatgagcttaggattgtgatggttaaaggtgctgtacctggtaaa
ccaggaaatcttctccgcatctcccccgctaagatcgttggggttaatataccaaagaac
>Plocama_tinctoria_ERR9883529
gtcaagactgaggctaccgatggatacacttcggttcaagtcgggtatcgccgcgtccga
gacaagaaattgactaagcctgagatggggcacttgcagaaatctgggattattcctctc
aggcatctgcaggagttc??????????????????????????????????????????
????????????????????????????????????????????????????????????
????????????ggtggaatcaagagacataacttcaagagaggtctgatgactcatgga
tctaaaagtcataggcaactcgggtccattggagctggaacaactcccggacgcgtatac
aaggggaagaaaatgccaggaagaatgggaggcaccaagacaaagattaggaaactgaag
attgtgaagattgataatgagcttaggattgtgatgatcaaaggtgctgtacctggtaag
ccaggaaacctgctccgaatcacccctgcaaagattgttggggttaatataccaaagaac
