# Supplementary material for: Morphological and molecular evidence support the inclusion of Mycetia hainanensis in Mouretia (Rubiaceae)
Source: PhytoKeys. 2026 Feb 5;270:273–88. doi: 10.3897/phytokeys.270.180324 (PMC12902767; doi:10.3897/phytokeys.270.180324)
Supplement: Supplementary material 4 — Dataset of 315 nuclear genes used in this study [file phytokeys-270-273_article-180324__-s004.zip › Dataset 2/5858_filtered_aligned_trimmed.fasta]

>Rubia_peregrina_ERR5033650
atggcgaaccgtacggacccgtcggcgaagagcataaggggcactaatccacagaatctg
atcgagaagattgtccgcaccaagatttatcagaacacctattggaaggagcaatgtttc
ggtctgaccgccgaaaccctagtcgacaaagccatggagctcgaccacatcggcggcacc
tttggcggcaaccgcaagcccaccccattcatttgtctcgtcaccaaaatgctccaaatc
caacccgacaaagaaatcgtcgtcgaaatcatcaaaaaccaagactacaagtacgtccgg
gccttgggaggtttttatctgagattgacggctactgacatcgatgtgtgtcgctatttg
gagcccttgtataatgattataggaagatccaa???????????????????????????
????????????????????????????????????????????????????????????
>Theligonum_cynocrambe_ERR5033810
atggcgaatcgtacggacccgtcggcgaagagcataaggggcacaaaccctcaaaatctg
atcgagaagattctccggacaaagatttaccagaacacctactggaaggagcaatgcttc
ggcctgaccgccgaaaccctagtcgacaaagccatggagcttgaccatatcggcggcact
ttcgccggtaatcgcaaacccacccctttcatgtgtctcgtcactaaaatgctccaaatc
cagcccgacaaagaaatcgtcgtcgaattcatcaaaaatgaagactacaaatacgtccgc
gccctgggagctttttacttgcgattgactggtactgatatcgatgtttatcggtatttg
gagcccttgtataatgattacaggaagctcaggaggtggactcttgagtctttgggttct
ctggaacccagaagaagcgtactagaagatgactttgaggaggatgaagaaaaggatgaa
>Anthospermum_thymoides_ERR9883532
atggcgaatcgtacggacccgtccgcaaaaagtattcggggcactaaccctcaaaatctt
gtcgagaaaatccttcgaaccaagatttatcagaatacctactggaaggagcaatgcttt
ggtctcactgccgaaaccctagtcgacaaggcaatggagctcgaccacatcggcggcacc
ttcgggggcaaccgcaagcccacccctttcatgtgcctcgtcaccaaaatgctccaaatt
caacccgacaaagaaatcgttgttgaattcatcaaaaatgaagattacaagtatgttcgt
gtacttggagcattttatttgagattgacggggactgatgtcgatgtatatcgttatttg
gagcccttgtataatgattataggaagctgagaagatggattcttgaatctctaagttca
ttagaacctaggagaagtgctcttgaagatgattttgaggaggaggaagaaaaggatgaa
>Chamaepentas_hindsioides_ERR9883496
atggcgaaccggacggacccttcggcgaagagcataagaggcacaaatcctcaaaatctg
gtggagaaaattcttcggaccaagatttaccagaacacctactggaaggagcaatgcttc
ggtctcactgctgaaaccctagtcgacaaggccatggagctcgaccacgtcggcggcacc
tttggcggaaaccgtaagcccaccccatttatgtgtcttgtcaccaaaatgctccaaatt
caacccgacaaagaaatcgtcgttgagttcataaaaaacgaagattacaaatacgttcgc
gtgcttggagcgttttatttgagattgacggggactgacgttgatgtttatcgttatttg
gagcccttgtataatgattataggaagctgcggaggtggactcttgaatctctaagttca
ttagaacccagaagaagtgtcctggaagatgattttgaggaggaggaagaaaag??????
>Clarkella_nana_ERR9883563
atggctaaccgtacggacccgtcggcgaagaacattaggggcacaaaccctcaaaatctt
atagagaaaatcctccggaccaagatttatcagaacacctactggaaggagcaatgcttc
ggtctcactgctgaaaccctagtcgacaaagctatggagctcgaccacgtcggcggtacc
tttggcggcaatcgcaagcccacccctttcatgtgtcttgtaaccaaaatgctccaaatt
caacccgacaaagaaatcgtcgttgaattcatc???????????????????????????
????????????????????????????????????????????????????????????
?????????????????????????????????agatggactcttgaatctatagcttca
ctagaacctagaagaagtgcccttgaagatgattttgaggaggaggaagaaaaggatgaa
>Coccocypselum_condalia_ERR9883533
atggccaaccggacggacccgtcggcgaagagcataaggggaacaaaccctcaaaatctg
gtggagaaaattcttaggactaagatttaccagaacacctactggaaggagcaatgcttt
ggtctcactgcagaaaccctagttgacaaagccatggagctcgaccatgtcggtggcacc
tttggtggcagccgcaaacccacccctttcatgtgtcttgtcaccaaaatgcttcaaatt
caacccgacaaagaaattgtcgttgaattcatcaaaaacgaagattacaaatacgttcgc
gtgctcggagcattttatttgagattaacggggacggatgttgatgtatatcgttatttg
gagcccttgtataacgactataggaagctcgggagatggactcttgaatctctaggttca
ctagaacccagaagaagtgccctcgaagatgattttgaggag---gaagaaaaggatgaa
>Cruckshanksia_pumila_ERR9883536
atggcgaatcggacggacccgttagcgaagagcataaggggaacgaaccctcaaaatctg
gttgagaaaattcttcggaccaagatttaccagaactcctactggaaggagcaatgtttt
ggtctcactgcagaaaccctggtcgacaaagccatggagctcgaccatgtcggtggcacc
ttcagtggcaatcgcaaacccacccctttcatgtgtcttgtcaccaaaatgcttcaaatt
caacccgacaaagaaattgtcgttgaattcatcaagaacgaagattacaaatacgttcgc
gtgctcggagcattttatttgagattaacggggacggatgttgatgtttatcattatttg
gagcccttgtttaatgactataggaagctgaggagatggactcttgaatctataggttca
ctagaacctagaagaagtgccctcgaagatgattttgaggaggaggaagaaaaggatgaa
>Cyanoneuron_cyaneum_ERR9883481
atggcgaaccgtacggacccgtcggcgaagagcataaggggcacaaaccctcaaaatctt
gttgagaaaattcttcggaccaagatttaccagaacacctactggaaggagcaatgcttt
ggtctcactgccgaaaccctagttgataaagccatggagctcgaccacgtcggcggcacc
tttggcggcaatcgcaagcccacccctttcatgtgtcttgtcaccaaaatgctccaaatt
caacccgacaaagaaatcgtcgtcgaattcatcaaaaacgaagattacaaatacgttcgc
gtgcttggagcgttttatttgagattgacggggactgatattgatgtatatcgttatctg
gagcctttgtataatgattataggaagctgaggagatggactcttgaatctataggttca
ctagaacctagaagaagtgcccttgaagatgattttgaggaggaggaagaaaaggatgaa
>Danais_nigra_ERR9883478
atggcgaaccggacggacccgtcagcgaagagcataaggggcacaaaccctcaaaatctg
gttgagaaaattcttcggaccaagatttaccagaacacctattggaaggagcaatgcttc
ggtctcactgccgaaaccctagtcgacaaagccatggagctcgaccacgtcggcggcacc
tttggcggcaaccgcaagcctacccctttcatgtgtcttgtcaccaaaatgctccaaatt
caacccgacaaagaaatcgtcgttgaatttatcaaaaacgaagattacaaatatgttcgc
gtccttggagcgttttatttgagattgacggggactgacattgatgtatatcattatttg
gagcccttgtataatgattataggaagctgaggagatggactcttgaatctctaggttca
ctagaacctagaagaagtgccctcgaagatgattttgaggaggatgaagaaaaggatgaa
>Dunnia_sinensis_ERR9883505
atggcgaaccgtacggacccgtcggcgaagagcataaggggcacgaaccctcaaaatctt
gttgagaaaattcttcggaccaagatttaccagaatacctactggaaggaacaatgcttc
ggtctcactgccgaaaccctagtcgataaagccatggagctcgaccatgttggcggcacc
tttggtggcaatcgcaagcccacccctttcatgtgtcttgtcaccaaaatgctccaaatt
caaccggacaaagaaatcgtcgttgaattcatcaaaaacgaagattacaaatacgttcgc
gtgcttggtgcgttttatttgagattgacggggactgatattgatgtatatcgttatttg
gagcccttgtataatgattataggaagctgcggagatggactcttgaatctataggttca
ctagaacctagaagaagtgcccttgaagatgattttgaggaggaggaagaaaaagatgaa
>Mouretia_larsenii_ERR9883550
atggctaaccgtacggacccgacggcgaagaacattaggggcactaaccctcaaaatctt
atcgagaagatcctccggaccaagatttatcagaacacctactggaaggagcaatgcttc
ggtctcactgccgaaaccctagtcgacaaagccatggagctcgaccacgtcggcggcacc
tttggcggcaatcgcaagcccacccctttcatgtgtcttgtcaccaaaatgctccaaatt
caacccgacaaagaaatcgtcgttgaattcatcaagaacgaagattacaagtacgttcgc
gtgcttggagcgttttatttgagattgacggggactgatattgatgtatatcattatttg
gagcccttgtataatgattataggaagctgagaagatggactcttgaatctatagcttca
ctagaacctagaagaagtgcccttgaagatgattttgaggaggaagaagaaaaggatgaa
>Mycetia_hainanensis_H401
atggctaaccgtacggacccgacggcgaagaacattaggggcacaaaccctcaaaatctt
atcgagaaaatcctccggaccaagatttatcagaacacctactggaaggagcaatgcttc
ggtctcactgccgaaaccctagtcgacaaagccatggagctcgaccacgtcggcggcacc
tttggcggcaatcgcaagcccacccctttcatgtgtcttgtcaccaaaatgctccaaatt
caacccgacaaagaaatcgtcgttgaattcatcaagaacgaagattacaagtacgttcgc
gtgcttggagcgttttatttgagattgacggggactgatattgatgtatatcattatttg
gagcccttgtataatgattataggaagctgagaagatggactcttgaatctatagcttca
ctagaacctagaagaagtgcccttgaagatgattttgaggaggaggaagaaaaggatgaa
>Neohymenopogon_parasiticus_ERR9883558
atggctaaccgtacggacccgtcggcgaagaacattaggggcacaaaccctcaaaatctt
atcgagaaaatcctccggaccaagatttatcagaacacctactggaaggagcaatgcttc
ggtctcactgccgaaaccctagtcgacaaagccatggagctcgaccacgtcggtggcacc
tttggcggcaatcgcaagcccacccctttcatgtgtcttgtcaccaaaatgctccaaatt
caacccgacaaagaaatcgtcgttgaattcatcaagaacgaagattacaagtacgttcgc
gtgcttggagcgttttatttgagattgacggggactgatattgatgtatatcattatttg
gagcccttgtataatgattataggaagctgagaagatggactcttgaatctatagcttca
ctggaacctagaagaagtgcccttgaagatgactttgaggaggaggaagaaaaggatgaa
>Oldenlandia_herbacea_ERR9883552
atggcgaaccggacggacccgacggcgaagagcataaggggcacaaaccctcaaaatctg
gtcgagaaaattcttcggaccaagatttaccagaacacttactggaaggagcaatgcttc
ggtctcactgccgaaaccctagtcgataaagccatggagctcgaccacgtcggcggcacg
tttggcggcaatcgcaagcctacccctttcatgtgccttgtcaccaaaatgcttcaaatt
caacccgacaaagaaatcgttgttgaatttattaagaacgaagattacaaatacgttcgc
gtgcttggagcgttttatttgagattgaccggaactgatgttgatgtgtatcgttatttg
gagcccttgtataatgactacaggaagctgaggagatggaatcttgaatccttaggatca
ctagaacctagaagaagcgtccttgaagatgattttgaggaggaagaagaaaaggatgaa
>Paederia_ciliata_ERR9883513
atggcgaaccgtacggacccttcggcgatgagcataaggggcacaaaccctcagaatctt
attgagaaaattcttcggaccaagatttatcagaacacatactggaaggagcaatgcttc
ggtctcactgccgaaaccctagttgacaaagccatggagctagaccacgtcggcggaaca
ttcggtggcaaccgcaagcccaccccattcatgtgtcttgttaccaaaatgctccaaatt
caacccgacaaagaaatcgtcgttgagttcataaaaaacgaagattacaaatacgttcgc
gtgcttggagcgttttatttgaggttaactgggactgatattgatgtatatcgttatttg
gagcccttgtataatgattataggaaattgaggagatggactcttgaatctcttggctca
ctagaacctaggagaagtgcccttgaagatgattttgaggaggaggaagaaaaggatgaa
>Plocama_tinctoria_ERR9883529
atggccaaccgtacggacccatcagcgaagagcataaggggcacaaaccctcaaaatctc
attgagaagattcttcggaccaagatttaccagaatacctactggaaggagcaatgcttc
ggtctcacagccgaaaccctagtcgacaaagccatggagctcgaccacatcggtggcacg
tttggcggcaatcgtaaacccacccctttcatgtgtcttgtcaccaaaatgcttcaaatt
caacccgacaaagaaatcgtcgttgaatttatcaaaaacgaagactacaaatacgtccgg
gctctgggagctttttatttgagattgacgggaacggatatcgatgtatatcgttatttg
gagcccttgtataatgactataggaagctgaggagatggactcttgagtctttatgttca
ctggaacctagaagaagtgttctagaagatgactttgaggaggatgaagaaaaggatgaa
