# Supplementary material for: Morphological and molecular evidence support the inclusion of Mycetia hainanensis in Mouretia (Rubiaceae)
Source: PhytoKeys. 2026 Feb 5;270:273–88. doi: 10.3897/phytokeys.270.180324 (PMC12902767; doi:10.3897/phytokeys.270.180324)
Supplement: Supplementary material 4 — Dataset of 315 nuclear genes used in this study [file phytokeys-270-273_article-180324__-s004.zip › Dataset 2/5859_filtered_aligned_trimmed.fasta]

>Rubia_peregrina_ERR5033650
accaacaccggccactccctcggcgtgatctctgtcgcggcccacccgtccggaagaatc
gccgcttccgcctccattgacagcttcatcagagtctttgatgtcgtcactaataatacc
ctcgccaccctcgaagctcccccttctgaaatctggcagttcagggtacaatcctagctg
ttgctggcggtggtagtgcatcagtcaaactgtgggacactgcaacatggaaactgattg
ccaccctatcagttcctcgtccagaaggacccaagccatctgataagaatagcagcaaga
agtttgtcttgtcagttgcatggagctcagatggaagacgcatcgcttgtggctctatgg
atggcactatctctatatttgatgtaccgaattcgaaatttcttcaccacctggaaggcc
attgcatgcctgtccgctctcttgtatattcagctgtg------gactctagggtgctat
tttctgcctcggatgatggccatgtgcacgtgtatgatgctgagggtaaaatcttgatat
atgccatgtcaggtcattcaagctgggttttaagcttggacgcctctccagatggctcgg
caattgcgacaggctcaagtgacaagatggttaggttgtgggatatgaagatgagagccg
cctcacagatattctccaaccacaccgacatggtttgggcagtggcatttggaccgccag
gg??????????????????????????????????????????????????????????
???????????
>Theligonum_cynocrambe_ERR5033810
acaagcactggccactgcctaggggtgatctccgtcgctgcccacccatctggtagaatc
gccgcctctgcctccattgacagcttcatccgggtctttgatgtcaccaccaattacacc
attgccaccctcgaagctcccccatctgaaatctggcaattcagggtacaatactagctg
cagctggaggtggcagtgcctctgtaaagctgtgggatactgctagttggcagccagttg
ctacactgtcaatccctcgccctgaaggttcaaaacccggggataaaagtagcaacaaga
agtttgtgctctcagttgcatggagctctgatggaagacacattgcttgtggttcaatgg
atggcactatctctatctttgatgtgatgcgatcaaaatttcttcatcacctggagggcc
attgcatgcctgtccgcactcttgtatattcatctgtgtctcttgactctagggtgttgt
ttaccggttcagatgatggccatgttcatgtgtatgatgctgagggcaaaaccttgattg
ctgctatgtcaggtcattcaagctgggttttgagcttagatgcttctccagatggcactg
caattgcaacaggctcaagtgataagagcgttaggttgtgggatttgaagatgagagcag
ctacacaggtattctcgagccacactgatatggtctgggcagtggcatttggaccgccgg
gaaggactgatgcacgatcctgtttgctt???????????????????????????????
???????????
>Anthospermum_thymoides_ERR9883532
????????????????????????????????????????????????????????????
????????????????????????????????????????????????????????????
?????????????????????????????????????????cagggtacaatcttagctg
cagctggaggtggcagtgcctcggtcaagctgtgggatactgctaagtggcaacctattg
ctacattatcaatccctcgccctgaaggttcaaaacctggtgataaaaatagcaacaaga
agtttgtcctctcggttgcctggagccctgatggaaggcacattgcttgtggttcaatgg
atggcactatctctatttttgatgtgacacgatcaaaattcttgcatcacctggaaggcc
attgcatgcctgttcgctctcttgtatattcatccgtacctctcgactctagagtactat
tttctgcctcagatgatgcccatgtgcatgtgtatgatgctgaggggaaaaccttgatta
cctctttgtcaggtcattcgagttgggttctaagtgtggatacttccccagaaggggctg
caattgcaacaggctcaagtgacaagactgttaggctgtgggatctgaagatgagagctg
cttcacagatattttccaaccacaacgatatggtttgggcagtggcatttggaccgccaa
gtaggactgatgtgcgatcctgtttgcttgctagtgtgtctgatgacaaacgcgtatcat
tttatcagtac
>Argostemma_elatostemma_ERR9883520
acaaacactggccactgcctaggggttgtctccgtcgccgcccacccatctggcagaatc
gccgcctccgcctccatcgatagcttcatccgggtcttcgatgtcgccaccaataacacc
attgccgctctcgaagctcccccttctgaaatctggcaatt--gggtacagttcttgctg
cagctggaggtggtagtgcctcagtcaagctatgggatactgcaaagtggcaaccaattg
ctacattgtcaatccctcgccctgaaggttcaaaacctggtgataaaagtagcaacaaga
agtttgtcctctcagttgcctggagctctgatggaagacacgttgcttgtggttcaatgg
atggaaccatctctgtttttgatgtagcacgatcaaaatttcttcatcacctggaaggcc
attgcatgcctgttcgctctcttgtatattcatctgcgcctcttgactccagggtactat
tctctgcctcagatgatggccatgttcatgtgtacgacgctgatgggaaaaccttgatta
ccgttatgtcaggtcattcaagttgggttctaagtttggatgcttctccagatggcgctg
caattgcaacgggctcaagtgacaagactgttcggttgtgggatttgaagatgagagcgg
ctacacagata?????????????????????????????????????????????????
????????????????????????????????????????????????????????????
???????????
>Chamaepentas_hindsioides_ERR9883496
????????????????????????????????????????????????????????????
????????????????????????????????????????????????????????????
?????????????????????????????????????????cagggtacaatcctagctg
cagctggaggtggcagtgcctcagtgaagctatgggatactgctaagtggcaaccagttg
ctacattgtcaatccctcgcccagaaggttcaaaacctggtgataaaagtagcaacaaga
agtttgtcctctcagtcacctggagccccgatggaagacacattgcttgtggttctatgg
atgggactatctctgtttttgatgttacacgatcgaaatttctgcattaccttgaaggac
attgcatgcctgttcgctcgcttgtatattcatctgtgcctcttgactccagggtactat
tttctgcctcggatgatggccatgtgcatgtgtatgatgctgaggggaaagccttgatta
ctgctatgtcaggtcattctagttgggtcttgagtttggatacttcccctgatggcgctg
caattgcaacaggctcaagtgacaagactgttaggttgtgggatctgaaaatgagagcag
catcacagatattttccaaccacactgatatggtttggggagtggcattcggaccgccag
gaaggatcgacatgcgatcgtgtttgcttgcgagcgtgtctgatgacaaaagcatatcat
tt?????????
>Clarkella_nana_ERR9883563
????????????????????????????????????????????????????????????
????????????????????????????????????????????????????????????
????????????????????????????????????????????????????????????
?????????????????????????????ctatgggatactgcaaaatggcaaccaattg
ctacattgtcaatccctcgccctgaaggttcaaaacctggtgataaaagtagcaacaaaa
agtttgtcctctcagttgcctggagctctgatggaagacacattgcttgtggttcaatgg
atggcaccatctctgtttttgatgtagcacgatcgaaatttcttcatcacctggaaggcc
attgcatgcctgttcgctctcttgtatattcatctgtgcctcttgactccagggtactat
tctccgcctcagatgatggccatgttcatgtgtacgatgctgaagggaaaaccttgatta
ccgttatgtcaggtcattcgagttgggttctaagtttggatgcttctccagatggcgctg
caattgcaacgggctcgagtgacaagactgttcggttgtgggatttgaagatgagagcgg
ccacacagatattttccaaccacacggatatggtttgggcagtggcgttt??????????
????????????????????????????????????????????????????????????
???????????
>Coccocypselum_condalia_ERR9883533
????????????????????????????????????????????????????????????
????????????????????????????????????????????????????????????
????????????????????????????????????????????????????????????
?????????????????????????????ctatgggatactgctaagtggcaaccggttg
ctacattgtcaatccctcgccctgaaggttcaaaacctggtgataaaagtagcaacaaga
aatttgtcctatcagtcgcatggagccctgatgggagatacctttcttgtggttcaatgg
atggcactatctctgtttttgacgttgcacgggcaaaatttctgcatcacctggaaggcc
attgcatgcccgttcgctctcttgtatattcgtctgcacctcttgactctagggtgctct
tttctgcctcagacgatggccacgtgcacatgtatgatgctgaagggaaaaccttgatta
ctgctatgtctggtcattcaagttgggttttaagtgtggatacttccccagatggcactg
caattgcaacaggctctagtgacaaaactgttaggttgtgggatttgaagatgagagctg
cttcacagatattttccaaccacactgatatggtttggtcagtggcattt??????????
????????????????????????????????????????????????????????????
???????????
>Cruckshanksia_pumila_ERR9883536
????????????????????????????????????????????????????????????
????????????????????????????????????????????????????????????
????????????????????????????????????????????????????????????
?????????????????????????????ctatgggatactgctaagtggcaacaggtag
ctacattgtcaatccctcgcccagaaagttcaaaacccactgataaaagtagcaataaga
agtttgtcctctcagttgcatggagccctgatgggagacacattgcttgtggttcaatgg
atggcactatatctgtttttgatgtaacacgtgcaaaatttctgcatcacctggagggcc
attgcatgcccgttcgatctcttgtatattcatctgcacctcttgactcaagagtactct
tttctgcctcagacgatggccatgtgcacgtgtatgattctgaagggaaaaccttgatta
ctgctctgtcaggtcattcaagttgggttttaagtttggatgtttccccagatggcgctg
caattgcaacgggctcaagcgatagaactgttaggttgtgggatttgaaaatgagagcgg
ctactcagatattttccaaccacactgatatggtttggtcagtagcattt??????????
????????????????????????????????????????????????????????????
???????????
>Cyanoneuron_cyaneum_ERR9883481
????????????????????????????????????????????????????????????
????????????????????????????????????????????????????????????
?????????????????????????????????????????caggggacaatcctagctg
cagctggaggtggcagtgcctcagtcaagctatgggatactgctaagtggcaaccgattg
ctacattgtctatccctcgccctgaaggttcaaaacccggtgataaaagcagcaacaaga
agtttgtcctctcagtcgcctggagccctgatggaagacgcattgcttgtggttcgatgg
atggcactatctctgtttttgatgtaacacgatcaaaatttcttcatcacctggaaggcc
attgcatgcctgttcgctctcttgtatattcatctgtgcctcttgactctagggtactat
tttctgcctcagatgatggccatgtgcatgtgtatgatgctgaggggaaaaccttgatca
ctgctatgtcaggtcattcaagttgggttttaagtttggatgcttccccagacggggctg
caattgcaacaggctcaagtgacaagactgttaggttgtgggatttgaagatgagagcag
ctacacagatattttccaaccacactgatatggtttgggcagtggcatttggaccgccag
gaaggatcgatgtgcgatcctgtttgcttgcaagtgtgtctgatgacaaaagcatatcat
tttatcagtac
>Danais_nigra_ERR9883478
????????????????????????????????????????????????????????????
????????????????????????????????????????????????????????????
?????????????????????????????????????????cagggtacaatcctagctg
cagctggaggtggcagtgcctcagtcaagctatgggatactgctaagtggcaaccaattg
ctacgttgtcaatccctcgccctgaaggttcaaaacccggtgataaaagtagcaacaaga
agtttgtcctctcagtcgcctggagccctgatggaagacacattgcttgtggttcaatgg
atggcactatctctgtttttgatgtaacacgatcaaaatttctgcatcacctggaaggcc
attgcatgcccgttcgctctcttgtatattcatccgtacctcttgactctagggtactgt
tttctgcctcagatgatggccatgtgcatgtgtatgatgctgaggggaaaaccttgatta
ctgctatgtcaggtcattcaagttgggttttaagtttggatgcttccccagatggcgctg
caattgcaacaggctcaagtgacaagactgttaggttgtgggatttgaagatgagagcag
ctacacagatattttccaaccacactgatatggtttgggcagtggcatttggaccgccag
gaaggatcgatatgcgatcctgtttgcttgcaagtgtgtctgatgacaaaagcatatcat
tttatcagtac
>Dunnia_sinensis_ERR9883505
????????????????????????????????????????????????????????????
????????????????????????????????????????????????????????????
?????????????????????????????????????????cagggtacaatcctagctg
cagctggaggtggcggtgcctcagtcaagctatgggatactgctaagtggcaaccgattg
ctacattgtcaatccctcggcctgaagggtcaaaacccggtgataaaagtagcaacaaga
agtttgtcctctcaatcgcctggagcgctgatggaagacacattgcttgtggttcaatgg
atggcactatctccgtttttgatgtaacacgatcaaaatttctgcatcacctggaaggcc
attgcatgcctgtgcgctctcttgtgtattcatctgtgcctcttgactctagggtactat
tttcagcctcagatgatggccatgtgcatatgtatgatgctgaggggaaaaccttgatta
ctgctatgtcaggtcattcaagttgggttttaagtttggatgcatccccagatggtgctg
caattgcaacaggctcaagtgacaagactgttaggttgtgggatttgaagatgagagcag
ctacacagatattttccagccacactgatatggtatgggcagtggcatttggaccgccag
gaaggatcgatgtgcaatcctgtttgcttgcaagtgtgtctgatgacaaaagcatatcat
tt?????????
>Mouretia_larsenii_ERR9883550
????????????????????????????????????????????????????????????
????????????????????????????????????????????????????????????
????????????????????????????????????????????????????????????
?????????????????????????????ctatgggatactgcaaagtggcaaccaattg
ctacattgtcaatccctcgccctgaaggttccaaacctggtgataaaagtagcaacaaga
agtttgtcctctcagttgcctggagctctgatggaagacacattgcctgtggttcaatgg
atggcaccatctctgtttttgatgtagcacgctcgaaatttcttcatcacctggaaggcc
attgcatgcccgttcgctctcttgtatactcatctgtgcctcttgactccagggtactat
tctccgcctcagatgatggccatgttcatgtgtacgacgctgaagggaaaaccttgatta
ccgttatgtcaggtcattcgagttgggttctaagtttggatgcttctccagatggcgctg
caattgcaacgggctcgagtgacaagactgttcggttgtgggatttgaagatgagagctg
ctacacagatattttccaaccacaccgatatggtttgggcagtggcgttt??????????
????????????????????????????????????????????????????????????
???????????
>Mycetia_bracteata_ERR9883494
????????????????????????????????????????????????????????????
????????????????????????????????????????????????????????????
????????????????????????????????????????????ggtacagtcctcgctg
cagctggaggtggtagtgcctcagtcaagctatgggatactgcaaagtggcaaccaattg
ctacattgtcaatccctcgccctgaaggttcaaaacctggtgataaaagtagcaacaaga
agtttgtcctctcagttgcctggagctctgatggaagacacattgcttgtggttcaatgg
atggcaccatctctgtttttgatgtagcacgatcgaaatttcttcatcacctggaaggcc
attgcatgcccgttcgctctcttgtatattcatctgtgcctcttgattccagggtactat
tctctgcctcagatgatggccatgttcatgtgtacgacgctgaagggaaaaccttgatta
ccgttatgtcaggtcattcgagttgggttctaagtttggatgcttctccagatggcgctg
caattgcaacgggctcgagtgacaagactgttcggttgtgggatttgaagatgagagcgg
ctacacagatattttccaaccacaccgatatggtttgggcagtggcatttggaccgccgg
ggaggaccgatgtgcgatcctgttggctcgggagtgtgtccgatgacaaaagcata????
???????????
>Mycetia_hainanensis_H401
?????????ggccactgcctaggggttgtctccgtcgccgcccacccatctggcagaatc
gccgcctccgcctccatcgatagcttcatccgggtcttcgatgtcgccaccaataacacc
attgccgccctcgaagctcccccttctgaaatctgg-----------------ctcgctg
cagctggaggtggtagtgcctcagtcaagctatgggatactgcaaagtggcaaccaattg
ctacattgtcaatccctcgccctgaaggttccaaacctggtgataaaagtagcaacaaga
agtttgtcctctcagttgcctggagctctgatggaagacacattgcctgtggttcaatgg
atggcaccatctctgtttttgatgtagcacgcacgaaatttcttcatcacctggaaggcc
attgcatgcccgttcgatctcttgtatattcatctgtgcctcttgactccagggtactat
tctccgcctcagatgatggccatgttcatgtgtacgacgctgaagggaaaaccttgatta
ctgttatgtcaggtcattcgagttgggttctaagtttggatgcttctccagatggcgctg
caattgcaacgggctcgagtgacaagactgttcggttgtgggatttgaagatgagagcgg
ctacacagatattttccaaccacaccgatatggtttgggcagtggcgtttggaccaccgg
ggaggaca????????????????????????????????????????????????????
???????????
>Neohymenopogon_parasiticus_ERR9883558
????????????????????????????????????????????????????????????
????????????????????????????????????????????????????????????
????????????????????????????????????????????????????????????
?????????????????????????????ctatgggatactgcaaagtggcaaccaattg
ctacattgtcaatccctcgccctgaaggttcaaaacctggtgataaaagtagcaacaaga
agtttgtcctctcagttgcctggagctctgatgggagacacattgcttgtggttcaatgg
atggcaccatctctgtttttgatgttgcacgatcgaaatttcttcatcacctggaaggcc
attgcatgcccgttcgctctcttgtatattcatctgtgcctcttgactccagggtattat
tctccgcctcagatgatggccatgttcatgtgtatgacgctgaagggaaaaccttgatta
ccgttatgtcaggtcattcgagttgggttctaagtttggatgcttctccagatggcgctg
caattgcaacgggctcgagtgacaagactgttcggttgtgggatttgaagatgagagcgg
ctacacagatattttccaaccacaccgatatggtttgggcagtggcgttt??????????
????????????????????????????????????????????????????????????
???????????
>Oldenlandia_herbacea_ERR9883552
????????????????????????????????????????????????????????????
????????????????????????????????????????????????????????????
?????????????????????????????????????????????????????ctagctg
cagctggaggtgggagtgcctcaatcaagttgtgggatactgctaagtggcagccaattg
ctacattatctatccctcgccctgaaggttcaaaacctggtgataaaagtagcaacaaga
agtttgtcctctcagtcgcttggagtgctgatggaaggcacattgcgtgtggttctatgg
acggcacgatctctgtttttgatgttggacgagccagatttcttcatttcctggaagggc
actgcatgcctgttcgctctcttgtatattcacctgcgcctcttgactccagaatactct
tttcagcttcagatgatggccatgtgcacgtgtatgacgctgagggaaaaaccttgatca
ccgcaatgtcaggtcatgctagttgggttttaagtctggacgtttccccagatggcgctg
caatcgcaacaggctcaagtgataaaactgtgaggctgtgggacttaaagatgagagccg
ccacccaaatcttttccaatcatactgatatggtttgggcggtggcatttggacagccca
gcaggactgatgtccggacatgttcacttgctagcgta??????????????????????
???????????
>Paederia_ciliata_ERR9883513
????????????????????????????????????????????????????????????
????????????????????????????????????????????????????????????
????????????????????????????????????????????????????????????
?????????????????????????????ctatgggatactgctaagtggcagccaattg
ccacattgtcaatcccgcgtccagaaggttcaaaaccgggtgataaaagtaccaataaga
agtttgtcctctcagttgcatggagccctgatggaagacatattgcttgtggttcaatgg
atggcaccatctctgtttttgatgtaccccgatcaaaatttctacatcacctggaaggcc
attgcatgcctgttcgctctcttgtatattcatctgtgcctcttgactctagggtactat
tttctgcctcagatgatggccatgtgcacgtgtatgatgctgagggaaaaaccttaatta
ctgctatgtcaggtcattcaagctgggttttaagtttggatacttctccggatggcgctg
caattgcaacagggtcaagtgacaagactgtcaggttgtgggatttgaagatgagagcag
ctacacagatattttccaaccacactgatatggtttgggcagtgacattt??????????
????????????????????????????????????????????????????????????
???????????
>Plocama_tinctoria_ERR9883529
acaagcactggccactgcctaggtgtgatctccgtcgccgcccacccatccggcagaatt
gccgcctcgacctccattgatagcttcatccgagtttttgatgtcgccaccaattacacc
attgccaccctcgaagctcccccttctgaaatctggcaattcagggtacaatgctagccg
cagctggaggtggcagtgcctcggtcaaggtatgggatactgctaattggcagccggttg
ctacattgtcaatccctcgccctgaaggttctaaacctggtgataaaagtagcaacaaga
agtttgtcctctcagttgcatggagctttgatggaaaacacattgcttgtggttcaatgg
acggcaccatctctatttttgacatgacacgatcaaaatttcttcatcacttggaaggcc
attgcatgcctgtccgctccctcgcatattcatctgtatctctcgactccagggtgctgt
tttcagcctcagatgatggccatgttcatgtgtatgatgctgagggcaaaaccttgatta
ctcctatgtcaggtcattcaagctgggttttgagcttggatgcttctccagatggcactg
caattgcaacaggctccagtgacaagacggttaggttgtgggatttgaagatgagagcag
ctacacaaatattctccaaccacactgatatggtttgggcagtggcatttggaccgcctg
ggaagattgacgtgcgatcctgtttgcttgccagtgcgtccgatgacaaaagtatatcat
tttatcagtac
