# Supplementary material for: Morphological and molecular evidence support the inclusion of Mycetia hainanensis in Mouretia (Rubiaceae)
Source: PhytoKeys. 2026 Feb 5;270:273–88. doi: 10.3897/phytokeys.270.180324 (PMC12902767; doi:10.3897/phytokeys.270.180324)
Supplement: Supplementary material 4 — Dataset of 315 nuclear genes used in this study [file phytokeys-270-273_article-180324__-s004.zip › Dataset 2/5865_filtered_aligned_trimmed.fasta]

>Rubia_peregrina_ERR5033650
????????????????????????????????????????????????????????????
????????????????????????????????????????????????????????????
????????????????????????????????????????????????????????????
????????????????????????????????????????????????????????????
????????????????????????????????????????????????????????????
????????????????????????????????????????????????????????????
???????????????????????????????????????????????????gcttgtgga
atgagactgaggggggtcgatcctgttggaatgaagaacttcattcaaagtgttcaacag
agagtgaatgagttgaaggcttcaacgggagacgggcaagcaaatacgagcggcaaaaga
aacgaattcatgcttgaaaccatatgtgaaattaagaacaataagaagagacctaaagag
gaaactgtgcagcatacccggatcaagaagtggctgcagaagctgagggtggacgatatt
ctggtgagagttacgaaatggagtaagcttcttgatcctgacaagaaaggccaatggtgg
ttatctggggatttatcctcaactgctgaaaaggtggatgaggtcgctagcaaaattgat
tgggaagttaatgaggcccagaaaatgctgcagcttgccgcttcccagaggatgaacaca
gatgcaagaagggccattttttgtgtaattatgagcggagaggactttagagatgctttt
gcaaaacttcttagtttggatttacatggaaagcaggatagagagatcatgcgcgttctt
atggagtgctgcttgcaagagaaagtcttcaacaagtattacaccattcttggttctaag
ttatgtaagcacaacaaaaaccacaagtttactttacag?????????????????????
????????????????????????????????????????????????????????????
????????????????????????????????????????????????????????????
????????????????????????????????????????????????????????????
????????????????????????????????????????????????????????????
???????????????????????????
>Theligonum_cynocrambe_ERR5033810
????????????????????????????????????????????????????????????
????????????????????????????????????????????????????????????
????????????????????????????????????gaacag??????????????????
????????????????????????????????????????????????????????????
????????????????????????????????????????????????????????????
??????????????????????????????gacttggtgtatgatttcatgacaatgctc
agcaagcgattgaccgaggttgatgtttctacaatcttgactatattacaagcttgtggg
atgagactgaggggtgacgatcctgttggaatgaagaacttcattcaaagtgttcagcag
agagtgaatgagctcaaagcttcgtccggagatgggcaagcaaaaaagagtggcaaaaga
atggagttcatgctcgaaaccatatgtgaaattaaaaataataagaaaaggcctaaagtg
gaaactgtgcagcattcccggataaagaagtggctgcagaaggtactttcactttggttg
cagctaagagtggaggatattctgagaatgcttgatcctgacaagaaaggtcagtggtgg
ttgtcagggga---tctgatttcaactgacaaggttgaagatgttgctaacaaaattgat
tgggaagtgaccgaggcgcagaaaatgttgcagcttgctgctgctcaaagaatgaacaca
gatgcaagaagggccatattttgcgtaataatgagtggggatgacttcaaagatgcgttt
gcgaaacttatcagcttggatttacaaggaaaacaggatagagaaatcatgcgtgttctt
atggagtgttgcttgcaagagaaggtatttaacaagtattacaccattcttggttataag
ctgtgtaaacacaacaaaaaccacaagtttactttgcag?????????????????????
????????????????????????????????????????????????????????????
????????????????????????????????????????????????????????????
????????????????????????????????????????????????????????????
????????????????????????????????????????????????????????????
???????????????????????????
>Anthospermum_thymoides_ERR9883532
atacgtaaacgaattagaggtctcctaaataggctgtctgaatccaatgttgaatcgatc
acaggggaaatatccacaatctttggtcgctctgttggctctgagattattggtcaagaa
gttttggcctcttgttctggaggtcctcgtggcaatgaacag??????????????????
????????????????????????????????????????????????????????????
??????gagtaccttcaagaagataatctgtcattgcgaaatctgactcttctgctctcc
tatctgtacatatttggagtttgtttcagtgacttggtgtatgattttgtgacaatgctt
agcaagcgattgacagaggtggatgtttctacaatcttgactattttacaagcttgtgga
atgaaattgagaggtgatgatcctggtggaatgaaaaacttcattcaaactgttcagcag
agagcgaatgagttgaaggtttcctctggagataatcaagcaaattcgagtggcaaaaga
atggagttcatgctcgaaactatatgtgacattaaaaacaataagaaaaggcctaaagag
gaatctgtgcagcttacccggataaagaagtggctgcagaagctaagggtggatgatatt
ctggtgagagttatgcaatggagtaagcttcttgatcctgacaagaaaggtcaatggtgg
ttatcaggggatgttgttccttcgagtgacaaagtggaagaggttgctagaaatattgat
tcggaagttaatgaggcccagaaaatgctgcagcttgctgctgctcaaaggatgaacaca
gatgcaagaagggccattttttgtgtaataatgagcgcggaggactttaaagatgctttt
gcaaaacttattagtttgaatttacatggaaagcaggatagagaaatcatgcgtgttcta
gtggagtgctgcttgcaagagaaagtatttaataagtattacccaattcttggttataag
ctatgcaagcacaacaaaaaccacaagttcactctgcag?????????????????????
????????????????????????????????????????????????????????????
????????????????????????????????????????????????????????????
????????????????????????????????????????????????????????????
????????????????????????????????????????????????????????????
???????????????????????????
>Argostemma_elatostemma_ERR9883520
????????????????????????????????????????????????????????????
????????????????????????????????????????????????????????????
????????????????????????????????????????????????????????????
????????????????????????????????????????????????????????????
??????gagtaccttcgagaagataatctgtccttgcgtaatctgactcttctgctctcc
tatctgtacgtatttggagtttgtttcagtgacttggtttatgatttcatgacaatgctt
agcaagcggttgacagaggttgatgtttctacaatcttgactattttacaaacttgtggg
atgaagttgaggggtgatgatcctgttggaatgaagaacttcattcaaagtgttcagcag
agggtgaatcagttgaaggcttcctctggagatgggcaagcaaatatgagtggcaaaaga
atggagttcatgcttgaaaccatatgtgacattaaaaacaataagaaaaggcctaaagag
gaaactgtgcagcatacccggataaagaagtggctgcagaagctaagggtggatgatatt
ttggtgagagttatgaaatggagtaagcttcttgatcctgacaagagaggccaatggtgg
ttatcaggggatgttgtgccctcaactgacaaagtggaagaggttgctagcaaaattgat
tgggaagttactgaggcccagaaaatgctgcagcttgcagctgctcaaaggatgaataca
gatgcaagaagggccattttttgtgtaataatgagtggggaggactttagagatgctttt
gccaaacttcttagcttgaatttacatggaaagcaggatagagagatcatgcgtgttctt
atagagtgctgcttgcaagagaaagtatttaacaagtattacaccattcttggttataag
ctatgtaagcacaacaaaaaccacaagtttactttacagtactgcatctgggaccattac
aaagaactt???????????????????????????????????????????????????
????????????????????????????????????????????????????????????
????????????????????????????????????????????????????????????
????????????????????????????????????????????????????????????
???????????????????????????
>Chamaepentas_hindsioides_ERR9883496
????????????????????????????????????????????????????????????
????????????????????????????????????ggatctgagattattggtcaagaa
gttttatcctcttgtgctggcggtcctcgtggcaatgaacag??????????????????
????????????????????????????????????????????????????????????
?????????????????????gataatctgtcattgcgaaatctgactcttctgctctcc
tatctgtacatatttggagtttgctccagtgacttggtgtatgatttcatgacagtgctt
agcaggcgattgatggaggttgatgtttctacaatcttgactattttgcaaacttgtggg
atgaaattgaggggtaatgatcctgttggaatgaagaacttcattcaaagtgttcagcag
agagtgaatgagttgcaggcttcctctggagatgggcaaacaaatatgagtggcaaaaga
atggagtttatgctcgaaaccatatgtgacattaaaaacaataagaaaaggcccaaagag
gaaactgtgcagcatacccggataaagaaatggctgcagcagctaagggtggatgatatt
ctggtgagggttatgaaatggagtaagcttattgatccagaccagaaaggccaatggtgg
ctatcaggggatgttgtgccctcgagtgaccaagtggaggaggttgcaagcaaaattgat
tgggaagttactgatgcccagaaaatgctgcagcttgctgctgcacaaaggatgaacaca
gatgcaagaagggccattttttgtgtaatcatgagcggcgaggactttagagatgctttt
gcgaaacttcttagtttggatttgcacggcaagcaggatagagagatcatgcgtgttctt
atagagtgctgcttgcaagagaaagtatttaacaagtattacactattcttggtcataag
ctatgtaagcacaacaaaaaccacaagtttactttacagtactgcctctgggaccattac
aaagaactcgaaacaatgtccttgatcagatcgatgcatctcgcgaaatttactgctgag
atggttgcatcttttagcctttcacttgcagcactaaaggtggtagatctctgtgatcct
ctgcaattaacccct?????????????????????????????????????????????
????????????????????????????????????????????????????????????
???????????????????????????
>Clarkella_nana_ERR9883563
????????????????????????????????????????????????????????????
????????????????????????????????????????????????????????????
????????????????????????????????????????????????????????????
????????????????????????????????????????????????????????????
????????????????????????????????????????????????????????????
??????????????????????????????????????????????????????atgctt
agcaagcggttgacagaggttgatgtttctacaatcttgactattttacaagcttgtggg
atgaaattgaggggtgatgatcctgttggaatgaagaacttcattcaaagtattcggcag
agggtgaatgagttcaaggcttcctctggagat???????????????????????????
???gagttcatgcttgaaaccatatgtgacattaaaaacaataagaaaaggtctaaagag
gacactgtgcagcatacccggataaagaagtggttgc---agctaagggtggatgatatt
ttggtgagagttatgaaatggagtaagcttcttgatcctgacaagagaggccaatggtgg
ttatcaggggatgttgtgccctcaggtgacaaagtggaagaggttgctagcaaaattgat
tgggaagttactgaggcccagaaaatgctgcatctcgcagctgctcaaagaatgaataca
gatgcaagaagagccattttttgtgtaataatgagtggggaggactttagagatggtttt
gccaaacttcttagtttgaatttacatggaaagcaggatagagagatcatgcgtgttctt
atggagtgctgcttgcaagagaaagtatttaacaagtattacaccattcttggttataag
ctatgtaaacacaacaaaaaccacaagtttacttta????????????????????????
????????????????????????????????????????????????????????????
????????????????????????????????????????????????????????????
????????????????????????????????????????????????????????????
????????????????????????????????????????????????????????????
???????????????????????????
>Coccocypselum_condalia_ERR9883533
????????????????????????????????????????????????????????????
?????????????????????gtgggtcgcactgttagctctgagattgttggtcaagaa
gttttagcctcctgttctggaggtcctcgtggcaatgaacag---------------atg
gcctgttcggttgggattgattttggtgcaaagcttcttgcctctttggctaaatgtttc
gagatggagtaccttcaagaagataatctgtccttgcggaatctgactctcttgctctcc
tatctttacatatttggagtttgtttcagtgacttggtgtatgatttcatgacaatgctc
agcaagcgattgacagaggttgatgtttctacaatcttgacaattttgcaaacttgtgga
atgaagttgaggggtgatgatcctgttggaatgaaggacttcattcatagtgttcagcaa
agagtgaatgagttgaagtcatcctctagagatgggcaagcaaatatgagtggcaaaaga
atggaattcatgcttgaaaccatatgtgacattaaaaacaacaagaaaaggcctaaagag
gaaactgtgcagcatacccggataaagaagtggctgcaaaagctaagggtggatgatatt
cttgtgagagttacgaaatggagcaagcttcttgatcctgacaagaaaggtcaatggtgg
ttgtcaggggacatggtgtcctcaaccgacaaagtggaagaggttgctagcagaattgat
gcagaagttactgaggtgcagaaaatgttgcagcttgctgctggtcaaaggatgaacaca
gatgcaagaagagccatcttttgtgtaataatgggtggggaggacttcagagatgctttt
gcaaaacttcttacattggatttacatggaaagcaggatcgagagatcatgcgtgttctt
atagagtgctgcttgcaagagaaagcatttaacaagtattatactgttcttggtcacaag
ttatgcaagcacgacaaaaaccacaagtttactttacagtactgcctctgggatcat???
????????????????????????????????????????????????????????????
????????????????????????????????????????????????????????????
????????????????????????????????????????????????????????????
????????????????????????????????????????????????????????????
???????????????????????????
>Cruckshanksia_pumila_ERR9883536
????????????????????????????????????????????????????????????
????????????????????????ggtcgctctgttggctctgagattattggtcaagaa
gttttggcctcatgttctggaggtcctcgtggcaacgaacag??????????????????
????????????????????????????????????????????????????????????
??????gagtaccttcaagaagataatctatccttgcggaatctgactcttctgctctcc
tatctttacacgtttggagtttg---------cttggtgtatgatttcatgacaatgctc
agcaagcaattgacagaggttgatgtttctacaatcttgaccattttgcaagcttgtgga
atgaagttgaggggtgatgatcctgttggaatgaaggacttcattcatggtgttcagcag
agagtgaatgaattgaaggcatccgctggagatgggcaagcaaatatgagtggcaaaaga
atggaattcatgcttgaaaccatatgtgacattaaaaacaataagaaaaggcctaaagtg
gaaactgtgcagcatacgcggataaagaagtggctgcagaagctaagggtggacgatatt
cttgtgagagttacgaaatggagcaagcttcttgatcctgacaagaaaggtcaatggtgg
ttgtcaggggatgttgtgtcctcgaccaacaaagtggaagaggttgctagcacaattgat
ggagaagttactgaagcgcagaaattgctgcagcttgctgcagctcaaaggatgaacaca
gatgcaagaagggccatcttttgtgttataatgagtggggaggactttagagatgccttt
gcaaaactcatttgtttggacttacatggaaagcaggatagagagatcatgcgtgttctt
ctcgagtgctgcttgcaagaaaaagtatttaataagtactataccattcttggttataag
ttatgtaagcacaacaaaaaccacaagtttactttgcagtactgcctctgggaccattat
aaagagcttgaaacaatgccattgatcagatcgatgcatctagcaaagtttacggctgag
atggttgccacttttagcctctctcttgcagcattgagggtggtagatctaggcgatcct
ctgcaattgaccccgaaa??????????????????????????????????????????
????????????????????????????????????????????????????????????
???????????????????????????
>Cyanoneuron_cyaneum_ERR9883481
????????????????????????????????????????????????????????????
????????????????????????ggtcgctctgttggctctgagattattggtcaagaa
gtgttgacctcttgtgctggaggtcctcgtggcaatgaacaggcttttgttgctggcatg
gcctgttcggttgggattgattttggtgcaaagcttcttgcctcattggctaaatgtttt
gagattgagtaccttcaagaagataatctgtccttgcgaaatctgactcttctgctttcc
tatctgtacatatttggagtttgtttcagtgacttggtgtatgatttcatgacaatgctg
agcaagcgattgacagaggttgatgtttctacaatcttgactattttgcaaagttgtggg
atgaaattgaggggtgatgatcctgttggaatgaagaacttcattcaaagtgttcagcag
agagtgaatgagttgaagacttcctctggagatgggcaagcaaaaatgagtggcaaaaga
atggagttcatgcttgaaaccatatgtgacattaaaaacaataagaaaaggcctaaagag
gaaactgtgcagcatacccggataaagaagtggctgcagaagctaagggtggatgatatt
ttggtgagagttatgaaatggagtaagcttctggatcctgacaagaaaggccaatggtgg
ttatcaggggatgctgtgccctcaacttacaaagtggaagaggttgctagcaaaattgat
tgggaagtcactgaggcccagaaaatgctgcagcttgctgttgctcaaaggatgaacaca
gatgcaagaagggccattttttgtgtaataatgagtggggaggactttagagatgctttt
gcaaaacttcttagtttggatttacatggaaagcaggatagagagatcatgcgtgttctt
atagagtgctgcttgcaagagaaagtatttaacaagtattataccattcttggttataag
ctatgtaagcacaacaaaaaccacaagtttactttacagtactgcctctgggaccattac
aaagaacttgaaacaatgcccttgatcagatcgatgcatctcgcaaaatttactgctgag
atggttgcctcttttaccctttcacttgcagcactaaaggtggtagatctcagtgatcct
ctgcaattaacccccaaaagaattatgcattttcgcatgctctttgagaccatctttgaa
tttcctgataagattgtatggaatgcattttcacgtattgctgtcaccccagaatatgaa
tcccttcgcactggaatcaaatttttc
>Danais_nigra_ERR9883478
????????????????????????????????????????????????????????????
????????????????????????????????????ggctctgagattattggtcaagaa
gttttggccttttgtgctggaggtcctcgtggcaatgaacagttaagaattttctacatg
gcctgtttggttgggattgattttggtgcaaagcttcttgcctctttggctaaatgtttt
gag------------------gataatctgtcattgcgaaatctgactcttctgctctcc
tatctgtacatatttggagtttgtttcagtgacttggtgtatgatttcacgacaatgctt
agcaagcgattgacagaggttgatgtttctacaatcttgactattttgcaaacttgtggg
atgaaattgaggggtaatgatcctgttggaatgaagaacttcattcaaagtgttcagcag
agagtgaatgagttgaaggcttcctctggagatgggcaagcaaatatgagtggcaaaaga
atggagttcatgcttgaaaccatatgtgacattaaaaacaataagaaaaggcaaaaagag
gaaactgtgcagcatacccggataaagaaatggctgcagaagctaagtgtggatgatatt
ctggtgagagttatgaaatggagtaagcttcttgatcctgacaagaaaggccaatggtgg
ttatcaggggatgttgtgccctcaactgacaaagtggaggaggttgctagcaaaattgat
tgggaagttactgaggcccagaaaatgctgcagcttgctgctgctcaaaggatgaacacg
gatgcaagaagggccattttttgtgtaataatgagtggggaggactttagagatgctttt
gcaaaacttcttagtttggatttacatggaaagcaggatagagagatcatgcgtgttctt
attgagtgctgcttgcaagagaaagtatttaacaagtattataccactcttggttataag
ctatgtaagcacaacaaaaaccacaagtttactttacagtactgcctctgggaccattac
aaagaacttgaaataatgccgttgatcagatcgatgcatcttgcaaaatttactgctcag
atggttgcctcttttagcctttcacttacagcactaaaggtggtagatctcagtgatcct
ctgcaattaaccccaaaaagaatcatgcattttcgc????????????????????????
????????????????????????????????????????????????????????????
???????????????????????????
>Dunnia_sinensis_ERR9883505
????????????????????????????????????????????????????????????
????????????????????????????????????????????????????????????
?????????????????????????????????????????????????????????atg
gcctgtttggttgggattgattttggtgcaaagcttcttgcctctttggctaaatgtttt
gagacggagtacctccaagaagataatctgtccttgcgaaatctgactcttctgctctcc
tatctgtacatatttggagttt??????????????????????????????????????
?gcacacgattgacagaggtcgatgtttctaccatcttgtctactttgcaaacatgtggg
atgaaattgaggggtaatgatcctgttggaatgaagaacttcattcaaagtgttcagcag
agagtgaatgagttgaaggcttcctctggagatgggcaggcaaatatgagtggcaaaaga
atggagttcatgctcgaaaccatatgtgacattaaaaacaataagaaaaggtctaaagag
gaaactgtgcagcatacccggataaagaaatggctgcagaagttaagggtggatgatatt
ttggtgagagtcgtgaaatggagtaagcttcttgatccttacaagaaa---caatggtgg
ttatcaggggatgtgttgccctcagctgacaaagtggaagaggttgttagcaaaattgat
tgggaagttactgaggcccagaaaatgctatagcttgctgctgctcaaaggatgaataca
gatgcaagaagggccattttttgtgtaataatgagtggagaggactttagagatgctttt
gcaaaa---cttagtttggatttacatggaaagcaggatagagagatcatgcgtgttctt
atagagtgctgcttgcaagagaaagtatttaacaagtattataccattcttagttataag
ctatgtaagcataacaaaaaccacaagttcattttacagtactgcctctaggaccattac
aaagaacttgaaacaatgcccttaattagatcgatgcatctcgcaaaatttactgctgag
atgattgcctcttttagcctttcacttgcaacactaaaggtggtagacctcaatgatcct
ctgcaattaaccccgaaa??????????????????????????????????????????
????????????????????????????????????????????????????????????
???????????????????????????
>Mouretia_larsenii_ERR9883550
atccgtaaacgggttagaggtctcctaaataggctatctgaatccaatgttgaatcgatc
acaggagaaatatccacaatctttggtcgctctgtaggctttgagattattggtcaagaa
gttttgacctcttgtgctggaggtcctcgcggcaatgaacaggcttttgttgctggcatg
gcctgtttggttgggattgattttggtgcaaagcttcttgcctctttcgctaaatgtttt
gagatggagtaccttaaagaagataatctatccttgcgaaatctgactcttctgctctcc
tatatgtacatatttgaagtttgtttcagtgacttggtttatgatttcatgacaatgctt
agcaagcgattgacagaggttgatgtttctacaatcttaactattttgcaaacttgtggg
atgaaattgaggggtaatgatcctgttggaatgaagaactttattcaaagtgttcagcag
aaagcgaatgagttgaaggcttcatctggagatgggcaagcaaatatgagtggcaaaaga
atggagtttatgcttgaaacgatatgtgacattaaaaacaataagaaaaggcctaaagag
gaaactgtgcagcatacccggataaagaagtggctgcagaagctaagggtggatgatatt
ttggtgagagttatgaaatggagtaag---cttgatcctgacaagaaagggcaatggtgg
ttatcaggggatgctgtgccctcaactgacaaagtggaagaggttgctagcaaaattgat
tgggaagttagcgaggcccagaaaatgctgcagcttgctgctgctcaaaggatgaacaca
gatgcaaggagggccattttttgtgtaataatgagtggggaggatttcagagatgctttt
gcaaaactcctcagtttgaatttacacggaaagcaggatagagagaccatgcgtgttctt
atagagtgctgcttgcaagagaaagtatttaacaagtattataccattcttggttataag
ctatgtaagcacaacaaaaaccacaagtttactttacagtactgcctctgggaccactac
aaagaactcgaaacaatgccattgatcagatcgatgcatctcgcgaaatttacagctgag
atggttgcctcttttagcctctcactggcagcactaaaagtggtagatctcagtgatcct
ctgcaattaaccccaaaaacaatcatgcatttccggatgctctttgaggccatctttgaa
tttccagataatattgtatggaatgcgttttctcgcgttgctgtcgccccagatttcgaa
tccctccatactggaatcaaattcttt
>Mycetia_bracteata_ERR9883494
atccgtaaacgggttagaggtctcctaaataggctatctgaatccaatgttgaatcgatc
acaggagaaatatccacaatctttggtcgctctgttgggtctgagattattggccaagaa
gtgttgaactcttgtgctggaggtcctcgtggcaatgaacag---------------atg
gcctgttcggttgggattgattttggtgcaaagcttcttgcctctttggctgaatgtttt
gag---gagtaccttcgagaagataatctgtccttgcgtaatctgactcttctgctctcc
tatctgtacgtatttggagtctgtttcagtgacttggtttatgattttatgacaatgctt
agcaagcggttgacagaggttgatgtttctacaatcttgactattttacaaacttgtggg
atgaaattgaggggtgatgatcctcttggaatgaagaacttcattcaaagtgttcagcag
agggtgaatgagttgaaggcttcctctggagatgggccagcaaatatgagtggcaaaaga
atggagttcatgcttgaaaccatatgtgacattaaaaacaataagaaaaggtctaaagag
gaaactgtgcagcatacccggataaagaagtggctgcagaagctaagggtggatgatatt
ttggtgagagttataaaatggagtaagcttcttgatcctgaccagagaggccaatggtgg
ttatcaggggatgtgctgccctcaactgacaaagtggaagaggttgctagcaaaattgat
tgggaagttactgaggcccagaaaatgctgcagcttgcggctgctcaaagaatgaataca
gatgcaagaagagccattttttgtgtaataatgagtggggaggactttagagatgctttt
accaaacttcttagtttgaatttacatggaaagcaggatagagagatcatgcgtgttctt
atagagtgctgcttgcaagagaaagtatttaacaagtattacaccattcttggttataag
ctatgtaagcacaacaaaaaccacaagtttactttacagtactgcctctgggaccactac
aaagaactcgaaacaatgccgttgatcagatcgatgcatctcgcgaaatttacagctgag
atgtttgcctcttttagcctctcactggcagcactaaaagtggtagatctcagtgatcct
ctgcaattaaccccaaaaacaatcatgcatttccggatgctctttgaggccatctttgaa
tttccagataatattgtatggaacgcgttttctcgcgttgctgtcgccccagattacgaa
tccctccatactggaatcaaattcttt
>Mycetia_hainanensis_H401
atccgtaaacg?????????????????????????????????????????????????
????????????????????????????????????ggttagagggctcctaaataggct
atctgaatccaatgttgaatcgatcacaggagaaatatccac-----------aatcatg
gcctgtttgattgggattgattttggtgcaaagcttcttgcctctttggctaaatgtttt
gag---gagtaccttcgagaagataatctgtccttgcgtaatctgactcttctgctctcc
tatctgtacgtatttggagtttgtttcagtgacttggtttatgatttcatgacaatgctt
agcaagcggttgacagaggttgatgtttctacaatcttgactattttacaaacttgtggg
atgaaattgaggggtaatgatcctgttggaatgaagaacttcattcaaagtgttcagcag
aaagtgaatgagttggaggcttcatctggagatgggcaagcaaatatgagtggcaaaaga
atggagtttatgcttgaaacaatatgtgacattaaaaacaataagaaagggcctaaagag
gaaactgtgcagcatacccggataaagaagtggctgcagaagctaagggtggatgatact
ttggtgagagttatgaaatggagtaagcttcttgatcctgacaagaaagggcaatggtgg
ttatcaggggatgctgtgccctcagctgacaaagtggaagaggttgctagcaaaattgat
tgggaagttagtgaggcccagaaaatgctgcagcttgctgctgctcaaaggatgaacaca
gatgcaaggagggccattttttgtg---taatgagtggggaggatttcagagatgctttt
gcaacactccttagtttgaatttacatggaaagcaggatagagagatcatgcgtgttctt
atagagtgctgcttgcaagagaaagtatttaacaagtattataccattcttggttataag
ctatgtaagcacaacaaaaaccacaagtttactttacagtactgcctctgggaccactac
aaagaactcgaaacaatgccattgatcagatcgatgcatctcgcgaaatttacagctgag
atggttgcctcttttagtctctcactggcagcactgaaagtggtagatctcagtgatcct
atgcaattaaccccaaaaacaatcatgcatttccggatgctctttgaggccatctttgaa
tttccagataatattgtatggaatgcgttttctcgcgttgttgtcggcccagatttcgaa
tccctccatactggaatcaaattcttt
>Neohymenopogon_parasiticus_ERR9883558
????????????????????????????????????????????????????????????
????????????????????????ggtcgctctgtaggctttgagattattggtcaagaa
gttttgacctcttgtgctggaggtcctcgcggcaatgaacaggcttttgttgctggcatg
gcccgttcggttgggattgattttggtgcaaagcttcttgcctctttggctaaatgtttt
gag---gagtaccttcgagaagataatctgtccttgcgtaatctgactcttctgctctcc
tatctgtacgtatttggagtttgtttcagtgacttggtttatgatttcatgacaatgctt
agcaagcgattgacagaggttgatgtttctacaatcttaactattttgcagacttgtggg
atgaaattgaggggtaatgatcctgttggaatgaagaacttcattcaaagtgttcagcag
aaagtgaatgagttgaaggcttcatctggagctgggcaagcaaatatgagtggcaaaaga
atggagtttatgcttgaaacaatatgtgacgttaaaaacaataagaaaaggcctaaagag
gaaactgtgcagcatacccggataaagaagtggctgcagaagctaaggggggatgatatt
ttggtgagagttatgaaatggagtaagcttcttgatcctgacaagaaagggcaatggtgg
ttatcaggggatgctgtgccctcaactgacaaagtggaagaggttgctagcaaaattgat
tgggaagttagtgaggcccagaaaatgctgcagcttgctgctgctcaaaggatgaacaca
gatgcaaggagggccattttttgtgtaataatgagtggggaggatttcagagatgctttt
gcaaaactccttagtttgaatttacatggaaagcaggatagagagatcatgcgtgttctt
atagagtgctgcttgcaagagaaagtatttaacaagtattataccattcttggttataag
ctatgtaagcacaacaaaaaccacaagtttactttacagtactgcctctgggaccactac
aaagaactcgaaacaatgccattgatcagatcgatgcatctcgcgaaatttacagctgag
atggttgcctcttttagcctctcactggcagcactaaaagtggtagatctcagtgatcct
ctgcaattaaccccaaaaacaatcatgcatttccggatgctctttgaggccatctttgaa
tttccagataatattgtatggaacgctttttctcgcgttgctgtcgccccagattacgag
tccctccatactggaatcaaattcttt
>Oldenlandia_herbacea_ERR9883552
????????????????????????????????????????????????????????????
????????????????????????????????????????????????????????????
????????????????????????????????????????????????????????????
????????????????????????????????????????????????????????????
????????????????????????????????????????????????????????????
?????????????????????tgcttcagtgacttggtgtatgatttcatgacaatgctt
agcaagcgattgacggaggttgatgtgtccacaatcttgactattttgcaatgttgtggg
atgaaattgaggggtgatgatcctcttggaatgaagaacttcattcaaagtgttcagcag
agagtaaatgagttgaagg---ccgctggagaggggctatcaaatatgaatggcaaaaga
atggaattcatgcttgaaacaatatgtgacattaaaaacaataagaagaggcccaaagag
gaaactgtgcagcacacacgaataaagaaatggctacagaagctaagggtggaggatatc
ttggtgagagttatgaaatggagtaagcttcttgatcctgacaagaaaggacaatggtgg
ttttctggtgattctttgcaatcaaatgagaaagtagaggaggttgctagcaaaattgat
tcggaagtgaatgaggcccagaaattgcttgagcttgctgctgctcaaaggatgaacaca
gatgctagaagagccatcttttgtgtaataatgagtggggaggacttcaaagatgctttt
acaaaacttcttggtttagatttgcagggaaagcaggacagagagatcatgcatgttctt
gtagagtgctgcttgcaagagaaagtttttaacaagtattacacgatacttggttataag
ctatgtaagcacaacaaaaaccacaagttcactttacagtattgcctttgggaccattac
aaagaactcgaaacaatgcctttgattaggtcgatgcatcttgcgaaatttactgcagag
atgattgcctctttcagcctttcacttgcagcactgagggtggtagatctcggcgatcct
gtgcagttaaccccaaaaagaatcatgcatttccgcattctctttgaggcc?????????
????????????????????????????????????????????????????????????
???????????????????????????
>Paederia_ciliata_ERR9883513
atccgtagacgggttagaggtctactaaataggctgtctgaatccaatgttgaatcaatc
acaggggaaatatccacaattgttggtcgcacagttggctctgagattattggtcaagaa
gtgttggcctcttgtgctggaggacctcgtggcaatgaacag??????????????????
????????????????????????????????????????????????????????????
????????????????????????????????????????????????????????????
?????????????????????tgtttcagtgacttggtgtatgatttcatgacaatgctc
agcaagcgattgacagaggtcgatgtttctacaatcctgactattttgcaaacatgtggg
atgaaattgaggggtgatgatcctgttggaataaagaacttcattcaaagtgttcagcag
agagtgaatgagttgaaggcttcctctggagatggtcaagcaaatatgaatggcaaaaga
atggagttcatgcttgaaaccatatgtgaaattaaaaacaataagaaaaggcctaaagag
gaaactgtgcagcatacccgggtaaagaagtggctgcagaagctaagggtggatgatagt
ctggtcagagttttgaaatggagtaagcttcttgatcctgaaaagaagggcctatggtgg
tcgtcagggga---tgtaccctcaactgacaaggtggaagaggttgctagcaaaattgat
tgggaagttaccgaggctcagaaaatgctgcagcttgctactgctcaaaggatgaacaca
gatgcaagaagggccattttctgtgtaataatgagtgcggaggacttcagagatgctttt
gcgaaacttcttagtttggatttacaaggaaagcaggatagagagatcatgcgtgttctt
atggagtgctgtttgcaagagaaagtatttaacaagtattatacaattcttggttgtaag
ctgtgtaagcacaacaaaaaccacaagttcactttacagtactgcctctgggaccattac
aaagaacttgaaacaatgcccttgatcagatcgatgcat?????????????????????
????????????????????????????????????????????????????????????
????????????????????????????????????????????????????????????
????????????????????????????????????????????????????????????
???????????????????????????
>Plocama_tinctoria_ERR9883529
????????????????????????????????????????????????????????????
??????????????????gctgtgggtcgctctgttggctctgagattattggtcaagaa
gtgttggcctcttgtgctggaggtcctcgaggcaatgaacag---------------atg
gcttgctcagttgggattgactttggtgcaaaggttctcgcctctttggctacacgtttt
gagatggagtacctcagagaagataatctgtccttgaggaatctgacgcttctgctctct
tatctgtacatatttggagtttgcacaagtgacttggtgtatgatttcatgactgtgctt
agcaagcgattgaccgaggttgatgtttctacaatcttgactattttgcaaacttgtggg
atgagactgaggggtgacgatcctgctggaatgaagaacttcatcctaagtgttcagcag
agagtgaatgagctgaaggcttcagctggagatgggcaagcaaatatgagtggcaaaaga
atggagttcatgctcgaaactatttgtgaaattaaaaataataagaaaaggcctaaagag
gaaactgtgcagcatacccgcataaagaagtggctgcagaagctaagagtggatgacatt
ctggtgagagttacgaaatggagtaagcttcttgatcctgacaagaaaggtcaatggtgg
ttatcagggga---catgccttcgagtgagaaggtggaagatgttgctagcaaacttgat
tgggaagttaatgaggcccagaaaatgctgcagcttgctgctgctcaaaggatgaacaca
gatgcaagaagggccatattttgtgtaataatgagtggggatgacttcagagatgctttt
gcaaaactacttagtttggatttaaaaggaaagcaggatagagagatcatgcgtgttctt
atggagtgctgcttgcaagagaaagtatttaacaagtattacatcattcttggttataaa
ctgtgcaagcacaacaaaaaccacaagtttactttacagtactgcctctgggaccattac
aaagaactcgaaacaatgcccttgatcagatcaatgcatctagcaaaatttactgctgag
atggttgcctcttttagcctttcgcttgcagcactgaaggtggtagatttcagtgacccc
atgcaattaaccccgaacagaatcatgcacttccgcatactctttgag????????????
????????????????????????????????????????????????????????????
???????????????????????????
