# Supplementary material for: Morphological and molecular evidence support the inclusion of Mycetia hainanensis in Mouretia (Rubiaceae)
Source: PhytoKeys. 2026 Feb 5;270:273–88. doi: 10.3897/phytokeys.270.180324 (PMC12902767; doi:10.3897/phytokeys.270.180324)
Supplement: Supplementary material 4 — Dataset of 315 nuclear genes used in this study [file phytokeys-270-273_article-180324__-s004.zip › Dataset 2/5866_filtered_aligned_trimmed.fasta]

>Rubia_peregrina_ERR5033650
atttcagatggcatgtttaaaggtatatacaatggcaagcagtaccatgaggtggatatt
ggtgcggtcttggccagggcttggagtgccggtgttgatcgaattatcagtggagattct
gaaaagcattttcagtctctcctctcgttggctaaagaaggagttgagaaaggaaaggtg
gtggcaattggtgaatgtggacttgactacgacaggcttcatttttgcccaccagagatt
caaaagaggtat????????????????????????????????????????????????
???????????????????????????????????????
>Theligonum_cynocrambe_ERR5033810
????????????????????????????????????????????????????????????
????????????????????????????????????????????????agtggagatcct
gaaaagcattttcagtcgcttctctcgttggctaaagaaggggttgagaaaggaaaggtg
gtggccataggtgaatgtggactggactatgacaggcttcatttctgctcaccggagatt
caaaagaag???????????????????????????????????????????????????
???????????????????????????????????????
>Anthospermum_thymoides_ERR9883532
ttcacagatggcatgttcaaaggtatttacaatggcaaacagtaccacgaggcagatata
ggtgcagtgttgagcagggcttggagtgccggtgttgatcgaatcattagtggggatcct
gaaaagcattttcagtctcttctctcattggctaaagaaggggttgagaaaggaaaggtc
gtggcaattggagaatgtggactggattacgacaggcttcatttttgctcacctgagatt
caaaagaagtattttgaaaagcagtttgaattagcacatactatgaagcttccaatgttt
cttcacatgagagcagctgctgaggatttctgtaacatc
>Argostemma_elatostemma_ERR9883520
ttcactgatggcatgttcaaaggtatatacaatggcaagcaatatcatgaggcggatatt
ggtgcagtattgagcagggcttggagtgccggtgttgatcgaattgttagtggggatcct
gaaaagcatattcagtctcttctctcattggctaaagagggggttgagaaaggaaaggtg
gtggcaattggtgaatgtggactggactatgacaggcttcatttttgcccacctgagatt
caaaagaagtattttgagaagcagttggaattagcacataccatgaagcttcctatgttt
cttcacatgagagcggctgctgaggatttttgtaacatt
>Chamaepentas_hindsioides_ERR9883496
ttcacagatggcatgttcaaaggtgtatacaatggcaagcagtaccacgaggcagatatt
ggtgcagtattgagcagggcttggagtgccggtgttgatcgaattattagtggggatccc
gaaaagcacttcgagtctcttatcttattggctaaagaaggagttgaaaaaggaaaggtg
gtggcaattggtgaatgtggactggactatgacaggcttcatttttgcccgcctgagatt
caaaagaagtattttgagaagcagtttgaattagcccataccatgaagcttccaatgttt
cttcacatgagagcagccgctgaggatttttgtgacatt
>Coccocypselum_condalia_ERR9883533
ttcaccgatggcatgttcaaaggtatatacaatggcaagcaataccatgagggagatatt
gctgctgtattaagcagggcttggagtgctggtgttgagcgaattattagtggggatcct
gaaatgcattttcagtctctcctctctttggctagagaaggggttgagaaaggaaaggtg
gtggcaattggtgaatgtggactggactatgacaggcttcatttttgcccatctgagatt
caaaagaaatattttgagaagcagtttgaattagcacatgccatgaagcttccaatgttc
cttcacatgagagcagctgccgaggatttttgtgaaatt
>Cruckshanksia_pumila_ERR9883536
ttcactgatggcatgttcaaaggtatatacaatggcaaacaataccatgcgggagatatt
ggtgctgtattgagcagggcttggagtgccggtgttgatcgaataattagtggggatccc
gaaaagcattttcagtctcttctctcattggctaaagaagggattgagaaaggaaaggtg
gtggcaattggtgaatgtggactggactatgacaggcttcatttttgcccccttgagatt
caaaagacatattttgagaagcagtttgaattagcacatgctacgaagcttcctatgttt
cttcacatgagagcggctgctgaggatttctgcgacatt
>Cyanoneuron_cyaneum_ERR9883481
ttcacagatagcatgttcaaaggtatatacaatggcaagcaataccatgaggcagatatt
ggtgcggtattgagcagggcttggagtgccggtgttgatcgaattattagtggggatcct
gaaaagcattttcagtctcttctctcattggctaaagaaggggttgagaaaggaaaggtg
gtggcaattggtgaatgtggactggactatgacaggcttcatttttgcccacctgagatt
caaaagaagtattttgaaaagcagtttgaattagcacataccatgaagcttccaatgttt
cttcacatgagagcggctgctgaggatttttgtaacatt
>Danais_nigra_ERR9883478
ttcactgatagcatgttcagaggtatgtacaatggcaagcaataccacgaggcagacatt
ggtgcagtattgagcagggcttggagtgccggtgtcgatcgaattattagtggggatccc
gaaaaacattttcagtctcttctctcattggctaaagaaggggttgagaaaggaaaggtg
gtggcaattggtgaatgtggactggactatgacaggcttcatttttgcccacctgagatt
caaaagaagtattttgagaagcagtttgaattagcacataccatgaagcttccaatgttt
cttcacatgagagcggctgctgaggatttttgtaacatt
>Dunnia_sinensis_ERR9883505
ttcacagatggcatgttcaaaggtatatacaatggcaagcaataccacggggcagatatt
ggtgcggtgttgagcagggcttggagtgccggtgttgatcgaattattagtggggatcct
gaaaagcattttcagtctcttctctcattggctaaagaaggggtcgagaaaggaaaggtg
gtggcaattggtgaatgtggactggattatgacaggcttcatttttgcccacctgagatt
caaaagaagtattttgaaaagcagtttgaattagcacattccatgaagcttccaatgttt
cttcacatgagagcggctgctgtggatttttgtaacatt
>Mouretia_larsenii_ERR9883550
ttcacagatggcatgttcaaaggtatatacaatggcaagcaatatcatgaggcggatatt
ggtgcagtattgagcagggcttggagtgccggtgttgatcggattattagtggggatcct
gaaaatcattttcagtctcttctgtcattggctaaagaaggggttgagaaaggaaaggtg
gtggcaattggtgaatgtggactggactatgacaggcttcatttttgcccacctgagatt
caaaagaagtattttgagaagcagtttgaattagcacataccatgaagcttcctatgttt
cttcacatgagagcggctgctgaggatttttgtaccatt
>Mycetia_bracteata_ERR9883494
tttacagatggcatgttcaaaggtatatacaatggcaaacaatatcatgaggcggatatt
ggtgcagtattgagcagggcttggagtgccggtgttgatcggattattagtggggatcct
gaaaagcattttcagtctcttctctcattggctaaagaaggggttgagaaaggaaaggtg
gtggcaattggtgaatgcggactggactatgacaggcttcatttttgcccacctgagatt
caaaagaagtattttgagaagcagtttgaattagcacataccatgaagcttcctatgttt
cttcacatgagagcggctgctgaggatttttgtaccatt
>Mycetia_hainanensis_H401
ttcacagatggcatgttcaaaggtatatacaatggcaagcaatatcatgaggcggatatt
ggtgcagtattgaggagggcttggagtgccggtgttgaacggattattagtggggatcct
gaaaagcattttcagtctcttctctcattggctaaagaaggggttgagaaaggaaaggtg
gtggcaattggtgaatgtggactggactatgacaggcttcatttttgcccacctgagatt
caaaagaagtattttgagaagcagtttgaattagctcataccatgaagcttcctatgttt
cttcacatgagagcggctgctgaggatttttgtaccatt
>Neohymenopogon_parasiticus_ERR9883558
ttcacagatggcatgttcaaaggtatatacaatggcaagcaatatcatgaggcggatatt
ggtgcagtattgagcagggcttggagtgccggtgttgatcggattattagtggggatcct
gaaaagcattttcagtctcttctctcattggctaaagaaggggttgagaaaggaaaggtg
gtggccattggtgaatgtggactggattatgacaggcttcatttttgcccacctgagatt
caaaagaagtattttgagaagcagtttgaattagcacataccatgaagcttcctatgttt
cttcacatgagaatggctgctgaggatttttgtaccatt
>Oldenlandia_herbacea_ERR9883552
????????????????????????????????????????????????????????????
????????????????????????????????????????????????agtggggatccc
gagaagcattttcagtctcttctttcgttggctaaagaaggggttgagaaaggaaaggtg
gtagcaatcggtgaatgtggactggactatgacaggcttcacttttgcccagccgagatt
caaaagaagtattttgagaagcagtttgaattagcagataccatgaagctcccaatgttt
cttcacatgagagcggctgctgaggatttttgcaatatt
>Paederia_ciliata_ERR9883513
????????????atgtttaaaggtatatacaatggcaagcaataccacgaggcagatatt
ggtgcggtattgagcagggcttggagtgccggtgttgatcgaattattagtggggatcct
gaaaagcattttcagtctcttctctcattggctaaagaaggagttgagaaaggaaaggtg
gtggcaattggtgaatgtggactggactatgacaggcttcatttttgtccagctgagatt
caacagaagtattttgaaaagcagtttgaattagcacatactatgaagcttccgatgttt
cttcacatgagagcagctgctgaggatttttgtagctta
>Plocama_tinctoria_ERR9883529
ttcacagatggcatgtttaaaggtatttacaatggaaagcaataccacgtggccgatatt
ggtgcggtcttgagcagggcttggagtgctggcgttgatcgaattattggtggagatcct
gaaaagcattttcagtcgctactctcattggctaaagaaggagttgagaaaggaaaggtg
gtggcggttggtgaatgtggactggactatgacaggcttcatttttgcccacctgagatt
caaaagaggtattttgaaaagcagtttgaattggcacatactgcgaagcttccaatgttt
cttcacatgagagcagctgctgaggatttttgtaacatt
