# Supplementary material for: Morphological and molecular evidence support the inclusion of Mycetia hainanensis in Mouretia (Rubiaceae)
Source: PhytoKeys. 2026 Feb 5;270:273–88. doi: 10.3897/phytokeys.270.180324 (PMC12902767; doi:10.3897/phytokeys.270.180324)
Supplement: Supplementary material 4 — Dataset of 315 nuclear genes used in this study [file phytokeys-270-273_article-180324__-s004.zip › Dataset 2/5870_filtered_aligned_trimmed.fasta]

>Rubia_peregrina_ERR5033650
????????????????????????????????????????????????????????????
????????aaacaaagaaccaatgggcccgtgatgatcctgcatttgttgttatatgcag
tcttcttttggcagttttcagcttattgtgtggcg?????????????????????????
???????????????????????????????????????????????????
>Theligonum_cynocrambe_ERR5033810
????????????????????????????????????????????????????????????
????????aaacaaagaaccaatgggcgcgtgatgatcctgcatttgtagtcatatgcag
tcttcttttggcagttttcagcttattgtgtggcgt-------tc???????????????
???????????????????????????????????????????????????
>Anthospermum_thymoides_ERR9883532
tggcaacaaatggacattgaatatacgttctggcagatgcttcatctttgtacctcacca
aaagtggtaaacaaagaatcaatgggcacgtgatgatcctgcatttgttgttatatgcag
tcttcttttggtagtatgcagcttattgtgcggcgttgctgg??????????????????
???????????????????????????????????????????????????
>Argostemma_elatostemma_ERR9883520
????????????????????????????????????????????????????????????
????????????????????????????????????????????????????????????
????????????????????????????????????tgtaggttcttgaccaataactat
cttcgtgaagaagttcctaatagtcatgtggtggagcaacgagtagaatgg
>Chamaepentas_hindsioides_ERR9883496
tggcaacaaatggacattgaatatacgttctggcagatgcttcatctttgtacctcgccc
aaagtggtaaacaaagaaccaatgggcacgtgatgatcctgcatttgttgttatatgcag
tcttcttttggcagttttcagcttattgtgtggcgttgctgg??????????????????
???????????????????????????????????????????????????
>Clarkella_nana_ERR9883563
????????????????????????????????????????????????????????????
????????aaacaaagaaccaatgggcacgtgatgatcctgcatttcttgttatatgcag
tcttcttttggtagttttcagcttattgtgtggcg?????????????????????????
???????????????????????????????????????????????????
>Coccocypselum_condalia_ERR9883533
????????????????????????????????????????????????????????????
????????????????????????????????????????????????????????????
????????????????????????????????????tgtaggttcttgacgaataactat
cttcgtgaagaagttccaaacagtcatgtggtggagcaacgagtagaatgg
>Cruckshanksia_pumila_ERR9883536
tggcaacaaatggacatcgaatatacgttctggcaaatgcttcatctgtgcacctcgccc
aaagtagtaaacgaagaatcaatgggcacgtgatgatcctgcatttgtcgttatatgcag
tcttcttttggtagtttgcagcttattgtgtggcgt-------tcttgacaaataactat
ctccgtgaagaagttccgaacagtcatgtggtggagcaacgagtagagtgg
>Cyanoneuron_cyaneum_ERR9883481
tggcaacaaatggatattgaatatacattctggcagatgcttcatctttgtacctcgccc
aaagtggtaaacaaagaaccaatgggcgcgtgatgatcctgcatttgttgttatatgcag
tcttcttttggcagttttcagcttattgtgtggcgttgctgg??????????????????
???????????????????????????????????????????????????
>Danais_nigra_ERR9883478
tggcaacaaatggacattgaatatacgttctggcagatgcttcatctttgtacctctccc
aaagtggtaaacaaagaaccaatgggcacgtgatgatcctgcatttgttgttatatgcag
tcttcttttggcagttttcagcttattgtgtggcgttgctggttcttgaccaataactat
cttcgtgaagaagttccaaacagtcatgtggtggagcaacgagtagaatgg
>Dunnia_sinensis_ERR9883505
tggcaacaaatggacattgaatatacgttctggcagatgcttcatctttgtacctcgccc
aaagtggtaaacaaagaaccaatgggcgcgtgatgatcctgcatttgttgttatatgcag
tcttcttttggcagttttcagcttattgtgtggcgttgctgg??????????????????
???????????????????????????????????????????????????
>Mouretia_larsenii_ERR9883550
????????????????????????????????????????????????????????????
????????????????????????????????????????????????????????????
??????????????????????????????????????????ttcttgaccaataactat
cttcgtgaagaagttcctaatagtcatgtggtggagcaacgagtagaatgg
>Mycetia_bracteata_ERR9883494
tggcaacaaatggacattgaatatacgttctggcagatgcttcatctttgtacctcgccc
aaagtggtaaacaaagaaccaatgggcacgtgatgatcctgcatttcttgttatatgcag
tcttcttttggtagttttcagcttattgtgtggcgt-------tcttgaccaataactat
cttcgtgaagaagttcctaatagtcatgtggtggagcaacgagtagaatgg
>Mycetia_hainanensis_H401
tggcaacaaatggacattgaatatacgttctggcagatgcttcatctttgtacctcgccc
aaagtggt????????????????????????????????????????????????????
?????????????????????????????????????????gttcttgaccaataactat
cttcgtgaagaagttcctaatagtcatgtggtggagcaacgagtagaatgg
>Neohymenopogon_parasiticus_ERR9883558
????????????????????????????????????????????????????????????
????????????????????????????????????????????????????????????
??????????????????????????????????????????ttcttgaccaataactat
cttcgtgaagaagttcctaatagtcatgtggtggagcaacgagtagaatgg
>Oldenlandia_herbacea_ERR9883552
tggcaacaaatggacattgaatatacattctggcaaatgcttcatctttgcacctcgccc
aaagtggtaaacaaagaatcaatgggcacgcgatgatcctgcatttgttgttatatgcag
tcttcttttgacagttttcagcttattgtgtggcgttgctggttcttgaccaataactat
cttcgcgaagaagttccaaacagtcatgtggttgagcaacgagtggaatgg
>Paederia_ciliata_ERR9883513
tggcaacaaatggacattgaatatacattctggcagatgcttcatctttgtaccgctccc
aaagtggtaaacaaagaaccaatgggcgcgtgatgatcctgcatttgtagttatatgcag
ccttcttttggcagttttcagcttattgtgtggcgttgctggttcttgaccaataactat
cttcgtgaagaagttccaaacagtcatgtggtggagcaacgagtagaatgg
>Plocama_tinctoria_ERR9883529
????????????????????????????????????????????????????????????
????????????????????????????????????????????????????????????
????????????????????????????????????tgcaggttcttgaccaataactac
cttcgtgaagaagttccaaacagtcatgtggtggagcaacgggtagaatgg
