# Supplementary material for: Morphological and molecular evidence support the inclusion of Mycetia hainanensis in Mouretia (Rubiaceae)
Source: PhytoKeys. 2026 Feb 5;270:273–88. doi: 10.3897/phytokeys.270.180324 (PMC12902767; doi:10.3897/phytokeys.270.180324)
Supplement: Supplementary material 4 — Dataset of 315 nuclear genes used in this study [file phytokeys-270-273_article-180324__-s004.zip › Dataset 2/5893_filtered_aligned_trimmed.fasta]

>Anthospermum_thymoides_ERR9883532
ggtcccatagaaatcccatcttcctttccctccatttttgccgtcggagacaatcccagc
cccattcaaactgccactagtcttctcctcactggcgccatctttgttttcctctttcgc
tccatccgtcgccgcgcgaaacgagccaaagaattgaaatttaggtcgtctggagctaag
aaatcactgaaggaggaggcattggaaaatttaaaagtgatggcacccacaccaattgat
accaaagctccaccttcacctgttcaagcattcttgggagctttgacagccggtgtgatt
gcactgattctttacaaattcgccacaactgttgaggattctctgaatcgccaaacactg
tccgaca?????????????????????????????????????????????????????
?????????????????????????????????????????????acttctcggtt
>Argostemma_elatostemma_ERR9883520
??????????????????????????????tccatttttgccgactccgacaatcccagc
ccaatccaaactgccaccggtcttctcctcaccggcgccatctctgttttcctctttcgc
tctatccgtcgccgtgctaaacgagccaaagaattg---tttcggtcatctggagctaag
aaatcgttgaaggaggaggcattggaaaatttaaaagtgatggcacccacaccgattgat
gctaagtctccaccttcacctattcaagcattcttgggagctttgtcagcgggtgtgatt
gcactgattctttacaaattc???????????????????????????????????????
????????????????????????????????????????????????????????????
????????????????????????????????????????????????????????
>Chamaepentas_hindsioides_ERR9883496
ggccccgtggaaatcccactttcctttccctccatttttgccaactccgataatcccaac
cccattcagactgccaccagtctgctcctcactggggccatctctgttttcctctttcgc
tccatccgtcgccgcgctaaacgagtcaaagaaatgaaatttaggtcgtctggagctaag
aaatcgttgaaggaggaggcattggaaagcttaagattgatggcacccacaccagttgat
gccaagtcttcaccttcacctgttcaagcattcttgggaggtttgacagccggtgtgatt
gcactgattctttacaagttcactactactgtggaggattctctaaatcgccaaacactt
tctgacacaatcattaatgggatatgttaccttgctacatgcgtatttggcattaattcg
ctaggattatttttatactctggccagcttgctatcaactcatttactct??????
>Clarkella_nana_ERR9883563
????????????????????????????????????????????????????????????
????????????????????????????????????????????????????????????
????????????????????????????????????aaatttcggtcatctggggctaag
aaatcgttgaaggaggaggcattggaaaatttaaaagtgatggcacccacaccgattgat
gcagagtctccaccttcacctgttcaagcattcttgggagctttgtcagcgggtgtgatt
gcactgattctttacaaattcactaccactgttgaggactctctaaaccgccaaaca???
???????caatcattaatgggctatgttaccttgctacatgtgtatttggcatcaattca
ctgggattatttctttactctggccagcttgccatcaactcatttattctacaaca
>Coccocypselum_condalia_ERR9883533
ggccccatagaaatcccatcttccactccctccatttttgcctccgacgacaacccctcc
gcaatccgaactgccaccagtcttctcctcacaggcgccatctctgttttcctctttcgc
tccctgcgccgccgcgctaaacgagccaaagaattgaaatttaggtcgtctggagctaag
aaatcgttgaaggaggaagcattggatagtttgaaagtgatggcacccacaccaattgat
gccaagacttcaccctcacctgttcaagcattcttgggagctttgacagctggtgtggtt
gccctgattctttac?????????????????????????????????????????????
???????caattattaacgggatgtgttaccttgctacatgtgtattcggcatcaattca
ctaggattatttttgtactctggccagcttgctatcaactcgtttattctaca???
>Cruckshanksia_pumila_ERR9883536
????????????????????????????????????????????????????????????
??????caaactgccaccagtcttcttctcactggcgccatctctgttttcctctttcgc
gctctccggcgccgggccaaacgagccaaagaattgaaatttaggtcgtctggagctaag
aaatcgttgaaggaagaggcattggatagtttaaaagtgatgacacccacaccagttgat
gccaaggctccaccttcgcctattcaagcactcttgggaggtttgactgctggtgtgctt
gcattgattctttacaaatttactatcactgttgaggattctttgaatcgccaagcactt
tctgata?????????????????????????????????????????????????????
?????????????????????????????????????????????acttctcggtt
>Cyanoneuron_cyaneum_ERR9883481
ggccccatagaaatcccatcttcctctccctccatttttgcggactccgacaatcccagc
cccatccaaactgccaccagtcttctcctcactggcgccatctctgttttcctctttcgc
tctatccgtcgccgcgctaaacgagccaaagaattgaaatttaggtcgtccggagctaag
aaatcgttgaaggaggaggcattggaaagtttaaaagtgatgacacccacaccaattgat
gccaagtcgacaccttcacctgttcaagcattcttgggaggtttgacagccggtgtgatt
gcactgattctttacaaattcactactactgttgaggatggtctaaatcgccaaacactt
tccg---caatcattaatggactatgttatcttgctacatgtgtatttggcatcaattca
ctaggattatttgtttactctggccagcttgccatcaactcatttattctacaaca
>Danais_nigra_ERR9883478
????????????????????????????????????????????????????????????
????????????????????????????????????????????????????????????
????????????????????????????????????aaatttaggtcgtctggagctaag
aaatcgttgaaggaggaggcattggaaaatttaaaagtgatggcacccacgccaattggt
gccaagtctccaccttcacctgttcaagcattcttgggagctctgacagccggtgtgatt
gcactgattctttacaaattcactactactgttgaggattctctaaatcgccaaacactt
tccgacacaatcatcaatgggatatgttaccttgctacatgtgtatttggcatcaattca
ctaggattatttttttactctggccagcttgctatcaactcatttattctacaaca
>Dunnia_sinensis_ERR9883505
ggccccatagaaatcccatcttcctttccctccatttttgccgattccgacaatcccagc
cccatccaaactgccaccagtcttctcctcaccggcgccatctctgttttcctctttcgc
tctatccgtcgccgcgctaaacgagccaaagaaatgaaatttaggtcgtctggagttaag
aaatcgttgaaggaggaggcattggaaagtttaaaagtgatggcacccacaccagttgat
gccaagtctccaccttcacctgttcaagcgttcttgggaggtttgacagccggtgtgatt
gcactgattctttacaaatttactacaactgttgaggatgggctgaatcgccaaacactt
tccgaca?????????????????????????????????????????????????????
?????????????????????????????????????????????acttctcagtt
>Mouretia_larsenii_ERR9883550
ggccccatagaaatcccatcttcctttccctccatttttgccgactccgacaatcccagc
cccatccaaactgccaccggtcttctcctcactggcgccatctctgttttcctctttcgc
tctatccgtcgccgcgctaaacgagccaaagaattgaaatttcggtcatctggagctaag
aaatcgttgaaggaggaggcattggaaaatttaaaagtgatggcacccacaccgattgat
gctaagtctccaccttcacctgttcaagcattgttgggagctttgtcagcgggtgtgatt
gcactgattctttacaaattcgctaccactgttgaggactctctaaatcgccaaacactt
tccaggacaatcattaatgggctatgttaccttgctacatgtgtatttggcatcaattca
ctaggattatttctttactctggccagcttgccatcaactcatttattctacaaca
>Mycetia_bracteata_ERR9883494
ggccccatagaaatcccatcttcctttccctccattttcgccgactccgacgaacccaac
cccatccaaactgccaccggtcttctcctcaccggcgccatctctgtttttctctttcgc
tctatccgtcgccgcgctaaacgagccaaagaattgaaatttcggtcatctggagcaaag
aaatcgttgaaggaggaggcattggaaaatttaaaagtgatggcacccacaccgattgat
gctaagtctccaccttcacctgttcaagcattcttgggagctttgtcagcgggtgtgatt
gcactgattctttacaaattcgctaccactgttgaggcctctctaaatcgccaaacactt
tccaggacaatcatcaatgggctatgttaccttgccacatgtgtatttggcatcaattca
ctaggattatttctttactctggccagcttgccatcaactcatttattctacaaca
>Mycetia_hainanensis_H401
ggccccatagaaatcccatcttcctttccctccatttttgccgactccgacaatcccagc
cccatccaaactgccaccggtcttctcctcaccggcgccatctctgttttcctctttcgc
tctatccgtcgccgcgctaaacgagccaaagaattgaaatttcggtcatctggagctaag
aaatcgttgaaggaggaggcattggaaaatttaaaagtgatggcacccacaccgattgat
gctaagtctccaccttcacctgttcaagcattcttgggagctttgtcagcgggtgtgatt
gcgctgattctttacaaattcgctaccactgttgaggactctctaaatcgccaaacactt
tccgaca?????????????????????????????????????????????????????
?????????????????????????????????????????????acttttcg???
>Neohymenopogon_parasiticus_ERR9883558
????????????????????????????????????????????????????????????
????????????????????????????????????????????????????????????
????????????????????????????????????aaatttcggtcatctggagctaag
aaatcgttgaaggaggaggcattggaaaatttaaaagtgatggcccccacaccgattgat
gctaagtctccaccttcgcctgttcaagcattcttgggagctttgtcagcgggtgtgatt
gcactgattctttacaaa??????????????????????????????????????????
???????caatcattaatgggctatgttaccttgctacatgtgtatttggcatcaattca
ctaggattatttctttactctggccagcttgcgatcaactcatttattctacaaca
>Oldenlandia_herbacea_ERR9883552
????????????????????????????????????????????????????????????
??????caaaccgccaccagtctcctcctcactggcgccatttcggttttcctctttcgc
tccatccgtcgccgtgctaaacgagctaaagaattg????????????????????????
????????????????????????????????????????????????????????????
????????????????????????????????????????????????????????????
????????????????????????????????????????????????????????????
???????caatcattaatgggatatgttaccttgctacatgtgtatttggtatcaatgcg
ctaggattgttgctttattccggccagcttgctatcaattcattt???????????
>Paederia_ciliata_ERR9883513
ggccccatagaaatcccatcttcctttccctccatttttgccaattccgataatcccagc
tccctccaaactgccaccagtcttctcctcactggcgccatctctgttttcctctttcgc
tctatccgtcgccgagctaaacgagccaaagaaatgaaatttaggtcgtctggagttaag
aaatcgttggaggaggaggcattggaaagtttgaaagtgatggcacccacaccagttgat
gccaagtctccaccttcacctgttcaagcattcttgggagctttgacagcaggtgtgatt
gcactgattctttacaaatttactactactgttgaagacgctctaaatcgccaaacactt
tctgaca?????????????????????????????????????????????????????
?????????????????????????????????????????????acttctcggtt
>Plocama_tinctoria_ERR9883529
????????????????????????????????????????????????????????????
??????caaactgccaccagtcttctcctcactggcgccatctctgtgttccttttccgc
tctatccgtcgccgagctagacgagcgaaagaattg---tttaggtcgtctggtgctaag
aaatcattgaaggaagaggcgctggaaagtttaagagttatggcacccacaccaattgat
gcaaagtctccaccttcaccttttcaagcattcttgggagctttgtcagctggtgtgatc
gcactgattctgtacaaattcactattactgttgaggacggtctcaatcgccaaacactt
tcagaca?????????????????????????????????????????????????????
?????????????????????????????????????????????acttctcggtt
