# Supplementary material for: Morphological and molecular evidence support the inclusion of Mycetia hainanensis in Mouretia (Rubiaceae)
Source: PhytoKeys. 2026 Feb 5;270:273–88. doi: 10.3897/phytokeys.270.180324 (PMC12902767; doi:10.3897/phytokeys.270.180324)
Supplement: Supplementary material 4 — Dataset of 315 nuclear genes used in this study [file phytokeys-270-273_article-180324__-s004.zip › Dataset 2/5894_filtered_aligned_trimmed.fasta]

>Rubia_peregrina_ERR5033650
ggtttaaaaggacaatcaagcaagagacgtatatccatgaatgaagttaaacagcacaaa
actgaggattctatgtggacagttcttaaggggcgcgtgtacaatataactccgtacatg
aaatttcatccaggaggtaagtaactttt???????????????????????????????
????????????????????g
>Anthospermum_thymoides_ERR9883532
ggcttaaatggacaatcaaacaagagactcatttccatgaatgaagttaaacaacacaaa
actgaggattctatgtggacagttcttaaaggacgagtatacaatataactccatacatg
aaatttcatccaggaggtaaatatcacgcctgggttaatgctgagtttttattggagaag
tgccttgttggcactttagag
>Argostemma_elatostemma_ERR9883520
ggcttaaatgggcaatcaagcaagagacttatttccatgaatgaagttaaacaacacaaa
actggtgattccatgtggacagttcttaagggacatgtatacaatataggtccatacatg
aaattccatccaggaggtaaatatcacgcttgggttaatgctgaattcttgttggaaaag
tgccttgtgggtactttagat
>Chamaepentas_hindsioides_ERR9883496
ggcttaaatgggcagtcatgcaagagacttatttccatgaatgaagttaaacaacacaaa
actggggactccatgtggacagttctcaagggacatgtgtacaatatagctccatatatg
aaatttcatccaggaggt??????????????????????????????????????????
?????????????????????
>Coccocypselum_condalia_ERR9883533
ggactaaatgggcagtcaagtaagagacttatttccatgagtgaagttaaacaacatcga
acaggggattccatgtggacagttcttaagggacgtgtgtacaatataggcccatacatg
aaatttcatcctggaggtaaataccacgcttgggttaatgctgaatttctattggagaag
tgccttgtgggtactttagac
>Cruckshanksia_pumila_ERR9883536
ggactaaatgggcagtcaagtaaaagactcatccctatgagtgaagttagacaacaccga
actggggattccatgtggacagttcttaaggggaaggtgtacaatatagccccatacatg
aaatttcatcctggaggtaaataccatgcttgggttaatgctgaatttttattggaaaag
tgccttgtgggaactttagat
>Cyanoneuron_cyaneum_ERR9883481
ggcctaaacgggcagtcaagcaagagacttatttccatgaatgaagttaaacaacacaaa
actgaggactccatgtggacagttcttaagggacgtgtgtacaatatagctccatacatg
aaatttcatccaggaggtaaatatcacgcttgggttaatgctgaatttttattggaaaag
tgccttgtcggtactttagat
>Danais_nigra_ERR9883478
ggcttaaacgggcagtcaagtaagagacttatttccatgaatgaagttaaacaacacaaa
actgaggactccatgtggacagttcttaagggacgtgtgtacaatatagctccatacatg
aaatttcatccagggggtaagtaccacgcttgggttaatgctgaatttttattggaaaag
tgccttgtcggtactttagag
>Dunnia_sinensis_ERR9883505
ggcttaaatggacagtcaagcaagagacttatttccatgaatgaagttaaacaacacaaa
actgaggactccatgtggacagttcttaagggacgtgtgtacaatatagctccttacatg
aaatttcatccaggaggtaaatatcatgcttgggttaatgctgaatttttattggaaaag
tgccttgttggtactttagat
>Mouretia_larsenii_ERR9883550
ggcttaaatgggcagtcaaacaagagacttatttccatgaatgaagttaaacaacacaaa
actggtgattccatgtggacagttcttaagggacgtgtatacaatataggtccatacatg
aaatttcatccaggaggtaaatatcacgcttgggttaatgctgaattcttgttggaaaag
tgccttgtgggtactttagat
>Mycetia_bracteata_ERR9883494
ggcttaaatgggcagtcaagcaagagacttatttcaatgaatgaagttaaacaacacaaa
actggtgattccatgtggacagttcttaagggacatgtatacaatataggtccatacatg
aaatttcatccaggaggtaaatatcacgcttgggttaatgctgaattcttgttggaaaag
tgccttgtaggtactttagat
>Mycetia_hainanensis_H401
ggcttaaatgggcagtcaagcaagagacttatttccatgaatgaagttaaacaacacaaa
actggtgattccatgtggacagttcttaagggacatgtatacaatataggcccatacatg
aaatttcatccaggaggtaaatatcacgcttgggttaatgctgaattcttgttggaaaag
tgccttgtgggtactttagat
>Neohymenopogon_parasiticus_ERR9883558
ggcttaaatgggcagtcaagcaagagacttatttccatgaatgaagttaaacaacacaaa
actggtgattccatgtggacagttcttaagggacatgtatacaatataggtccatacatg
aaatttcatccaggaggtaaatatcacgcttgggttaatgctgaattcttgttggaaaag
tgccttgtgggtactttagat
>Oldenlandia_herbacea_ERR9883552
?????????ggaaagtcaaacaagagactaatttccatgaatgaagtaaaacagcacaaa
actgaggactccatgtggactgttcttaagggccgtgtatacaatataactccctatatg
aaatttcatccaggaggtaaataccatgcttgggtgaatgatgattttttactggagaag
tgccttgtgggtactttagat
>Paederia_ciliata_ERR9883513
ggcttaaatgggcagtcaagcaagaggcttatttccatgaatgaagtcaaacaacacaaa
actgaggactccatgtggacagttcttaagggacgtgtgtacaatataactccatacatg
aaatttcatccaggaggtaaatatcatgcctgggttaatgctgaatttttattggaaaag
tgcctgttgggtactttggat
>Plocama_tinctoria_ERR9883529
ggcttaaacgggcagtcaagcaagagacttatttccatgaatgaagttaaacaacacaaa
actgaggactccatgtggacagttcttaaggggcgtgtgtacaatataactccctacatg
aaatttcatccaggaggt??????????????????????????????????????????
?????????????????????
