# Supplementary material for: Morphological and molecular evidence support the inclusion of Mycetia hainanensis in Mouretia (Rubiaceae)
Source: PhytoKeys. 2026 Feb 5;270:273–88. doi: 10.3897/phytokeys.270.180324 (PMC12902767; doi:10.3897/phytokeys.270.180324)
Supplement: Supplementary material 4 — Dataset of 315 nuclear genes used in this study [file phytokeys-270-273_article-180324__-s004.zip › Dataset 2/5899_filtered_aligned_trimmed.fasta]

>Rubia_peregrina_ERR5033650
gagtcccaaagcatgctcttggagcggatcgctagcgagatgaacaggctcaacttcttt
gcgcag------------atagacaacatggagaagaggatgcagggtgccggcttcttg
gtcgatacaagcttgggccactgttttgttgatgcacttcaacatagggatgctaatgca
atatacaattgtttacgtgcatttgcagccattgacagcaccaccaatgctgaggaaatc
gtccgctccactctcgttgctcattttttgttggaaatatcttctaa--agagaattctg
gattgcatgtcttcagttttat-------ggccaattcaatacttaaggaggttctttct
gcaattcagaaggcaaaacctggggccccaggagagaattctggattgcatgtcttcagt
tttatggccaattcaatacttaaggaggttctttctgcaattcagaaggcaaaacctggg
gccttttctccaggaaagcctgcagtgtttttgaagaactacaagtcaaccttggatttt
att?????????????????????????????????????????????????????????
????????????????????????????????????????????????????????????
>Anthospermum_thymoides_ERR9883532
????????????????????????????????????????????????????????????
gtacagaatatgccttttgttgagaacatggagaagaggatgcagggggctagcttgtta
gttgatacaagcttggggcactgttttgtagatgctcttgaacatagggatgcaaatgca
atatacaattgtttgcgtgcatttgcagctattgacaacaccagaaatgctgaggaaata
tttcggtcaactattgttgctccttttatggagaaaatatttagtaattcagcagggatg
gatgggaaatctgctgatgaacttgagcatgattatcagagaatcaaacaatatattaga
gatgattgtaaatttttgttggagatatctacagaaaattctggattgcatgtgttccgt
ttcatggccaattctatacttaaggaggttttttctgcaattcaaaagagtaaaccaggg
gccttttctccgggaaggcctacagtgtttttaaagaattataagtcaaccctagatttt
ctggctcacttagaaggttattatcgcactagatctgccgttgccaaatttcgtgctgag
gctgtgtatgttgaattcatgaagcagtggaacattggggtctacttttctttaaggtac
>Argostemma_elatostemma_ERR9883520
gagacacaaagcatgcttttggagcggattgctagtgagatgaataggctgaagttctat
gcacagaatatgccttttattgagaacttggagaagaggatgcagggggctaccttgtta
gttgatacgagcttgggacactgttttgtagatgcccttgaacatagggatgcaaatgca
atatacaattgtttacgtgcatttgcagccattgacaacaccaaaaatgctgaggaaatc
ttccgatccactttggttgctcctttcatggagaaaatattaattagttcagcaggcatg
gatgggaaatctgctgatgaacttgaacaggactttctgagaatcaaacaatatattcat
gatgactgtaaatttttgttggaaatatctaca---------------------tttagt
tttattgccaattctatactcaaggaggttgtctctgccattcaaaagcggaaacctggg
gccttttctcccggaaggcctacggtgtttttgaagaattacaagtcaaccctagatttt
ttggctcatttagaaggttattatcacactaggtctgcagttgctaaatttcgtggtgag
gctgtatatgttgagttcatgaagcagtggaacattggagtctacttttcactaaggtac
>Chamaepentas_hindsioides_ERR9883496
gagacacaaagcatgcttctggagcggattgctagtgagatgaataggctgaagttctat
gtacagaatatgccttttattgagaacatggagaagcgggtgcagggtgctagcttgtta
gttgatacaagcttgggacactgtttcatagatgcccttgaacatagggatgcaaatgca
atatacaactgtttacgtgcatttgcagccattgacaacaccagaaatgctgaggaaatc
tttcgatcaactgtggttgctcctttcatggagaaaatattcatcaattcagcagggacg
gatgggaaacctgctgatgaacttgagcaggactatcatagaatcaaacaatatatcaac
gatgattgtaaatttttgttggaaatatcggcagaaaattctggattgcacgttcttagt
tttatggccaattctatacttaaagaggttctttcagcaattcaaaagggaaaacctgga
gccttttctccaggaaggcctacagtgtttttgaagaattacaagtcctccctagatttt
ttggctcatttagaaggttattatcacactaggtctgcagttgctaaattccgttctgag
gctgtgtatgttgagttcatgaagcagtggaaccttggagtctacttttctctaaggtac
>Clarkella_nana_ERR9883563
gagactcaaagcatgcttttggagcggattgctagtgaaatgaataggctgaagttctat
???cagaatatgccttttattgagaccatggagaagaggatgcagggcgctagcttgtta
gttgatacaagcttgggacactgttttgtagatgcccttgaacatagggatgcaaatgca
atatacaattgtttacgtgcatttgcagccattgacaacaccagaagtgctgaggaaatc
ttccgatccactttggttgctcctttcata??????????????????????????????
????????????????????????????????????????????????????????????
????????????????????????????????????????????????????????????
????????????????????????????????????????????????????????????
????????????????????????????????????????????????????????????
????????????????????????????????????????????????????????????
????????????????????????????????????????????????????????????
>Coccocypselum_condalia_ERR9883533
gagactcaaagcatgcttctggagcgaattgccagtgagatgaataggctcaagttctat
gcacagaatatgccttttattgagaacatggagaagaggatgcaggctgctagcttgtta
ctggatacaagcttgggacactgttttgttgatgcccttgaccatagggatgcaaatgcc
atatacaattgtttacgcgcatttgcagccattgacaacacaagaaatgctgaagaaatc
tttcgatcaacttctgttgctcctttcatggagaaaatatttattaattcatcggggatg
gatgggaaatctgctgatgtacttgagcaggactatcagagaatcaaacaatgtgttgat
gatgattgtaaatttctgttagaaatatccacagaaaattctggattacatgtttttagt
tttctggccaattctatacttaaggaggttctatctgcaattcagaaaggaaaacctggg
gccttttctccggggaggcctactgtatttttgaagaattacaaatcaaccttagatttt
ttggctcatttagaaggttattatcacactagatctgcaattgctaaatttcgggctgag
gctgtatatgttgagttcatgaagcagtggaacattggagtctacttttctctgaggtac
>Cruckshanksia_pumila_ERR9883536
gagactcaaagcatgcttctggagcggattgccagtgagatgaataggctgaagttctat
gcacagaatatgccttttattgagaacatggagaagaggatgcagggagctagcttgtta
gttaatacaagcttgggacactgtttcgtagatgcccttgaccatagggatgcaaatgcc
atatacaattgtttacgtgcatttgcagccattgacaacacaaggaatgctgaggaaatc
tttcgatcaacttctgttgctcctttcatggagaaaatattcatcaattcgtcagggatg
gatgggagatctgatgatgaacttgagcaggactatcagaaaatcaaacaatatgtcgac
gatgattgtaaatttttgttggaaatttccgcagaaaattctggattacatgtttttagt
tttccggccaattcgatacttaaggaggttctttctgcaattcaaagaggaaaacctggg
gccttttctccaggaaggcctacggttttcttgaagaattacaaatcatccctagatttt
ttggctcatttagaaggttattatcacactagatctgcagttgctaaatttcgggctgag
cctgtatatgttgagttcatgaagcagtggaatattggagtctacttttctctaaggtac
>Cyanoneuron_cyaneum_ERR9883481
gagactcaaagcatgcttctggagcggattgctagtgagatgaataggctgaagttcttt
gcacagaatatgccttttattgagaacatggagaagaggatgcagggtgctagcttgttg
gttgatacaagcttgggacactgttttgtagatgcccttgaacatagggatgcaaatgca
atatacaattgtttacgtgcatttgcagccattgacaacaccagaaatgctgaggaaata
tttcgatcaactttggttgctcctttcatggagaaaatatttattaattcagcaggcatg
gatgggaaatcagctgatgaacttgagcaggactatcagagaatcaaacaatatattcat
gacgattgtaaatttttgttggaaatatctgcagaaaattctggattgcacgtttttagt
tttatggccaattctatacttaaggaggttctttctgcaattcaaaagggaaaacctggg
gccttttctccaggaaggcctacggtgtttttgaagaattacaattcaacccttgatttt
ttggcttatttagaaggttattatcacactagatctgcagttgctaaatttcgtgccgag
gctgtatatgttgagttcatgaagcagtggaacattggagtctacttttctctaaggttt
>Danais_nigra_ERR9883478
????????????????????????????????????????????????????????????
????????????????????????????????????????????????????????????
????????????????????????????????????????????????????????????
????????????????????????????????????????????????????????????
????????????????????????????????????????????????????????????
????????????????????????????????????????????????????????????
???????????????????????????ggtgcagaaaattctggattgcacgtttttagt
tttatagccaattctatactcaaggaggttctttttgcaattcaaaagggaaaacctggg
gccttttctccgggaaggcctacagtgtttttgaagaattacaagtcaactctagatttt
ttggctcatttagaaggttactatcacactagatctgcagttgctaaatttcgtgccgaa
gctgtatatgttgagttcatgaagcagtggaacattggagtctacttttctctaaggtac
>Dunnia_sinensis_ERR9883505
gagactcaaagcatgcttctggagcggattgcaagtgagatgaataggctgaagttcttt
gcacagaatatgccttttattgagaacatggagaagaggatgcagggtgcgagcttgtta
gttgatacaagcttgggacactgttttgtagatgctcttgaacacagggatgcaaatgca
atatacaattgtttacgtgcatttgcagccattgacaacaccagaaatgctgaggaaatc
tttcgatcaactgtggttgctcctttcatggagaaaatatttattaattcagcaggcatg
gatgggaaatctgctgatgaacttgagcaggactatcatagaatcaaacaatatattcat
gacgattgtaaatttttgttggaaatatctgcagaaaattctggattgcacgtttttagt
tttatggccaattctattcttaaggaggttctttctgcaattcaaaagggaaaacctggg
gccttttctccgggaaggcctactgtgtttttgaagaattacaagtcaaccctagatttt
ttggctcatttagaaggttattatcacactagatctgcagttgctaaatttcgcgccgag
gctgtatatgttgagttcatgaagcagtggaacattggagtctacttttctctaaggttt
>Mouretia_larsenii_ERR9883550
gagactcaaagcatgcttttggagcggattgctagtgagatgaataggctgaagttctat
gcacagaatatgcctttcattgagaacatggagaagaggatgcacagcgctagcttgtta
cttgatacaagcttgggacactgttttgtagatgcccttgaacatagggacgcaaatgca
atttacaattgtttacgtgcatttgcagccattgacaacaccagaaatgctgaggaaatc
ttccgatccactttggttgctcctttcatggagaaaatatttattaattcagcaggcatg
gatgggaaatctgctgatgaactcgagcaggactatctgagaatcaaacaatatatttat
gatgattgtaaatttttgttggaaatatctgcagaaaattctggattgcacgtttttagt
tttattgccaattctatacttaaggaggttctctctgccattcaaaagagaaaacctggg
gccttttctcctggaaggcctacggtgtttttgaagaattataagtcaaccctagatttt
ttggctcatttagaaggttattatcacactagatctgccgttactaaatttcgtgctgag
gctgtatatgttgagttcatgaagcagtggaacattggagtctacttttctctaaggtac
>Mycetia_bracteata_ERR9883494
gagactcaaagcatgcttttggagcggattgctagtgagatgaataggctgaagttctat
gcacagaatatgccttttattgagaacatggagaagaggatgcagggcgctagcttgtta
gttgatacaagcttgggacactgttttgtagatgcccttgaacatagggatgcaaatgca
atatacaattgtttacgtgcatttgcagccattgacaacaccagaagtgctgaggaaatc
ttccgatccactttggttgctcctttcatggagaaaatatttattaattcagcaggcatg
gatgggaaatctgctgatgaacttgaggaggactatctgagaatcaaacaatatattcat
gatgattgtaaatttttgttggaaatatctacagaaaattctggattgcacgtttttagt
tttatcgccaattctatacttaaggaggttctctctgccattcaaaagagaaaacctggg
gccttttctcctggaaggcctgcggtgtttttgaagaattataagtcaaccctagatttt
ttggctcatttagaaggttattatcacactagatctgcagttactaaatttcgtgctgag
gctgtatatgttgagttcatgaagcagtggaacattggagtctacttttcaaacaggttt
>Mycetia_hainanensis_H401
gagactcaaagcatgcttttggagcggattgctagtgagatgaataggctgaagttctat
gcacagaatatgccttttattgagaacatggagaagaggatgcagggcgctagcttgtta
cttgatacaagcttgggacactgttttgtagatgcccttgaacatagggatgcaaatgca
atatacaattgtttacgtgcatttgcagccattgacaacaccagaaatgctgaggaaatc
ttccgatccactttggttgctcctttcatggagaaaatatttattaattcagcaggcatg
gatgggaaatctgctgatgaactcgagcaggactatctgagaatcaaacaatatattcat
gatgattgtaaatttttgttggaaatatct------aattctggattgcacgtttttagt
tttatcgccaattctatacttaaggaggttctctctgccattcaaaagagaaaacctggg
gccttttctcctggaaggcctacggtgtttttgaagaattataagtcaagcctagatttt
ttggctcatttagaaggttattatcacactagatctgcagttactaaatttcgtgctgag
gctgtatatgttgagttcatgaagcagtggaacattggagtctacttttctcta??????
>Neohymenopogon_parasiticus_ERR9883558
gagactcaaagcatgcttttggagcggattgctagtgagatgaataggctgaagttctat
gcacagaatatgccttttattgagaacatggagaagaggatgcagggcgctagcttgtta
gttgatacaagcttgggacactgttttgtagatgcccttgaacatagggatgcaaatgca
atatacaattgtttacgtgcatttgcagccattgacaacaccagaagtgctgaggaaatc
ttccgatccactttggttgctcctttcatggagaaaatatttattaattcagcaggcatg
gatgggaaatctgctgatgaacttgagcaggactatctgagaatcaaacaatatattcat
gatgattgtaaatttttgttggaaatatctacagaaaattctggattgcacgtttttagt
tttatcgccaattctatacttaaggaggttctctctgccattcaaaagagaaaacctggg
gccttttctcctggaaggcctacggtgtttttgaagaattataagtcaaccctagatttt
ttggctcatttagaaggttattatcacactagatctgcagttactaaatttcgtgctgag
gctgtatatgttgagttcatgaagcagtggaacattggagtctacttttcaaacaggttt
>Oldenlandia_herbacea_ERR9883552
gagactcaaagcatgcttctggagcggattgctagcgagatgaataggctgaagttttat
gcacagaatatgcctttcattgagaacatggagaagagagtgcagggtgctagctcgtta
gttgatacaagcttgggacactgttttgtggatgcccttgaacatagggatgcaaatgca
atatacaactgtttacgggcttttgcagctcttgacaataccagaaatgctgaggaaatt
tttcgatcaactttggtcacccctttcatggagaaaatatttactaatccagcaggagca
gacgagaaatctgctgatgaacttgaacaagactatcagagaattaaacaatatgttaat
gatgattgtaaatttttgctggaaatatcagcagaaaattcgggattgcatgtttttagc
ttcatagccaattctatactgaaggagactctttctgccattcaaaagcgaaaacctggg
gctttttcccctggaaggcctacagtgtttttgaagaattacaaatccaccctcgatttt
ttggctcatttagaaggttattatcatactagatctgcagttgctaaatttcgttctgag
gctgtatatgttgagttcatgaagcagtggaatattggagtctacttttctctaaggtat
>Paederia_ciliata_ERR9883513
gagactcaaagcatgcttttggagcggattgctagtgagatgaataggctgaagttcttt
gcacagaacatgccctttattgagaacatggagaagaggatgcagggtgctagcttgttg
gttgatactagcttgggacattgttttgtggatgcccttgaacatagggatgctaatgca
atatataattgtttacgtgcatttgcagccattgataacgctagaaatgctgaggaattt
gttcgatcaactttggttgctcctttcatggataaaatatttattaattcagcaggcatg
gatggaaaatctgcggatgaacttgattatgactatcagaaaatcaaacagtatatacat
gatgattgtaaatttctattgg---------cagaaaattctggattgcatgtttttagt
tttatggcaaattctattcttaaagaggttctttctgcaattcaaaagggaaaacctggg
gccttttcacctggaaggcctacagtgtttttgaagaattacaagtcaaccctagatttt
ttggcccatttagaaggttattatcacactagatctgcagtcgctaaatttcgtgctgag
actgtatatgttgagttcatgaagcagtggaacattggagtctacttttctctgaggtac
>Plocama_tinctoria_ERR9883529
????????????????????????????????????????????????????????????
gtacagaatatgccttttattgagaacatggagaagaggatgcagggtgctagcttgttg
gttaatacaagcttgggacactgttttgttgatgcacttgaacatagggatgcaaatgca
atatacaattgcttacgtgcttttgcagccattgacaacaccaggaatgctgaggaaatc
gtccgatcaactttggttgctcctttcatggagaaaatatttacaaagtctgtaggcatg
gatgggaaatctgctgacgaacttgagcaggactacaagagaatcaaacagtatattttt
gatgattgtagatttttgttggaaatatctacagaaaattctggattgcacgtcttcagt
tttatggccaattctatactcaaagaggttctttcaacaattcagaaggcaaaacctggc
gccttttctccgggaaggcctacggtctttttgaagaattacaagtcaaccctcgatttt
atggctcatttagaaggttattatcacactagacctgcagttgctaaattccgtgctgag
gctgtctatgttgaattcatgaagcaatggaatattggagtctacttttctctaaggtac
