# Supplementary material for: Morphological and molecular evidence support the inclusion of Mycetia hainanensis in Mouretia (Rubiaceae)
Source: PhytoKeys. 2026 Feb 5;270:273–88. doi: 10.3897/phytokeys.270.180324 (PMC12902767; doi:10.3897/phytokeys.270.180324)
Supplement: Supplementary material 4 — Dataset of 315 nuclear genes used in this study [file phytokeys-270-273_article-180324__-s004.zip › Dataset 2/5910_filtered_aligned_trimmed.fasta]

>Rubia_peregrina_ERR5033650
caggcggaggaggtgggcggcggcgacaaggaggtggtgagggagtacttcaacaacaac
gggttccagaggtggaagaagatttacggggatacggatgatgtgaacagggtgcagctg
gatattcgaattgggcatgctaaaactgtggagaatactctcaaaatgctgactgatgaa
ggctctcttcagggtgtgactgtgtgcgacgcgggctgtgggaccgggttgttggctatt
ccgttggctaaggaaggcgctgttgtttacgcaagcgatatctcggccgccatggttgct
gaa------caggctcaagaagagctgctgaaaggtgaggatacaactgcaccaacacca
gttataccgaagtttgatgtgaaggatttagagagcttaaatgggaagtaccacactgta
atatgcttagatgtgttgatacactacccacaaaacaaggcagatgcaatgatcgcgcat
ctagcttcactggctgagaatcggctgatcttgagttttgcacccaagacactctactat
aatgtgttgaagagaatcggagagctgttccctggaccttcaaaggccacacgggcgtat
cttcatgcagaggctgatgtcgagagtgctttgagaaaagtggggtggaaaataaggaag
aggggtacaataacaacgcagttctactttgcgaatctgatcgaggctgtacct
>Theligonum_cynocrambe_ERR5033810
caggcggaggaggtgggcggcggggacaaggaggtggtgagggagtacttcaacaacaac
gggttccagaggtggaagaagatatatggggatacggatgatgtgaatagggttcaattg
gacattcgaatcgggcatgccaaaactgtggagaatactctgaaaatgttggtggatgaa
gggtctctgcagggtgttactgtgtgtgatgctgggtgtgggactggattgttggcgatt
ccgttggctaaggaaggcgccgttgtttatgctagtgatatctccgccgccatggttgct
gaagctcagcaggctcaagcagagctagttaagggtaaggatgatagctcgccggctcca
gttataccgacttttgaggtgaaggatttagagagcataaacgggaagttccatactgta
atatgcttagatgtgttgatacactacccacaaaacaaggcggacgcaatgattgctcat
ctagcttcactggccgaggatcgtctaatactgagctttgccccgaagacattgtactat
aatgtgttgaagagaataggtgagttgtttcccggaccttcaaaagccacaagggcatac
cttcatgcagaggcagatgttgagaatgctctgaggaaagtcgggtggaaaataaggaag
agaggtacaatcacaacacaattttactttgcaaatcttgtggaagccgtt???
>Anthospermum_thymoides_ERR9883532
????????????????????????????????????????????????????????????
????????????????????????????????????????????????????????????
????????????????????????????????????????????????????????????
????????????????????????????????????????????????????????????
????????????????????????????????????????????????????????????
????????????gctcaagaagagctggcgaaagggcaggaagacgcctcccccgctcca
gtactgccgaaatttgaggcgaaagatttagagagcttagaagggaaatacgatacagta
atatgcttagatgttctgatacattacccacaaagcaaagcagatgcaatgattggtcat
ctagcttcattagctgagaatcgtctaatactgagttttgcaccaaagactttttactat
agtgcattgaagagaattggagaattgttccctggaccttcaaaggctaccagggcttat
cttcatgctgagggtgatgtggagagggctttgaggaaagttgggtggaaaataaggaag
agaggtactattaccacgcagttttactttgctaatctcattgaggctgtccct
>Argostemma_elatostemma_ERR9883520
????????????????????????????????????????????????????????????
????????????????????????????????????????????????????????????
????????????????????????????????????????????????????????????
????????????????????????????????????????????????????????????
????????????????????????????????????????????????????????????
?????????caggctcaagaagagctgctgaaaggtgaggatgccagttcgccaactcca
gttatgccgaaatttgaggtgaaggatttagaaagcataggcggcaagtatgacactgta
atatgcttagatgttttgatacattacccacaaagtaaggctgatgcaatgattgctcat
ctagcttcactggctgagaaaaggctaatactgagttttgcaccgaaaactctgtactat
aatgcgctgaagagaattggagaactgtttcctggaccttcaaaggctacaagggcatat
cttcatgcagaggccgatgtggagagggctctgagaaaaattggctggaaaatcagcaag
agaggtacaattacaacacaattttactttgcaaatcttgtggaggctgttcct
>Chamaepentas_hindsioides_ERR9883496
caggccgaggaagtcgggggcggggataaggaggtcgtgagggagtactttaacaataat
gggttccagagatggaagaaaatctatggggatacggatgatgtgaatagagttcaatta
gacattcgaattgggcattccaaaaccgtggagaatactttgaaaatgttgcttgatgaa
gggcctctgcaaggtgtgactgtgtgcgatgcagggtgtgggaccggctcattggcaata
cccttggctaaggaaggcgccattgtttacgctagtgatatctcggcttccatggtagct
gaagctcagcaggctcaagaagagctggtaaaaggtgagaatgatagctcatccacccca
gttctgccgaaatttgaggtgaaagacttagaaagcataaacggcaagtatgatacagta
atatgcttagatgttttgatacattaccctcaaaacaaggcagatgcaatgattgctcat
cttgcttcattagccgagaatcggctaatattgagttttgctccaaagactttgtactat
aatgtcttgaagagaattggagaactgttccctggaccttcaaaagctacaagggcatat
cttcacgcagaggcagatgtcgagagcgctctgcgaaaagtcggctggaaaataaggaag
agaggtaaaatgacaacgcagttttactttgcaaatcttgtggaagctgttcct
>Clarkella_nana_ERR9883563
????????????????????????????????????????????????????????????
????????????????????????????????????????????????????????????
????????????????????????????????????????????????????????????
????????????????????????????????????????????????????????????
????????????????????????????????????????????????????????????
????????????????????????????????????????????????????????????
??????????????????gtgaaggatttggaaagcataggcggcaagtatgacacggtc
atatgcttagatgttttgatccattacccacaaagtaaggcggatgcaatgattgctcat
ctagcttccctggctgagaataggctaatactgagttttgcaccaaagactctgtactat
aatgtgttgaagagaatcggagaactgtttcctggaccttcaaaggctacaagggcatat
cttcatgcagaggccgatgtggagaggggtctgagaaaagttggctggaaaataagcaag
agaggtacaattacgacacaattttactttgcaaatcttgtggaggctgttcct
>Coccocypselum_condalia_ERR9883533
caggcggaggaggttggcggtggggataaggaggtggtgagggagtacttcaacaataac
gggttccagagatggaagaaaatatacggagatgcggatgatgtgaataaagtccaattg
gatattcgaattgggcatgctaaaactgtggagaatgctttgaaaatgttgaccgatgaa
ggacctttacaaggtgtgactgtgtgcgatgctgggtgtgggaccggctcattggcaata
cccttggctaaggaaggcgccatcgtttatgctagtgatatctcggctgctatggtggct
gaagctcagcaggctgaggaagagctgctaaaaggcaaggatgatagttcccctgctcca
attctgccgaaatttgaggtgaaggacttagaaagcatagatggaaagtatgatacagtt
gtatgtttggatgttttgatacattacccacaaagtaaggcagatgcaatgattgctcat
cttgcttctttggccgagaatcgactaatattgagttttgcaccaaagacttggtactat
gatatgttgaagagagttggagaattattccctggaccttcaaaggctacaagggcatat
ctccatgcagaggctgatgtcaccagggctttgcaaaaagttggctggaaaataaggaag
agaggtacaattacaacacaattttactttgcaaatcttgtggaggctgttcct
>Cruckshanksia_pumila_ERR9883536
??????????????????ggcggggataaggaggtggtgagggactattttaacaataac
gggttccagagatggaagaaaatatatggagatgcagatgatgtgaataaagttcagttg
gatattcgaattggccattccaaaacagtggtgaatgctttgaaaatgctgactgatgaa
gggcctttacaaggtgtgaatgtgtgcgatgctgggtgtgggaccggctcattggcgata
cccttggccaaggaaggtgccgttgtttatgctagtgatatctccgctgctatggtggct
gaagcgcagcaggctgaagaagagcttgtgaaaggtaaggatgatagctacccaactcca
gtaatgccgaaatttgaggtgaaggatttagaaagcttagatggcaagtatgatacagta
gtatgcttggatgttttgattcattacccacaaagcaaggcagatgcaatgattgctcat
cttgcttcattgtctcagaatcgtttactattgagttttgcaccaaagacttggtactat
gatctgttgaagagagttggagaattattccctggaccttcaaaggctacaagagcatat
cttcattcggaggctgatgtgactagggctctgcagaaagttgggtggaaaataaggaaa
agagatataataacaactcaattttactttgcaattcttgtggaggctgttcct
>Cyanoneuron_cyaneum_ERR9883481
caggccgaggaagtagggggcggggataaggacgtggtgaaggagtacttcaacaataat
gggttccagagatggaagaaaatatatggggacacggacgatgtgaatagagttcaatta
gatattcgaattgggcattcaaaaactgtggagaatgctttgaaaatgttgactgatgaa
ggatctttacaaggtgtgactgtgtgcgatgcagggtgtgggaccggctctttggcgata
ccgttggctaaggacggcgccattgtttatgctagtgatatctcggctgccatggtagct
gaagctcagcaggctcaagaagagctgctgaaaggtaaggatgatagctcgccggctcca
gttataccgaaatttgaggtgaaggatttagaaagcttagacggcaagtatgatactgta
atatgcttagatgttttgatacattacccacaaagtaaggcagatgcaatgattgctcat
ctagcttcattggctgagaaccggctaatattgagttttgcaccaaagactctgtactat
aatctactgaagagaattggagaattgtttcctggaccttcaaaagctacaagggcatat
cttcatgcagaggctgatgtggagagggctctgcaaaaagttggctggaaaataaggaag
agaggtacaattacaacacagttttactttgcaaatcttgtggaggctgttcct
>Danais_nigra_ERR9883478
caggctgaggaagtgggcggcggggacaaggaggtggtgagggagtactttaacaataat
gggttccagagatggaagaaaatatatggggatacggatgatgtgaatagagttcaatta
gatatccgaattgggcattccaaaactgtggagaatgctttgcaaatgttgattgatgaa
gggtctctacaaggtgtgactgtgtgcgatgctgggtgtgggaccggctcattggcgata
ccgttggctaaggaaggcgccattgtttatgctagtgatatctcggctgccatggtagct
gaagctca------------------------------------------gccagctcca
gttatgccgaaatttgaggtgaaggacttagaaagcatagacggcaagtatgatacagta
atatgcttagatgttttgatacattacccacaaagtaaggcagatgcaatgattgctcat
cttgcttcattggccgagaatcggctaatattgagttttgcaccaaagactttgtactat
aatgtattgaagagaattggagaattgttccctggaccttcaaaagctactagggcatat
cttcatgcagaggctgatgtggagagggctctgcgaaaagttggctggaaaataaggaag
agaggtacaattacaacgcaattttactttgcaaatcttgtggaagctgttccg
>Dunnia_sinensis_ERR9883505
caggctgaggaagtaggcggtggggataaggaggtggtgaaggagtacttcaacaacaat
gggttccagagatggaagaaaatatatggggatacggatgatgtgaatagagttcaatta
gatattcgaattgggcattccaaaactgtggagaatactttgaaaatgttgactgatgaa
ggatctttacaaggtgtgaccgtgtgcgatgcagggtgtgggaccggctcgtt???????
????????????????????????????????????????????????????????????
????????gcaggctcaagaagagctgctgaaaggcgaggatgataggtccccagctcca
gttgtgccgaaatttgaggtgaaggatttagaaagcttagacggaaagtatgatactgta
atatgcttagatgttttgatacattacccacaaagtaaggcagatgcaatgattgctcat
ctagcttcattggctgagaatcggctaatattgagttttgcaccaaagactttgtactat
aacctattgaagagaattggagaattgtttcctggaccttcaaaagctacaagggcatat
cttcatgcagaggctgatgtggagagggctctgcgaaaagctggctggaaaataaggaag
agaggtgcaattacaacacaattttactttgcaaatcttgtggaggctgttcct
>Mouretia_larsenii_ERR9883550
caggccgaggaagtgggcggcggggataaggaggtggtgagagaatacttcaacaacaat
gggttccagagatggaagaaaatatacggggatacggatgatgtgaataaagttcaatta
gatattcgaattgggcattctaaaactgtggagaacactttgaaaatgttgactgatgaa
agatctttacaaggtgtgactgtgtgcgatgctgggtgtgggaccggctcatt???????
????????????????????????????????????????????????????????????
????????gcaggctcaagaagagctgctgaaaggtgaggatggcagttcgccaactcca
gttatgccgaaatttgaggtgaatgatttagaaagcataggcggcaagtatgacacggtc
atatgcttagatgttttgatccattacccacaaagtaaggcagatgcaatgattgctcat
ctagcttcactggctgagaataggctaatactgagttttgcaccgaagactctgtactat
aatgtgttgaagagaattggagaactgtttcctggaccttcaaaggctacaagggcatat
cttcatgcagaggccgatgtggagagggctctgagaaaagttggctggaaaataagcaag
agaggtacaattacgacacaattttactttgcaaatcttgtggaggctgttcct
>Mycetia_bracteata_ERR9883494
caggccgaggaagtgggcggcggggataaggaggtggtgagagaatacttcaacaacaat
gggttccagagatggaagaaaatatacggggatacggatgatgtgaataaagttcaatta
gatattcgaattgggcattccaaaactgtggagaatactttgaaaatgttgactgatgaa
agatctttacaaggtgtgactgtgtgcgacgctgggtgtgggaccggctcattggctatc
ccgttggccaaggaaggcgccattgtttatgctagtgacatctcggctgccatggtagcc
gaagctcagcaggctcaagaagagctgctgagaggtgaggagggcagttcgccaactcca
gttatgccgaaatttgtggtgaaggatttagaaagcataggcggcaagtatgacacggtc
atatgcttagatgttttgatccattacccacaaagtaaggcggatgcaatgattgctcat
ctagcttcactggctgagaataggctaatactgagttttgcaccgaagactctgtactat
aatgtgttgaagagaattggagaactgtttcctggaccttcaaaggctacaagggcatat
cttcatgcagaggccgatgtagagagggctctgagaaaagttggctggaaaataagcaag
aggggtacaattacgacacaattttactttgcaaatcttgtggaggctgttcct
>Mycetia_hainanensis_H401
????????????????????????????????????????????????????????????
????????????????????????????????????????????????????????????
????????????????????????????????????????????????????????????
????????????????????????????????????????????????????????????
????????????????????????????????????????????????????????????
????????????????????????????????????????????????????????????
???atgccaaaatttgaggtgaaggatttggaaagcataggcggcaagtatgacactgtc
atatgcttagatgttttgatccattacccacaaagtaaggcagatgcaatgattgctcat
ctagcttcactggctgagaataggctaatactgagttttgcaccaaagactctgtactat
aatgtgttgaagagaattggagaactgtttcctggaccttcaaaggctacaagggcatat
cttcatgcagaggccgatgtggagagggctctgagaaaagttggctggaaaataagcaag
agaggtacaattacgacacaattttactttgcaaatcttgtggaggctgttcct
>Neohymenopogon_parasiticus_ERR9883558
caggccgaggaagtgggcggcggggataaggaggtggtgagagaatacttcaacaacaat
gggttccagagatggaagaaaatatacggggatacggatgatgtgaataaagttcaatta
gatattcgaattgggcattccaaaactgtggagaatactttgaaaatgttgactgatgaa
agatctttacaaggtgtgactgtatgcgatgctgggtgtgggaccggctcatt???????
????????????????????????????????????????????????????????????
????????gcaggctcaagaagagctgctgaaaggtgaggatggcagttcgccaactcca
gttacgccgaaatttgaggtgaaggatttagaaagcataggcggcaagtatgacacggtc
atatgcttagatgttttgatccattacccacaaagtaaggcggatgcaatgattgctcat
ctagcttcactggctgagaataggctaatactgagttttgcaccgaagactctgtactat
aatgtgttgaagagaattggagaactgtttcctggaccttcaaaggctacaagggcatat
cttcatgcagaggccgatgtggagagggctctaagaaaagttggctggaaaataagcaag
agaggtacaattacaacgcaattttactttgcaaatcttgtggaggctgttcct
>Oldenlandia_herbacea_ERR9883552
caggcggaggaagtgggcggcggggataaggaagtggtgagggagtatttcaacaacaat
gggttccaaaggtggaagaaaatctacggggacaccgacgatgtgaacagggttcaattg
gatattcgaattgggcattcgaaaactgtggagaacactttgaaaatgctggtggatgaa
gggtctctgcaaggtgtgactgtttgcgatgcagggtgtgggaccggttcattgtcgatt
ccgttggctaaggaaggagccattgtttatgctagtgatatctctgctgctatggtctct
gaagctcaaaatgctcaagaagagttgctgaaaactgaaaatggtagctcaccagctcca
gttttgccaaaattcgaggtgaaggacttagaaagcttggatggaaagtatcatacagta
atatgtttggatgttttgatccattatcctcagaacaaggccgacgatatgattgctcat
ctagcttcattggctgagaatcggctgattctgagctttgcaccaaagacattgtactac
agtgcgttgaagagaataggagagttgttccctggaccttcgaaagctaccagggcatat
cttcatgctgaggctgatgtcgaaagggctctgcgaaaagttggttggaaaatcaggaag
agaggtaccattacaacgcagttttacttt????????????????????????
>Paederia_ciliata_ERR9883513
caggcagaggaagtaggcggcggggataaggaggtggtgagggagtacttcaacaacaat
ggtttccagagatggaagaaaatatatggggatacagatgatgtgaatagagttcaattg
gatattcgaattgggcattccaaaactgtggagaatactttgaaaatgttgactgatgaa
gggtctttacaaggtgtgacagtgtgcgatgcagggtgtggaaccggctcactggctata
cctttggccaaggaaggctccgtcgtttacgctactgatatctcggctgccatggtagct
gaagctcagcagagtaa???????????????????????????????????????????
??catgccaaaattcgaggtgaaggatttagaaagcttagagggaaagtatgatactgta
atatgcttagatgtactgatccattacccacaaaataaggcagatgccatgattggtcat
ctagcatcattggctgagaatcggctgatactgagctttgcaccaaagacagtttactac
agcctattgaagagaattggggagctgttccctggaccctcaaaagccacaagagcatat
cttcatgcagaggcagatgtagagacagctctgcgaaaagctggctggaaaataaggaag
agaggaacaatcacaacacaattttactttgcaaatctcgtggaggctgttcct
>Plocama_tinctoria_ERR9883529
caggcggaggaagtgggcggcggggataaggaggttgtgagggagtacttcaacaataac
gggtttcagagatggaagaaaatttatggggatacggatgatgtgaatagggttcagttg
gacattcgaattgggcattcgaaaaccgtggagaatactctgaaaatgctggctgatgaa
gggtctctgcagggtgtgactgtgtgcgatgcagggtgtggaacagggtcactggcgatt
cctttggccaaggaaggcgccattgtttatgctagtgatatctcggccgccatggtagct
gaagctcagaaggctcaagaagagctcctgaaaggtaaggatgatggcttgccggctcca
gttataccgaaatttgaggtgaaggatttagagagcttaaatgggaagtatcatactgta
atatgcttggatgtcttgatacattacccacagaataaggcggatgcgatgattggtcat
ctagcttcactggccgaggatcggctaatactgagctttgcaccgaagacattgtactat
aatgtgttgaagagaattggagagttgtttcctggaccttcaaaagccacaagggcatat
cttcatgcagaggctgatgttgagagggctctgaggaaagttgggtggaaaataaggaag
agaggtacaatcacaacacaattttactttgcaaatcttgttgaggctgttcct
