# Supplementary material for: Morphological and molecular evidence support the inclusion of Mycetia hainanensis in Mouretia (Rubiaceae)
Source: PhytoKeys. 2026 Feb 5;270:273–88. doi: 10.3897/phytokeys.270.180324 (PMC12902767; doi:10.3897/phytokeys.270.180324)
Supplement: Supplementary material 4 — Dataset of 315 nuclear genes used in this study [file phytokeys-270-273_article-180324__-s004.zip › Dataset 2/5913_filtered_aligned_trimmed.fasta]

>Rubia_peregrina_ERR5033650
????????????????????????????????????????????????????????????
????????????????????????????????????????????????????????????
????????????????????????????????????catcgtgaagttctcatcttgtat
tctgctctttcttcttgtgaccctggggatatcatggaaaccatccagaaatgcaaaagg
agtaaaatacggtgttcgataattggtttatcagctgaagtgtatatatgcaagtatctt
tgccaagaaacgggtggagtatactcagttgcattagatgagtcacacttgaaagagtta
gtgttggatcacgcacctccacctccagcaatagcagaatttgcagttgccaatttaatt
aagatgggcttccctcaaagagctgcagatggtgttatctcaatatgttcatgtcacaaa
gaaattaaggtgggtggtggatatacttgtccaagatgcaaagcccgtgtatgtgagctt
cctaccgagtgttgcatatgtgggctaacccttgtttcatctcctggtgttatctcaata
tgttgtcacaaagaaattaaggtgggtggtggatatacttgtccaagatgcaaagcccgt
gtatgtgagcttcctaccgagtgttgcatatgtgggctaaccttgtcccaaatgcaaaca
acatttctgcctggattgcgacatctatattcatgagagcttgcacaattgccctggttg
tgagagc
>Theligonum_cynocrambe_ERR5033810
?????????????????????????????????ggtggc?????????????????????
???????????????????????????ggtgacgcctctctccagaatggccttgatctt
gtgcatgaccttctaaatcaaattccaacatatgggcatcgtgaagttctcatcttgtat
tcagctctttctacttgtgatccaggggatatcatggaaaccatccagaaatgcaaaaat
ggtaaaataaggtgttcgatcattggtttgtcagccgaagtatatatttgcaaatatatt
tgccaagaaactggtggaatatactcagtggcactggatcagtcacacttgaaagaatta
gtgttggagcatgcgcctccacctccagccatagcagaatttgcaattgccaatttaatc
aagatgggtttccctcaaagagctgctgatggtgttatctcaatctgttcatgtcacaaa
gaaattaaggttggtggtggctacacatgtccaagatgcaaagcccgtgtatgcgagccg
cctactgagtgtcgtatatgcggactgactcttgtttcatctccccatctggcaaggtca
taccacaat???????????????????????????????????????????????????
????????????????????????????????????????????????????????????
????????????????????????????????????????????????????????????
???????
>Anthospermum_thymoides_ERR9883532
aaagacggagtggctcaatgtttaacagatcttggtggtagcccagagtcccatatcaga
gctttgttgggcaagttagggtgctcaggtgatgcctctctccagaatggccttgatctt
gtccatgaccttctacaccaaatcccagcatatggtcatcgcgaagttctcatcttgtat
tcagctctttctacttgtgatccaggggatattatggaaaccatccaaaaatgcaaaaaa
gctaaaataaggtgttcaataattggtttgtcagctgaagtgtatatatgcaagtacctt
tgccaagaaactggtggagtatactcagttgcattggatgagtcacacttgaaagaatta
gtgttggagcatgcaccaccacctccagcaatagcagaatttgcaactgccaatttgatc
aagatgggtttccctcaaagatctgcagagggtgtcatctcaatctgttcgtgtcacaaa
gaaattaaggtgggtggtggatatacttgtccgagatgcaaagcccgtgtgtgtgagctt
cctactgagtgttgcatttgcggcctgacccttgtttcatctccccatctggcgagatca
tatcatcacctatttcccataacaccttttaatgacgtatcaccatcagtcatgaacaat
ccacgcaagctaccgaagaattgttttggttgccagctaaatttgtcccaagtgcaaaca
acacttctgcctcgattgtgacatatatattcatgagagcttgcacaattgccctggttg
tgagagc
>Argostemma_elatostemma_ERR9883520
aaagacggggtggctcaatgattaacagatctcggtggcagcccagagtcccatatcaaa
gctttgctgggtaagttgggatgctcaggcgatgcctctctccagaatggccttgatctt
gtgcatgaccttctgaaccaagtcccaacatatggtcatcgtgaggttctcatcttgtat
tcagctctttctacttgtgatccaggggatatcatggaaaccatccagaaatgcaaaaaa
agtaaaataaggtgttcaataattggtttgtctgccgaagtatatatatgcaagtatctt
tgccaagaaactggtggagtatactcagttgcattggatgagtcactcttgaaagaatca
gtgttggagcatgcaccaccacctccagcaatggcagagtttgcaatttccaatttaatc
aagatgggtttccctcaaagagctgcagaaggtgttatctcaatctgttcatgtcacaaa
gaaattaaggtgggtgggggatatacttgtccaagatgcaaagcccgtgtatgtgagctt
cctgctgagtgttgcatatatgggctaactcttgtttcatctcctcatctggcaagatca
tatcatcacttatttcctataacaccttttaatgatgtatcaccatcagtcatgaacaac
ccgcgtaagctgccgaagaattgttttggttgccagcaaagcttgtcccaaatgcaagca
gcacttctgcctcgattgtgataactatattcatgaaagcttgcacaattgccctggttg
tgagagc
>Chamaepentas_hindsioides_ERR9883496
aaagatggggtggctcaatgtttgactgatcttggtggcagcccggagtcccatatcaaa
gctttgttgggtaagttgggatgctccggtgattcctctctccagaatggccttgatctt
gtgcatgaccttctaaaccaaatcccaacatatggtcatcgtgaagttctaatcttgtat
tcagctctttctacttgtgatcctggggatatcatggaaaccatccagaaatgcaaaaaa
gctaaaataaggtgttcaataattggtctgtcagccgaagtatacatatgcaagtatctt
tgccaagaaactgggggagtatactcagttgcactggatgagtcacacttgaaagaacta
gtgttggagcatgcaccaccacctccagcaatagcagaatttgcaattgccaatttaatc
aagatgggcttccctcaaagagctgcagaaggtgttatttcaatctgttcatgtcacaaa
gaaattaaggtgggtgggggatatacttgtccaagatgcaaagcccgtgtatgtgagctt
cctactgagtgttgcatatgtggtctgacccttgtttcatctcctcatctggcaagatca
tatcatcacctatttcccataaccccttttaatgatgtatcaccatcagtcatgaacaac
ccacgtaagctaccaaagaattgttttggttgccaaacgagtttgtcccaaatgcaaaca
gcacttctgcctcgattgtgacatctacattcatgagagtttgcacaattgccctggttg
cgagagc
>Clarkella_nana_ERR9883563
aaagacggggtggctcagtgtttaacagatcttggtggcagcccagagtcccatatcaaa
gccttgctgggtaagttgggatgctcaggcgatgcctctctccagaatggccttgacctt
gtgcatgaccttctgaaccaaatcccaacatatggtcatcgtgaggttctcatcttgtat
tcagctctttctacttgtgatccaggagatatcatggaaaccatccagaaatgcaaaaaa
aataaaataaggtgttcaatagttggtttgtctgccgaagtatatatatgcaagtatatt
tgccaagaaactggtggagtatactcagttgcattagatgagtcacacttgaaagaatca
gtgttggagcatgcaccaccacctccggcaatagcagaatttgcaatttccaatttaatc
aagatgggtttccctcaaagagctgcagaaggtgttatctcaatctgttcatgtcacaaa
gaaattaagttgggtgggggatatacttgtccaagatgtaaagcccgtgtatgcgagctt
cctgccgagtgttgcatatgtgggctaactcttgtttcatctccgcatctggcaagatca
tatcatcacttatttcctataacaccttttaatgatgtgtcaccctcagtcatgaac???
??????????????????????????????????????????ttgtcccaaatgcaagca
gcacttctgcctcgattgtgacatctatattcacgaaagcttgcacaattgccctggttg
tgagagc
>Coccocypselum_condalia_ERR9883533
aaagatggtgtggcacagtgcttaacagatcttggtggcagcccagagtcccatatcaaa
gctttgatgggcaagttgggatgctcgggtgacgcctctctccagaatggccttgatctt
gtgcatgaccttctaaaccaaatcccaacatatggtcatcgtgaagttctcatcttgtat
tcagctctttgtacttgtgatccaggggatattatggaaaccatccagaaatgcaaaaat
tctaaaataaggtgttcaattattggtctgtctgcagaattatacatatgcaagtatctt
tgccaagaaactggtggtgtatattcagttgcattggacgagtcacacttgaaagaattg
gtattggagcatgcaccaccacctccagcaatagcagaatttgcagttgccaatttaatc
aagatgggtttcccccaaagagctgcagaaggtgttatctcaatttgttcatgccacaaa
gagcttaaggtgggtgggggatatacttgtccaagatgcaaagcccgtgtgtgtgagcta
cctactgaatgttgcatatgtgggctgaccctcgtttcatctccccatctggcgagatca
tatcatcatctatttcctataacaccttttaatgatatatcaccatcagtcgcgaactac
ccacgtaggcgaccaaagaattgttttggttgccagataagcttgtcccaaatgcaaaca
acacttctgcctcgattgtgatatttatattcatgagagcttgcacaattgccctggttg
tgagagc
>Cruckshanksia_pumila_ERR9883536
aaggatggtgtgacacaatgcttaacagatcttggtggcagcccagagtcccatgtcaaa
gctttgatgggcaagttgggatgctcgggtgacgcctctctccagaacggacttgatctt
gtccgcgaccttctaaaccaaatcccaacatatggtcatcgtgaagttctcatcttgtat
tcagctctttgtacttgtgatccaggggatctcatggaaaccatacaaaaatgtaaaaat
tctaaaataaggtgttcaattattggtctttcagccgaagtatacatatgcaagtatctt
tgccaagaaaccggtggagtatatgcagtggcattggatgagtcacacttgaaagaatta
gtattagagcatgcaccaccacctccagcaatcgcagaatttgcagttgccaatttaatc
aagatgggtttcccccaaagagctgcagaaggtgttatctcaatctgttcttgccacaaa
gaactgaaggtaggtgggggatatacttgtccaagatgcaaagcccgtgtttgtgagctt
cctactgagtgttgcatatgtgggctaacacttgtttcatctccccacctggcgagatca
tatcatcatttatttcctataacacctttcaatgatgtatcactacgagttgctaacaac
caacggaagctaccgaggaattgttttggttgccagataagtttgtcccaaatgcaaaca
acacttctgcctcgattgtgatatctatattcacgagagcttgcacaattgccccggctg
tgagagc
>Cyanoneuron_cyaneum_ERR9883481
aaagatggggtggctcaatgtttgacagatcttggtggcagcccagagtcccatatcaaa
gctttgttgggtaagttggaatgctcgggtgacgcgtctctccagaatggccttgatctt
gtgcatgaccttctaaaccaaatcccaacatatggtcatcgtgaagttctcatcttgtat
tcagctctttctacttgtgatccgggggatatcatggaaaccatccagaaatgcaaaaaa
actaaaataaggtgttcgataattggtctgtcagccgaagtatacatatgcaagtatctt
tgccaggaaactggtggggtatactcagttgcgttggatgagtcacacttgaaagaatta
gtgttggagcatgcaccaccacctccagcaatagcagaatttgcaattgccaatttaatc
aagatgggttttccgcaaagagctgcagaaggtgttatctcaatctgttcatgtcacaaa
gaaattaaggtgggtgggggatatacttgtccaagatgcaaagcccgtgtgtgtgagctt
cctactgagtgttgcatatgtgggctgacccttgtttcatctcctcatctggcgagatca
tatcatcacctatttcctataacaccttttaatgatgtatcgccatcagtcatgagcaac
ccacgtaagctaccgaagaattgttttggttgccagctaagcttgtcccaaatgcaagca
gcacttctgcctcgattgtgacatctatattcacgagagcttgcacaattgccctggttg
cgagagc
>Danais_nigra_ERR9883478
aaagacggggtggctcaatgtttaacagatcttggtggcagcccagagtcccatatcaaa
gcattgttgggtaagttgggatgctcgggtgacgcctctctccaaaatggcctcgatctt
gtgcatgaccttctaaaccaaatcccaacatatggtcatcgtgaagttctcatcttgtat
tcagctctttctacttgtgatccgggggatatcatggaaaccatccagaaatgcaaaaaa
actaaaataaggtgttcaataattggtctgtcagccgaagtatacatatgcaagcatctt
tgccaagaaactggtggagtatactcagttgcattggatgagtcacacttgaaagaatta
gtgttggagaatgcaccaccacctccagcaatagcagaatttgcaattgccaatttaatc
aagatgggtttccctcaaagagctgcagaaggtgtcatctcaatctgttcatgtcataaa
gaaattaaggtgggtgggggatatacttgtccaagatgcaaagcccgtgtatgtgagctt
cctactgagtgttgcatatgtgggctgacccttgtttcatctccccatctggcgagatca
tatcatcatctatttcctataactccttttaatgatgtatcaccatcagtcatgaacaac
ccacgtaagctaccaaagaattgttttggttgccagctgagtttgtcccaaatgcaaaca
gcacttctgcctcgattgtgacatctatattcatgagagcttgcacaattgccctggttg
cgagagc
>Dunnia_sinensis_ERR9883505
aaagatggggtggctcaatgtttgacagatcttggtggcagcccagagtcccatatcaaa
gctttgttgggtaagttggaatgctcgggtgatgcctctctccaaaatggccttgatctt
gtgcatgaccttctaaaccaaatcccaacatatggtcatcgtgaagttctcatcttgtat
tcagctctttctacttgtgatccgggggatatcatggataccatccagaaatgcaaaaag
actaaaatgaggtgttcagtaattggtctgtcagccgaagtatacatatgcaagtatctt
tgccaagaaactggtggagtatactcagttgcattggatgagtcacacttgaaagaatta
gtgttggagcatgcaccaccacctccagcaatagcagaattcgcagttgccaatttaatc
aagatgggtttcccgcaaagagctgcagaaggtgtaatctcaatctgttcatgtcacaaa
gaaattaaggtgggtgggggatacacttgtccaagatgcaaagcccgtgtatgtgagctt
cctactgagtgttgcatatgtgggctgacccttgtttcatctccccatctggcgagatca
tatcaccatctatttcccataacaccttttaatgatgtatcaccatcagtcatgaacaac
ccacgtaagctatcaaagaattgttttggttgccagctaagcttgtccgaaatgcaagca
gcacttctgccttgattgtgacatctatattcatgagagcttgcacaattgccctggttg
cgagagt
>Mouretia_larsenii_ERR9883550
aaagatggggtggctcaatgtttaacagatctcggtggcagcccagagtcccatatcaaa
gctttgctgggtaagttgggatgctcaggcgatgcctctctccagaatggccttgatctt
gtgcatgaccttctgaaccaaatcccaacatatggtcatcgtgaggttctcatcttgtat
tcagctctttctacttgtgatccgggggatatcatggaaaccatccagaaatgcaaaaaa
aataaaataaggtgttcaataattggtttgtctgccgaagtatatatatgcaagtatctt
tgccaagaaactggtggagtatattcagttgcattggatgagtcacacttgaaagaatca
gtgttggagcatgcaccaccacctccggcaatagcagaatttgcaatttccaatttaatc
aagatgggtttccctcaaagagctgcagaaggtgttatctcaatctgttcatgtcacaaa
gaaattaaggtgggtgggggatatacttgtccaagatgtaaagcccgtgtatgtgagctt
cctgctgagtgttgcatatgtgggctaactcttgtttcatctccccatctggcaagatca
tatcatcacttatttcctataacaccttttaatgatgtatcaccatcagtcatgaacaac
ccgcgtaagctaccgaagaattgttttggttgccagcaaagcttgtcccaaatgcaagca
gcacttctgcctcgattgtgacatctatattcacgaaagcttgcacaattgccctggttg
tgagagc
>Mycetia_bracteata_ERR9883494
aaagacggggtggctcaatgtttaacagatctcggtgggagcccagagtcccatatcaaa
gctttgctgggtaagttgggatgctcaggcgatgcctctctccagaatggccttgatctt
gtgcatgaccttctgaaccaaatcccaacatatggtcatcgtgaggttctcatcttgtat
tcagctctttctacttgtgatccaggggatatcatggagaccatccagaaatgcaaaaaa
aataaaataaggtgttcaataattggtttgtctgccgaagtatatatatgcaagtatctt
tgccaagaaactggtggagtgtactcagttgcattggatgagtcacacttgaaagaatca
gtgttggagcatgcaccaccacctccagcaatagcagaatttgcaatttcgaatttaatc
aggatgggtttccctcaaagagctgcagaaggtgttatctcaatctgttcatgtcacaaa
gaaactaaggtgggtgggggatacacttgtccaagatgcaaagcccgtgtatgtgagctt
cctgctgagtgttgcatatgtgggctaactcttgtttcatctcctcatctggcaagatca
tatcatcacctatttcctattacaccttttaatgatgtagcaccatcagtcatgaacaac
ccgcgtaagctaccaaagaactgttttggttgccagcaaagcttgtcccaaatgcaagca
gcacttctgcctcgattgtgacatctatattcacgaaagcttgcacaattgccctggttg
tgagagc
>Mycetia_hainanensis_H401
aaagacggggtggctcaatgtttaacagatctcggtggcagcccagagtctcatatcaaa
gctttgctgggtaagttgggttgctcaggcgatgcctctctccagaatggccttgatctt
gtgcatgaccttctgaaccaaatcccaacatatggtcatcgtgaggttctcatcttgtat
tcagctctttctacttgtgatcccggggatatcatggaaaccatccagaaatgcaaaaaa
aataaaataaggtgctcaataattggtttgtctgccgaagtatatatatgcaagtatctt
tgccaagaaactggtggagtatattcagttgcattggatgagtcacacttgaaagaatca
gtgttggagcatgcaccaccacctccggcaatagcagaatttgcaatttccaatttaatc
aagatgggtttccctcaaagagctgcagaaggtgtcatctcaatctgttcatgtcacaaa
gaaattaaggtgggtgggggatacacttgtccaagatgtaaagcccgtgtatgtgagctt
cctgctgagtgttgcatatgtgggctaactcttgtttcatctcctcatctggcaagatca
tatcatcacttatttcctataacaccttttaatgatgtatcaccatcagtcatgaataac
ccgcgtaagctaccgaagaattgttttggttgccagcaaagcttgtcccaaatgcaagca
gcacttctgccttgattgtgacatctatattcacgaaagcttgcacaattgccctggttg
tgagagc
>Neohymenopogon_parasiticus_ERR9883558
aaagacggggtggctcaatgtttaacagatctcggtgggagcccagagtcccatatcaaa
gctttgctgggtaagttgggatgctcaggcgatgcctctctccagaatggccttgatctt
gtgcatgaccttctgaaccaaatcccaacatatggtcatcgtgaggttctcatcttgtat
tcagctctttctacttgtgatccaggggatatcatggagaccatccagaaatgcaaaaaa
aataaaataaggtgttcaataattggtttgtctgccgaagtatatatatgcaagtatctt
tgccaagaaactggtggagtgtactcagttgcattggatgagtcacacttgaaagaatca
gtgttggagcatgcaccaccacctccagcaatagcagaatttgcaatttccaatttaatc
aagatgggtttccctcaaagagctgcagaaggtgttatctcaatctgttcatgtcacaaa
gaaattaaggtgggtgggggatacacttgtccaagatgcaaagcccgtgtatgtgagctt
cctgctgagtgttgcatatgtgggctaactcttgtttcatctcctcatctggcaagatca
tatcatcacctatttcctataacaccttttaatgatgtagcaccatcattcatgaacaac
ctgcgaaagctaccaaagaactgttttggttgccagcaaagcttgtcccaaatgcaagca
gcacttctgcctcgattgtgacatttatattcacgaaagcttgcacaattgccctggttg
tgagagc
>Oldenlandia_herbacea_ERR9883552
aaagacggggtagctcaatgtttgactgatcttggtggcagtcctgaatcccatatcaga
gctttgatgggtagattggaatgctcgggtgatgcctctctccagaatggccttgatctt
gtgcatgatctcttaaatcaaatcccgtcatatggtcaccgtgaagttctgatcttgtat
tcagctctttctacttgtgatcctggggatattatggaaaccatccagaactgcaagaaa
gctaaaattaggtgttcaattattggtctctcagcggaagtatacatatgcaagtatctt
tgccaagaaactggtggagtatattcgattgcattggatgagtcacacttgagagaatca
gtgttagagcatgcaccaccacctccagccatagcagaatttgcagtttccaatttaatc
aagatgggtttccctgtaagagctcaagaaggaaacatctcaatatgttcatgtcacaaa
gaaattaaggtggatgcgggatatatttgtccaagatgcaaagcccgggtatgcgagctt
ccaactgagtgttgcatatgtgggctaaccctagtctcatctcctcatctggcgagatca
tatcatcacctgtttcccatcactccttttgatgatgtatcgccatcaatcatgaacaac
cctcgtaagctaccaaagagttgttttggttgccagcagagtctgtcccaaatgcaaaca
gcacttctgtcttgattgtgacatttatattcatgagagcttgcacaattgccctggttg
cgagagc
>Paederia_ciliata_ERR9883513
aaagatggggtggctcaatgtttaacagatcttggtggcagcccagagtcccatatcaaa
gctttgttgggtaagttgggatgctcaggtgatgcctctctccagaatggccttgatctt
gtgcatgaccttctgaaccaaatcccaacatatggtcatcgtgaggttctcatcttgtat
tcagctctttctacttgtgatcctggggatatcatggaaaccatccagaaatgcaaaaaa
gctaaaattaggtgttcaattattggtttgtcagctgaagtatatatatgcaagtatctt
tgccaagaaactggtggagtatactcagttgcattggatgagtcacacttgaaagaatta
gtgttggagcatgcaccacctcctccagcaatagcagaatttgcaattgccaacttaatc
aaaatgggtttccctcaaagagctgcagatggtgtcatctcaatctgttcatgtcacaaa
gaaattaaggttggcgggggatatacttgtcctagatgcaaagctcgtgtatgtgagctt
cctactgagtgttgcatatgtgggctgactcttgtttcatctcctcatctggcaagatca
tatcatcacctatttcctataacaccttttaatgatgtatcactgtcaaacatgagcaac
ccacgtaagctactgaagaattgttttggttgccagcttaacttgtctcaaatgcaaaca
gtatttttgccttgattgtgatacctatattcacgagagcttgcacaattgccctggatg
cgagagc
>Plocama_tinctoria_ERR9883529
aaagatggagtgtctcaatgtttaacagatcttggtggcagcccagagtaccatataaaa
gctcttttgggtaagttgggatgctcaggcaatgcctctctccaaaatggccttgatctt
gtccacgaccttctgaaccaaatcccaacttatggtcatcgcgaggttatcatcttgtat
tctgctctttcgacttgtgatccaggggatatcatggagaccatcaaaaaatgcagaaaa
gctaaaataaggtgctcaataattggtttgtctgccgaaatatttgtatgcaagtatctt
tgccaagaaaccagtggagtttattcagttgcattggatgagtcacacttgaaagaattg
gtgctggagcatgcaccgccacctccagcaatagcagaatttgcagttgccaatttaatc
aagaggggattccctcaaagagctgccaaaggagttatctcaatctgttcatgtcacaaa
gaaattaaggagggtggaggatatacttgtccaagatgcaaagcatatgtatgtgagctt
cctatggggtgttgcatctgcgggctaacccttgtttcatctcctcatctggcaagagca
tatcatcacctgtttcctataactccgttcaatgatgtatcaccatcagtcatgaatagc
cctgggaaactaccgaagaattgttttggttgccagctaagcttgtcacaaatgcaaaca
gcacttctgcctcgaatgtgacatctacatccacgagagcttgcataactgccccggctg
cgagagt
