# Supplementary material for: Morphological and molecular evidence support the inclusion of Mycetia hainanensis in Mouretia (Rubiaceae)
Source: PhytoKeys. 2026 Feb 5;270:273–88. doi: 10.3897/phytokeys.270.180324 (PMC12902767; doi:10.3897/phytokeys.270.180324)
Supplement: Supplementary material 4 — Dataset of 315 nuclear genes used in this study [file phytokeys-270-273_article-180324__-s004.zip › Dataset 2/5918_filtered_aligned_trimmed.fasta]

>Anthospermum_thymoides_ERR9883532
gaaaagccttctggatttcttagcttaaatagagtcatgagtcttgacagtatggaagtt
gacttgagcaaagaattagcagcccctacaagatcggtggtacaagaag---ttgagaag
actgatactgggacggaaacacgaaaatggagaccagcacccacacgccgtgagctagag
aagtgggacagagcttataaagctgcgactgggggcagtg????????????????????
????????????????????????????????????????????????????????????
>Argostemma_elatostemma_ERR9883520
gaagagccttctggatttcttagcttaaatagagtcatgagtcttgacagtttggaagtt
gacttgagcaaagaattagcagcccctacaaaatcaatactagaagaagtagctgaggag
actaaagtagggacaggaactcgaaaatggagaccggcacccacacgtcgcgagctagag
aagtgggatagagctactaaggctgcaactggaggcagtgatgtgaagtttcgggaaata
cggcgtcccaaaggggatccagaagttttggcagct????????????????????????
>Chamaepentas_hindsioides_ERR9883496
gaagagccttctggatttcttagcttaaatagagttatgagtcttgacagtttggaagtt
gacttgagcaaagaattaatagcccctacaaaatcaatactagaagaaactgccgaggag
actaaagttcaaacagcaactcggaaatggagaccagcacccacacgccgtgagctagag
aagtgggatagagctactaaggctgcaactggaggcagtgatgtgatgttcagggaaatg
cggcgtcccaaaggggatccagaagttttggcagctcagtcaagagagcaatattttaag
>Coccocypselum_condalia_ERR9883533
????????????????????????????????????????????????????????????
????????????????????????????????????????????????????????????
????????????????????????????????????gcacccacccgtcgcgagttagag
aagtgggatagagctgctaaagctgcaactggtggcagtgatgtgatgttcagggaaata
aggcgtcccaaaggggatcctgaagttttggcagctcagtcgagggagcagtattttaag
>Cruckshanksia_pumila_ERR9883536
?????????????????????????????????????????????????????????gtt
gacctgagcaaagaattaacaagcccttcgaaatctatactcgaagaagaagttgtggag
actaaaagtgggacaacatctccaaaatggagacacgcacccacccgtaaagagctagag
aagtgggatagagctgccaaggctgcgactggaggcagtggttctttggctt---atata
aggatgcttgggaacactgtggactctatggcagatggagccagaggcc???????????
>Cyanoneuron_cyaneum_ERR9883481
gaagagccttctgggtttcttagcttaaatagagtcatgcgtcttgacagtttggaagtt
gacttgagcaaagaattaacagcccctacaaaatcaatactagaagaagaagctgaggag
actaaagttgggacagaaactcgaaaatggagaccagcacccacacgtcgcgagctagag
aagtgggatagagctaataaggctgcaactgggggcagtgatgtgatgtttcgggaaata
cggcgtcccaaaggggatccagaatttttggcagctcagtcaagagagcaatattttaag
>Danais_nigra_ERR9883478
gaagagccttctggatttcttagcttaaatagagtcatgagtcttgacagtttggaagtt
gacttgagcaaagaattagcagcccctacaaaatcaatactagaagaagaagctgaagag
actaaagtagggacagcaactcgaaaatggagaccagcacccacacgccgcgagctagag
aagtgggatagagctactaaggctgcaactggaggcagtgatgtgatgttcagggaaatg
cggcgtcccaaaggggatccagaagttttggcagctcagtcaagagagcaatattttaag
>Dunnia_sinensis_ERR9883505
gaagagccttccggatttcttagcttaaatagagtcatgagtcttgacagtttggaagtt
gacttgagcaaagaattaatagcccctgcaaaatcaatacttgtagaagaagctgaggag
actaaagttgggacagaagctcgaaaatggagaccggcacccacacgtcgcgagctagag
aagtgggatagagctactaaggctgcaactggaggcagtgaagtgatgtttcgggaaata
cggcgtcccaaaggggatccggaagttttggcagctcagtcaagagagcaatattttaag
>Mouretia_larsenii_ERR9883550
gaagagccttctggatttcttagcttaaatagagtcatgagtcttgacagtttggaagtt
gacttgagcaaagaattaacagcccctacaaaaccaatactagaagaagaagcaaaggag
actaaagtagggacagaaactcgaaaatggagaccggcacccacacgtcgcgagctagag
aagtgggatagagctactaaggctgcaactggaggcagtgatgtgatgtttcgggaaata
cggcgtcccaaaggggatcccgaagttttggcagctcagtcaagagaacaatattttaag
>Mycetia_bracteata_ERR9883494
gaagagccttctggatttcttagcttaaatagagtcatgagtcttgacagtttggaagtt
gacttgagcaaagaattaacagcccctacaaaaccaatactagaagaagaagccagggac
actaaagtagggacagaagctcgaaaatggagactggcacccacacgtcgcgagctagag
aagtgggatagagctactaaggctgcaactggagggagtgatgtgatgtttcgggaaata
cggcgtcccaaaggggatccagaagttttggcagctcagtcaagagaacaatattttaag
>Mycetia_hainanensis_H401
gaagagccttctggatttcttagcttaaatagagtaatgagtcttgacagtttggaagtt
gacttgagcaaagaattaacagcccctacaaaaccaatactagaagaagaagccaaggag
actaaagtagggacagaaactcgaaaatggagaccgacacccacacgtcgtgagctagag
aagtgggataaagctactaaggctgcaactggaggcagtgatgtgatgtttcgggaaata
cggcgtcccaaaggggatcccgaagttttggcagctcagtcaagagaacaatattttaag
>Neohymenopogon_parasiticus_ERR9883558
??????????????????cttagcttaaatagagtcatgagtcttgacagtttggaagtt
gacttgagcaaagaattaacagcccctacaaaatcaatactagaagaagaagctgaggag
actaaagtagggacagaaactcgaaaatggaaaccagcacccacacgccgcgagctagag
aagtgggatagagctgctaaggctgcaactggaggcagtgatgtgatgtttcgggaaatg
cggcgtcccaaaggggatccggaagttttggcagctcagtcaagagaacaatattttaag
>Oldenlandia_herbacea_ERR9883552
gaagagccttctggatttcttagcttaaatagagtcatgagtcttgacagtttggaagtt
gacttgagcaaacaattaac????????????????????????????????????????
???????????????????????aaaatggagaccagcacccacacgtcgcgaactagag
aaatgggatagggctgctaaggctgcaactgggggcagtg????????????????????
????????????????????????????????????????????????????????????
>Paederia_ciliata_ERR9883513
gaagagccatctggatttcttagcttaaatagagtcatgagtcttgacagtttggaaatt
gacttgagcaaagagttgacagcccctagaaaatcagtactagaagaagaaactgttcag
actggtagtggaacagaagctcagaaatggagaccagcacctactcgccgcgagctagat
aagtgggatagagctgctaaggctgcaactggaggcagtaatatgatgcttcgggaaaca
cggcgtcccagaggggatccagaaattttggctgctcagtcaagagagcaatattttaag
