# Supplementary material for: Morphological and molecular evidence support the inclusion of Mycetia hainanensis in Mouretia (Rubiaceae)
Source: PhytoKeys. 2026 Feb 5;270:273–88. doi: 10.3897/phytokeys.270.180324 (PMC12902767; doi:10.3897/phytokeys.270.180324)
Supplement: Supplementary material 4 — Dataset of 315 nuclear genes used in this study [file phytokeys-270-273_article-180324__-s004.zip › Dataset 2/5919_filtered_aligned_trimmed.fasta]

>Rubia_peregrina_ERR5033650
aaagaaattagcaagagggtggctttggccagctgcaaagtaattttgggcaaggaagct
tttgatttggtttcttctaaccaattgggcaaaggtgatgtcttgagcgtggcgaaaatt
gcaggcatttctggagcaaagcaaactagcagtctcattcccttatgccacaatatctgc
ttgactcatgttcgtgtagatttgtctctgaatcctagtgattttagtgttcacattgaa
ggcgaggctgcttgttcgggaaaaactggtgtggaaatggaagccttgacagcagtttct
gttgctggcctaactgtttatgacatgtgtaaagctgtatcaaaaaaaattcagattacg
gagata????????????????????????
>Theligonum_cynocrambe_ERR5033810
aaagatattagcaagagggtggctttggccagctgcaaagtaattttaggccaggaagct
tttaatttggtttcatccaaccagcttgggaaaggggatgtcctaagtgtggcaaaaatt
gcagggatttgtggggcgaaacaaacaagcagtctcattcctttatgtcacaacatcagc
ttgacacatgttcgtgtagatttatctctgaatcctcatgatttaagtgttgatattgaa
ggtgaagctgcttcaacgggaaaaactggtgtggagatggaagctatgacagcagttact
gttgctggcctaactgtgtatgatatgtgtaaagccgtatcaaagcatatccagattact
gagatacagcttgagcagaaaactgggggg
>Anthospermum_thymoides_ERR9883532
??????????????????gttgctattgccagctgcaaagtaattctaggcagggaagtt
tttggtttggtgtcatccaaccaaatgggaaagggggatgtcctaagtgtggcaaaaatt
gctgggattttaggagcgaaacaaacgagcagtctcattcctttatgtcacaatatcagc
ttgactcatgttcgcgtagatttgtctctgaaccctcatgattttagtgttgatattgaa
ggtgaagctgcttcaacaggaaaaactggtgtagagatggaagctatgacagcagttact
gttgctggcctaactgtgtatgatatgtgtaaagctgcttcaaagcatatccaaattact
aacgtacaacttgagcataaaactggtgga
>Argostemma_elatostemma_ERR9883520
aaagagatcagcaagagggttgcttttgccagctgcaaagtaattctaggcagggaagct
tttggtttggtttcatccaaccaactggaaaaaggggatgttctaagtgtggcgaaaatt
gcagggatttgtggagcaaagcaaacaagcagtctcattcctttatgtcacaacatcaac
ttgagtcacgtttgtgtagatttgtcattgaatgctcatgattttagtgttgatattaaa
ggtaaagtttcttcgtcgggaaaaactggtgtggagatggaagctatgacagcagttact
gttgctggcctaactgtgtatgatatgtgcaaagctgtgtcaaagcatatccagattact
aaggtacagcttgagcataaaactggtgga
>Chamaepentas_hindsioides_ERR9883496
aaagagattagcaagagggtcgctattgccagttgcaaagtaattttaggtagagaagtt
tttggtttggtttcatccaaccagctggaaaaaggagatgtcctgagtgtggcaaaaatt
gctgggatttgtggagcaaaacaaacaagcaatctcattcctttatgtcacaacatcggc
ttgactcacgttcatgtggatctgtctctgaaccctcatgattttagtgttgatattcaa
ggtgaagctgcttcgacgggaaaaactggtgtggagatggaagctatgacagcagttact
gttgctggcctaactgtgtatgacatgtgtaaagctgcttcgaagcatatccagattact
aatgtacgacttgagcataaaactggtggc
>Clarkella_nana_ERR9883563
????????????????????????????????????????????????????????????
??????????????????????????????aaaggggatgtcctaagtgtggcgaaaatt
gcagggatttgtgcagcaaagcaaacaagcagtcttattcctttatgtcacaacattaac
ttgagtcacgttggtgtagatttgtcactgaatgctgatgattttagtattgatattaaa
ggtgaagtttcttcgacgggaagaactggtgtggagatggaagctatgacagcagttact
gttgctggtctaaccgtgtatgatatgtgcaaagctgtgtctaaacatatccagattact
aaggtacagcttgagcataaaactggtgga
>Coccocypselum_condalia_ERR9883533
aaagagattagcaagagggctgctgttgccagctgtaaagtgattttaggcagggaggtt
tttggtctggtctcatctaaccagttgggaaaaggggatgtcctcagtgtggcaaaaatt
gcaggactttgtggagcaaaacaaacgagcaatctcattcctttatgtcacaacataagc
ttgactcatgttcgtgtggatttgactctgaaccctcatgattttagtgttgatattgaa
ggcgaagctgcttcaactggaaaaactggtgtggagatggaagctatgacagcagttact
gttgccggcctaactatatatgatatgtgtaaggctgcttcaaagaatatccagattaca
aaggtacaacttgagcaaaaaactggtgga
>Cruckshanksia_pumila_ERR9883536
aaggagattagcaagagggtggctgttgccagctgcaaagtaattctaggcagggaggtt
tttggtctggtttcatctaaccagttgggaaaaggggatgtcctcggtgtcgccaaaatt
gccgggatttgtggagcgaaacaaacgagcaatctcattcccttgtgtcacaacatcagc
ttgactcatgttcgtgtggatttgactctgaaccctcatgattttagtgttgatattgaa
ggcgaagctgcttcgactggaaaaactggtgtggagatggaagctatgacagctgttact
gtcgccggcctaactgtgtatgatatgtgtaaggccgcttcaaagcatatccagatcaca
aaggtacatctggagcaaaaagctggtgga
>Cyanoneuron_cyaneum_ERR9883481
aaagagattagcaagaggaccgcttctgccagctgcaaagtaattctaggcagggaagct
tttggtttggtttcatccaaccagctgggaaaaggggatgtcctaagtgtggcaaaaatt
gcagggatttgtggagcaaaacaaacaagcagtctcattcctttatgtcacaacatcagc
ttgactcatgttcgcgtaaatttatctttgaactctcatgattctagtgttgatattgaa
ggtgaggctgcttcaacgggaaaaactggtgtggagatggaggctatgacagcagttact
gttgctggcctaactgtgtatgatatgtgtaaagctgtctcaaagcatatccagattact
aaggtacagcttgagcataaaactggtgga
>Danais_nigra_ERR9883478
aaagagattagcaagagggtcgcttttgccagctgcaaagtaattctaggcagggaagtt
tttggtttggtttcatccaaccagctgggaaaaggggatgtcctaagtgtggcaaaaatt
gcagggatttgtggagccaaacaaacaagcagtctcattcctttatgtcacaacatcagc
ttgactcatgttcgtgtagatttgtctctgaaccctcatgattttagtgttgatattgaa
ggtgaagctgcttcgatgggaaaaactggtgtggagatggaagctatgacagcagttact
gttgctggcttaactgtgtatgatatgtgtaaagctgcttctaagcatatccagattact
aaggtacagcttgagcataaaactggtgga
>Dunnia_sinensis_ERR9883505
aaagagattagtaagagggtcgctcttgccagctgcaaagtaattctaggcagggaagct
tttggtttggtttcatccaaccagctggaaaaaggggatgtactaagtgtggcaaaaatt
gcagggatttgtggagcaaaacgaacaagcaatctcattcctttatgtcacaacatcagc
ttgactcatgttcgcgtagatttgtctctgaaccctcatgatttaagtgttgatattgaa
ggtgaagttgcttcaacaggaaaaactggtgtggagatggaagctatgacggcagttact
attgctggcctaacggtttatgatatgtgtaaagccgtctcgaagcatatccagattact
aaggtacagcttgagcagaaaactggtgga
>Mouretia_larsenii_ERR9883550
aaagagatcagcaagagggttgcttttgccagctgcaaagtaattctcggcagggaagct
tttagtttggtttcatccaaccaactggaaaaaggggatgtcttaagtgtggcgaaaatt
gcagggatttgtggagcaaagcaaacaagcagtctcattcctttatgtcacaacatcaac
ttgagtcacgtttgtgtagatttgtcgctgaatgctcatgattttagcgttgatattaaa
ggtgaagtttgttcgacaggaaaaactggtgtggagatggaagctatgacagcagttact
gttgctggcctcactgtgtatgatatgtgcaaagctgtgtctaagcatatccagattact
aaggtacagcttgagcataaaactggtgga
>Mycetia_bracteata_ERR9883494
aaagagatcagcaagagggttgcttttgccagctgcaaagtaattataggcagggaagct
tttggtttggtttcatccaaccaactggaaaaaggggatgtcctaagtgtggcgaaaatt
gcagggatttgtggagcaaagcaaacaagcagtctcattcctttatgtcacaacatcaac
ttgagtcacgttcgtgtagatttgtcaatgaatgctcatgattttagtgttgatattaaa
ggtgaagtttcttcgacgggaaaaactggtgtggagatggaagctatgacagcagttact
gttgctggcctaactgtgtatgatatgtgcaaagctgtgtctaagcatatccagattact
aaggtacagcttgagcataaaactggtgga
>Neohymenopogon_parasiticus_ERR9883558
aaagagatcagcaagagggttgcttttgccagctgcaaagtaattctaggcagggaagct
tttggtttggtttcatccaaccaactggaaaaaggggatgtcctaagtgtggcgaaaatt
gcagggatttgtggagcaaagcaaacaagcagtctcattcctttatgtcacaacatcaac
ttgagtcacgttcgtgtagatttgtcactgaatgctcatgattttagtgttgacattaaa
ggtgaagtttcttcgacgggaaaaactggtgtggagatggaagctatgacagcagttact
gttgctggcctaactgtgtatgatatgtgcaaagctgtgtctaagcatatccagattact
aaggtacagcttgagcataaaactggtgga
>Oldenlandia_herbacea_ERR9883552
aaagagggtagcaagagggtagctcttgccagctgcaaagtaatccttggcaaggatgtt
tttagtttggtttcaaccaaccagcttgaaaaaggggatgtcctgagtgtggcgaagatt
gcagggatctgtggagcaaaacaaacgagcagtctcattcccttatgtcacaacatcagc
ttgactcacgtcaatgtagatttgtctctgaacccacatgatttcagtgttgatattaaa
ggggaagctgcttcaactggaaaaactggtgtggaaatggaagctctcacagccgttact
gttgctgggctaactgtgtatgatatgtgtaaagctgcttcaaagcatatccagattact
aatgtacaactagagcataaaactggaggg
>Paederia_ciliata_ERR9883513
aaagggattagcaagagggttgccattgcaagctgcaaagtaattctaggaagggaagct
tttagtttggtttcatccaaccaactggcaaaaggggatgtcctaagtgtggcaagaatt
gcagggatttgtggtgcaaaacaaaccagcaatctcattcctttatgtcacaacatcagc
ttgactcatgttcgtgtagatttgtatctgaaccctcatgattttagtgttgatattgaa
ggtgaagctgcttcggcaggaaaaactggtgtggagatggaagctatgacggcagttact
gttgccggcctaactgtgtatgatatgtgtaaagctgtgtcaaagcatatccagattact
aagatacagcttgagcagaaaactggtgga
>Plocama_tinctoria_ERR9883529
aaagagattagcaaaagagtggctttggccagctgcaaagtaattttaggcagggaagca
tttaatttggtttcgtccaaccagctgggaaaaggggatgtcctaagtgttgcaaagatt
gcagggatttgtggagcaaagcaaacaagcagtctcattcctttatgtcacaatatcagc
ttgacgcatgttcgtgtggatttgtctctgaaccctcatgatcttagtgttgatattgaa
ggtgaagctgcttcaatgggaaaaactggtgtggagatggaagctatgacagcagttact
gttgctggcctaactgtttatgatatgtgtaaagctgtatcaaagcatatccagattact
aagatacagcttgagcagaaaaccggtgga
