# Supplementary material for: Morphological and molecular evidence support the inclusion of Mycetia hainanensis in Mouretia (Rubiaceae)
Source: PhytoKeys. 2026 Feb 5;270:273–88. doi: 10.3897/phytokeys.270.180324 (PMC12902767; doi:10.3897/phytokeys.270.180324)
Supplement: Supplementary material 4 — Dataset of 315 nuclear genes used in this study [file phytokeys-270-273_article-180324__-s004.zip › Dataset 2/5921_filtered_aligned_trimmed.fasta]

>Anthospermum_thymoides_ERR9883532
????????????????????????????????????????????????????????????
????????????????????????????????????????????????????????????
????????????????????????????????????????????????????????????
????????????????????????????????????????????????????????????
????????????????????????????????????????????????????????????
????????????????????????????????????????????????????????????
????????????????????????????????????????????????????????????
????????????????????????????????????????????????????????????
????????????????????????????????????????????????????????????
????????????????????????????????????????????????????????????
????????????????????????????????????????????????????????????
????????????????????????????????????????????????????????????
????????????????????????????????????????????????????????????
????????????????????????????????????????????????????????????
????????????????????????????????????????????????????????????
????????????????????????????????????????????????????????????
????????????????????????????????????????????????????????????
????????????????????????????????????????????????????????????
????????????????????????????????????????????????????????????
????????????????????????????????????????????????????????????
????????????????gagaaacaagttgatttattgcctagaatgaaggagagagttag
tcctcccgagggagttccgcgtctttttgatttggtgaaggttcaagatgaaagattgaa
attagcattttattctgcattagggaatactgttgttgctaaagatatggatcagcgaat
tgcatatggaagaagcaaagaggtctggcgtattgtaaccctcgatggtacaatgtttga
aaaatctggcactatgactggtgggggaagtaagcctcgtggaggcaagatgggaacaac
cattcgagctataagtgtatcgcctgaagcaattgcagatgccgaagaacagctctctat
acaagttgatggtttgaacaaaatacgtcaacaaattgctgatgctctgaagatatacca
ggcttccgaaaaagcaatagcgcatttggagattgaattagccaaaagccagaaggaggt
tgatagtttaaaagcacaacttggtgatctggaaaagcaaccaagaaggatgaggttgat
agactcagacaactcgagggtattatttctgctgaagagaaagaaattgataggcttaca
caaggttcaaaaaagctgaaggagaaggctgcggagcttcagagtaaaatagagaatgct
ggtggtgagactctgcgaaagcaaaaatccaaagtcgacaaaattcagtctaacatcaat
aacaacagtaccgaaatcaatcgccgcaaagtgcaaatagaaactggtcaaaaaatgatg
aagaaactgacaaaagcgattgaagagtcaaagaaggagaaagaacggtttattctggat
aaagaatcattgctggctaccttcaaagagattgagcagaaggcatttactgtacaggag
aattacaagaaaacacaggagttaattgatcaacacaaagatgtgctggaaaaagcaaaa
tctgattatgaaaagctgaagaaaacaattgatgagttgcgggcatcagaggttgatgtt
gaatacaagcttcaagacatgaagaagatatacaaggagctagaaatgaagggtaaagga
tacacgaaacgtctgaatgatct---------------------------gcaaattcag
gtagatttggtggaacctgaaaagcttcaagcagtattgacagatgagaatttgggggca
acttgcgaccttaatggagctcttgagacggtggcccttcttgaagctcaactgaaagag
atgaatccaaatcttgattccatctctgagtaccggaagaaagcatccttgtacaacgaa
cgtgtcgaagaacttaatgtagttacccaagagcgagatgagattaggaaaaaatatgat
gaatggaggaagaggaggttggatgagttcatggctggtttcaacactatatcattaaag
ctcaaagagatgtatcagatgattactcttggtggtgatgcagaactcgaattagttgac
tccttggatcctttctctgaaggtgttgttttcagtgtaaggccacctaaaaagagctgg
aaaaatatcgcaaacttgtctggaggtgaaaagactctaagctccttggctcttgttttc
gcactccaccactacaaaccaaccccgttatatgtgatggatgaaattgatgctgctttg
gactttaaaaatgtatcgattgtgggtcattacgtgaaagaccgtacgaaggatgcacag
tttataataatcagccttagaaacaacatgttcgaattggccgatcgactagttggcatc
tataaaactgacaactgcaccaaaagtatcacaatcaacccaggaagctttgtggtgtgc
>Argostemma_elatostemma_ERR9883520
aaagaaatggtgatgaaaaacttcaaatcatacgctggcgaacaacgggttggccctttt
cacaagagtttctctgcggttgttggtcccaatggcagtggcaagagcaacgtaattgat
gctatgctgttcgtatttggaaagcgagccaagcag????????????????????????
????????????tatgaagctgttcctggaagtgattttgtcatcagccgtgttgctttt
cgagacaactcgtccaagtattatataaatgaccgagcaagtaacttcaccgaagtcaca
aaaaatctcaaaggaaaaggagtcgacttggacaacaatcgtttcctaatacttcagggt
gaggttgaacagatttcattgatgaagccaaaggcacaagggccccatgatgaaggtttt
cttgagtatctcgaagacataattggaactaacaaatacgttgagaagattgaggaatca
tctaaacagctggaagacctaaatgataaaagatctagtgtggttcaaatggtaaagtta
gccgagaaagaaagggatagtttggaggatgtcaaaaatgaagcagaagcttacatgctc
aaggaattgtctctgctaaaatggcaagagaaagccactattctggcttccgcagataac
aataagaagagtgaggaactgcagaaaaatgtttccatactggaa???????????????
????????????????????????????????????????????????????????????
?gagctcgagagcgatctcaagcgttgcaaggatgagtttaaggaatttgaaaggcagga
tgtgaggcatcgtgaagatctgaagcatttgaaacaaaagattaaaaagttagatgataa
gcttgagaaggactccaataaagttattgatattacaaaggatgccgacgagtcaacaaa
tttgatcccaaaattagaggcagaaatacctaaactgcaaaaaattttgatggatgagga
gaaagttttggacgaaattatggagaactcgaaagcggacactgaggttttccgtaatga
gctagctgaggtccgctctgaactgcaaccttgggaaaagcaattgattgagcataaggg
aaaacttgacgttgcctgtactgaacgccaacttctaattgaaaagcatgaggctggtcg
tgctgcctatgaggat????????????????????????????????????????????
????ccagagggtgttccgcgtctttttgatctggtgaaggttcaagatgaacgaatgaa
actggcattcttttctgcattggggaatactgttgttgctc???????????????????
????????????????????????????????????????????????????????????
????????????????????????????????????????????????????????????
????????????????????????????????????????????????????????????
????????????????????????????????????????????????????????????
????????????????????????????????????????????????????????????
????????????????????????????????????????????????????????????
????????????????????????????????????????????????????????????
????????????????????????????????????????????????????????????
????????????????????????????????????????????????????????????
????????????????????????????????????????????????????????????
????????????????????????????????????????????????????????????
????????????????????????????????????????????????????????????
???????????????????agttaattgatcaacacaaagatgtgctgggagaagcaaaa
tctgattatgaaaagtttaagaaaacaattgacgagttgcgggcatcagagattgatgct
gaatacaagcttcaagacatgaaaaagattcacaaggagctggaaataaaggggaaagga
tacaagaaaaggctggatgatctgcaaatatcatttgccaagcacatggagcagatacag
gcagatttggtcgaacctgaaaaacttcaagcagtactgactgatgagactcttggggca
acttgcgaccttgatcgagctcttgggacggtggcactccttgaagctcaactgaaagag
atgaacccaaaccttgattcaatctccgagtaccggaggaaagcatttctgtacaatgaa
cgtgttgaagaacttaacgcagttaccttagagcgagacgagattaggaaacaatatgat
gaatggaggaagagaaggctggacgagttcatggctggttttaacaccatatcactgaag
ctcaaagagatgtatcagatgataactcttggaggagatgcagaacttgaattagttgac
tccctggatcctttttctgaaggtgttgttttcagtgtaagaccacctaaaaagagctgg
aagaatattgcaaacttatccggaggtgaaaagactcttagctccttagcccttgttttc
gcactccaccactacaaaccaactccgttgtatgtgatggatgagattgatgctgctttg
gactttaagaatgtctcgatcgtggggcattatgtgaaagaccgtacaaaggatgcacag
ttcataataataagcctcagaaacaacatgttcgagctggctgatcggcttgttggcatt
tataaaactgataactgcaccaaaagtatcactatcaaccctggaagctttgtggtgtgt
>Chamaepentas_hindsioides_ERR9883496
aaagagatggtgatgagaaacttcaaatcatatgcgggcgaacagcgcgttggccctttt
cataagagtttctctgcggttgttggtcccaatggtagtggcaagagcaacgtaattgac
gccatgctcttcgtatttggaaagcgagctaagcagatgcggctgaataaagtgtccgag
ctcattcacaattatgaagctgttcctggaagtgattttgttatcagtcgtgttgcgttt
cgagacaactcgtcaaagtattatataaatgaccgagcaagtaacttcactgaagtcaca
aagaaactcaaaggaaaaggagtagacttggacaacaatcgtttccttatacttcagggt
gaggttgaacagatctcattgatgaagccaaaggcacaagggccccatgatgaaggtttt
ctcgagtatctcgaagacataattggaactaacaaatacgtcgagaagattgaggaatca
tctaaacagctggaagcccttaatgataaaaggacaagtgtggttcaaatggtaaaatta
gccgaaaaagagagggatagtttggaggatgtgaaaaatgaagcagaagcttacatgctc
aaggagttatctctgctaaaatggcaagagaaagctac??????????????????????
????????????????????????????????????????????????????????????
????????????????????????????????????????????????????????????
???????????????actcaggcgttgcaaagatgaattcaaggaatttgaaaggcagga
tgtgaaatatcgtgaagatctaaagcatttgaaacaaaagattaaaaaatcggacgataa
acttgagaaggactcgactaaagttactgatatcacaacggatgctgacgagtcaacaaa
tttgattccgcaattagaggcagaaataccaaagctgcagaaaattttgacggatgagga
gaaaatcttggacgaaattatggagaactccaaagttgaaactgaggttttccgtaaaga
gcttgctgaagtccgctccgaattggagccttgggaaaagcaattgattgagcagaaggg
aaaacttgaagttgccgagcaggaaagattaactgttctcgaacag??????????????
????????????????gagaaacaagttgattcattgcctagaatgaaggagaaagttag
tccacctgagggagctccacgtctttttgatttggtgaaggttcaagatgaaagaatgaa
actagcatttttttctgcattgggaaatactcttgttgccaaagatatggatcagcgaat
tgcatatggaggaggcaaagagctatggcgtattgtaactcttgatggtaccatgtttga
aagatctggcaccatgactggtgggggaaataagcctcgtggaggcaagatggggacatc
cattcgagctgccagtgtctcgtctgaagctatagcagatgctgaagaacagctctctac
atatgttgatgcgttgaataaagtacgccaaagaattgctgatgctctgaaacaatacca
ggctgctgagaacgcaatatcacatttggagattgaattagccaaaaggcaaaaggaggt
tgatagtttaaaatcgcaacatggtgatctagaaaagcaaccaagaaagatgaggttgat
agactcagacaactggagcgtagtatttctgctgaagagaaagaaattgataggcttaca
caaggttcaaaaaagctgaaagagaaggctgcagaacttcagagcaaaatagagaatgca
ggtggtgagaaactgcgaaaccaaaagtccaaggttgacagaattcagtctgacatcaat
aataaaagtacagagatcaatcgtcgcaaagtgcaaatagaaactggtcaaaaaatgatg
aagaaactgaccaaagggattgaagaatcaaagaaggagaaagaacggctttttgcagag
aaacaatcattgcttgctaccttcaaagaaattgagcagaaggcatttacagtccaggag
aattacaagaaaacacaggagttaattgatcaacacaaagatgtgctggaagaagcaaaa
tctaactatgaaaagctgaagaaaacaattgatgagttgcgggcatcagaggttgatgct
gaatacaagcttcaagacctaaaaaagatttacaaggagctggaagtgaaggggaaggga
tacaagaaacgtcttgatgatctgcaaatgtcattcgccaagcacatggagcaacttcag
gtagacttggtagaatctgaaaagcttcaagaagtattgactgatgagactcttgggaca
acttgtgacctaaatcgagctcttgagacggtggcccttcttgaagctcaactgaaagag
atgaacccaaatcttgattcaatctctgagtaccggaggaaagcattgttatacaatgaa
cgtgttgaagaacttaacgtggttacccaagagcgagatgagatcaggaaacaatatgat
gaatggaggaagagaaggttggatgagttcatggctggcttcaatactatatcattgaag
ctcaaagagatgtatcagatgattactcttggtggtgatgccgaacttgagttagttgac
tccttggatcctttctctgaaggtgttgttttcagtgtaagaccacctaaaaagagctgg
aagaatattgcaaacttgtccggaggtgaaaagactctgagctccttagctcttgttttc
gcacttcaccactacaaaccaactccgttatacgtgatggatgaaattgatgctgctttg
gactttaagaacgtatccattgttggacattatgtgaaagaccgtacgaaggatgcacag
ttcataataatcagccttagaaacaacatgttcgagttggcggatcggcttgtcggcatt
tataaaactgacaactgcactaaaagtatcactattaaccctggaagctttgtggtgtgt
>Clarkella_nana_ERR9883563
????????????????????????????????????????????????????????????
????????????????????????????????????????????????????????????
????????????????????????????????????????????????????????????
????????????????????????????????????????????????????????????
????????????????????????????????????????????????????????????
???????????????????????????????????????????????????cttcaggga
gaggttgaacagatttcattgatgaagccaaaggcacaaggtccccatgatgaaggtttt
cttgagtatctcgaagacataattggaactaacaaatacgttgagaagattgaggaac??
????????????????????????????????????????????????????????????
?????????????????????????aggatgtcaaaaatgatgcagaagcttacatgctc
aaggaattgtctctgctaaaatggcaagagaaagccactattctggcttccgcagataac
aataataagagggaggacctgcagaaaaatgtttccatactggaagaaaatct???????
????????gagcactgaacg????????????????????????????????????????
????????????????????????????????????????????????????????????
????????????????????????????????????????????????????????????
????????????????????????????????????????????????????????????
????????????????????????????????????????????????????????????
???????????????????????????????????????????????????gcgtaatga
gctagctgaggtccgctctgaactgcaaccatgggaaaagcaattgattgaacataaggg
aaaacttgatgttgcctgtactgaacgccaacttctaattga??????????????????
????????????????????????????????????????????????????????????
????????????????????????????????????????????????????????????
????????????????????????????????????????????????????????????
????????????????????????????????????????????????????????????
????????????????????????????????????????????????????????????
????????????????????????????????????????????????????????????
????????????????????????????????????????????????????????????
????????????????????????????????????????????????????????????
????????????????????????????????????????????????????????????
????????????????????????????????????????????????????????????
????????????????????????????????????????????????????????????
????????????????????????????????????????????????????????????
??aaagagtacagagatcaatcgccgcaaagtgcaaatagaaacaggtcaaaaaatgatg
aagaaactgacaaaagggattgaagaatcaaagaatgagagagaacggcttattgcagag
aaacaatcattgcttgctacctttaaagagatagagcagaaggcatttactgtgcaggag
aattacaagaaaacgc---agttaattgatcaacacaaagacgtgcttggtggagcaaaa
tctgattatgaaaagttgaagaaaacaattgacgagtcgcgggcatcagaggtt??????
????????????????????????????????????????????????????????????
????????????????????????????????????????????????????????????
????????????????????????????????????????????????????????????
????????????????????????????????????????????????????????????
????????????????????????????????????????????????ctgtacaatgaa
cgagttgaagaacttaacgcagttacccaagagcgagacgagattaggaaacaatatgat
gaatggaggaaaagaaggttggacgagttcatggagggcttcggcattatctcgctccgt
ctgaaggaaatgtaccagatgatcaccatgggtggtaacgcggagctggaattggtcgac
tcccttgatccgttctcagagggtatcatgttctctgtgatgccgccgaagaagagctgg
aagaacatcagtaacttgtctggtggtgaaaagacgctgtcgagtttggcgttagttttt
gcgctccatcactacaagccaacgccgctgtatgtcatggacgagattgacgctgccctc
gactttagaaacgtctcgattgtggcgtcgtatatcaaggagaggacgaagaatgcacag
tttatcgttattagcctcagaaacaacatgttcgagttggctgatcggcttgttggcatt
tataaaactgacaactgcaccaaaagtatcacaatcaaccctggaagctttgtggtgtgt
>Coccocypselum_condalia_ERR9883533
????????????????????????????????????????????????????????????
????????????????????????????????????????????????????????????
????????????????????????????????????????????????????????????
????????????????????????????????????????????????????????????
????????????????????????????????????????????????????????????
????????????????????????????????????????????????????????????
????????????????????????????????????????????????????????????
????????????????????????????????????????????????????????????
????????????????????????????????????????????????????????????
????????????????????????????????????????????????????????????
????????????????????????????????????????????????????????????
????????????????????????????????????????????????????????????
????????????????????????????????????????????????????????????
????????????????????????????????????????????????????????????
????????????????????????????????????????????????????????????
????????????????????????????????????????????????????????????
????????????????????????????????????????????????????????????
????????????????????????????????????????????????????????????
????????????????????????????????????????????????????????????
????????????????????????????????????????????????????????????
????????????????gagaaacaagttgattcattgccaaggttgaaggagaaagttag
tccacctgagggagttccgcgtctttttgatctggtcaaggttcaggatgagagaatgaa
actagcatttttttctgcattggggaatactgttgttgctaaggatactgatc???????
????????????????????????????????????????????????????????????
????????????????????????????????????????????????????????????
????????????????????????????????????????????????????????????
????????????????????????????????????????????????????????????
????????????????????????????????????????????????????????????
????????????????????????????????????????????????????????????
????????????????????????????????????????????????????????????
????????????????????????????????????????????????????????????
????????????????????????????????????????????????????????????
????????????????????????????????????????agactggtcaaaaaacattg
aagaaacttacaaaagggattgaagaatcaagaaaggagaaagaacggcttactgcagag
aaacaatccttgcttgatactttcaaagagattgagcagaaggcatttactgttcaggag
aactacaagaaaacgcaggagttaatcgatcaacacaaagatgtgctggaaaaagcaaaa
tctgactatgaaaagctgaagaaaacaattgatgatttgcggacatccgaggttgatgct
gaatacaagcttcaagacctgaagaagatttacaaagagctggaaataaaggggaaagga
tataagaaatgtctggatgatctgcaaatgtcattctcaaagcatatggagcaaattcag
gtagatttagtggaacctgaaaagcttcaggcattgctgactgatgaaacgcttgaggca
acttgtgaccttaatcaagctctggagactgtggccctccttgaagctcaactgaaagag
atgaacccaaatctagattcaatatctgagtaccggaggaaagcattgttgtacactgaa
cgagttgaagagcttaacctagttacccaagagcgtgatgagattcggaaacaatatgat
gaatggaggaagagaaggttggatgagttcatggctggtttcaacacaatatcattgaag
ctcaaagaaatgtatcagatgattactcttggaggtgatgcagaacttgaattagttgac
tccttggatcctttctctgaaggtgttgtattcagtgtaagaccacctaaaaagagctgg
aagaatattgcaaatctctccggaggtgaaaagactttaagctccctagctcttgttttc
gcactccaccactacaaaccgactccgttatatgtgatggatgaaattgatgctgctttg
gattttaagaatgtttccattgtggggcattatgtgaaagaccgtacgaagaatgcacag
ttcataatcatcagccttagaaacaacatgttcgagttggctgatcgactagttggcatc
tataaaactgacaattgcaccaaaagtatcactatcaaccctggaagttttgtggtgtgt
>Cruckshanksia_pumila_ERR9883536
aaagaaatggtgatgagaaactttaaatcatatgctggtgaacagcgcgttggccctttt
cacaagagtttttcggcggttgttggtcccaatggtagcggcaagagcaacgtaattgat
gctatgcttttcgtatttggaaagcgagctaagcag????????????????????????
????????????????????????????????????????????????????????????
?????????????????????????????????cgtgctagtaacttcactgaagtcact
aagaaacttaaaggaaaaggagtggacttggacaacaatcgtttcttaattcttcaggga
gaggttgaacagatttcattgatgaagccaaaggcacaggggcctcatgatgaaggtttt
cttgagtatcttgaagacataattggaactaacaaatatgttgagaagattgaggaatca
tctaaacagctggaagccctcaatgataaaagatccagtgtggttcaaatggttaagtta
gctgagaaagaaagagatagtctggaggatgtgaaaaacgaagcagaagcttacatgctc
aaggaattatctttgatgaaatggcaagagaaagccactgtcttagcttctacagataat
gacaataaaattgaggagctgcagaaaaatgttaccacactggaagaaagtct???????
????????????????????????????????????????????????????????????
????????????????????????????????????????????????????????????
????????????????????????????????????????????????????????????
????????????????????????????????????????????????????????????
????????????????????????????????????????????????????????????
???????????????????????????????????????????????????gcgtgatga
gcttgctgaagtccgctctgaactacagccttgggaaaagcaattgattgagcataaggg
gaaacttgatgttgcatgcactgaacgcaaacttctgattgaaaag??????????????
????????????????gaaaaacaagttgacttattgcctaaattaaaggagaaagttag
tccgccagaaggagttccgcgtctttttgatctggtcaaggttcaggatgagagaatgaa
actagcatttttttctacattggggaatactgttgttgctaaggatactgatca??????
????????????????????????????????????????????????????????????
????????????????????????????????????????????????????????????
????????????????????????????????????????????????????????????
????????????????????????????????????????????????????????????
????????????????????????????????????????????????????????????
????????????????????????????????????????????????????????????
????????????????????????????????????????????????????????????
??????????????????????????ggccacagagcttcaaaacaaaatagaaaatgct
ggtggtgataagttgaaaaatcagaagctaaaggtcgagaggatccagtctgatatcaat
aataataatacagagatcaatcgccggaaagtgcaaatagaaactggtcaaaaaacaatg
aagaaactgacaaaagggattgaagaatcaaaaaaggagaaggaacggcttatggcagaa
aagcaatccttgcttgccactttcaaagagattgagcagaaggcattcactgttcaagat
aactacaagaaaactcaggagttaatcgatcaacacaaagatgtgctggaaaaagcaaaa
tctgactatgaaatgctgaagaaaacaattgacgatttgcgagcatcagaggttgatgct
gaatacaaacttcaagacatgaagaagatttacaaagagctgcaaatgaaggggaaaggc
tacaagaaacgtctggatgatctgcaaacatcattcgccaagcacatggagca???????
????????????????????????????????????????????????????????????
????????????????????????????????????????????????????????????
??????????????????????????????????????gaaagcatcgctgtacaatgaa
cgagttgaagaacttaaccaagttacccaagagcgtgacgagattcggaaacattatgat
gaatggaggaagagaaggttggatgagttcatggctggtttcaacacgatatcaatgaaa
ctcaaagaaatgtatcagatgattactcttggaggtgatgcagaacttgaattagttgac
tctttggatcctttctctgaaggtgttgttttcagtgtaagaccacctaaaaagagctgg
aagaatattgcaaacctatccggtggtgaaaagactctaagctccctagctcttgttttc
gcactccaccactacaaaccgactcctttatatgtgatggatgaaattgatgctgctttg
gattttaagaatgtatcgattgtggggcattatgtgaaagaccgtacgaaggatgcacag
ttcataatcatcagccttaggaacaacatgttcgagttggctgatcgacttgttggcatc
tataaaacggacaattgcacgaaaagtatcactatcaaccctagaagtttcgtggtgtgt
>Cyanoneuron_cyaneum_ERR9883481
????????????????????????????????????????????????????????????
????????????????????????????????????????????????????????????
????????????????????????????????????????????????????????????
????????????????????????????????????????????????????????????
????????????????????????????????????????????????????????????
????????????????????????????????????????????????????????????
????????????????????????????????????????????????????????????
????????????????????????????????????????????????????????????
????????????????????????????????????????????????????????????
????????????????????????????????????????????????????????????
????????????????????????????????????????????????????????????
????????????????????????????????????????????????????????????
????????????????????????????????????????????????????????????
????????????????????????????????????????????????????????????
????????????????????????????????????????????????????????????
????????????????????????????????????????????????????????????
????????????????????????????????????????????????????????????
????????????????????????????????????????????????????????????
????????????????????????????????????????????????????????????
????????????????????????????????????????????????????????????
????????????????gagaaacaagttgatttattgcctagaatgaaggagaaagttag
tccgccggagagagttccacgtctttttgatttggtgaaggttcaagatgagagaatgaa
actagcatttttttctgcattggggaatactgttgttgttaaagatctggatcagcgaat
tgcatatggaggaagcaaagagttctggcgtattgtaactctcgatggtacaatgtttga
aaaatctggcaccatgactggtgggggaagtaagcctcgtggaggcaagatggggacatc
cattcgagccaccagtgtctcctctgaagcatttgccaatgctgaagaacagctctctat
acatgttgatagtttgaataaagtacgtcaaagaatcgctgatgctgtgaagctttacca
ggcttgggagaaagcaatatcacaattggagattgaattagccaaaagccagaaggaggt
tgatagtttaaaatcacaacatggtgatctggaaaagcaa-----aaagatgaggttgat
agactcagacaactcgagaatattatttctactgaagagaaagaaattgataggcttaca
caaggttcaaaaaagctgaaggagaaggctgcagagcttcagagcaaaatagagaatgca
ggtggtgagaaactgagaaatcaaaagtccaaggtcgacagaattcagtctgacatcaat
aagaatagtacagagatcaatcgccgcaaagtgcaaatagaaactggtcaaaaaatgatg
aagaaactgacaaaagggattgaagaatcaaagaaggagaaagaacggcttgttgcagag
aaacaatcattgcttgctaccttcaaagagattgagcagaaggcatttactgtccaggag
aattacaagaaaacacaggagttaattgatcagcacaaagatgtgctggaagaagcaaaa
tctgattatgaaaagctgaaaaaaacaattgacgagttgcgggcatccgaggtt??????
????????????????????????????????????????????????????????????
????????????????????????????????????????????????????????????
???gatttggtggaacctgaaaagcttcaagcagtactgactgatgagactctagggtca
acatgcgaccttaatcgagctcttgagacagtggccctccttgatgctcaactgaaagag
atgaacccaaatcttgattcgatctccgagtaccggaagaaagcattattgtacaatgaa
cgtgttgaagaacttaacatagttacgcaacagcgagatgagattaggaaacaatatgat
gaatggaggaagagaaggttggatgagttcatggctggtttcaacactatatcattgaag
ctcaaagagatgtatcagatgattactcttggtggtgatgcagaacttgaattagttgac
tccttggatcctttctccgaaggtgttgttttcagtgtaagaccacctaaaaagagctgg
aagaatattgcaaatttgtccggaggtgaaaagactctaagctccttagctcttgttttc
gcactccaccactacaaaccaactccgttatatgtgatggatgaaattgatgctgctttg
gactttaagaatgtctcgatcgtggggcattatgtgaaagaccgtacaaaggatgcacag
ttcataataatcagccttagaaacaacatgttcgagttggctgatcggcttgttggcatc
tataaaactgacaactgcaccaaaagtatcactatcaaccctggaagctttgtggtgtgt
>Danais_nigra_ERR9883478
????????????????????????????????????????????????????????????
????????????????????????????????????????????????????????????
????????????????????????????????????????????????????????????
????????????????????????????????????????????????????????????
????????????????????????????????????????????????????????????
????????????????????????????????????????????????????????????
????????????????????????????????????????????????????????????
????????????????????????????????????????????????????????????
????????????????????????????????????????????????????????????
????????????????????????????????????????????????????????????
????????????????????????????????????????????????????????????
????????????????????????????????????????????????????????????
????????????????????????????????????????????????????????????
????????????????????????????????????????????????????????????
????????????????????????????????????????????????????????????
????????????????????????????????????????????????????????????
????????????????????????????????????????????????????????????
????????????????????????????????????????????????????????????
????????????????????????????????????????????????????????????
????????????????????????????????????????????????????????????
????????????????gagaaacaagttgatttattgcctagaatgaaggagaaagttag
tccacctgagggagttccgcgtctttttgatttggtgaaggttcaagatgaaagaatgaa
actagcatttttttctgcattggggaatactgttgttgctaaagatatggatcagcgaat
tgcatatggaggaagcaaagagttatggcgtattgtaactcttgatggtacaatgtttga
aaaatctggtaccatgactggtgggggaagtaagcctcgtggaggcaagatggggacatc
cattcgagctaccagtgtctcttctgaagcgattgcagatgctgaagaacagctctctat
acatgttgatggtttgaataaagtacgtcaaagaattgctgatgctctgaagcattacca
ggcttcagagaaagcaatatcacatttggagattgaattagccaaaagccaaaaggaggt
tgatagtttaaaatcgcaacatggtgatctggaaaagcagccaagaaagatgaggttgat
aga------------------------------------------------aggcttaca
caaggttcaaaaaagctgaaggagaaggcttcagagcttcagagcaaaatagagaatgca
ggtggtgagaaactgagaaaccaaaagtccaaggttgacagaattcagtctgacatcact
aataatagtacagggataaatcgccgcaaagtgcaaatagaaactggtcaaaaaatgatg
aagaaactgacaaaagggattgaagaatcaaagaaggagaaagaacggctgattgccgag
aaacaatcattgcttgctaccttcaaagagattgagcagaaggcatttaccgtccaggag
aattacaagaaaacacaggagttaattgatcaacacaaagatgtgctggaagaagcaaaa
tctgactatgaaaagctgaagaaaacaattgatgagttgcgggcatcagaggttgatgct
gaatacaaacttcaagacatgaagaagatttgcaaggagctggaaataagggggaaagga
tacaagaaacgtcttgatgatctgcaattgtcattcgccaagcacatggagcaaattcag
gtagatttggtggaaccggaaaagcttcaagcagtactgaatgatgagactcttggggca
acttgcgaccttaatcgagctcttgagaaagtggccctccttgaagctcaactgaaagag
atgaacccaaatcttgattccatctccgagtaccggaggaaagcattgttgtacaatgaa
cgtgttgaagaacttaatgtagtcacccaagagcgagatgagattaggaaacaatatgat
gaatggaggaagagaaggttggatgagttcatggaaggcttctccaccatttccatgcgg
ctgaaggaaatgtaccagatgattaccatgggtggcaatgccgagctcgaactggttgat
tcgctcgatccgttctccgaaggtatcctgttcagcgtgatgccgccaaagaagagctgg
aagaatattggcaatctgtctggtggtgagaagaccttgtcgagtttggcgctggtgttt
gcattgcatcattataagccgacaccgctttatgtcatggatgagattgatgctgcgttg
gatttcagaaatgtttcgattgtcgctgcgtacatcaaggagaggacgaaggatgcacag
ttcataataatcagccttagaaacaacatgttcgagttggctgatcgacttgttggcatc
tataaaactgacaactgcaccaaaagtatcactatctaccctggaagctttgtggtatgt
>Dunnia_sinensis_ERR9883505
aaagagatggtgatgagaaatttcaaatcatacgcaggcgaacagcgtgttggccctttt
cacaagagtttctctgcggttgttggtcccaatggtagtggcaagagcaacgtaattgat
gctatgctattcgtatttggaaagcgagccaagcag????????????????????????
????????????tatgaagctgttcctggaagtgattttgttataagccgtgttgctttt
cgagacaactcgtccaagtattatataaatgaccgagcaagtaactttacagaagtcaca
aagaaactcaaaggaaaaggagtagacttggacaacaatcgtttcctaatacttcagggc
gaggttgaacagatttcattgatgaagccaagggcacaagggccccatgatgaaggattt
cttgagtacctcgaagacataattggaactaacaaatatgttgagaagattgaggactca
tctaaacagctggaagcccttaatgataaaaggtctagtgttgttcaaatggtaaagtta
gccgaaaaagaaagggatactttggaggatgtgaaaaatgaagcagaagcttacatgctc
aaggaattatctctgctaaaatggcaagagaaagcgactattttagcatctgcagataac
actaataagattgaggaactgcaga----------------------------ttcagga
aaaccacacaacactgaaggaacttgaggctttgcacatgaaatatacgaaaagacaaga
ggagcttgatagcgatctcaggtgttgcaaagatgagttcaaggaatttgaaaggcagga
tgtgaaatatcgtgaagatctgaagcatttgaaacagaagatcaaaaagttagatgataa
acttgagaaggactcaactaaagtcactgatattacaaaggatgctgacgagtcaacaaa
tttgattcctcaattagaggcagagataccgaaactggagaaagttttgatggatgagga
gaaacttttggacgaaattatggaaaactctaaagctgaaactgaggtattccgtaatga
gcttgctgaagtccgctctgaactgcaaccttgggaaaagcaattgattgagcataaggg
aaaacttgaagttgcaagtaccgaacgccaacttctaattgaaaagcatgaggctggtcg
tgctgcctatgaggatgagaaacaagctgatttattgcctagaatgaaggagaaagttag
tacccccgagggagttccacgtctttttgatttggtgaaggttcaagatgaaagaatgaa
actagcatttttctctgcattggggaatacagttgttgcaaaagatatggatcagcgaat
tgcatatggtggaagcaaagaggtctggcgtattgtaactcttgatggtacaatgtttga
aaaatctggcaccatgactggtgggggaagtaagcctcgtggaggcaagatggggacatc
cattcgagctatcagtgtctcatctgaagcaattgcaggtgctgaaggacagctctctat
acatgttgatggtttgaataaagtacgtcaaggaattgctgaggctgtgaagcattacca
ggcttcagagaaagcaatatcacatttggagattgaattagccaaaagccagaaggaggt
tgatagtttaaaatcgcaacatggttatctggaaaaacaaccaagaaagatgaggttgat
agactcagacaacttgagaatattatttctgctgaagagaaagaaattgataggctt???
???????????????????????????gctgcagaacttcaaagcaaaatagagaatgca
ggtggtgagaatctgagaaaccaaaagttcaaggttgacaggattcagtctgacattaat
aataatagtacagagatcaatcgtcgcaaagtgcaaatagaaactggtcaaaaaatgatg
aaaaaactaacaaaagggatagaagaatcaaagaaggagaaagaacggcttattgcagag
aaacaatcattgcttgctacctttaaagagattgagcagaaggcatttactgtccaggag
aattacaagaaaacacaggagttaattgatcaacacaaagatgtgctggaagaagcaaaa
tctgactatgaaaagctgaaaaaaacaattgatgagttgcgggcatcagaggttgatgct
gaatacaagcttcaagacatgaagaagattcacaaggagctggaactaaaggggaaagga
tacaagaaacgtctggatgatctgcaaatgtcattcaccaagcacatggagcaaattcag
gtagatttggtggaacctgaaaagcttcaaggagtactgactgatgagactcttggtgca
acttgtgaccttaatcgagctctcgagactgtggccctccttgaagctcaactgaaagag
atgaacccaaatcttgattcgatctctgagtaccggaggaaagcattattgtacaatgaa
cgtgttgaagaacttaacaaagttacccaagaaagagatgagattaggaaacaatatgat
gaatggaggaagaggaggttggatgagttcatggctggtttcaacagtatatcattgaag
ctcaaagagatgtatcagatgattactcttggtggtgatgcagaactcgaattagttgac
tccttggatcctttttctgaaggtgttgttttcagtgtacgaccacctaaaaagagctgg
aagaatatcgcaaacttgtccggaggtgaaaagactctaagctccctggctcttgttttc
gcactccaccactacaaaccaactccgttatatgtgatggatgaaattgatgctgctttg
gactttaagaacgtctcgatcgtggggcactatgtgaaagaccgtactaaggatgcacag
ttcataataatcagccttagaaacaacatgttcgagttggctgatcgacttgttggcatc
tataaaactgacaactgcaccaaaagtatcactatcaaccctggaagctttgtggtgtgc
>Mouretia_larsenii_ERR9883550
aaagaaatggtgatgaaaaacttcaaatcatacgcgggcgaacaacgggttggccctttt
cacaagagtttctctgcggttgttggtcccaatggcagtggcaagagcaacgtaattgat
gctatgctcttcgtatttggaaagcgagccaagcagatgcgtctcaataaagtgtcagag
ctcattcacaattacgaagctgttcctggaagtgattttgtcatcagccgtgttgctttt
agagacaactcatccaagtattatataaatgaccgagcaagtaacttcaccgaagtcaca
aaaaaactaaaaggaaaaggagtcgatttggacaacaatcgtttcctaatacttcaggga
gaggttgaacagatttcattgatgaagccaaaggcacaaggtccccatgatgaaggtttt
ctcgagtatctcgaagacataattggaactaacaaatacgttgagaagattgaggaatca
tctaaacagctggaagacctaaatgataaaagatctagtgtggttcaaatggtaaagtta
gccgagaaagaaagggacagtttggaggatgtcaaaaatgaagcagaagcttacatgctc
aaggaattgtctctgataaaatggcaagagaaagccactattctggcttccgcagataac
agtaataagtgtgaggaactgcagaaaaatgtttccgtactggaagaaaatctttcagga
aaaccacacaacactgaaggaacttgaggctttgcacatgaagtatctgaaaagacaaga
ggatctcgataccgatctcaggcgttgcaaagatgagtttaaggaatttgaaaggcagga
tgtgaagcatcgtgaagatctgaagcatttgaaacaaaagattaaaaagttagatgacaa
gcttgagaaggactccaataaagttactgatattacaaaggatgccgacgagtcaacaaa
tttgatcccacaattagaggcagaaataccgaaactgcaaaaagttttgacagatgagga
gaaaattttggatgaaattatggaaagttctagagtggaaactgaggttttctgtaatga
gcttgctgaggtccgctcagaactgcaaccttgggaaaagcaattgattgagcataaggg
aaaacttgatgttgcctgtactgaacgccaacttctcattgaaaagcatgaggctggtcg
tgctgcctatgaagatcaagaacagatt????????????????????????????????
????cccgagggtgttccgcgtctttttgatctggtgaaggttcaagatgaaaggatgaa
actggccttcttttctgcattggggaatactgttgttgctc???????????????????
????????????????????????????????????????????????????????????
????????????????????????????????????????????????????????????
????????????????????????????????????????????????????????????
????????????????????????????????????????????????????????????
????????????????????????????????????????????????????????????
????????????????????????????????????????cgaagaaagatgagattgat
cggctcagacaacttgaggatattatttcttctgaagagaaagaaattgataggcttaca
caaggttcaaaaaagctgaaggagaaggccgcagagcttcagagcaaaatagagaatgca
ggtggtgagaaactgagaagccaaaagtcgaaggttgacaaaattcaatctgacatcaat
aacaatagtacagagatcaatcgccgcaaagtgcaaatagaaactggtcaaaaaatgatg
aagaaactaacaaaagggattgaggaatcaaagattgagaaagaacggcttaatgcagag
aagcaatcattgcttgctacctttaaagagatagagcagaaggcatttactgtgcaggat
aattacaagaaaacgcaggagttaattgatcaacacaaagatgtgctgggtgaagcaaaa
tctgattatgaaaagttgaagaaaacaattgacgagttgcgggcatcagaggttgatgct
gaatacaagctacaagacatgaaaaagattcacaaggagctggaaataaaggggaaagga
tacaagaaacggctggatgatctgcaaatatcatttgccaagcacatggaacaaatacag
gcagatttggtcgaacctgaaaagcttcaagcaatactgactgatgagactcttggggca
acttgcgaccttgatcgagctcttgggacggtggcactccttgaagctcaactgaaagag
atgaacccaaatcttgattcaatctccgagtaccggaggaaatcatttctgtacaatgaa
cgtgttgaagaacttaacgcagttacccaagagcgagatgagattaggaaacaatacgat
gaatggaggaagagaaggttggacgagttcatggctggttttaacaccatatcactgaag
ctcaaagagatgtatcagatgattactcttggtggagatgcagaacttgaattagttgac
tctttggatcctttttctgaaggtgttgttttcagtgtaagaccacctaaaaagagctgg
aagaatattgcaaacttatccggaggtgaaaagactcttagctccttagcccttgttttc
gcactccaccactacaaaccaactccgttgtatgtgatggatgagattgatgctgctttg
gactttaagaatgtctcgatcgtggggcattatgtgaaagaccgtacaaaggatgcacag
ttcataataatcagcctcagaaacaacatgttcgagttggctgatcggcttgttggcatt
tataaaactgacaactgcaccaaaagtatcactatcaaccctggaagctttgtggtgtgt
>Mycetia_bracteata_ERR9883494
aaagagatggtgatgaaaaacttcaaatcatacgcgggcgaacagcgagttggccctttt
cacaagagtttctctgctgttgttggtcccaatggcagtggcaagagcaacgtaattgat
gctatgctcttcgtatttggaaagcgagccaagcagatgcgtctcaataaagtgtcaggg
ctcattcacaattatgaagctgttcctggaagtgattttgtcatcagccgtgtggcttat
cgagacaactcgtccaagtattatataaatgaccgagcaagtaacttcaccgaagtcaca
aaaaaactcaaaggaaaaggagtcgacttggacaacaatcgtttcctaatacttcaggga
gaggttgaacagatttcattgatgaagcccaaggcacaaggtccccatgatgaaggtttt
cttgagtatctcgaagacataattggaactaacaaatacgttgagaagattgaggaatca
tctaaacagctggaagacctaaatgataaaatatctagtgtggttcaaatggtaaagtta
gccgagaaagaaagggatagtttggaggatgtcaaaaatgaagcagaagcttacatgctc
aaggaattgtctctgctaaaatggcaagagaaagccactattctggcttctgcagataac
aataataagagtgaggaactgcagcaaaatgtttccatactggaagaaaatctttcagga
aaaccacacaacactgaaggaactcgaggctttgcacatgaagtatctgaaaagacaaga
ggagctcgatagtgatctcaggcattgcaaagatgagtttaaggaatttgaaaggcagga
tgtgaagcatcgtgaagatctaaagcatttgaaacaaaagattaaaaagttagatgataa
gcttgagaaggactccaataaagttactgatattacaaaggatgccgacgagtcaacaaa
tttgatcccaaaattagaggcagaaataccgaaactgcaaaaaattttgatggatgagga
gaaagttttggacgaaattatggaaaactctaaagcggacactgaggttttccgtaatga
gctagctgaggtccgctctgaactgcaaccttgggaaaagcaattgattgagcataaggg
aaaacttgatgttgcctgtactgaacgccaactcctaattgaaaagcatgaggctggtcg
tgctgcctatgaggatcaa?????????????????????????????????????????
????cctgagggtgttcctcgtctttttgatctggtgaaggttcaagatgaaagaatgaa
actggcattcttttctgcattggggaatactgttgttgctc???????????????????
????????????????????????????????????????????????????????????
????????????????????????????????????????????????????????????
????????????????????????????????????????????????????????????
????????????????????????????????????????????????????????????
????????????????????????????????????????????????????????????
????????????????????????????????????????????????????????????
????????????????????????????????????????????????????????????
????????????????????????????????????????agggcaaaatagagagtgca
gatggtgagaaactgagaaaccaaaagtccaaggttgacagaattcaatctctatttgac
agaaatagtacagagatcaatcgccgcaaagtgcaaatagaaactggtcaaaaaatgata
aagaaactgacaaaagggattgaagaatcaaagaatgagaaagaacggcttattgcagag
aaacaatcattgcttgctacctttaaagagatagagcagaaggcatttactgtgcaggag
aattacaagaaaacacaggagttaattgatcaacacaaagatgtgttgggcgaagcaaaa
tctgattatgaaaagttgaagaaaacaattgacgagttgcgggcatcagaggttgatgct
gaatacaagcttcaagacatgaaaaagattcacaaggagctggaaataaaggggaaagga
tacaagaaacggctggatgatctgcaaatatcatttgccaagcacatggagcaaatacag
gcagatttggtcgaacctgaaaagcttcaagcagtactgactgatgagactcttggggca
acttgcgaccttgatcgagcacttgggacggtggcactccttgaagctcaactgaaagag
atgaacccaaatcttgattcaatctccgagtaccggaggaaagcatttctgtacaatgaa
cgtgttgaagaacttaacgcagttacccaagagcgagacgagattaggaaacaatacgat
gaatggaggaagagaaggttggacgagttcatggctggttttaacaccatatcactgaag
ctcaaagagatgtatcagatgattactcttggtggagatgcagaacttgaattagttgac
tctttggatcctttttctgaaggtgttgtattcagtgtaagaccacctaaaaagagctgg
aagaatattgcaaacttatccggaggtgaaaagactcttagctccttagcccttgttttc
gcactccaccactacaaaccaactccgttgtatgtgatggatgagattgatgctgctttg
gactttaagaatgtctcgatcgtggggcattatgtgaaagaccgtacaaaggatgcacag
ttcataataatcagcctcagaaacaacatgttcgagttggctgatcggcttgttggcatt
tataaaactgacaactgcaccaaaagtatcactatcaaccctggaagctttgtggtgtgt
>Mycetia_hainanensis_H401
aaagaaatggtgatgaaaaacttcaaatcatacgcgggcgaacagcgggttggccctttt
cacaagagtttctctgcggttgttggtcccaatggcagtggcaagagcaacgtaattgat
gctatgctcttcgtatttggaaagcgagccaagcagatgcgtctcaataaagtgtcagag
ctcattcacaattacgaagctgttcctggaagtgattttgtcatcagccgtgttgctttt
cgagacaactcatccaagtattatataaatgacagagcaagtaacttcaccgaagtcaca
aaaaaactcaaaggaaaaggagtcgacttggacaacaatcgtttcctaatacttcaggga
gaggtcgaacagatttcattgatgaagccaaaggcacaaggtccccatgatgagggtttt
cttgagtatctcgaagacataattggaactaacaaatacgttgagaagattgaggaatca
tctaaacagctggaagacctaaatgataaaagatctagtgtggttcaaatggtaaagttg
gccgagaaagaaagggatagtttggagagggttaaaa???????????????????????
????????????????????????????????????????????????????????????
?????????????????????????????????????????????????????ttcagga
aaaccacacaacactgaaggaactcgaggatttgcacatgaagtatctgaaaagacaaga
ggatctcgatagcaatctcaggcgttgcaaagatgagtttaaggaatttgaaaggcagga
tgtgaagcatcgtgaagatctgaagcatttgaaacaaaagattaaaaagttagatgacaa
gcttgagaa???????????????????????????????????????????????????
???gatcccaaaattagaggcagaaataccgaaactgcaaaaatttttgatggatgagga
gaaagttttggacgaaattatggaaaactctaaagcggacactgaggttttccgtaatga
gctagctgaggtccgatctaaactgcaaccttgggaaaagcaattgattgagcataaggg
aaaacttgatgttgcctgtactgaacgccaacttctaattgaaa????????????????
????????????????????????????????????????????????????????????
????????agggtgttctgcgtctttttgatctggtgaaggttcaagatgaaagaatgaa
actggcattcttttctgcattggggaatactgttgttgct????????????????????
????????????????????????????????????????????????????????????
????????????????????????????????????????????????????????????
????????????????????????????????????????????????????????????
????????????????????????????????????????????????????????????
????????????????????????????????????????????????????????????
????????????????????????????????????????????????????????????
????????????????????????????????????????????????????????????
????????????????????????????????????????????????????????????
????????????????????????????????????????????????????????????
????????????????????????????????????????????????????????????
????????????????????????????????????????????????????????????
????????????????????????????????????????????????????????????
????????????????????????????????????????????????????????????
????????????????????????????????????????????????????????????
????????????????????????????????????????????????????????????
??????????????????????????????????????????????????????atacag
gcagatttggtcgaacctgaaaagcttcaagcagtactgactgatgagactcttggggca
acttgcgaccttgatcgagctcttgggacggtggcactccttgaagctcaactgaaagag
atgaacccaaatcttgattcaatctccgagtaccgaaggaaatcatttctgtacaacgaa
cgtgttgaagaacttaacgcagttacccaagagcgagatgagattaggaaacaatacgat
gaatggaggaagagaaggttggacgagttcatggctggttttaacaccatatcactgaag
ctcaaagagatgtatcagatgattactcttggtggagatgcagaacttgaattagttgac
tccttggatcctttttctgaaggtgttgttttcagtgtaagaccacctaaaaagagctgg
aagaatattgcaaacttatccggaggtgaaaagactcttagctccttagcccttgttttc
gcactccaccactacaaaccaactccgttgtatgtgatggatgagattgatgctgctttg
gactttaagaatgtttcgatcatggggcattatgtgaaagaccgtaaaaaggatgcgcaa
ttcataataatcagcctcagaaacaacatgttcgagttggctgatcggcttgttggcatt
tataaaatggacaactgcaccaaaagtatcactatcaaccctggaagctttgtgatgtgt
>Neohymenopogon_parasiticus_ERR9883558
aaagaaatggtgatgaaaaacttcaaatcatacgcgggcgaacaacgggttggccctttt
cacaagagtttctctgcggttgttggtcccaatggcagtggcaagagcaacgtaattgat
gctatgctcttcgtatttggaaagcgagccaagcag????????????????????????
????????????tacgaagctgttcctggaagtgattttgtcatcagccgtgttgcttat
cgagacaactcgtccaagtattatataaatgaccgagcaagtaacttcaccgaagtcaca
aaaaaactcaaaggaaaaggagtcgacttggacaacaatcgtttcctaatacttcagggc
gaggttgaacagatttcattgatgaagcccaaggcacaagggccccatgatgaaggtttt
ctcgagtatcttgaagacataattggaactaacaaatatgttgagaagattgaggaatca
tcaaaacggctggaagccctaaatgataaaaggtctagtgtggttcaaatggtaaagtta
gctgaaaaagaaaggaatagtctggaggatgtgaaaaatgaagctgaagcttacatgctc
aaggaattatctctgctaaaatggcaagagaaagccactgttctggcttccaccgataac
actaataagattgaggaactgcaga----------------------------ttcagga
aaaccacacaacactgaaggaacttgaggctttgcacatgaaatatctgaaaagacaaga
ggagctcgatagcgatctcaggcgttgcaaagatgagtttaaggaatttgaaaggcagga
tgtgaagcatcgtgaagatctgaagcatttgaaacaaaagattaaaaagttagatgataa
gcttgagaaggactccaataaagttactgatattacaaaggatgccgacgagtcaacaaa
tttgatcccacaattagaggcagaaataccgaaactgcaaaaaattttgacagatgagga
gaaaattttggatgaaattctgggaagttctagagcggaaactgaggttttccgtaatga
gctagctgaggtccgcttcgaactgcaatcttgggaaaagcaattgattgagcataaggg
aaaacttgatgttgcttgttctgaacgccaacttctaattgaaaagcatgaggctggtcg
tgctgtctatgaggatcaagaacataatggagagttgcataggag-------------aa
ttgacacaaaagcat----caactataaaagatagtcagggtgagttagagaagaaaaag
attg----------------------aggcattagatgttcatgaagttgagca??????
????????????????????????????????????????????????????????????
?????????????????????????????????atgtcttggtggcaggatggggacatc
catttgggctaccagtgtctcgtctgaagcaattgcagatgctgaagaacagctctctat
acttgttgatggtttgaataaagtacgtcaaagacttgctgatgctgtgaagcattacca
ggattcagagaaagcaatatcacatttggagattgaattagccaaaagccagaaggaggt
????????????????????????????????????????????????????????????
????????????????????????????????????????????????????????????
??????????????????????????agctgcagagcttcagagcaaaatagagagtgca
ggtggtgagaaactgagaaaccaaaagtccaaggttgacagaattcaatctgacatcaat
aacaatagtacagaaatcaatcgccgcaaattgcaaatagaaactggtcaaaaaatgatg
aagaagctcacaaaagggattgaagaatcaaagaatgagaaagaacggctgattgcagag
aaacaatcattgctttctaccttctttgaaattgagcagaaggcatttactgtgcaagag
aattacaagaaaacgcaggagttaattgatcaacacaaagatgtgctgggtgaagcaaaa
tctgattatgaaaagttgaagaaagcaattgacgagttgcgggcatcagaggttgatgct
gaatacaagcttcaagacatgaaaaagatttacaaggagctggaaataaaggggaaagga
tacaagaaactgctggatgatctgcaaatatcattcgccaagcacatggagcaaatacag
gcagatttggtcgaacctgaaaagcttcaagcagtagtaactgatgagactcttggggca
acttgcgaccttgatcgagctcttgggacggtggcactccttgaagctcaactgaaagag
atgaacccaaatcttgattcaatctccgagtaccggaggaaagcatttctgtacaatgaa
cgtgttgaagaacttaacgcagttacccaagagcgagacgagattaggaaacaatatgat
gaatggaggaagagaaggttggacgagttcatggctggttttaacaccatctcactgaag
ctcaaagagatgtatcagatgattactcttggtggagatgccgaacttgaattagttgac
tctttggatcctttttctgaaggtgttgttttcagtgtaagaccacctaaaaagagctgg
aagaatattgcaaacttatccggaggtgaaaagactcttagctccttagcccttgttttc
gcactccaccactacaaaccaactccgttgtatgtgatggatgagattgatgctgctttg
gactttaagaatgtctcgatcgtggggcattatgtgaaagaccgtacaaaggatgcacag
ttcataataatcagcctcagaaacaacatgttcgagttggcagatcggcttgttggcatt
tataaaactgacaactgcaccaaaagtatcactatcaaccctggaagctttgtggtgtgt
>Oldenlandia_herbacea_ERR9883552
aaagagatggtgatgagaaatttcaaatcttacgccggcgaacagcgcgttggccctttt
cataagagtttctctgcggtggttggtccaaatggcagtggcaagagtaacgtaattgat
gctatgctcttcgtgtttggaaagcgagccaagcagatgcggctgaataaagtgtctgag
cttattcataattatgatgctgttcctgggagtgattttgttatcagccgtgttgctttt
cgagacaactcatccaagtattatataaatgatcgatccagcaatttcactgaagtcaca
aggaaactcaaagggaaaggagtggacttggacaacaatcgtttccttatacttcaggga
gaggttgaacagatttcactaatgaagccaaaggcacaaggtccccatgatgaaggtttt
ctagagtatcttgaagacataattggaactaacaaatatgttgaaaagattgaggaatca
tcaaaacagctggaagcccttaatgataaacgttctagtgtggttcaaatggtaaagcta
gctgaaaaggaaagggatggtttggaggatgtcaaaaacgaagcagaagcttacatgctc
aaggagttgacactactaaaatggcaagagaaagccactatcttagcttctgaagacaac
actgataaggctgaggaactgcagaaaaatgttgctgcactggaagaaaattt???????
????????gaaaactgaacg????????????????????????????????????????
?????????tgttaatattactgaatgcaatgtaagactgaaggaccttgag????????
????????????????????????????????????????????????????????????
????????????????????????????????????????????????????????????
????????????????????????????????????????????????????????????
????????????????????????????????????????????????????????????
??????????????gctttgaat?????????????????????????????????????
????????????????????????????????????????????????????????????
????????????????atgaaatacatgaaaagacaagagcgaatgaaggagaaagttaa
cccgccagagggagctccacgtctttttgatttggtgaaggttcaagatgaaagaattaa
attagcgtttttctcggcattggggaacactcttgtcgctaaagacatcgatca??????
????????????????????????????????????????????????????????????
????????????????????????????????????????????????????????????
????????????????????????????????????????????????????????????
????????????????????????????????????????????????????????????
????????????????????????????????????????????????????????????
????????????????????????????????????????????????????????????
????????????????????????????????????????????????????????????
????????????????????????????????????????????????????????????
????????????????????????????????????????????????????????????
??gaacagtacagagatcaatcgccgcaaagtacaaatagaaactggtaaaaaaatgatg
tcaaaactgatgaaagtcattgaagaatcaaagcaggagaaagaacggctcattgctgag
aaagagtcattgcatggcaccttcaaagagattgagcagaaggcattcattgtccaggaa
aattacaagaaaactcaggagctaattgatgaacacaaagatgtgctggaaggagcaaaa
tctgactatgaaaagctgaagaaaacaattgacgagttgcgggcttcagaggttgatgct
gaatataagcttcaagacatgaaaaaa?????????????????????????????????
??????????????????????????????????????????????????????attcaa
ttggacttggtggaacctgaaaagattcaataagtactgactgacgagactcttgtggct
gattgtgatcttaatcgagctcttgaaacagtggctctccttgaagctcaactgaaggag
atgagcccgaatcttgaatctatatctgagtaccggaagaaagcatcgctgtacagtgaa
cgtgttgaagaacttaatgtagttacccaagaacgagatgagattaaaaaacaatacgat
gaatggaggaagaaaaggttggatgagttcatggctggtttcaacactatatcattgaag
ctcaaagagatgtatcagatgattactcttggtggagatgcagaacttgaattagttgat
tccttggatcctttctctgaaggtgttgttttcagcgtaagaccgcctaaaaagagctgg
aagaacattgcaaacttgtcaggaggtgaaaagactctaagctccttagctcttgtcttt
gcactccaccactacaaacctactccgttatatgtgatggatgaaattgatgctgctttg
gacttcaaaaacgtctccattgtggggcactatgtgaaagatcgtacaaaagatgcccaa
ttcatcataatcagccttagaaataacatgttcgagttggctgaccgacttgttggcatc
tataaaactgacaactgtaccaagagtatcaccatcaacccaggaagctttgtggtgtgt
>Paederia_ciliata_ERR9883513
aaagagatggtaatgagaaacttcaaatcatacgcgggcgaacagcgggttggccctttt
cacaagagtttctccgcggttgttggtcccaatggtagtggcaagagcaatgtaattgat
gctatgctctttgtcttcggaaagcgagctaagcag????????????????????????
????????????tataaagctgttcccggaagtgattttactatcacccgtgttgctttt
cgagataactcgtctaagtattatataaatgatcgcgtaagtaacttcaccgaggtcact
aagaaactcaaaggaaaaggagtggacttggacaacaatcgtttcctaatacttcagggc
gaggttgaacagatatcattgatgaagccaaaggcacaagggcttcatgatgaaggtttt
ctcgagtatcttgaagacataattggaactaataaatatgtagagaagattgatgaatca
tctaaacagctggaaacccttaatgataaaaggactagtgtggttcaaatggttaaggta
gccgaaaaagaaagggatagcttggaggacgtgaaaaatgaagcagaagcttatatgctc
aaggaattatctctgcttaaatggcaagagaaagccactgttctagcttctgcagataac
actaataagattgaggaactgcagataagtgttactgtgctggaagaaaatct???????
????????caacactgaacgggaacaggctgctagacaaaaggtt???????????????
??????????????????????????????????????????????????????gcagag
tttttagccgttagagattctgaaaggagtcagggatctgttttaaaagctatactgcaa
gct----aaggagtcaaatacaataccaggcat--------atatggccggatgggcgac
ttggg---cgcaattgatggtaaa????????????????????????????????????
????????????????????????????????????????????????????????????
????????????????????????????????????????????????????????????
????????????????????????????????????????????????????????????
????????????????gagaagcaagttgatttattgccgaaaatgaaggagaaaattag
cccgccagagggtgttccacgtctttttgacttggtgaaggttcaggatgaaagaatgaa
actagcttttttctctgcattggggaatactctcgttgct????????????????????
????????????????????????????????????????????????????????????
????????????????????????????????????????????????????????????
????????????????????????????????????????????????????ctctctat
acatgtagatggtttgaataaactacgtcaaggaattgctgatgctgttaagaattacga
ggctgcagagaaagcaatatcacgtttggagattgaattagccaaaagccagaaggaggt
????????????????????????????????????????????????????????????
????????????????????????????????????????????????????????????
???????????????????????????????????????????????aatagagaatgca
ggtggtgtgaaactgagaaaccaaaagtccaaggttgacaagattcaatctgacatcaat
aataatagtacagagatcaatcgccgaagagtacaaatagaaactggtcaaaagatgatg
aagaaacttacaaaagggattgaagaattaaagaaggagaaggaacggcttattacagag
aagcaatcattgcttgatactttcaaagagattgaacagaaggcatttactgtccaggag
aattacaagaaaacacaggagttaattgatcagcacaaagatgtgctggaagaagctaaa
tctaattatgaaaagctgaagaaaacaattgacgagctgcgggcatcagaggttgatgct
gaatacaagcttcaagacatgaagaaggcttacaaggacctggaaataaaggggaaagga
tacaagaaacgtctggatgatctgcaactgtcgcttgccaagcacatggagcaaattcag
gtagatttggtggaacctgaaaagcttcaagcagttttgacggaggagaatcttggagcg
acttgtgaccttaatcgagctcttgagaccgtggccctccttgaagctcaactgaaagag
atgaacccaaatcttgattcgatctcagagtatcggagtaaagcatcgttgtacaatgaa
cgtgttgatgaacttaacacagttacgctagagcgagatgagattaggaaacaatatgat
gactggaggaagagaaggttggatgagttcatggcaggtttcaacaccatatcactgaag
cttaaagagatgtatcagatgattacacttggtggtgatgcagagcttgaattagttgac
tccttggatcccttctctgaaggtgttgttttcagtgtaagaccacctaaaaagagctgg
aagaatattgcaaacctgtccggaggtgaaaagaccctaagctccttagcgcttgttttt
gctctccaccactacaaaccaacaccgttatatgtgatggatgaaattgatgctgctttg
gactttaagaacgtgtctattgtggggcattatgtgaaagatcgcacaaaggatgcgcag
ttcatcataatcagcctaagaaacaacatgttcgagttggctgatcggctcgttggcatc
tacaaaactgacaactgcaccaaaagtatcactataaacccaggaagctttgtggtttgt
>Plocama_tinctoria_ERR9883529
????????????????????????????????????????????????????????????
????????????????????????????????????????????????????????????
????????????????????????????????????????????????????????????
????????????????????????????????????????????????????????????
????????????????????????????????????????????????????????????
????????????????????????????????????????????????????????????
????????????????????????????????????????????????????????????
????????????????????????????????????????????????????????????
????????????????????????????????????????????????????????????
????????????????????????????????????????????????????????????
????????????????????????????????????????????????????????????
????????????????????????????????????????????????????????????
????????????????????????????????????????????????????????????
????????????????????????????????????????????????????????????
????????????????????????????????????????????????????????????
????????????????????????????????????????????????????????????
????????????????????????????????????????????????????????????
????????????????????????????????????????????????????????????
????????????????????????????????????????????????????????????
????????????????????????????????????????????????????????????
??????????????????????????????????????????????aaggagaaagttag
tccacctgagggtgttccgcgtctttttgatttggtgaagtttcaagaagaaagaatgaa
actagcatttttttctgtgttacggaatacccttgttgccaaagatattgatcagcgcat
cgcatatggaggaagcaatgagtactggcgtgttgtaacactagatggtactatgtttga
aagatctggcaccattactggtgggggaaataagcctcgtggaggcaggatgggcacgtc
cattcgagcaaccactgtctctttggaagcaattgcagaagctgaagaacaactcaaatc
ccatgaaggtgatttggatagagtccgtcaaaatattgctgatgctgtgaagcattacca
ggcttcagagaaagcaatatcacatttggagattgaattagccaa???????????????
????????????????????????????????????????????????????????????
????????????????????????????????????????????????????????????
????????????????????????????????????????????????????????????
????????????????????????????????????????????????????????????
??aagcagtacggagatcaatcgccgcaaagtgcaaacagaaactggtgaacaaaagatg
aagaaactgacgaaagggattgaagaatcaaagaaggagaaagaacggcttattgcagag
aaagaatcattgcttgctaccttcaaagagattgaacagaaagcatttactgtccaggag
aattacaataaaacacaggagttaattgatcaacacaaagatgtactggaagaagttaaa
tgtgattatgcaaagatgaagaaaacaattgatgagttgcgggcatcagaggttgatgct
gaactcaagcttcatgacatgaagaaggtttacaaggacaaggtaataaaggggaaagca
tacaagaaacgtctggatgatctgcaaaagtcgctagttaagcacatggagcaaattcag
gtagattttgtggatgatgaaaagcttcaagcagtactgactgatgagactcttgaggca
actagcgaccttaatcgagctcttgagactgtggcccttcttgaagctcaattgaaagag
atgaacccaaatcttgattcaatctccgagtaccggaggaaagcagcattgtacaacgaa
cgcgttgaagagcttaacgtagttacccaagaacgagacgagataaggaaacaatatgat
gaatggaggaagagaaggctggatgagttcatggctggtttcaacactatatcacttaag
cttaaagagatgtatcagatgattactcttggtggtgatgcagaacttgaattagttgac
tccttggatcctttctctgaaggtgtcgttttcagtgtaagaccacctaaaaagagctgg
aagaatattgcaaacttgtcgggaggcgaaaagaccctaagctccttagctcttgtgttt
gcactccaccactacaaacctactccattatatgtgatggatgaaatcgatgctgctttg
gactttaagaatgtctcgatcgtgggtcattatgtgaaagaccgtacaaaggatgcacag
ttcataattataagtctgagaaacaacatgttcgagttggctgatcggctttttggcata
tataaaactgacaactgcaccaaaagtataactatcaaccctggaagctttgtagtgtgt
