# Supplementary material for: Morphological and molecular evidence support the inclusion of Mycetia hainanensis in Mouretia (Rubiaceae)
Source: PhytoKeys. 2026 Feb 5;270:273–88. doi: 10.3897/phytokeys.270.180324 (PMC12902767; doi:10.3897/phytokeys.270.180324)
Supplement: Supplementary material 4 — Dataset of 315 nuclear genes used in this study [file phytokeys-270-273_article-180324__-s004.zip › Dataset 2/5922_filtered_aligned_trimmed.fasta]

>Rubia_peregrina_ERR5033650
cctgatcatctccttccaaaagtggcaattgttggaaggccaaatgttggtaaatccgca
ctgtttaaccggcttgttggtggaaacagggctattgtcgtcgatgagcctggggtaacc
agggatcgcttgtatggaagatcattttggggtgatcgtgaatttctcgtagtagatact
ggaggcgttgttaccatttcaaagtcacaggatgatgttatggaagaattggctatctcg
acaactattggcatggagggaatcccacttgcctctagggaggcagctgttgctaggatg
ccctcaatgattgagagacaagctgctttagcagtggaacaatcatcagtcatcatattt
cttgttgatggccag?????????????????????????????????????????????
????????????????????????????????????????????????????????????
????????????????????????????????????????????????????????????
????????????????????????????????????????????????????????????
????????????????????????????????????????????????????????????
????????????????????????????????????????????????????????????
????????????????????????????????????????????????????????????
????????????????????????????????????????????????????????????
????????????????????????????????????????????????????????????
????????????????????????????????????????????????????????????
????????????????????????????????????????????????????????????
????????????????????????????????????????????????????????????
????????????????????????????????????????????????????????????
?
>Theligonum_cynocrambe_ERR5033810
????????????????????????????????????????????????????????????
????????????????????????????????????????????????????????????
????????????????????????????????????????????????????????????
????????????????????????????????????????????????????????????
????????????????????????????????????????????????????????????
????????????????????????????????????????????????????????????
????????????????????????????????????????????????????????????
????????????????????????????????????????????????????????????
??????gaagatat-------------------agttcctgcaattgccattgttggccg
accaaatgttggtaaaagtagcatcctgaatgctttagttggtgaggaccgagccattgt
tagtccagtaagtggaacaactcgtgatgctattgatactgagtttcgaccaaatgttgg
taaaaaatttcgtctaattgacacagctggaatcagaaaaagagcagctgtagcttcatc
a---agcaccacagaagcgttatctgtaaatcgtgccttccgagctatccgccgttctga
tgttgtcctaaaatgtgttgtttgattgacttattaggattacaagattgctgaaaggat
tgagaaagaaggaaagggttgcttaattgttgtcaataaatgggacactatacccaacaa
gaaccagcaaacggcaacttattatgaggaagatgtaagagagaagctccgtcttctcaa
ctgggcacctattgtgtactcttca???????????????????????????????????
????????????????????????????????????????????????????????????
????????????????????????????????????????????????????????????
?
>Anthospermum_thymoides_ERR9883532
cctgatcatctccttcccaaggtggctattgttggaaggccaaacgttggtaaatcagca
ctgtttaaccgccttgttggtggaaacaaggccattgtggttgatgaacctggggttact
agggatcgcttgtatggaagatcattttggggtgattatgaatttgtcgtaatagataca
ggaggtgttgttaccatttcaaagtcgcaggatgatgttatggaagaattggctatctca
acaaccattggcatggaggggatttcacttgcctccagggaggcagctgttgctaggatg
ccctcaatgattgagaaacaagctgctttggctgtggaagaatcagcagtcatcatattt
cttgttgatggccaggcaggtcttacagctgctgatgtcgaaataggggattggacgcaa
gaagttctcgcataagtgtatcatacttgctgtcaacaagtgcgaatctccacgcaaagg
agccatgcaggcatctgagttttggcctgtactagtacctgcaattgccattgttggccg
accaaatgttggtaaaagtagtatactgaatgctttagttggggaggacaggacaattgt
cagcccaataagtggaacaactcgtgatgctatagatacggagattataggacctgatgg
ccagaaatttcttctaattgatacagctggaatcagaaagagggcagctgtagcttcatc
aggtagtaccacagaagctttatccgtaaatcgtgccttccgcgccatacgtcgttctga
tgttgtagcacttgtaattgaagccatggcttgtattactgaacagattgctgaaaggat
agagaaagaaggaaaaggttgtttgattgtcgtcaacaaatgggacactatacccaacaa
gaaccaggaaacagcaacttattatgagcaagatgtaagagataagcttcgtcttctcaa
ctgggcacctgttgtgtactcttcagcacaggcagcaattagaccacctacatttgtcta
ctttgtaaatgatgcaaagctatttccagagacataccgtcgctacatggaaaagcaact
aagagctgctgcaggatttacgggcactccaattcggctcttatggagaagtagaaggaa
a
>Argostemma_elatostemma_ERR9883520
cctgatcttctccttccaagagtggcaattgttggaaggccaaacgttggtaaatcagca
ctgtttaaccgccttgtcggtggaaacaaggctattgtagtcaatgaacctggggttact
agggatcgtttgtatggaagatcattttggggtgattatgaatttgtcgtgatagataca
ggaggtgttgttaccatcttcaagtcacaggatgatgttatggaagaattggctatctca
acaactattggcatggagggcatcccacttgcctccagggaagcagctgttgctaggatg
ccctcaatgattgagagacaagctgctttagctgtggaagaatcagcagtcatcatattt
cttgtcgatggccagttttcacccattcctgtatctgctatatctggtactgggacagga
gagcttcttg---------atcttgtatgctcaggactaa????????????????????
??????????????????????????????aaaagtccctgcgattgccattgttggccg
accaaatgttggtaaaagtagcatcctgaatgctttagttggagaggacaggaccgttgt
cagcccaataagtggaacaactcgcgatgctattgatactgaatttaagggacctgatgg
tcag---------ctaattgatacagctggaatcagaaagagggcagctgtagcttcatc
aggtagcaccacagaagctttatccgtaaatcgtgccttccgtgccatccgccgttctga
cgtcgtggctcttgtaattgaagccctggcttgtattaccgaa?????????????????
????????????????????????????????????????????????????????????
????????????????????????????????????????????????????????????
????????????????????????????caggctgcagttagaccaccaacttttgtctt
ctttgtaaatgatgcaaagctgtttcctgaaacataccgtcgctacatggagaagcaact
aagagctgcagcaggattcacaggcactccaattcgcctcttatggagaagtagaagaaa
a
>Chamaepentas_hindsioides_ERR9883496
????????????????????????????????????????????????????????????
????????????????????????????????????????????????????????????
????????????????????????????????????????????????????????????
????????????????????????????????????????????????????????????
????????????????????????????????????????????????????????????
????????????????????????????????????????????????????????????
????????????????????????????????????????????????????????????
???????tcgcataagtgtattattcttgctgtaaacaagtgtgactctccccacaaggg
agtcatgcaggcatctgaattttgg---------gtccctgcaattgcaattgttggtcg
accaaatgttggtaaaagtagcatcttgaatgctttagttggagaggacaggaccattgt
tagcccaataagtggaacaactcgtgatgctattgatacagagtttacaggacctgatgg
ccagagatttcggctaattgataccgctggtattagaaagagagcagctgtagcttcatc
tggtagcaccacagaggctttatctgtaaatcgtgcctttcgtgccatccgtcgttctga
tgttgtcgctcttgtaattgaagccatggcttgtattacagaacag??????????????
????????????????????????????????????????????????????????????
????????????????????????????????????????????????????????????
????????????????????????????caggcagcagttagaccacctacatttgtctt
ctttgtaaatgatgcaaagctattccctgagacataccgtcgctacatggaaaagcaact
aagagcgggagcaggattcacaggcactccaattcgtctcttgtggagaagtaaaagaaa
a
>Clarkella_nana_ERR9883563
????????????????????????????????????????????????????????????
????????????????????????????????????????????????????????????
????????????????????????????????????????????????????????????
??????????????????????????????????????????gaagaattggctatctca
acaactattggcatggagggcatcccacttgcctccagggaagcagctgttgctaggatg
ccctcaatgattgagagacaagctgctttagctgtggaagaatcagcggtcatcatattt
cttgttgatggccaggcaggtctgacagctggtgatgttgaaataggggattggacgtaa
gaagttctcacacaagtgtatcattcttgctgtgaacaagtgtgaatctcctcgcaaggg
agtcatgcaggcatcagagttctggtctttaggggtccctgcgattgccattgttggccg
accaaatgttggtaaaagtagcatcctgaatgctttagttggtgaggacaggaccgttgt
cagcccaataagtggaacaactcgcgatgctattgatactgaatttatgggacctgatgg
tcag---------ctaattgatacagctggaatcagaaagagggcagctgtagcttcatc
aggtagcaccacagaagctttatccgtaaatcgtgccttccgtgccatccgccgttctga
tgtcgtggctcttgtaattgaagccctggcttgtattaccgaacagattgctgaaaggat
agagagagaaggaaagggttgtttgattgttgtcaacaaatgggacactatacccaacaa
gaacctgcaaacagcaacttattatgagcaagatgtaagagataagctccgtcttctcaa
ctgggcacctgttgtgtactcttcagca????????????????????????????????
????????????????????????????????????????????????????????????
????????????????????????????????????????????????????????????
?
>Coccocypselum_condalia_ERR9883533
cctgatcatctccttccaagagttgcaattgttggaaggccaaatgttggtaaatcagca
atgtttaatcgccttgttgggggaaacaaggccattgtggttgatgagcctggagttact
agggaccgtttgtatggaaggtcattttggggtgattatgaatttatggtagtagataca
ggaggtgttgttaccatttcaaagtcgcaggatgatgttatggaagaattggcaatctca
acaactattggcatggaggggatcccacttgcctccagggaggcagcagttgctaggatg
ccctcaatgattgagagacaagctgctttagctgtggaagaatcatcagtcatcatattc
cttgttgatggtcaggcaggtcttacagctgctgatattgaaataggggattggacgtaa
gaagttctcacataagtgtattattcttgctgtaaacaagtgtgaatctccacgcaaggg
actgatgcaagcatcagagttttggttttcactagtccctgcaattgcaattgttggccg
accaaatgtcggtaaaagtagcatcctgaatgctttagttggagaggacagaacaattgt
tagcccaattagtggaaccactcgtgatgctattgatacagagtttacaggacctgatgg
ccagaaatttcgtttaattgatacagctggtatcagaaagagggcagctgtagcttcatc
aggtagcactacagaggctctatctgtaaatcgtgcctttcgtgctattcgtcgttctga
tgttgtggctcttgtgattgaagccatggcctgtattactgagcagattgctgaaaggat
agagagagaaggaaagggctgtttaattgttgtcaacaaatgggacactatacccaacaa
gaaccagcagacagcaacatattatgagcaagatgtgagagacaagctccgtcttctcag
ctgggcacctgtcgtgtattcttcggcacaggcagcagtaagaccaccgacatttgtctt
ctttgtaaatgatgcaaaactatttcctgagacataccgccgatacatggaaaagcaact
aagagcaggtgcaggatttgcaggcactccaattcgtctcttgtggagaagtagaagaaa
a
>Cruckshanksia_pumila_ERR9883536
cctgatcatctccttcctagagttgcaattgttggaaggccaaatgttggtaaatcagca
atgtttaatcgccttgtcgggggaaacaaggctattgtggttgatgaaccaggggttact
agggaccgcttgtatggaagatcattttggggtgatcatgaatttatggtagtggataca
ggaggtgttgttaccgtttcaaagtcacaggatgatgttatggaagaattggctatctca
acaactattggcatggaggggatcccacttgcctccagggaggcagcagttgctaggatg
ccctcaatgattgagagacaagccgctttagccgtagaagaatcgtcagtcattgtattt
cttgttgatggtcaggcaggtcttacagctgctgatatcgaaataggggattggacgtaa
gaagttctcgcataagtgtatcattcttgctgtgaacaagtgtgaatctccacgcaaggg
attttcacctattcctgtctcc--------tgatgtccctgcaattgcaattgttggccg
gccaaatgtcggtaaaagtagcatcctgaatgctttagttggagaggacagaacaattgt
tagcccaataagtggaaccactcgtgatgctattgatacagagtttacagggcccgatgg
ccagaaatttcgtttaattgatacagctggcatcagaaagagggcagctgtagcttcatc
aggtagcaccaccgaggctttatctgtaaatcgtgcctttcgtgctatccgccgttctga
tgttgtggctcttgtcattgaagccatggcctgtattactgagcag??????????????
????????????????????????????????????????????????????????????
????????????????????????????????????????????????????????????
????????????????????????????caggcagcagttagaccacctacttttgtctt
ctttgtaaatgatgcaaagctatttcctgagacataccggcgatacatggaaaagcaact
aagagcaggtgccgggtttgcaggcactccaattcgtctcttatggagaagtagaagaaa
a
>Cyanoneuron_cyaneum_ERR9883481
cctgatcatctccttcctagtgtggcaattattggaaggccaaacgttggtaaatcagca
ctgtttaaccgccttgtcggtggaaacaaggctattgtggttaatgaacctggggttact
agggatcgtttgtatggaagatcattttggggtgattatgaatttgttgtaatagataca
ggaggtgttgttaccatttcaaagtcacaggatgatgttatggaagaattggctatctca
acaactattggcatggagggaatcccacttgcctccagggaggcagctgttgctaggatg
ccctcaatgattgagagacaagccgctttagctgtggaagaatcagcagtcatcatattt
cttgttgatggccaggcaggtcttacagctgctgatgtcgacataggggattggacggaa
gaagttctcgcataagtgtatcattcttgctgtgaacaagtgtgaatctccacgcaaggg
agtcatgcaggcatcagagttttgg---------gtccctgcaattgccattgttggccg
accaaatgtcggtaaaagtagcatactgaatgctttagttggagaggacaggaccattgt
tagcccaataagtggaacaactcgtgatgctattgatactgagtttacaggacctgacgg
ccagaaatttcgtctaattgataccgctggaatcagaaagagggcagctgtagcttcatc
aggaagaaccacagaagctttatctgtaaatcgttccttccatgccatccgtcgttctga
tgttgtggctcttgtaattgaagccatggcttgcattaccgaacagattgctgaaaggat
agagagagaaggaaagggttgtttgattgtcgtcaacaaatgggacactatacccaacaa
gaaccagcaaacagcaacttactacgagcaagatgtaagagacaagctccgtcttctcag
ctgggcaccggttgtgtactcttcagcccaggcagcagttagaccacctacatttgtctt
ctttgtaaatgatgcaaagctatttcctgagacataccttcgctacatggaaaagcaact
aagagctgctgcaggatttgcgggcactccaattcggctcttatggagaagtagaagaaa
a
>Danais_nigra_ERR9883478
????????????????????????????????????????????????????????????
????????????????????????????????????????????????????????????
????????????????????????????????????????????????????????????
????????????????????????????????????????????????????????????
????????????????????????????????????????????????????????????
????????????????????????????????????????????????????????????
????????????????????????????????????????????????????????????
?????????????aagtgtattattcttgctgtgaacaagtgtgaatctccacgcaacgg
agtcatgcaagcatcagaattttggtctttaggggtccctgcaattgcaattgttggtcg
accaaatgtcggtaaaagtagcatcttgaatgctttagttggagaggacagaaccattgt
tagcccaataagtggaacgactcgtgatgctattgatacagagtttacaggacctgatgg
ccagaaatttcgtctaattgatacagctggtatcagaaagagggcagctgtagct---tc
tggtagcaccacagaggctttatctgtaaatcgtgccttccgagccatccgtcgttctga
tgttgtggcacttgtaattgaagccatggcttgtattaccgagcagattgctgaaaggat
agagagagaaggaaagggttgtttgattgttgtcaacaaatgggataccatacccaacaa
gaaccaggaaacagcaacttattatgagcaagatgtaagagataagctccgtcttctcag
ctgggcacctgttgtgtactcttcggcacaggcagcagttagacctcctacatttgtctt
ctttgtaaatgatgcaaagttatttcctgagacataccgtcgctacatggaaaagcaact
aagagcaggcgcaggatttgcaggcactccaattcggctcctttggagaagtagaagaaa
a
>Dunnia_sinensis_ERR9883505
????????????????????????????????????????????????????????????
????????????????????????????????????????????????????????????
????????????????????????????????????????????????????????????
????????????????????????????????????????????????????????????
????????????????????????????????????????????????????????????
????????????????????????????????????????????????????????????
????????????????????????????????????????????????????????????
???????tcgcataagtgtatcattcttgctgtgaacaagtgtgaatctccacgcaaggg
agtcatgcaggcatcggaattttggtctttaggggtccctgcaattgccattgttggccg
accgaatgttggtaaaagtagcatcttgaatgctttagtcggagaggacaggaccattgt
tagtccaataagtggaacaactcgtgatgctattgatattgagtttacaggacctgatgg
ccagaaatttcgtctaattgatacagctggaatcagaaagagggcagctgtagcttcata
tggtagcaccacagaagctttatctgtaaatcgtgccttccgtgccatccgtcgttctga
tgttgtggctcttgtaattgaagccatggcttgtattactgaacagattgctgaaaggat
agagagagaagggaagggttgtttgattgtggtcaacaaatgggacactatacccaacaa
gaaccagcaaacagcaacttattatgagcaagatgtaagagataagctccgtcttctcag
ctgggcacctgttgtgtactcttcagcccaggccgcaattagaccacctacgtttgtctt
ctttgtaaatgatgcaaagctattccctgagacataccgtcgctacatggaaaagcaact
aagagctgctgctgggttctcaggcactccaattcggctcttatggagaagtagaagaaa
a
>Mouretia_larsenii_ERR9883550
????????????????????????????????????????????????????????????
????????????????????????????????????????????????????????????
????????????????????????????????????????????????????????????
????????????????????????????????????????????????????????????
????????????????????????????????????????????????????????????
????????????????????????????????????????????????????????????
????????????????????????????????????????????????????????????
???????tcacacaagtgtatcattcttgctgtgaacaagtgtgaatctcctcgcaaggg
agtcatgcaggcatcggagttctggtctttaggggtccctgcgattgccattgttggccg
accaaatgttggtaaaagtagcatcctgaatgctttagttggagaggacaggaccgttgt
cagcccaataagtggaacaactcgcgatgctattgatactgaatttatgggacctgatgg
tcag????????????????????????????????????????????????????????
????????????????????????????????????????????????????????????
??????????????????????????????????????????????attgctgaaaggat
agagagagaaggaaagggttgtttgattgttgtcaacaaatgggacactatacccaacaa
gaacccgcaaacagcaacttattatgagcaagatgtaagagataagctccgtcttctcaa
ctgggcacctgttgtgtactcttcagcacaggcagcaattaggccaccaacatttgtctt
ctttgtaaatgatgcaaagctatttcctgtaacataccgtcgctacatggagaagcaact
aagagctgcagcaggattcacgggcactccaattcgcctcttatggagaagtagaagaaa
a
>Mycetia_bracteata_ERR9883494
cctgatcatctccttccaagagtggcaattgttggaaggccaaacgttggtaaatcagca
ctgtttaaccgccttgttggtggaaacaaggctattgtagttaatgaacctggggttact
agggatcgcttgtatggaagatcattttggggtgattatgaatttgtcgtgatagataca
ggaggtgttgttaccatttccaagtcacaggatgatgttatggaagaattggctatctca
acaactattggcatggagggcatcccacttgcctccagggaagcagctgttgctaggatg
ccctcaatgattgagagacaagctgctttagctgtagaagaatcagcagtcatcatattt
cttgttgatggccaggcaggtctgacagctggtgatgttgaaataggggattggacgtaa
gaagttctcacacaagtgtatcgttcttgctgtgaacaagtgtgaatctcctcgcaaggg
agtcatgcaggcatctgagttctggtctttaggg---cctgcgattgccattgttggccg
accaaatgttggtaaaagtagcatcctgaatgctttaattggagagaacaggaccgttgt
cagcccaataagtggaacaactcgcgatgctattgatactgaatttatgggacctgatgg
tcagaaattttgtctaattgatacagctggaatcagaaagagggcagctgtagcttcatc
aggtagcacgacagaagctttatccgtaaatcgtgccttccgtgccatccgccgttctga
tgtcgtggctcttgtaattgaagccctggcttgtattaccgaacagattgctgaaaggat
agagagagaaggaaagggttgtttgattgttgtcaacaaatgggacactatacccaacaa
gaacccgcaaacagcaacttattatgagcaagatgtaagagagaagctccgtcttctcaa
ctgggcacctgttgtgtactcttcagcacaggcagcagttagaccaccaacatttgtctt
ctttgtaaatgatgcaaagctatttcctgaaacataccgtcgctacatggagaagcaact
aagagctgcagcaggattcacaggcactccaattcgcctcttatggagaagtaga?????
?
>Mycetia_hainanensis_H401
cctgatcatctccttccaagagtggcaattgttggaaggccaaacgttggtaaatcagca
ctgtttaaccgccttgtcggtggaaacaaggctattgtagttaatgaacctggggttact
agggatcgcttgtatggaagatcattttggggtgattatgaatttgtcgtgatagataca
ggaggtgttgttaccatttccaagtcacaggatgatgttatggaagaattggctatctca
acaactattggcatggagggcatcccacttgcctccagggaagcagctgttgctaggatg
ccctcaatgattgagagacaagctgctttagctgtggaagaatcagcagtcatcatattt
cttgttgatggccaggcaggtctgacagctggtgatgttgaaataggggattggacgtaa
gaagttctcacacaagtgtatcattcttgctgtgaacaagtgtgaatctcctcgcaaggg
agtcatgcaggcatcggagttctggtctttaggg---cctgcgattgccattgttggccg
accaaatgttggtaaaagtagcatcctgaatgctttagttggagaggacaggaccgttgt
cagcccaataagtggaacaactcgcgatgctattgatactgaatttatgggacctgatgg
tcagaaattttgtctaattgatacagctggaatcagaaagagggcagctgtagcttcatc
aggtagcaccacagaagctttatccgtaaatcgtgccttccgtgccatccgccattctga
tgtcgtggctcttgtaattgaagccctggcttgtattaccgaacag??????????????
????????????????????????????????????????????????????????????
????????????????????????????????????????????????????????????
????????????????????????????caggcagcgattagaccaccaacatttgtctt
ctttgtaaatgatgcaaagctatttcctgaaacataccgtcgctacatggagaagcaact
aagagctgcagcaggattcacaggcactccaattcgcctcttatggagaagtaga?????
?
>Neohymenopogon_parasiticus_ERR9883558
cctgatcatctccttccaagagtggcaattgttggaaggccaaacgttggtaaatcagca
ctgtttaaccgccttgtcggtggaaacaaggctattgtagttaatgaacctggggttact
agggatcgcttgtatggaagatcattttggggtgattatgaatttgtcgtgatagataca
ggaggtgttgttaccatttccaagtcacaggatgatgttatggaagaattggctatctca
acaactattggcatggagggcatctcacttgcctccagggaagcagctgttgctaggatg
ccctcaatgattgagagacaagctgctttagctgtggaagaatcagcagtcatcatattt
cttgttgatggccaggcaggtctgactgctggtgatgttgaaataggggattggacgtaa
gaagttctcacacaagtgtatcattcttgctgtgaacaagtgtgaatctcctcgcaaggg
agtcatgcaggcatcagagttctggtctttaggggtccctgcgattgccattgttggccg
accaaatgttggtaaaagtagcatcctgaatgctttagttggagaggacaggaccgttgt
cagcccaataagtggaacaactcgcgatgctattgatactgaatttatgggacctgatgg
tcag---------ctaattgatacagctggaatcagaaagagggcagctgtagcttcatc
aggtagcaccacagaagctttatccgtaaatcgtgccttccgtgccatccgccgttctga
tgtcgtggctcttgtaattgaagccctggcttgtattaccgaacagattgctgaaaggat
acagagagaaggaaagggttgtttgattgttgtcaacaaatgggacactatacccaacaa
gaacccgcaaacagcaacttattatgagcaagatgtaagagataagctccgtcttctcaa
ctgggcacctgttgtgtactcttcagcacaggcagcaattagaccaccaacatttgtctt
ctttgtaaatgatgcaaagctatttcctgaaacataccgccgctacatggagaagcaact
aagagctgcagcaggattcacaggcactccaattcgcctcttatggagaagtagaagaaa
a
>Oldenlandia_herbacea_ERR9883552
cctgatcatctccttccaagagtggcaattgttggaaggccaaatgttggtaaatcagca
atgttcaataggcttgttgggggaaatagggccattgtggttaatgaacctggtgttact
agggatcgcttgtatggaagatcattttggggtgattacgagtttttggtagtggataca
gggggagtcgtcaccatttcgaagtcacaggatgatgtcatggaagaattggctatctca
acaaccattggcatggaggggattccacttgcctctagggaggcagctgtagctaggatg
ccctcaatgattgagagacaagccgctttagctgtggaagaatctgcagtcatagtattt
cttgttgatggccaggcagggcttacagctgctgatgtcgaaataggggactggacggaa
gaagttctctcataagtttattatacttgctgtcaacaagtgtgaatctccacgcaaggg
gctcatgcaggtgtcagatttttggtctttgtatgttcctgcaattgcgatagttggtcg
accaaatgttggtaaaagcagcatcttgaatgccttagttggagaggatagaaccattgt
tagcccagtaagtggaactacacgcgatgctattgatacagagtttacaggacctgatgg
gcagaaatttcgcctgatcgatacagctggtatcagaaagagggcagctgtggcttcatc
caagagcaatacagaggctttatctgttaaccgtgccttccgtgctgtccgtcggtctga
tgtagtggctctcgtaattgaagctttggcttgtatcaccgaacagattgctgaaagaat
agaaaaagaaggaaaaggttgtgtgattgttgtcaacaaatgggacactataccaaacaa
gaatcagcaaacagcaagctattatgagcaagatgtaagagataagctccgtcttctcag
ctgggcgcctattgtctactcttcagca????????????????????????????????
????????????????????????????????????????????????????????????
????????????????????????????????????????????????????????????
?
>Paederia_ciliata_ERR9883513
????????????????????????????????????????????????????????????
????????????????????????????????????????????????????????????
????????????????????????????????????????????????????????????
????????????????????????????????????????????????????????????
????????????????????????????????????????????????????????????
????????????????????????????????????????????????????????????
????????????????????????????????????????????????????????????
???????tcgcacaagtgtatcattcttgcagtgaacaagtgtgaatctccccgcaaggg
agtcatgcagacatcagagttttggtctttaggggtgcctgcaattgccattgttggccg
accaaatgttggtaaaagtagcatcctgaatgctttagttggtgaggacagaaccattgt
tagcccaattagcggaacaactcgtgatgctattgatactgagtttacaggacctgatgg
tcagaaatttcgccttattgatacagctggaatcagaaaaagggcagctgtagcttcatc
t---agcaccacagaagctctatctgtaaatcgtgcctttcgtgccatccgtcgttctga
tgttgtggcactagtaattgaagccatggcttgtattactgaacagattgctgaaaggat
acagagagaaggaaagggctgtttgattgtagtcaacaaatgggacactataccaaacaa
gaaccagcaaacagcaacttattatgagcaagatgtaagagataagctccgccttctaag
ctgggcacctgttgtgtactcttcagcacaggctgcagttcgaccacctacatttgtgtt
ttttgtaaatgatgcaaagctatttcctgagacataccgtcgcttcatggaaaagcaact
aagagctgctgcaggatttgcgggcactccaattcggctcttatggagaagtagaagaaa
a
>Plocama_tinctoria_ERR9883529
cctgatcatcttcttccaaaagtggcgattgttggaaggccaaatgttggtaaatcagca
atgtttaaccgcctcgttggtggcaacaaggccattgtggtcaatgaacctggggtaact
agggatcgcttgtacggaagatcattttggggtgactatgagtttctcgtagtggatact
ggaggtgttgttaccatttcaaagtcacaggatgatgttatggaagaattggctatctca
acaactattggcatggagggcattccgcttgcctccagggaggcagctgttgctaggatg
ccctcaatgattgagaggcaagctgctttagctgtggaagaatcatcagtcatcatattt
cttgttgatggtcaggcaggtcttacagctgctgatgtcgaaataggggactggacggaa
gaagttctcgcacaagtatatcattcttgctgtgaacaagtgcgaatctccacgaaaggg
agtcatgcaggcagcagagttttgg---------gtccctgcaattgccattgttggccg
accaaatgtcggtaaaagtagcatcctgaatgcattagttggcgaggacagaaccattgt
cagtcccgtaagtggaacaactcgtgatgctattgataccgagtttacagcacctgatgg
ccagaaatttcgcctaattgatacagctggaatcagaaaaagggcagctgtagcttcatc
a---agcaccacggaagctttatctgtgaatcgtgccttccgtgctatccgtcgttctga
tgttgtggctcttgtagttgaagccttggcttgtattactgaacagattgctgaaaggat
agagagagaaggaaagggttgtttaattgttgtcaacaaatgggacactatacccaacaa
gaatcagcaaacagcaacttattatgagcaagatgtaagagagaagcttcgtcttctcag
ctgggcacctattgtgtactcttcagcacaggcagcaattagaccacctacatttgtctt
ctttgtaaatgatgcaaagctgtttcctgagacataccgtcggtacatggaaaagcaact
aagaactgcagcaggttttccaggcactccaattcggctcttgtggagaagtagaagaaa
a
