# Supplementary material for: Morphological and molecular evidence support the inclusion of Mycetia hainanensis in Mouretia (Rubiaceae)
Source: PhytoKeys. 2026 Feb 5;270:273–88. doi: 10.3897/phytokeys.270.180324 (PMC12902767; doi:10.3897/phytokeys.270.180324)
Supplement: Supplementary material 4 — Dataset of 315 nuclear genes used in this study [file phytokeys-270-273_article-180324__-s004.zip › Dataset 2/5926_filtered_aligned_trimmed.fasta]

>Rubia_peregrina_ERR5033650
gttgcagcagatagtcccattggacggttaggtttgacagtttgctatgatttgagattc
ccagatatttatcagcagttaaggttccaccatgatgtacaggttttattggtacctgct
gcttttacaaaaccaactggccaagcacactgggagattcttctacgtgctcgtgctatt
gaaactcaatgttatgtcatagctgcggcacaagctggaaagcacaatgataaaagagag
agctacggtgacacattgattattgatccttggggaatggttgttggaaggttacca
>Theligonum_cynocrambe_ERR5033810
?????????????????????????????????ctgacagtttgctacgatttgagattc
ccagatctatatcagcagttgaggttccaccataatgcacaggttttattggtacctgct
gcttttacaaaacctactggtcaagcacattgggagattcttctacgtgctcgtgctatt
gaaactcaatgttatgtcatagctgcggcacaagctggaaagcacagtgataaaagagag
agctatggtgacacgttaattattgatccatggggaatggttgttggaaggttacca
>Anthospermum_thymoides_ERR9883532
gttgcagtagatagtcccattgggcgtttgggtctgacagtttgctatgatttgagattc
ccggatatttaccaggagttgaggttccaccataatgcacaggttttattggtacctgct
gcttttacaaaaccaactggtcaagcacactgggagattcttctccgagcacgtgctatt
gaaactcaatgttatgtcatagctgctgcgcaagctggaaagcacaatgagaaaagagaa
agctatggtgacacgttgattattgatccatggggaacagtagttggaaggctacca
>Argostemma_elatostemma_ERR9883520
gttgctgtggatagtccccttggacgtttaggtctgacagtttgctatgatttgagattc
ccggatctttatcagaagttgaggttccaccataatgcgcaggttttattggtacctgct
gcatttacaaaaccaactggtcaagcacactgggagattcttctgcgagctcgtgctatc
gaaactcaatgttatatcatagctgcagcacaagctggaaaacacaatgagagaagagaa
agttatggtgacacgttgattattgatccatggggaacagtaattggaaggttacca
>Chamaepentas_hindsioides_ERR9883496
gttgctgtagatagtcccattggacggttaggtctgacagtttgctatgatttgaggttc
ccggatctttaccagcagttgaggttccaccataatgcacaggttttattggtgcctgct
gcttttaccaaaccaactggtcaagcacactgggagattcttctgcgaacccgtgctatc
gaaactcaatgttatgtcatagctgctgcacaagctggaaaacacaatgagaaaagagaa
agctatggtgacacgttaattattgatccatggggaactgtagttggaaggttacca
>Clarkella_nana_ERR9883563
gttgctgtggatagtcccattggacgtttaggtctgactgtttgctatgatttgagattc
ccggatctttatcagcagttgaggttcctccataatgtgcagattttattggtacctgct
gcttttacaaaaccaactggtcaagcacactgggagattcttctgcgagctcgtgctatt
gaaactcaatgttatatcatagctgctgcacaagctggaaaacacaatgagaaaagagaa
agttatggtgacacgttgattattgatccatggggaacagtagttggaaggttaccg
>Coccocypselum_condalia_ERR9883533
gttgcagtagatagtccctttggacgtttaggtctgacagtttgctatgacttgagattc
ccagatctttatcagcagttgaggctccatcataatgcacaggttttactggtacctgct
gcttttacgaaaccaactggtctagcacactgggagattcttctgcgggctcgtgctatt
gaaactcaatgttatgtcatagctgctgcacaagctggaaagcacaatgagaaaagagaa
agctatggtgacacgttgattattgatccatggggaacagtaattggaaggttacca
>Cruckshanksia_pumila_ERR9883536
gttgcagtagatagtccctttggacgtttaggtctgacaatttgctatgatttgagattc
ccagatctttatcagcagttgaggtttcatcataatgcagaggttttattggtacctgct
gcttttacgaaaccaactggtcaagcacattgggaggttctcctgcgggctcgtgctatt
gaaactcaatgttatgtcatagctgctgcacaagctggaaagcacaatgagaaaagagaa
agctacggtgacacattgattattgatccatggggaacagtaattggaaggttgcca
>Cyanoneuron_cyaneum_ERR9883481
gttgcagtggatagtcccattggacgtttaggtctgacagtttgctatgatttgagattc
ccggatctttatcagcagttgagattccaccataatgcacaggttttattggtacctgct
gcttttacaagaccaactggtcaagcacactgggagattcttctgcgagctcgtgctatt
gaaactcaatgttatgtcatagctgcggcacaagctggaaagcacaatgagaaaagagaa
agctatggtgactcgttgattattgatccatggggaaca??????????????????
>Danais_nigra_ERR9883478
gttgcagtagatagtcccattggacgtttaggtctgacagtttgctatgatttgagattc
ccggatctttatcagcagttgaggttccaccataatgcacaggttttattggtacctgct
gcttttacaaaaccaactggtcaagcacactgggagattcttcttcgagctcgtgctatt
gaaactcaatgttatgtcatagctgctgcacaagctggaaagcacaatgagaaaagagaa
agctatggtgacacgttgattattgatccatggggatctgtagttggaaggttacca
>Dunnia_sinensis_ERR9883505
gttgcagtggatagtcccattggacgtttaggtctgacagtttgctatgatttgagattc
ccggatctttatcagcagttgaggttccaccataatgcacaggttttgttggtacctgct
gcttttacaaaaccaactggtcaagcacactgggagattcttctgcgagcccgtgctatt
gaaactcaatgttatgtcatagctgcggcacaagctggaaagcacaatgagaaaagagaa
agctacggtgacacattgattattgacccatggggaacagta???????????????
>Mouretia_larsenii_ERR9883550
gttgctgtggatagtcccattggacgtttaggtctgacagtttgctatgatttgagattc
ccggatctttatcagcagttgaggttccactataatgcgcagattttattggtacctgct
gcttttacaaaaccaactggtcaagcacactgggagattcttctgcgagctcgtgctatc
gaaactcaatgttatatcatagctgctgcacaagctggaaaacacaatgagaaaagagaa
agttatggtgacacgttgattattgatccatggggaacagtagttggaaggttacca
>Mycetia_bracteata_ERR9883494
gttgccgtggatagtcccattggacgtttaggtctgacagtttgctatgatttgagattc
ccggatctttatcagcagttgaggttccaccataatgcgcagattttattggtacctgct
gcttttacagaaccaactggtcaagcacactgggagattcttctgcgagctcgtgctatc
gaaactcaatgttatatcatagctgctgcacaagctggaaaacacaatgagaaaagagaa
agttatggtgacacattgattattgatccatggggaacagtagttggaaggttacca
>Mycetia_hainanensis_H401
gttgctgtggatagtcccattggacgtttaggtctgacagtttgctatgatttgagattc
ccggatctttatcagcagttgaggttccactataatgcgcagattttattggtacctgct
gcttttacaaaaccaactggtcaagcacactgggagattcttctgcgagctcgtgctatc
gaaactcaatgttatatcatagccgctgcacaagctggaaaacacaatgagaaaagagaa
agttatggcgacacgttgattattgatccatggggaacagtagttggaaggttacca
>Neohymenopogon_parasiticus_ERR9883558
gttgctgtggatagtcccattggacgtttaggtctgacagtttgctatgatttgagattc
ccggatctttatcagcagttgaggttccaccataatgcgcagattttattggtacctgct
gcttttacaaaaccaactggtcaagcacactgggagattcttctgcgagctcgtgctatc
gaaactcaatgttatatcatagctgccgcacaagctggaaaacacaatgagacaagagaa
agttatggtgatacgttgattattgatccatggggaacagtaattggaaggttacca
>Oldenlandia_herbacea_ERR9883552
gttgcagtagatagtcccattggacggttaggtttgacagtttgctatgacttgaggttc
ccagaactttatcagcagttgaggtttcaccataatgcgcaggttctgttggtgcctgcg
gcctttactaaacccactggtctagcacactgggagattcttctgcgagctcgtgctatt
gaaactcagtgttatgtcatagctgctgcacaagctggaaagcacaatgagaaaagagaa
agttacggtgacacactaattattgatccgtggggaactgttgttggaaggttacca
>Paederia_ciliata_ERR9883513
gtttctgtggatagtcccattggacgtttaggtctgacggtttgcaatgatttgagattc
ccagatctttatcagcagttaaggttcccccataatgcgcaggttatattggtacctgct
gattttacaaaaccaactggtcaagcacattggaagattcttctgcgagctcttgctatt
gaaactcagtgttatgtaattgctgcagcacaagctggaaagcacaattagaaaagagaa
agctctggtgacacactgattattgatccttgggggaaagtcattggaaggttacca
>Plocama_tinctoria_ERR9883529
????????????????????????????????????????????????????????????
???????????????????????????????????????caggttttattggtacctgct
gcttttacgaaaccaactggtcaagcacactgggagattcttttgcgtgcccgtgctatt
gaaactcagtgttatgtcatagctgcagcacaaactggaaaacacagtgataaaagagag
agctatggtgacacgttaatcattgatccatggggaatggtt???????????????
