# Supplementary material for: Morphological and molecular evidence support the inclusion of Mycetia hainanensis in Mouretia (Rubiaceae)
Source: PhytoKeys. 2026 Feb 5;270:273–88. doi: 10.3897/phytokeys.270.180324 (PMC12902767; doi:10.3897/phytokeys.270.180324)
Supplement: Supplementary material 4 — Dataset of 315 nuclear genes used in this study [file phytokeys-270-273_article-180324__-s004.zip › Dataset 2/5933_filtered_aligned_trimmed.fasta]

>Rubia_peregrina_ERR5033650
?????????ttcatcagcagtgccgggatttacaagccaactgacgagccacctcatgtg
gaaggggacattgtcaaagctgatgctggccatgtcgcagtggagaagtacatttcagaa
acttttggcagttgggcttctttccgtccacaatacatgatcggttctggcaataataag
gattgtgaagaatggttctttgatcgcattgttcgtgggaggccggttctgattcctggc
tctggattgcagctgaccaacatctcccacgtccgagacttgtcatcgatgatttctctt
gccattgaaaatgcagatgctgcaagtggtaacatctttaactgcgtcagtgatcgtgca
gtgacactggacggtatggccaggatatgtgctaaagccgccggccttcctgtggagata
gtgcattacgatccaaaagctgttggggttgatgcaaagaaagcattccctttcagaaat
atg?????????????????????????????????????????????????????????
????????????????????????????????????????????????????????????
????????????????????????????????????
>Theligonum_cynocrambe_ERR5033810
caatttctgttcatcagcagcgccggaatttacaaatcgacagacgagcctccacacgtc
gaaggaaacaacgtcaaagctgacgccggccatgttgtagtggagaagtacatttcagaa
acattcgaaagctgggcatctttccgacctcaatacatgatcggctcaggcaacaacaaa
gattgcgaagaatggttcttcgatcgcattgttcgagggaggccggtaccgatccctggt
tcgggattgcagctgaccaacatc????????????????????????????????????
????????????????????????????????????????????????????????????
????????????????????????????????????????????????????????????
????????????????????????????????????????????????????????????
????????????????????????????????????????????????????????????
????????????????????????????????????????????????????????????
????????????????????????????????????
>Anthospermum_thymoides_ERR9883532
caatttctgtttatcagcagcgccggaatttacaaaccaacagatgagcctccccatgtt
gaaggggatgttgttaaagctgatgctggacatgttggagtggagaaatatatttcagaa
acttttgaaagctgggcatctttccgaccacaatacatgatcggctctggcaacaacaaa
gattgtgaagaatggttctttgatcgcattgttcgtggaagaccaatcctgattcctggt
tctggattgcagctgacaaacatctcccatgttcgcgacttgtcatccatgcttgctcta
gcaattgaaaatgcagttgctgcaaatggtaacattttcaactgcgtcagcgaccgtgca
gtgacactggacggaatggccaggctatgcgcgaaagctgccggtcttcccgtggagata
gtgcactatgatccaaaaggagttggtgttgatgccaagaaagcttttcctttccgaaac
atgcatttctacgccgagccaagggcggcgcaggaaattctagggtggaaggcttcaaca
aatcttcccgaagacttgaaggagcgatttgaagagtatgtgaaaattggcagagacaag
aaagagataaagtttgagttagatgacaaaatatta
>Argostemma_elatostemma_ERR9883520
cagtttctgtttatcagcagcgcgggaatttacaagccaaccgatgagcctcctcacgtt
gaaggggacattgtcaaagctgatgctggtcatgctgtagtggagaaatatatctcagaa
accttcgagagctgggcctctttccgcccgcaatacatgatcggctctggcaacaacaaa
gattgtgaagagtggttctttgatcgcattgttcgcgggagaccggtcccgattcctggt
tctggattgcagctgaccaacatcgcccacgtccgggacttgtcatccatgctttctctc
gccattgaaaacgtagctgcagcaaatggtaacatcttcaactgtgtcagtgaccgtgcg
gtgactctggacggaatggccaagctatgcgctaaagctgctggccttcctgtggagatt
gtccattatgatccaaaagcagttggcattgatgccaggaaagcttttccttttcgaatc
atgcatttctacgcagagccaagaggggccaaggagattctagggtggaaggcttcgaca
aatcttccggaagacctgaaggagaggtttgaggagtatgtgaaaattggcagagacaag
aaacagataaagttcgagatagatgacaaaatatta
>Chamaepentas_hindsioides_ERR9883496
caatttctgtttatcagcagcgctggaatttacaagccaacagatgagcctcctcacgtg
gaaggggacgttgttaaagctgatgctggccatgttggagtggagaaatatatttcagaa
acttttgaaagctgggcatctttccgtccacaatacatgatcggctcaggcaacaacaaa
gattgtgaagagtggttctttgatcgcattgttcgggggagaccggtcccaattcctggc
tctggattgcagctgaccaacatcgcccacgtccgggacctgtcatccatgctttctcta
gccattgaaaatgcaggtgctgcaaatggtaacatcttcaactgtgtgagtgaccgcgca
gtgacactggatggaatggccaggctatgcgccaaagctgctggccttcctgtggagata
gtgcattatgatccaaaagcagtcggtattgatgccaagaaagcttttcctttccgaaac
atgcatttctatgcggagccaagagctgcgcaggagattctcgggtggaaggctacaaca
aatcttcccgaagacctcaaggagcggtatgaggagtatgtgaaaattggcagagacaag
aaagagatcaagttcgagattgatgacaaaatatta
>Clarkella_nana_ERR9883563
????????????????????????????????????????????????????????????
??????gacattgtcaaagctgatgctggtcatgttgtagtggagaaatatatctcagaa
accttcgagaactgggcctctttccgcccgcaatacatgatcggctctggcaacaacaaa
gattgtgaagagtggttctttgatcgt?????????????????????????????????
????????????????????????????????????????????????????????????
????????????????????????????????????????????????????????????
????????????????????????????????????????????????????????????
????????????????????????????????????????????????????????????
??????????????????ccaagaggggcgaaggagattttagggtggaaggcttcgact
aatcttccggaagacctgaaggagaggtttgaggagtatgtgaaaattggcagggacaag
aaacagataaagttcgagatagatgacaaaatattg
>Coccocypselum_condalia_ERR9883533
caatttctattcatcagcagcgccggaatttacaagccaacagatgagccccctcacgta
gaaggggacgttgttaaagctgatgctggtcatgtaggagtggagaaatatatttcagaa
atttttggaaattgggcttctttccgcccacaatacatgatcggctctggaaacaataaa
gattgtgaagagtggttttttgatcgtattgttcgtggaagaccagtcctgattcctggt
tctggaatgcagttgaccaacattgcccatgttcgggacttgtcatccatgatttctctt
gctattgaaaatgcagttgctgcaaatggtaaaatcttcaactgtgtcagtgaccgtgca
gtgacactggacggaatggccaggctatgcgcaaaagcagccggtcttcctgtggagata
ctgcattatgatccaaaagcagttggtattgatgccaagaaagcttttcctttccgcaac
atgcacttctatgcggagccaagagctgcgaaggagattctggggtggaagggttcaaca
aatcttcctgaagacctgaaggagcggtttgacgaatatgtgaagatcggcagagacaag
aaagagataaagttcgaggctgatgacaaaatatta
>Cruckshanksia_pumila_ERR9883536
caatttctattcatcagcagcgcgggaatttacaagccaacagatgagcctcctcacgta
gaaggggacgttgttaaagctgatgctggtcatgttggagtggagaaatatatttcagaa
acttttgaaagctgggcatcttttcgcccacaatacatgatcggctctggaaacaataaa
gattgtgaagagtggttttttgatc---------------------------------gt
tcaggattgcagctgaccaacattgcccatgttcgggacttgtcatccatgatttctctt
gctattgaaaatgcagttgctgcaaacgggacaatcttcaactgtgtgagtgaccgtgca
gttacactggatggaatggcgaggctatgcgcaaaagctgcagcccttcctgtggagata
gtgcattatgatccaaaagcagttggtattgatgccaagaaagcttttcccttccgcaac
atgcatttctatgcggagccaagagctgcaaaggagattctggggtggcaaggttcaaca
aatcttcctgaagacctgaaggagcggtttgacgaatatgtgaaaatcggcagggacaag
aaagatatgaagttcgagatagatgagaaaatttta
>Cyanoneuron_cyaneum_ERR9883481
caatttctgtttatcagcagcgcgggaatttacaagccaacagatgagcctcctcacgtg
gaaggggacattgttaaagctgatgctggtcatgttggagcggaaaaatatatttcagaa
actttagaaagctgggcatttttccgcccgcaatacatgatcggctctggcaacaacaaa
gattgcgaagagtggttctttgatcgcattgttcgcgggagaccagtcccaattcctggt
tctggattgcagctgaccaacatcgcccatgttcgggacttgtcgtccatgctttctctt
gccattgagaatgcagttgctgcaaatggtaacatcttcaactgtgtcagtgaccgtgca
gtgacactggacggaatggtcaggctatgcgcaaaagctgccggccttcctgtgcagata
gtgcattatgatccaaaagcagttggtattgatgccaggaaagcttttcctttcagaaac
cagcatttctatgcggagccaagagctgcgaaggagattctagggtggaaggcttcaaca
aatcttcccgaagacctgaaggagcggtttgaggagtatgtgaaaattgggagagacaag
aaacagttgaagttcgagatagatgacaaaatatta
>Danais_nigra_ERR9883478
caatttctgtttatcagcagcgcgggaatttacaagccaacagatgagcctcctcacgtg
gaaggggacattgttaaagctgatgctggtcatgttggagtggagaaatatatttcagaa
acttttgaaagctgggcaattttccgcccacaatacatgatcggctctggcaacaacaaa
gattgtgatgagtggttctttgatcgcattgctcgcggaagaccggtcccaattcctggt
tctggattgcagctgaccaacatcgcccatgttcgggacttgtcatccatggtttctctt
gccattgaaaatgcagttgctgcaaatggtaacatcttcaactgtgtcagtgaccgtgca
gtgacactggacggaatggctaggctatgtgcaaaagcggctggccttcctgtggagata
gtgcattatgatccaaaagcagttggcattgatgccaagaaagcttttcctttccgaaac
atgcatttctacgcagagccaagagctgcgaaggagattctagggtggaaggcttcaaca
aatcttcccgaagacctgaaggagcggtttgaggagtatgtgaaaattggcagagataag
aaacagatgaagttcgagatagatgacaaaatatta
>Dunnia_sinensis_ERR9883505
caatttttgtttatcagcagcgcgggaatttacaagccaacagatgaacctcctcacgtg
gaaggggacattgtcaaagctgatgctggtcatgttggagtggagaaatatatttcagaa
actttcgaaagctgggcatccttccgcccacaatacatgatcggctctggtaacaacaaa
gattgtgaagagtggttttttgatcgtattgtacgcgggagaccggtcccaattcctggt
tctggattgcagctgaccaacatcgcccatgttcgggacttgtcgtccatgctttctctt
gccattgaaaatgcagttggtgcaaattgtaaaatcttcaactgtgtcagtgaccgtgca
gtgacactggacggaatggccaggctatgcgcaaaagctgccggccttcctgtggagata
gtgcattatgatcccaaagcagttggcattgatgccaggaaagcttttcctttccgaaac
cagcatttctacgcagagccaagagctgcgaaggagattcttgggtggaaggcttcaaca
aatcttcccgaagacctgaaggagaggtttgaggagtatgtgaaa???????????????
????????????????????????????????????
>Mouretia_larsenii_ERR9883550
cagtttctgtttatcagcagcgcgggaatttacaagccaaccgatgagcctcctcacgta
gaaggggacattgtcaaagctgatgctggtcatgttgtagtggagaaatatatctcagaa
accttcgagagctgggcctctttccgcccgcaatacatgatcggctctggcaacaacaaa
gattgtgaagagtggttctttgatcgcattgttcgcgggagacaggtcccaattcctggt
tctggattgcagttgaccaacatcgcccatgtccgggacttgtcatccatgctttctctc
gccattgaaaacgcagctgctgcaaatggtaacatcttcaactgtgtcagtgaccgtgcg
gtgactctggacggaatggccaagctatgcgctaaagctgctggccttcctgtggagatt
gtccattatgatccaaaagcagttggcattgatgccaagaaagcttttcctttccgaaac
atgcatttctacgcagagccaagaggggcgaaggagattctggggtggaaggcttcaaca
aatcttccggaagacctgaaggagaggtttgaggagtatgtgaaaattggcagagacaag
aaacagataaagttcgagatagatgacaaaatatta
>Mycetia_bracteata_ERR9883494
cagtttctgtttatcagcagcgcgggaatttacaagccaaccgatgagcctcctcacgta
gaaggggacattgtcaaagctgatgctggtcatgttgtagtggagaaatatatctcagaa
accttcgagaactgggcctctttccgcccgcaatacatgatcggctctggcaacaacaaa
gattgtgaagagtggttctttgatcgcattgttcgcgggagacaggtcccgattcctggt
tctggattgcagctgaccaacatcgcccatgtccgggacttgtcatccatgctttctctc
gccattgaaaacgcagctgctgcaaatggtaacatcttcaactgtgtcagtgaccgtgct
gtgactctggacggaatggccaagctatgcgctaaagctgctggccttcctgtggagatt
gtccattatgatccaaaagcagttggcattgatgccaagaaagcttttcctttccgaaac
atgcatttctacgcagagccaagaggggcgaaggagattctagggtggaaggcttcaaca
aatcttccggaagacctgaaggagaggtttgaggagtatgtgaaaattggcagagacaag
aaacagataaagttcgagatagatgacaaaatatta
>Mycetia_hainanensis_H401
cagtttctgtttatcagcagcgcgggaatttacaagccaaccgatgagcctcctcacgta
gaaggggacattgtcaaagctgatgctggtcatgttgtagtggagaaatatatctcagaa
accttcgagaactgggcctctttccgcccgcaatacatgatcggctctggcaacaacaaa
gattgtgaagagtggttctttgatcgcatcgttcgcgggagacacgtcccaattcctggt
tctggattgcagttgaccaacatcgcccatgtccgggacttgtcatccatgctttctctc
gccattgaaaacgcagctgctgcaaatggtaacatcttcaactgtgtcagtgaccgtgcg
gtgactctggacgggatggccaagctatgcgctaaagctgctggccttcctgtggagatt
gtccattatgatccaaaagcagttggcattgatgccaagaaagcttttcctttccgaaac
atgcatttctacgcagagccaagaggggcgaaggagattctagggtggaagggttcaaca
aatcttccggaagacctgaaggagaggtttgaggagtatgtaaaaattggcagagacaag
aaacagataaagttcgagatagatgacaaaatatta
>Neohymenopogon_parasiticus_ERR9883558
cagtttctgtttatcagcagcgctggaatttacaagccaaccgatgagcctcctcacgtg
gaaggggacattgtcaaagctgatgctggtcatgttgtagtggagaaatatatctcagaa
accttcgagagctgggcctctttccgcccgcaatacatgatcggctctggcaacaacaaa
gattgtgaagagtggttctttgatcgcattgttcgcgggagaccggtcccgattcctggt
tctggattgcagctgaccaacatcgcccatgtccgggacttgtcatccatgctttctctc
gccattgaaaacgcagctgctgcaaatggtaacatcttcaactgtgtcaatgaccgtgcg
gtgactctggacggaatggccaagctatgcgctaaagctgctggccttcctgtggagatt
gtccattatgatccaaaagcagttggcattgatgccaagaaagcttttcctttccgaaac
atgcatttctacgcagagccaagaggggcgaaggagattctagggtggaaggcttcgaca
aatcttccggaagacctgaaggagaggtttgaggagtatgtgaaaattggcagagacaag
aaacagataacgttcgtgatagatgacaaaatatta
>Oldenlandia_herbacea_ERR9883552
caatttctgttcatcagcagcgccggaatttacaagccaacggacgagcctcctcacgtg
gaaggggacattgttaaagctgatgctggtcatgttggagtggagaaatatatttcagag
actttcgagagctgggcgtctttccgaccacaatacatgatcggttctggcaacaacaaa
gattgcgaagagtggttctttgatcgcattgttcggggaagaccggtccttattcctggt
tctggataccaactgactaacatctcgcatgttagggacttgtcatctatgcttgctctt
gccattgaaaatgtagatgctgcaagtggaaacatcttcaactgtgtcagtgatcgtgct
gtgacactggatggaattgccaagctatgtgcaaaagctgctggcctccctgtggagata
gtgcattatgatccaaaagcagtcggtgttgatgccaagaaagcttttcctttccgaaac
atgcatttctacgcggagccaagagctgcacaagacattctagggtggaaggcgacaaca
aatcttccagaagacctgaaggagcggtatgaggagtatgtgaaaattggcagagacaag
aaagaaatcaagttcgagttagatgacaaaatattg
>Paederia_ciliata_ERR9883513
caatttctgttcatcagcagcgctggaatttacaagccaacagatgagcctcctcacgtg
gaaggggacatagtcaaagctgatgctggtcatgttggagtggagaaatacatttcagaa
acttttgaaagctgggcatctttccggccacagtacatgatcggctccggcaacaacaaa
gattgtgaagagtggttctttgatcgcattgttcgagggagaccggtcccaattcccggc
tctggattgcagttgtccaacatcagccatgttcgggatttgtcatccatgctttctctc
gccattgaaaatgaagcagcggcaagcggcaagatcttcaactgtgtcagcgaccgggca
gtgacactagacggaatggccaggctctgcgcaaaagctgccggccttcctgtggagata
gtgcattacgatccaaaagcgatcggcgttgacgccaagaaagcttttcctttccgaaac
atgcatttctacgcggagccaagagcagcgcaggatattctagggtggaaggctacgaca
aatcttccagaagacctaaaggagaggtttgaggagtatgtgaaaatcggcagagacaag
aaagaaatgaagttcgagacagacgacaagatatta
>Plocama_tinctoria_ERR9883529
caatttctgttcatcagcagcgccggaatttacaagtcaacagatgagcctcctcacgtg
gaaggggacactgtcaaaggtgatgctggtcatgttgttgtggagaaatacatttctgag
acttttgaaagctgggcatctttccgcccacaatatatgatcggttcaggcaacaacaaa
gattgtgaagaatggttctttgatcgcattgttagagggaggccggtgccaattcctggc
tctggattgcagctgaccaacatctcccatgtccgggacttgtcatccatgctttctctt
gccattgaaaatgaaaaggctgcaagtggtaacatcttcaactgcgttagtgaccgggcg
gtgacactggacggaatggccaggctatgcgccaaagctgccagccttcctgtggagata
gtgcactatgatccaaaagcagttggtgttgatgccaagaaagctttccctttccgaaac
atgcatttctatgcagagccaagagcagcgcaggagattcttggctggaaggctgcaaca
tatctccctgaagacctgaaggagaggtacgaggagtatgtgaaaattggcagggacaag
aaagatatgaagtttgaattagatgacaaaatatta
