# Supplementary material for: Morphological and molecular evidence support the inclusion of Mycetia hainanensis in Mouretia (Rubiaceae)
Source: PhytoKeys. 2026 Feb 5;270:273–88. doi: 10.3897/phytokeys.270.180324 (PMC12902767; doi:10.3897/phytokeys.270.180324)
Supplement: Supplementary material 4 — Dataset of 315 nuclear genes used in this study [file phytokeys-270-273_article-180324__-s004.zip › Dataset 2/5936_filtered_aligned_trimmed.fasta]

>Rubia_peregrina_ERR5033650
????????????????????????????????????????????????????????????
????????????????????????????????????????????????????????????
?????????????????????gtgaaggtggccccgaagcgctggaaattggagattaat
ttcagccaagatgctgtgctgatgctttcttcgatgaatttacctgat????????????
????????????????????????????????????????????????????????????
????????????????????????????????????????????????????????????
???????????????
>Theligonum_cynocrambe_ERR5033810
gggcacgggacgtcggagcgcgacgggcgcgtggtagcgacgctctgcggcgtggttgag
cgggtgaataaattggtgtatgtccgggctctgagagcaaggtataagcctgagattggt
gatattattgttggccgtgtgattgaggtggct???????????????????????????
????????????????????????????????????????????????????????????
????????????????????????????????????????????????????????????
??????gaagtccgt?????????????????????????????????????????????
???????????????
>Anthospermum_thymoides_ERR9883532
gggcatggaacatcggagatggacggacgtgtggtggcaaccgtttgtggggtggttgag
cgcattaataaacttgtctatgttcggtcgctgagggcaaggtacaagcctgagattggt
gatatcattgttggccgtgtgattgaggtggctcctaagcgttggagattggagattaat
ttcagccaggatgccgtattgatgctttcttctatgaacttacctgatggcattcag???
????????????????????????????????????????????????????????????
????????????????????????????????????????????????????????????
???????????????
>Argostemma_elatostemma_ERR9883520
gggcatgggacctcggagattgatgggcgcgtcgtggcaaccgtttgcggggtggttgag
cgagttaataaacttgtctacgttcgggctctgaaggcaaggtacaagcctgagattggt
gatatcattgttggccgtgtgattgaggtggctcccaagcgctggagattggagataaat
tttaaccaagatgctgtattgatgctttcttctatgaacttacctgatggcatccagagg
cgacgtactgcaattgatgaactcaatatgcggagtatatttgaagagaatgatgttgtt
tgtgctgaagttcgtggtttccagcatgacggaagtctgcacctgcaagctaggagtcag
aagtatggaaaggtt
>Chamaepentas_hindsioides_ERR9883496
gggcatgggacgtcggagatggacggacgggttgtggcaaccgtttgtgggatggttgag
cgagttaataaacttgtctacgttcgggctctgagggcaaggtacaagcctgagattggt
gatatcattgttggccgtgtgattgaggtggctcctaaacgatggagattggagattaat
ttcagccaagatgcagtattgatgctttcttctatgaacttacctgatggcatccagagg
cgacgtactgcagttgatgaactcaacatgcggagtatttttgaagaaaatgatgttgtt
tgtgctgaagttcgtggtttccagcatgatggaagtctgcacctgcaagctaggagtcag
aagtatggcaaggta
>Clarkella_nana_ERR9883563
????????????????????????????????????????????????????????????
????????????????????????????????????????????????????????????
??????????????????????????????gctcccaagcgctggagattggagataaat
tttagccaagatgctatattgatgctttcttctatgaacttacctgatggcatccag???
????????????????????????????????????????????????????????????
????????????????????????????????????????????????????????????
???????????????
>Coccocypselum_condalia_ERR9883533
????????????????????????????????????????????????????????????
????????????????????????????????????????????????????????????
???????????????????????????gtggttcccaagcgctggagattggagattaat
ttcagccaagacacagttttgatgctttcttcaatgaacttacctgatggcctgcagagg
cgacgtaatgctatcgatgaactcaacatgcggagtatatttgaagagaatgacgttgtt
tgtgccgaagttcgtggtttccagcatgatggaagtctgcacctgcaagctaggagtcag
aagtatggcaaggtg
>Cruckshanksia_pumila_ERR9883536
????????????????????????????????????????????????????????????
????????????????????????????????????tgtaggtacaagcctgagactggt
gatattattgttggccgtgtgattgaggtggctcccaagcgctggagattggagatcaat
ttcagccaagatgcagttttgatgctttcttcaatgaacttacctgatggcctgcagagg
cgacgcactgcaattgatgaactcaacatgcggagtatatttgaagagaatgatgtcgtt
tgcgccgaagtccgtggtttccagcatgatggaagtctacacctgcaagctaggagtcag
aagtatggcaaggtg
>Cyanoneuron_cyaneum_ERR9883481
????????????????????????????????????????????????????????????
???gttaataaacttgtctacgttcgggccctgagggcaaggtacaagcctgagattggt
gatatcattgttggccgcgtgattgaggtggcttccaagcgctggagattggagattaat
ttcagccaagatgctgtattgatgctttcttctatgaacttacctgatggcttacagagg
cgacgtactgcaattgatgaactcaatatgcggagtatatttgaagagaatgacgttgtt
tgtgccgaagttcgtggtttccagcatgatggaagtctgcacctgcaagctaggagtcag
aagtatggcaaggtg
>Danais_nigra_ERR9883478
gggcatgggacatcggagatggacgggcgcgttgtggcaaccgtttgtggggttgttgag
cgagttaataaacttgtctacgttcgggctctgagggcaaggtacaagcctgagattggt
gatatcattgttggccgtgtgattgaggtggctcctaagcgttggagattggagattaat
ttcagccaagatgcagtattgatgctttcttctatgaaccttcccgatggcctgcagaga
cgacgtactgcagtcgacgagctcaacatgcggagtatatttgaagaaaatgacgttgtt
tgtgccgaagttcgtggtttccagcatgatggaagtctacacctgcaagctaggagtcag
aagtatggcaaggtg
>Dunnia_sinensis_ERR9883505
gggcatgggacatcggagattgacgggcgcgttgtggcaaccgtttgcggggtggttgag
cgagttaataagcttgtctacgttcggaccctgagggcaaggtacaagcctgagattggc
gatatcattgttggccgtgtgattgaggtagctcccaagcgctggagactggagattaat
tttggccaagatgctgtattgatgctttcttctatgaacttacctgatggcttacagagg
cgacgtactgctattgatgaactcaatatgcggagtatatttgaagagaatgacgttgtt
tgtgctgaagttcgtggtttccagcatgatggaagtctgcacctgcaagctaggagtcag
aagtatggcaaggta
>Mouretia_larsenii_ERR9883550
gggcatgggacctcggagattgacgggcgcgtcgtggcaaccgtttgcggggtggttgag
cgagttaataaacttgtctacgttcgggctctgagggctaggtacaagcctgagattggt
gatatcattgttggccgtgtgattgaggtggctcccaagcgctggagattggagataaat
tttagccaagatgctgtattgatgctttcttctatgaacttacctgatggcatccagagg
cgacgtactgcaattgatgaactcaacatgcggagtatatttggagagaatgatgttgtt
tgtgctgaagttcgtggtttccagcatgacggaagtctgcacctgcaagctaggagtcag
aagtatggcaaggtg
>Mycetia_bracteata_ERR9883494
gggcatgggacctcggagattgacgggcgcgtcgtggcaaccgtttgcggggtggttgag
cgagttaataaacttgtctacgttagggctctgagggcaaggtacaagcctgagattggt
gatatcattgttggccgtgtgattgaggtggctcccaagcgctggagattggagataaat
tttagccaagatgctgtattgatgctttcttctatgaacttacctgatggcatccagagg
cgacgtactgcaattgatgaactcaatatgcggagtatatttgaagagaatgatgttgtt
tgtgctgaagttcgtggtttccagcatgacggaagtctgcacctgcaagctaggagtcag
aagtatggcaaggtg
>Mycetia_hainanensis_H401
????????????????????????gggcgagtcgtggcaaccatttgtggggtggttgag
cgagttaataaacttgtctacgttcgggctctgagggctaggtacaagcctgagattggt
gatatcattgttggccgtgtgattgaggtggctcccaagcgctggagattggagataaat
tttagccaagatgctgtattgatgctttcttctatgaacttacctgatggcatccagagg
cgacgtactgcaattgatgaactcaatatgcggagtatatttggagagaatgatgttgtt
tgtgctgaagttcgtggtttccagcatgacggaagtctgcacctgcaagctaggagtcag
aagtatggcaaggtg
>Neohymenopogon_parasiticus_ERR9883558
gggcatgggacctcggagattgacgggcgcgtcgtggcaaccgtttgcggggtggttgag
cgagttaataaacttgtctacgttcgggctctgagggcaaggtacaagcctgagattggt
gatatcatcgttggccgtgtgattgaggtggctcccaagcgttggagattggagataaat
tttagccaagatgctgtattgatgctttcttctatgaacttacctgatggcatccagagg
cgacgtactgcaattgatgaactcaatatgcggagtatatttgaagagaatgatgttgtt
tgtgctgaagttcgtggtttccagcatgacggaagtctgcacctgcaagctaggagtcag
aagtatggcaaggtg
>Oldenlandia_herbacea_ERR9883552
????????????????????????????????????????????????????????????
????????????????????????????????????????????????????????????
????????????????????????????????????????????????????????????
???????????????????????????????????????????????????cttcagagg
cggcgtactgcagtcgacgagcttaacatgcggagcatatttgaagaaaatgatgttgtt
tgtgctgaagttcgtggtttccagcatgatggtagtctacaccttcaagctaggagtcag
aagtatggtaaggta
>Paederia_ciliata_ERR9883513
gggcatggaacttctgagattagtgggcgtgttgtggcaactctttgcggggtggttgag
cgagttaataaactagtgtacgttcggtgcctaagggcaaggtacaagcctgagattggt
gatatcatcattggccgtgtgattga---ggctcccaagcgctggagattggagatcaat
ttcggccaagatgcggtattgatgctttcttctatgaatttacctgatggcatccagagg
cgacgtactgcagttgatgaactcaatatgcggagtatatttgaagagaatgatgttgtt
tgtgctgaagttcgtggtttccagcacgatggaagtcttcacctccaagctaggagtcaa
aagtatggtaaggtg
>Plocama_tinctoria_ERR9883529
????????????????????????????????????????????????????????????
????????????????????????????????????????????????????????????
???????????????????????????gtggctccgaagcgctggaggttggagattaat
ttcagccaagatgctgtgttaatgctttcttcaatgaatttacctgatggcatccagagg
cgacgtaatgcaactgatgaactcaatatgcggagtatatttgaagagaatgacgttgtt
tgtgctgaagttcgtggtttccagcatgatggaagtctgcacctacaagccaggagccag
aagtatggcaaggtg
