# Supplementary material for: Morphological and molecular evidence support the inclusion of Mycetia hainanensis in Mouretia (Rubiaceae)
Source: PhytoKeys. 2026 Feb 5;270:273–88. doi: 10.3897/phytokeys.270.180324 (PMC12902767; doi:10.3897/phytokeys.270.180324)
Supplement: Supplementary material 4 — Dataset of 315 nuclear genes used in this study [file phytokeys-270-273_article-180324__-s004.zip › Dataset 2/5940_filtered_aligned_trimmed.fasta]

>Rubia_peregrina_ERR5033650
????????????????????????????????????????????????????????????
????????????????????????????????????ctaactgcagcactgatcatactc
catctcttcttgcataaccttatcctgactgcagaaatgctttcttttaaccttcttctt
agttatctaagcaaaatttccttcttcatcattggtttgtatcttttgtctccaatttac
cacacacttactcgctccataagttctgattccatttgggctctaacttcagcactcatc
atactccatctcttcttgcataactactctggatcaacggtcaaagctccagggacattg
gagaatccaaccttcacaagcaacatttctttaaatgcttctattgtggcatcggtttta
attgcttcccgcctcccgtcaagacttcatgtctttgctatcatgctcttctccttgcaa
gttttcctctttgccccactggtcacatattgcgtgaggaagtactcgtactggttgcat
ctctttctctcatttagtttgatgactttaacactgatactagtctacaatctacacagg
ttgcttttcatgttactgttcatcattttgggtctggttaatgtgatatgtccttattgg
ctaactagaattcaggaatacaagtttgagatcaatggtccttgggatgaagctaaactc
tgttttaat
>Theligonum_cynocrambe_ERR5033810
gattcagtttccatctctcagtacatatgcattgttgcactcgtagttttggtttggacc
tacacacttaaatccacattgagcgaagatcatctcttgtttctcgatgttagcattctc
ggatcaggctttctcattctcatcttgactggcgaaatgctctctctaaaccttctcctt
agctatctaggcaaaatctccttcttcatcatcggtttatatctcttgtctcctatttac
cacacgctaactcgctccatcagctcggactccatctgggctctaacctcagcactcatc
atactccatctcttcttgcataactacaccggatcaaccatgaaagctccaggaaccttg
gaaaatccaactttcacaagcaacatctctttaaacgcttctattgtggcttcagttctg
atcgcttctcgcctcccgtcaagacttgttgtcttcgcgatcatgctgttctccttgcaa
gttttcctcttcgctccactaatcacatattgcgttaggaagtactcgttcgggttgcat
ctctctctctcattcggtttgatgtctttgacactgattctggtttacaatttacacatg
ctacttttcatgctactttttatcattttggctttagttaatgtgatgtgtccttattgg
cttattagaattcaggaatacaagtttgagatcaatggtccttgggatgaagctaaactg
tgttttaat
>Anthospermum_thymoides_ERR9883532
gattcagtttccatctctcagtatctttgcattgttgctcttgtggttttggtttggacc
tacacacttagatcaacattaaatgaagattatctcttgcttcttgatgttagcattctt
ggatcaggttttttcattcttatcatgaccgctgaaatgctatctttcgaccttcttctt
agttatttacgtaaaatctctttctttatcactggtttatatctcttgtctccaatttac
cacacactcacccgctctataagttcagattccatttgggctctaacagctgcacttatc
atacttcatctcttcctgcacaactactctggatcaacggtgaaagctcctgggaccttg
gacaatccaacatttgcaagcaacatctctttgaatgcttctattgtggcttcagtttta
attgcttctcgccttccatcgagacttcatgtctttgctattatgctcttctccttgcaa
gtattcctctttgctcctctagtcacgtattgtgtgaggaagtattcattccggttgcat
ctctttgtctcctttagtttaatgctgctgacactgactctagtttatagtttacacaga
ttgctttttatgttattgtttgtggttttggctttagttaatgtgatctgtccttattgg
ttaacaagaatccaggagtacaagtttgagattaatggtccttgggatgaagccaaactc
tgtttt???
>Argostemma_elatostemma_ERR9883520
????????????????????????????????????????????????????????????
????????????????????????????????????????????????????????????
????????????????????????????????????????????????????????????
????????????????????????????????????????????????????????????
cacacacttaccagctctatcagttcagactccatttgggctctaacagctacacttgtc
atactccatctcttcttgcataactactctggaccaactgtaaaagctacagggatctta
gaaaatccatcctttacgagcaacatctctttaaatgcttctattgtggcttcagtttta
attgcttctcgccttccatcaagacttcacgtctttgctatcatgctcttttccttgcaa
gttttcatctttgctccactggtcacatattgcataaggaagtattcactccaattgcat
ctctttctctccttgagtttgatggttttgacattggttttggtttatagtttacataga
ttgcttttcatgttactgtttatcattttggctttagttaacttggtctgcccttattgg
ctagtaagaattcaggagtacaagtttgagattaatggtccttgggatgaagctaaactc
tgttttgat
>Chamaepentas_hindsioides_ERR9883496
????????????????????????????????????????????????????????????
????????????????????????????????????????????????????????????
????????????????????????????????????????????????????????????
????????????????????????????????????????????????????????????
cacacactcacccgctctataagttcggactccatttgggctctcacagctgcacttgtc
atactgcatctattccttcacaactactctggatcaacggtaatagctccggggaccttg
gaaaatccaacccttgcaagcaacatctcattaaatgcttcaatagtggcttcagtttta
atcgcttctcgccttccatcaagacttcacgtctttgctattatgctcttctccttgcaa
gttttcctctttgctccgctagtcacatattgcgtaaggaagtattctttccggttgcat
ctctttctctcctttagtttaatgtctttgacattgattttggtctatagtttacataga
ttgcttttcatgttactatttgtcattttggctttagttaatgtggtatgtccttattgg
ttaataagaattcaggagtacaagtttgagattaatggtccttgggatgaagctaaactc
tgtttt???
>Clarkella_nana_ERR9883563
????????????????????????????????????????????????????????????
????????????????????????????????????????????????????????????
????????????????????????????????????????????????????????????
????????????????????????????????????????????????????????????
cacacactcacccgctctatcagttcagactccatttgggctctaacagctgcacttgtc
atactccatctcttcctgcataactactctggatcaactgtaaaagctccagggatctta
gaaaatccatcctttacaagcaacatctctttaaatgcttctattgtggcttcagtttta
attgcttctcgccttccatcaagacttcatgtctttgctatcatgctcttttccttgcaa
gttttcctctttgctccactggtcacatattgcataaggaagtattcattccaattgcat
ctctttctctccttgagtttgatggctttgacattggttttggtttatagtttacataga
ttgcttttcatgttactgtttatcattttggctttagttaacgtggtctgcccttactgg
ctaataagaattcaggagtacaagtttgagattaatggtccttgggatgaagctaaactc
tgtttt???
>Coccocypselum_condalia_ERR9883533
????????????????????????????????????????????????????????????
????????????????????????????????????????????????????????????
????????????????????????????????????????????????????????????
????????????????????????????????????????????????????????????
cacaccctcacccgctctataagttcagactccatttgggttttaacaactgcacttgtc
atactccatctcttcctgcataactactctggatcaacagtaaaagctccagggaccttg
gaaaatccaaactttacaagcaacatttctttaaatgcttctattgtggcttcagtttta
attgcttcccgccttccatcaagaattcatgtttttgctattatgcttttctctttgcaa
gttttcctattttctcctctagttacatactgcataaggaagttctctttcaagttgcat
ctttttctctcctttagtttaatgtctttgacactgcttttggtttatagtttacataga
ttgcttttcgtgttattgtttgtcatcttggctttggttaatgtgatctgtccttattgg
ctaataagaattcaggagtacaagtttgagattaatggtccttgggatgaagctaaactc
tgtttt???
>Cruckshanksia_pumila_ERR9883536
????????????????????????????????????????????????????????????
????????????????????????????????????????????????????????????
????????????????????????????????????????????????????????????
????????????????????????????????????????????????????????????
cacaccctcacccgctctataagttcagactccatttgggctttgacaactgcacttgtc
atacttcatctcttcctgcataactactctggatcaacggtaaaagctccaggggccttg
gaaaatccaactcttgcaagcaacatttctttaaatgcttctatagtagcttcagtttta
attgcttccagccttccatcaagaattcttgtttttgctcttatgcttttctcattgcaa
gtttttctatttgctccgttagtcacatattgcataaggaaattctctttattgttgcat
cttttcctcgcctttagtttaatgtcattgacattgctcttggtttatagtttac---ta
atgctttttgtataattgtttttcattttggctttagttaatgtggtctgtccttattgg
ctgataagaatttaggagtacaagtttgagattaatggtccttgggatgaagctaaactc
tgattcgat
>Cyanoneuron_cyaneum_ERR9883481
????????????????????????????????????????????????????????????
????????????????????????????????????????????????????????????
????????????????????????????????????????????????????????????
????????????????????????????????????????????????????????????
cacacacttacccgctctatcagttcagactccatttgggctctaacagctgcacttatc
atactccatctcttcttgcataactactctggatcaacggtaaaagctccagggaccttg
gaaaatccatcctttacaagcaacatctctttaaatgcttctattgtggcttcagtttta
attgcctctcgtcttccatcaagacttcatgtctttgctattatgctcttttccttgcaa
gttttcctctttgctccgctagtcacatattgcgtaaggaagtattcattccggttgcat
ctctttctgtcctttagtttgatgtctttgacgttgattttggtttatagtttacacaga
ttgcttttcatgttactgtttatcattttggctttagttaacgtgatctgtccttattgg
ctaataagaattcaggagtacaagtttgagattaatggtccttgggatgaagctaaactc
tgtttt???
>Danais_nigra_ERR9883478
????????????????????????????????????????????????????????????
????????????????????????????????????????????????????????????
????????????????????????????????????????????????????????????
????????????????????????????????????????????????????????????
cacacactcacccgctctataagttcagactccatttggactctaacagctgcacttatc
atactccatctcttcctgcataactactctggatcaacagtaaaagctccagggaccttg
gaaaatccaacctttacaagcaacatctctttaaatgcttctattgtggcttcagtttta
atcgcttctcgccttccatcaagacttcatgtctttgctattatgctcttctccttgcaa
gttttcctctttgctccgctagtcacatattgcatcaggaagtattctttccggttgcat
ctctttctctccttcagtttaatgtctttgacattgatttttgtttatagtttacataga
ttgcttttcatgttgctgtttgtcatattggctttagttaacgtgatctgtccttattgg
ctaacaagaattcaggagtacaagtttgagattaatggtccttgggatgaagctaaactc
tgtttt???
>Dunnia_sinensis_ERR9883505
????????????????????????????????????????????????????????????
????????????????????????????????????????????????????????????
????????????????????????????????????????????????????????????
????????????????????????????????????????????????????????????
cacacactcacccgctctatcagttcagactccatttgggctctaacagctgcacttatc
atactccaccttttcctacataactactctggatcaatagtaaaagctccggggacctca
gaaaatccatcctttacgagcaacatctctttaaatgcttctattgttgcttcagtttta
atagcttctcgccttccatcaagacttcatgtctttgctattatgctcttttccttgcaa
gttttcctctttgctccgctagtcacatattgcgtaaggaggtattcattccggttgcat
ctctttctgtcctttagtttgatatctttgacattgatcttggtatatagtttacataga
ttgcttttcatgttactgtttattattttggctttagttaacgtaatctgcccttattgg
ctaataagaattcaggagtacaagtttgagattaatggtccttgggacgaagctaaactc
tgtttt???
>Mouretia_larsenii_ERR9883550
????????????????????????????????????????????????????????????
????????????????????????????????????????????????????????????
????????????????????????????????????????????????????????????
????????????????????????????????????????????????????????????
cacacactcacccgctctatcagttcagactccatttgggctctaacagctgcacttgtc
atactccatctcttcctgcataactactctggatcaactgtaaaagctccggggatctta
gaaaatccatcctttacaagcaacatctctttaaatgcttctattgtggcttcagtttta
attgcttctcgccttccatcaagacttcatgtcttcgctatcatgctcttttccttgcaa
gttttcctctttgctccactagtcacatattgcataaggaagtattctttccgattgcat
ctctttctctccttgagtttgatggctttgacattggttttggtttatagtttacataga
ttgcttttcatgttactgtttatcattttggcgttagttaacgtcatctgcccttattgg
ctaataagaattcaggagtacaagtttgagattaatggtccttgggatgaagctaaactc
tgtttt???
>Mycetia_bracteata_ERR9883494
????????????????????????????????????????????????????????????
????????????????????????????????????????????????????????????
????????????????????????????????????????????????????????????
????????????????????????????????????????????????????????????
cacacacttacccgctctatcagttcagactccatttgggctctaacagctgcacttgtc
atactccatctcttcctgcataactactctggatcaactgtaaaagctccagggatctta
gaaaatccatcctttacaagcaacatctctttaaatgcttctattgtggcttcagtttta
attgcttctcgccttccatcaagacttcatgtctttgctatcatgctcttttccttgcaa
gttttcctctttgctccactggtcacatattacataaggaagtattcattccaattgcat
ctttttctctccttgagtttgatggctttgacattggttttggtttatagtttacataga
ttgcttttcatgttactgtttatcattttggctttagttaacgtggtctgcccttattgg
ctaataagaatgcaggagtacaagtttgagattaatggtccttgggatgaagctaaactc
tgtttt???
>Mycetia_hainanensis_H401
gattcagtttccatctctcagtatctttgcattgttgctcttgtggttttggtttggaca
tacacacttagttctacattaagtgaagattatctcttggctcttgatgttagcattctt
ggatcgggttttatcattcttatcgtgactgcagaaatgctctcttttagtcttctcctt
agttatttacgcaagatctccttttttatcactggtttatatcttttgtctcctatttat
cacacacttacccgctctatcagttcagactccatttgggctctaacagctgcacttgtc
gtactccatctcttcctgcataactactctggatcaactgtaaaagctccagggatctta
gaaaatccatcctttacaagcaacatctctttaaatgcttcaattgtggcttcggtttta
attgcttctcgccttccatcaagacttcatgtctttgctatcatgctcttttccttgcaa
gttttcctctttgctcccctagtcacatattgtataaggaagtattcattccgattgcat
ctctttctctccttgagtttgatggctttgacattggttttggtttatagtttacataga
ttgcttttcatggtactgtttatcattttggctttagttaacgtggtctgcccttattgg
ctaataagaattcaggagtacaagtttgagattaatggtccttgggatgaagctaaactc
tgttttaat
>Neohymenopogon_parasiticus_ERR9883558
????????????????????????????????????????????????????????????
????????????????????????????????????????????????????????????
????????????????????????????????????????????????????????????
????????????????????????????????????????????????????????????
cacacactcacccgctctatcagttcagactccatttgggctctaacagctgcacttgtc
atactccatctcttcctgcataactactctggatcaactgtaaaagctccagggatctta
gaaaatccatcctttacaagcagcatctctttaaatgcttctattgtggcttcagtttta
attgcttctcgccttccatcaagacttcatgtctttgctatcatgctcttttccttgcaa
gttttcctctttgctccactggtcacatattgcataaggaagtattcattccaattgcat
ctctttctctccttgagtttgatggctttgacattggttttggtttatagtttacataga
ttgcttttcatgttactgtttatcattttggccttagttaacgtggtctgcccttattgg
ctaataagaattcaggagtacaagtttgagattaatggtccttgggatgaagctaaactc
tgtttt???
>Oldenlandia_herbacea_ERR9883552
????????????????????????????????????????????????????????????
????????????????????????????????????????????????????????????
????????????????????????????????????????????????????????????
????????????????????????????????????????????????????????????
cacacactcacgcgctctataagttcagactccatttgggctcttacaactgcactcatc
atactccatttgttcttgcataactacaccggatcaacagtaaaagctccagggacattg
gaaaatccaacctttacaagcaacatttccttaaatgcctctattgtggcttctgtttta
attgcttctcggcttccatcaagacttcatgtctttgctattatgctcttctcattgcaa
gttttcctctttgctccactagtcacttattgcgtgaggaagtattctttccggctgcat
ctctttctctccttctgcctaatgtctttgacattgattttggtttataatttgcataga
ttgcttttcatgttactgtttgttgttttggctttagttaatgtgatatgtccttattgg
ctaattagaattcaggagtacaagtttgagattaatggtccatgggatgaagctaaactt
tgtttt???
>Paederia_ciliata_ERR9883513
??????????????????????????????????????????gtggttttggtttggatc
tacacacttagatctaccctaggtgaagattatctgttgcttcttgatgttagcattctg
ggatcaggttttttcattctcatcttgactgcagaaatgctctcttttaaccttcttctt
agttacttaggcaaaacctccttctttatcactggtttgtatcttttgtctccaatttac
cacacactcacccgctccataagttcagattccatttgggctctagcttcagcactcatc
acactccatctcttcttgcataactactctggatcaacagtgaaggctccggggacctca
gaaaatgcaacctttaccagcaacatctctttaaatgcttctattgtggcttcagtttta
attgcttctcgccttccatcaagacttcttgtctttgctatcatgttcttctccttgcaa
gttttcctctttgctccattagtcacatattgcgtgaggaagtattcgttccggttgcat
ctctttctctcctttagtttaatgtctttgacattgattcttgtttaccgcttacacagg
ttgcttttcatgttgatgttcatcattttggctttagttaacgtgatctgtccatattgg
ctaataagaatccaggagtacaagtttgagatcaatggtccttgggatgaagctaaactc
tgtttt???
>Plocama_tinctoria_ERR9883529
gattcagtttccatctctcagtatatatgcattgttgttcttgtggttttggtttggacc
tacacacttagatctacattgagcgaagagtatctcttgtttcttgacgttagcattctt
ggatcaggttttttcatttttatcttgactgcagaaatgctttcgtttaaccttcttctt
agttatttaggcaaaatttccttcttcatcattggtttgtatcttttgtctccaatttac
cacacacttacccgctccataagttcagattccatttgggctctaacttcagcactcatc
atactccatctcttcttgcataactactctggatctacggtaaaagctccaggggccttg
gaaaatccaaccttcgctagcaacatctctttaaatgcttctattgtttcttcggttttg
attgcttctctcctcccatcaagacttcttgtctttgcgataatgctcttctccttgcaa
gttttcctctttgctccactagtcacatattgtgtgaggaagtattcattccggttgcat
ctctttctctcctttagtttgatgtctttgacactgattctgacttacaatttacacaag
ttgctttccatgttactgttcatcatattggctttagtgaatgtgatctgtccttattgg
ctaattagagttcaggaatacaagtttgagatcaatggtccttgggatgaagctaaactg
tgtttt???
