# Supplementary material for: Morphological and molecular evidence support the inclusion of Mycetia hainanensis in Mouretia (Rubiaceae)
Source: PhytoKeys. 2026 Feb 5;270:273–88. doi: 10.3897/phytokeys.270.180324 (PMC12902767; doi:10.3897/phytokeys.270.180324)
Supplement: Supplementary material 4 — Dataset of 315 nuclear genes used in this study [file phytokeys-270-273_article-180324__-s004.zip › Dataset 2/5941_filtered_aligned_trimmed.fasta]

>Rubia_peregrina_ERR5033650
aaagcattcaaagagcaagccgatatggaagtgaatctgctccaagacagcctcaccaat
atccggaacgccactgctcgcctcgacaacgcctccaccgctctcaacgatctctccctc
cgcccccaagatgtgaaaatgttggtgcctctaacggcgtcgctttatgtccctggcaca
ctggatgatgctgataaggtgttagttgatgtgggcactgggtatttcattgag??????
????????????????????????????????????????????????????????????
????????????????????????????????????????????????????????????
??????????????????
>Theligonum_cynocrambe_ERR5033810
aaggctgtaaaagagcaagctgacatggaagttaaccttctccaagacagcctcaacaat
atccgaaatgccactgctcgtctcgacaacgcttccgcggccctcaacgatctctccctc
cgcccccaagggaagaagatgctggtgcctttaacggcgtcgctttatgtgcccggcacc
ctggatgatgctgataaggtgttggtagatgtgggaactggttatttcattgag??????
????????????????????????????????????????????????????????????
????????????????????????????????????????????????????????????
??????????????????
>Anthospermum_thymoides_ERR9883532
?????????????????????????????????????????????????????????aat
atccgtaatgccactgcccgccttgacatcgcttctaatgctctcaacgacctctccctc
cgccctgaaggaaagaaaatgctggtaccattaactgcgtcgctttacgtgcctgggact
cttgatgatgccgataaggtgttagttgatgtgggcactggatatttcatatagaaaaca
atggcagaaggcaaagattattgtgagcgcaaaattagcttgctgaagtccaattatgat
cagcttcttgaggta?????????????????????????????????????????????
??????????????????
>Argostemma_elatostemma_ERR9883520
????????????????????????????????????????????????????????????
????????????????????????????????????????????????????????????
?????????ggaaagaaaatgcttgtgccattaacggcgtcgctttatgtgcctggcact
ctagatgatgctgataaggtgttaattgatgtgggcactggatatttcatatagaaaaca
atggcagaaggaaaagattattgtgagcgcaaaattagcttgctgaagtccaattatgat
cagcttcttcaggtagctacaaagaagaaaagtatagccgatgaggttggcgttgtattg
caagcgaaggtgaagcag
>Chamaepentas_hindsioides_ERR9883496
??????????????????????????????gtgaacctcctccaagatagccttaccaat
atccgaagtgccactgctcgcctcgacaacgcttctaatgctctcaacgatctctccctc
cgcccccaaggaaagaaaatgctggtgccattaaccgcgtcgctttatgtgcctggaact
ctagatgatgctgataaggtgttagttgatgtgggcactggatatttcatatagaaaaca
atggtggaaggaaaagattattgtgagcgcaaaattagcttgctaaagtccaattatgat
cagcttctacaggtagctacaaagaagaaaagtatagctgatgaggttggtattgtatta
caagcaaaggtaaagcag
>Clarkella_nana_ERR9883563
????????????????????????????????????????????????????????????
????????????????????????????????????????????????????????????
????????????????????????????????????????????????????????????
????????????????????????????????????????????????atatagaaaaca
atggcagaaggaaaagattattgtgagcgcaaaattggcttgctaaagtccaattatgat
caacttcttgaggta?????????????????????????????????????????????
??????????????????
>Coccocypselum_condalia_ERR9883533
????????????????????????????????????????????????????????????
????????????????????????????????????????????????????????????
?????????ggaaagaaaatgctggttccgttaacggggtctctgtatgtgcccggtaca
ctagatgatgttgataaggtgttagttgatgtgggcactggatatttcatatagaaaaca
atggctgaaggaaaagattattgtgagcgcaaaatcagtttgctgaagtccaattatgat
cagcttcttgaggtt?????????????????????????????????????????????
??????????????????
>Cruckshanksia_pumila_ERR9883536
aaagcagtgaaagagcaagctgatatggaagtgaatctccttcaagacagccttaacaat
atccgaaatgccactgcccgcctcgacaacgcttcgaacgctctcaacgatctctctctt
cgcccccaagggaagaaaatgctggtcccgttaacggcgtcgctgtatgtgccgggaaca
ctagatgatgctgataaggtgttagttgatgtgggcactggatatttcatatagaaaaca
atggccgagggaaaagattattgtgaacgcaaaatcagcttgctgaagtccaattatgat
cagcttcttgaggta?????????????????????????????????????????????
??????????????????
>Cyanoneuron_cyaneum_ERR9883481
????????????????????????????????????????????????????????????
????????????????????????????????????????????????????????????
?????????ggaaagaaaatgctggtgccattaacggcgtcgctttatgtgtctggcact
ctagatgatgctgataacgtgttaattgatgtgggcactggatatttcatatagaaaaca
atggcggaaggaaaagattattgtgaacgcaaaatttgcttgctaaagtccaattatgat
cagcttctcgaggta?????????????????????????????????????????????
??????????????????
>Danais_nigra_ERR9883478
aaggcagtaaaagagcaagctgatatggaagtgaatctcctccaagatagccttaacaat
atccgaaatgccactgcccgccttgacaatgcttctaatgctctcaacgatctctccctc
cgcccccaaggaaagaaaatgctggtgccattaacggcgtcgctttatgtgtctggaact
ctagatgatgctgataaggtgttagttgatgtgggcactggatatttcatatagaaaaca
atggcagaaggaaaagattattgtgagcgtaaaattagcttgctgaagtccaattatgat
cagcttcttgaggta?????????????????????????????????????????????
??????????????????
>Dunnia_sinensis_ERR9883505
????????????????????????????????????????????????????????????
????????????????????????????????????????????????????????????
?????????ggaaagaaaatgctggtgccattaacggcgtcgctttatgtgtctggcact
ctagatgatgctgataaggtgttagtggatgtgggcactgggtat---------aaaaca
atggctgaaggaaaagattattgtgaacgcaaaattagcttgctgaagtccaattatgac
cagcttcttgaggta?????????????????????????????????????????????
??????????????????
>Mouretia_larsenii_ERR9883550
????????????????????????????????????????????????????????????
atccgaagtgccactgcccgcctcgacaacgcttctaatgctcttaacgatctctccctt
cgccctcaaggaaagaaaatgcttgtgccattaacggcgtcgctttatgtccctggttct
cttgatgatgctgataaggttttaattgatgtgggcactggatatttcatatagaaaaca
atggcagaaggaaaagattattgtgagcgcaaaattgggttgctgaagtccaattatgat
cagcttcttgaggta?????????????????????????????????????????????
??????????????????
>Mycetia_bracteata_ERR9883494
????????????????????????????????????????????????????????????
????????????????????????????????????????????????????????????
?????????ggaaagaaaatgcttgtgccattaacggcgtcgctttatgtgcctggttct
cttgatgatgctgataaggttttaattgatgtgggcactggatatttcatatagaaaaca
atggcagaaggaaaagattattgtgagcgcaaaattggcttgctgaagtccaattatgat
cagcttcttgaggtagctacaaagaagaaaagtatagccgatgaggttggcgttgtatta
caagcgaaggcgaagcag
>Mycetia_hainanensis_H401
????????????????????????????????????????????????????????????
??????????????????cgcctcgacaacgcttctaatgctctcaacgatctctccctt
cgccctcaaggaaagaaaatgcttgtgccattaacggcgtcgctttatgtgcctggttct
cttgatgatgctgacaaggttttaattgatgtgggcactggatatttcatatagaaaaca
atggcagaaggaaaagattattgtgagcgcaaaattggcttgctgaagtccaattatgat
????????????????????????????????????????????????????????????
??????????????????
>Neohymenopogon_parasiticus_ERR9883558
????????????????????????????????????????????????????????????
????????????????????????????????????????????????????????????
?????????ggaaagaaaatgcttgtgccattaacggcgtcgctttatgtgcctggttct
cttgatgatgctgataaggttttaattgatgtgggcactggatatttcatatagaaaaca
atggcagaaggaaaagattattgtgagcgcaaaattggcttgctgaagtccaattatgat
cagcttcttgaggta?????????????????????????????????????????????
??????????????????
>Oldenlandia_herbacea_ERR9883552
????????????????????????????????????????????????????????????
??????????????????????????????gcctctaatgctcttaatgatctctccctc
cgtccccaagggaagaagatgctggtgctgctgacggcttcgctttatgttcttggaact
ctaaatgctgcagataaagtgttagttgatgtgagcattggttatttcattgagaaaacg
atgacagaaggaaaagactattgtgagcgcaagatcaatttgctgaagtccaattacgat
cagctacttgaggtggctacaaagaagaaaagtctagctgaagaggttggagttgtatta
caagctaaattgaggcag
>Paederia_ciliata_ERR9883513
????????????????????????????????????????????????????????????
????????????????????????????????????????????????????????????
?????????ggaaagaaaatgctagttccattaacggcgtctctttatgtacctggcact
ctcgatgatgctgataaggtgttagttgatgtgggcactggatatttcatatagaaaaca
atggcagaaggaaaagattattgtgagcgcaaaattagtctgctaaagtccaattatgat
cagctgcttgaggta?????????????????????????????????????????????
??????????????????
>Plocama_tinctoria_ERR9883529
????????????????????????????????????????????????????????????
????????????????????????????????????????????????????????????
????????????????????????????????????????????????????????????
??????????????????????????????????????????????????????aaaaca
atggcagaaggaaaagagtattgtgagcgcaaaattaacctgctaaagtccaattatgat
cagctccttgaggta?????????????????????????????????????????????
??????????????????
