# Supplementary material for: Morphological and molecular evidence support the inclusion of Mycetia hainanensis in Mouretia (Rubiaceae)
Source: PhytoKeys. 2026 Feb 5;270:273–88. doi: 10.3897/phytokeys.270.180324 (PMC12902767; doi:10.3897/phytokeys.270.180324)
Supplement: Supplementary material 4 — Dataset of 315 nuclear genes used in this study [file phytokeys-270-273_article-180324__-s004.zip › Dataset 2/5943_filtered_aligned_trimmed.fasta]

>Anthospermum_thymoides_ERR9883532
tcagctctgcctcctgatcagttagcttggtgtggaatggacagtgtactgctttactgg
gatgatatgcttttgatggttggtccttctgaagaagatttagatccagttcggtacttt
tatgatgaaccaatattacttattccagaatgtgatggggtgaggatactttcaaataac
agtatggagtttctgcaacgagttcctgactccacagtttcaatcttccaaattgggagt
acgatgcctgctgctttgctgtttgatgccttggatcattttgaccgccgaagtgcgaag
gctgatgaaaatttgagacttattcgctcttcattgcctgaggctgttgaagcttgtgtt
gatgctgcgggtcatgaatttgatgtttcacttcaacgtacactcctaagagctgcaagc
tatggccaagccttttgccaggaagttgtaatcatgcactgggcatgtgctaaaatcacc
gtgtcctcgactattcctgatgctcacctcctagaagtcttacttgataagttgaagttg
tgcaaaggtatttcatatgctgctgtagctgcccacgctgacaagagtggccgtagaaag
ttagctgccatgcttgttgaacatgaaccccgttcctctaaacaggttcctctcttgctt
agcataggagaagaagttaccgctctcacaaaggcaaccgaaagtggagatactgatctt
gtatatcttgttctatttcatgtgaggcagaagggaccagctatggactttcataggact
atacaggccagatcgctagcacgtgacttgttt???????????????????????????
??????????????????????????????????????????ggatctccccttcatggt
ccccgcataaagctcattgaaaatgcacagaagcttttcttggagacaaaggaacatgtg
tttgagtcgaaggaagctgaagaacatacaaaattgttgaggattcaacaagagctggag
gcatccacaaagcagcctatttttgttgattcaagtgtcattgatacaattcgaacatgt
atagtgctggggaatcatcgagctgcattgagagttaagacagaatttaaggtttcagag
aagcagtggtattggcttaaagcttttgctttggcaacaatcagggactgggatgcccta
gaaaaattttcaaaagaaaaaagaccaccaataggttatcggccatttgttgaagcatgt
attgatgctgatgagaagggtgaagccgtcaagtatataccaaagctgtctgattacgtt
cggatcgggatggcaaaggaagcggctgatgctgcgtctcagtctaaagacaacgaattg
cttggtagattgagatcaactttttcgcagaatgcagcagcttcatccatatttgatact
tttcgggatcggtta
>Argostemma_elatostemma_ERR9883520
tcagctctgcctcctgatcagctagcttggtgtggaatggacagtgtattgctttactgg
gatgatatacttttaatggttggtccttctgaaggagatctagatccagttcggtacttt
tatgatgaacccatattacttattccagaatgtgatggggtgaggatactttcgaataac
agtatggagtttctccaacgagttcctgattccacagtttcaatcttccaaattgggagt
acgatgccatctgctttgctgtttgatgccttggatcattttgaccgccgaagtgccaag
gctgatgaaaatttgagacttattcgctcttcattgcctgaggctgttgaagcttgtgtt
gatgctgctggtcatgaatatgatatttcacttcaacgtacactgctaagagctgcaagc
tatgggcaagccttt------------gtcgtcatgcactgggcttgtgctaaaataact
gtgtccttggcagttcctgaggctaacctccttgaaatcttgcttgataagttgaagttg
tgcaaaggtatttcatatgctgctgtagctgcccatgctgacaagagtggccgtagaaag
ttagctgccatgcttgttgaacatgaacctcgttcctctaaacag???????????????
????????????????????????????????????????????????????????????
????????????????????????????????????????????????????????????
????????????????????????????????????????????????????????????
????????????????????????????????????????????????????????????
????????????????????????????????????????????????????????????
?????????????????????????????????????????????caacaagagctggag
gccacgacaaagcagccaatttttgttgattcaagtatcattgatacaattcgaacatgt
attgtactgggaaatgatcgagctgcactgaaagttaagactgaatttaaggtttcggag
aagcagtggtattggcttaaagcttttgctttggcaacaatcagggattgggatgctctg
gaaaaattttcaaaagaaaaaagaccacctgtaggttatcggccatttgtcgaggcatgt
attgatgcagatgaaaagagtgaagccgttaaatatataccaaagctgtctgattatgtc
cggattggaatggcgaaggaa???????????????????????????????????????
????????????????????????????????????????????????????????????
???????????????
>Chamaepentas_hindsioides_ERR9883496
tcggctctgcctcctgatcagttagcttggtgtggaatggacagtatattgctttactgg
gatgatatacttttgatggttggtccttctgaaggagatttagatccagttcggtacttt
tatgatgaaccaatattactcattccagaatgtgatggggtgaggatactctcgaatcac
aatatggaatttctacaacgagttcctgactccacagtttcaatcttccaaattgggagt
acaatgcctgctgctttactatttgacgccttggatcattttgaccgtcgaagtgccaag
gctgatgaaaatctgcgacttattcgctcttcattgcctgaggctgttgaagcttgtgtt
gatgctgcaggtcatgaatttgatatttcacttcaacgcacgctactaagagctgcaagc
tatggtcaatctttttgccaggaagttgtcatcatgcactgggcgtgttctaaaataact
gtgtccttggcaattcccgatgctaacctcctagagatcttgcttgataagttgaagttg
tgcaaaggtatttcatatgctgctgtagctgcccatgctgacaagagtggccgtagaaag
ttagctgctttgcttgttgaacatgaacctcgttcctcgaaacaggttcctctcttgctt
agcattggagaagaagttactgctctgacaaaggcaactgaaagtggagatactgattta
gtttatcttgttctgcttcatgtgaggcagaag???????????????????????????
?????????????????????????????????cttcaggatgtggctttcctatttctg
aaagagtcatgggaattggcaaagaatccgacggcaagcaaaggatctcccattcatggt
ccccgcataaagcttattgaaaatgcacataagcttttctccgagacaaaggagcatgta
tttgagtcgaaggaagcagaagaacatgcaaagctgttgaggatacaacaagagctcgag
gcaaccacaaagcagcctattttcgttgattcaagtgtgattgatacaattcgaacatgt
atcgttctggggaatcatcgagctgcactgaaagttaagacagaatttaaggtttcagag
aagcagtggtgttggcttaaagcttttgctttggcaactatcagggattgggatgctctc
gaaaaattttcaaaagaaaaaaggccacctgtaggttatcgtccatttgtggaggcatgc
attgatgctgatgagaagggtgaagcccttaaatatataccaaagctatctgattatgtc
cgaattggaatggcaaaggaagcggctgatgctgcatctcagtctaaagataatgaattg
cttggcagattgagatcgacattttcacagaatacagcagcttcatcaatatttgatacc
tttcgagatcggtta
>Coccocypselum_condalia_ERR9883533
????????????????????????????????????????????????????????????
????????????????????????????????????????????????????????????
??????????????????????????????tgtgacggagtgaggatactttcgaatacc
tatatggaatttctacaacgagttcctgactccactgtttcaattttccaaattgggagt
atgatgcctgcagctttactgtttgatgccttggatcattttgaccgccgaagtgccaag
gccgatgaaaatttgcgactcatacgctcttcattgtctgaggctgttgaagcttgtgtt
gatgctgctggtcatgaatatgatatttcacttcaacgcacactgctaagagctgctagt
tatggtcaagccttttgccaggaagttgtcatcatgcactgggcgtgtgctaaaataact
gtttcattggcaattcctgattctaacctcctagaaatcttacttgataagttgaagttg
tgcaaaggtatttcatatgctgctgtagctgcccatgctgacaagagtggccgtaggaag
ttagctgccatgcttattgaacatgagcctcgttcctctaaacaggttcctctcttgctt
agcataggagaagaagttactgctctctcaaaggcaaccgaaagtggagatactgatcta
gtttatcttgttctgtttcacgtcaggcagaagggaccagctatggactttcacagaact
atacaggccagatcactggcacgtgattta---ttccaggatgtggctttcatatttttg
aaagagtcatgggaattggtaaagaatcctgtggcaagcaagggatctccccttcatggt
cctcgcataaagctcattgaaaatgcacataagcttttctctgagacaaaggaaaatgtt
tttgagtccaaggaagcagaagagcatgcaaaattgctaagg??????????????????
????????????????????????????????????????????????????????????
????????????????????????????????????????????????????????????
????????????????????????????????????????????????????????????
????????????????????????????????????????????????????????????
????????????????????????????????????????????????????????????
????????????????????????????????????????????????????????????
????????????????????????????????????????????????????????????
???????????????
>Cruckshanksia_pumila_ERR9883536
????????????????????????????????????????????????????????????
????????????????????????????????????????????????????????????
????????????????????????????????????????????????????????????
????????????????????????????????????????????????????????????
????????????????????????????????????????????????????????????
????????????????????????cgcgcttcgttgcctgaggctgttgaagcttgtgtt
gatgctgctggtcatgaatatgatatttcacttcagcgcacactactaagagctgccagc
tatggcgaagccttttgc??????????????????????????????????????????
????????????????????????????????????????????????????????????
????????????????????????????????????????????????????????????
?????????????????????????????????????????????gtccctctcctgctt
agcataggagaagaagttactgctctcgcaaaggcaaccgaaagtggagataccgatcta
gtttatcttgttctgtttcat???????????????????????????????????????
????????????????????????????????????caggatgtggctttcatatttttg
aaagagtcgtgggaattggcaaagagtcctatggcaagcaagggatctcccattcatggt
cctcgcataaagctcattgaaaatgcgcataagcttttctcggagacaaaggaacatgtt
ttcgagtctaaggaagctgaagagcatgcaaaattgttg?????????????????????
????????????????????????????????????????????????????????????
????????????????????????????????????????????????????????????
aagcagtggtattggcttaaagcttttgctttggcaacaatcagggattgggatgctctt
gaaaagttctctaaagaaaaaagaccacctataggttatcggccatttgtagaggcatgc
attgatgctgatgagaaaggtgaagccgttaaatatatacccaagctttctgattatgcc
cgaattggaatggcaaaggaagctgctgatgctgcatctcagtctaaggataatgaattg
cttggcagattgagatcgactttttcacagaacgcggcagcttcatcaatttttgatacc
tttcgagatcgattg
>Cyanoneuron_cyaneum_ERR9883481
tcagctctgcctcccgatcagttagcttggtgtggaatggacagtgtattactttactgg
gatgatatgcttttgatggttggtccttctgaaggagatctagatccagttcggtacttt
tatgatgaaccgatattgcttattccagaatgtgatggggtgaggatactttcgaatcac
agtatggagtttctgcaacgagttcctgactccacagtttcaatcttccaaattgggagt
acgatgcctgctgccttgctgtttgatgccttggatcattttgaccgccgaagtgccaag
gctgatgaaaatttgagacttattcgctcttcattgcctgaggctgttgaagcttgtgtt
gatgctgcgggtcatgaatttgatatttcacttcaacgcacactaataagagctgcaagc
tatggccaagccttttgccaggaagttgtcatcatgcactgggcgtgtgctaaaataact
gtgtccttggcaattcctgatgctaacctcctagaaatcttgcttgataagttgaagtta
tgcaaaggaatttcatatgctgctgttgctgcccatgctgacaagagtggccgtagaaag
ttagctgccatgcttgttgaacatgaaccccgttcctctaaacaggttcctctcttgctt
agcataggagaagaagttactgctctcacaaaggcaaccgaaagtggagatactgatcta
gtttatcttgttttatttcatgtgaggcagaagggaccagctatggactttcacaggact
atacaggccagatcactggcacgtgatttattttttcaggatgtggctttcctattttta
aaagagtcatgggaattgacaaagaatccaatggcaagcaaaggagctcctgttcatggt
ccccgcataaagcttattgaaaatgcacataagcttttctcagagacaaaggagcatgta
tttgagtcgaaggaagcagaagaacatgcaaaatttttgagg??????????????????
????????????????????????????????????????????????????????????
????????????????????????????????????????????????????????????
????????????????????????????????????????????????????????????
????????????????????????????????????????????????????????????
??????????????????????????????????????????????????????tatgtc
cgaattggaatggcaaaggaagcggctgatgctgcatctcagtctaaagataatgaattg
cttggcagattgaaatcgactttttcacagaatgcagcagcttcatccatatttgatacc
tttcgagatcggtta
>Danais_nigra_ERR9883478
tcagctctgcctcctgatcagttagcttggtgtggaatggacagtgtattgctttactgg
gatgatatacttttgatggttggtccttctgaaggagacttagatccagttcggtacttt
tatgatgaaccaatattacttattccagaatgtgatggagtgaggatactttcgaatcac
aatatggagtttctacaacgagttcctgactctacagtttcaatcttccaaattgggagt
acgatgcctgctgctttgctgtttgatgccttggatcattttgaccgccgaagtgccaag
gccgatgaaaatttgagacttattcgctcttcattgcctgaggctgttgaagcttgtgtt
gatgctgcgggtcatgaatttgatgtttcacttcaacgcacactagtaagagctgcaagc
tatggccaagccttttgccaggaagttgtcatcatgcactgggcgtgtgctaaaataact
gtgtccttggcaattcctgatgctaacctcctagatatcttgcttgataagttgaagttg
tgcaaaggtatttcatatgctgctgtagctgcccatgctgacaagagtggccgtagaaag
ttagctgccatgcttgttgaacatgaacctcgttcctctaaacaggttcctctcttgctt
agcattggagaagaagttactgctctcacaaaggcaaccgaaagtggagatactgatcta
gtttaccttgttttattccatgtgaggcagaagggaccagctatggactttcacaggact
atacaggccagatcactggcacgcgatttattttctgtaaaacaagcttatttggttttg
aaagagtcatgggaattggcaaagaatccgatggcaagcaaaggatctccccttcatggt
cctcgcataaagctcattgaaacttcacacaagcttttctcagagacaaaggagcatgta
tttgagtcaaaggaagcagaagaacatgcaaaattgttgaggatgcaacaagagctggag
gcaaccacaaagcagcctatttttgttgattcaagtgtcattgatacaattcgaacatgt
attgtactgggaaatcatcgagctgcattgaaagttaagacagaatttaaggtttcagag
aagcagtggtattggcttaaagcttttgccttggcaacaatccgggattgggaggctctc
gaaaaattttcaaaagaaaaaaggccacct??????????????????????????????
??????????????????????????????????????????????????????tatgtc
cgaattggaatggcaaaggaagcggctgatgctgcatctcagtctaaagataatgaattg
cttggcagattgaaatcgactttttcacagaatgcagcagcttcatcaatatttgatacc
tttcgagatcggtta
>Dunnia_sinensis_ERR9883505
tcagctctgcctcctgatcagttagcttggtctggaatggacagtgtattgctttactgg
gatgatatacttttgatggttggtccctctgaaggagatctagatccagttcggtacttt
tatgatgaaccaatattacttattccagaatgtgacggggtgaggatactttcaaatcac
agtatggagtttctgcaacgagttcctgactccacagtttcaatcttccaaattgggagt
acgatgcctgctgctttgctgtttgatgccttggatcattttgatcgccgaagtgctaag
gctgatgaaaatttgagacttattcgttcttcattgcctgaggctgttgaagcttgtgtt
gatgctgcgggtcatgaatttgatatttcacttcaacgcacactactaagagctgcaagc
tatggccaagcgttttgccaggaagttgtcatcatgcactgggcatgtgctaaaataact
gtgtccttcgcaattcctgatgctaacctcctagaaatcttgcttgataagttgaaactg
tgcaaaggtatatcatatgctgctgtagctgcccatgctgacaagagtggccgtagaaag
ttagctgccatgcttgttgaacatgaacctcgttcctctaaacaggttcctctcttgctc
agcataggagaagaagttactgctctcacaaaggcaactgaaagtggagatactgatcta
gtttatcttgttctatttcatgtgaggcagaaggggccagcaatggactttcacaggact
atacaggccagatcagtggcacgtgatttatttacttctgaggtggcattcctatttttg
aaagagtcgtgggaattggcaaagaatccaatggcaagcaaaggatctccccttcatggt
ccccgcataaagctcattgaaaatgcacataagcttttctcagagacgaaggagcatgta
tttgagtcgaaggaagcagaagaacatgcaaaattgttgaggatgcaacaagagctggag
gcaaccacaaagcagcctatttttgttgattcaagtgtcattgatacaattcgaacatgt
attgtactgggaaatcatcgagctgcattgagagttaagacagaatttaaggtcagcaaa
????????????????????????????????????????????????????????????
????????????????????????????????????????????????????????????
??????????????????????????????????????????????????????tatgtc
cgaattggaatggcaaaggaagcagctgatgctgcatctcagtctaaggataatgaattg
cttggcagattgaaatcgactttttcccagaatgctgcagcttcatccatatttgatacc
tttcgagatcggcta
>Mouretia_larsenii_ERR9883550
tcagctctgcctcctgatcagctagcttggtgtggaatggacagtgtattgctttattgg
gatgatatacttttaatggttggcccttctgaaggagatctagatccagttcggtacttt
tatgatgaacccatattacttattccagaatgtgatggggtgaggatactttcgaatcac
agtatggagtttctccaacgagttcctgattccacagtttcaatcttccaaattgggagt
acgatgccagctgctttgctgtttgatgccttggatcattttgaccgccgaagtgccaag
gctgatgaaaatttgagacttattcgctcttcattgcctgaggctgttgaagcttgtgtt
gatgctgcgggtcatgaatatgatagttcacttcaacgtacactgctaagagctgcaagc
tatgggcaagccttttgccaggaacttgtcatcatgcactgggcgtgtgctaaaataact
gtgtccttggcagttcctgaggctaacctccttgaaatcttgcttgataagttgaagttg
tgcaaaggtatttcatatgctgctgtagctgcccatgctgacaagagtggccgtagaaag
ttagctgccatgcttgttgaacatgagcctcgttcctctaaacaggttcctctcttgctt
agcataggagaagaagttactgctctcgcaaaggctgccgaaagtggagatactgatcta
gtttatctcgttttatttcatgtgaggcagaag???????????????????????????
?????????????????????????????????tttcaggatgtggctttcctatttttg
aaagagtcatgggaattggcaaagaatccaatggctagcaaaggatctccccttcacggt
cctcgcattaagctcattgaaaatgcacataagcttttctcagagacaaaggagcatgta
tttgagtcgaaggaagcagaagaacatgcaaaattgttgagg??????????????????
????????????????????????????????????????????????????????????
????????????????????????????????????????????????????????????
????????????????????????????????????????????????????????????
????????????????????????????????????????????????????????????
????????????????????????????????????????????????????????????
????????????????????????????????????????????????????????????
????????????????????????????????????????????????????????????
???????????????
>Mycetia_bracteata_ERR9883494
tcagctctgcctcctgatcagctagcttggtgtggaatggacagtgtattgctttactgg
gatgatgtgcttttaatggttggtccttctgaaggagatctagatccagttcggtacttt
tatgatgaacccatattacttattccagaatgtgatggggtgaggatactttcgaatcac
agtatggagtttctccaacgagttcctgattccacagtttcaatcttccaaattgggagt
acgatgccagctgctttgctgtttgatgccttggatcattttgaccgccgaagtgccaag
gctgatgaaaatttgagacttattcgctcttcattgcctgaggctgttgaagcttgtgtt
gatgctgcgggtcatgaatatgatatttcacttcaacgtacactgctaagagctgcaagc
tatgggcaagccttt?????????????????????????????????????????????
?????????????????????gctaacctccttgaaatcttgcttgataagttgaagttg
tgcaaaggtatttcatatgctgctgtagctgcccatgctgacaagagtggccgtagaaag
ttagctgccatgcttgttgaacatgaacctcgttcctctaaacaggttcctctcttgctt
agcataggagaagaagttactgctctcgcaaaggcaaccgaaagtggagatactgatcta
gtttatcttgttttatttcat???????????????????????????????????????
????????????????????????????????????????????????????????????
????????????????????????????????????????????????????????????
????????????????????????????????????????????????????????????
????????????????????????????????????????????????????????????
????????????????????????????????????????????????????????????
???????????????????????????????????????????????????gtttcagag
aagcagtggtattggctgaaagcttttgctttggcaacaaccagggattgggatgctctg
gaaaaattttcaaaagaaaaaagaccacctataggttatcggccattcgtcgaggcatgt
????????????????????????????????????????????????????????????
????????????????????????????????????????????????????????????
????????????????????????????????????????????????????????????
???????????????
>Mycetia_hainanensis_H401
????????????????????????????????????????????????????????????
????????????????????????????????????????????????????????????
????????????????????????????????????????????????????????????
????????????????????????????????????????????????????????????
????????????????????????????????????????????????????????????
gctgatgaaaatttgagacttattcgctcttcattgcctgaggctgttgaagcttgtgtt
gatgctgcaggtcatgaatatgatatttcacttcaacgtacactgctaagagctgcaagc
tatggacaagccttttgccaggaacttgtcatcatgcactgggcgtgtgctaaaataact
gtgtccttggctgttcctgaggctgaccttcttgaaatcttgcttgacaagttgaagttg
tgcaaaggtatttcatatgctgctgtagctgcccatgctgacaagagtggccgtagaaag
ttagctgccattcttgttgaacatgaacctcgttcctctaaacaggttcctctcttgctt
agcataggagaagaagttactgctctcgcaaaggcagccgaaagt???????????????
????????????????????????????????????????????????????????????
????????????????????????????????????????????????????????????
????????????????????????????????????????????????????????????
????????????????????????????????????????????????????????????
????????????????????????????????????????????????????????????
??????acaaagcagcctatttttgttgattcaagtgtcattgatacaattcgaacatgt
attgtactgggaaatgatcgagctgcactgaaagttaagactgaatttaaggtttcagag
aaacagtggtattggcttaaagcttttgctttggcaacaatcagggattgggatgctctg
gaaaaattttcaaaagaaaaaagaccacctataggttatcgaccattcgtcgaggcgtgt
attgaggcagatgagaagagtgaagccgttaaatatataccaaagctgtctgat??????
????????????????????????????????????????????????????????????
????????????????????????????????????????????????????????????
???????????????
>Neohymenopogon_parasiticus_ERR9883558
tcagctctgcctcctgatcagctagcttggtgtggaatggacagtgtattgctttactgg
gatgatatacttttaatggttggtccttctgaaggagatctagatccagttcggtacttt
tatgacgaacccattttacttattccagaatgtgatggggtgaggatactttcgaatcac
agtatggagtttctccaacgagttcccgattccacagtttcaatcttccaaattgggagt
acgatgccagctgctttgctgtttgatgccttggatcattttgaccgccgaagtgccaag
gctgatgaaaatttgagacttattcgctcttcgttgcctgaggctgttgaagcttgtgtt
gatgctgcaggtcatgaatatgatatttcacttcagcgtacactgctaagagctgcaagc
tatgggcaagccttt------------gtcatcatgcactgggcgtgtgctaaaataact
gtgtccttggcagttcctgaagctaacctccttgaaatcttgcttgataagttgaagttg
tgcaaaggtatttcatatgctgctgtagctgcccatgctgacaagagtggccgtagaaag
ttagctgccatgcttgttgaacacgaacctcgttcctctaaacag???????????????
????????????????????????????????????????????????????????????
????????????????????????????????????????????????????????????
????????????????????????????????????????????????????????????
????????????????????????????????????????????????????????????
????????????????????????????????????????????????????????????
?????????????????????????????????????????????caacaagagctggag
gcaacgacaaagcagccaatttttgttgattcaagtgtcattgatacaattcgaacatgt
attgtactgggaaatgatcgagctgcagtgaaagttaagactgaatttaaggtttcagag
aagcagtggtattggctgaaagcttttgctttggcaacaaccagggattgggatgctctg
gaaaaattttcaaaagaaaaaagaccacctataggttatcggccattcgtcgaggcatgt
attgaggcagatgagaagagtgaagctgttaaatatata?????????????????????
????????????????????????????????????????????????????????????
????????????????????????????????????????????????????????????
???????????????
>Oldenlandia_herbacea_ERR9883552
tcagctctgcctccggatcagttagcttggtgtggaatggacagtatattgctttactgg
gatgatatacttttgatggttggtccttctgatggagatttagaaccagttcgatacttt
tatgatgaaccgctggtacttatttcagaatgtgatggggtcaggatactttcaaatcac
agtatggaatttctacagctagtcccgaagtcaacagtgtcaatcttccaaatagggagt
acgatgcctgctgctctgctgtttgatgccttggatcattttgaccgacgaagtgcccag
gctgatgaaaatttgagacttatccgctcatcattgcctgaagctgttgaagcttgtgtt
gatgctgcgggacatgagtttgatatttcacttcaacgcacactattaagagccgcaagc
tatggccaagccttttgcatacaggc??????????????????????????????????
????????????????????????????????????????????????????????????
??cagatcactggcacgtgatctatttgttatttatgcta????????????????????
???????????gtttattgatttttttcccca????????????????????????????
???????aggaaaaaatcat------------------------------taatgattta
att?????????????????????????????????????????????????????????
?????????????????????????????????aaacaggaattggctttcctatctctg
aaagtatactgggaaatggaaaaaaatccaaaggaaagtaaaggagttccccctcatgct
ctccgtataaagcaaattgacgaagcacagaagtttttctcagagacaaaggagcatgta
tttgagtcaaaagctgctgaagaacatgcaaaattgttgagaatgcagcaaaaccttgag
tcaaccacaaaacagcgtatttttgttgattcaagtgtcattgacacaattcgtacatgt
attgtactgcgtaatcatcaagctgctctgaaatttaagaatgaatttaaggtc??????
????????????????????????????????????????????????????????????
?????????????????????????????????ggttatcggccatttgttgaggcatgt
attgatgctgatgagaaggctgaagccttgaaatacataccaaagcttgctgat??????
????????????????????????????????????????????????????????????
????????????????????????????????????????????????????????????
???????????????
>Paederia_ciliata_ERR9883513
tcagctctgcctcctgatcagttagcttggtgtggaatggacagtgtgctgctttactgg
gatgatatacttttaatggttggtccttctgacggagatctagatcctgttcggtacttt
tatgatgaaccaatactacttataccagaatgtgatggggtaaggatactttccaatcac
agtatggagtttctacaacgagttcctgattccacggtttcaattttccaaattgggagt
acaatgcctgctgctctgctgtttgatgccttggatcactttgaccgtcgaagtgctaag
gctgatgaaaatttgagacttattcgctcttcactgcctgaggctgttgaagcttgtgtt
gacgctgctggtcatgaatttgatatttatcttcaacgcacgctactaagagccgcaagc
tatggccaagccttttgc??????????????????????????????????????????
???????????????????????????????????????????????????ttaaggttg
tgcaaaggtatttcatatgctgctgtagccgcccatgctgacaagagtggccgcagaaag
ttagctgcaatgcttattgagcatgaacctcgatcctctaaacaggttcctctcttgctt
agcataggagaagaagttacagctctcacaaaggcaactgaaagtggagatactgatcta
gtttatcttgttctatttcatgtgaggcagaagggacctgctatggaatttcacaggact
atacaggccagatcgctggcacgtgatttattt------gatgtggcattcctatttttg
aaagagtcatgggaattggcgaagaatccaatggcaagtaaaggagctcccgttcatggt
ccccgcataaagctcattgaaaatgcaaataagcttttctcagagacaaaggagcatgtg
tttgagtcaaaggaagcagaagaacatgctaaattgttgagaatacaacaagatctggag
acaacaacaaagcagcccatttttgttgattcaagtgtgattgatacaattcgaacatgt
attgtattgggaaaccatcgagctgcattgagagttaagacagaatttaaggtttcagag
aagcagtggtactggcttaaagctttcgctttggcaacaatcagggattgggatgctctt
gaaaatttttcaaaagaaaaaagaccacctataggttatcgaccatttgttgaggcatgc
attgatgcagacgagaaggccgaagccatcaagtacataccaaagttgtctgattatgtc
cgaatcgggatggcaaaggaagcggccgatgctgcatctcagtctaaagataatgagtta
cttggcagactaaaatcgactttctcacagaatgcagcagcttcttccatatttgacacc
ttcagagatcggtta
>Plocama_tinctoria_ERR9883529
tcagcgctgccacctgatcagttagcttggtgtggaatggacagtgtattgctttactgg
gatgatatacttttgatggttggtccttctgatggggaactggatccagttcgttacttt
tatgacgaaccaatattacttattccagaatgtgatggggtgaggatactttccaatcac
agtatggagtttctacaactagttcctgactcgacagtttcaatcttccaaattggaagt
acaatgcctgctgctttgctgtttgatgccttggatcattttgaccgaagaagtgctaag
gctgatgaaaatttgagacttatccgctcttcattgcctgaggctgttgaagcttgtgtt
gatgcggcgagtcatgaatttgatatttcacttcaacgcacactacttagagctgcaagc
tatggccaggccttttgccaggaagttgtcattatgaactgggcgtgtgccaaaataact
gtgtcctcagcaattcctgattctaacctcctagaaatcttgcttgataagttgaagttg
tgcaaaggtatttcatatgctgctgtagcttcccatgctgacaagagtggtcgtagaaag
ttagctgccatgcttgttgagcatgaacctcgttcctctaaacaggttcctctcttgctt
agtataggagaagaagctactgctctcacaaaggcaaccgaaagtggagatactgatctc
gtgtatcttgtgttattccatgtgaggcagaagggaccagctatggaatttcacaagact
atacaggccagatcactggctcgtgatttattttttcaggatgtagctttcctatttttg
aaagagtcatgggaattggcaaaaaatccaatggcaagcaaagggtcttcccttcatggt
cctcgcataaagctcattgaaaatgcacataagcttttctcagaaacaaaggagcatgta
tttgagtcaaaggaagcagaagaacatgcaaaattattgagg??????????????????
????????????????????????????????????????????????????????????
????????????????????????????????????????????????????????????
aagcagtggtattggcttaaagcttctgctttagcaacaaccagggattgggatgctctg
gaaaaattttcaaaagaaaaaagaccacct??????????????????????????????
????????????????????????????????????????????????????????????
????????????????????????????????????????????????????????????
????????????????????????????????????????????????????????????
???????????????
