# Supplementary material for: Morphological and molecular evidence support the inclusion of Mycetia hainanensis in Mouretia (Rubiaceae)
Source: PhytoKeys. 2026 Feb 5;270:273–88. doi: 10.3897/phytokeys.270.180324 (PMC12902767; doi:10.3897/phytokeys.270.180324)
Supplement: Supplementary material 4 — Dataset of 315 nuclear genes used in this study [file phytokeys-270-273_article-180324__-s004.zip › Dataset 2/5944_filtered_aligned_trimmed.fasta]

>Rubia_peregrina_ERR5033650
tcagttgattctttagatgcttgcatatatgctgaggttagaacaaggatcccagacacg
atctcatgggactacaactttgaacctgctggaagcactcccctgagttttactgttaag
tcagcatctctaaaggaagctattgatgatcttgagtggccagggtcaagcattcagata
agtctaaaccctgaccctccatctgtcacctttagaggcgaaggccatggcgacttgcag
atagacttcatgtactgtgcaaacactgatctgttgattgctttcagctgtgaccgacag
atctcatacaggtacaagtacaaatttcttcgtgcaacgacttcaaacatacccagcagt
gtgataaaagataaccgaggaagcaagttgacaattggcaggggtggtatgctgaaggtt
cagcatctggtttcagttgcg
>Theligonum_cynocrambe_ERR5033810
tcagttgattcattagatgcttgcatttatgcggaggttagaacaaggatcccagacaca
atctcatgggactacaactttgaacctgctggagacactcctctgagcttcactgttaag
tcagcatctctaaaggaagctatcgatgatcttgagtggccaggatcaagcattcagata
agtctaacccccgaccctccatctgtcaccttcagaggcgaaggtcatggtgacctacag
atagacttcatgtactatgcaaacaccgatctgctgatagctttcagttgtgatcggcaa
acctcgtacaggtacaagtacaaatttcttcgtgcaacaacttcaaacataccgggaagc
gtcataaaagacaaccgaggaagcaagttgacaattggaaggggcggaatgctaaaggtt
cagcatctggtttcagttgcg
>Anthospermum_thymoides_ERR9883532
caacttcttctcaaggatgcttgcatttatgcggaggttaggacaaggatcccggataca
atctcttgggactacaactttgaacctgctggagacactcctctcagttttactgttaag
tcagcatatttaaaggaagccattgatgatcttgagtggccagggtcaagcattcagtta
agcctacaccctgatcctccatctgtcacctttagaggtgaaggccatggtgacttgcag
???????taatatattacttggattaagtttgataaactgtttctgtctctgatctggtt
gttgcatgaagatacaagtacaaatttctccgagcaacaacttcaaacataccgagcagt
gtgataaaagataatagaggaagcaagttgacaattggtaggggtggaatgctgaagatt
cagcacctggtt?????????
>Argostemma_elatostemma_ERR9883520
????????????????????????????????????????????????????????????
????????????????????????????????????????????????????????????
tctgcatctctaaaggaagccattgatgatcttgagtggccagggtcaagcattcagata
agtctacgccctgatcctccatctgtcacctttagaggtgaaggccacggtgacttacag
atagacttcatgtactatgcaaacaccgatttgttgattgctttcagttgtgatcgacaa
atctcgtacagatacaaatacaaatttcttcgggcaacaacttcaaacataccgagcggt
gtcatcaaagataatcgaggaagcaagttgacaattggaaggggtggaatgctaaaggtt
cagcacctggtt?????????
>Chamaepentas_hindsioides_ERR9883496
tcagttgattcaggggatgcttgcatctatgcggacgttagaacaaggataccggacaca
atctcatgggactacaactttgaacctgctggaagcactcctatcagttttactgttaag
tctgcatctcttaaggaagctattgatgatcttgagtggccagggtcaagcattcagata
agtctacagcctcaacctccatctgtcacctttagaggcgaagggcatggtgatttacag
atagacttcatgtactatgcagacaatgagctgttgattgctttcaattgtgatcgtcaa
atctcatacagatacaagtacaaattccttcgtgcaacaacttcaaacataccgagcagt
gtcataaaagataatcgaggaagcaagttgacaattggaaggggtggaatgctaaaggtg
cagcacctggtttcagttgca
>Clarkella_nana_ERR9883563
????????????????????????????????????????????????????????????
????????????????????????????????????????????????????????????
tctgcatctctaaaggaagccattgatgatcttgagtggccagggtcaagcattcagata
agtctacaccctgatcctccatctgtcacctttagaggtgaaggccacggggacttacag
atagacttcatgtactatgcaaataccgatctgttgattgctttcagttgtgat??????
?????????agatacaaatacaaatttcttcgggcaacaacttcaaacataccgagcagc
gtcatcaaagataatcgaggaagcaagttgacaattggaaggggtggaatgctaaaggtt
cagcacctggtt?????????
>Coccocypselum_condalia_ERR9883533
tcggttgattcaatggatgcttgcatttatgcagaggttagaacaaggatccctgataca
atctcatgggattacaactttgaaccagctggcagcactcctctcagttttactgttaag
tctgcatccctaaaggaagctattgatgatcttgagtggccaggatcaagcattcagata
actctaaggcctgatcctccatctgtcatctttagaggtgaaggccatggcgacttacag
atagatttcatgtactatgcaaacactgatctgttagttgctttcagttgtgatcgtgaa
atctcttacagatacaagtacaaatttcttcgtgcaacgacttcaaacataccaagcagc
gttataaaagataatcgaggaagcaagttgacagttgggagaggtggaatgctaaaggtt
cagcacctggtttcagttgca
>Cruckshanksia_pumila_ERR9883536
tcagttcattcattggatgcttgcatttatgcggaggttcggacaaggatccctgataca
atctcatgggattacaactttgaacctgctggaagcactcctctaagttttactgttaag
tctgcatccctaaaggaagctattgatgatctggagtggccaggatcaagcgttcaaata
actctaaggcctgatcctccttccgttatctttagaggtgaaggccatggcgacttacag
atagacttcatgtactatgcaaatactgatctgttaattgctttcagttgtgatcatcaa
acctcttacagatacaaatacaaatttcttcgtgcaacaacttcaaacataccaagcagt
gttataaaagataatcgaggaagcaaggtgacaattggaagaggtggaatgctaaaagtt
cagcatctggtttcagttgca
>Cyanoneuron_cyaneum_ERR9883481
tcagttgattcattggatgcttgcatttatgcggaggttagaacaaggatcccggacaca
atctcatcggactacaactttgaacctgctggaaacactcctttcagttttactgttaag
tctgcatctcttaaggaagctattgatgatcttgagtggccagggtcaagcattcagata
agtctacaccctgatcctccatctgtcacctttagaggtgaaggccatggagatttacag
atagacttcatgtactatgcaaacactgatctgttgattgctttcagttgtgatcgtcaa
atttcgtacagatacaagtacaaatttcttcgtgcaacaacttcaaacataccgagcagt
gtcataaaggataatcgaggaagcaagttgacaattggaaggggtggaatgctaaaggtt
cagcacctggtttcagtcgca
>Danais_nigra_ERR9883478
tcagttgattcattggatgcttgcatttatgcggaggttagaacaaggatcctggacaca
atctcatgggattacaactttgaacctgctggaaacactcctctcagttttactgttaag
tcagcatctctaaaggaagctattgatgatcttgagtggccagggtcaagcattcagata
agtctacagcctgatcctccatctgtcacatttagaggtgaaggccatggcgacttacag
atagacttcatgtactatgcaaacactgatctgttgattgctttcaattgtgatcgtcaa
atctcgtacagatacaagtacaaatttcttcgtgcaacaacttcaaacataccaagcagt
gtcataaaagataatcgaggaagcaagttgacaattggaatgggtggaatgctaaaggtc
cagcacctggtttcagtcgca
>Dunnia_sinensis_ERR9883505
tcagttgattcattggatgcttgcatttatgcggaggttagaacaaggatcccggacaca
atctcatgggactacaactttgaacctgctggaaacactcctctcagttttactgttaag
tctgcatctctaaaggaagctattgatgatcttgagtggccagggtcaagcattcagata
agtctacaacctgatcctccatctgtcacctttagaggtgaaggccatggagacttacag
atagacttcatgtactatgccaacactgatctgttgattgctttcagttgtgatcatcaa
atctcgtacagatacaagtacaaatttcttcgtgcaacaacttcaaacataccaagcagt
gtcataaaggataatcgaggaagcaagttgacaattggaaggggtggaatgctaaaggtg
cagcacctggtttccgttgca
>Mouretia_larsenii_ERR9883550
gctattggtggattgcgtaaatacattt---tctgtttcaggacatgcatc?????????
??????tggtattgaaattcggtatccg-----gggcctgatatgcaacttcttctcaag
tctgcatctctaaaggaagccattgatgatcttgagtggccagggtcaagcattcagata
agtctacgccctgatcctccatctgtcacctttagaggtgaaggccacggggacttacag
atagacttcatgtactatgcaaacaccgatctgttgattgcttttagttgtgatcgacaa
atctcgtacagatacaaatacaaatttcttcgggcaacaacttcaaacataccgagcagt
gtcatcaaagataatcgaggaagcaagttgacaattggaaggggtggaatgctaaaggtt
cagcacctggtt?????????
>Mycetia_bracteata_ERR9883494
????????????????????????????????????????????????????????????
????????????????????????????????????????????????????????????
tctgcatctctaaaggaagccattgatgatcttgagtggccagggtcaagcattcagata
agtctacaccctgatcctccatctgtcacctttagaggtgaaggccacggggacttacag
atagacttcatgtactatgcaaacaccgatctgttgattgctttcagttgtgatcgacaa
atctcgtacagatacaaatacaaatttcttcgggcaacaacttcaaacataccgagcagc
gtcatcaaagataatcgaggaagcaagttgacaattggaaggggtggaatgctaaaggtt
cagcacctggtt?????????
>Mycetia_hainanensis_H401
????????????????????????????????????????????????????????????
????????????????????????????????????????????????????????????
tctgcatctctaaaggaagccattgatgatcttgagtggccagggtcaagcattcagata
agtctacaccctgatcctccatctgtcacctttagaggtgaaggccacggggacttacag
atagacttcatgtactatgcaaacaccgatctgttgattgcttttagttgtgatcaacaa
atctcgtacagatacaaatacaaatttcttcgggcaacaacttcaaacataccgagcagt
gtcatcaaagataatcgaggaagcaagttgacaattggaaggggtggaatgctaaaggtt
cagcacctggtttcggttgca
>Neohymenopogon_parasiticus_ERR9883558
????????????????????????????????????????????????????????????
????????????????????????????????????????????????????????????
tctgcatctctaaaggaagccattgatgatcttgagtggccagggtcaagcattcagata
agtctacaccctgatcctccatctgtcacctttagaggtgaaggccacggggacttacag
atagacttcatgtactatgcaaacaccgatctgttgattgctttcagttgtgatcgacaa
atctcgtacagatacaaatacaaatttcttcgggcaacaacttcaaacataccgagcagc
gtcatcaaagataatcgaggaagcaagttgacaattggaaggggtggaatgctaaaggtt
cagcacctggtt?????????
>Oldenlandia_herbacea_ERR9883552
tcagttgattcattggatgcttgcatttatgccgaggttagaacaaggatccccgataca
gtctcatgggactacaactttgagcctgctgcaaacactcctctcagtttcactgttaag
tctgcatctctaaaggaagctattgatgatctcgagtggccagggtcaagcattcagata
actctgcagcctgatcctccaagtgttacctttagaggtgaaggccatggtgacttacag
attgacttcatgtactatgccaatactgatctgttgattgctttcaattgtgatcgccaa
atttcgtacaggtacaagtataaatttcttcacgcaataacctcaaagataccaagcagt
gtcata??????????????????????????????????????????????????????
?????????????????????
>Paederia_ciliata_ERR9883513
?????????????????????????????????????????????????????????aca
gtctcatgggactacaacttcgaacctgctggaagcactcctctcagttttactgttaag
tctgcatgtctaaaggaagctattgatgatcttgagtggccagggtcgagcattcagata
agtctacaccctgatcctccatctgtcactttcagaggtgaaggccatggtgacttacag
atagacttcatgtattatgcaaacactgatctgttgattgctttcagttgtgatcgtcaa
atctcatacagatacaagtacaaatttcttcgtgcaacaacttcgaacataccgagcagc
gtcataaaagataaccgagggagcaagttgactattggaagggggggaatgctcaaggtt
cagcacctggtttcggtggcg
>Plocama_tinctoria_ERR9883529
tcagttgattcattagatgcttgcatttacgcggaggttagaacaaggatccccgacaca
atctcatgggattacaactttgaacctgctggaagcactcctctgagttttactgttaag
tcagcatctctaaaggaagctattgatgatcttgaatggccggggtcgagcattcagata
agtcttcatcctgaccctccatctgtcacctttcgagctgaaggccatggcgacttacag
atagacttcatgtactatgcgaacacagatctgttgatagctttcagttgtgatcaacaa
atctcgtacaggtacaagtacaagtttcttcgtgcaacaacttcaaacataccgggtagt
gtcataaaagataatagaggaagcaagttgacgattggaaggggtggaatgctaaaggtt
cagcatctagtttcagttgca
