# Supplementary material for: Morphological and molecular evidence support the inclusion of Mycetia hainanensis in Mouretia (Rubiaceae)
Source: PhytoKeys. 2026 Feb 5;270:273–88. doi: 10.3897/phytokeys.270.180324 (PMC12902767; doi:10.3897/phytokeys.270.180324)
Supplement: Supplementary material 4 — Dataset of 315 nuclear genes used in this study [file phytokeys-270-273_article-180324__-s004.zip › Dataset 2/5945_filtered_aligned_trimmed.fasta]

>Rubia_peregrina_ERR5033650
????????????????????????????????????????????????????????????
??????agaatgcatgaggagtcatcagctaggcggaaggttgacgatgtcaaggaagga
gctgtccctgcatatcttcttgatcgtgaatcaacttctagagcaaaggttctaagcaac
actgttaagcaaaagagaaaggagaaagcaggaaaatgggaggttcctcttcctaaggta
>Theligonum_cynocrambe_ERR5033810
agtttggctatgcatgaggagtcatcagctaggcggaaggttgatgatgatcgtgaagat
acaactagggtgtactctgagtcatcagctaggcggaaggttgatgatgttcaggaagga
gctgtccctgcatatcttcttgatcgtgaaacaacatcaagagcaaagattcttagcaac
actgttaagcaaaagagaaaggagaaagcaggaaaatgggaggttcctcttattcttagc
>Anthospermum_thymoides_ERR9883532
gcgctgggtattaagggtaagatgtttgctaagaagagatatgctgagaaagcccttatg
aagaaaactatgcatgaggagtcatctgctaggcgcaaggttgaagatgtccaagaagga
gctgtccctgcttatcttcttgatcgtgaatcaacgtcaagagcaaaggttcttagcaac
actgttaagcagaagaggaaagagaaagctggaaagtgggaggttcctcttccaaaggtc
>Argostemma_elatostemma_ERR9883520
gctttgggtattaagggtaagatgtttgctaagaaaagatacgctgagaaggcccttatg
aagaaaactatgcatgaggagtcatcagcaaggcggaaggttgaagatgtccaagaagga
gctgtccctgcatatcttcttgatcgtgaatcaacatcaagagcaaaggttcttagcaac
actgttaagcagaagagaaaagagaaagcaggaaaatgggaggttcctcttccaaaggta
>Chamaepentas_hindsioides_ERR9883496
gctttgggtattaagggtaagatgtttgctaagaagagatatgctgagaaagcccttatg
aagaaaactatgcatgaggagtcatcagctaggcgcaaggttgaagatgtccatgaagga
gctctccctgcatatcttcttgatcgtgaatcaacatcaagagcaaaggtgcttagcaac
actgttaagcagaagagaaaagaaaaagcaggaaaatgggaggttcctcttcctaaggta
>Clarkella_nana_ERR9883563
gctttgggtattaagggtaagatgtttgctaagaagagatacgctgagaaggcccttatg
aagaaaac????????????????????????????????????????????????????
????????????????????????????????????????????????????????????
????????????????????????????????????????????????????????????
>Coccocypselum_condalia_ERR9883533
gctatcggcctcaagggcaagatgtttgctaagaagcggcatcaggaaaaggccataatg
aagaaaactatgcacgaggagtcatcagctaggcgcaaggttgatgaagttcgtgaagga
gctctcccagcatatcttcttgatcgtgaaaccacgtcaagagcaaaggttcttagcaac
actgtaaagcagaagagaaaagagaaagcaggaaaatgggaagtacctcttcctaaggta
>Cruckshanksia_pumila_ERR9883536
actttgggtattaagggtaagatgcttgctaagaaacgatatgctgagaaagccctcatg
aagaaaactatgcatgaagagtcatcagctaggcgcaaggttgacgaagtccatgaagga
gcattccctgcatatcttcttgatcgtgaaaccacatcaagagcaaaggttcttagcaac
actgtaaagcagaagagaaaagaaaaagccggaaaatgggaggtacctcttcctaaggtc
>Cyanoneuron_cyaneum_ERR9883481
gctttgggtattaagggtaagatgtttgctaagaagagatatgctgagaaagcccttatg
aagaagagtatgcatgaggagtcatcagctaggcggaaggttgaagatgtccatgaagga
gctgtccctgcatatcttcttgatcgtgaatcaacatcaagagctaaggttcttagcaac
actgttaagcagaagaggaaagagaaagcaggaaaatgggaggttcctcttcctaaggta
>Danais_nigra_ERR9883478
gctttgggtattaagggtaagatgtttgcaaagaagcgatatgctgagaaagcccttatg
aagaaaagtatgcatgaggaatcatcagccaggcgcaaggttgaagacgtccatgaagga
gctctacctgcatatcttcttgatcgtgaatcaacatcaagagcaaaggttcttagcaac
actgtaaagcagaagagaaaggagaaagcaggaaaatgggaggttcctcttcctaaggta
>Dunnia_sinensis_ERR9883505
gctttgggtatcaagggtaagatgtttgctaagaagagatatgctgagaaagcccttatg
aagaaaacgatgcatgaggaatcatcagctaggcggaaggttgaagatgtccatgaagga
gctgtccctgcatatcttcttgatcgtgaatcaacatcaagagcaaaggttcttagcaac
accgttaagcagaagagaaaagagaaagcagggaaatgggaggttcctcttcctaaggtt
>Mouretia_larsenii_ERR9883550
gctctgggtattaagggtaagatgtttgctaagaagagatatgctgagaaagcccttatg
aagaaaaccatgcatgaggagtcatcagcaaggcggaaggttgaagatgtccaagaagga
gctgtccctgcatatcttcttgatcgtgaatcaacatcaagagcaaaggttcttagcaac
actgttaagcagaagagaaaagagaaagcaggaaaatgggaggttcctcttccaaaggta
>Mycetia_bracteata_ERR9883494
gctttgggtattaagggtaagatgtttgctaagaagagatacgctgagaaggcccttatg
aagaaaactatgcatgaggagtcatcagctaggcggaaggttgaagatgtccaagaagga
gctgtccctgcatatcttcttgatcgtgaatcaacatcaagagcgaaggttcttagcaac
actgttaagcagaagagaaaagagaaagcaggaaaatgggaggttcctcttcctaaggta
>Mycetia_hainanensis_H401
gctctgggtattaagggtaagatgtttgccaagaagagatatgctgagaaagcccttatg
aagaaaacgatgcatgaggagtcatcagctaggcggaaggttgaagatgtccaagaagga
gctgtccctgcatatcttcttgattgtgaatcaacatcaagaccaaaggttcttagcaaa
actattaagcagaaaagagcagagaaagctgccaagttttcagtacctcttcccaaagtc
>Neohymenopogon_parasiticus_ERR9883558
gctttgggtattaagggtaagatgtttgctaagaagagatacgctgagaaggcccttatg
aagaaaaccatgcatgaggagtcatcagcaaggcggaaggttgaagatgtccaagaagga
gctgtccctgcatatcttcttgatcgtgaatcaacatcaagagcaaaggttcttagcaac
actgttaagcagaagagaaaagagaaagcaggaaaatgggaggttcctcttcctaaggta
>Oldenlandia_herbacea_ERR9883552
gctcttggtattaagggtaagaggattgctaagaagaattatgctgagaaagccctaatg
aagaaaactatgcatgaggagtcacaagctaggcgcaaggttgaagaagttcaggatgga
gctatccctgcatatcttcttgatcgtgaggagacagcaagggcgaaggttcttagcaac
actatcaagcagaagagaaaagagagagcgggaaaatgggaagttcctcttcccaaggtt
>Paederia_ciliata_ERR9883513
gctttgggtattaagggtaagatgtttgccaagaagagatatgccgagaaagcccttatg
aagaaaacgatgcatgaggagtcatcagctaggcggaaggttgaagatgtccatgaagga
gccgttcctgcatatcttcttgatcgtgaatcaacctctagggcaaaggttcttagcaat
actgttaagcagaagagaaaagagaaagcaggaaaatgggaggttcctcttcctcaggtc
>Plocama_tinctoria_ERR9883529
gctttgggtattaagggtaagatgtttgctaagaagagatatgcagagaaagcccttatg
aagaaaagtatgcatgaggagtcatcagctcggcggaaggttgacaatgtccaggaagga
gctgtccctgcatatcttcttgatcgcgaaacaacatcaagagcaaaggttcttagcaac
actgttaagcaaaagagaaaagaaaaagcaggaaaatgggaggttcctcttcctaaggta
