# Supplementary material for: Morphological and molecular evidence support the inclusion of Mycetia hainanensis in Mouretia (Rubiaceae)
Source: PhytoKeys. 2026 Feb 5;270:273–88. doi: 10.3897/phytokeys.270.180324 (PMC12902767; doi:10.3897/phytokeys.270.180324)
Supplement: Supplementary material 4 — Dataset of 315 nuclear genes used in this study [file phytokeys-270-273_article-180324__-s004.zip › Dataset 2/5949_filtered_aligned_trimmed.fasta]

>Rubia_peregrina_ERR5033650
cgcaaggatttatctgctttcgaagatccctttgatgccccaacagatatcatcccagag
aagccagtgacatttacagaaggtgcttcatactttttaataatccttgcagggcttgga
gttgctgctgccgctgcttatgctgtttttagtgaacttatctttcaacaggttagagtg
aggattggatccccaattacagggacatggaaagttgagcatatcattggatccccaatt
acaggctacggatcagaaagcagaaaccgggctgctcgtcagcgtgttcccaacaggaca
tgggttgatgaagataaagttgagcatatcgaggtaatgtttcaacttcag?????????
????????????????????????????????????????????????????????????
??????????????????????????????
>Theligonum_cynocrambe_ERR5033810
????????????????????????????????????????????????????????????
????????????????????????????????????????????????????????????
??????????????????tatgctgtttttagtgaactaatatttcaaccaaaagag???
??????????????????????????????caggttagagtgaggatcggatcccccatt
accggctatggatcagaaagcaggaaccgtgctgctcgccagcgcattcccaacaggaca
tgggttgacgaagatgaagttgagcatattgaagtaaatttttacattcgtgggccacat
ggtgctgggaaagtcttctctgaaatgtttaaagacaaagaggatgggcagtggaagttc
atgtatctgattgtcgagatcacagctccc
>Anthospermum_thymoides_ERR9883532
???aaggatatatctgctgttgaagatccctttgataccctaacagatgtcatcccagag
aagcctgtgacatttacagaaggtgcttcctactctctaataatccttgctggacttgga
gttgctgctgctgcagcttatgctgttttcagtgaacttatatttcaaccgaaagagtac
aaaatttttgggaaagctctcaaaaggattcaggttagggtgaggattggatcacctata
accggctatggatcagaaagcaggaaccgagctgctcgccaacgtattcctaacaggaca
tgggttgatgaagacaacgttgagcatattgaagtcaatttctacattcgcgggcctcat
ggagctgggaaagttttctctgagatgtttaaagacaaagaggatggccagtggaagttt
atgtatctaattgttgagatcacctctccc
>Argostemma_elatostemma_ERR9883520
cgcaaggatatatctgcttttgaagatccctttgatgccccaacagatgtcatcccagag
aagccagtgacatttacagaaggtgcttcgtactctctgataatccttgcaggacttgga
gttgctgccgctgctgcttatgctgttttcaatgaacttatacttcaaccaaaagagtac
aaaatttttgggaaagcactcaaaaggattcaggttagggtgaggattggatctcccatt
accggctatggatcacaaagcaagaaccgtgctgctcgccagcgcattcctaacaagata
tgggttgatgaagacaaagttgagcatattgaagtcaatttctatattcgcgggccgcat
ggagctgggaaagtttattcagagatgtttaaagacaaagaggatggccagtggaagttt
atgtatctaattgttgagatcacatctccc
>Chamaepentas_hindsioides_ERR9883496
cgcaaggatatatctgcttttgaagatccctttgatgccccaacagatgtcatcccagag
aagccagtgacatttacagaaggtgcttcgtactctctgattattcttgcaggacttgga
gttgctgccgctgcagcttatgctgttttccgtgaacttataattgaaccaaaggagtac
aaaatttttggcaaagctctcaaaaggattcaggttagggtaaggattggatcccccatt
accggctatggatcagaaagcagaaaccgtgcagctcggcagcgtattcctaacaagata
tgggttgatgaagacaaagttgagcatattgaagtcaatttctacattcgagggccacat
ggagctgggaaagttttttcagagatgttcaaagacaaagaggatggccagtggaagttt
atgtatttaattgttgagatcacatccccc
>Clarkella_nana_ERR9883563
????????????????????????????????????????????????????????????
????????????????????????????????????????????????????????????
????????????????????????????????????????????????????????????
??????????????????????????????caggttagggtgaggattggatcccccatt
actggctatggatcacaaagcaagaaccgtgctgctcgccagcgtattcctaacaaaata
tgggttgatgaagacaaagttgagcatattgaagta????????????????????????
????????????????????????????????????????????????????????????
??????????????????????????????
>Coccocypselum_condalia_ERR9883533
cgcaaggatatatcggcttttgaagatccctttgatgccccaacagacattatcccagag
aagccaatgacattcacagaaggtgcttcatactctctaataatccttgctggacttggg
gttgctgctgcagcagcttatgctgttctcaatgaacttatatttcaaccaaaagagtac
aaaatttttgggaaagctctgaaaaggattcaggttagggtgaggattggatcccccatt
actggctacggttcagaaagtaagaaccgtgctgctcgccagcgaattccaaagaagata
tggactgatgaagacaaagttgagcatgttgaagtcaatttctatattcgcggaccacat
ggagctgggaaagtcttttcagaaatgttcaaagataaagaggatggccagtggaagttt
acatatctaattgttgagatcacatctcct
>Cruckshanksia_pumila_ERR9883536
????????????????????????????????????????????????????????????
????????????????????????????????????????????????????????????
????????????????????????????????????????????????????????????
??????????????????????????????caggttagggtgaggattgggtcgccaatt
accgggtatggatccgaaagtaggaaccggtctgctcgccaacgcattcctaacaagata
tggactgatgaagagcaagttgagcatgtgtaggtcaatttctacattcgcggaccacac
ggagccgggaaagtattctccgaaatgtttaaagacaaagacgacgggcaatggaagttc
atgtatttaatcgtcgaaatc?????????
>Cyanoneuron_cyaneum_ERR9883481
cgcaaggatatatctgctttcgaagatccctttgatgccccaacagatgtcatcccagag
aagccagtgacatttacagaaggtgcttcgtactctttaataatccttgcaggacttggg
attgctgctactgctgcttatgctgttttcaatgaacttatacttcaacccaaagagtac
aaaatttttgggaaagctcttaaaaggattcaggttagggtgaggattggatcccccatt
accggctatggatcagaaagcaagaaccgtgctgctcgccagcgtattcctaacaagata
tgggttgatgaagacaaagttgagcatattgaagtcaatttctacattcgcgggccgcat
ggggctgggaaagttttttcagagatgtttaaagacaaagtggatggccagtggaagttt
atgtatctaattgttgagatcacatctccc
>Danais_nigra_ERR9883478
?????????????????????gaagatccctttgatgccccaacggatgtcatcccagag
aagccagtgacatttacagaaggtgcttcgtactctctaataatccttgcaggacttgga
gttgctgctgctgcagcttatgctgttttcaatgaacttatacttcaaccaaaagagtac
aaaatttttggaaaagctctcaaaaggattcaggttagggtgaggattggatcccccatt
accggctatggatcagaaagcaggaaccgtgctgctcgccagcgtattcctaacaagata
tgggttgatgaagacaaagttgagcatattgaagtcaatttctacattcgtgggccacat
ggagctgggaaagttttttcagagatgttcaaagacaaagtggatggccagtggaagttt
atgtatctaattgttgagatcacatctccc
>Dunnia_sinensis_ERR9883505
cgcaaggatatatctgctttcgaagatccctttgatgccccgacagatgtcatcccagag
aagccagtgacatttacagaaggtgcttcgtactctgtaataatccttgcaggacttgga
attgctgctgctgcggcttatgctgttttcaatgaacttatacttcaaccaaaagagtac
aaaatttttgggaaagctctcaaaaggattcaggttagggtgaggattggatcccccatc
accggttatggatcagaaagcaggaaccgtgctgctcgccagcgaatacctaacaagata
tgggttgatgaagacaaagttgagcacattgaagtcaatttctacattcgcgggccacat
ggagctgggaaagttttttcagagatgtttaaagacaaagtggatggccagtggaagttt
atgtatctaattgttgagatcacatctccc
>Mouretia_larsenii_ERR9883550
cgcaaggatgtatctgctttcgaagatccctttgatgccccaacagatgtcatcccagag
aagccagtgacatttacagaaggtgcttcgtactctctgataatccttgcaggacttgga
gttgctgcggctgccgcttatgctgttttcaatgaacttatatttcaaccaaaagagtac
aaaatttttgggaaagcgctcaaaaggattcaggttagggtgaggattggatcccccatt
accggctatggatcacaaagcaagaaccgtgctgctcgccagcgtattcctaacaagata
tgggttgatgaagacaaagttgagcatattgaagtcaatttctacgttcgtgggccgcat
ggagctgggaaagtttattcagagatgtttaaagacaaagaggatggccagtggaag???
??????????????????????????????
>Mycetia_bracteata_ERR9883494
cgcaaggatgtatctgctttcgaagatccctttgatgccccaacagatgtcatcccagag
aagccagtgacatttacagaaggtgcttcgtactctctgataatccttgcaggacttgga
gttgctgctgctgccgcttatgctgttttcaatgaacttatatttcaaccaaaagagtac
aaaatttttgggaaagctctcaaaaggattcaggttagggtgaggattggatcccccatt
accggctatggatcacaaagcaaaaaccgtgctgctcgccagcgtattcctaacaagata
tgggttgatgaagacaaagttgagcacattgaagta????????????????????????
????????????????????????????????????????????????????????????
??????????????????????????????
>Mycetia_hainanensis_H401
cgcaaggatgtatctgctttcgaagatccctttgatgccccaacagatgtcatcccagag
aagccagtgacatttacagaaggtgcttcgtactctctgataatccttgcaggacttgga
gttgctgcggctgccgcttatgctgttttcaatgaacttatacttcaaccaaaagagtac
aaaatttttgggaaagcgctcaaaaggattcaggttagggtgaggattggatcccccatt
accggctatggatcacaaagcaagaaccgtgctgctcgccagcgtattcctaacaagata
tgggttgatgaagacaaagttgagcatattgaagta????????????????????????
????????????????????????????????????????????????????????????
??????????????????????????????
>Neohymenopogon_parasiticus_ERR9883558
cgcaaggatatatctgctttcgaagatccctttgatgccccaacagatgtcatcccagag
aagccagtgacatttactgaaggtgcttcatactctctgataatccttgcaggacttgga
gttgctgctgctgccgcttatgctgttttcaatgaacttatatttcaaccaaaagagtac
aaaatttttgggaaagctctcaaaaggatt---gttagggtgaggattggatcccccatt
accggctatggatcacaaagcaagaaccgtgctgctcgccagcgcattcttaacaagata
tgggttgatgaagacaaagttgagcatattgaagtcaatttctacattcgcgggccgcat
ggagctgggaaagtttattcggagatgtttaaagacaaagaggatggccagtggaagttt
atgtatctaattgttgagatcacatctccc
>Oldenlandia_herbacea_ERR9883552
???aaggatatatctgcatttgaagacccctttgatgccccaacagatgtcatcccagag
aagccagtgacatttacagagggtgcatcatacactttaataatccttgcaggacttgga
gttgctcttgctgctggttatgccgtcttcagtgaacttatatttcaaccaaaaga????
?????????????????????????????????????????gaggattggagcccccatt
actggctatgggtcagaaagcaggaatagagctgctcgccagcgtatccctcacaaagta
tgggttgatgaagacaaagttgagcatgttgaggtaatgttt??????????????????
????????????????????????????????????????????????????????????
??????????????????????????????
>Paederia_ciliata_ERR9883513
cgcaaggatatatctgcttttgaagatccctttgatgccccgacagatgtcatcccagag
aagcctgtgacatttacagaaggtgcttcgtacactttgataatccttgcaggacttgga
gttgctgctgctgctgcttatgctgttttcagtgaacttatatttcaaccgaaagagtac
aaaatttttgggaaagctctcaaaaggattcaggtcagggtgaggattggatcccccatt
acaggctatggatcagaaagcaggaaccgtgctgcccggcagcgtattcccaacaggact
tgggttgatgaagacaaagttgagcatattgaagtaaatttctacattcgcgggccgcat
ggagctgggaaagtgttctcagagatgtttaaggacaaagaagagggccagtggaagttt
atgtatctaattgttgagatcacatctccc
>Plocama_tinctoria_ERR9883529
cgcaaggatttatctgctttcgaagatccctttgatgccccaacagatgtcatcccagag
aagccagtgacatttaccgaaggtgcttcgtacactttgataatccttgcaggacttgga
gttgctgctgccgccgcttatgctgtgtttagtgaacttatatttcaaccaaaagag???
??????????????????????????????caggttagagtgaggattggatcccccatt
actggctatggatcagaaagcaggaaccgtgctgctcgccagcgtattcctcacaggaca
tgggttgatgaagataaagttgagcatattgaggtgaatttctacattcgagccccgcat
ggagctgggaaagtcttctcagaaatgttcaaagacaaagaggatgggcagtggaagttc
atgtacctgattgtcgagatcacatctccc
