# Supplementary material for: Morphological and molecular evidence support the inclusion of Mycetia hainanensis in Mouretia (Rubiaceae)
Source: PhytoKeys. 2026 Feb 5;270:273–88. doi: 10.3897/phytokeys.270.180324 (PMC12902767; doi:10.3897/phytokeys.270.180324)
Supplement: Supplementary material 4 — Dataset of 315 nuclear genes used in this study [file phytokeys-270-273_article-180324__-s004.zip › Dataset 2/5950_filtered_aligned_trimmed.fasta]

>Rubia_peregrina_ERR5033650
acacgggtgtttctcctaggcccgtctcaccactattatacccccaaatgtgctctttcg
agagcatccgtttacaagacaccagtaggtgatttgcctcttgatctggaagtcattgaa
gagcttcaagcgaccggtaagtttgaagtgatggatcttcgtgtcgatgaggctgagcat
agcatggaaatgcacttgccatatcttgctaaagtgtttgaagggtactctgtgaaaatt
gtacctattcttgttggcgctcttaatgctgaaaatgaagctgcatatgggaagttgctt
gcgaaatatttggatgatcccagcaatttcttttctgtgtcttcggatttctgccattgg
ggctcccgattcagctacactcgctacgacaagaaacatggagccatctacaaatctatc
gaggcattggacaaaatgggcatggatatcattgaaaccggcgatccagatgcatttaaa
gcttatctttcagagactgacaacacaatatgtggacggcatccaatcagtgttttcctt
????????????????????????????????????????????????????????????
???????????????????????????
>Theligonum_cynocrambe_ERR5033810
????????????????????????????????????????????????????????????
????????????????????????????????????????????????????????????
????????????????????????????????????????????????????????????
????????????????????????????????????????????????????????????
????????????????????????????????????????????????????????????
????????????????????????????????????????????????????????????
???????????????tacacgcattatgacaagaaacatggagcaatatacaagtctatt
gaagcactggatagaatgggcatggatatcgtagaaacaggagacccagatgcatttaaa
gagtatctgttggagactgacaacacaatatgcggccgacatccaattagtgttttccta
aaaatcaagataaagttccttcgatacgagcagtcgagccagtgcaagtcgtcgagagac
agcagcgtcagctacgcctccgcggct
>Anthospermum_thymoides_ERR9883532
tctcgggtgtttcttcttggtccatctcaccaccattatactccaaaatgtgctctgtca
agagccaccatttacaagactccagtaggtgacctgcctattgatcttgaagtcattgaa
gagctcaaagcaactgggaaatttgaaatgatggatcttcatgttgatgaggcggagcat
agcatggaaatgcaccttccatatcttgctaaagtatttgaagggtatcctataaaaatt
gtacccattctggttggcgctcttaatgctgaaaatgaagctgcatacggacggctacta
gcaaaatatttggatgaccccagcaatttcttttctgtgtcctcagatttttgccattgg
ggttcacggt??????????????????????????????????????????????????
????????????????????????????????????????????????????????????
????????????????????????????????????????????????????????????
aagataaagatcaaatttcttcgatatgagcaatcaagtgagtgcaaatcgatgagagac
agcagtgtaagttatgcatctgcagct
>Argostemma_elatostemma_ERR9883520
tctcgggtgtttcttcttggtccatctcaccactattatactccaaaatgtgctctttca
agagccaccgtttacaagacaccagtaggtgacctacctattgaccttgaagttgttgaa
gagcttaaagcaactgggaaatttgaaatgatggatcttcgtgttgatgaggctgagcat
agcatggaaatgcacttgccttatcttgccaaagtatttgaagggtattctgtgaaaatc
ataccgattctggttggtgctcttaatgccgaatatgaagccgcttatggaaggctgcta
gcaaaatatttggatgatcccagtaatttcttttctgtgtcctcagatttttgccattgg
ggtgcaaggttcaactatactcgctatgacaagaaacatggagccatctacaaatctatc
gaagcattggataaaatgggcatggatatcattgaaaccggggatccagatgcattcaaa
cattatcttttggagactgacaacaccatatgtggccgacatccaattagtgttttcctt
????????????????????????????????????????????????????????????
???????????????????????????
>Chamaepentas_hindsioides_ERR9883496
tctcgggtgtttcttcttggtccatctcaccactattatactccaaaatgttctctttca
agagccaccatttacaagacaccagtaggcgatttgcctattgatcttgaagtcattgaa
gagctcaatggaactgggaaatttgaaatgatggatctccgtattgatgaggctgagcat
agcatggaaatgcacctgccatatcttgccaaagtatttgaagggtatcctataaaactc
gtacccattctggttggtgctcttaatgctgaaaatgaagctgcatttggacagttgcta
gcaaaatatttggatgatcccagtaatttcttttccgtgtcctcagatttttgccattgg
ggttcaagatttaactatactcgctatgacaacaaacatggagccatctacaaatctatt
gaagcattggatcaaatgggcatggatatcattgaaactggggatccagatgcattcaaa
gattatcttttggagactgacaacacaatatgcggacggcacccaattagtgttttcctt
aagttaaagatcaaatttcttcgatatgaacaatcatgccagtgcaaatcaatgagagag
agcagtgtaagttatgcatctgcagct
>Clarkella_nana_ERR9883563
tctcgggtgtttctccttggtccatctcaccactattatactccaaaatgtgctctttcg
agagccacggtttacaagacaccagtaggtgacctgcctattgacttacaagttattgaa
gagctcaaagcaactgggaaatttgaaatgatggatcttcgtgttgatgaggctgagcat
agcatggaaatgcacttgccttatcttgctaaagtatttgaagggtattctgtgaaaatc
ataccgattctggttggtgctcttaatgctgaaaatgaagcctcatatggaaggctgcta
gcaaaatatttggatgatcccagtaatttcttttctgtgtcctcagatttttgccattgg
ggtgcaaggttcaactatactcgctatgacaagaaacacggagccatctacaagtctatc
gaagctttggataaaatgggcatggatatcattgaaactggggatcccgatgcattcaaa
aattatcttttggagactgacaacacaatatgtggacgacatccaattagtgttttactt
aagttaaagatcaaatttcttcgatacgagcaatcaagcgagtgcaaatcaatgagagag
agcagcgtaagttatgcatctgcagct
>Coccocypselum_condalia_ERR9883533
tctcgggtgtttcttcttggtccatctcaccactattatactccaaaatgtgctctttca
agagctgtcatttacaagacaccagtaggtgacctaccgattgatcttgaagtaaatgaa
gagctgaaagcgacagggaaatttgaaatgatggatcttcatgttgatgaggctgagcat
agcatggaaatgcacctgccatatcttgctaaagtatttgaggggtatcctataaaaatt
gtacccattctagttggtgctctcaatgctgaaaatgaagctgcgtatggacggttgctt
gcaaaatatttggatgatcccagtaatttcttttctgtttcctcagatttttgtcattgg
ggttccaggttcaactatacgcgctatgacaagaaacatggagccatctacaaatctatt
gaagcattggatagaatgggtatggatataattgaaacaggggatccagatgcatttaaa
gagtatcttttggagactgacaacaccatatgtggacgtcatccaattagtgttttcctt
aagataaagatcaaatttcttcgttatgaacaatcaagcgaatgtaaatcgatgcgagag
agcagcgtaagttatgcatctgcagct
>Cruckshanksia_pumila_ERR9883536
tctcgggtgtttcttcttggtccatctcaccaccattatactccaaaatgcgccctttcg
agagccgaaatttacaagacacccgtcggt??????????????????????????????
?????????gcgacgggaaaattcgaaacgatggatattcgggttgatgaagcggagcat
agcatggaaatgcacctaccgtatcttgctaaagtatttgaagggtatcccgtaaaaatc
gtacccattctagttggtgctctaaatgctgaaaatgaagctgcgtatggacgtttgcta
gcgaaatatttggacgatcccagtaatttcttttcggtttcttcggatttttgccact??
????????????????????????????????????????????????????????????
????????????????????????????????????????????????????????????
????????????????????????????????????????????????????????????
aagataaagataaagtttcttcgttacgaacaatcgagcgagtgtaaaacggtgcgggag
agcagcgtaagttatgcatccgcggct
>Cyanoneuron_cyaneum_ERR9883481
tctcgggtgtttcttcttggtccatctcaccactattatactccaaaatgtgctctttcg
agagccaccatttacaagacaccggtaggtgacctgcctattgacttatcagtcattgaa
gagctcaaagcaactgggaaatttgaaatgatggatcttcgtgttgatgaggctgagcat
agcatggaaatgcacttgccatatcttgctaaagtatttgaagggtatcctatgaaagtc
gtacccattctggttggtgctcttaatgctgaaaatgaagccgcatatggaaagttgcta
gcaaaatatttgcatgatcccagtaatttcttttctgtgtcctcagatttttgccattgg
ggttccaggttcaactatactcgctatgacaagaaacacggagccatctacaaatctatt
gaagcattggataaaatgggcatggatatcattgaaaccggggatccagatgcatttaaa
gattatcttttggagactgacaacacaatatgtggacggcatccgattagtgttttcctt
????????????????????????????????????????????????????????????
???????????????????????????
>Danais_nigra_ERR9883478
tctcgggtgtttcttcttggtccatctcaccactattatacaccaaaatgtgctctttca
agagccaccgtttacaagacgccagtaggtgacttgcctattgatttaccagtcattgaa
gaactcaaagcaactgggaaatttgaaatgatggatctccgtgttgatgaggctgagcat
agcatggaaatgcacctgccatatcttgctaaagtatttgaagggtatcctataaaaatc
gtacccattctggttggtgctcttaatgctgaaaatgaagccgcatatggaaagttgcta
gcaaaatatttggatgatcccagtaatttcttttctgtgtcctcagatttttgccattgg
ggttcaaggttcaactatactcgctatgacaagaaacatggagccatctacaaatctatt
gaagcattggataaaatgggcatggatatcattgaaactggggatccagatgcatttaaa
gattatcttttggagaccgacaacacaatatgtggacggcatccaattagtgttttcctt
aagttaaagatcaaatttcttcgatatgaacaatcaagcgagtgcaaatcgatgagagag
agcagcgtaagttatgcatctgcagct
>Dunnia_sinensis_ERR9883505
tctcgggtgtttcttcttggtccatctcaccactattatactccaaaatgtgctctttcg
agagccaccagttacaagacaccagtaggtgacctgcctattgaccttgaagtcattgaa
gagctcaaagcatctgggaaatttgaaatgatggatcttcgtgttgatgaggctgagcat
agcatggaaatgcatttgccatatcttgctaaagtatttgaagggtatcctatgaaaatt
gtacccattctggttggtgctctaaatgctgaaaatgaagccgcatatggaaagttgcta
gcaaaatatttggatgatcccagtaatttcttttctgtgtcctcagatttttgccattgg
ggttcacggtat????????????????????????????????????????????????
????????????????????????????????????????????????????????????
????????????????????????????????????????????????????????????
????????????????????????????????????????????????????????????
???????????????????????????
>Mouretia_larsenii_ERR9883550
tctcgggtgtttcttcttggtccatctcaccactattatactccaaaatgtgctctttcg
agagccaccgtttacaagactccagtaggtgacctgcctattgaccttgaagttattgaa
gagctcaaagcaactgggaaatttgaaatgatggatcttcgtgttgatgaggctgagcat
agcatggaaatgcacttgccttatcttgctaaagtatttgaagggtattctgtgaaaatc
ataccgattctggttggtgctcttaatgctgaaaatgaagctgcgtatggaaggctgcta
gcaaaatatttggatgatcccagtaatttcttttctgtgtcctcagatttttgccattgg
ggtgcaaggttcaattatactcgctatgagaagaaacacggagccatctacaagtctatc
gaagcattggataaaatgggcatggatatcattgaaaccggggatccagatgcattcaaa
aattatcttttggagactgacaacacaatttgtggacgacatccaattagtgttttcctt
aagttaaagatcaaatttcttcgatatgaacaatcaagcgagtgcaaatcgatgagagag
agcagcgtaagttatgcatctgcagct
>Mycetia_bracteata_ERR9883494
tctcgggtgtttcttcttggtccatctcaccactattatactccaaaatgtgctctttca
agagccaccgtttacaagacaccagtaggtgacctgcctattgacttaccagttattgaa
gagctcaaagcaactgggaaatttgaaatgatggatcttcgtgttgatgaggctgagcat
agcatggaaatgcacttgccttatcttgctaaagtatttgaagggtattctgtgaaaatc
ataccgattctggttggtgctcttaatgctgaaaatgaagccgcctatggaaggctgcta
gcaaaatatttggatgatcccagtaatttcttttctgtgtcctcagatttttgccattgg
ggtgcaaggttcaactatactcgctatgacaagaaacacggagccatctacaagtctatc
gaagcattggataaaatgggcatggatatcattgaaaccggggatccagatgcattcaaa
aattatcttttggagactgacaacacaatatgtggacgacatccaattagtgttttcctt
aagttaaagatcaaatttcttcgatatgagcaatcaagtgagtgcaaatcgatgagagag
agcagcgtaagttatgcatctgcagct
>Mycetia_hainanensis_H401
tctcgggtgtttcttcttggtccatctcaccactattatactccaaaatgtgctctttca
agagccaccgtttacaagacaccagtaggtgacctgcctattgacttaccagttattgaa
gagctcaaagcaactgggaaatttgaaatgatggatcttcgtgttgatgaggctgagcat
agcatggaaatgcacttgccttatcttgctaaagtatttgaagggtattctgtgaaaatc
ataccgattctggttggtgctcttaatgctgaaaatgaagctgtgtatggaaggctgcta
gcaaaatatttgaatgatcccagtaatttcttttctgtgtcctcagatttttgccattgg
ggtgcaaggttcaactatactcgctatgagaagaaacacggagccatctacaagtctatc
gaagcattggataaaatgggcatggatatcattgaaaccggggatccagatgcattcaaa
aattatcttttggagactgacaacacaatatgtggacgacatccaattagtgttttcctt
aagttaaaaatcaaatttcttcgatatgagcaatcaagcgagtgcaaatcgatgagagag
agcagcgtaagttatgcatctgcagct
>Neohymenopogon_parasiticus_ERR9883558
tctcgggtgtttcttcttggtccatctcaccactattatactcccaaatgtgctctttcg
agagccaccgtttacaagacaccagtaggtgacctgcctattgaccttgaagttattgaa
gagctcaaagcaactgggaaatttgaaatgatggatcttcgtgttgatgaggctgagcat
agcatggaaatgcacttgccttatcttgctaaagtatttgaagggtattctgtgaaaatc
ataccgattctggttggtgctcttaatgctgaaaatgaagccgcatatggaaggctgcta
gcaaaatatttggatgatcccagtaatttcttttctgtgtcctcagatttttgccattgg
ggtaccaggttcaactatactcgctatgacaagaaacacggagccatctacaagtctatc
gaagcattggataaaatgggcatggatatcattgaaaccggggatccagatgcattcaaa
aattatcttttggagactgacaacacaatatgtggacgacatccaattagtgttttcctt
aagttaaagataaaatttcttcgatatgagcaatcaagcgagtgcaaatcgatgagagag
agcagcgtaagttatgcatctgcagct
>Oldenlandia_herbacea_ERR9883552
tctcgagtttttcttcttggtccatctcaccactattttactccgaaatgtgctatttca
agagctaccatttacaagacgccagttggcgacttacctattgaccttgaagtcattgaa
gaactcaaagcaactgggaaatttgaaatgatggatctccgtgttgacgaggctgaacat
agcatggaaatgcacctcccctatcttgctaaagtatttgaagggtaccctgttaaaatc
gtacccattctggttggtgctcttaatgccgaaaatgaagctgcatacggacagttgcta
gcaaaatatttggatgatccctgtaatttcttttctgtatcatcagatttttgccattgg
ggttcacggttcaactacactcgttatgacaagaaacacggagccatctacaaatccatt
gaagcattggataaagtgggtatggatattattgaaactggggatccagatgcatttaaa
gattatcttatggagaccgacaacacaatatgtggaaggcatccaattagtgtcttcctt
aaaatcaagatcaaattcctccggtatgagcaatcgagccagtgcaaatcaatgagggag
agcagtgtaagttatgcatctgcagct
>Paederia_ciliata_ERR9883513
tctcgggtgtttcttcttggtccctctcaccactattatactccaaaatgtgctctttca
aaagccaccatttacaagacaccagttggtgacttgcccattgacttaccagtcattgaa
gagctcaaagcaactgggaagtttgaaatgatggatcttcgtattgatgaggctgagcat
agcatggaaatgcacttgccttatcttgctaaagtgtttgaagggtatcctgtgaaaatt
gtacccattctggttggtgctcttaatgctgaaaatgaagctgcatatggaaagttgctt
gcaaaatatttggatgatccctgtaatttcttttctgtctcttcagatttttgccattgg
ggttcacgcttcaattatattcgctacgacaagaaccatggagccatttacaaatctatt
gaagccttggataagatgggcatggatattattgaaactggcgatccagatgcatttaaa
gattatcttttggagactgacaacacaatatgtggacggcatccaattagtgtttttctt
aagttaaagatcaaatttcttcgatacgaacagtcaagccagtgcaaatcgatgagagag
agcagcgttagttatgcatccgcggct
>Plocama_tinctoria_ERR9883529
tctcgggtgtttcttcttggtccatctcaccactattatactccgaaatgtgctctttcg
aaagcctccatttacaagacaccagtaggtgacttgcctcttgacgctgaagtcattgaa
gagctcagagcaaccgggaaatttgaaacgatggatcttcgtgttgatgaagctgagcat
agcatggaaatgcacttgccatatcttgctaaagtatttgaagggtatcctgtgaaaatt
gtacccattctagttggtgctcttaatgctgaaaatgaagctgcatatggcaagttgctg
gcaaaatatttggatgatcccagcaatttcttttctgtgtcttcagatttttgccattgg
ggttctcggttcggctacactcgccatgacaagaaacatggagccattcacaaatcaatt
gaagcattggataaaaagggcatggatatcattgaaactggggatccagattcattcaaa
gattatcttttggagactgacaacacaatatgtggacgtcacccaattagcgttttcctt
????????????????????????????????????????????????????????????
???????????????????????????
