# Supplementary material for: Morphological and molecular evidence support the inclusion of Mycetia hainanensis in Mouretia (Rubiaceae)
Source: PhytoKeys. 2026 Feb 5;270:273–88. doi: 10.3897/phytokeys.270.180324 (PMC12902767; doi:10.3897/phytokeys.270.180324)
Supplement: Supplementary material 4 — Dataset of 315 nuclear genes used in this study [file phytokeys-270-273_article-180324__-s004.zip › Dataset 2/5958_filtered_aligned_trimmed.fasta]

>Rubia_peregrina_ERR5033650
cccagcattcagttcattccgggcaccgacgagcggacggtacctgacgtgaagctgacg
aagtcccgcgacggcaccaacgggcaggcgatcttcaagttcgacgagccgtcggttttc
gactcttcgagcgaggtcggcgacatcaccggattcttcatgatcgacgaggaggggacg
ctgcagtcggtggacgtgagcgcgcggttcgtgaacgggaagcccgccggaatcgaggcc
aagtacgtgatgcggacgccgcgagattgggacaggttcatgaggtttatggagagatat
gctaacgccaatggattggcatttgttaag
>Anthospermum_thymoides_ERR9883532
cccacaattcagttcattcaaggaactgatgagcaaaccgtgccagatgtaaagcttaca
aaatcacgggacggcacaaatgggatggccattttcaaatttgatgaaccttctgtgttt
gattcctccggtgaagttggtgacattactgggttctacatgattgatgaggaaggtgtt
cttcagtcagtagatgttaatgccaaatttgtaaacggaaaacccgccggaattgaagct
aagtatgtgatgcggacaccaagagactgggacaggttcatgagatttatggaaagatat
gctaatgcgaatggtttgcagttcgttaag
>Argostemma_elatostemma_ERR9883520
cccaccattcagttcattcaagggactgatgagcagacgataccggatgtgaagctgaca
aaatcacgggacggcacaaatggtatggccatcttcagattcgctgagccgtccgtgttt
gactcgtccagtgaagttggcgacattaccgggttctacatgatcgacgaggaaggggtt
cttcagtcggtggacgtcagtgccaagttcatcaacggaaagcctgccggaattgaagcg
aagtatgtgatgcggacgcctcgagactgggataggttcatgagattcatggagagatat
gctaaccagaatggtttgcagttcgttaaa
>Chamaepentas_hindsioides_ERR9883496
ccgaccattcagttcattcaaggaactgacgagcagacgatacccgatgtaaagctaaca
aaataacgggacggaactaatggcatggccatcttcaaattcgatgagccctcggtgttt
gattcgtccagtgaagtcggtgacattaccggattctacatgatcgacgaggaaggtgtt
cttcagtcggtggatgtcagtgccaaattcgtcaacggaaaacctgccggaattgaagct
aagtatataatgcggactcctagagattgggataggttcatgagatttatggagagatat
gctaaccagaatggtttgcagttcgttaaa
>Clarkella_nana_ERR9883563
cccaccattcagttcattcaagggactgatgagcagacgattccggacgtcaagctaaca
aaatcacgggacggcacaaatggtatggccattttcaaattcgctgagccgtccgtgttt
gactcgtccagtgaagttggcgacattaccgggttctacatgatcgacgaggaaggggtt
cttcagtcggtggacgtcagtgccaagtttatcaacggaaagcctgccggaattgaagcg
aagtatgtgatgcggactcctcgagactgggataggttcatgagattcatggagagatat
gctaacgacaatggtttgcagttcgttaaa
>Coccocypselum_condalia_ERR9883533
cccaaaatccagttcattcaaggaactgatgaacagacgatacccgatgtaaagctaaca
aaatcgcgagatggcacgaatgggatggccatttttaaatttgatgaaccctcggtattt
gactcgtccagtgaagttggtgacattaccgggttctacatgatcgacgaggaaggggtt
cttcagtcaacggatgtcagtgccaaatttgttaatggaaagcctttaggaattgaagct
aagtatgtgatgcggactcccagagattgggataggttcatgagatttatggagagatat
gctaacgataatggtttggagttcgttaaa
>Cruckshanksia_pumila_ERR9883536
ccaaccattcagttcattcaaggaactgatgaacagacgataccggatgtaaagctaaca
aaatcgcgggatggcacaaatgggatggccattttcagatttgatgagccctccgtgttt
gattcgtccagtgaagttggtgacattaccgggttctacatgatcgacgaggaaggggtt
cttcagtccacggatgtcactgccaaatttattaacggaaagcctgctgcagttgaagct
aagtatgtgatgcggacccccagagattgggataggttcatgagatttatggagagatat
gctaacaagaatggttttcagttc??????
>Cyanoneuron_cyaneum_ERR9883481
ccaaccattcaattcattcaaggaactaatgagcagacaatacccgatgtaaagctaaca
aaatcacgggacggcacaaatggcatggccatcttcagatttgatgaaccgtccgtgttt
gactcgtccagtgaagttggtgacattaccgggttttacatgatcgacgaggaaggggtt
cttcagtcagtggacgtcagtgccaaatttgttaacgggaagcctgcaggaattgaagct
aagtatgtgatgcggacccctaaagactgg??????????????????????????????
??????????????????????????????
>Danais_nigra_ERR9883478
ccaaccattcagtttattcaaggaactgatgagcagacgatacccgatgtaaagctaaca
aaatcacgggacggcacaaatgggatggccatcttcagatttgatgaaccctccgtgttt
gactcgtccagtgaagttggtgacattaccgggttctacatgatcgacgaggaaggggtt
cttcagtcggtggacgtcagtgccaaatttgttaacggaaagcctgctggaattgaagct
aagtatgtgatgcggacccctagagactgggataggttcatgagatttatggagagatat
gctaaccagaatggtttgcagttcgttaaa
>Dunnia_sinensis_ERR9883505
ccaaccattcagttcattcaaggaactgatgagcagacgatacccgatgtaaagctaaca
aaatcacgggacggcacgaatggcatggccatcttcagatttgatgaaccgtccgtgttt
gactcctccagtgaagttggtgacattaccggattctacatgatcgacgaggaaggggtc
cttcagtcggtggacgtcagtgccaaatttgttaacggaaagcctgcaggaattgaagct
aagtatgtgatgcggaccaccagagactgggacaggttcatgagatttatggagagatat
gctaacgacaacggtttgcagttcgttaaa
>Mouretia_larsenii_ERR9883550
cccaccattcagttcattcaagggactgatgagcagacgattccggacgtgaagctaaca
aaatcacgggacggcacaaatggtatggccatcttcagattcgctgagccgtccgtgttt
gactcgtccagtgaagttggcgacattacaggcttgtacatgatcgacgaggaaggggtt
cttcagtcggtggacgtcagtgccaagtttataaacggaaagcctgccggaattgaagcg
aagtatgtgatgcggacgcctcgagactgggataggttcatgagattcatggagagatat
gctaacgagcatggtttgcagttcgttaaa
>Mycetia_bracteata_ERR9883494
cccaccattcagttcattcaagggactgatgagcagacgattccggacgtgaagctaaca
aaatcacgggacggcacaaatggtatggccatcttcagattcgctgagccctccgtgttt
gactcttccagtgaagttggcgacattaccgggttctacatgatcgacgaggaaggggtt
cttcagtcggtagacgtcaatgccaagtttatcaacggaaagcctgccggaattgaagcg
aagtacgtgatgcggacgcctcgagactgggataggttcatgagattcatggagagatat
gctaacgagaatggtttgcagttcgtcaaa
>Neohymenopogon_parasiticus_ERR9883558
cccaccattcagttcattcaagggactgatgagcagacgattccggacgtgaagctaaca
aaatcacgggacggcacaaatggtatggccatcttcagattcgctgagccgtccgtgttt
gactcgtccagtgaagttggcgacattaccgggctctacatgatcgacgaggaaggggtt
cttcagtcggtggacgtcaatgccaagtttatcaacggaaagcctgccggaattgaagcg
aagtatgtgatgcggacgcctcgagactgggataggttcatgagattcatggagagatat
gctaacgagaatggtttgcagttcgttaaa
>Oldenlandia_herbacea_ERR9883552
ccggcgattcaattcattcaagggactgatgagcttacggttcctgatgtaaagctaacg
aaatcccgtgacggcacaaatggcatggccatcttcaaattcgaagagccctccgtgttt
gattcttcaagtgaagttggtgacattactgggttctacatgattgacgaggaaggcgtt
cttcagtctgtggatgtcaacgccaaatttgtcaacgggaagcctgctggaattgaagct
aagtatgtgatgcggactccccgagattgggataggttcatgagatttatggagagatac
gctaatgcaaatggtttgtccttcgttaag
>Paederia_ciliata_ERR9883513
ccgaccattcagttcattcaaggaactgatgagcagacggttccggatgtcaagctgaca
aaatcgcgggacgacactaatggcgtggctatcttcaaatttgatgagccgtccgtgttc
gactcgtccagtgaagttggcgacattacggggttttacatgatcgacgaggaaggtgtt
cttcaatcggtggacgtcagtgccaaatttgtgaacggaaagccagccgggattgaagct
aagtatgtgatgcggactcccagagactgggatagattcatgagatttatggagagatat
gctaacgctaatggtttgtccttcgttaaa
>Plocama_tinctoria_ERR9883529
ccatcgattcagttcattcaaggaaccgacgagcggacagtgccggacgtgaagctgacg
aaatcgcgtgacgggactaacgggatggccatattcagattcgatgagccctccgtgttc
gactcgtccagtgaagtcggggacatcaccgggttctacatgatcgacgaggaaggggtt
cttcagtccgtcgacgttaatgccaggttcgtcaacggaaagcccgccggaatcgaagct
aagtacgtgatgcgaacgccgagagactgggataggttcatgaggtttatggagagatat
gctaacgccaatggtttgcagttcgttaaa
