# Supplementary material for: Morphological and molecular evidence support the inclusion of Mycetia hainanensis in Mouretia (Rubiaceae)
Source: PhytoKeys. 2026 Feb 5;270:273–88. doi: 10.3897/phytokeys.270.180324 (PMC12902767; doi:10.3897/phytokeys.270.180324)
Supplement: Supplementary material 4 — Dataset of 315 nuclear genes used in this study [file phytokeys-270-273_article-180324__-s004.zip › Dataset 2/5960_filtered_aligned_trimmed.fasta]

>Rubia_peregrina_ERR5033650
tggattcctgatggtcagctttgtcccacggttcctaatagatctaattatatccactgg
atagaagaccttttggcatcagacatcatcctgaaaaattgtgca---gatgcttcgata
aagggttttgatatagggactggggctaactgcatttacccattacttggtgcatcttta
cttggttggagatttgttggaaaggtttttattgatgttgctttagagtgggcagaaaaa
aatgtcagaagcaatccacatgtatccgagttgatagaaatcagaaaggtttttattgag
aagaaatttgagttacagtatagtgatcaaaatatctaccatgcctcacccgtactgcta
ggagttgttaaagatggggagaaatttgacttctgcatgtgtaatcccccattctttgag
acaatggaggaagcagggctgaatccaaagactgcatgtggtgggactaaagaggaaatg
gtatgtcccggtggtgaacaagcttttattagacaaattattgaagatagcgttcaactt
aagcaatcttttaggtat??????????????????????????????????????????
????????????????????????????????????????????????????????????
??????
>Theligonum_cynocrambe_ERR5033810
tggattcctgatggtcagctttgccctacagttcctaatagatccaattatatccactgg
atagaggatcttttggcatctgacattattctggaaagtcgagcagatgatgcattgata
aagggtttcgatataggaactggggccaactgcatttacccactacttggtgcatcatta
cttggttggagatttgttggttcaggtactgttgatgtagctttggagtgggcagaaaga
aatgtcagaagcaatccacatatttccgagttgatagaaattagaaaggttcataacgtg
gagaagattgttagggagtctggtgttcagaacagttaccatgcctcacccctactggcc
ggagttgttaaagataatgagaaatttgacttctgcatgtgtaatcccccattttttgag
acaatggaggtggcggaactcaatccaaagactgcatgtggtgggacggaagaggaaatg
gtctgtcctggtggagaacaagcttttattactcatattattgaagatagcgttcgactc
aagcaatctttt????????????????????????????????????????????????
????????????????????????????????????????????????????????????
??????
>Anthospermum_thymoides_ERR9883532
tggattcctgatggtcagctttgtcccacggttcctaatagatccaattatatccactgg
atagaagaccttttggcatcagacatcatcctggaaagtcgagcagatgatgttgcccta
aagggtttcgacataggaactggggccaactgcatttacccccttcttggtgcatcttta
cttggttggaggtttgttggttcagatattactgatgttgctttggagtgggcagaaaaa
aacgtcagaagtaatccacatatctccgagttgattgaaatcagaaaagttcaaaccaag
gaaaaggccaagttacagtctggcatccagaagacgtaccatgcttcacccatacttctg
ggagttgttaaagatggggagaaatttgacttctgcatgtgtaatcccccattctttgag
tcgatggaggaagcagggctgaacccaaaaactgcatgtggtgggagtacagaggaaatg
gtttgtcctggtggagaacaagcttttattagtcaaattatcgaagatagcgtccaacta
aagcaatcttttaggtggtatacttcaatggttggaaggaaatcaaatctaaaaatcctt
atggcaaagcttcgggaagtcggtgtcactgtggtgaagacaacagaatttgtacaaggc
cacact
>Argostemma_elatostemma_ERR9883520
tggattcctgatggtcagctttgccccacggttccaaatagatccaattatatccactgg
atagaagaccttttggcatcagacatcatcctggaaagtcgagcaggtgatggtgtgaca
cagggatttgatatcggtactggggccaattgcatttaccctcttctcggtgcatcttta
cttggttggagatttgttggttcagatgttactgatgttgctttggagtgggcagaaaga
aacgtcagaagtaatccacatatctctgagtcgatcgaaattagaaaggttcatactggg
cagaagattttttatgagtctgctgttaagaagatttaccatcctccacagatacttgta
ggagttgtgaaagatggggagaaatttgacttctgcatgtgtaatcccccattctttgag
acaatggaggaagcaggactgaatccaaagactgcatgtggtgggactaaagaggaaatg
gcttgtcctggtggagaaaaaggttttattactcgcattatcgaagatagcgttcaactt
aagcaatcttttaggtggtacacgtcaatggttggaaggaaattaaatctgaaaatcctc
acaaccaagctcagagaagttggcgtcactgtggtaaagacaacagaatttgtacaaggc
cacacc
>Chamaepentas_hindsioides_ERR9883496
tggattcctgatggtcagctttgtcctacggttcctaatagatccaattatatccactgg
atagaagaccttttggcatcagatatcatcgtgcctagtccagcaggtgatgatgttata
aagggtttcgatataggaactggtgccaactgcatttacccgcttcttggtgcatcttta
ctcggttggaggtttgttggttcagatattactgatgttgccttggagtgggcaggaaaa
aatgtcagaagtaacccacatatctctgatttgattgaaattagaaaggttcatggctta
tcttcggtcgagttacagtctggagctcagaagacgtatggagcctcacccatactccta
ggagttgttaaagatgaagaaaaatttgacttctgcatgtgcaatcctccgttctttgag
acgatggaggaagcgggactgaacccaaagaccgcatgtggtgggactaaagaggaaatg
gcttgtcctggtggagaacaagcttttattacgcgcattattgaagatagcgttcaatta
aagcaatcttttaggtggtacacatccatgattggaaggaaatcaaatctgaaaatcctt
atggcaaagctccgagaagttggtgtcaccgtggtgaagacaacagaatttgtacaaggc
catact
>Clarkella_nana_ERR9883563
tggattcctgatggtcagctttgtcccacggttcctaatagatccaattatatccactgg
atagaagaccttttggcatcagacatcatcctggaaagtcgaacagatgatggtgtgata
cagggttttgatatcggaactggggccaattgcatttacccacttcttggtgcatcttta
cttggttggagatttgttggttcagatgttactgatgttgctttggagtgggcagaaaaa
aacgtcagaagtaatccacatatctctgagttgatcgaaattagaaaggtt?????????
??????????????????????????????????????????????????????cttgta
ggagttgtgaaagatggggagagatttgacttctgcatgtgtaatccccctttctttgag
acgatggaggaagcgggactgaatccaaagactgcctgtggtgggactaaagaggaaatg
gcttgtccgggtggagaacaaggttttattactcgcattatcgaagatagcgttcaacta
aagcaatcttttaggtggtacacttcaatggttggaaggaaatcaaatctgaaaatcctc
acagccaagctcaggcaagttggcgtcactgtggtaaagacaacagaatttgtacaaggc
cacacc
>Coccocypselum_condalia_ERR9883533
tggattcctgatggtcagctttgtcctacggttcctaatagatccaactacatccactgg
atagaaggccttttggcattagacatcatcccagctagtcgagcagatggtgatgttgta
aagggtttcgacatagggactggagcaaactgcatttaccctcttcttggtgcatctcta
cttggttggcagtttgttggttcagatgttactgatgttgctttggagtgggcagaaaga
aatgtcagaagtaatccacatatctctggattgatagaaattagaaaggttgatagtggc
aagaagattttttatctgtctggtgttcagaaaacataccatgcctcacctatactttta
ggagttgttaaagatgaggagatatttgacttctgcatgtgtaatcctccattctttgag
acaatggaggaagcaggactgaatccaaagactgcatgtggcgggactaaagaggagatg
gtttgtcctggtggagaacaggcttttattactcgcatcatcaaagatagccttcaacta
aggcaatcttttagatggtatacttcaatggtcggaagaaaatcaaatctgaaaatcctt
gtggcaaagctctgggaagttggcgtcaccatggtgaagactacagaatttgtacaaggc
cgcaca
>Cruckshanksia_pumila_ERR9883536
tggatacctgatggtcagctttgtcctacggttcctaatagatccaattacatcctctgg
atagaagatcttttggcatcagacatcatcccagatagtcgagcaaatggcgatgttgta
aagggttttgacatagggactggggcaaactgcatttaccctcttcttggtgcatctctt
cttggttggaagtttgttggttcagatgttactgatgttgctttggagtgggcggaaaga
aatgtgagaagtaatcctcatatatctggactgatagaaattagaaaggttgatagcggc
aagaaggtttttgacgagtctggtgttgagaagacgtaccatgcctcacctatactttta
ggagttgttaaagatgaggagaaatttgacttctgcatgtgtaatcctccattttttgag
acaatggaggaatcaggactgaatccaaagactgcatgtggtggaactaaagaggagatg
gtttgtcctggtggagaacaagcttttattactcgcattatcgaagatagccttcaacta
aagcaatcttttagatggtatacttccatggtgggaagaaaatcaaatctgaaaatcctt
atggaaaagcttcgggaagttggtgtcactgtggtgaagaccacagaatttgtacaaggc
cgcaca
>Cyanoneuron_cyaneum_ERR9883481
tggattcccgatggtcagctttgtcctactgttcctaatagatccaattatatccactgg
atagaagaccttttggcatcagacatcatcctggaaagtcgagcagatgatgatgtcata
aagggtttcgatataggaactggggccaactgcatttacccgcttcttggtgcatcttta
cttggttggaggtttgttggttcagatgttactgatgttgctttggagtgggcagaaaga
aatgtcagaagtaatccgcatatctctgagttgatcgaaattagaaaggttcatactggg
gagaagatttttgatgagtgcggtgttcagaagatttacaatgcctcacccatacttgta
ggagtagttaaagatggggagaaatttgacttctgcgtgtgtaatcccccattctttgag
acgatggaggaagcgggactgaatccaaagactgcgtgtggtgggactaaagaggaaatg
gttagtcccggtggagaacaagcttttattactcgcattattgaagatagcattcaacta
aagcaatcttttaggtggtatacttcaatggttggaaggaaatcaaatatgaaaatcctt
atgtcaaagctccgggaagttggtgtcaccgtggtgaagacaacagaatttgtacaaggc
cacaca
>Danais_nigra_ERR9883478
tggattcctgatggtcagctttgtcctacggttcctaatagatccaattatatccactgg
atagaagaccttttggtatcagacatcatcctggatagtcgagcagatgataatgtcata
aagggtttcgatataggaactggggccaactgcatttacccgcttcttggtgcatcttta
cttggttggaggtttgttggttcagatgttactgatgttgctttggactgggcagaaaga
aacgtaagaagtaacccacatatctctgagttgattgaaattagaaaggctcatactggg
gagcctgttgagttacagtcaggtgttcagaagacgtaccatgcctcacccatacttcta
ggagttgttaaagatgaggagaaatttgacttctgcatgtgtaatcctccgttctttgag
acaatggaggaagcaggactgaatccaaagaccgcttgtggtgggacccaaggggaaatg
gtttgccccggtggagagcaagcttttattactcgcattatcgaagatagcgttcaacta
aaacaatcttttaggtggtacacttcaatggtcggaaggaaatcaaatttgaaaatcctt
acggcaaagctccgggaagttggtgtcactgtggtgaagacaacagaatttgtacaaggc
cacact
>Dunnia_sinensis_ERR9883505
tggattcccgatggtcagctttgtcctacggtccctaatagatccaattatatccactgg
atagaagaccttttggcatcagacgtcatcctggaaagtagagcagaagatgatttcata
aagggtttcgatataggaactggggccaactgcatttacccacttcttggtgcatcttta
cttggttggaggtttgttggttcagatgttactgatgttgctttggagtgggcagaaaga
aatgtcagaagtaatccacatatctctgagttgatcgaaattagaaaggttcataccggg
gagaagatttttgatgaggaaggtgtgcatgctgaacagaagattaggcccatacttgta
ggagttgttaaagatggggagaaatttgacttctgcatgtgtaatcccccattctttgag
atgatggaggaagctggactgaatccaaagacggcatgtggtgggactaaagaggaaatg
gtatgtcccggtggagaacaagcttttattactcacattatcgaagatagtgttcaacta
aagcaatcttttaggtggtacacttcaatggttggaaggaaatcaaatttgaaaatcctt
atggcaaagctcagggaagttggcgtaactgtggtgaagacaacagaatttgtacaaggc
cacact
>Mouretia_larsenii_ERR9883550
tggattcctgatggtcagctttgtcccacggttcctaatagatccaattatatccactgg
atagaagaccttttggcatcagacatcatcctggaaattcgagcagatgatggtgtgata
cggggttttgatatcggaactggggccaattgcatttacccacttcttggtgcatcttta
cttggttggagatttgttggttcagatgttactgatgttgctttggagtgggcagaaaga
aatgtcagaagtaatccacatatctctgagttgatcgaaattagaaaggttcatactggg
cagaagatttttgatgagtctgctgttcagaagatttaccatgccccacagatgcttgta
ggagttgtgaaagatggggagaaatttgacttctgcatgtgtaatccccctttctttgag
acaatggaggaagcaggattgaatccaaagactgcctgtggtgggactaaagaggaaatg
gcttgtcctggtggagaacaaggttttattactcgcattatcgaagatagcgttcaacta
aagcaatcttttaggtggtacacttcaatggttggaaggaaatcaaatctgaaaatcctc
acagccaagctcagggaagttggcgtcactgtggtaaagacaacagaatttgtgcaaggc
cacacc
>Mycetia_bracteata_ERR9883494
tggattcctgatggtcagctttgtcccacggttcctaatagatccaattatatccactgg
atagaagaccttttggcatcagacatcatcctggaaagtcgagcagatgatggtgtgata
cagggttttgatatcggaactggggccaattgcatttacccacttcttggtgcatcttta
cttggttggagatttgttggttcagatgttactgatgttgctttggagtgggcagaaaga
aacgtcagaagtaatccacatatctctgagttgatcgaaattagaaaggttcatactggg
cagaaaatttttgatgagtctgctgttcagaagattgaccatgccccacagatgcttgtt
ggagttgtgaaagatggggagaaatttgacttctgcatgtgtaatccccctttctttgag
acgatggaggaagctggactgaatccaaagactgcctgtggtgggactaaagaggaaatg
gcttgtcctggtggagaacaaggttttattactcacattatcgaagatagcgttcaacta
aagcaatcttttaggtggtacacttcaatggttggaaggaaatcaaatctgaaaatcctc
acagccaagctcagggaagttggcgtcactgtggtaaagacaacagaatttgtacaaggc
cacacc
>Mycetia_hainanensis_H401
tggattcctgatggtcagctttgtcccacggttcctaatagatccaattatatccactgg
atagaagaccttttggcatcagacatcatcctggaaagtcgagcagatgatggtgtgata
cagggttttgatatcggaactggggccaattgcatttacccacttcttggtgcatctttg
cttggttggagatttgttggttcagatgttactgatgttgctttggagtgggcagaaaga
aacgtcagaagtaatccacatatctctgagttgatcgaaattagaaaggttcatactggg
cagaagatttttgatgag---gaagttcagaagatttaccatgccccacagatgcttgta
ggagttgtgaaagatggggagaaatttgacttctgcatgtgtaatccccctttctttgag
acgatggaggaagcgggactgaatccaaagactgcctgtggtgggactaaagaggaaatg
gcttgtccaggtggagaacaaggttttattactcgcattatcgaagatagcgttcaacta
aagcaatcttttaggtggtacacatcaatggttggaaggaaatcaaatctgaaaatcctc
acagccaagctcagggaagctggcgtcactgtggtaaagacaacagaatttgtgcaaggc
tatacc
>Neohymenopogon_parasiticus_ERR9883558
tggattcctgatggtcagctttgtcccacggttcctaatagatccaattatatccactgg
atagaagaccttttggcatcagacatcatcctggaaagtcgagcagatgatggtgtgata
cagggttttgatatcggaactggggccaattgcatttacccacttcttggtgcatcttta
cttggttggagatttgttggttcagatgttactgatgttgctttggagtgggcagaaaga
aacgtcagaagtaatccacatatctctgagttgatcgaaattagaaaggttcatactggg
cagaagatttttgatgagtctgctgttcaaaagatttaccatgccccacagatgcttgta
ggagttgtgaaagatggggagaaatttgacttctgcatgtgtaatccccctttctttgag
acgatggaggaagcgggactgaatccaaagactgcctgtggtgggactaaagaggaaatg
gcttgtcctggtggagaacaaggttttattactcgcattatcgaagatagcgttcaacta
aagcaatcttttaggtggtacacttcaatggttggaaggaaatcaaatctgaaaatcctc
acagccaagctcagggaagttggcgtcactgtggtaaagacaacagaatttgtacaaggc
cacacc
>Oldenlandia_herbacea_ERR9883552
tggattcctgatggtcagctctgccctacggtccctaatagatccaattatatacactgg
atagaagatcttttggcatcagacattattctggatacgcgatcagatgataatgccgtg
aagggctttgatataggaactggtgccaactgcatttacccccttattggtgcatcctta
cttggttggagattcgttggttcagatataactgatgttgctttagagtgggcggagaaa
aatgtcaaaagtaacccaaatatctctgagttgattgagattagaaaagttcatcctggg
gagaaaaccgagctagagtcttgtgctcagaagacgtaccatgcctcacctatactctta
ggagttgttaaagatgatgagaaatttgacttctgcatgtgtaatcctccattttttgag
actatggaggaagcaggacttaatccaaagacttcatgtggggggactaaagaggaaatg
gtttgtactggtggggaacaagcatttatccttcgcattatccaagatagcgttcagtta
aagcaatgtttcaggtggtatacctcaatggttggacggaagtcaaatctgaaaattctt
atagcaaagctctgggaagttggtgtcactgtggtgaagaccacagaatttgtacaaggt
catact
>Paederia_ciliata_ERR9883513
tggacccccgatggtcagctttgtccgacagttcctaataggtccaattatatccactgg
atagaggac---ttggcatcagatattatcttggaaagtcgagcagatgatgaattcata
aaaggttttgatataggaacaggagccaactgcatttacccgcttcttggtgcatcttta
cttggttggagttttgttgggtcagatgttactgatgttgctttcgagtggacagaaaga
aatgtgaaaagtaacccacatatctctgggttgattgaaattagaaaggttcacactgaa
gagaaggttgagttacagtccggtcttcagaacatttaccatgcctcacccatactt???
ggagttgttcaagatggggggaaatttgatttctgcatgtgtaatcctccattctttgag
acaatggaggaagtgggactgaatccaaagactgcatgtggagggactaaagaggaaatg
gtttgtcccggtggtgaacaagcttttattgctcgcattatcgaagatagtgttcaacta
aagcaatcttttcgctggtacacttcaatggttggaaggaaatcaaatctgaaaattctt
atgacaaagctcagggaagttggtgtcactgttgtgaagacaacagaatttgtacaaggc
cacact
>Plocama_tinctoria_ERR9883529
tggattcccgatggtcagctttgtcctacagttcctaataggtccaattatatccactgg
atagaagaccttttggcatctgacatcatcctggaaagtcaagcagatgatggtgtgata
aagggttttgatataggaactggggccaactgcatttacccactacttggtgcatcttta
cttggttggagatttgttggttcagatgttactgatgtcggtttggaatgggcagaaaga
aatgtcagaagtaatccacatatttctgagttgatagaaattagaaaggttcctaatggt
gcaaagactgttgatgaggaaggtctgcgtactaaacagggcaagtcacccatactggta
ggagttgttaaagataatgagaaatttgacttctgcatgtgtaatcccccattctttgag
acaatggaggtagcgggactgaatccaaagactgcatgtggtgggactaaagaggaaatg
gtctgtcccggtggagaacaagcttttgttactcatatgattgaagatagccttcaacta
aagcaatgttttaggtggtacacttcaatggttggaaggaagtcaaatctgaagatcctt
atggcaaagctccgggaagttggtgtcattgtggtgaagacaacagaatttgtgcaaggt
cacact
