# Supplementary material for: Morphological and molecular evidence support the inclusion of Mycetia hainanensis in Mouretia (Rubiaceae)
Source: PhytoKeys. 2026 Feb 5;270:273–88. doi: 10.3897/phytokeys.270.180324 (PMC12902767; doi:10.3897/phytokeys.270.180324)
Supplement: Supplementary material 4 — Dataset of 315 nuclear genes used in this study [file phytokeys-270-273_article-180324__-s004.zip › Dataset 2/5968_filtered_aligned_trimmed.fasta]

>Rubia_peregrina_ERR5033650
cagggctatgcacttctttgtgttggttacccgtcttccgaccttgaagtagaaacacaa
gatgaggatgaggtgtattggctccaatttggaagatattttgcccgaggaccgatt???
???????????????
>Theligonum_cynocrambe_ERR5033810
cagggatatgcactcctctgtgtcggctttccctattcagatctcgaagtagaaacacaa
gacgaagacgaggtc?????????????????????????????????????????????
???????????????
>Anthospermum_thymoides_ERR9883532
caaggatatgcacttctttgtgttggtttcccatcttcggaccttgtagttgaaacacaa
gatgaggatgaggtatattggctacaatttggaagatattttgctcgaggaccggtggaa
agggatgattatgcc
>Argostemma_elatostemma_ERR9883520
cagggctatgcacttctttgtgtaggttttccgtcttccgaccttgaagttgaaacacaa
gacgaggatgaggtatattggctgcaatttggaagatattttgcccgaggaccggttgaa
agggatgactatgcc
>Chamaepentas_hindsioides_ERR9883496
aagggctatgcacttctatgtgttggttttccatcttctgaccttgaagttgaaacacaa
gatgaggatgaggtatattggctgcaatttggcagatattttgctcgaggaccagttgag
agggatgactatgcc
>Clarkella_nana_ERR9883563
cagggctatgcacttctttgtgtaggttttccgtcttctgaccttgaagttgaaacacaa
gacgaggatgaggtatattggctgcaatttggaagatattttgcccgaggaccagttgaa
agggatgactatgcc
>Coccocypselum_condalia_ERR9883533
???gggtatgcacttctttgtgtaggttttccatcttctgaccttgaagttgaaacacaa
gacgaggatgaggtgtattggcttcaatttggaagatattttgcccgaggaccagttgaa
agggatgactatgca
>Cruckshanksia_pumila_ERR9883536
???gggtatgcacttctttgtgtggggttcccgtcgtctgatctagaagttgaaacacaa
gatgaggacgaggtatattggcttcagtttggaagatattttgcccgaggaccagttgaa
agggatgactatgcc
>Cyanoneuron_cyaneum_ERR9883481
cagggctatgcacttctttgtgttggtttcccttcttctgaccttgaagttgaaacacaa
gatgaggatgaggtatattggctgcaatttggaagatattttgcccgaggcccggttgaa
agggatgactatgcc
>Danais_nigra_ERR9883478
cagggctatgcacttctctgtgttggtttcccgtcttctgaccttgaaattgaaacacaa
gatgaggatgaggtatattggctgcaatttggaagatattttgcccgaggaccggttgaa
agggatgactatgcc
>Dunnia_sinensis_ERR9883505
cagggctatgcgcttctttgtgttggtttcccctcttctgatcttgaagttgaaacacaa
gatgaggatgaggtatattggctgcaatttggaagatattttgcccgaggaccagttgaa
agggatgactatgcc
>Mouretia_larsenii_ERR9883550
cagggctatgcacttctttgtgtaggttttccgtcttctgaccttgaagttgaaacacaa
gacgaggatgaggtatattggctgcaatttggaagatattttgcccgaggaccggttgaa
agggatgactatgcc
>Mycetia_bracteata_ERR9883494
cagggatatgcacttctttgtgtaggtttcccgtcttctgaccttgaagttgaaacacaa
gacgaggatgaggtatattggctgcaatttggaagatattttgcccgaggaccggttgaa
agggatgactatgcc
>Mycetia_hainanensis_H401
cagggctatgcacttctttgtgtaggttttccgtcttctgaccttgaagttgaaacacaa
gatgaggatgaggtatattggctgcaatttggaagatattttgcccgaggaccggttgaa
agggatgactatgcc
>Neohymenopogon_parasiticus_ERR9883558
aaaggctatgcacttctttgtgtaggttttccgtcttctgaccttgaagttgaaacacaa
gacgaggatgaggtatattggctgcaatttggaagatattttgcccgaggaccggttgaa
agggatgactatgcc
>Oldenlandia_herbacea_ERR9883552
cagggttatgcacttctttgtgtcggtttcccatcttctgaccttgaagttgaaactcaa
gacgaggatgaggtatattggctgcaatttgggagatattttgctcgaggacctgttgaa
agggatgattatgcc
>Paederia_ciliata_ERR9883513
cagggctatgcacttctttgtgttggtttcccttcttctgacctagaagttgaaacacaa
gatgaggatgaggtatattggctgcaattcggaagatattttgctcgaggaccagtagaa
agggatgactatgcc
>Plocama_tinctoria_ERR9883529
aagggctatgcacttctttgtgttggtttcccgtcttctgaccttgaagtagaaacacaa
gatgaggacgaggtatattggctgcaattcggaagatatttcgcccgaggaccaattgaa
agggatgactatgcc
