# Supplementary material for: Morphological and molecular evidence support the inclusion of Mycetia hainanensis in Mouretia (Rubiaceae)
Source: PhytoKeys. 2026 Feb 5;270:273–88. doi: 10.3897/phytokeys.270.180324 (PMC12902767; doi:10.3897/phytokeys.270.180324)
Supplement: Supplementary material 4 — Dataset of 315 nuclear genes used in this study [file phytokeys-270-273_article-180324__-s004.zip › Dataset 2/5974_filtered_aligned_trimmed.fasta]

>Anthospermum_thymoides_ERR9883532
attgaatttccaactgctggattggaatctgttccaggggatggtgaagggggtatcgag
atgactgaaagtatgcgtctaatccgtgagttctgtgacatctttattactgctgagaaa
accacacgaaccagaatatttttcccagaggcaaatgaagttcagtttgcaagaaattca
gtatttggaggagcttcctacaagttggattatctgacaaagccatcattcttcgaggat
tttggttttgttgaaaaagttaaaatgactgaccgtgttaagccagaagatgagcttttc
ttagtagcttatccatacttcaatgttaatgaaatgcttgttgttgaagagctatacaaa
gaggcagtagccagcactcctagaaaactgattatattcaatggagaactcgaccggata
agatcaggttacccaccattcttttatccaaaactggctgcactcaccacaactttcttt
cccaagatggagactgtgtattacattcacaatttcaaaggagcaaaggggggagtttta
ttcagg
>Argostemma_elatostemma_ERR9883520
attgaatttccgactgctggattggaatccgtcccaggggatggtgagggtggtattgaa
atgactgaaagtatgcgtctaatccgtgagttctgtgacctcttcattactgctgagaaa
accacgcgaacaagaatatttttccctgaggcaaatgaagttcaatttgcaaggaattca
gtttttgaaggagtttcctacaagttggattacctgacaaagccatcattctttgaggat
tttggttttgttcaaaaagttagaatggccgaccgtgtgaagccagaggatgagattttc
ttagtagcatatccctactttaatgttaacgaaatgttggttgttgaagagctatacaaa
gaggcagtcattgccactcctcggaaactgattatattcaatggagaacttgaccggata
agatcgggctatccatcattcttctatccaaagctggctgcacttaccacaacattgttt
cccaagatggagactgtgtactacattcacaatttcaaaggacaaaaagggggagttttg
ttcagg
>Chamaepentas_hindsioides_ERR9883496
attgaatttccaactgctggattggaatctgtgccaggtgatggtgaaggtggtatcgaa
atgactgaaagtatgcgtctaattcgtgagttctgtgacctcttcgttactcctgaaaaa
gcaacacgaactagaatattcttcccagaggcaaatgaagttcagtttgcaagaaattca
gtttttggaggagtatcctacaagttggattacctgacaaagccatcattttttgaggat
tttggttttgttgaaaaagtaaaaatggccgaccgtgttaagccagaagatgaggttttc
ttagttgcttatccatacttcaatgttaatgaaatgcttgttgttgaagagctatacaaa
gaggcagtagtcagcactcctcggaaactgattatattcaatggagaacttgaccggata
agatcaggttatccaccattcttctatccaaagctggctgcactaaccacaactttcttt
cccaagatggagactgtgtactacattcacaattttaaaggacaaaaagggggagttcta
ttcagg
>Coccocypselum_condalia_ERR9883533
attgaatttccaactgctggattgggatctgtgccaggggatggtgaaggtggtatcgaa
atgactgaaagcatgcgactgatccgcgagttctgtgacctcttcattactcctgagaaa
accacacgaaccagaatatttttcccagaggcaaatgaggttcaatttgcaagaaattca
gtttttggaggagcttcctacaagttggattatctgacaaagccatcatttttcgaggat
tttggtttcgttgaaaaggttaaaatgaccgaccgtgttaagccagaagatgaggttttc
ttagttgcttatccatactttaatgttaatgaaatgcttgttgttgaagagctatacaaa
gaggcagttgttagcacccctcggaaactgattatattcaacggagagcttgaccggata
agatcaggttatccatcattcttctatccaaagctagctgcactaaccacaaccttattt
cccaagatggagactgtgtactacattcacaactttaaaggacaaaaggggggagtttta
ttcagg
>Cruckshanksia_pumila_ERR9883536
attgaatttccaactgctggattgcaatctgtgccaggagatggggaaggtggtattgaa
atgactgaaagtatgcgactgatccgtgagttttgtgaccgcttcattactcctgagaaa
atgacacgaaccagaatttttttcccggaggcgaatgaagttcaatttgcaagaaactca
gttttcggaggagtttcttacaagttggattatctgacaaagccatcattttttgaggat
ttcggtttcattgaaaaggtgaaaatggccgatcgtgttaagccggaagatgaggttttc
ttagtggcttatccatactttaatgtcaatgaaatgcttgtcgttgaagagctatacaaa
gaagcagttgttagcactccccggaaattgattatattcaatggagaacttgatcgaata
agatcgggatatccatcattcttctatccaaagctagctgcacttaccacaactttattt
cccaagatggagactgtttactacattcacaacttcaaaggacaaaaagggggagttttg
ttcagg
>Cyanoneuron_cyaneum_ERR9883481
attgaatttccaactgctggattggaatctgtgccaggggacggtgaaggtggtatcgaa
atgactgagagtatgcgtctaatccgtgagttctgtgacctcttcattactgccaagaaa
accacacgaaccagaatatttttcccagaggcaaatgaagttcaatttgcaagaaattca
gtttttggaggagtttcctacaagttggattatctgacaaagccatcattttttgaggat
tttggttttgttcaaaaagttaaaatggccgaccgtgttaagctagaagatgagattttc
ttagttgcttatccatactttaatgttaatgaaatgctcgttgttgaagagctgtacaaa
gaggcagt????????????????????????????????????????????????????
????????atatccaccattcttctatccaaagctggctgcacttaccacaactttcttt
cccaagatggagaccgtgtactacattcacaattttaaaggacaaaaagggggagtttta
ttcagg
>Danais_nigra_ERR9883478
attgaatttccaactgctggattggaatctgtgccaggcgatggtgaaggtggtatcgaa
atgactgaaagtatgcgtcaaatccgtgagttctgtgacctcttcattactcctgagaaa
gccacacgaaccagaatatttttcccagaggcaaatgaagttcaatttgcaagaaattca
gtttttggaggagtttcctataagttggattatctgacaaagccatcattttttgaggat
tttggttttgttgaaaaagttaaaatggctgaccgtgttaagcaagaagtcgaggttttc
ttagttgcttatccatactttaatgttaatgaaatgcttgttgttgaagagctatacaaa
gaggcagtagtcagcactcctcggaaactgattatattcaatggagaactcgaccgcata
agatcagggtatccaccattcttctatccaaagctggctgcacttaccacaactttcttt
cccaagatggagactgtgtactacattcacaactttaaaggacaaaaagggggagtttta
ttcagg
>Dunnia_sinensis_ERR9883505
attgaatttccaactgctggattggaatctgtgccaggggatggtgaaggtggtatcgaa
atgactgaaagtatgtgcctaatccgcgagttctgcgacctcttcattactgctgagaaa
gtgacacgaaccagaatatttttcccagaggcaaatgaagttcaatttgcaagaaattca
gtttttggaggagtttcctacaagttggattatctgacaaagccatcattttttgaggat
tttggttttgttcaaaaagtcaaaatggccgaccgtgttaagccagaagatgaggttttc
ttagttgcttacccatactttaatgttaatgaaatgcttgttgttgaagagctatacaaa
gaggcagtagtcagcactcccaggaaactgattatattcaatggagaactcgaccggatt
agatcaggatatccatcattcttctatccaaagctggctgcactcaccacaactttcttt
cccaagatggagaccgtgtactacattcacaattttaaaggacaaaaggggggagttttg
ttcagg
>Mouretia_larsenii_ERR9883550
attgaatttccaacagctggattggaatccgtcccaggggatggtgaaggtggcattgaa
atgactgaaagtatgcgtctaatccgtgagttttgcgacctcttcattactgctgagaaa
accacacgaaccagaatatttttcccagaggcaaatgaagttcaatttgcaagaaattca
gtttttggaggagtttcctacaagttggattatctgacaaagccatcattttttgaggat
tttggttttgttcaaaaagttaaaatggccgaccgtgtgaagccagaggatgaggttttc
ttagttgcatatccatactttaatgttaacgaaatgcttgttgttgaagagctatacaaa
gaggcagtcgtcagcactgctcggaaactgattatattcaatggagaactcgaccggata
agatcaggctatccaccattcttctatccaaagctggctgcacttaccacaactttcttt
cccaagatggagactgtgtactacattcacaatttcaaaggacaaaaagggggagttttg
ttcagg
>Mycetia_bracteata_ERR9883494
attgaatttccgactgctggattggaatccgtccctggggatggtgaaggtggcattgaa
atgactgaaagtatgcgtctaatccgtgagttttgtgacctcttcattactgctgagaaa
accacacgaaccagaatatttttccccgaggcaaatgaagttcaatttgcaaggaattca
gtttttggaggagtttcctacaagttggattatctgacaaagccatcattttttgaggat
tttggttttgttcaaaaagttaaaatggccgaccgtgttaagccagaggatgaggttttc
ttagttgcatatccatactttaatgttaacgaaatgcttgttgttgaagagctatacaaa
gaggcagtcgtcagcactgctcggaaactgattatattcaatggagaactcgaccggata
agatcaggctatccaccattcttctatccaaagctggctgcacttaccacaactttcttt
cccaagatggagactgtgtactacattcacaatttcaaaggacaaaaagggggagttttg
ttcagg
>Mycetia_hainanensis_H401
??????????????????????????????gtatcaggggatggtgaaggtggcattgaa
atgactgaaagtatgcgtctaatccgtgagttttgtgacctcttcgttactgctgagaaa
accacacgaaccaaaatatttttcccagaggcaaatgaagttcaatttgccaggaattca
gtttttcgaggagtttcctacaagttggattatctgactaagccatcattttttgaggat
tttggttttgttcaaaaagttaaaatggccgaccgtgtgaagccagaggatgaggttttc
ttagttgcatatccatactttaatgttaacgaaatgcttgttgttgaagagctatacaaa
gaggcagtcgtcagcactgctcggaaactgattatattcaatggagaactcgaccggata
agatcaggctatccaccattcttctacccaaagctggctgcacttaccacaactttcttt
cccaagatggagactgtgtactacattcacaatttcaaaggacaaaaagggggagttttg
ttcagg
>Neohymenopogon_parasiticus_ERR9883558
??????????????????????????????gtatcaggggatggtgaaggtggcattgaa
atgactgaaagtatgtgtctaatccgtgagttctgtgacctcttcattactgctgagaaa
accacacgaacgagaatatttttcccagaggcaaatgaagttcaatttgcaaggaattca
gtttttggaggagtttcctacaagttggattatctgacaaagccatcattttttgaggat
tttggttttgttcaaaaggttaaaatggccgaccgtgtgaagccagaggatgaggttttc
ttagttgcatatccatacttcaatgttaacgaaatgcttgttgttgaagagctatacaaa
gaggcagtcgtcagcactgctcggaaactgattatattcaatggagaactcgaccggata
agatcaggctatccaccattcttctatccaaagctggctacgcttaccacaactttgttt
cccaagatggagactgtgtactacattcacaatttcaaaggacaaaaagggggagttttg
ttcagg
>Oldenlandia_herbacea_ERR9883552
attgaatttccaactgctggattgggatctgtgccaggtgatggtgaaggtggcattgaa
atgactgaaagtatgcgcctgatccgtgagttctgcgatctattcattattcctgagaaa
attacacgaaccagaatatttttcccggaggcaaatgaagttcagtttgcaagaaattcg
atttttggaggcgcttcatacaagttggattatctgacaaaaccatcattctttgaggat
tttggttttgttgaaaaagttaaaatggcggaccgtgttaagtcagaagatgagcttttc
ttagttgcttatccatactttaatgttaatgaaatgcttgttgttgaagaactttacaaa
gaggcagtactcagtactgacaggaaactaattatttttaatggagaacttgaccggata
agatcaggttatccatcattcttctatccaaagctggctgcacttacctcaactctcttc
cccaagatggaaactgtgtactacattcacaattttaaaggacaaaaagggggagtttta
ttcagg
>Paederia_ciliata_ERR9883513
attgaatttccaactgctggcttgggatcagtgccaggggatggtgaaggtggtattgaa
atgactgaaagtatgcgcctaatccgagagttctgtgacctcttcattactgctgagaaa
accacacgaacaagaatatttttccctgaggcaaatgaagtccaatttgcaagaaattca
gtttttggaggagtttcctacaagttggattatctgacaaagccatcattttttgaggat
tttggttttgttcaaaaagtaaaaatggttgaccgtgtgaagccagaagatgaagttttc
ttagttgcttatccgtacttcaatgtcaatgaaatgcttgttgttgaggagctatacaaa
gaggcagtggtcagcactcctcggaagctgattatattcaatggagaacttgaccggata
cgatcaggttatccagcattcttctatccaaagctggctgcactaaacacaactttcttt
cccaatatggagactgtgtactacattcacaattttaaaggacagaaagggggagttctc
ttcagg
>Plocama_tinctoria_ERR9883529
attgaatttccaactgctggattggagtccgtatcaggagatggtgaaggtgggattgaa
atgactgaaagcatgcgcctaatccgtgagttctgcgacgtcttcatcactcctgagaaa
actacaaaaacaagaatatttttcccagaggcaaatgaggttcaatttgcaaggaattca
gtttttggaggagttacctacaagttggattatctgacaaagccatcattctttcaagat
tttggttttgttgaaaaagtgaaaatggctgaccgtgtgaagccacaagatgaggttttc
ttagttgcctacccatacttcaatgtgaatgaaatgctggttgttgaagagctatacaaa
gaggcagttatcgacactcctcgaaaactgatcatattcaatggagaactcgaccggata
aggtcaggctatccagcattcttctacccaaagctggctgcactcaccacaactttgttc
cccaaaatggagactgtgtactacattcacaatttcaaaggacaaaaggggggagtccta
ttcagg
