# Supplementary material for: Morphological and molecular evidence support the inclusion of Mycetia hainanensis in Mouretia (Rubiaceae)
Source: PhytoKeys. 2026 Feb 5;270:273–88. doi: 10.3897/phytokeys.270.180324 (PMC12902767; doi:10.3897/phytokeys.270.180324)
Supplement: Supplementary material 4 — Dataset of 315 nuclear genes used in this study [file phytokeys-270-273_article-180324__-s004.zip › Dataset 2/5977_filtered_aligned_trimmed.fasta]

>Rubia_peregrina_ERR5033650
????????????????????????????????????????????????????????????
????????????????????????????????????????????????????????????
????????????????????????aacaaagtcttttctctcgatctcatctcaaatgat
ccatcagtgattgcttgtgatatgtcaaatggatggctcttgatcgctgaagtaaagagc
aggtttgatccaaacacgggaggagcagatcccaacgatttt
>Theligonum_cynocrambe_ERR5033810
????????????????????????????????????????????????????????????
????????????????????????????????????????????????????????????
????????????????????????aacaaagtcttttctcttgatctcatcgcacatgat
ccatcagtgattgcttgtgatatgtcaaatgggtggctcttgatcgctgaagtgaagagc
aggtttgatccgaacaatggaggagcagatccaaacaagttt
>Anthospermum_thymoides_ERR9883532
tatcatgcaggatatcaagagcaaatgtcacattggcctgaactaccagttaacataatc
acaaaatggttaaaggattgcaaccattttttagttgtaccagattttggctgtggggat
gccaggcttgaaaaaagtgtcaccaataaagtcttttctcttgatctcatctcaaatgat
ccatcagtgattgcttgtgatatatcaaacggatggcttttgattgcggaagtgaagagc
aggtttgatcca---actagaggagtgtatgcaaacaagttt
>Argostemma_elatostemma_ERR9883520
taccatgcaggataccaagagcaaatgtcacgttggcctgaacaaccagttaatataatc
atcgagtggttaaaggatcggaatccttctttagttgttgctgattttggctgtggggat
gcaaggcttgcaaaaaatgtcactaataaagtcttttctcttgatctcatctcaaatgat
??????????????????????????????ggatggcttttgatcgcggaagtgaagagc
aggtttgatccgaacactggaggagcggatccaaacaagttt
>Chamaepentas_hindsioides_ERR9883496
taccatgcaggataccaagaacaaatgtcacattggcccgaacaaccagttaataaaatc
acaaaatggttaaaggatcgtgatccttctttagttgttgctgattttggctgtggggat
gcaaggctagcaaaaaatgttactaataaagtcttttctcttgatctcatcgcaaacgat
ccatcagtgattgcttgtgatatgtcgaaaggatgacttttgattgtggaagtgaagagc
aggtttgatccgaacactagaggggcagatcca?????????
>Coccocypselum_condalia_ERR9883533
taccatgcaggctaccaagaacaaatgtcacattggcctgagcaaccagttaatataatc
acaggatggttaaaggatcgcagtccttctttagttgttgctgattttggctgtggggat
gcaaggcttgcaaaaagtgtcactaataaagttttttctcttgatctcatctcaagtgat
ccatcggtgattacttgtgatatgtcaaat??????????????????????????????
??????????????????????????????????????????
>Cruckshanksia_pumila_ERR9883536
taccatgcaggataccaagagcaaatgtcacattggcctgaacaaccagttaatatcatc
acaggatggttaaaggatcacaatccttctttaattgttgctgattttggctgtggagat
gcaaggcttgcaaaaagtgtcactaataaagttttttctcttgatctcatctcaaatgat
ccatcggtgattgcttgtgatatgtcaaaggggtggcttttgattgctgaagtgaagagt
aggtttgatcctaatactggaggagcagatccaaacaaattt
>Cyanoneuron_cyaneum_ERR9883481
taccatgtaggataccaagaacaaatgtcacattggcccgaacaaccagttaatataatc
atagaatggttaaaggatcgcaatccttctctagttgttgctgattttggctgtggggat
gcaaggcttgcaaaaaatgtcactaataaagtcttttctcttgatctcatctcaaatgat
ccatcagtgattgcttgtgatatgtcggatggatggcttttgattgcggaagtgaagagc
aggtttgatccgaacactggaggagcggatccaaacaagttt
>Danais_nigra_ERR9883478
taccatgcaggataccaagaacaaatgtcacattggcctgaacaaccagttaatataatc
acagaatggttaaaagagcgcaatccttctttagttgttactgattttggctgtggggat
gcaaggcttgcaaaaagtgtcactaataaagtcttttctcttgatctcatctcaaatgat
ccatcggtgattgcttgtgatatgtcaaaa------------atagtggaagtaaagagc
aggtttgatcctagtattggaggtgcagatccaaacaagttt
>Dunnia_sinensis_ERR9883505
taccatacaggataccaagaacaaatgtcacattggcccaagcaaccagttaatataatc
atagaatggttaaaggatcgcagtccttctttagttgttgctgattttggctgtggggat
gcaaggcttgcaaaaaatgtcactaataaagtcttttctcttgatctcatctcaaatgat
ctttcggtgattgcttgtgatatg------ggatggcttttgatcgcggaagtgaagagc
aggtttgatccgaacactggaggagctgatccaaacaagttt
>Mouretia_larsenii_ERR9883550
taccatgcaggataccaagagcaaatgtcacattggcccgaacaaccagttaatataatc
atcgagtggttaaaggatcggaatccttctttagttgttactgattttggctgtggggat
gcgaggcttgcaaaaaatgtcactaataaagtcttttctcttgatctcatctcaaatgat
ccctcagtgatagcttgtgacatgtcaaatggatggcttttgatcgcggaagtgaagagc
aggtttgatccgaacactggaggagcggatccaaacaagttt
>Mycetia_bracteata_ERR9883494
taccatgcaggataccaagagcaaatgtcacgttggcccgaacaaccagttaatataatc
atcaagtggttaaaggatcggaatccttctttagttgttgctgattttggctgtggggat
gcgaggcttgccaaaaatgtcactaataaagtcttttctcttgatctcatctcaaatgat
ccctcggtgatagcttgtgacatgtcaaatggatggcttttgatcgcggaagtgaagagc
aggtttgatccgaacactggaggagcggatccaaacaagttt
>Mycetia_hainanensis_H401
taccatgcaggataccaagagcaaatgtcacattggcccgaacaaccagttaatataatc
atcgagtggttaaaggatcggaatccttctttagttgttgctgattttggctgtggggat
gcgaggcttgcaaaacatgtcactaataaagtcttttctcttgatctcatctcaaatgat
ccctcggtgatagcttgtgacatgtcaaat??????????????????????????????
??????????????????????????????????????????
>Neohymenopogon_parasiticus_ERR9883558
taccatgcaggataccaagagcaaatgtcacgttggcccaaacaaccagttaatataatc
atcgagtggttaaaggatcggaatccttctttagttgttgctgattttggctgtggggat
gcgaggcttgcaaaaaatgtcactaataaagtcttttctcttgatctcatctcaaatgat
ccctcggtgataacttgtgacatgtcaaatggatggcttttgatcgcggaagtgaagagc
aggtttgatccgaacactggaggagcgaatccaaacaagttt
>Oldenlandia_herbacea_ERR9883552
tatcatacaggataccaagaacaaatgtcacattggcctgagcaaccagttaacataatc
acaaaatggttaaaggatcacaatccttcattagttgttgctgattttggctgtggggat
gcacggcttgctagaagtgttaccaataaagtgttttctcttgatctcatttctagtgat
ccaacagtgattgcttgcgatatggcgaatggatggcttttgattgcggaagtgaagagc
aggtttgatccaaacactgggggagcagatccaaacaagttt
>Paederia_ciliata_ERR9883513
taccacacaggataccaagagcaaatgtcacattggcatgaacagcttgttaatataatc
atagaatggttaaaggatcactgtccttctttagttgttgctgattttggctgtggggat
gcaaggctggcaaaaaataccaacaataatgttttttctcttgacctcatctctagtgat
ccattggtgattgcttgtgatatgtcgaatggatggcttttaattgcagaagtgaagagc
aggcttgatccgaaaaccggaggagcagatccatataagttt
>Plocama_tinctoria_ERR9883529
taccatgcaggctaccaagaacagatgtcacattggcctgaactaccggttaatattatc
acagaatggttaaagaagcgcagctcttccttagttgtggctgattttggctgtggggat
gcaaggctcgcaaaaaatgtcactaacaaagtcttttctcttgatctcatctcacatgat
ccatcggtgattgcttgtgatatggcgaatggatggctcttgattgctgaagtaaagagc
aggtttgatccaagcacgggaggagcagattcaaacgagttt
