# Supplementary material for: Morphological and molecular evidence support the inclusion of Mycetia hainanensis in Mouretia (Rubiaceae)
Source: PhytoKeys. 2026 Feb 5;270:273–88. doi: 10.3897/phytokeys.270.180324 (PMC12902767; doi:10.3897/phytokeys.270.180324)
Supplement: Supplementary material 4 — Dataset of 315 nuclear genes used in this study [file phytokeys-270-273_article-180324__-s004.zip › Dataset 2/5980_filtered_aligned_trimmed.fasta]

>Anthospermum_thymoides_ERR9883532
tactatacagctggctctggcggtgctgggcctactatattagctaccagttttttactt
cttggagaggaggtggttgcatacagtaaaggagcaaaagtaagattagagccttacagt
ggaatgctcaacattaactttggccagggaattgggaagaaagacgttttcctcttgaat
ctgccagaggtgcgaagtgctcatgagatcctcggaataccaactgtcagtgctcggttt
ggaacttctccattcttctggaactggggaatggttgccatg---------------gaa
tttttgagagacagaagcaaagttcaacaattggtggaattgtttgatccactagttcgt
gaagtggatacattttctggagagaaagtctcaatgcgggtc
>Argostemma_elatostemma_ERR9883520
tactacacagctgggtctggtggtgctggtcctactatattagctaccagttttttactt
ctcggagaggaggtggttgcatacagtaaaggagaaaaagtaagattaaagccttacagt
ggaatgctcaacgttaattttggccgaggaattgggaaaaaagatgttttcctcttgaat
ctgccagaggtgcaaagtgctcatgaaattcttggactaccaacagtcagtgctcgcttt
ggaacttcaccattcttctggaactggggaatggttgccatgactagactgctccctgaa
tttttgagagaccggagcaaagttcaacaattggcgcaactctttgatccactagttcgt
gtagtagatgaattctctggagagaaagtctcaatgcgggtg
>Chamaepentas_hindsioides_ERR9883496
tactacacagctgggtctggtggtgctggccctactatactagctaccagttttttactt
ctaggagaggaggtgattgcatacagtaaaggagccaaagtaagattaaagccttacagt
ggaatgctcaacattaactttggtcggggaattgggaaaaaggatgttttcctcttgaat
ctgccagaggtgcgaagtgctcatgagatcctcggattaccaactgtcagtgctcgcttt
ggaacttcaccattcttctggaactggggaatggttgccatgactagactgctccct???
????????????????????????????????????????????????????????????
??????????????????????????????????????????
>Clarkella_nana_ERR9883563
tactatacagctgggtctggtggtgctggccctactatattagctaccagttttttactt
cttggagaggaggttgttgcatacagtaaaggggaaaaagtaagattaaagccttacagt
ggaatgctcaacattaattttggcctgggaatcgggagaaaagatgttttcctcttgaat
ctgccagaggtgcgaagtgcgcatgaaattcttggactaccaacagtcagtgctcgcttt
ggaacttcaccattcttctggaactggggaatggttgccatgact???????????????
????????????????????????????????????????????????????????????
??????????????????????????????????????????
>Coccocypselum_condalia_ERR9883533
tactatacagctgggtctggtggtgctggcccgactatattagctaccagttttttactt
cttggagaggaagtggttgcatacaataaaggagcaaaagtaagattaaagccttacagt
ggaatgctcaacattaactttggcaagggagttgggaaaaaagatgttttccttttaaat
ctgccagaggtcagaagtgctcatgagatcctcagactaccaactgtcagtgctcgattt
ggaacttcaccattcttctggaattggggaatggctgccatgactagactgctaccttaa
ttttttagagacagaagcaaagttcaggaattggtacaattgtttgatccactagttcgt
gctgtagatagattttctggagagaaagtctcaatgcgggta
>Cruckshanksia_pumila_ERR9883536
tactatacagctggatctggtggtgctggccctactatattagctacgagttttctgctt
cttggagaggaggtggttgcttacaataaaggagcaaaagtaagattaaagccttacagt
ggaatgctcaacattaactttggcaagggaattgggaaaaaagatgttttcctcttaaat
ctgccagaggtgcgaagtacacatgagatcctcagactaccaactgtcagtgctcgcttt
ggaacttcaccattcttctggaattggggaatggcggccatgactagactgctacctgaa
cttttgagagacagaaggaaagttcaacaattggcacaattgtttgatccactagttcgt
gttgtagatacattttctggagagaaagtctcaatgcgggta
>Cyanoneuron_cyaneum_ERR9883481
tactatacagctgggtctggtggtgctggccctactatattagctaccagttttttactt
ctcggagaagaggtggttgcatacagtaaaggagcaaaagtaagattaaagccttacagt
ggaatgctcaacattaactttggccagggaattgggaaaaaagatgttttcctcagaaat
ctgccagaggtgcgaagtgctcatgacatcctcggagtaccaactgtcagtgctcgcttt
ggaacttcaccattcttctggaactggggaatggtcgccatgactagactgctccctgaa
tttttgagagacagaagcaaagttcaacaattggtgcaattgtttgatccactagttcgt
gtagtggatagattttctggagagaaagtctcaatgcgggtg
>Danais_nigra_ERR9883478
tattatacagctgggtctggtggtgttggccctactatattagcaaccagttttttactt
ctcggagaggaggtagttgcatacagtaaaggagcaaaagtaagattaaagccttacagt
ggaatgctcaacattaactttggcaagggaattgggaaaaaagatgttttcctcttgaat
ttgccagaggtgcgaagtgctcatgagatccttggattgccaactgtcagtgctcgcttt
ggaacttcaccattcttctggaactggggaatggttgccatgactagactgctgcctgaa
tttttgagggacagaagcaaagttcaacagctggtacaattgtttgatccactagttcgt
gtagttgatagattttctggagagaaagtctcaatgcgggtg
>Dunnia_sinensis_ERR9883505
????????????????????????????????????????????????????????????
?????????????????????????????????????????????ctaaagccttacagt
ggaatgctcaacatcaactttggccagggaattgggaaaaaagatgttttcctcttgaat
ctgccagaggtgcgaagtgctcatgagatcctcagactaccaactgtcagtgctcgcttt
ggaacttcgccattcttctggaactggggaatggttgccatgactagactgctcc?????
?????????gacagaagcaaagttcaacaattggtgcaattgtttgatccactaattcgt
gtagtagatacgttttctggagagaaagtctcgatgcgggtt
>Mouretia_larsenii_ERR9883550
tactatacagctgggtctggtggtgttggccctactatattagctaccagttttttactt
ctcggagaggaggtggttgcatacagtaaaggagaaaaagtaagattaaagccttacagt
ggaatgctcaacgttaattttggcccgggaattgggaaaaaagatgttttcctcttgaat
ctgccagaggtgcgaagtgctcatgaaattcttggactgccaacagtcagtgctcgcttt
ggaacttcaccattcttctggaactggggaatggttgccatgactagactgctccctgaa
tttttgagagaccggagcaaagttcaacaattggcgcgactctttgatccactagttcgt
gtagtagacggattttctggagagaaagtctcaatgcgggtg
>Mycetia_bracteata_ERR9883494
tactatacagctgggtctggtggtgttggccctactatattagctaccagttttttactt
ctcggagaggaggtggttgcatacagtaaaggagaaaaagtaagattaaagccttacagt
ggaatgctcaacgttaattttggcccgggaattgggaaaaaagatgttttcctcttgaat
ctgccagaggtgcgaagtgctcatgaaattcttggactaccaacagtcagtgctcgcttt
ggaacttcaccattcttctggaactggggaatggttgccatgactagactgctccctgaa
tttttgagagaccggagcaaagttcaacaattggctcaactctttgatccactagttcgt
gtagtagatggattttctggagagaaagtctcaatgcgggta
>Mycetia_hainanensis_H401
????????????????????????????????????????????????????????????
????????????????????????????????????????????????????????????
?????????????????????????????????????????????????????????aat
ctgccagaggtgcgaagtgctcatgaaattcttggactaccaacagtcagtgctcgcttt
ggaacttcaccattcttctggaactggggaatggttgccatgactagactgctccctgaa
tttttgagagaccggagcaaagttcaacaattggcgcgactctttgatccactagttcgt
gtagtagatggattttctggagagaaagtctcaatgcgggtg
>Neohymenopogon_parasiticus_ERR9883558
tactatacagctgggtctggtggtgttggccctactatattagctaccagttttttactt
ctcggagaggaggtggttgcatacagtaaaggagaaaaagtaagattaaagccttacagt
ggaatgctcaacgttaattttggcccgggaattgggaaaaaagatgttttcctcttgaat
ctgccagaggtgcgaagtgctcatgaaattcttggactaccaacagtcagtgctcgcttt
ggaacttcaccattcttctggaattggggaatggttgccatgactagactgctccctgaa
tttttgagagaccggagcaaagttcaacaattggcgcgactctttgatccactagttcgt
gtagtagatggattttctggagaaaaagtctcaatgcgggtg
>Oldenlandia_herbacea_ERR9883552
tactatacggctggttctggtggtgctggccctactatattagctaccagtttcttactt
cttggagaggaagtggttgcatatagtaaaggcgatgaagtgagattaaagccttacagt
ggaatgctcaacattaactttggccaaggaattgggaaaaaagatgttttcctcttaaat
ctgccagaggtgcgaagtgctcacgagatccttggactccctacagtcagtgctcgcttt
ggaacttcaccattcttctggaactggggaatggttgccatgactagactactgcctgaa
tttttgagagacaaaagcaaagttcaacagctggtacaaatatttgatccactagttcgt
gtagtcgatggattttctggagagaaagtctcaatgcgggta
>Paederia_ciliata_ERR9883513
???????????????????????????????????????????????????tttctactt
ctcggggaggaggtgattgcatacagtaaaggagcaaaagtaagattaaagccttacagt
ggaatgctcaacattaactttggacagggaattgggaaaaaagatgtttttcttttgaat
ctgccagaggtgtgcagtgctcaggagatccttggagtaccaactgttagtgctcgcttt
ggaacttcaccattcttctggaactggggaatggttgctatggctaggctacttcctgaa
tttttgagagacagaagcaaagttcaacaattggcacaattatttgatcccgtagttcgc
ctagtagatagattttctggagaaaaagtctcaatgcgggta
>Plocama_tinctoria_ERR9883529
tactatacagctggatctggtggtgctggccctaccatattagctaccagctttttactt
cttggagaggatgtggttgcatacagtaaaggagcagaagtaagactaaagccttacagt
ggaatgctcaacattaactttggccaaggaattgggaaaaaagatgttttccttttgaat
ctgccagaggtgcgaagtgctcatgagatccttgggctaccaactgtcagtgctcgcttt
gggacctcaccattcttctggaactggggaatggttgctatga------------ctgaa
tttttgagagacagaagcaaagttcaacaattggtgcaattgtttgatccccttgttcgt
gtagtagatagttattctggagagaaagtctcaatgcgggtt
