# Supplementary material for: Morphological and molecular evidence support the inclusion of Mycetia hainanensis in Mouretia (Rubiaceae)
Source: PhytoKeys. 2026 Feb 5;270:273–88. doi: 10.3897/phytokeys.270.180324 (PMC12902767; doi:10.3897/phytokeys.270.180324)
Supplement: Supplementary material 4 — Dataset of 315 nuclear genes used in this study [file phytokeys-270-273_article-180324__-s004.zip › Dataset 2/5981_filtered_aligned_trimmed.fasta]

>Rubia_peregrina_ERR5033650
ggacaaacattcaggtggaaagaaacgggcccacttcaatacacggggcccattggctct
cacctggtgtctctgaagcagctcgagaacggtgacgtggggtaccatttccatgtcacg
gggtgtgaggagagcgcgaggtcggcactcttcgactttctgaatttaaagatttcgctg
tgtgaattgtggcaagaatttaaagtttccgatccgaggtttggtgagctggctggctat
ctagaaggcgccagggtattaaggcaggacccttttgagtgcttgattcagttcatttgc
tcctctaacaacaatattgggaggattacgaaaatggtggattttgtgtcgtcaattggg
aagtacttggggagtgttggagggttcgatttccatgaattccctgttcttgatacattg
gctgtggtctcagaaacggcgctcagagaagctggtttt------agggcaaaatacata
attggtactgtgggtgctttacactcaaaaccttatggaggtgtgcagtggcttgcttcc
ctacgttcagtagaacttgcagaatcagttaatgcactttgttctctacctggagttggt
ccaaaggtggcagcatgcgtcgccctcttctccctggatcaacaccaagctattcctgtt
gacacacacgtgtggatacctgaactttcgggtgcgcgccttactttaaagctcagcaga
cttgtggcagatgcttttgttagcaaatatgggaaatatgctggctgggctcaaactcta
ctttttattgctgagttaccttcacagaaa?????????
>Theligonum_cynocrambe_ERR5033810
????????????????????????????????????????????????????????????
????????????????????????????????????????????????????????????
????????????????????????????????????????????????????????????
??????????????????????????????????????????tatcagttg?????????
????????????????????????????????????????????????????????????
????????????????????????????????????????????????????????????
????????????????????????????????????????????????????????????
?????????????????????????????????????????????agggcaaaatacatc
actggtactgtggatgctttgaagtcaaaaccttgcagaggtgtgcaatggcttgcttct
cttcgttcattaaatcttgaagaatcagttacaacacttgctacgttacctggagttggg
cccaaggtggcagcatgcattgcactcttctcccttgatcaacaccatgctatacctgtt
gacacgcatgtatggatgcctgagctttcgggtgcacggcttactccaaaactttgcagc
cgtgtggcagatgcttttgtaagcaaatatgggaaatatgcaggttgggcccaaactcta
ctctttattgctgaattaccttcacagaaagctctcctg
>Anthospermum_thymoides_ERR9883532
ggacaaacattcaggtggaaagaaacgggcccacttcaatacactggtgctatagggcct
cacttggtgtctctgaagcagcttgaaaatggtgatgtaggttatcattttcacctcaca
aaatgtgaggaaagtgcgagattggcactctttgattttctgaatttggggatttccttg
tgtgaagtatgggaggaattcaaggtttctgatttgaggttttgtgagctggctagttat
ttagagggtgccagagtgcttagacaggaccctcttgaatgcttgattcaatttatttgc
tcatctaataataatattgggaggattacaaaaatggtggattttatatcgtcactcggg
aattatttggggagtgttggagggttcgattttcatgaattccctgagcttgatagattg
gctatggtttctgaaacggctttcagagaagctggttttggttacagggcaaaatacata
attggtactgtggatgctttgcaatcaaaaccttgcggaggtgggcaatggcttgatgct
cttcgtacattagatcttgaagaagcagttaatgcacttgcgactttacctggagttggt
cccaaggtagcggcatgcattgcactcttctctctagatcaacaccatgctattcctgtc
gatacacatgtgtggatgcctgagttttctggcatgcggcttactcctaagctttgcagc
cgcgtggcagaagcttttgtaagcaaatatgggaaatatgccggttgggcccaaactcta
ctttttattgctgaattaccttcacagaaagctatcctg
>Argostemma_elatostemma_ERR9883520
ggacaaacattcaggtggaatgaaacgggtccacttcaatacactggtgttattggtcgt
cacttggtgtctctgaagcagcttgagaatggtgatgtgggttattgttttcacgtcaca
gagtgtgaggaaagtgcgagattggcactctttgattttctgaatttggggatttcgttg
tctgaaatatgggaggaatttaaggtttctgatttgaggttttgtcagctggcttgttat
ttagagggtgccagagtgcttaggcaggacccttttgagtgcttgattcaatttatttgc
tcgtctaataataatattgggagaatcactaaaatggtgaattttctgtcatcattgggg
aattatttggggaatgttggaggcttcgacttttacgaattccctgagcttaatagattg
gctgtggtttctaaaacagcgctcagagaagctggttttggttacagggcaaaatactta
attggtactatcaatgctttgcaatcaaaaccttgtggaggtgtgcaatggcttgcttct
cttcgtactttagatcttgaggaagctgtgaatgcacttgctactttacctggagttggt
ccaaaggtggctgcatgcattgcactcttctccctagatcaacaccatgctattcctgtt
gatacacatgtatggcagcctgagctttcaggcacacggcttactccaaagctttgcagg
cgtgtcgcagatgcttttgtgcacaaatatgggaaatatgcaggttgggctcaaactctg
ctttttattgctgaattaccttcacagaaagctatccta
>Chamaepentas_hindsioides_ERR9883496
ggacaaacattccggtggaaagaaacgggaccacttcaatacactggtgttattgggcct
cacttggtgtctcttaagcagcttgaaaatggtgacgtgggttatcatttccacctcaca
aagtgtgaggaaaaggcaagattggcactttttgattttctgaatttggggatctccttg
tgtgaagtgtgggaggagtttaaggtttctgattcaaggttttgtcagttggctagttat
ttagagggtgccagagtgcttagacaggaccctcttgagtgcttgcttcaatttatttgc
tcatctaataataatattgggagaattacaaaaatggtggattttgtatcatcgttgggg
aattatttagggagtgtgggagggttcgattttcacgagttccctgagcttgatagattg
gctatggtttctgaagcagagctcagagaagctggttttggttacagggcaaaatacata
actggtactgtagatgctttgcaatcaaaaccttgtggaggtctgcaatggcttgctact
cttcgtacattaaatcttgaagaagcagttaatgcacttgcgactttacctggagttggt
cccaaggtggcagcatgcattgcactcttctctctagatcaacaccatgctattcctgtt
gatacacatgtgtggcagcctgaacttgcaggcacccggcttactccaaagctttgcagc
cgtgtcgcagatgcttttgtgagtaaatatgggaagtatgcaggttgggcccagactcta
ctttttattgctgaattaccttcacagaaagctatccta
>Clarkella_nana_ERR9883563
????????????????????????????????????????????????????????????
????????????????????????????????????????????????????????????
????????????????????????????????????????????????????????????
???????????????????????????tctgatttgaggttttgtcagctggctagttat
ttagagggtgccagagtgcttaggcaggaccctcttgagtgcttgattcaatttatttgc
tcgtctaataataatataggcagaatcacaaaaatggtggactttctgtcatcattgggg
aattatttagggaatgttggagggttcgattttcatgcattccctgagcttgatagattg
gctgtggtttctgaaacggcgctcagagaagctggttttggttacagagcaaaatacata
attggtactgttagtgctttgcaatcaaaaccttgcggaggtgtaaaatggcttgctgct
cttcgtacattagatcttgaagaagctgttaatgcacttgctactttacctggagttggt
cccaaggtggccgcatgcattgcactcttctccctagatcaacaccatgctattcctgtt
gatacacatgtatggcagcctgagctttcaggcatgcggcttaccccaaaactttgcagc
cgtgtcgcagatgcttttgtgcataaatatgggaaatatgcaggttgggcccaaactcta
ctttttattgctgaattaccttcacagaaagctatccta
>Coccocypselum_condalia_ERR9883533
ggacaaacattcaggtggaaggagacgggtccacttcaatacactggtgttattgggcct
cacttggtgtctcttaagcagcttgaaaatggtgatgtgggttatcattttcacctcacg
aagtgcgaggaaagtgcaagattggcgctttttgattttctgaatttggggatttcgtta
tgtgaaatatggaaggaatttaaggtttcggatgtaaggttttctgagctggctagttat
ttggagggtgccagagtgcttagacaggaccctcttgagtgtttgattcagtttatttgt
tcatctaataacaatattgggagaattacaaaaatggtggattttgtatcttcgttgggg
aattatctggggagtgttggagggtttgattttcatgaattccctcagcttgatatattg
gctatggtttctgaaacggagctcagagtagctggttttggttacagggcaaaatatata
attggtactgtggatgctttgcaatcaaaaccttgtggaggtgtgcagtggcttgctgct
cttcgtacattgaatcttgaagaagcagttaatgcacttgctactttacctggagttggt
cccaaggtggcatcatgcattgctctcttctctctagatcaacaccatgctattcctgtc
gatacacatgtatggcagcctgagcttgcaggcacccggcttacaccaaagctttgcaac
cgtgtagcggatgcttttgtgagcaaatatgggaaatatgcaggttgggctcagaccgta
ctttttattgctgaattaccttcacagaaagctatcctg
>Cruckshanksia_pumila_ERR9883536
ggacaaacattcaggtggaaagagacgggtccacttcaatacactggtgttattggacct
cacttggtgtctcttaagcagcttgaaaatggtgacgtgggttatcattttcacctcaca
aagtgcgaggaaagtgcaaggttggcactttttgattttctgaatttggggatttcgtta
cgtgaaatatgggaggaatttaaggtttcggatgtgaggttttctgagctggctagttat
ttacagggtgctagagtgcttagacaagaccctcttgagtgtttgattcagtttatttgt
tcatccaataacaatattgggagaattacaaaaatggtggattttgtatcttcgttgggg
aattatttggggagcgttggagggtttgattttcatgaattccctcagcttgatagactg
gctgtggtttctgaaacggagctcagagaagctggttttggttacagggcaaaatatata
attggtactgtggatgctttgcgatcaaaaccttgtggagatgtgcaatggctcgctgct
cttcgttcattgaatcttgaagaagcagtaaatgcactagctactttaccgggagttggt
cccaaggtggcgtcatgcatcgcactcttctctttagatcaacaccatgctattcctgtc
gacacacatgtatggatgcctgagctttcaggcacccggcttacaccaaagctttgcagc
cgcgtggcagatgcttttgtgaccaaatatgggaaatatgccggttgggctcaaactgta
ctttttattgctgaattaccttcacagaaagctatattg
>Cyanoneuron_cyaneum_ERR9883481
ggacaaacattcaggtggaaagaaacgggcccacttcaatacactggtgttattgggcct
cacttggtgtctctgaagcagcttgaaaatggtgatgtgggttgtcattttcacgtcaca
aagtgtaaggaaagtgcgagattggcactttttgattttctgaatttggggatttcgttg
tgtgaaatatgggaggaatttaaggtttctgatttaaggttttgtcagctggctagttat
ttagagggtgccagagtgcttagacaggaccctctcgagtgcttgattcaatttatttgc
tcatctaataataatattgggagaattacaaaaatggtggattttgtatcatcattgggg
aattatttggggagtgttggagggttcgattttcatgaattccccgagcttgatagattg
gctatggtttctgaaacggcgctcagagaagctggttttggttacagggcaaagtacata
attggtactgtggatgctttgcaatcaaaaccttgcggaggtgtgcaatggcttgctgct
cttcgtacattagatcttgaagaagccgttaatgcacttgctactttacctggagttggt
cccaaggtggcggcatgcattgcactcttctccctggatcaacaccatgctattcctgtt
gatacacatgtatggcagcccgagctttcgggcatgcggcttactccaaagctttgcagc
cgtgtggcagatgcttttgtgagcaaatatgggaaatatgcaggttgggcccaaactcta
ctttttattgcagaattaccttcacagaaagctatcctg
>Danais_nigra_ERR9883478
ggacaaacattcaggtggaaagaaacgggcccacttcaatacactggtgtaattgggcct
cacttggtgtctttgaagcagcttgaaaatggtgatgtgggttatcattttcacctcatg
aagtctgaggaaactgcaagattggcactttttgattttctcaatttggggatttcgttg
tgtgaagtatgggaggaatttaaggtttctgattcaaggttttgtcagctggctagttat
ctagagggtgccagagtgcttagacaggaccctcttgagtgcttgattcaatttatttgc
tcatctaataataatattgggagaattacaaaaatggtggattttgtctcatcattggga
aattatttggggagcgttggagggttcgattttcatgaattccctgagcttgatagattg
gctatggtttctgaaatggagctcagagaagctggttttggttacagggcaaaatacata
attggtactgtggatgctttgcaatcaaaaccttccggaggtctgcaatggcttgctgct
cttcgtacattaaatctcgaagaagcagttaatgcacttgctactttacctggagttggt
cccaaggtggcggcatgcattgcactcttctctctagatcaacaccatgctattcctgtt
gatacgcatgtatggcagcctgagcttgcaggcacccggtttactccaaagctttgcagc
cgcgtggcagatgcttttgtgagcaaatatgggaaatatgcaggttgggcccagactcta
ctttttattgctgaattaccttcacagaaagctatcctt
>Dunnia_sinensis_ERR9883505
ggacaaacattcaggtggaaagagacgggcccacttcaatacactggtgttattgggcct
cacttggtgtctctgaagcagcttgaaaatggtgatgtgggttatcattttcacgtcaca
gagtgtgaggaaagtgcgagattggcacttttcgattttctgaatctgggaatttcgttg
tgtgaaatatgggaggaatttaaggtttctgacttaaggttttgtaagctggctagttat
ttagagggtgccagagtgcttagacagggcccttttgagtgtttgattcaatttatttgc
tcatctaacaataatattgggagaattacaaaaatggtggattttgtatcatcattgggg
aattatttggggagtgttggagggttcgattttcatgaattccctgagcttgatagattg
gctatgatttcggaaacggcgctcagagaagctggttttggttacagggcaaaatatata
attggtactgtggatgctttgcaatcaaaaccttgtggcggtttgcaatggcttgctact
cttcgtacgtcagatcttgaagaagcagttaatgcacttgctactttacctggagttggt
cccaaggtggcggcatgcattgcactcttctccctagatcaacaccatgctattcctgtc
gatacacatgtatggatgcctgagctttcaggcacacggcttactccaaagctttgcagc
cgcgtggcagatgcttttgtgagcaaatatgggaaatatgcaggttgggcgcaaactcta
ctttttattgctgaattaccttcacagaaagctatccta
>Mouretia_larsenii_ERR9883550
ggacaaacattcaggtggaaagaaacgggtcaacttcaatacactggtgttattggtcct
cacttggtgtctctgaagcagcttgagaatggtgatgtgggttatcgttttcacgtcaca
aagtgtgaggaaagtgcgagattggcactctttgattttctgaatttggggatttcgttg
tctgagatatgggaggaatttaaggtttctgatttgaggttttgtcagttggctagttat
ttagagggtgccagagtgcttaggcaggaccctcttgagtgcttgattcaatttatttgc
tcgtctaataataatattgggagaatcacaaaaatggtgaattttctgtcatcattgggg
aattatttggggaatgttggaggcttcgactttcatgaattccctgaacttgaaagattg
gctgtggtttctgaaacggcgctcagagaagctggttttggttacagggcaaaatacata
attggtactgtcaatgctttgcaatcaaaaccttgtggaggtgtgcaatggctttctgct
cttcgtacattagatcttgaggaagctgttaatgcacttgctactttacctggagttggt
cccaaggtggccgcatgcattgcgctcttctccctggatcaacaccatgctattcctgtt
gatacacatgtatggcagcctgagctttcaggcacgcggcttactccaaaactttgcagg
cgtgtcgcagatgcttttgtgcacaaatatgggaaatatgcaggttgggctcaaactcta
ctttttattgctgaattaccttcacagaaagctatccta
>Mycetia_bracteata_ERR9883494
ggacaaacattcaggtggaaagaaacgggcccacttcaatacactggtgttattggtcct
cacttggtgtctctgaagcagcttgagaatggtgatgtgggttatcgttttcacgtcaca
aagtgtgaggaaagtgcgagattggcactctttgattttctaaatttggggatttcgttg
tctgacgtatgggaggaatttaaggtttctgatttgaggttttgtcagttggctagttat
ttagagggtgccagagtgcttaggcaggaccctctcgagtgcttgattcaatttatttgc
tcgtctaataataatattgggagaatcacaaaaatggtgaattttctgtcatcatttggg
aattatttggggaatgttggagacttcgactttcatgaattccctgagcttgatagattg
gctgtggtttctgaaacggcgcttagagaagctggttttggttacagggcaaaatacata
attggtactgtcaatgctttgcaatcaaaaccttgtggaggtgtgcaatggcttgctgct
cttcgtactttagatcttgaggaagctgttaatgcacttgctactttacctggagttggt
cccaaggtggccgcatgcattgcactcttctccctagatcaacaccatgctattcctgtt
gatacacatgtatggcagcctgagctttctggcacgcggcttactccaaagctttgcagg
cgtgtcgcagacgcttttgtgcataaatatgggaaatatgcaggttgggcccaaactcta
ctttttattgctgaattaccttcacagaaagctatccta
>Mycetia_hainanensis_H401
????????????????????????????????????????????????????????????
????????????????????????????????????????????????????????????
???????????????gcgagattggcactctttgattttctgaatttggggatttcgttg
tctgaaatatgggaggaatttaaggtttctgatttgaggttttgtcagttggctagttat
ttagagggtgccagagtgcttaggcaggaccctcttgagtgcttgattcaatttatttgc
tcgtctaataataatattgggagaatcacaaaaatggtgaattttctgtcatccttgggg
aattatttggggaatgttggaggcttcgactttcatgaattccctgaacttgatagattg
gctgtggtttctcaaacggcgctcagagaagctggttttggttacagggcaaaatacata
attggtactgtcaatgctttgcaatcaaaaccttgtggaggtgtgcaatggcttgctgct
cttcgtacattagatcttgaggaagctgttaatgcacttgctactttacctggagttggt
cccaaggtggctgcatgcattgcgctcttctccctagatcaacaccatgctgttcctgtt
gatacacatgtatggatgcctgagctttcaggcacgcggcttactccaaagctttgcagg
cgcgtcgcagatgcttttgtgcacaaatatgggaaatatgcaggttgggctcaa??????
???????????????????????????????????????
>Neohymenopogon_parasiticus_ERR9883558
ggacaaacattcaggtggaaagaaacgggtccacttcaatacactggtgttattggtcct
cacttggtgtctctgaagcagcttgagaatggtgatgtgggttatcgttttcacgtcaca
aagtgtgaggaaagtgcgagattggcactctttgattttctgaatttggggatttcgttg
tctgaaatatgggaggaatttaaggtttctgatttgaggttttgtcagttggctagttat
ttagagggtgccagagtgcttaggcaggaccctcttgagtgcttgattcaatttatttgc
tcgtctaataataatattgggagaatcacaaaaatggtgatttttctgtcatcattgggg
aattatttggggaatgttggaggcttcgactttcatgaattccctgagcttgatagattg
gctgtggtttctgaaacggcgctcagagaagctggttttggttacagggcaaaatacata
attggtactgtcaatgctttgcaatcaaaatcttgtggaggtgtgcaatggcttgctgct
cttcgtacattagatcttgaggaagctgttaatgcacttgctactttacctggagttggt
cccaaggtggccgcatgcattgcactcttctccctagatcaacaccatgctattcctgtt
gatacacatgtatggcagcctgagctttcaggcacgcggcttactccaaagctttgcagg
cgtgtcgcagatgcttttgtgcacaaatatgggaaatatgcaggttgggcccaaactcta
ctttttattgctgaattaccttcacagaaagctatccta
>Oldenlandia_herbacea_ERR9883552
ggacaaacattcaggtggaaagaaacaggcccacttcaatacactggtgttattggttcc
catttggtgtcgcttaagcagctcgaaaatggggacgtgggttatcattttcatgtaacc
aagtgtgaggaaagtgcaaggttggccctttttgattacttgaatttggggatttcgttg
tgtgagatatgggaggagtttaaggtttctgattcgaggttttgtcagctggctagtatc
ttagagggtgccagagtgcttagacaggaccctcttgagtgtttgattcaatttatttgc
tcatctaataataacattgggaggattacgaaaatggtggatttcttgtctgcattgggg
aattttgtggggagtgtgggagggttcgactttcatgaattccccgaccttgatagattg
gcctcggtttctgaaacggagctcagagcagctggtttcggttacagggcaaaatacata
attgggacagtggatgctttgcaatcaaaacgttgcggaggtgtgcaatggctttcttct
cttcgtgtggaaaatctcgaagaagcagttcatgcacttactactttacctggagttggt
cctaaggtagcagcatgcattgcgctcttctctctagatcaacaccatgctattccagtc
gatacacatgtatggctgcctgagctttcaggagcccggctgacaccaaagctttgcagc
cgcgtggcagatgcttttttgagcaaatatggaaaatatgctggctgggcccaaactcta
ctttttattgctgaattaccttcacagaaagctatgcta
>Plocama_tinctoria_ERR9883529
ggacaaacgttcaggtggaaagaaacgggcccgcttcaatacactggcgctattgggtct
tacttggtgtctctgaagcagctcgaaaatggtgatgtgggatatcattttcacgtcaca
agttgtgaggaaagtgcgcgtttggcactttctgattttctgaatttgcggatttcgttg
tgtgaaatatgggcagcttttaaggtttctgatcggagattttgtcagctggctactcat
ttagagggttccagagtgctaagacaggacccttttgagtgcttgattcaattcatttgc
tcgtcgaataataatatcggcagaatcacaaaaatggtggattttatatcgtcattgggg
aattatttggggagtgttggagggttcaattttcatgaattccctgagcttgatagattg
gctatggtctctgaaacagcgctcagagaagctggttttggttacagggcaaaatacata
actggtactgtggatgctttgcagtcgaaaccttgcggaggtattcaatggctttcttct
cttcgttcattagatcttgaagaagcagtcaacgcactagctactttgcctggagttggt
cccaaggtggctgcatgtattgcactcttctccctggatcaacaccatgctatccctgtc
gacacacatgtgtggatgcctgagcttttgggtacgcggcttactccaaaactttgcagc
cgtgtggcagatgctttcgtaagcaaatatgggaaatatgcaggttgggcccaaactcta
ctttttattgctgaattgccttcacagaaagctctcctg
