# Supplementary material for: Morphological and molecular evidence support the inclusion of Mycetia hainanensis in Mouretia (Rubiaceae)
Source: PhytoKeys. 2026 Feb 5;270:273–88. doi: 10.3897/phytokeys.270.180324 (PMC12902767; doi:10.3897/phytokeys.270.180324)
Supplement: Supplementary material 4 — Dataset of 315 nuclear genes used in this study [file phytokeys-270-273_article-180324__-s004.zip › Dataset 2/5990_filtered_aligned_trimmed.fasta]

>Rubia_peregrina_ERR5033650
???cctgcagccaatcttgccgagcaaccaaaactgatgagtgctgcacttgtcaaggct
gccaggcagtttgattcattggttgctgcccttccaatagc---------tgagggagca
cagttgaagaggattgtggatctccaagccgaaaatgacttgattggaatagagcttcag
aaacagctcgaagaagcagaaaaggagttgaagcaagtgcaggatttgttcagccaagca
actgatcactgcttgaac???????????????
>Anthospermum_thymoides_ERR9883532
tgggacgctgcaaagtctcctaattacccagaac---ccagtgctgcccttgtcaaggct
gccaagcagttcgattcattggttactgctctcccattaggagagggaggtgaagaagct
caactgaaaagaattgcagaacttcaagctgaaaatgatactgtaggacaagaacttcaa
aaacaactagaagaagctgaaagggagttgagacgagtacaagaactattcagccaagcg
accgacaactgcctgaactttaagaaacca???
>Argostemma_elatostemma_ERR9883520
???????????????????????????????????????agtgctgcgctcgtcaaggcc
gccaagcagtttgattcattggttgctgctcttccacttggagagggaggtgaagaagct
cagctgaaaagaattgcagaacttcaggctgaaaatgatgctgtaggtaaagaacttcaa
aaacaacttgaagaagccgaaagggaactaaaacaagtgcaagaactatttaaccaagca
actgacagctgcttgaaccttaagaaaccggat
>Chamaepentas_hindsioides_ERR9883496
gaagatgcagcaaatcctgctgagcaaccaaaactgatgagtgctgctcttgtcaaggct
gccaagcagtttgattcactggttgctgctcttccactaggagagggaggtgaagaagct
caactgaaaagaattgcagaactccaagctgaaaatgatgccgttggccaagaactccaa
aaacaattagaagaagccgaaaaggagttaaaacaagtacaagaactattcaaccaagca
actgataactgcttgaacgctaagaaaccagat
>Clarkella_nana_ERR9883563
???????????????????????????????????????agtgctgcacttgtcaaggcc
gccaagcagtttgattcattggttgctgctcttccacttggagagggaggtgaagaagct
cagctgaaaagaattgcagaacttcaggctgaaaatgatgctgtaggtcaagaacttcaa
aaacaacttgaagaagctgaaagggaactaaaacaagtgcaagaactattcaaccaagca
actgacaactgcttgaaccttaagaaacca???
>Coccocypselum_condalia_ERR9883533
gaagatgcagcccatctcgccgagcaaccaaagctgatgagtgctgcacttgttaaggct
gccaagcagtttgattcgttggttgatgcacttccattggctgggggaggtgaagaagct
cagttgaaaagaattgcagaacttcaggctgaaaatgatgctgtaggccaagaacttcaa
aggcagctcgaagaagccgaaagcgagttaaaacaagtgcaggagttgttcagacaagca
acagacaactgcttgaacatgaagaaaccagat
>Cruckshanksia_pumila_ERR9883536
gaagatgcagccaatcttgccgagcagccaaagctgatgagtgctgcgcttgtcaatgct
gccaagcattttgattcattggttgctgctcttccgttagccgatggaggtgaagaagct
caattgaaaagaattgcagaacttcaggctgaaaatgatgctgttgggcgagaacttcaa
aagcaattagaagaagccgaaagggagttaaaacaagtccaggagttgttcagagaagca
acagacaaatgcctgaacctgaagaaaccagat
>Cyanoneuron_cyaneum_ERR9883481
gaagatgcagccaatcttgctgagcaaccaaagctgatgagcgcttcacttgtcaaggct
gccaagcagtttgatgcattggttgctgctcttccactaggagagggaggtgaagaagct
caattgaaaagaattgcagaacttcagtcagaaaatgatgctgtaggccaagaacttcaa
aaacaactagaagaagcaaaaaaggagttaaaacaagtgcaggaactattcaatcaagca
accgacaactgcttgaactttaagaaaccagat
>Danais_nigra_ERR9883478
gaagatgcggtcaattttgccgagcaaccaaagctgatgagtgatgcacttgtcaaggct
gccaagcgattcgattcattggttgctgcccttccattggccgagggaggtgaagaagct
caattgaaaagaattgcagagcttcaggctgaaaatgatgctgttggccaagaattgcaa
aaacaactggaagaagccgagagggagttaaaacaagtgcaagagctgttcagacaagca
acagacaactgcttgaacttgaagaaaccagat
>Dunnia_sinensis_ERR9883505
gaagatgcagccaattttgccgagcaaccgaagctgatgagtgctgcacttgtcaaggcc
gccaagcagttcgattcgttggttgctgccctcccattggccgagggaggtgaagaagct
caattgaaaagaattgcagaacttcaggctgaaaatgatgctgttggccaagaacttcag
aaacaactggaggaagccgaaaaggagttgaagcaagtgcaagagttgttcagacaagct
acggacaactgcttgaacttgaaaaaaccagat
>Mouretia_larsenii_ERR9883550
???????????????????????????????????????agtgctgcacttgtcaaggcc
gccaagcagtttgattcattggttgccgctcttccacttggagagggaggtgaagaagct
cagctgaaaagaattgcagaacttcaggctgaaaatgatgctgtaggtcaagaccttcaa
aaacaacttgaagaagccgaaagggaactaaaacaagtgcaagaactattcaaccaagca
actgacaactgcttgaaccttaagaaaccagat
>Mycetia_bracteata_ERR9883494
????????????????????????????????????????????????cttgtcaaggcc
gccaagcagtttgattcattggttgctgctcttccacttggagagggaggtgaagaagct
cagctgaaaagaattgcagaacttcaggctgaaaatgatgctgtaggtcaagaacttcaa
aaacaacttgaagaagccgaaagggaactaaaacaagtgcaagaactattcaaccaagca
actgacaactgcttgaaccttaagaaaccagat
>Mycetia_hainanensis_H401
aattatccagaaccacttgctgagcaaccaaagctgatgagtgctgcacttgtcaaggcc
gccaagcagtttgattcattggttgctgctcttccacttggagagggaggtgaagaagct
cagctgaaaagaattgcagaacttcaggctgaaaatgatgctgtaggtcaagaacttcaa
aaacaacttgaagaagccgaaagggaactaaaacaagtgcaagaactattcaaccaagca
actgacaactgcttgaaccttaagaaaccagat
>Neohymenopogon_parasiticus_ERR9883558
???????????????????????????????????????agtgccgcacttgtcaaggcc
gccaagcagtttgattcattggttgctgctcttccacttggagagggaggtgaagaagct
cagctgaaaagaattgcagaacttcaggctgaaaatgatgatgtaggtcaagaacttcaa
aaacaacttgaagaagccgaaagggaactaaaacaagtgcaagaactattcaaccaagca
actgacaactgcttgaaccttaagaaaccagat
>Oldenlandia_herbacea_ERR9883552
gaagatgcggccaatttcccagagcaagcgaagctgatgagttctgcacttgtcaaggcg
gccaagcaatttgataccttggttggtgcacttccgttggcggagggaggtgaagaagct
caattgaaaaggattgcggagctccaggctgaaaatgatgctgttgggcatgaacttcag
aagcagctggatgaagcggagaaggagttgaaactggtgcaagagttgtttagacaagca
acggaccacagcttgaacttgaagaaaccggat
>Paederia_ciliata_ERR9883513
gaagatgctgctaattttgctgagcaaccgaagctgatgagtgctgccctcgtcaaggct
gccaagcaattcgatgctttggttgctgcccttccgttggccgagggaggtgaagaggca
cagttgaagaggattgctgaacttcaggctgaaaatgatgcagttggtctagaacttcag
aaacaactggaggaagcggaaaaggagttgaaacaagtgcaagaggtgttcaggcaagct
acggacaactgcttgaacttgaaaaagccagac
>Plocama_tinctoria_ERR9883529
gaagatccggtgaatattgaggaacaagccaaagttatgtgtgctgcactcgtgaaggct
gccaaacagttcgattccttggttgccgcccttccgttgtccgaggatggtgaagaagct
caattgaaaagaattgcagagcttcaggccgaaaacgacgccgttggacaagagcttgag
aaacaattagaagaagcggaaaaggagttaaagcaagtgcaggagttgttcagacaagct
acggacaactgcttcaacttgaaaaaacca???
