# Supplementary material for: Morphological and molecular evidence support the inclusion of Mycetia hainanensis in Mouretia (Rubiaceae)
Source: PhytoKeys. 2026 Feb 5;270:273–88. doi: 10.3897/phytokeys.270.180324 (PMC12902767; doi:10.3897/phytokeys.270.180324)
Supplement: Supplementary material 4 — Dataset of 315 nuclear genes used in this study [file phytokeys-270-273_article-180324__-s004.zip › Dataset 2/6000_filtered_aligned_trimmed.fasta]

>Rubia_peregrina_ERR5033650
ggcaaagtttttgttgatggaaaagttgtatacaaagccggaactcgtatccctgacaaa
gccactgtggagatcaaggctgaaattcctaaatatgtatgtagaggtggacacaaatta
gaggctgtcattgaacattttggggttgatgtggctggaaaggtagctcttgattcgggg
ttgtctactggaggctttacagactgcttacttcagtatggtgcttcatttgtttatgga
gttgatgttggatatggacaggttgttagtgttgtagagagg??????????????????
????????????????????????????????????????????????????????????
????????????????????????????????????????????????????????????
?????????????????????????????????
>Theligonum_cynocrambe_ERR5033810
ggcaaagtttttgttgatggcaaagttgtatacaaatctggaactcgcatccctgacaaa
gcgtttgtggagatcaaggctgaaattcctaaatatgtatgtagaggtggacacaagtta
gaggctgccattgaacattttggggttgatgtaactgggaaggtagctcttgattcaggg
ttgtctactggagggtttaccgattgcttactacagtatggtgcttcatttgtttatgga
gttgatgttggatatgggcaggtt????????????????????????????????????
????????????????????????????????????????????????????????????
????????????????????????????????????????????????????????????
?????????????????????????????????
>Anthospermum_thymoides_ERR9883532
ggcaaagtatttgttgatggcaaagttgtatacaaagctggaactcgtatccctgacaaa
gctttggtggagatcaaggctgaaattcctaaatatgtatgtagagctggacacaagtta
gaggctgccattgaacactttgaggttgatgtggtcgggaagatagctcttgattcaggg
ttgtctactggaggatttacagattgcttactacagtatggtgcttcatttgtttatgga
gttgatgttggatatggacaggttgcaagtattatagagcgaacaaacttaagatatcta
atggaacttccccaaaaggtggatttagtaactctggacctatcctttatatccatactc
ctggtgatgcctgccgttgtcaatgtgatgaaggaagaagctactcttctgacgcttatc
aaacctcaatttgaagctcgcagaggccaggtg
>Argostemma_elatostemma_ERR9883520
gggaaagtttttgttgatggcaaagttgtatacaaagctggaactcgtatacctgataaa
gctttcgtggagatcaaggctgaagttccaaaatatgtatgtagagccggacacaagtta
gaggctgccattgaacagtttggggttgatgtggttgggaaggtggctcttgattcaggg
ttgtctactggagggtttacagattgcttacttcagtgtggtgcttcatttgtctatgga
gttgatgttgggtatggacaggtagcaagtattttagagcggacaaacttaaggtatcta
atggaacttccccaaaaggttgatttagtgactctggacctatcctttatatccatactc
ctggtgatgcctgctgtagtcagtgtgatgaaggaagaagctacactgctgactcttatt
aaacctcaatttgaagctcgtagatcccaggta
>Chamaepentas_hindsioides_ERR9883496
ggcaaagtttttgttgatggcaaaattgtgtacaaagctggaacccgtatccctgacaaa
gcattagtggagatcaaggctgaagttcctaaatatgtatgtagaggtggacacaagtta
gaggctgccattgaacagtttggggttgatgtagttgggaaggtagcccttgattcaggg
ttgtccactggagggtttacagattgcttactacagtatggtgcttcatttgtttatgga
gttgatgttggatatggacaggtggcaagcatcatagagcggacaaacttaagatatcta
acggaacttccccaaaaagttgatttagtaactctggacctatcctttatttccatactc
ctggtgatgcctgctgtggtcaatgtgatgaaggaagaagctacactactgactcttatt
aaacctcaatttgaagctcgcagatctcaagtg
>Clarkella_nana_ERR9883563
gggaaagtttttgtcgatggcaaagttgtacacaaagctggaactcgtatacctgataaa
gctttcgtggagatcaaggctgaagttccgaaatatgtatgtagagctggacacaagtta
gaggctgccattgaacagtttggggttgatgtggttgggaaggtggctcttgattcagga
ttgtctactggagggtttacagattgcttacttcagtatggtgcttcatttgtctatgga
gtcgatgttgggtatggacaggtagcaagtgttgtagagcggacaaacttaagatatcta
aaggaacttccccaaaaggttgatttagtaactctagacctatcctttatatccatactc
ctggtgatgcctgccgtggtcaatgtgatgaaggaagaagctacactgctgactcttatt
aaacctcaatttgaagctcgtagatcccaagta
>Coccocypselum_condalia_ERR9883533
ggaaaagtttttgttgatggcaaagttgtgtacaaagctggaactcgtattcctgacaaa
gctttagtggagatcaaagctgaagttcctaaatatgtatgtagaggaggacacaagtta
gaggctgccattgaaaaatttggggtcgatgtagttgggaaagtagcccttgattcaggg
ttgtctactggagggtttacagattgcttacttcagcatggtgctatatttgtttacgga
gttgatgttggatatggacaggtt------------gagcggacaaacttgagatatctg
agtgaactaccacaaaaggttgatttagtaactctggacctctcctttatctccatactt
ctggtgatgcctgctgtactcaatttgatgaaggaagaagctacattagtgactctaatt
aaacctcaatttgaagctcatagatcccaagta
>Cruckshanksia_pumila_ERR9883536
ggcaaagtttttgttgatggcaaagttgtatacaaagctggaactcgtattcctgacaaa
gctatagtggagattaaggctgaagttcctaaatatgtatgtagaggtggacacaagtta
gaggctgccattgaaaaatttggggtcgatgtagttgggaaggtagcccttgattcaggg
ttgtctactggagggtttacagattgcttacttcagcatggtgcttcatttgtttacgga
gttgacgttggttacggacaggtttcgggtattctggagcggacaaacttgagatatctt
agtgaactgccacaaaaggttgatttagtaactttggacctctcctttatctccatactt
ctggtgatgcctgcggtgctcaatttgatgaaggaagaagctacattagtgactctaatt
aaacctcaatttgaagctcgtagatcccaagta
>Cyanoneuron_cyaneum_ERR9883481
ggcaaagtttttgttgatggcaaagttgtatacaaagctggaactcgtatccctgacaaa
gcttttgtggagatcaaggcagaagttcctaaatatgtatgtagagctggacacaagtta
gaggctgccattgaacagtttggggttgatgtagttgggaaggtagctcttgattcaggg
ttgtctactggagggtttacagattgcttactgcagtatggtgcttcatttgtttacgga
gttgatgttggatatggacaggtagcaagtgttgtagagcggacaaacttaagatatcta
acggaacttccccaaaaggttgatttagtaactctggacctatcctttatatccatactc
ctggtgatgcctgccgtggtcagtgtgatgaaggaagaagcgacattgctgactcttatt
aagcctcaatttgaagctcgcagatcccaagta
>Danais_nigra_ERR9883478
ggaaaagtttttgttgatggcaaagttgtatacaaagctggaactcgtatccctgataaa
gcttttgtggagatcaaggctgaagttcctaaatatgtatgtagagctggacacaagtta
gaggctgccatcgaacagtttggggttgatgtagttgggaaggtagctcttgattcaggg
ttgtctactggagggtttacagattgcttactacagtatggtgcttcatttgtttacgga
gttgatgttggatatggacaggtagcaagtgttgtagagcggacaaacttaagatatctg
acggaacttccccaaaaggttgatttagtaacactggacctatcctttatttccatactc
ctggtgatgcctgctgtggtcaatgtgatgaaggaagaagctacattactgactcttatt
aaacctcaatttgaagctcgcagatctcaagta
>Dunnia_sinensis_ERR9883505
ggcaaagtttttgttgatggcaaagttgtatacaaagctggaactcgtatccctgacaaa
gcttttgtggagatcaaggctgaagttcctaaatatgtatgtagagctggacacaagtta
gaggctgccattgaacagtttggggttgatgtagttgggaaggtagctcttgattcaggg
ttgtctactggagggtttacagattgcttactacagtatggtgcttcacttgtttacgga
gtcgatgttggatatggacaggttgcaagcgttattgagcggacaaacttaagatatcta
acggaacttccccaaaaggttgatttagtaactctggacctatcctttatctccatactc
ctggtgatgcctgccgtggtcaatgtgatgaaggaagaagctacattgctgactcttatt
aaacctcagtttgaagctcgaagatcccaagta
>Mouretia_larsenii_ERR9883550
gggaaagtttttgtcgatggcaaagttgtatacaaagctggaactcgtatacctgataaa
gctttcgtggagatcaaggctgaagttccgaaatatgtatgtagagccggacacaagtta
gaggctgccattgaacagtttggcgttgatgtgattgggaaggtggctcttgattcagga
ttgtctactggagggtttacagattgcttacttcagtatggtgcttcatttgtctatgga
gttgatgttgggtatggacaggtagcaagcattgtagagcggacaaacttaagatatcta
acggaacttccccaaaaggttgatttagtaactctggacctatcctttatatccatactc
ctggtgatacctgccgtggtcaatgtgatgaaggaagaagctacactgctgactcttatt
aaacctcaatttgaagctcgtagatcccaagta
>Mycetia_bracteata_ERR9883494
gggaaagtttttgtcgatggcaaagttgtatacaaagctggaactcgtatacctgataaa
gctttcgtggagatcaaggctgaagttccgaaatatgtatgtagagctggacacaagtta
gaggctgccattgaacagtttggggttgatgtggttgggaaggtggctcttgattcagga
ttgtctactggagggtttacagattgcttacttcagtatggtgcttcatttgtctatgga
gttgatgttggttacggacaggtagcaagcattgtagagcggacaaacttaagatatcta
atggaacttccccaaaaggttgatttagtaactctggacctatcctttatatccatactc
ctggtgatgcctgccgtggtcagtgtgatgaaggaagaagctacactgctgactcttatt
aaacctcaatttgaagctcgtagatcccaagta
>Mycetia_hainanensis_H401
gggaaagtttttgtcgatggcaaagttgtatacaaagctggaactcgtatacctgataaa
gctttcgtggagatcaaggctgaagttccgaaatatgtatgtagagctggacacaagtta
gaggctgccattgaacagtttggggttgatgtgattgggaaggtggctcttgattcagga
ttgtctactggagggtttacagattgcttacttcagtatggtgcttcatttgtctatgga
gttgatgttgggtatggacaggtagcaagcattgtagagcggacaaacttaagatatcta
acggaacttccccaaaaggttgatttagtaactctggacctatcctttatatccatactc
ctggtgatgcctgccgtggtcaatgtgatgaaggaagaagctacactgctgactcttatt
aaacctcaatttgaagctcgtagatcccaagta
>Neohymenopogon_parasiticus_ERR9883558
gggaaagtttttgtcgatggcaaagttgtatacaaagctggaactcgtatacctgataaa
gctttcgtggagatcaaggctgaagttccgaaatatgtatgtagagctggacacaagtta
gaggctgccattgaacagtttggggttgatgtggttgggaaggtggctcttgattcagga
ttgtctactggagggtttacagattgcttacttcagtatggtgcttcatttgtctatgga
gttgatgttgggtatggacaggtagcaagtgttgtagagcggacaaacttaagatatcta
acggaacttccccaaaaggttgatttagtaagtctggacctatcctttatatccatactc
ctggtgatgcctgccgtggtcaatgtgatgaaggaagaagctacactgctgactcttatt
aaacctcaatttgaagctcgtagatcccaagta
>Oldenlandia_herbacea_ERR9883552
ggcaaagtttttgttgatggcaaagttgtatacaaagctggtactcgtatccctgataaa
gcttctgtagagatcaaagctgaaattcctaaatatgtatgtagagctggacacaagtta
gaggctgccattgaacattttggggttgacatagttggaaaggtagctcttgattccgga
ttatctactggagggtttacagattgcttactacagtatggtgcttcatttgtttatgga
gttgatgttggatatggacaggtagctagtattattgagaggacaaacttaagatatcta
actgaacttcctcaaaaggttgatttagtaactctggacctatcctttatttccatactc
ctggtgatgcctgctgtgatcaatttgatgaaggaagaatctatgttgctgacccttatc
aaacctcaatttgaagctcgcagatctcaagta
>Paederia_ciliata_ERR9883513
gggaaagtttgtgttgatggtaaagttgtatacaaagctggaactcgtattcctgacaaa
gcttttgtggagatcaaggctgaagttcctaaatatgtatgtagagatggacacaaatta
gaggctgccattgaacattttggggttcatgtagttg---aggtagctcttgattcaggg
ttgtctactggagggtttacagattgcttactacagtatggtgcttcatttgtttatgga
gttgatgttggatatggccaggtggcatgtgttttagagcgaacaaatttgagatatcta
acagaacttccccaaaaggttgatttaataactctggacctatcctttatatccatactc
ctggtgatgcctgctgtggtcagtgtgatgaaagaagaagctacactgctgactcttatt
aaacctcaatttgaagctcgtagagcgcaagta
>Plocama_tinctoria_ERR9883529
ggcaaagtaattgttgatggcaaagttgtatacaaagccggaactcgtatccctgacaaa
gcttttgtggagatcaaggctgaaattcctaaatatgtatgtagaggtgggcacaagtta
gaggctgccattgaacattttggggttgatgtagctgggaaggtagctcttgattcaggg
ctgtctactggagggtttacagattgcttactacagtatggtgcttcatttgtttatgga
gttgatgtgggctatggacaggtagcaggtattgtagagcgcacaaacttaagataccta
atggaacttccccaaaaggttgatttagtaactttggacctatcctttatatcgatactc
ctggtgatgcctgctgtggtcaatttgatgaaggaagaagctacattgctgactcttatt
aaacctcaatttgaagctcacagatctcaagtt
