# Supplementary material for: Morphological and molecular evidence support the inclusion of Mycetia hainanensis in Mouretia (Rubiaceae)
Source: PhytoKeys. 2026 Feb 5;270:273–88. doi: 10.3897/phytokeys.270.180324 (PMC12902767; doi:10.3897/phytokeys.270.180324)
Supplement: Supplementary material 4 — Dataset of 315 nuclear genes used in this study [file phytokeys-270-273_article-180324__-s004.zip › Dataset 2/6003_filtered_aligned_trimmed.fasta]

>Rubia_peregrina_ERR5033650
aggatctgtcccttcacggggaagaaatcaaacagggcaaacaaagtttctcattcgaac
cacaagacaaagaagttgcaatttgttaatttgcagtacaagaggatttggtgggaggca
ggaaaacgctatgtcaaacttcgtttatcaactaaggcaataaagactattgagaaaaat
ggactcgatgctgttgctaaaaaggccggaattgaccttaggaag
>Theligonum_cynocrambe_ERR5033810
??????tgtcccttcacggggaagaaatcaaaccgagccaacaaggtttcccattcgaac
cataagaccaaaaaactgcaatttgtgaacctacaatacaagagaatttggtgggaggca
ggaaaacgctatgtcaaacttcgtttatcaactaaggcaataaagactattgagaaaaat
ggactggatgctgttgctaaaaaggctggaattgatctcagaaag
>Anthospermum_thymoides_ERR9883532
??????tgccccttcacggggaagaagtccaacagggcaaacaaggtttcgcattcgaat
cacaagacaaagaaactgcaatttgttaatctccagtacaagagagtctggtgggaggca
gggaaacgctttgtcaaacttcgtttatcaactaaggcaataaagacaattgagaaaaac
ggactggatgctgttgctaaaaaggctggaattgatcttcgcaag
>Argostemma_elatostemma_ERR9883520
cgagtgtgtccctttacggggaagaaatccaacagggcaaacaaggtttcccattctaac
cacaagacgaagagattgcaatttgttaatctgcagtacaaaagaatttggtgggaggca
ggaaagcgctatgtcaaacttcgtttatcaactaaggcgataaagacaatcgagaaaaat
ggactggatgccgttgctaaaaaggctggaattgatcttaggaag
>Chamaepentas_hindsioides_ERR9883496
agagtgtgtcccttcacggggaagaaatccaacagggcaaacaaggtttctcattcgaac
cacaagacaaagaaattgcaatttgttaatctgcagtataagagaatttggtgggaggcc
ggaaaacgatatgtcaaacttcgtttatcgacaaaggcaattaagacaattgagaaaaat
ggactggatgctgttgctaaaaaggctggaatagatcttagcaag
>Clarkella_nana_ERR9883563
cgagtgtgtcccttcacggggaagaaatccaacagggcaaacaaggtttcccattcgaac
cacaagacaaagaaattgcaatttgttaatctgcagtacaagagaatctggtgggaggca
ggaaaacgctatgtaaaacttcgtttgtcaactaaggcgataaagacaatcgagaaaaac
ggactggatgccgttgctaaaaaggctggaattgatcttaggaag
>Coccocypselum_condalia_ERR9883533
agagtgtgtcccttcacgggaaagaaatccaacaaggcgaacaaggtttcacattcgaac
cacaagacaaagaaattgcagtttgttaatctgcaatacaagagaatttggtgggaggca
gggaagcgctttgtcaaacttcggttatcaacaaaggctataaagaccattgagaaaaat
ggactggatgcagttgctaaaaaggctggaattgatcttaggaag
>Cruckshanksia_pumila_ERR9883536
agagtgtgtcccttcacgggaaagaaatccaacagggcaaacaaggtttctcattcgaac
cacaagacaaagaaattgcagtttgttaatctgcagtataagagaatttggtgggaagca
ggaaagcgctatgtcaaacttcggttatcaaccaaagctataaagactattgagaaaaat
ggactggatgcggttgctaaaaaggctggaattgaccttaggaag
>Cyanoneuron_cyaneum_ERR9883481
agagtgtgtcccttcacggggaagaaatccaacagggcaaacaaggtttcccattcgaac
cacaagacaaagaaattgcaatttgttaatctgcagtacaagagaatttggtgggaggca
ggaaaacgctatgtcaaacttcgtttatcaactaaggcaataaagacaattgagaaaaat
ggactggatgccgttgctaaaaaggctggaattgatcttagcaag
>Danais_nigra_ERR9883478
agagtgtgtcccttcacagggaagaaatccaatagggcaaacaaggtttcccattcgaac
cacaagacaaagaaattgctatttgttaatctgcagtacaagagaatttggtgggaggca
ggaaaacgctatgtcaaacttcacttatcaactaaggcaataaagacaattgaaaaaaat
ggactggatgctgttgctaaaaaggctggaattgatcttagcaag
>Dunnia_sinensis_ERR9883505
??????tgtcccttcacggggaagaaatccaacagggcaaacaaggtttcccattcgaac
cacaagacaaagaaattgcaatttgttaatctgcagtacaagagaatctggtgggaggca
ggaaaacgctatgtcaaacttcgtttatcaactaaggcaataaagacaattgagaaaaag
ggactggatgctgttgctaaaaaggctggaatggatcttcgcaag
>Mouretia_larsenii_ERR9883550
cgagtgtgtcccttcacggggaagaaatccaacagggcaaacaaggtttcccattcgaac
cacaagacaaagaaattgcaatttgttaatctgcagtacaagagaatttggtgggaggca
ggaaaacgctatgtcaaacttcgtttatcaactaaggcgataaagacaatcgagaaaaat
ggactggatgccgttgctaaaaaggctggaattgatcttcgcaag
>Mycetia_bracteata_ERR9883494
cgagtgtgtcccttcacggggaagaaatccaacagggcaaacaaggtttcccattcgaac
cacaagacaaagaaattgcaatttgttaatctgcagtacaagagaatttggtgggaggca
ggaaaacgctatgtcaaacttcgtttatcaactaaggcaataaagacaatcgagaaaaat
ggactggatgccgttgctaaaaaggctggaattgatcttagaaag
>Mycetia_hainanensis_H401
cgagtgtgtcccttcacggggaagaaatccaacagggcaaacaaggtttcccattcgaac
cacaagacaaagaaattgcaatttgttaatctgcagtacaagagaatttggtgggaggca
ggaaaacgctatgtcaaacttcgtttatcaactaaggcgataaagacaatcgagaaaaat
ggactggatgccgttgctaaaaaggctggaattgatcttcgcaag
>Neohymenopogon_parasiticus_ERR9883558
cgagtgtgtcccttcacggggaagaaatccaacagggcaaacaaggtttcccattcgaac
cacaagacaaagaaattgcaatttgttaatcttcagtacaagagaatttggtgggaggca
ggaaaacgctatgtcaaacttcgtttatcaactaaggcaataaagacaattgagaaaaac
ggactggatgccgttgctaaaaaggccggaattgatcttaggaag
>Oldenlandia_herbacea_ERR9883552
agaatttgtcccttcacggggaagaaatcgaaccgggcaaacaaggtttcccattcgaat
cacaagacaaagaaactgcagtttgttaatctgcagtacaagaggatttggtgggaggca
gggaaacgctatgtcaaacttcggttatcaactaaggcaataaagactattgagaaaaat
ggactggacgctgttgctaagaaggctgggattgatcttagcaag
>Paederia_ciliata_ERR9883513
agggtgtgtcccttcacgggcaagaaatcgaaccgagcgaacaaggtttcccattcaaac
cacaagacaaagaaactgcaatttgtgaatctgcagtacaggagaatttggtgggaggca
ggaaaacgctatgtgaaacttcgtttatcaactaaggcaataaagacaattgagaaaaat
ggactggatgctgttgctaaaaaggctggaattgatcttagaaag
>Plocama_tinctoria_ERR9883529
agaatttgtcccttcactgggaagaaatccaacagggcaaacaaggtttcccattcgaac
cacaagacaaagaaactgcaatttgttaatctgcagtacaagagaatttggtgggaggcg
gggaaacgctatgtcaaacttcgtttatcaactaaggcaataaagactattgagaaaaat
ggactggatgctgttgctaaaaaggctggaattgatcttagcaag
