# Supplementary material for: Morphological and molecular evidence support the inclusion of Mycetia hainanensis in Mouretia (Rubiaceae)
Source: PhytoKeys. 2026 Feb 5;270:273–88. doi: 10.3897/phytokeys.270.180324 (PMC12902767; doi:10.3897/phytokeys.270.180324)
Supplement: Supplementary material 4 — Dataset of 315 nuclear genes used in this study [file phytokeys-270-273_article-180324__-s004.zip › Dataset 2/6004_filtered_aligned_trimmed.fasta]

>Rubia_peregrina_ERR5033650
cccctgatcataaccgagaagaacagcatgcgaaaatggtccagaacggcgcgagcccag
ggaaaatccatcgccctggttccgacaatggggttccttcacaggggccacctctccctc
ataaacgaagcccggcaaaaaggggtggggcacgagacgtgggtccgggttgagagattg
gagaagggattgtgtgggaagagtaggcctgttttcttcaggggagttgctactatagtc
accaagctgtttaatattgttgatcctgatgttgctgtgtttgggaagaaggattatcag
caatggcggatcattcaaagaatggtaagtaatataatttttcaggctttgtctataagt
cgttctttgtc------ggaagctaaagttgcagtgggagaagggaaagtg?????????
??????????????????????????????????aagcagtgcaagaggctggag?????
??ctttgtctataagccggtctttgtcggaa?????????????????????????????
>Theligonum_cynocrambe_ERR5033810
ctattgattatcacagagaaggacataatgcgaaaatggtcaagaacaatgcgggcgcaa
ggcaaatcgattgggttggtccctactatggggtacctccacaagggccatctctcactc
atcaaggaagccaaacagcacggaatggggcatgaaacatgggtcagagttgaaaatttg
gagaagggattgtgtgggaagagtaggcctgttttcttcaggggggttgctacgattgtt
acgaagttgtttaacatagttgagcctgatgttgctgtttttggcaagaaagattatcag
caatggcggattattcaaagaatggttcgggatcttgattttgggataaaaattatcggg
tccaatatagtacgagaagatgatggcattgcgatgagctctcggaatgtccacctttca
????????????????????????????????????????????????????????????
????????????????????????????????????????????????????????????
>Anthospermum_thymoides_ERR9883532
?????????atcacagagaaggataagatgagaaaatggtcacgagcagtgagaggacaa
gggaagtcaattgggttagtcccgacaatggggtacctccatcacggtcacctttccctc
attaaggaagctctagaacatgccaatttcattgagacatggattagagttgaaagattt
gaaaatggattgtgtcgtaatagtaggccttttttttccaaaggggttactacaatagtc
agcaaattgtttaacatagtcgagcctgatgttgttgtatttggcaagaaagattatcaa
caatggcggtttattcaaagaatggttcaagatcttggttttgggatagaagttattggc
tctgacgtagttcaagaagatgatggccttggaatgagctcccgtaatgtgcacctttca
cctgctgacaggattgtagaacaagaaagtttgga---agttgaagagattagacggtct
attgtgttctgcatcactgtatggttcggaaaggtcaggctcattgacaacatgaaaatc
>Argostemma_elatostemma_ERR9883520
ccattgattatcacggagaaggatgagatgagaaagtggtctcgagcagcaagggcacag
ggcaaatcgattggcctagtccccacaatggggtacctccattctggtcatctttctctt
gtaaagaacgctcaagaacacggcgtggggcatgaaacatgggtcagagttgaaagatcg
gataaaggattgtgtgggaagagtaggcccgtttttttcagaggggttgctacaatagtc
accaagttgtttaacatagttgagcctgatgttgctgtatttggcaagaaagattatcaa
caatggcggattatccaaatacaggttcgagatcttgattttgggatagaagtgattggc
tccgacttactacgagaagatgatggccttgcaatgagctcccgtaatgttcacctttca
cctgctgaaaggattgtagaccaagaaagtctggaagcagtggaagagattaaaagacct
gttgttttctgcgtcgcagcgtggttcggaaaggtcagactgattgacaacatggaaatc
>Chamaepentas_hindsioides_ERR9883496
cctttgatcattacggagaaggatgagatgagaaattggtcaagaagaatgagggcgcaa
ggtaagtcgattggattagtcccaacaatggggtacctccatcacggtcatctttccctc
attaaggacgctcaagaacacggaatggggcatcaaacatgggtcagagttgaaagattg
gaaaaaggattgtgtgggaagagtaggcctgtttttttcagaggggttgctacaatagtt
accaagttgtttaacatagttgagcctgatgttgctgtatttggcaagaaggattatcag
caatggcggattattcaaagaatggttcgagatcttgattttgggataaaagtgattggc
tccgacttggtacgagaaaatgatggccttgcaatgagctcccgaaatgtgcacctttca
cctgctgagaggattgtggaccaagaaagtttggaagcagtggaagagattgaaaggccg
gtcgtcttctgcatagctgcatggttcggaaaggtcaggctgattgacaacatggaaatc
>Clarkella_nana_ERR9883563
????????????????????????????????????????????????????????????
????????????????????????????????????????????????????????????
?????????????????????????????????gaaacttggatcagagttgaaagattg
gaaaaaggattgtgtgggaagagtagacctgtttttttcagaggggttgctacaatagtc
accaagttgtttaacatagttgagcctgatgttgctgtctttggcaagaaagattatcag
caatggcggatcatccaacgtcaggttcgagatcttgattttgggatagaagtgattggc
tctgacttactacgagaagatgatggccttgcaatgagctcccgcaatgtgcacctttca
cctgctgagaggattgtagaccaagaaagtcttgaagcagtggaagagattaaaaggcct
gttgtattctgcgtcgcagcgtggttcggaaaggtcagactgattgacaacatggaaatc
>Coccocypselum_condalia_ERR9883533
????????????????????????????????????????????????????????????
?????????????????????cccacaatgggttatctccatcatggtcatgtttccctc
attcaagaagctcagaaacacggattggggcatgaaacatgggtcagagtcgaaagattg
gaaaagggattgtgtgggaagagtaggcctgttttctttagaggggttgctacaatagtc
accaagttgtttaacatcgttgagcctgatgttgctgtatttggcaagaaagattatcag
caatggcggataattcaaagaatggttcgagatcttgattttgggataaaagtcattggc
tctgacttagtacgagaagatgatggccttgcaatgagctcccgtaatgtgcacctt???
?????????????????????caacaaagtctggaagctgtagaagagattaggaggcct
gttgtcttttgcatcgctgcatggtttgggaaggtcaggctgattgacaacatggaaatc
>Cruckshanksia_pumila_ERR9883536
????????????????????????????????????????????????????????????
?????????????????????????????????????????????ggtcatctttccctc
attcaagaagctcatgctgaaggtttggggcatgaaacttgggtcagagttgaaagattg
gaaaagggattgtgcgggaggagtagacctgttttctttagaggtgtgtctacaatagtc
accaagttgtttaacatcgttgagcctgatgttgctttgtttggcaagaaagattaccag
caatggcggattattcaaagaatggttcgcgatcttgattttgggataaaagtgattggc
tgtgacttagtacgagaagatgatggccttgcaatgagctcccgtaatgtgcacctttca
cctgctgagaggatcgtagaccaagagaatctggaagctgtagaagagattaagaggcct
gtggtcttctgcatagctgcatggtttggaaaggttagattgattgacaacatggaaatc
>Cyanoneuron_cyaneum_ERR9883481
????????????????????????????????????????????????????????????
????????????????????????????????????????????????????????????
????????????????????????gtggggcatgaaacatgggtcagagttgacagattg
gaaaagggattgtgtgggatgagtaggcctgttttttttagaggggttgccacaatagtc
aaaaagttgtttaacatagttgagcctgatgttgctgtatttggcaagaaagattatcag
caatggcggattattca------ggttcgagatcttgattttgggctaaaagtgattggc
tccgacatagtaagagaagatgatggccttgcaatgagctcccgtaacgtgcacctttct
cctgctgagagcattgtagaccaagaaagtctggaagcagtggaagagattgaaaggcct
gttgtcttctgcatcgctgcctggttcggaaaggtcagactgattgacaacatggaaatc
>Danais_nigra_ERR9883478
????????????????????????????????????????????????????????????
????????????????????????acaatggggtacctccatcgtggtcatctttccctc
attaaggaagctcaggaacacgcagtggggcacgaaacatgggtcagagtggaaagattg
gaaaaaggattgtgtgggaagagtaggcctgttttttttagaggggttgctacaatagtc
accaagttgtttaacatcgttgagcctgatgttgctctatttggcaagaaagattatcag
caatggcggataatccaaagaatggttcgggatcttgattttgggataaaagtgattggc
tgcgagttaatacgagaagatgatggccttgcaatgagctcccgtaatgtgcacctttca
cctgctgagagtattgtagaccaagagagtctggaagcagtggaagagatcaaaaggcct
gttgtcctctgcatcgctgcatggtttggaaaggtcagactgattgacaacatggaaatc
>Dunnia_sinensis_ERR9883505
ccattgatcatcacagagaaggataagatgcgaaagtggtcgcgaacaatgagggcacaa
ggcaagtcgattggcttagtccctacgatggggtacctccacaagggtcatctctccctc
attaaggaagctcaagaacacggagtggcgcatgaaacatgggtcagagttgaaagattg
gaaaaaggattgtgtgggaagagtaggcctatctttttcagaggggttgccacaatagtc
accaagttgtttaacatagttgagcctgatgttgctgtatttggcaagaaagattatcag
caatggcggattattcaaaaaatggttcgagatcttgattttgggataaaagtgattggc
tctgacttactacgagaagatgatggccttgcaatgagctctcgcaacgtacacctttca
cctgctgagagtattgtagaccaagaaagtctagaaacagtggaagagattaaaaggcct
gtcgtcttctgcatcgctgcatggttcggaaaggttagactgcttgacaacatggaaatc
>Mouretia_larsenii_ERR9883550
ccattgatcatcacggagaaggatgagatgagaaagtggtctcgatcagcaagggcacac
ggcaagtcgattggcttagtccccacaatggggtacctccatcatggtcatctttccctt
gtaaagaaagctcatgatgatggagtggggcatgaaacttggatcagagttgaaagattg
gaaaaaggattgtgtgggaagagtagacctgtttttttcagaggggttgctacaatagtc
accaagttgtttaacatagttgagcctgatgttgctgtatttggcaagaaagattatcag
caatggcggatcatccaaagaatggttcgagatcttgattttgggatagaagtgattggc
tccgacttactacgagaagatgatggccttgcaatgagctcccgcaatgtgcacctttca
cctgctgagaggattgtagaccaagaaagtctggaagcagtggaagagattaaaaggcct
gttgtattctgcgtcgcagcgtggttcggaaaggtcagactgattgacaacatggaaatc
>Mycetia_bracteata_ERR9883494
????????????????????????????????????????????????????????????
???????????????????????????atggggtacctccatcatggtcatctttccctt
ataaagaaaggtcaagaacacgcccaagggcatgaaacttggatcagagttgaaagattg
gaaaaaggattgtgtgggaagagtagacctgtttttttcagaggggttgctacaatagtc
accaagttatttaacatagttgagcctgatgttgctgtatttggcaagaaagattatcag
caatggcggatcatccaaagaatggttcgagatcttgattttgggatagaagtgattggc
tccgacttactacgagaagatgatggccttgcaatgagctcccgcaatgtgcacctttca
cctgctgagaggattgtagaccaagaaagtctggaagcagtggaagagattaaaaggcct
gttgtattctgcgtcgcagcgtggttcggaaaggtcagactgattgacaacatggaaatc
>Mycetia_hainanensis_H401
????????????????????????????????????????????????????????????
????????????????????????????????????????????????????????????
???????????????????????????gggcatgaaacttggatcagagttgaaagattg
gaaaaaggattgtgtgggaagagtagacctttttttttcagaggggttgctacaatagtc
accaagttgtttaacataattgagcccgatgttgctgtatttggcaagaaagattatcag
caatggcggatcatccaaagaatggtt?????????????????????????????????
????????????????????????????????????????????????????????????
????????????attgtagaccaagaaagtctggaagcagtggaagagattaaaaggcct
gttgtgttctgcgtcgcagcgtggttcggaaaggtcagactgattgacaacatggaaatc
>Neohymenopogon_parasiticus_ERR9883558
ccattgatcatcacggagaaggatgagatgagaaagtggtctcgagcagcgagggcacag
ggcaagtcgattggcttagtccccacaatggggtacctccatcatggtcatctttccctt
ataaagaaagctcaagaacacgcccaagggcatgaaacttggatcagagttgaaagattg
gaaaaaggattgtgtgggaagagtagacctgtttttttcagaggggttgctacaatagtc
accaagttgtttaacacagttgagcctgatgttgctgtatttggcaagaaagattatcag
caatggcggatcatccaaagaatggttcgagatcttgattttgggatagaagtgattggc
tccgacttactacgagaagatgatggccttgcaatgagctcccgcaatgtgcacctttca
cct------------------caaaaaagtctggaagcagtggaagagataaaaagacct
gttgtcttctgcgtcgcagcgtggttcggaaacgtcagactgattgacaacatggaaatc
>Oldenlandia_herbacea_ERR9883552
cctttggttattacagaaaaggatgagatgagaaattggtctcgaagaatgagggcaaat
ggaaagtcgattggattagtcccaacaatggggtaccttcatcggggtcatctttctctg
atcaaggaaggtgatggtaatggatttgggcatgaaacgtgggttcgagttgaaagattg
gaaaaaggattgtgtgggaagagcaggcctgtttttttcagaggagttgctaccattgtt
accaagctgtttaacattgttgagcctgatgttgctgtatttggcatgaaagattatcag
caatggaggattataaaaagaatggttagagatcttgatttcgggataaaagtgataggg
tccgagttagtacgagaagaagatggccttgcaatgagctcccgaaacgtacacctttca
cctgatgacaggatagtagaccaagagagcctggaagcagtggaagagattaaaaggccg
gttgtgttctgcattgcggcatggtttgggaaagttcgtctgatcgacaacatggagatc
>Paederia_ciliata_ERR9883513
ccattgatcatcacagagaaggaaaagatgagaaagtggactcgaaccatgagggcacaa
ggaaaatcgattggcttagtcccaacaatgggataccttcatcagggtcatctctccctc
attaagaatgctcaagaccacgcaacagcgcatgaaacatgggtcagagttgaaagattg
gagaaaggattgtgcgggaatagtagacctgtttttttcagaggggttgccaccatagtc
acgaagttgtttaacatagttgagcctgatgttgctgtctttggcaagaaggattatcag
caatggcggattattcaaagaatggttcgagatcttgattttgggataaaagtgattggc
tcagatttagtaagagaagatgatggccttgcaatgagctcacgtaatgtgcacctttca
cctgctgagag-------------gagagtctggaagcagtggaagaagtgaaaaggcca
gttgtgttctgcatagctgcatggtttggaaaggtcagactgattgataacatggaaatc
>Plocama_tinctoria_ERR9883529
ccattgatcgttacagagaaggacgatatgagaaattggtcacgaaccgtcaaggcacaa
ggcaaatcgattggcttcgtcccaaccatgggttacctccataagggtcatctcgccctt
atcaaagaagctaaagaacgcgatggggctcatgaaacatgggtcagagttgaaagattg
gagaaaggattgtgtgggaagagtagacctattttcttcagaggagttgctacagcagtc
accaagttatttaatataattgaacctgatgttgctgtatttggcaagaaagattatcaa
caatggcggattattcaaagaatggttcgggatcttgattttggggttaaaattattggc
atcgatacagtacgagaagatgatggacttgcaatgagctctcgtaatgtgtacctttca
cct---------attgtggaccaagaaagtctggaagcagtggaagagatcaaaaggcct
gttgtcttctgcattgctgcgtggtttggaaaggtcagactgcttgataacatggaaatc
