# Supplementary material for: Morphological and molecular evidence support the inclusion of Mycetia hainanensis in Mouretia (Rubiaceae)
Source: PhytoKeys. 2026 Feb 5;270:273–88. doi: 10.3897/phytokeys.270.180324 (PMC12902767; doi:10.3897/phytokeys.270.180324)
Supplement: Supplementary material 4 — Dataset of 315 nuclear genes used in this study [file phytokeys-270-273_article-180324__-s004.zip › Dataset 2/6016_filtered_aligned_trimmed.fasta]

>Rubia_peregrina_ERR5033650
gtttcagtgtccacagtagctctttttacactggcaatggctgctgcaactggattgggt
gcggtgcccttcttttttgtagaacttgatgcccagtggtccggaatttgcaatgggatg
gcagcaggggtgatgctggctgcaagttttgaccttattcaggaaggacaggaccatggg
agtgggggttgggttgtgtttgggatattaggtggtggaattttcatttggctttgtaag
aaggttcttgagcaatatggtgaagtgagtatgttggacatcaagggagcagatgcagca
aaagctatccttgttgttggaatcatgactcttcattcttttggagaaggctctggcgtt
ggagtatcctttgctggctcccggggcatatcacaggggatattggttactctagccatt
gctgtgcacaatattccggagggattggctgtcagtatggtgcttgtatcacggggtgtg
tctccacaaaaagcttttttttggagtattatcacatctctgccgcagcccattgtagca
gtgccatcgttcatatttgctgatgcctttcacaagtttttgccatttgccactgggttt
gctgctggatgtatgatctggatggttgtagcagaggtgctaccggatggccttaaggta
tattct-ccttcatgaacttgcttgactatgagcatgtccctt?????????????????
????????????????????????????????????????????????????????????
???????????????
>Theligonum_cynocrambe_ERR5033810
gtttcagtgtccactgtagcaatatttacgctgattatggcggctgcaaccggcttgggt
gctgtgccattcttctttgtagaacttgataatcaatggtctggaatttgcaacgggatg
gcagctggggtgatgttggctgcaagttttgaccttattcaggaaggacaggaccatggg
agtaacagttgggttgtatttggcattttaggtggtggcatattcattttgctttgtaag
aaggttcttgagcaatatggtgaagtgagtatgttggacatcaagggagcagatgcagct
aaagttattcttgttgtcggaattatgactcttcattcttttggagaaggctctggagtt
ggagtttcctttgctgggtctagaggtatatcacaggggatattggttactttagccatt
gctgtgcacaatattcctgagggattggctgttagtatggtgcttgtatcacgtggtgtc
tctccacaaaaagcattcctgtggagtattattacttcgctgccgcagcccattgtagca
gtaccgtcattcatatgtgctgatgccttccacaagtttttgccttttgcaactggcttt
gctgctgggtgtatgatctggatggttgtagccgaggtgctaccagatggccttaaggta
tattcc??????????????????????????????????????????????????????
????????????????????????????????????????????????????????????
???????????????
>Anthospermum_thymoides_ERR9883532
????????????acagtagcaatatttacactggcaatggctgttgcaaccggcttgggt
gctgtgcccttcttctttgtagaacttgattcacagtggtctggaatttgcaatgggatg
gcagctggggtgatgttggctgcaagttttgaccttattcaggaaggacaggacaatggg
agtggcagttgggttgcatttggaattttaactggtggcattttcatttggctttgtaag
aag---cttgagcaatatggtgaagtgagtatgttggacatcaaaggagcagacgcagct
aaagttatccttgttgttggaattatgactcttcattcttttggagaaggctccggtgtc
ggagtatcctttgccggatccaaaggtatgtcacaggggattttggttactttagccatt
gctgtgcacaatattcctgaggggttggctgtgagtatggtgcttgtatcacgaggtgtc
tctccacagaaggcatttctatggagtattattacatcgttgccgcagcccattgtagca
gtgccttcatttatatgtgctgatgcctttcacaagtttttgccttttgcaactggcttt
gctgctgggtgtatgatctggatcgttgtggcagag---------------tctgaggat
gcttctggcttctttgtttcactactcttcggtcttggcccattgcttggtggagttgct
cttgttgcatttgctcttgcttttcaccttcagcatgctctcctcactggagtagcctct
ggagttgcatttcga
>Argostemma_elatostemma_ERR9883520
???????????????????????????acactggccatggctgctgcaactggcttgggt
gcagtgcccttcttctttgttgaacttgattcccagtggtcaggaatttgcaatggtatg
gcagctggtgtgatgttagctgcgagttttgaccttattcgggaaggacaagaccatggg
agcggcagttgggttgtgtttggtattttagctggtggcattttcatttggctttgtaag
aag---cttgagcaatatggtgaaatgagtatgctggacattaagggagcagatgcagct
aaagttattctcgttgttggaattatgacccttcattcttttggagaaggctctggagtt
ggagtatcctttgccggatccaaaggtatctcacaggggattttagttactttagccatt
gctgtgcacaatattccagagggattggctgtgagtatggtgcttgtatctcgaggcgtc
tctccacaaaaagcatttctgtggagtattattacatcgctgccacagcccattgtagca
gtgccatcatttatatgtgctgatgcctttcacaagtttttgccttttgcaactggcttt
gcggcagggtgtatgatctggatagttgtagcggag????????????????????????
????????????????????????????????????????????????????????????
????????????????????????????????????????????????????????????
???????????????
>Chamaepentas_hindsioides_ERR9883496
????????????acagtagcaattttcacactggcaatggctgctgcaacaggcttgggt
gctgtgcccttcttctttgtagaacttgattcccaatggtctggaatttgcaatggaatg
gcagctggggtgatgttggctgcaagttttgaccttattcaggaaggacaggaccatggg
agcggcagttgggttgtgtttggcattttaactggtggcattttcatttggctttgtaag
aag---cttgagcaatatggtgaaatgagtatgttggacattaagggagcagatgcggct
aaagttatccttgttgttggaattatgactcttcattcttttggagaaggatctggtgtt
ggagtatcgtttgctggatccaaaggtatatctcaggggattttggtcactttggccatt
gcggtgcacaatattcccgagggattggctgttagtatggtgcttctatcacgaggtgtt
tctccacaaaaagcatttatgtggagtattattacatcactgccgcagcccattgtagca
gtcccctcatttatatgtgctgatgcctttcacaagtttttgccatttgcaactggcttt
gctgctgggtgtatgatctggatggttgtagcagaggtggaggcaaatccctctcatgtg
gcaacagcagctacgttatcagtagttttc??????????????????????????????
????????????????????????????????????????????????atggaagctctt
agcattatgttccaa
>Clarkella_nana_ERR9883563
???????????????????????????acactggccatggctgctgcaactggcttgggt
gcggtgcccttcttctttgttgaacttgattcccagtggtcgggaatttgcaatggtatg
gcagctggcgtgatgttggctgcgagttttgaccttatccaggaaggacaagaccatggg
agcggcagttgggttgtgtttggtatattagctggtggcattttcatttggctttgcaag
aag---cttgagcaatatggtgaaatgagcatgttggacattaagggagcagatgcagct
aaagttattctcgttgttggaattatgactcttcattcttttggagaaggatctggagtt
ggagtatcctttgccggatccaaaggtatctcgcaggggattttaattactttagccatt
gctgtgcacaatattccagagggattggctgtgagtatggtgcttgtgtcacgaggtgtc
tctccacaaaaagcatttctatggagtattattacatcactgccacagcccattgtagca
gtgccatcatttatatgtgctgatgcctttcacaagtttttgccttttgcaactggcttt
gcagctgggtgtatgatctggatggttgtagcggaggtgctaccagat------gaggat
gcttctggcttctttgtttcactactctttggtcttgggccattgcttggtggagtcggt
cttgttgcattcgctcttgcctttcaccttcagcacgctttccttaccggcgtagcctct
ggt????????????
>Coccocypselum_condalia_ERR9883533
????????????acagtagcaatttttactctggcaatggctgcagcaactggcttgggc
gctattcccttcttctttgtagaacttgattctcagtggtctggaatttgtaatgggatg
gcagctggggtgatgttggctgcaagttttgaccttattcaggaaggacaggatcatggg
agcggcagttgggttgtggttggtattttagctggtggcattttcatttacctctgtaag
aag---ctcgagcaatatggtgaagtgagtatgttggacattaaaggagcagatgcggcc
aaagttattcttgtcattggaattatgactcttcattcttttggagaaggcgctggcgta
ggagtatcctttgcaggatccaaaggtatatctcaggggattttggttactttagccatt
gctgtgcacaacattccggagggattagctgtgagtatggtgcttgcttcacgaggtgtc
tctccacaaaaagcatttctatggagtattgttacatcactgccacagcccattgtagca
gtaccgtcatttatatgtgctgatgcctttaacaagtttttgccatttgcaactggcttt
gctgctgggtgtatgatctggatggttgtagcagaggcttttgttcttggtgcttgg???
????????????????????????????????????????????????????????????
????????????????????????????????????????????????????????????
????????????cga
>Cruckshanksia_pumila_ERR9883536
gtttcagtgtccacagtagcactttttacactggcaatggctgctgcaactggcttgggt
gctattcccttcttctttgtagaacttgattctcagtggtctggaatttgtaatgggatg
gcagctggggtgatgttggatgcaagttttgagcttattcgagaagggcaggatcatggg
agcggcagttgggttgtttttggtatcttagccggtggcattttcatttggctctgtaag
??????cttgaggaatatggtgaagtgagtatgttggacattaaaggagcagatgcagct
aaagttattcttgtcattggaattatgactcttcattcctttggagaaggcgccggcgtt
ggagtatcctttgctggatccaaaggtataactcaggggattttggttactttagccatt
gctgtgcacaacattccagagggattagctgtgagtatggtgcttgcttcacgaggtgtc
tctccacaaaaagcatttctgtggagtattgttacatcactgccgcagcccattgtagca
gtgccatcatttatatgtgctgatgccttcaacaagtttttgccatttgcaactggcttt
gctgctgggtgtatgatctggatggttgtagcagaggtgctgccagacggatttaag???
????????????????????????????????????????????????????????????
????????????????????????????????????????????????????????????
???????????????
>Cyanoneuron_cyaneum_ERR9883481
gtttcggtgtccacagtagcaatttttacactggcaatggctgctgcaactggcttgggt
gctgtgccctttttctttgtagaacttgattcccagtggtctggaatttgcaatgggatg
gcagctggggtgatgttggctgcaagttttgatcttattcaggaaggacaggaccacggg
agcggtagttgggttgtgtttggtattttggctggtggcattttcatttggctttgtaag
aaggtgcttgagcaatatggtgaagtgagtatgttggacattaaaggagctgatgcagct
aaaattatcctcattgttggaattatgactcttcattcttttggagaaggctctggtgtt
ggagtatcctttgctggatccaaaggtatatcacaggggattttggttactttagccatt
gctgtgcacaatattccagagggattggctgtgagtatggtgcttgtatcacgaggtgtc
tctccacaaaaagcatttctatggagtgttattacatccctgccgcagcccattgtagca
gtgccgtcatttatatgtgctgatgcctttcacaagtttttgccttttgcaactggcttt
gctgctgggtgtatgatctggatggttgtagcagaggtgctaccggatggctccgaggat
gcttctggcttctttgtttcgctactctttggtcttgggccattgcttggtggagtcact
cttgttgcatttgctcttgcttttcaccttcagcacgctctcctcactggagtagcctct
ggtgttgcatttcga
>Danais_nigra_ERR9883478
gtttcggtgtccacagtagtaatttttacactggcaatggctgctgcaactggcttgggt
gctgtgcccttcttctttgtagaacttgattcccagtggtctggaatttgcaatgggatg
gcagctggggtgatgttggctgcaagttttgaccttattcaggaaggacaggaccatggg
agcggtagttgggttgtgtttggtattttagctggtggcattttcatttggctttgtaag
aaggtgcttgagcaatatggtgaagtgagtatgttggacattaagggagcagatgcagct
aaagttatcctcgtcgttggaattatgactcttcattcttttggagaaggctccggcgtt
ggagtatcctttgctggatccaaaggtatatcacaggggattttggttactttagccatt
gctgtgcacaatattccggagggattggctgtgagtatggtacttgtatcacgaggtgtc
tctccacaaaaagcatttctatggagtattattacatcactgccacagcccattgtagca
gtgccgtcatttatatgtgctgatgcctttcacaagtttttgccatttgcaactggcttt
gctgctgggtgtatgatctggatggttgtagcagaggtgctaccagatagctccgaggat
gcttctggcttctttgtttcgctactcttcggtcttggcccactgctcggtggagtcact
cttgttgcatttgctcttgcttttcaccttcagcatgctcttctcactggagtcgcctct
ggtgttgcatttcga
>Dunnia_sinensis_ERR9883505
gtttcgatgtccacagtagcaatttttacactggcaatggctgctgcaactggcttgggt
gctgtgcccttcttctttgtagaacttgattcccagtggtctggaatttgcaatgggatg
gcagctggggtgatgttggccgcaagttttgacctcattcaggaaggacaggaccatggg
agtggcagttgggttgtgtttggtattttagctggtggcattttcatttggctttgtaag
cagtttcttgaacaatatggtgaagtgagtatgctggacattaagggagcagatgcagct
aaaattatccttgttgttggaattatgactttacattcttttggagaaggctccggcgtt
ggagtatcctttgccggatccaaaggtatatcacaggggattttggttactttagccatt
gctgtgcacaatattccagagggattggctgtgagcatggtgcttgtatcgcgaggcgtg
tctccccaaaaagcatttctatggagtattattacatcgctgccacagcccattgtagca
gtgccatcatttatatgtgctgatgcctttcacaagtttttgccttttgcaactggcttt
gctgctgggtgtatgatctggatggttgtagcagaggtgctaccagatagctctgaggat
gcttctggcttctttgtttcactactcttcggtcttggcccattgcttggtggagtcact
cttgttgcatttgctcttgcttttcaccttcagcatgctctcctcactggagtggcctct
ggtgttgcatttcga
>Mouretia_larsenii_ERR9883550
gtttcagtgtccacagtagtaattttaacactggccatggctgctgcaactggcttgggt
gctgtgcccttcttctttgttgaacttgattcccagtggtcgggaatttgcaatggtatg
gcagctggcgtgatgttggctgcgagttttgaccttattcaggaaggacaagaccatggg
agcggcagttgggttgtgtttggtattttggctggtggcattttcatttggctttgtaag
aagcttcttgagcaatatggtgaaatgagtatgttggacattaagggagcagatgcagct
aaagttattctcgttgttggaattatgactcttcattctttcggagaaggctctggagtt
ggagtatcgtttgccggatccaaaggtatctcgcaggggattttagttactttagccatt
gctgtgcacaatattccagagggattggctgtgagtatggtgcttgtatcacgaggtgtc
tctccacaaaaggcatttctatggagtatcattacatcgctgccacagcccattgtagca
gtgccgtcatttatatgtgctgatgcctttcacaagtttttgccttttgcaactggcttt
gcagctgggtgtatgatctggatggttgtagcggaggtgctaccagat????????????
????????????????????????????????????????????????????????????
????????????????????????????????????????????????????????????
???????????????
>Mycetia_bracteata_ERR9883494
???????????????????????????acactggccatggctgctgcaactggcttgggt
gctgtgcccttcttctttgttgaacttgattcccagtggtcaggaatttgcaatggtatg
gcagctggtgtgatgttggctgcgagttttgaccttattcaggaaggacaagaccatggg
agcggcagttgggttgtgtttggtattttagctggtggcattttcatttggctttgtaag
aag---cttgagcaatatggtgaaatgagtatgttggacattaagggagcagatgcagct
aaagttattctcgttgttggaattatgactcttcattcttttggagaaggctctggagtt
ggagtatcctttgccggatccaaaggtatctcgcaggggattttagttactttagccatt
gctgtgcacaatattccagagggattggctgtgagtatggtgcttgtatcacgaggtgtc
tctccacaaaaagcatttctatggagtattattacatcgctgccacagcccattgtagca
gtgccgtcatttatatgtgctgatgcctttcacaagtttttgccttttgcaactggcttt
gcggcagggtgtatgatctggatggttgtagcggag????????????????????????
????????????????????????????????????????????????????????????
????????????????????????????????????????????????????????????
???????????????
>Mycetia_hainanensis_H401
gtttcagtgtccacagtagtaattttaacactggccatggctgctgcaactggcttgggt
gctgtgcccttcttctttgttgaacttgattcccagtggtcgggaatttgcaatggtatg
gcagctggcgtgatgttggctgcgagttttgaccttattcaggaaggacaagaccatggg
agcggcagttgggttgtgtttggtattttatctggtggcattttcatttggctttgtaag
cagcttcttgagcaatatggtgaaatgagtatgttggacattaagggagcagatgcagct
aaagttattctcgtggttggaattatgactcttcattcttttggagaaggctctggagtt
ggagtatcctttgccggatccaaaggtatctcgcaggggattttagttacgttagccatt
gctgtgcacaatattccagagggattggctgtgagtatggtgcttgtatcacgaggtgtc
tctccacaaaaagcatttctatggagtattattacatcgctgccacagcccattgtagca
gtgccgtcatttatatgtgctgatgcctttcacaagtttttgccttttgcaactggcttt
gcagctgggtgtatgatctggatggttgtagcggaggtgctgccagat------gaggat
gcttctggcttctttgtttcactactcttcggtcttggcccattgcttggtggagtcggt
cttgttgcatttgctcttgcctttcaccttcagcacgctctcctcaccggagtagcctct
ggtgttgcatttcga
>Neohymenopogon_parasiticus_ERR9883558
gtttcagtgtccacagtagtgattttaacactggccatggctgctgcaactggcttgggt
gctgtgcccttcttctttgttgaacttgattcccagtggtcgggaatttgcaatggtatg
gcagctggcgtgatgttggctgcgagttttgaccttattcaggaaggacaagaccatggg
agtggcagttgggttgtgtttggtattttagctggtggcattttcatttggctttgtaag
aagcttcttgagcaatatggtgaaatgagtatgttggacattaagggagcagatgcagct
aaagttattctcgttgttggaattatgactcttcattcttttggagaaggctctggagtt
ggagtatcctttgctggatccaaaggtatctcgcaggggattttagttactttagccatt
gctgtgcacaatattccagagggattggctgtgagtatggtgcttgtatcacgaggtgtc
tctccacaaaaagcatttctatggagtattattacctcgctgccacagcccattgtagca
gtgccgtcatttatatgtgctgatgcctttcacaagtttttgccttttgcaactggcttt
gcggctgggtgtatgatctggatggttgtagcggaggtgctaccagat????????????
????????????????????????????????????????????????????????????
????????????????????????????????????????????????????????????
???????????????
>Oldenlandia_herbacea_ERR9883552
gtttcagtatccacagtagctatctttactctggcaatggctgctgcaactgggttgggt
gccgtgcccttcttctttgtagaacttgattcccagtggtctggaatttgcaatggaatg
gcagccggggtgatgttggctgccagcttcgacctgattcaggaagggcagtaccacagg
agtggcagttgggttgtctttggtattctggctggtggcattttcattcgtctttgtaag
aag---cttgagcattacggtgaagtgagcatgttggacattaagggagcagatgctgca
aaagttattcttgtagttggaattatgactcttcattcttttggagaagggtctggcgtt
ggagtatcctttgctggatccaaaggtatatcacaggggattttggttactttagcgatt
gctgtgcacaatattcctgaggggttggctgtcagtatggtcctcgtatcacgaggtgtc
tctcctcaaaaagcttttctatggagtgttattacgtccctaccacagccaattgtagca
gtgccgtcattcatctgtgccgataccttccacaaatttttgccttttgcaactggtttt
gctgctgggtgtatgatttggatggttgtagctgaagtgctaccagat????????????
????????????????????????????????????????????????????????????
????????????????????????????????????????????????????????????
???????????????
>Paederia_ciliata_ERR9883513
gtttcagtgtccacagtagcaatatttacactggcaatggctgctgcaactggtttgggt
gctgtgcccttcttctttgtagaacttgatgaccagtggtctggaatttgcaatgggatg
gcagctggggtgatgttggctgcaagttttgatcttattcaggaaggacaggaccatggg
agtggcagttgggttgtgtttggcattctagctggtggcactttcatttggctttgtaag
aagcttcttgaacaatatggcgaagtgagtatgttggacattaaaggagcagatgctgct
aaagctatccttgttgttggaattatgactcttcattcttttggagaaggctctggtgtt
ggagtatcctttgctgggtccagaggtatatcacaggggattttggttactttagccatt
gctgtgcacaatattcctgagggattggctgtcagtatggtgcttgtatcacgaggtgtc
cctccacaaaaagcatttctttggagcattattacatcactaccacaacccattgtagct
gtgccatcatttatatgtgctgatgcctttcacaagttcttgccgtttgcaactggcttt
gctgctggatgcatgatctggatggttgtggcagaggtgctacccgatgggtttaag???
????????????????????????????????????????????????????????????
????????????????????????????????????????????????????????????
???????????????
>Plocama_tinctoria_ERR9883529
gtttctgtgtccacggtagcgattttcacattggcaatggctgctgcaactggcttgggt
gctgtgccattcttctttgtagaacttgatactcagtggtctggaatttgcaatggtatg
gctgctggggtgatgttggctgcaagttttgaccttattcaggaaggacaggacaatggg
agtggcagttgggttgtgtttggcattttaggtggtggcattttcattttgctttgtaag
aaggtgcttgagcaatatggtgaagtgagtatgttggacatcaagggagcggatgcagct
aaagttatcc---ttgttggaattatgactcttcattcttttggagaaggctacggggtt
ggagtttcctttgctgggtctagaggtatatcacaagggacattggttactttagctatt
gctgtgcacaatattccagagggattggctgttagtatggtgcttgtatcacgtggtgtc
tctccacagaaagcatttctatggagtattattacatcactgccacagcccattgtagca
gtatcatcattcatatgtgctgatgcctttcacaagtttttgccttttgcaactggcttt
gctgctgggtgtatgatctggatggttgtagcggaggtgctaccagatggctctgaggac
gcttctggcttctttgtttcactgctctttggacttggcccattgcttggtggagtcact
cttgttgcatttgctcttgcttttcaccttcaacatgccctccttactggagtagcctct
ggggttgcattg???
