# Supplementary material for: Morphological and molecular evidence support the inclusion of Mycetia hainanensis in Mouretia (Rubiaceae)
Source: PhytoKeys. 2026 Feb 5;270:273–88. doi: 10.3897/phytokeys.270.180324 (PMC12902767; doi:10.3897/phytokeys.270.180324)
Supplement: Supplementary material 4 — Dataset of 315 nuclear genes used in this study [file phytokeys-270-273_article-180324__-s004.zip › Dataset 2/6026_filtered_aligned_trimmed.fasta]

>Rubia_peregrina_ERR5033650
atcatcataaacaggccggagaggaggaattccttcagaccacagacggtgaaggagctt
atgtgggcatttaacgatgccagagatgatattaagataggagcaatcatcttcactgga
acgggtactcaggcattctgcagtggaggtgatcaatccttcagaggcaaaaatggttat
gcagattacgacaatttcggccgcctcaatgttttggacttgcaggtaaagatgcgccgg
tgcccaaagccagtgattgcaatggttgctggttatgctgttggtggtggacatgtgctg
catatggtctgtgatataaccattgcggccgataatgctgtttttggacagactggtcct
aaggtattgaaaaaggttgcaggttataccgtagcttccgaagcagaaaaatgggacttg
aagaaagctcgagagatgtggtttctggctaggttttacatagcttctgaagcagaaaaa
atgggacttgtaaacactgttgtaccactagagaagttggagcaagaaacggtgaaatgg
tgccgcgagatactgaggaacagcccaactgcgattcgagtgctcaaatctgctctaaat
gctgttgatgatggccattctggacttcaggtaatgggtggaaatgcaacgctcatattc
tatggaactgaggaaggtaacgaggggaggactgcttacatgcaacgtagaccacccaat
ttctccaaatttccaggcttacca
>Theligonum_cynocrambe_ERR5033810
gttacgattaacaggccagagaggaggaattcgttccggccacaaacagtgaaagagctt
atgtgggcgtttaacgatgccagggatgatgttaaagtgggagccatcattttcactgga
cagggtacacaagcattctgcagtggtggtgatcaatccttcagaggcaaaaatggatat
gctgattatgacaatttcggtcgcctcaacgtcttggacttgcaggtccagattcgccga
cttccaaagccagtgattgcaatggttgctggttatgcagttgggggtggacatgtcttg
cacatggtctgtgatataacaatagcagccgataacgctgtttttggtcagactggtccc
aaggtaaaacagttctacacagctgcagaagcagaaagaatgggtcttgtaattgggcct
aaaaaggcacgtgagatgtggtttttggcaaggttctatacagcttctgaagcagagaaa
atgggacttgtcaacactgtagtaccattggaaaatttggaacaagaaacagtcaaatgg
tgccgtgagatcatgagaaacagcccaactgcgattcgtgtaagcaagtctgcagttaat
gcagctgatgatggtcactctggacttcaggtaacaaaaaataac???????????????
????????????????????????????????????????????????????????????
????????????????????????
>Anthospermum_thymoides_ERR9883532
attactattaacaggccagaaagaaggaattctttccgaccacaaacagtgaaagaactt
atgcgggcatttaatgatgccagggatgatgttacagtcggagccatcatcttcactgga
gcgggtacacaagcattctgcagtggtggtgatcaatccttcagaggcaaaaatggctat
gcggattatgacaattttggcagactcaacgttttggacttacaggtccagattcgccga
cttccaaagccagtgattgccatggttgctggttatgctgttggtggtggacatgtgctg
catatggtctgtgatataacaatagcagccgataatgctgtttttggtcagacaggtcca
aaggttggaagctttgatgctggttatggagcttccataatggcccgcttggttggaccg
aaaagggcgaaagaaatgtggttccttgcaaagttctacacagctgcagaagcagaaaaa
atggggcttgtaaacactgttgtcccattggagaatctggagcaagaaactgttaaatgg
tgccgcgagatactgaggaacagcccaactgcaattcgagtactcaaatcagctctgaat
gctgttgatgatggccatgctgggcttcag??????????????????????????????
????????????????????????????????????????????????????????????
????????????????????????
>Argostemma_elatostemma_ERR9883520
ataacaattaacaggccagagaaaagaaatgcatttggaccgcacacaattaaggaactt
attcgtgcatttaatgatgccagggatgatggatctgtgggagtcatcattctcacggga
cagggtacaaaggcattctgtagtggaggtgatcaatccttcagaggtaaaaatggctac
gcagattatgacaattttggccgactcaacgttttggacttgcaggtccagattcgccgg
cttccaaagccagtgattgccatggttgctggttatgctgttggaggtggacatgtgctg
cacatggtctgcgacataacaatagctgctgacaatgctatttttggtcagacaggtcca
aaggttgggagttttgatgctggttatggagcttccataatgtcccgcttggttggacca
aagaaagctcgtgagatgtggtttctgactaggttttacacggcttctgaagcagagaaa
atgggacttgtaaacactgttgtcccactggagaagttggagcatgaaacagttaaatgg
tgtcgcgagatactaaggaacagcccaactgcaattcgagtactgaaatcagctctgaat
gctgttgatgatggccatgctggacttcaggaacttggaggaaatgcaaccctcatattc
tatggaaccgaggaaggtaacgaggggaagaatgcgtacatgcaacatagaccaccaaat
ttctcgaaattcccacgcctgcca
>Chamaepentas_hindsioides_ERR9883496
ataacaattaacaggccagagaaaaggaatgcatttggaccgcacacaattaaggaactt
attcgtgcatttaatgatgccagggatgatggatctgtgggagtcataattctcactgga
aagggttcaaaagcattctgcagtggtggtgatcagtccttcagaggtaaaaatgggtat
gcggattatgacaattttggtcgactcaacgttctggatttacaggtccagattcgccgg
ctcccaaagccagtaattgcaatggtcgctggctatgctgttgggggtggacatgttctg
cacatggtctgcgatataaccattgcggccgataatgctgtttttggtcagacaggtcca
aaggtcggtagctttgatgctggttatggagcttccataatggcccgcttggttggacca
aaacgtgccaaagaaatgtggttccttgccaagttctacacagctgcagaagctgagaaa
atggggcttgtaaacactgttgtcccattggagaatttggaacaagaaaccgtgaaatgg
tgccgtgagatcatgagaaacagcccaactgcaattcgtgtctgcaaatctgctgtcaat
gcagctgatgacggtcactctggccttcaggcactagctggagatgctacactcatgttt
tatggaacagaggaaggaaatgaggggagatcatcatatttgcaacaaaagcaacctgat
ttctccaagttcccaaggcttcct
>Clarkella_nana_ERR9883563
????????????????????????????????????????????????????????????
????????????????????????????????????????????????????????????
????????????????????????????????????????????????????????????
???????????????????????????????????????ctgtaggtgcaaattcgccgc
ctaccaaaacccgtaattgcaatggttgcaggttatgccgttgggggagggcacgtgttg
cacatggtctgtgatctaacaattgctgcagataatgctatttttggtcagacaggtcca
aaggtt??????????????????????????????????????????????????????
????????????????????????????????????????????????????????????
???????????????????????????ctggagaagttggagcaagaaacagttaaatgg
tgtcgcgagatactaaggaacagcccaactgcaattcgagtactgaaatcagctctgaat
gctgttgatgatggccatgctggacttcag---ctcggaggaaatgcaacccttatattc
tatggaaccgaggaaggtaacgaggggaaggatgcatacatgcaacatagaccaccaaat
ttctcgaaattcccccgcctgcca
>Coccocypselum_condalia_ERR9883533
????????????????????????????????????????????????????????????
????????????????????????????????????????????????????????????
????????????????????????????????????????????????????????????
?????????????????????cgtttgaacgtgctggatttgcaacgtctaattcgccgg
attcccaagcccgtgattgcgatggtcgcagggtatgcaattggcggtggtcacgtcctg
cacgttgtctgcgatctgagtatcgcggccgataacgcacgttttgggcaaacgggtcct
aaggttggctcgtttgatggtggctttggtgcctcgtatctggcccggatcgtcggtcag
aaaaaagcccgcgaaatctggttt????????????????????????????????????
???????????????????????????ctagagaagttggagcaagaaacgatccaatgg
tgccgcgagatactaagaaacagccctactgcaattcgagtgcttaaatcagctctgaat
gctgtcgatgatggccatgctggacttcag??????????????????????????????
????????????????????????????????????????????????????????????
????????????????????????
>Cruckshanksia_pumila_ERR9883536
????????????????????????????????????????????????????????????
????????????????????????????????????????????????????????????
cagggtaacaaggcattttgcagtggaggcgaccagtcaatgagaagtaaatatggttat
gctgataaagaaagttttggtcgtctcaatgtgttagatttgcaggtgcaaattcgtcgt
ctaccaaaaccagtaattgcaatggttgcaggttatgccgttgggggagggcatgtgttg
catatggtctgtgatctaacaattgccgcagataatgctatttttggtcagacaggtcca
aaggtcggaagcttcgatgctggctatggaagttcaataatgtccagattggttgggcca
aaaaaagctcgtgagatgtggtttctgactaggttttacacagcttatgaagcggagaaa
atgggacttgtgaacgctgttgtcccactagagaagttggagcaagaaacgattaaatgg
tgtcgtgagatactaaggaacagtcctaccgcaatccgagtgcttaaatcagctctgaat
gctgttgatgatggccatgccggacttcaggagcttggaggaaatgcaaccctaatatac
tatggtaccgaggaaggtaacgaggggaaaaatgcgtacttgcaacatagaccaccaaat
ttctcgagattccctcgcctaccg
>Cyanoneuron_cyaneum_ERR9883481
ataacaattaacaggccagagaaaagaaatgcatttggacctcacacaattaaggaactt
attcgtgcatttaatgatgccagggatgatggatctgtgggagtcatcattctcacagga
???ggtaccaaggcattttgcagtggaggcgaccaatcaatgagaagtaaagacggttat
gctgataaagaaagttttggtcgtctcaatgtcttagatttgcaggttcaaattcgccgc
ctaccaaaaccagtaattgcaatggttgcaggttatgccgttgggggagggcacgtgttg
catatggtctgtgatctaacaattgcagcagataatgctatttttggtcagacaggtcca
aaggttggaagcttcgatgctggctatggaagttcaataatgtccagattggttgggcca
aagaaagctcgtgagatgtggtttctgactagattttacacggcttctgaagcagagaaa
atgggacttgtaaacactgttgtcccactggagaagctggagcaagaaacggttaaatgg
tgccgcgagatcctgaggaacagcccaactgcaattcgagtactcaaatcagctctgaat
gctgttgatgatggccatgctggactccaggagcttggaggaaatgcaaccctcatattc
tatggaaccgaggaaggtaacgaggggaagcatgcatacatgcaacatagaccaccaaat
ttctcgaaatttccacgcctacca
>Danais_nigra_ERR9883478
?????????????????????aaaagaaatgcatttggaccgcacacaattaaggaactt
attcgtgcatttaatgatgccagggatgatggatctgtgggagtcatcattctcacagga
????????????????????????????????????????????????????????????
????????????aagtttggtcgtctcaatgtcttagatttgcaggtgcaaattcgtcgc
ctaccaaaaccagtaattgcaatggttgcaggttatgccgttgggggagggcacgtgctg
catatggtctgtgatctaacaattgcagcagataatgctattttcggtcagacaggtcca
aaggttggaagcttcgatgctggctatggaagttcgattatgtccagattggttgggcca
aagaaagctcgtgagatgtggtttctgactaggttttacacggcttctgaagcagagaaa
atgggacttgtgaacactgttgtcccactagagaagttggagcaagaaactgttaaatgg
tgtcgtgagatactaaggaacagcccaactgcaattcgagtactcaaatcagctctgaat
gctgttgatgatggccatgctggacttcaggaaattggaggaaatgcaaccctcatattc
tatggaaccgaggaaggtaacgaggggaagaatgcatacatgcaacacagaccaccaaat
ttctcgaaatttccacgcctacca
>Dunnia_sinensis_ERR9883505
ataacaattaacaggccagagaaaagaaatgcatttggaccgcacacaattaaggaactt
attcgtgcatttaatgatgctagggatgatggatctgtgggagtcatcattctcacagga
cagggtaccaaggcattttgcagtggaggcgaccaatcaatgagaagtaaagatggttac
gctgataaagaaagttttggtcgcctaaatgtcttggatttgcaggtgcaaatacgccgc
ctaccaaaaccagtaattgcaatggtcgctggttatgctgttgggggtggacatgtgctg
cacatggtctgcgatataacaatagcagccgataacgccgtttttggtcagacaggtcct
aaggttggaagctttgatgctggttatggagcttccttaatgtcccgcttggttgggcca
aagaaagctcgtgagatgtggtttctgaccaggttttacacggcttctgaagcagagaaa
atgggacttgtaaacactgttgtcccactagagaagttggagcaagaaacggttaaatgg
tgtcgtgaaatactcaggaacagcccaactgcaattcgagtactcaaatcagctctgaat
gctgttgatgatggccatgctggacttcaggaacttggaggaaatgcaaccctcatattc
tatggaaccgaggaaggtaacgaggggaagaatgcatacatgcgacatagaccaccaaat
ttctcgaaatttccacgcctacca
>Mouretia_larsenii_ERR9883550
ataacaattaacaggccagagaaaagaaatgcatttggaccgcacacaattaaggaactg
attcgtgcatttaatgatgccagggatgatggatctgtgggagtcatcattctcacggga
cagggaaccaaggcattttgcagtggaggcgaccaatcaatgagaagtaaagatggttat
gctgataaagaaagttttggacgtctcaacgtcttagatttgcaggtgcaaattcggcgc
ttaccaaaacccgtaattgcaatggttgcaggttatgccgttgggggagggcacgtgttg
cacatggtctgtgatctaacaattgctgcagataatgctatttttggtcagacaggtcca
aaggtcggaagctttgatgctggctatggtagttcaataatgtccagattggttggacca
aagaaagctcgtgagatgtggtttctgactaggttttacacggcttctgaagcagagaaa
atgggacttgtaaacactgttgtcccactggagaagttggagcaagaaacagttaaatgg
tgtcgggagatactaaggaacagcccaactgcaattcgagtgctgaaatcagctctgaat
gctgttgatgatggccatgctggacttcaggaactaggaggaaatgcaaccctcatattc
tatggaaccgaggaaggtaacgaggggaagaatgcatacatgcaacatagaccaccaaat
ttctcgaaattcccacgcctgcca
>Mycetia_bracteata_ERR9883494
ataacaattaacaggccagagaaaagaaatgcatttggaccgcacacaattaaggaactt
attcgtgcatttaatgatgccagggatgatggatctgtgggagccatcattctcacggga
aag---------------------------------------------aaaaatggctac
gcagattatgacaattttggccgactcaacgttttggacttacaggtccagattcgccgg
cttccaaagccagtgattgcaatggtcgctggttatgctgttggaggtggacatgtcctg
catatggtctgcgacataacaatagctgccgataatgctgtttttggtcagacaggtcca
aaggttggaagttttgatgctggttatggagcttccataatgtcccgcttggttgggcca
aagcgggcgaaagaaatgtggtttcttgcaaagttctactcagctgcagaagctgaaaga
atggggcttgtaaacactgttgtcccattggagatgttggaacaagaaacagtcaaatgg
tgccgtgagataatgaggaacagtccaactgcaattcgtgtttgcaaatctgccgtcaac
gcagctgatgatggacactctggacttcaggcactagctggagatgccacacttatgttt
tatggatcagaggaaggaaatgaggggagatcatcctatatgcaacacaagcagcctgat
ttctccaagttcccaaggcttcct
>Mycetia_hainanensis_H401
ataacaattaacaggccagagaaaagaaatgcatttggaccgcacacaattaaggaactg
attcgtgcatttaatgatgccagggatgatggatctgtgggagtcatcattctcacggga
aag?????????????????????????????????????????????????????????
???????????????????????????????????????ctgtaggtgcaaattcgccgc
ttaccaaaacccgtaattgcaatggtcgctggttatgctgttggaggtggacatgtgctg
cacatggtctgcgacataacaatagcagccgacaatgctgtttttggtcagacaggtcca
aaggttgggagttttgatgctggttatggagcttccataatgtcccgcttggttgggcca
aagcgggcgaaagaaatgtggtttcttgcaaagttctactcagctgcagaagctgaaaga
atggggcttgtaaacactgttgtcccactggagaagttggagcaagaaacagttaaatgg
tgtcgcgagatactaaggaacagcccaactgcaattcgagtactgaaatcagctctgaat
gctgttgatgatggccatgctggacttcaggaactaggaggaaatgcaaccctcatattc
tatggaaccgaggaaggtaacgaggggaagaatgcatacatgcaacatagaccaccaaat
ttctcgaaattcccacgcctgcca
>Neohymenopogon_parasiticus_ERR9883558
ataacaattaacaggccagagaaaagaaatgcatttggaccgcacacaattaaggaactt
attcgtgcatttaatgatgccagggatgatggatctgtgggagtcatcattctcacggga
aagggtacacaggcattctgcagtggaggtgatcaatccttcagaggtaaaaatggctac
gcagattatgacaattttggccgactcaacgttttggacttacaggtccagattcgccgg
cttccaaagccagtgattgcaatggtcgctggttatgctgttggaggtggacatgtgctg
cacatggtatgcgacataacaatagcagccgataatgctgtttttggtcagacaggtcca
aaggttggaagttttgatgctggttatggagcttccataatggcccgcttggttgggcca
aagcgggcgaaagaaatgtggtttcttgcaaagttctactcagctgcagaagctgaaaga
atggggcttgtaaacactgttgtcccactggagaagttggagcaagaaacagttaaatgg
tgtcgcgagatactaaggaacagcccaactgcaattcgagtactgaaatcagctctgaat
gctgttgatgatggccatgctggacttcaggaactcggaggaaatgcaaccctcgtattc
tatggaaccgaggaaggtcacgaggggaagaacgcatacgtgcaacatagaccaccaaat
ttctcaaaattctcacgcctgcca
>Oldenlandia_herbacea_ERR9883552
attacgattaaccggccagaaaggagaaactctttcaggccacaaacagtgaaggaacta
atgaaggcatttaatgatgctagggatgatatcaagatcggagtcatcatcttcaccgga
gcggggacacaggcattctgcagtggtggtgatcaatcattcagaggcaaaaatgggtac
gccgattacgacaatttcggccggctcaacgttttggacttacaggttcaaattcgccga
cttccaaagccggtaattgcaatggttgctggttatgctgttggaggtggacatgttctg
catatggtcagtgatataacaattgctgctgataacgccatttttggtcagaccggtcct
aaggttggtagctttgatgctggttatggagcttcgattatgtcccgattggtagggccg
aaaagggctaaagaaatgtggtttcttgcaaagttctatacagccgctgaagctgaacga
atggggctcgtgaacgctgttgttccgttggcgaatttggagcaagaaacagtgaaatgg
tgccgtgagatcatgaggaacagtccgacggcgattcgggtttgcaaatcggccgtcaat
gcagccgacgatggcgattccggacttcaggcacttgccggagacgcaacgctcatgttc
tatggaactgaagaaggcaatgagggaagagcctcatatttgcagcacaagcaacctgat
ttctccaagttccctaggcttcct
>Paederia_ciliata_ERR9883513
ataacaattaacagaccagagaaaagaaatgcatttggaccgcacacaattaaggaactt
attcgtgcatttaatgacgccagggatgacattactgtcggagtgatcattttcactgga
acgggaaccaaggcattttgcagtggaggcgaccaatcaatgagaggtaaagatggttat
gctgataaagaaagctttggtcgtctaaatgtcttagatttacaggtgcaaatacgccgt
ctgccgaaaccagtgattgcaatggttgctggttatgccgttggaggagggcacgtattg
catatggtctgcgatctaacaattgcagcagataatgcaatttttggccagacaggtcca
aaggtaggaagctttgatgcgggctatggaagttcaattatgtccagattggttgggcca
aagaaagctcgtgagatgtggtttctgactaggttttacacagctgctgaagcagagaaa
atgggacttgtaaacacagttgtcccactagagaagttggaggaagaaactgtgaaatgg
tgtcgggagatactaaggaacagcccgacagcaattcgggttctgaaatcagctctgaat
gctgttgacgatggccatgccggacttcaggaacttggaggaaatgcaaccctcatattc
tatggaaccgaggaaggtaacgaggggaagaatgcatacgtgcaacatagaccaccaaat
ttttcgaaattcccacgcctacca
>Plocama_tinctoria_ERR9883529
attacgattaacaggccggagaggaggaattcattcaggccacaaaccgtgaaagaactt
atgtgggcattcaacgatgctagggatgatattaaagtgggagtgatcattttcactgga
acgggtacacgggcattctgcagtggtggtgatcaatcattcagaggcaaaaatggttat
gcagattatgacaatttcggtcgcctcaatgttttggacttacaggtgcaaatacgccgt
ctaccgaaacctgtgattgcaatagttgcaggttacgcagtcgggggagggcatgtgttg
catatggtgtgtgatctaaccattgctgcagataatgctgtttttggtcagacaggtcca
aaggttggaagttttgatgctggctatggaagttcaataatgtccagattggttgggcca
aagaaagctcgagagatgtggttcctggctaggttttacacggcttcagaagccaagaaa
atgggactcgtaaacactgttgtcccgctagagaagttggagcaagaaacggttaaatgg
tgccgcgagatactgaggaacagtccgactgcgattcgagtacttaaatcagctctgaat
gctgttgatgatggccatgctgggcttcag??????????????????????????????
????????????????????????????????????????????????????????????
????????????????????????
