# Supplementary material for: Morphological and molecular evidence support the inclusion of Mycetia hainanensis in Mouretia (Rubiaceae)
Source: PhytoKeys. 2026 Feb 5;270:273–88. doi: 10.3897/phytokeys.270.180324 (PMC12902767; doi:10.3897/phytokeys.270.180324)
Supplement: Supplementary material 4 — Dataset of 315 nuclear genes used in this study [file phytokeys-270-273_article-180324__-s004.zip › Dataset 2/6029_filtered_aligned_trimmed.fasta]

>Anthospermum_thymoides_ERR9883532
tgatgtactagccgttttaaagacgatgtatggagattcgcctcctgcaattgtgcttgt
tggctacagtatggggggctcagttgcggttcatgtcgctgctaggaaagtgctacctag
cttgtctgggctcattgtggtggatgttgtagagggaacagcaatggcttcattgattca
tatgcaaaaaattcttacaaacaggatgcagcatttctcttccattgaaaaagcgataga
atggagtgtaaaaggaggctctttgaggaatattgagtctgcacgtctgtccattcctag
tactttaacttatgatgat------tatgaaggcctctcagaaaagtttttgtcatcccc
tgtacccaagctcttacttctggctggaacagataggctggacagagctctcacgatagg
tcaaatgcaaggaaagtttcagatggtggttgtgaggcatactggccatgctatacagga
ggatgtacccgatgaatttgccagtctgataattaatttcatttctcggaatcgaatagg
tcctagtgga
>Argostemma_elatostemma_ERR9883520
????????????????????????????????????????????????????????????
????tacagtatgggaggttcagttgctgttcacgttgcagctaggaaagtgctacctaa
cttgtctgggctcattgtggtggatgttgtagagggaacagcgatggcttcattgattca
tatgcagaaaattcttacaaacagaatgcagcatttctct---------------attga
atggagtgtcaaaggaggttctttgaggaatattgagtctgcccgtgtgtccattcctag
tactattacttatgataattccaaatatgaaggcctctcagaaaaatttttgtcgagtcc
tgcacccaagctcttacttctggctggaacagataggctggacagagctctcacaatagg
tcaaatgcaaggaaagtttcagatggtggtggttaggcatacaggccatgcaattcagga
ggacgtgcccgatgaatttgctagtctgatacttaatttcatttcgcgcaatcgaatagg
acctcatgga
>Chamaepentas_hindsioides_ERR9883496
tgatgtactagcggttttgaaggcaatgtatggagattcacctcctgcaattgtgcttgt
tggccacagtatgggaggttcagttgcggttcatgttgctgccaggaaagtggtatctaa
cttggctgggctggttgtggtggatgttgtagagggaacagccatggcttcattgattca
tatgcagaaaattctgacaaatagaatgcagcatttctctaccattgaaaaagcgattga
atggagtgtcaaaggaggctctttgaggaatatcgagtctgcccgtgtgtccattcctag
tactctatcttatgacgattcaaaatatgaaggcctttcggaaaaatttttgtcgtgccc
tgtacccaagctcttacttctggctgggacagataggctggacagatctctcacgatagg
tcaaatgcaaggcaagttccagatggtggtcgtgaggcatacaggccatgctatacagga
ggatgtacctgatgaatttgctagtctgatacttaatttcattgcgcgcaatcgtatagg
tcctcgtgga
>Clarkella_nana_ERR9883563
????????????????????????????????????????????????????????????
????????????????????????????????????????????????????????????
???????gggctcattgtggtggatgttgtagagggaacagcgatggcttcattgattca
tatgcagaaacttcttacaaacagaatgcagcatttctct---------------attga
atggagtgtcaaaggaggctctttgaggaatatcgagtctgcccgtgtgtccattcctag
tactattacttatgatgattccaaa???????????????????????????????????
????????????????????????????????????????????????????????????
????????????????????????????????????????????????????????????
????????????????????????????????????????????????????????????
??????????
>Coccocypselum_condalia_ERR9883533
?gatgtaccagctgttataaagtccatgtatggagattcaccacctgcaattgtgcttgt
tggccacagtatgggaggatctgttgcggttcatcttgcagctaagaaagcgctacctag
cttggccgggctcattgtggttgatgttgtagagggaacagcaattgcttcattgattca
tatgcagaaaattcttacaaacagaatgcagcatttctctaccattgaaaaagcggt???
????????????????????????????????????????????????????????????
?????????????????????????tatgaaggcgtctcagaaaagtatttgtctagccc
tgtgcccaagctattacttctggctggaacagataggctggacagagccctcacaatagg
tcaaatgcaaggcaagttccagatggtggttgtcagacacacaggccatgctatacagga
agatgtacccgatgaatttgctgatctggttcttaatttcatttctcgcaatcgaatagg
tcctcgtgga
>Cruckshanksia_pumila_ERR9883536
?gacgtagtagccgttataaagaccatgtatggagattcacctcctgcaattgtgcttgt
tggccacagtatgggaggctcagttgcggttcatgttgcagctaagaaagtgctacctag
cttggctggccttatcgtggttgatgttgtagagggaacagcaattgcttcattgattca
tatgcagaatattcttacaaacagaatgcagcatttttctaccattgaaaaagcgattga
atggagtgtcaaaggaggctctttgaggaatatcgagtctgcacgggtgtccattcctag
cactctaacttatgacgactcaaaa???????????????????????????????????
????????????????????????????????????????????????????????????
????????????????????????????????????????????????????????????
????????????????????????????????????????????????????????????
??????????
>Cyanoneuron_cyaneum_ERR9883481
tgatgtattagccgttttaaagacgatgtatggagattcgcttcctgcaattgtgcttgt
tggctacagtatgggaggttcagttgcagttcatgttgcagctaggaaagtgctacctaa
cttgtctgggctcattgtggtggatgttgtagagggaacagcaatggcttcattgattca
tatgcagaaaattcttacaaacagaatgcagcatttctctactattgagaaacagattga
atggagtgtcaaaggaggctctttgaggaatatcgagtctgcccgtgtgtccattcctag
tactctgacttatgatgattcaaaatatgaagacctctcagaaaaatttttgtcgtgtcc
tgtacccaagctcttacttctagctggaacagataggctggacagagctctcacgatagg
tcaaatgcaaggaaagtttcagatggtggttgtgaggcatacaggccacgctatacagga
ggatgtacccgatgaatttgctagtctgatacttaatttcatttcccgcaatcgaatagg
tcctcgtgga
>Danais_nigra_ERR9883478
tgacgtactggctgttttaaagacgatgtatggagactcacctcctgcaattgtgcttgt
tggtcacagtatgggaggctcagttgcaattcacattgctgctaggaaagtgctacctag
cttgtctgggctcattgtggtggatgttgtagagggaacagcaatggcttcattgattca
tatgcagaaaattcttacaaacagaatgcagcatttctctaccattgaaaaagagattga
atggagtgtcaaaggaggctctttgattaatatcgagtcttcttgtaattctgcgtactt
ctttggagctttccaggttattaaatacgaaggcctctcagaaaaatatttgtcatgccc
tgtacccaagctcttacttctggctggaacagataggctggacagagctctcacgatagg
tcaaatgcaaggcaagtttcagatggtggttgtcaggcatacaggccatgctatacagga
ggatgtacccgatgaatttgctagtctgatacttaatttcatttcccgcaatcgaatagg
tcctcatgga
>Dunnia_sinensis_ERR9883505
tgatgtaatagctgttttaaagacgatgtatggagattcgcctcctgcgattgtgcttgt
tggccacagtatgggaggttcagttgcggttcatgttgcagctaggaaagtgctatctaa
cttgtctgggctcattgtggtggatgttgtagagggaacagcaatggcttcattgattca
tatgcagaaaattctttcaaaccgaatgcagcatttctctaccattgaaaaagcgatcga
atggagtgtcaaaggaggctctttgaggaatatcgagtctgctcgtgtgtctattcccag
tactctaacttatgatgattcaaaatatgaaggcctttctgaaaaatttttgtcatgccc
tgtacccaagctcttacttctggctggaacggataggctggatagagctctcacgattgg
tcaaatgcaaggaaagtttcagatggtggttgtgagg???????????????????????
????????????????????????????????????????????????????????????
??????????
>Mouretia_larsenii_ERR9883550
tgatgtactagccgttattaagacaatgtatggagattcgcctcctgcaattgtgcttgt
tggctacagtatgggaggttcagttgcggttcacattgcagctaggaaagtgctacctaa
cttgtctgggctcattgtggtggatgttgtagagggaacagcgatggcttcattgattca
tatgcagaaaattcttacaaacagaatgcagcatttctct---------------attga
atggagtgtcaaaggaggctctttgaggaatatcgagtctgcccgtgtgtccattcctag
tactataacttatgatgattccaaatatgaaggcctctcagaaaattttttgtcgagtcc
tgtacccaagctcttacttctggctggaacagataggctggacagatctctcacaatagg
tcaaatgcaaggaaaatttcagatggtggtggttaggcatacaggccatgcaatacagga
ggatgtacccgatgaattcgctagtctgatacttaatttcatttcccgcaatcgaatagg
acctcatgga
>Mycetia_bracteata_ERR9883494
tgatgtactagctgttattaagacaatgtatggagatttgcctcctgcaattgtgcttgt
tggctacagtatgggaggttcagttgcggttcacgttgcagctaggaaagtgctacctaa
cttgtctgggctcattgtggtggatgttgtagagggaacagcgatggcttcattgattca
tatgcagaaaattcttacagacagaatgcagcatttctctaccatagaaaaagcaattga
atggagtgtcaaaggaggctctttgaggaatatcgagtctgcccgtgtgtccattcctag
tactataacttatgatgattccaaa---gaaggcctctcagaaaattttttgtcgagtcc
tgtacccaagctcttacttctggctggaacagataggctggacagagctctcacaatagg
tcaaatgcaaggaaaatttcagatggtggtggttaggcatacaggccatgcaatacagga
ggatgtacccgatgaattcgctagtctgatacttaatttcatttctcgcaatcga?????
??????????
>Mycetia_hainanensis_H401
????????????????????????????????????????????????????????????
????tacagtatgggaggttcagttgcggttcacgttgcagctaggaaagtgctacctaa
cttgtctgggctcattgtggtggatgttgtagagggaacagcgatggcttcattgattca
tatgcagaaaattcttacaaacagaatgcagcatttctct---------------attga
atggagtgtcaaaggaggctctttgaggaatatcgagtctgcccgtgtgtccattcctag
tactataacttatgatgattccaaatatgaaggcctctcagaaaattttttgtcgagtcc
tgtacccaagctcttacttctggctggaacagataggctggacagatctctcacaatagg
tcaaatgcaaggaaaatttcagatggtggtggttaggcatacaggccatgcaatacagga
ggacgtacctgatgaattcgctagtctgatacttaatttcatttcccgcaatcgaatagg
acctcatgga
>Neohymenopogon_parasiticus_ERR9883558
tgatgtactagccgttattaagacaatgtatggagattcgcctcctgcaattgtgcttgt
tggctacagtatgggaggttcagttgcggttcacgttgcagctaggaaagtgctacctaa
cttgtctgggctcattgtggtggatgttgtagagggaacagcgatggcttcattgattca
tatgcagaaaattcttacaaacagaatgcagcatttctct---------------gttga
atggagtgtcaaaggaggctctttgaggaatatcgagtctgcccgtgtgtccattcctag
cactataacttatgatgattccaaatatgaaggcctctcagaaaaatttttgtcgagtcc
tgtacccaagctcttacttctggctggaacagataggctggacagagctctcacaatagg
tcaaatgcaaggaaaatttcagatggtggtggttaggcatacgggccatgcaatacagga
ggatgtacccgatgaatttgctagtctgatacttaatttcatttcccacaatcgaatagg
acctcatgga
>Oldenlandia_herbacea_ERR9883552
tgacgtagcagccgttgtaaaggcaatgtatggagattcgcctcctgctattgtgcttgt
tggccacagtatgggaggctctgttgcggttcacgttgcagctaggaaagtggtacctag
cttggctggtctcattgtggtggatgttgtagagggaacagcgatggcttcattggttca
tatgcagaaaattcttactagcaggatgcagcatttctctaccattgagaaagcgattga
gtggagtgtcaaaggaggttctttgaggaatgctgattctgcccgtgtctccattccgag
tactctggcttatgatgattccaaatatgaaagcctgtcggaaaaatttttgtcgtgccc
cgtacccaagcttttgcttctggctggaacagataggcttgatagaactctgacgatagg
tcaaatgcaaggcaagttccagatggtggtcgtgagg???????????????????????
????????????????????????????????????????????????????????????
??????????
>Paederia_ciliata_ERR9883513
gtatttcatgtctacttggcaggaactgaaggtccagtcatcttttgtttacatggttac
tgggtacagtatgggaggttcagttgcagttcatgttgtagctaggaaagtgctacaaaa
cttgtctgggctcattgtggtggatgttgtagagggaacggcaatggcttcattaattca
tatgcagaaaattctgtcaagcagaatgcaacatttctctaccattgaaaaagcggt???
????????????????????????????????????????????????????????????
?????????????????????????tatgaaggcctttcagaaaaatatttgtcatgcac
tgtaccgaagctcttacttctggctggaacagataggctggacagagctctcacaatagg
tcaaatgcaaggaaagtttcagatggtggtcgtgaagcatacaggccatgctatacagga
ggatgtgcccgacgaattttctggtcttgtacttaatttcattgctcgcaatcgaatagg
tcctcgtgga
>Plocama_tinctoria_ERR9883529
tgatgtattagctgttttaaagacgatgtatggagattcacctcctgcaattgtgcttgt
tggacacagtatgggaggttcagttgcagttcatgttgcagctaggaaagtgctgtctaa
cctgtgtgggctcattgtggtggatgtcgtagagggaacagcaatggcttcgttgattca
catgcagaaaattctttcaaacaggattcagcatttctctaccattgaaaaagcaattga
atggagtgtcaaaggaggatctctgaggaatatagagtctgctcgtgtgtccattcctag
tactctgacttatgacgattcaaaatatgaaggcctctcagaaaagcttttgtcgtgccc
tgcacccaagctcttacttctggccggaactgatagactggacagaactctcacaatagg
tcaaatgcaagggaagtttcagatggtggttgtgagacatacgggccatgcgatacagga
ggatgttcccgatgaatttgctagcctggtacttaatttcatttcgcgcaaccgaattgg
tccgcgtgga
