# Supplementary material for: Morphological and molecular evidence support the inclusion of Mycetia hainanensis in Mouretia (Rubiaceae)
Source: PhytoKeys. 2026 Feb 5;270:273–88. doi: 10.3897/phytokeys.270.180324 (PMC12902767; doi:10.3897/phytokeys.270.180324)
Supplement: Supplementary material 4 — Dataset of 315 nuclear genes used in this study [file phytokeys-270-273_article-180324__-s004.zip › Dataset 2/6034_filtered_aligned_trimmed.fasta]

>Rubia_peregrina_ERR5033650
cagcctgctaaaaggcatgcatatacacaatcaggcgataatgttttcacaccagttgag
agggagctggtttttgacattgatatctcagactacgatgatgtcaggtattgctgctcg
ggggcagatgtctgcttggattgctggccattgatgacaattgctattaaagtgattgac
aatgcactcagagatgattttggctttaaccatattctctgggtatacagtggtcggcgt
ggtgtgcattgctgggtgtgtgatggtaaagcaagaagg?????????????????????
???????????????????????????
>Theligonum_cynocrambe_ERR5033810
cagccttcaaagaggcatgcatat---------ggtgataatgccttcacaccagttgag
agggagctagtttttgacatagatatatcagattatgatgatgtcaggtattgctgctcg
ggggcagatgtgtgtttggattgctggccattgatgactgttgctattaaagtgattgac
gatatatcagattatgattttggatttaaccatattctctgggtatatagtggtcggcgt
ggtgtgcattgttgggtatgtgacggtaaagcaagaagg?????????????????????
???????????????????????????
>Argostemma_elatostemma_ERR9883520
cagcctgcaaagaggcatgcttatgcacaatcgggtgataatgtttttgcaccagttgag
aaggagctggtttttgacatagatatttcggactatgatgacgttagatattgctgctct
ggggcagatgtctgcttggattgctggccattgatgacaattgctattaaagtgattgac
actgcccttaga????????????????????????????????????????????????
????????????????????????????????????????????????????????????
???????????????????????????
>Chamaepentas_hindsioides_ERR9883496
gatccagcaaaaaggcatgcatatgcacaatcaggtgataatgttttcaccccagttgag
agggagctggtttttgacatagatatttcagattatgatgatgtcagatattgctgctca
ggtgcagatgtctgcttggattgctggccattgatgacagttgctgttaaagtgattgac
accgccctcagagatgattttggatttaaccacattctctgggtatacagtggccggcgt
ggtgtgcattgttgggtatgtgatggtaaagcaagaaggttgaataatgaacagagggca
gctattgcagattactttctctataag
>Clarkella_nana_ERR9883563
????????????????????????????????????????????????????????????
?????????????????????gatatttcagattatgatgatgtcagatattgctgctct
ggggcagacgtctgcttggattgctggccattgatgacagttgctattaaagtgattgac
actgcccttaga????????????????????????????????????????????????
????????????????????????????????????????????????????????????
???????????????????????????
>Coccocypselum_condalia_ERR9883533
???cctgcaaagaggcatgcatatgcacaatcgggcgataatgttttcacaccagttgag
agggagctggtttttgacatagacatttcagattatgatgatgttagatattgctgctca
ggggcagatgtctgcttagattgctggccattgatgacagttgctatcaaagtaattgac
actgctttgagagatgattttggatttaatcacattctatgggtatatagtggccgacgt
ggtgtgcattgttgggtatgtgatggtaaagcaagaaggttgaataatgaacagagggca
gctattgcagattactttctctacaag
>Cruckshanksia_pumila_ERR9883536
????????????????????????????????????????????????????????????
????????????????????????????????????????????????????????????
????????????????????????????????????????????????????????????
????????????gatgattttggattcaatcacattctatgggtatatagtggccgacgt
ggtgtgcattgttgggtatgtgatggtagagcaagaaggttgaataacgaacagagggca
gccattgcagattactttctctacaag
>Cyanoneuron_cyaneum_ERR9883481
????????????????????????????????????????????????????????????
????????????????????????????????????????????????????????????
????????????????????????????????????????????????????????????
????????????gatgattttggatttaaccatattctctgggtatacagtggccgacgt
ggtgtgcattgttgggtatgtgatggtagagcaagaaggttgaataatgaacagagggca
gcaattacagattactttctctaccag
>Danais_nigra_ERR9883478
gatcctgcaaagaggcatgcatatgcacaatcaggtgataatgttttcaccccagttgag
agggagctggtttttgacatagacatttcagattatgatgatgtcagatattgctgctca
ggggcagatgtctgcttggattgctggccattgatgacagttgctattaaagtgattgac
actgcccttagagatgattttggatttaaccacattctctgggtatacagtggtcgacgt
ggtgtgcattgttgggtatgtgatggtaaagcaagaaggttgaataatgaacagagggca
gctattgcagattactttctctacaag
>Dunnia_sinensis_ERR9883505
???cctgcaaagaggcatgcatatgcacaatcgggtgataatgttttcactccagttgag
agggagctggtttttgacatagacatttcagattatgatgatgtcagatattgctgctca
ggggcagatgtctgcttggattgctggccattgatgacagttgctattaaagtggttgac
actgccctcagagatgattttggatttaaccatattctctgggtatacagtggccgacgt
ggtgtgcattgttgggtatgtgatgggaaagcaagaaggttaactaatgaacagagggca
gccattgcagattactttctctaccag
>Mouretia_larsenii_ERR9883550
cagcctgcaaagaggcaagcttaagcacaatcgggtgataatgttttcgcacctgctgag
agggagctggtttttgacgtagatatttcagattatgatgatgtcagatattgctgctct
ggggcaggtgtctgcttggattgctggccattgatgacagttgctattaaagtgattgac
actgcccttagagatgattttggatttaaccatattctctgggtatacagtggccgtcgt
ggtgtgcattgttgggtatgtgat????????????????????????????????????
???????????????????????????
>Mycetia_bracteata_ERR9883494
cagcctgcaaagaggcatgcttatgcacaattgggcgataatgtttttgcaccagttgag
agggagctggtttttgacatagatatttcagactatgatgacgtcagatattgctgctcc
ggggctgatgtctgcttggattgctggccattgatgacaattgctattaaagtgattgat
actgcccttaga????????????????????????????????????????????????
????????????????????????????????????????????????????????????
???????????????????????????
>Mycetia_hainanensis_H401
gatcctgcaaagaggcatgcttatgcacaatcgggtgataatgtttttgcaccagttgag
agggaggtggtttttgacatagatatttcagactatgatgacgtcagatattgctgctct
ggggcagatgtctgcttggattgctggccattgatgacaattgctattaaagtgattgac
actgcccttaga????????????????????????????????????????????????
????????????????????????????????????????????????????????????
???????????????????????????
>Neohymenopogon_parasiticus_ERR9883558
cagcctgcaaagaggcatgcttatgcacaatcgggtgataatgtttttgcaccggttgag
agggagctggtttttgacatagatatttcagactatgatgacgttagatattgctgctct
ggggcagatgtctgcttggattgctggccattgatgacaattgctattaaagtgattgac
actgcccttagagatgattttggatttaaccatattctctgggtatatagtggccgacgt
ggtgtgcattgttgggtatgtgatgttaaagcaagaaggttgaataatgaacaaagggta
gctattgtattgaaaacatttttcgaa
>Oldenlandia_herbacea_ERR9883552
???cctgcaaagaggcatgcatatgcacaatcaggtgataatatcttcacacctgttgag
agggagctggtttttgacatagacatctcagattatgatgatgtaagatattgctgctca
ggggcagatgtctgccaagagtgctggccgttgatgacagtagctattaaagttatagac
tcttccctcagagatgattttggatttaaccatattctatgggtatacagtggtcgacgt
ggtgtccattgttgggtatgtgatggtaaagctcggaggttgaataacgaacagagggca
gcaattgcagattactttctatataag
>Paederia_ciliata_ERR9883513
???cctgcaaagaggcatgcatatgcacaatccggtgataatgtctttactccagttgag
agggagctggtttttgacatagatatttcagactatgatgatgtgagatattgctgttct
ggggcagatgtctgcttaaattgctggccattaatgacagttgctattaaagtgattgac
actgcactgagagatgattttggatttaaccatattctctgggtatacagtggacgacgt
ggggtacattgttgggtatgtgatggtagaggaagaaggttgaataatgaacagagggca
gctattgcagattactttctctaccag
>Plocama_tinctoria_ERR9883529
gatcctgcaaagaggcatgcgtatgcacaatcgggtgataatgtgttcaccccagttgag
agggagctggtttttgacatagacatctcagactatgatgatgtcaggtattgctgctct
ggggcagatgtgtgcttggattgctggccattgatgacagttgctattaaagtgattgac
actgcactcagagatgattttggatttaaccatattctctgggtattcagtggtagacgt
ggtgtgcattgttgggtatgtgatggtaaagcaagaaggttgaataatgatcagaggtca
gctattgcaaattactttctctatcag
