# Supplementary material for: Morphological and molecular evidence support the inclusion of Mycetia hainanensis in Mouretia (Rubiaceae)
Source: PhytoKeys. 2026 Feb 5;270:273–88. doi: 10.3897/phytokeys.270.180324 (PMC12902767; doi:10.3897/phytokeys.270.180324)
Supplement: Supplementary material 4 — Dataset of 315 nuclear genes used in this study [file phytokeys-270-273_article-180324__-s004.zip › Dataset 2/6036_filtered_aligned_trimmed.fasta]

>Rubia_peregrina_ERR5033650
agcaagagtaagagggtgtcgttgaagaagaagtacaagattctgaagaaggtgaaggac
caccacaagaagaaggcgaaagaagccaagaagcttggaacgaaccgcaaacccaagacg
gagaaggaccccggcatccccaatgactggcccttcaaggagcaggagctcaaggccctc
gaggaacgccgcgctcgcgccatcgaggagctagagcagaagaaagctgctcgcaaagaa
aggg---atcattcagagagggccttttacaaggagttggtcaaagtcattgacgcttct
gataagtcagagagggccttttacaaggagttggtcaaagtcattgacgcttctgatgtt
attttggaagtgcttgatgctcgagatcctcttggttcccgctgcttggatatggaaaag
atggttttgaaggcaggacctgagaagcatcttgttcttgaacagaagtcaaatgatctc
gtacctcgggaagctcttgaaaagtggctcaagtatctcagggaggaattaccaactgtt
gcttttaagtgtagcacccaagaacagaagtcaaatctggggtggaagtcttccaaacaa
atcaagaaatccatcaggttggtgtaattgggttacc------------aaatgttggca
aaagtattgattaatagcttgaagaggtctcataatgtgaaattgttggattgccctgga
gtggtgatgcttagatctgcaggaggtaatttgattaatagcttgaagaggtctcatgta
gtcaatgttggtgctacccccggattaacgcgatcaatgcaagaggttcatttagacaag
aatgtgaaattgttggattgccctggagtggtgatgcttagatctgc---aggcaatgat
gcatccattgctctcaggaactgcaagagaattgagaagttggaagacccagttgctccc
gtgaaggaaattctgaacctttgtccaactaaaatgttggtgtcattatacaaggttccc
gagtttgattcagttgatgactttctgcataaggttgctactgttaggggtaagctgaag
aaaggtggtattgtggatattggtgctgctgcaaagatagtattgcacgattggaatgag
ggtaaaattccatactacacgatgcctccaactagagatgacggagaacattctgaggca
aagattgtgtctgaacttgga
>Theligonum_cynocrambe_ERR5033810
agcaagagtaagagggtgtcgttgaagaagaagtacaagatcataaagaaggtgaaagag
caccacaagaagaaggccaaagaagctaagaagctcggattcaaccgcaagcccaagcag
gagaaggatcccggaatccccaatgactggcccttcaaggagcaggagctcaagaacctc
gaggtccgccgcgctcgcgccattaagccgaaagagcaggagctcaaggccctcgaggcc
cgccgccaacgcgcaatccaggagct---cgaggagaagaaggccgctcgtaaggagcgg
gatcatgcagatagggccttttacaaggagttagtcaaagtcattgaagcttccgatgtt
attttggaagtgcttgatgctcgagatcctcttggttcccgctgtttggatatggaaaag
atggttatgaaggcaggacctgagaagcatcttgttttgttgctaaataaaatagatctc
gtccctagggaagctgttgaaaagtggcttaaatatctcagggaggaattgcctgctgtt
gcttttaagtgtagcacccaagaacagaagtcacctagggagttgaaaagtggcttaaat
atctcagggaggaattgcctgctgttg-cttttaagtgtagcacccaagaacagaagtca
aatcttgggtggaagtcttcctcaaaatcacagatcaagaaatccatcacagttggggtt
attgggctaccaaatgtcggcaaaagtagtttgattaatagtttgaaaagatctcacgtt
gtcaacgttggtgccacccctggattaacacgatctatgcaagaggtaaatgcagtgaag
gaaatt??????????????????????????????????????????????????????
????????????????????????????????????????????????????????????
????????????????????????????????????????????????????????????
????????????????????????????????????????????????????????????
????????????????????????????????????????????????????????????
????????????????????????????????????????????????????????????
?????????????????????
>Anthospermum_thymoides_ERR9883532
agcaagagtaagagggtctcgttgaagaagaagtacaagattataaagaaggtaaaagac
caccacaagaagaaagccaaagaagctaagaaactcggaatcgaccgcaagcccaagaag
gaaaaggatccaggcattcctaatgattggcccttcaaggaacaggaactcagagccctc
gaggatcgccgtgctcgtgcccttgaagaactcgagcagaagaaagctgcccggaaagaa
agggcaaaaaagagaaagctgggaatattggatgatgataatgatgcaatggatgacagt
gatcattcagagagggctttttacaaggagttggtcaaagtcatcgaagcctctgatgtt
attttggaagtacttgacgctcgagaccctcttggttcccgctgtttggatatggaaaat
atggtcatgaaggcaggacctgagaagcatcttgttttgttgctaaataaaatagatctt
gtcccaagggaagctgctgaaaagtggcttaaatatcttagggaggagttgcctgctgtt
gcttttaagtgtagcacccaggaacagaagtcaaatcttgggtggaaatcttcaaagaaa
gcggcaaaaactagcagtcttctgcagactagtgattgtcttggagctgaaacgcttata
aaattgttgaagaactactcaagaagccatgagataaagaaatccattacagttggggtt
attgggctaccaaatgttggaaaaagtagtttgattaacagcttgaagcgatcacatgtc
gtcaatgttggtgccacccctggattaacacgatctatgcaagaagtacacttagacaag
aatgtgaaattactggattgccctggagtggttatgcttagatctacaggaggagatgat
gcatcaattgctcttcgaaactgcaagagaatagagaagttggatgatccagttggtcct
gtaaaggaaattctcaggctgtgtccagaaaaattgttggtttcactgtacaagattccc
agctttgattcggttgacgactttctccagaaggttgctaccgttaggggtaagctaaag
aaaggtggcattgtggatatcaatgctgctgcaaggatagttttgcatgattggaatgag
ggtaaaattccatactacacaatgcctccagcaagaagtgatggggaacattcagaggca
aagattgtatcagaatttgga
>Argostemma_elatostemma_ERR9883520
agcaagagtaagagggtctcattgaagaagaagtacaagataataaagaaggtaaaagag
caccacaagaagaaggccaaagaagctaagaagctcggactccacggcaagcccaagaag
gagaaggatccaggcatccccaatgattggcccttcaaggaacaggaactcagggccctc
gaggaccgacgtgctcgtgccattgaagaactcgagcagaagaaagctgaccgcaaagag
ag---------gaggaagctgggaataatggaggatgatgatatgttgaatgataacaca
gatcattcagagagggctttttacaaggagttggtcaaagtcattgaagcttctgatgtt
attttagaagtacttgatgcacgagatcctcttggttcccgctgtttggatatggagaag
atggtcatgaagtcaggacctgagaagcatcttgttttgttgctaaataaaatagatctc
gtcccaagggaagctgttgaaaagtggcttaaatatcttagggaggaattgcctgctgtt
gcttttaagtgtagcacccaggaacagaagtcaaatcttgggtggaaatcttcctcgaaa
gcaggaaaaactggcagtctactgcagaccagtgattgtcttggagctgaaacgcttata
aaattgttgaagaactactcaagaagccatgagatcaagaaatccattacagttggggtt
attgggctgccaaatgttggcaaaagtagtttgattaatagcttgaagaggtctcatgtt
gtcaatgttggtgccacccctggattaacacgatctatgcaagaagtgcagttagacaag
aatgtgaaattattggattgtcctggagtggtgatgcttagatctgcaggaggcaatgat
gcatcaattgctcttcgaaactgcaaaagaatagagaagttggatgacccagttggtcct
gtaaaggaaattctcaggctgtgtccaggtagaatgctggtgtctctgtacaaggttccc
agctttgactcagtcgatgactttctccagaaggttgctactgttaggggtaagctaaag
aaaggtggaatcgtagatacagatgctgctgcaaggatagttttgcatgattggaatgag
ggtaaaattccatattacacaatgcctccaactagaagtgatggagaacattcagatgtg
aagattgtatcagaatttgga
>Chamaepentas_hindsioides_ERR9883496
????????????????????????????????????????????????????????????
????????????????????????????????????????????????????????????
????????????????????????????????????????????????????????????
????????????????????????????????????????????????????????????
????????????????????????????????????????????????????????????
????????????agggccttttacaaggagttggtcaaggtcattgaagcttctgatgtt
attttagaagtacttgatgctcgagatcctcttggttcccgctgtttggatatggaaaaa
atggtgatgaaatcaggacctgagaagcatcttgtattgttgctaaacaaaatagatctt
gtccccagggaagctgttgaaaagtggcttaaatatcttagggaggaattgcctgctgtt
gctttcaagtgtagcactcaggaacagaagtcaaatcttgggtggaaat???????????
??????????ctagcaatccactgcagactagtgattgtcttggggctgaaacacttata
aaattgttaaagaactactcaagaagccatgagatcaagaaatccattacagttggggtt
attggactgccaaatgttggcaaaagtagtttgattaatagtttgaagaggtcccatgtt
gtcaatgttggtgccactcctggattaacacgatctatgcaagaaatacagttagacaag
aatgtgaaattgttggattgccctggtgtggtgatgcttagatctgcaggaggcaacgat
gcatcaattgctcttcgaaactgcaagagaatagagaagttggatgacctagttggtcct
gtaaaggaaattctcagactctgtccggatagattgttagtgtcactgtacaaaattccc
agctttgattcagttgatgactttctccagaaggttgccactgttaggggtaagctgaag
aaaggtggcattgtggatactgatgctgctgcaaggatagttttgcatgattggaatgag
ggtaaaattccgtactacacaatgcctccatcgagaagtgatggtgaacattcagaggca
aagattgtatcggaattggga
>Clarkella_nana_ERR9883563
agcaagagtaagagggtctcgttgaagaagaagtacaagataataaagaaagtaaaagaa
caccacaagaagaaggccaaagaagctaagaagctcggactccacggcaagcccaagaag
gagaaggatccaggcatccccaatgattggcccttcaaggaacaggaactcagggccctc
gag?????????????????????????????????????????????????????????
????????????????????????????????????????????????????????????
??????tcagagagggctttttacaaggagttggtcaaagtcattgaagcttctgatgtt
attttagaagtacttgatgcacgagatcctcttggttcccgttgtttggatatggagaag
atggtcatgaagttgggacctgagaagcatcttgttttgttgctaaat------gatctc
gtcccaagggaagctgttgaaaagtggcttaaatatcttagggaggaattgcctgctgtt
gcttttaagtgtagcacccaggaacagaagtcaaatcttgggtggaaatcttcctcaaaa
gcaggaaaaactggcagtctactgcagaccagtgattgtcttggagctgaaacgcttata
aaattgttgaagaactactcaagaagccatcagatcaagaaatctattacagttggggtt
attgggctgccaaatgttggcaaaagtagtttgattaatagcatgaagaggtctcatgtt
gtcaatgttggtgccacccctggattaacacgatctatgcaagaagtgcagttagacaag
aatgtgaaattattggattgccctggagtggtgatgcttagatctgcagcaggcaatgat
gcatcaattgctcttcgaaactgcaaaagaatagagaagttggatgacccaattggtcct
????????????????????????????????????ttggtgtctttgtacaaggttccc
agctttgactcagttgacgactttctccagaaagttgctactgttaggggtaagctaaag
aaaggtggcatcgtggatactgatgctgctgcaaggatagttttgcatgattggaatgag
ggtaag??????????????????????????????????????????????????????
?????????????????????
>Coccocypselum_condalia_ERR9883533
agcaagagtaagagggtatcgttgaagaagaaatataagataataaagaaggtgaaagag
caccacaaaaagaaggccaaagaagctaagaagcttgggctagatcgcaaacccaagaaa
gaaaaggatccaggcattccaaatgattggcctttcaaggaacaggaactcagggccctc
gaggaccgccgtgctcgtgcccttgaagaactcgagcagaagaaatctgctcgcaaagag
agggcaaaaaagagaaagttgggaattatggaggatgatgatgataagatggatgatggt
gatcgttcagagagagctttttacaaggagttggtcaaagtcattgaagcttcagatgtt
attttagaagtacttgatgctcgagatccccttggttcccgctgtttggatatggaaaag
atggtgatgaagtcgggacccgagaagcatctggttttgttgctaaataaaatagatctt
gtccccagggaagctgttgaaaagtggctcaaatatcttagagaggaattgcctgctgtt
gcttttaagtgcagcactcaggaacagaagtcaaatcttggttggaaatcttcctcaaaa
gcaggaaaaacaggcagtctactgcaaactagtgactgtcttggagctgaaacactaata
aaattgctgaagaactactcaagaagccatcagatcaagaaatccattacagttgggatt
acaggcttgccaaatgttggcaaaagtagtttgattaatagtttgaagaggtctcatgtt
gttaatgttggtgccacccctggattaacacgatctttgcaagaagtacagttagacaag
aatgtgaaactgttggattgccctggatttgtgatgcttagatctgcaggtggcaatgat
gcatcaattgctcttcgaaattgcaagagaatagagaagttggatgacacagtgggtccc
ttaaaggaaattctaaagctgtgtccagccagaatgttggtatcactgtacaaggttccc
ggctttgattcagttgtcaattttctgcagcaggttgctactgttaggggcaagctgcag
aaaggcgggattgtggatgttgatgctgctgcaaggatagttttgcatgactggaatgag
ggtaaaatttcatactacacaatgcctccaactagaggtgatggggaacattcagaggca
aggattgtatcagaatttggg
>Cruckshanksia_pumila_ERR9883536
agcaagagtaagagggtatcgttgaagaagaagtataagataataaagaaggtaaaagag
caccacaaaaagaaggccaaagaagctaagaagctcggacttcatggcaaacccaagaag
gagaaggatcctggcattcccaatgattggcccttcaaggaacaggaactcagagccctt
gaggaccgccgtgcacgtgcccttgaagaactcgagcagaagaaagctgctcgcaaagag
agggcaaaaaagaggaagttgggaataatggaggctgatgcatcttgcttgtttggatca
gatcattcagagagggccttttacaaggagttggtcaaagtcattgaagcttccgatgtt
attttagaagtacttgatgctcgagatccccttggttcccgctgtttggatatggaaaag
atggtgatgaagtcaggacctgagaaacatctcgttttgttgctaaataaaatagatctt
gtcccgagagaagctgtcgaaaagtggctgaaatatctcagagaggaactgcctacagtt
gcatttaagtgcagcactcaagaacagaagtcgaatcttggatggaaatcttcgtcaaaa
gccggaaaatcagtcaatttactgcaaactagtgattgtcttggtgccgaaactcttata
aaattgctcaagaactactcgagaagccaccagatcaagaaatccattacagttggggtt
attggcttgccaaatgttggcaaaagtagtttgattaatagcttgaagagatctcatgtt
gttaatgttggtgccacccctggattaacgcgatctatgcaagaagtacagttagacaag
agtgtgaaactgttggattgccctggagttgtgatgcttagatctgctggaggcaatgat
gcatcaattgctcttcgaaactgcaagagaatagagaagttggatgacccagttggtcct
gtaaaggaaattctcaagctgtgtccagccagaatgttggtatcactgtacaaggttccc
agctttgaatctgttgatgattttctccagaaggttgctactgttaggggtaagctaaag
aaaggcggcattgtggatgtggatgctgctgcaaggatagttttgcatgactggaatgag
ggtaaaattccatactacacaatgcctccaactagaggtgatggagaacattcagaggca
aagattgtatctgaatttgga
>Cyanoneuron_cyaneum_ERR9883481
agcaagagtaagagagtttccttgaagaagaagtacaagataataaagaaggtaaaagag
caccacaagaagaaggccaaagaagctaagaagctcggactccaccgcaaggccaagaag
gagaaggatctaggcattcccaatgattggcctttcaaggaacaggaactcagggctctc
gaggaccgccgtgctcgtgcccttgaagaactcgagcagaagaaagctgcccgcaaagag
agg?????????????????????????????????????????????????????????
??????tcagagagggctttttacaaggagttggtcaaagtcattgaaaattctgatgtt
attttagaagtacttgatgctcgcgatcctcttggttcccgctgtttggatatggaaaag
atggttatgaagttgggacctgagaagcatcttgttttgttgctaaacaaaatagatctc
gtcccaagggaagctgttgaaaagtggcttaaatatcttagggaggaattgcctactgtt
gcttttaagtgtagcacccaggaacagaagtcaaatcttgggtggaaatcttcctcgaaa
gcaggaaaaactggcggtctactgcagactagtgattgtcttggagctgaaacgcttata
aaattgttgaagaactactcaagaagccatcagatcaagaaatccattacagtcggggtt
attgggctgccaaatgttggcaaaagtagtttgattaatagcttgaagaggtctcatgtt
gtcaacgttggtgccacccctggattaacacgatctatgcaagaagtacagttagacaag
aatgtgaaattattggattgccctggagtggtgatgcttagatctgcaggaggcaatgat
acatcaattgctcttcgaaactgcaagagaatagagcagctggatgacccagttggtcct
gtaacggaaattctcaggctgtgtccagccagaatgttggtatcactgtacaaggttccc
agctttgattcagttgacgactttctccagaaggttgctactgttaggggtaagctaaag
aaaggtggcattgtggatatcaatgctgctgcaaggatagttttgcatgattggaatgag
ggtaaaattccatactacacaatgcctccaactagaagtgatggggaacattcagaggca
aagattgtgtcagaatttgga
>Danais_nigra_ERR9883478
agcaagagtaagagggtctcgttgaagaagaagtacaagataataaagaaggtgaaagat
catcacaaaaagaaggcgaaagaagctaagaagcttggactccaccgcaaacccaagaag
gagaaggatccaggcatccccaatgactggcccttcaaggaacaggaactcagggtcctc
gaggaccgccgtgctcgtgcccttgaagaactcgagcagaagaaagctgcccgcaaagag
agggcaaaaaagagaaagctgggaatactcgaggatgatgacaagatggatgataatgca
aatcattcagagagggctttttacaaggagttggtcaaagtcattgaagcttctgatgtt
attttagaagtacttgatgctcgagatcctcttggttcccgctgtttggatatggaaaag
atggtgatgaagtctggacctgagaagcatcttgttttgttgctaaataaaatagatctc
gtcccaagggaagctgctgaaaagtggcttaaatatcttagggaggaattgcctgctgtt
gcatttaagtgtagcacccaggaacagaagtcaaatcttgggtggaaatcttcctcaaaa
gcaggaaaaaatagcaatctactccagactagtgattgtcttggagctgaaacgcttata
aaattgttgaagaactactcaagaagccatcagatcaagaaatccattacagttggggtt
attgggctgccaaatgttggcaaaagtagtttgattaatagtttgaagaggtctcatgtt
gccaatgttggtgccacccctggattgacacgatctatgcaagaagtacagttagacaag
aatgtgaaattgttggattgccctggggttgtgatgcttagatctgcaggaggcaatgat
gcatcaattgctcttcgaaactgcaagagaatagagaagttggatgacctagttggtcct
gtaaaggaaattctcaggctgtgtccggctagattgttggtatcactgtacaaagttccc
agctttgattcagttgacaactttctccagaaggttgctactgttaggggtaagctgaag
aaaggtggcattgtggatattgatgctgctgcaaggatagttttgcatgattggaatgag
ggtaaaattccgtactacacaatgcctccaattagaagtgatggaggacattcagaggca
aagattgtatcagaa??????
>Dunnia_sinensis_ERR9883505
agcaagagtaagagggtctcgtt---gaagaagtacaagataataaggaaggtaaaagag
tactacaagaagaaggccaaagaagctaagaagctcgtactccaccgcaagcccaagaag
gagaaggatcctggcatccccaatgattggcccttcaaggaacaggaactcagggccctc
gaacaccgccgtgctcgtgccattgaagaactcgagcagaagaaagctgcccgcaaggaa
agggcaaaaaagagaaagctgggaataatggaggatgatgatcagatggatgataataca
gatcattcagagagggctttttacaaggagttggtcaaagtcattgaagcttcagatgtt
attttagaagtacttgatgctcgggatcctctgggttcccgttgtttggatatggaaaag
atggttatgaagtcgggacctgagaaacatcttgttttgttgctaaataaaatagatctc
gtcccaagggaagccgttgaaaagtggcttaaatatcttagggaggaattgcctactgtt
gcttttaagtgtagcacgcaggaacagaagtcaaatcttgggtggaaaccttccttgaaa
tctgaaaaaactggcagtctactgcagactagtgattgtcttggagctgaaacgcttata
aagttgttgaagaactactcaagaagccatgagatcaagaaatccattacagttggggtc
attgggctgccaaatgttggcaaaagtagtttgattaatagcttgaagaggtctcatgtt
gtcaatgttggtgccacccctggattaacacgatctatgcaagaagtacagttagacaag
agtgtgaaattattggattgccccggagtggtgatgcttagatctgctggaggcgatgat
gcatcaaatgctcttcgaaactgcaagagaatagagaagttggatgacccagttggtcct
gtaaaggaaattctcaggctctgcccagccagaatgttggtatcgctgtacaaggtcccc
atctttgattcagttgacgactttctccagaaggttgctactgttaggggtaagctaaag
aaaggtggcattgtggatatcgatgctgctgcaaggatagttttgcatgattggaatgaa
ggtaaaattccatacttcaca???????????????????????????????????????
?????????????????????
>Mouretia_larsenii_ERR9883550
agcaagagtaagagggtctcgttgaagaagaagtacaagataataaagaaggtaaaggag
caccacaagaagaaggccaaagaagctaagaagctcggagtacacggcaagcccaagaag
gacaaggatccaggcatccccaatgattggcccttcaaggaacaggaactcagggccctc
gaggaccgacgtgctcgtgccattgaagaactcgagcagaagaaagctgaccgcaaagag
agggcaaaaaagagaaagctgggaataattgaggatgatgatacgattgatattgacaca
gatcattcagagagggctttttacaaggagttggtcaaagtcattgaagcttctgatgtt
attttagaagtacttgatgcacgagatcctcttggttcccgctgtttggatatggagaag
atggtcatgaagtcgggacctgagaagcatcttgttttgttgctaaataaaatagatctc
atcccaagggaagctgttgaaaagtggcttaaatatcttagggaggaattgcctgctgtt
gcttttaagtgtagcacccaggaacagaagtcaaatcttgggtggaaatcttcctcgaaa
gcaggaaaaactggcagtctactgcagaccagtgattgtcttggagctgaaacgcttata
aaattgttgaagaactactcaagaagccatcagatcaagaaatccattacagttggggtt
attgggctgccaaatgttggcaaaagtagtttgattaatagcttgaagaggtctcatgtt
gtcaatgttggtgccacccctggattaacacgatctatgcaagaagtgcagttagacaag
aatgtgaaattattggattgccctggagtggtgatgcttagatctgcaggaggcaatgat
gcatcaattgctcttcgaaactgcaaaagaatagagaaattggatgacccagttggtcct
gtaaaggaaattctcaggctgtgtccagccagaatgttggtgtctctgtacaaggttccc
agctttgactcagtcgatgactttctccagaaggttgctactgttaggggtaagctaaag
aaaggtggcatcgtggatactgatgctgctgcaaggatagttttgcatgattggaatgag
ggtaaaattccatactacacaatgcctccaactagaagtgatggagaaaattcagatgta
aagattgtatcagaatttgga
>Mycetia_bracteata_ERR9883494
agcaagagtaagagggtctcgttgaagaagaagtacaagataataaagaaggtaaaagag
caccacaagaagaaggccaaagaagctaagaagctcggactccacggcaagcccaagaag
gagaaggatccaggcatccccaatgattggcccttcaaggaacaggaactcagggccctc
gaggacagacgtgctcgtgccattgaagaactcgagcagaagaaagctgaccgcaaagag
agggcaaaaaagagaaagctgggaataatggaggatgatgatacgatttatattgacaca
gataattcagagagggctttttacaaggagttggtcaaagtcattgaagcttctgatgtt
attttagaagtacttgatgcacgagatcctcttggttcccgctgtttggatatggagaag
atcgtcatgaagtcgggacctgagaagcatcttgttttgttgctaaataaaa---atctc
gtcccaagggaagctgttgaaaagtggcttaaatatcttagggaggaattgcctgctgtt
gcttttaagtgtagcacccaggaacagaagtcaaatcttgggtggaaatcttcctcgaaa
gcaggaaaaactggcagtctactgcagaccagtgattgtcttggagctgaaacgcttata
aaattgttgaagaactactcaagaagccatgagatcaagaaatccattacagttggggtt
attgggctgccaaatgttggcaaaagtagtttgattaatagcttgaagaggtcccatgtt
gtcaatgttggtgccacccctggattaacacgatctatgcaagaagtgcagttagacaag
aatgtgaaattattggattgccctggagtggtgatgcttagatctgcaggtggcaatgat
gcatcaattgctcttcgaaactgcaaaagaatagagaagttggatgacccagttggtcct
gtaaaggaaattctcaggctgtgtccagccagaatgttggtgtctctgtacaaggttccc
agctttgactcagttgatgactttctccagaaggttgctactgttaggggtaagctaaag
aaaggtggcatcgtggatactgatgctgctgcaaggatagttttgcatgattggaatgag
ggtaaaattccatactacacaatgcctccaactagaagtgatggagaaaattcagatgta
aagattgtatcagaatttgga
>Mycetia_hainanensis_H401
agcaagagtaagagggtctcgttgaagaagaagtacaagataataaagaaggtgaaggag
caccacaagaagaaggccaaagaagctaagaagctcggactacacggcaagcccaagaag
gagaaggatccaggcatccccaatgattggcccttcaaggaacaggaactcagggccctc
gaggaccgacgtgctcgtgccattgaagaactcgagcagaagaaagctgaccgcaaagag
agggcaaaaaagagaaagctgggaataatggaggatgatgataccatggatgataacaca
gatcattcagagagggctttttacaaggagttggtcaaagtcattgaagcttctgatgtt
attttggaagtacttgatgcacgagatcctcttggttcccgctgtttggatatggagaag
atggtcatgaagtcgggacctgagaagcatcttgttttgttgctaaataaaatagatctc
gtcccaagagaagccgttgaaaagtggcttaaatatcttagggaggaattgcctgctgtt
gcttttaagtgtagcacccaggaacagaagtcaaatcttgggtggaaatcttcctcgaaa
gcaggaaaaactggcagtctgctgcagaccagtgattgtcttggagctgaaatgcttata
aaattgttgaagaactactcaagaagccatgaggt---------aattacagttggggtg
attgggctgccaaatgttggcaaaagtagtttgattaatagcttgaagaggtctcatgtt
gtcaatgttggtgccacccctggattaacacgatctatgcaagaagtgcagttagacaag
aatgtgaaattattggattgccctggagtggtgatgcttagatctgcaggaggcaatgat
gcatcaattgctcttcgaaactgcaaaagaatagagaaattggatgacccagttggtcct
gtaaaggaaattctcaggctgtgtccagccagaatgttggtgtctctgtacaaggttccc
agctttgactcagtcgatgactttctccagaaggttgctactgttaggggtaagctaaag
aaaggtggcatcgtcgatactgatgctgctgcaaggatagttttgcatgattggaat???
????????????????????????????????????????????????????????????
?????????????????????
>Neohymenopogon_parasiticus_ERR9883558
agcaagagtaagagggtctcgttgaagaagaagtacaagataataaagaaggtaaaagag
caccacaagaagaaggccaaagaagctaagaagctcggattccacggcaagcccaagaag
gagaaggatccaggcatccccaatgattggcccttcaaggaacaggaactcagggccctc
gaggaccgacgtgctcgtgccattgaagaactcgagcagaagaaagctgaccgcaaagag
agggcaaaaaagagaaagctgggaataatggaggatgatgatacgatttatattgacaca
gatcattcagagagggctttttacaaggagttggtcaaagtcattgaagcttctgatgtt
attttagaagtacttgatgcacgagatcctcttggttcccgctgtttggatatggagaag
atggtcatgaagtcgggacttgagaagcatcttgttttgttgctaaataaaatagatctc
gtcccaagggaagccgttgaaaagtggcttaaatatcttagggaggaattgcctgctgtt
gcttttaagtgtagcacccaggaacagaagtcaaatcttgggtggaaatcttcctcgaaa
gcaggaaaaactggcagtctactgcagaccagtgattgtcttggagctgaaacgcttata
aaattgttgaagaactactcaagaagccatgagatcaagaaatccattacagttggggtt
attgggctgccaaatgttggcaaaagtagtttgattaatagcttgaagaggtctcatgtt
gtcaatgttggtgccacccctggattaacacgatctatgcaagaagtgcagttagacaag
aatgtgaaattattggattgccctggagtggtgatgcttagatctgcaggaggcaatgat
gcatcaattgctcttcgaaactgcaaaagaatagagaagttggatgacccagttggtcct
gtaaaggaaattctcaggctgtgtccagccagaatgttggtgtctctgtacaaggttccc
agctttgactcagtcgatgactttctccagaaggttgctactgttaggggtaagctaaag
aaaggtggcatcgtggatactgatgctgctgcaaggataattttgcatgattggaatgag
ggcaaaattccatactacacaatgcctccaactagaagtgatggagaaaattcagatgta
aggattgtatcagaatttgga
>Oldenlandia_herbacea_ERR9883552
agtaagagtaaaagggttacgttgaagcaaaagtacaagatcctcagcaaggttaaagag
catcacaaaaagaaggccaaagcagctaaaaagctcggactcaataaaaaacccaagaag
gagaaggatccaggtatccccaatgattggccttttaaggaacaagagctcagggccctc
gaggaccgccgtgctcgtgctcttgaagaattggagcagaagaaagctgctcgcaaagaa
aggagggaaaaaagaaagttgggactattagatgatgaagacccgatggaaaataatgtg
gatcattcagagagggctttttacaaggaattggtcaaagtcattgatgcttctgatgta
attttagaagtgcttgatgctcgagatccacttggttctcgctgtttggatatggaaaaa
atggtgatgaagtcaggagcagagaagcatcttgttttactgcttaataaaatagatctc
gtgccaaaggaagctgctgaaaagtggcttaaataccttagagaggaattacctgccgtg
gcttttaagtgtagcacccaggagcagaagtcaaaccttgggtggaaa---tcctcaaaa
gcagggaaacctagcaatctactgcagacaagtgattgtcttggagctgaaacgcttata
aagttgttaaagaactactcaagaagccacgagattaagaaatctatcacagtaggggtt
attgggctgccaaatgttggaaaaagtagcttgattaatagcttgaagaggtcgcatgtt
gtcaatgttggtgccacccctgggttaacacgatcaatgcaagaggttcatttagacaag
aatgtgaaattgttggactgtcctggagtggtgatgcttaggtcctctggagaagatgat
gcatcaattgcacttcgaaactgcaaaagaatagaaaagttggatgacccagttagtcct
gtaaaggaaattctcaggctttgtccggagaaactattggtgtctctgtacaaaattccc
agctttgattcagttgacgacttcctgcaaaaggttgctactgttcggggtaaactgaaa
aaaggtggcattgtggac??????????????????????????????????????????
????????????????????????????????????????????????????????????
?????????????????????
>Paederia_ciliata_ERR9883513
agcaagagtaagagggtctcgttgaagaagaagtataagatcataaagaaggtgaaagag
caccacaagaagaaggccaaagaagctaagaagctcggacttaactgtaagtctaagaaa
gagaaggatccaggcatccccaatgattggcccttcaaggaacaggagctcagggccctc
gaggatcgccgtgctcgtgcacttgaagaaatcgagcagaagaaagctgcccgcaaagaa
agg?????????????????????????????????????????????????????????
gatcattcagaaagggcattttacaaggagttggtcaaagtgattgaagcttctgatgtt
attttagaagtacttgatgctcgcgatcctcttggttcccgctgtttggatatggaaaaa
ttggttatgaagtcgggacctgagaagcatcttgttttgttgctaaataaaatagatctt
gtcccaagggaagcggttgagaagtggcttaaatatcttagagaggaattgcctactgtt
gcttttaagtgtagcactcaggaacagaagtcaaatcttgggtggaactcttcctcaaaa
gcaggaaaaactgtcaatccactgcagactagtgattgtcttggtgctgaaactcttata
aagttgttgaagaactactccagaagccatgaggttaagaaatccattacagttggggtc
attgggctgccaaatgttggcaaaagtagtttgattaatagcttgaagaggtctcatgtt
gttaatgttggtgccacccctggattaacacgatctatgcaagaagtacagttggataag
aatgtgaaattgttagattgtcctggagtggtgatgcttaggtctgctggaggcaatgat
gcatcaattgctcttcgaaactgcaagagaatagagaagttagatgacccagttagtcct
gtaaaggaaattctaaggctgtgtccggccagaatgttggtatcactgtacaagattccc
agctttgattcagttgacgactttctccagaaggttgctactgttaggggtaagctaaag
aaaggtggcattgtggatattgatgctgctgcacggatagtgttgcatgattggaatgag
ggtaag??????????????????????????????????????????????????????
?????????????????????
>Plocama_tinctoria_ERR9883529
agcaagagtaagagggtgtcgttgaagaagaagtacaagatcataaagaaggtgaaagag
caccataagaagaaggccaaggaagctaagaagctcggaatcagccgcaagcccaagaag
gagaaagatcctggcatccccaatgactggcccttcaaggaacaggagctccgggccctc
gaggaccgacgtgctcgcgcccttgaagaacttgagcagaagaaagtagcccgaaaagag
agggcaaaaaagagaaagattggaataatggaggaggatgataatgttccaagcaagaga
gatcattcagaaagggccttttacaaggagttagtcaaagtcattgaagcttctgatgtt
attttggaagtgcttgatgctcgagatcctcttggttcccgctgtttggatatggaaaag
atggttatgaagtcgggacctgagaagcatcttgttttgttgctaaataaaatagatctt
gttcctagggaagctgccgaaaagtggcttaaatatctgagggaggaattgcctactgtt
gcttttaagtgtagcacccaggaacagaagtcaaatcttgggtggaagtcttcctcgaaa
gcaggcaaaactggcagtctactgcaaactagtgattgtcttggagctgaaacgctctta
aaattgttgaagaactactcaagaagccacgagatcaagaaatccatcactgttggtatt
attgggctaccaaatgttggcaaaagtagtttgattaatagcttgaagaggtctcatgtt
gtcaatgtcggtgccacccctggattaacacgatctatgcaagaggtacagttagacaag
aatgtgaaattgttggattgtcctggagtggtgatgcttagatctgcaggaggcaatgat
gcatccattgctctcagaaactgcaagagaattgagaaattggatgacccggttgctcca
gtaaaggaaattcttaggctttgtccagccaaaatgttggtatcactgtacaaggttccc
agttttgattcagtggatgactttctccagaaggttgctactgttaggggtaagctaaag
aaaggtggcattgtggatatcaatgctgctgcaaggatagtattgcatgattggaatgag
ggcaaaattccatattacacgaggcctccaactagaagtgtcggagaacagtcagaggca
agaattgtatcagaatttgga
