# Supplementary material for: Morphological and molecular evidence support the inclusion of Mycetia hainanensis in Mouretia (Rubiaceae)
Source: PhytoKeys. 2026 Feb 5;270:273–88. doi: 10.3897/phytokeys.270.180324 (PMC12902767; doi:10.3897/phytokeys.270.180324)
Supplement: Supplementary material 4 — Dataset of 315 nuclear genes used in this study [file phytokeys-270-273_article-180324__-s004.zip › Dataset 2/6038_filtered_aligned_trimmed.fasta]

>Rubia_peregrina_ERR5033650
????????????????????????????????????????????????????????????
????????????????????????????????????????????????????????????
?????????????????????????????????aaaaacttttggggaggcaggacaaat
tacgcaaaaactgtgaagactgcacgctgggagtatagtacccgcccggtctatggatgg
ggcaatgttgatggaaagcagaagtctacagctggatggcttgctgcattccctgtattt
gaaccccactggcaaatatgcaattacgcaagtctgtttgcaggatggatagagtgggat
ggagaaaggtttgagtttgaaaatgctc---cttattctgaaaagaattggggcggtggc
ttccccagaaagtcgttctgggtccagtgcaacgtcttcaagggtgcaagtggagaagtt
gctcttacagctggtggtggtttgaggcaacttcctggattgagtgaaacctatgaaaat
gtggaattgttg????????????????????????????????????????????????
???????
>Theligonum_cynocrambe_ERR5033810
????????????????????????????????????????????????????????????
????????????????????????????????????????????????????????????
???????????????????????????????????????????????????aggacaaat
tatgcagaaattgtgaagacagctcgttgggagtatagtacgcggcccgtttatggatgg
ggcaatgttgatggaaagcagaagtccacagctgggtggcttgctgcattccctgtattt
gaaccccactggcaaatatgcattgcagggggtctgattgcaggatggatagagtgggac
ggagagaggtttgagttcgaaaatgctccttcttattctgaaaagaattggggcggtggc
ttccccagaaagtggttttgggtatgcgttgattatttccttgatgcaactggagaagtt
gcccttacagttgctggtggattgaggcaacttcctggactgaaggaaacctatgaaaat
gcagcactggtttcactttggcggcatgttttatgaatttgtaccatggaatggagttgt
tagctgg
>Anthospermum_thymoides_ERR9883532
ttcaagatctcaataccagaatgcagacagagcttctgctttatgtattctatagaaaat
cctgctttcaacaagcaatatggatctaggttcacaggagttggggctcaaattcttggt
gctgatgacaagtatatttgccaatacaccgaaccgaatttttggggaggcaggacaaat
tatgctgaaactgtgaagactgcacggtgggagtatagtactcggcccatttatggatgg
ggcgatgttgacgctaagcagaagtccacggcagggtggcttgctgcgtttcctgtattt
gaaccccactggcaaatatgcatggcaggggggctttcaacaggatggatagagtgggat
ggagaaaggtttgagtttgaaaatgcaccttcttattctgaaaagaattggggtggtggc
ttccccagaaaatggttctgggtccaatgcaatgtctttgaaggtgcaagtggagaagtt
gctcttacggttggtggtggattgaggcgacttcctggcttgaatgagacttatgaaaac
gcggcactggtttcactttggaggcaggttttatgaatttgtaccatggaatggagttgt
tagctgg
>Argostemma_elatostemma_ERR9883520
ttcaaggtctcaataccagaatgcagacagagcttctgctttatgtattctgtagaaaat
cctgctttcaccaagcaatatggaactaaattcacaggagttggggctcaaattttgggt
gctgatgacaagtatatttgccaatacactgaatcaaatttttggggaggcaggacaaaa
tatgcacaaattgtgaagactgcccgctgggagtatagtacccgccccgtctatggatgg
ggcaatgttgattcaaagcagaagtcgacagctgggtggcttgctgcattccctgtattt
gaacctcactggcaaatatgcatggcaggggggctttcaacaggatggatagagtgggat
ggagaaaggtttgagtttgaaaatgctccgtcctattctgaaaagaattggggtggtggc
ttccccagaaagtggttctgggtccagtgcaatgtttttgaaggtgcaagtggagaagtt
gctcttacagttgctggtggattgaggcaacttcccggattgagtgtgacctacgaaaat
gcagcactggtttcactatggaggcatgttttatgaatttgtaccatggaatggagttgt
tagctgg
>Chamaepentas_hindsioides_ERR9883496
ttcaaggtctcaataccagaatgtagacagaacttctgctttatgtattctgtagaaaat
cctgcattcaccaaacaatatggaactagatttacaggagttggggcacaaattcttggt
gctgatgacaagtatatttgccaatacactgaacgaaacttttggggaggcaggacaaat
tatgcagaaactgtgaagactgctcgctgggcttatagtacccgccccgtttatggatgg
ggcaatgttgactcaaagcagaagtccacagcagggtggcttgctgcattccctgtattt
gaaccccactggcaaatatgcatggcaggggggctctcaacaggatggattgagtgggat
ggagaaaggtttgaatttgaaaatgctccttcttattctgagaagaattggggcggtggc
ttccccagaaagtggttctgggtccaatgcaatgtttttgaaggtgcaagtggagaagtt
gctcttacggctgctggtggattgaggcaacttcctggattgagcgagacctatgaaaat
gcggcactggtcccactttggaggcgtgttttatgagtttgtaccgtggaatggagttgt
tagctgg
>Clarkella_nana_ERR9883563
??????????????????gaatgtagacagagcttctgctttatgtattctgtagaaaat
cctgctttcaccaagcaatatggatctaaattcacaggagttggggctcaaattttgggt
gctgatgacaagtatatttgccaatacactgaaccaaatttttggggaggcaggacaagt
tatgcacaaattgcgaagactgcccgttgggagtatagtacccgccccgtctttggatgg
ggcaatgttgattcaaagcagaagtccacagctgggtggcttgctgcattccctgtattt
gaacctcactggcaaatatgcatggcaggggggctttcaacaggatggatagagtgggat
ggagaaaggtttgagtttgaaaatgctccgtcctattctgaaaagaattggggtggtggc
ttccctaggaagtggttctgggtccagtgtaatgtttttgaaggtgcaagtggagaagtt
gctcttacagctgctggtggattgaggcaacttcctggattgagtgtgacctacgaaaat
gcagcactggtttcactatggaggcatgttttatgaatttgtaccatggaatggagttgt
tagctgg
>Coccocypselum_condalia_ERR9883533
ttcaaggtgtcaataccagaatgcaggcagagcttctgttttatgtattcggtagaaaat
cctgcatttaccaagcaacatggacctagattcacaggagttggggctcaaattcttggt
gctgatgacaagtatatttgccaatattctgaa---------------ggcaggacaaat
tatgcagaaattgtgaagactgctcgttgggaatatagcacacgccccatttatggatgg
ggcaatgttgcctcaaagcaaaagtccacagcagggtggcttgctgcattccctgtattt
gaaccccactggcaaatatgcatggcaggggggctttcaacaggctggatagaatgggat
ggaaagcggtacgattttacagatgctaacgcctatgcagaaaagaattggggtggtggc
ttccccaagaaatggttttggattcaatg???????????????????????????????
????????????????????????????????????????????????????????????
????????????tcactttggaggcgtattttatgaatttgtgccatggactggagttgt
tagctgg
>Cruckshanksia_pumila_ERR9883536
ttcaaggtctcaataccagaatgcaggcagagcttctgttttatgtattctgtagaaaat
cctgcatttaccaagcaacatggacctagattcactggagttggggcgcaaattcttggt
gcggatgacaagtatatttgccacta------------------------caggacaaat
tatgcagaaattgtgaagactgctcgttgggaatatagtacacgccccatttatggatgg
ggcaatgtttcctcaaagcaaaagtccacagctgggtggcttgctgcactccctgtattt
gaacctcactggcaaatatgcatggcagcggggctttcaacaggatggatagagtgggat
ggggaaaggttcgagtttgaaaatgcaccttcttattcagagaaaaattggggcggtggc
tttccaagaaagtggttctgggtccagtgcaatgtctttgaaggtgcaagtggagaagtt
gctcttaccgctgctggtggattgaggcaacttcctggattaaatgaaacctatgaaaat
gcggcactgg--acactttggaggcgtattttatgaatttgtgccatggaatggagttgt
tagctgg
>Cyanoneuron_cyaneum_ERR9883481
ttcaaggtctcaataccagaatgcagacagagcttctgctttatgtattctgtagaaaat
cctgctttcaccaagcaatatggatctagattcacaggagttggggctcaaatccttggt
gctgatgacaagtatatttgccaatacactgaaccaaacttttggggaggcaggacaaat
tatgcagaaattgtgaagactgcacgttgggagtatagtacccgccccatttatggatgg
ggcaatgttgactcaaagcagaagtccacagcagggtggcttgctgcattccctgtattt
gaaccccactggcaaatatgcatggcagggggcctttcaacaggatggatagagtgggat
ggagaaaggtttgagtttgaaaatgctccttcttattctgaaaagaattggggcggtggc
ttccccagaaagtggttctgggtccagtgcaatgtctttgaaggcgcaagtggagaagtt
gctcttacggctgctggtggattgaggcaacttcctggattgaataagacctatgaaaat
gcggcactggtttcactatggaggcatgttttatgaatttgtaccatggactggagttgt
tagctgg
>Danais_nigra_ERR9883478
ttcaaggtctcaataccagaatgcagacagagcttctgctttatgtattctgtagaaaat
cctgcattcaccaagcaatatggatctagattcacaggagttggggctcaaattcttggt
gctgatgacaagtacatttgccaatacactgaaccaaacttttggggaggctatatttgt
gatgacggcagggtgaagactgcacgttgggaatatagtacccgccccatttatggatgg
ggcaatgttgactcaaagcagaagtccacagcagggtggcttgctgcattccctgtattt
gaaccccactggcaaatatgcatggcaggggggctttcaacaggatggatagagtgggat
ggagagaggtttgagtttgaaaatgctccttcttattctgagaagaattggggcggtggc
ttccccagaaagtggttctgggtccagtgcaatgtctttgaaggtgcaagtggagaagtt
gctcttacggttgctggtggattgaggcaacttcctggattaaatgagacctatgaaaat
gcggcactgttttcactttggaggcttgttttatgaatttgtaccatggaatggagttgt
tagctgg
>Dunnia_sinensis_ERR9883505
ttcaaggtctcaataccagaatgcagacagagcttctgctttatgtattctgtagaaaat
cctgctttcactaagcaatatggatctagattcactggagttggtgctcaaattcttggt
gctgatgacaagtatatttgccaatacactgaaccaaacttttggggaggcaggacaaat
tatgcggaaattgtgaagactgcacgttgggagtatagtacccgccccatttatggatgg
ggcaatgttgactcaaagcagaagtccacagcagggtggcttgctgcattccctgtattc
gaacctcactggcaaatatgcatggcaggggggctgtcaacaggatggatagagtgggat
ggagaaaggtttgagtttgaaaatgctccttcttattctgaaaagaattggggtggtggc
ttccccagaaagtggttctgggt?????????????????????????????????????
????????????????????????????????????????????????????????????
?????????????????????aggcgtgttttatgaatttgtaccatggactggagttgt
tagctgg
>Mouretia_larsenii_ERR9883550
ttcaaggtctcaatacccgaatgcagacagagcttctgctttatgtattctgtagaaaat
cctgctttcaccaagcaatatggatctaaattcacaggagttggggctcaaattttgggt
gctgatgacaagtatatttgccaatacactgaaccaaatttttggggaggcaggacaaat
tatgcacaagtcgttaagactgcccgttgggagtatagtacccgccccgtctatggatgg
ggcaatgttgattcaaagcagaagtccacagctgggtggcttgctgcattccctgtattt
gaacctcactggcaaatatgcatggctggggggctttcaacaggatggatagagtgggat
ggagaaaggtttgagtttgaaaatgctccgtcctattctgaaaagaattggggtggtggc
ttccccagaaagtggttctgggtccagtgcaatgtttttgaaggtgcaagtggagaagtt
gctcttacagctgctggtggattgaggcaacttcctggattaagtgtgacctacgaaaat
gcagcaatggtttcactatggaggcatgttttatgaatttgtaccatggaatggagttgt
tagctgg
>Mycetia_bracteata_ERR9883494
ttcaaggtctcaataccagaatgcagacagagcttctgctttatgtattctgtagaaaat
cctgctttcaccaagcaatatggatctaaattcacaggagttggggctcaaattttgggt
gctgatgacaagtatatttgccaatacactgaaccaaatttttggggaggcaggacaaat
tatgcaaaaattgtgaagactgcccgttgggagtatagtacccgccccgtatatggatgg
ggcaatgttgattcaaagcagaaggccacggctgggtggcttgctgcattccctgtattt
gaacctcactggcaaatatgcatggcaggggggctttcaacaggatggatagagtgggat
ggagaaaggtttgagtttgaaaatgctccgtcctattctgaaaagaattggggtggtggc
ttccccagaaagtggttctgggtccagtgcaatgtttttgaaggtgcaagtggagaagtt
ggtcttacagctggtggtggattgaggcaacttcccggattgggtgtgacctacgaaaat
gcagcactggta????????????????????????????????????????????????
???????
>Mycetia_hainanensis_H401
ttcaaggtctcaataccagaatgcagacagagcttctgctttatgtattctgtagaaaat
cctgctttcaccaagcaatatggatctaaattcacaggagttggggctcaaattttgggt
gctgatgacaagtatatttgccaattcactgaaccaaatttttggggaggcaggacaaat
tatgcgcaagttgtgaagactgcccgttgggagtatagtacccgccccgtctatggatgg
ggcaatgttgattcaaagcagaagtccacagctgggtggcttgctgcattccctgtattt
gaacctcactggcaaatatgcatggctggggggctttcaacaggatggatagagtgggat
ggagaaaggtttgagtttgaaaatgctccgtcctattctgaaaagaattggggtggtggc
ttccccagaaagtggttctgggtccagtgcaatgtttttgaaggtgcaagtggagaaatt
gctcttacagctgctggtggattgaggcaacttcctggattgagtgtgacctacgaaaat
gcagcaatggtttcactatggaggcaagttttatgaatttgtaccatggaatggagttgt
tagctgg
>Neohymenopogon_parasiticus_ERR9883558
ttcaaggtctcaataccagaatgcagacagagcttctgctttatgtattctgtagaaaat
cctgctttcaccaagcaatatggatctaaattcacaggagttggggctcaaattttgggt
gctgatgacaagtatatttgccaatacactgaaccaaatttttggggaggcaggacaaat
tatgcacaaattgtgaagactgcccgttgggagtatagtacccgccccgtctatggatgg
ggcaatgttgattcaaagcagaagtccacagctgggtggcttgctgcattccctgtattt
gaacctcactggcaaatatgcatggcaggggggctttcaacaggatggatagagtgggat
ggagaaaggtttgaatttgaaaatgctccgtcctattctgaaaagaattggggtggtggc
ttccccagaaagtggttctgggtccagtgcagtgtttttgaaggtgcaagtggagaagtt
gctcttacagctgctggtggattgaggcaacttcctggattgagtgtgacctacgaaaat
gcagcactggtttcactatggaggcatgttttatgaatttgtaccatggactggagttgt
tagctgg
>Oldenlandia_herbacea_ERR9883552
ttcaaggtctcaataccagaatgtagacagagcttctgctttatgtattccatagaaaat
ccggcattcaccaagcaatatggaactaggttcactggagttggtgctcaaattcttggt
gctgatgacaagtatatttgccaatacactgaaccaaacttttggggaggcaggacaaat
tatgcagacattgtgaagactgcacgttgggaatatagtaccaaacccgtctatggatgg
ggaaatgttgactcaaagcagaagtccactgcaggatggcttgctgcattccctgtattt
gaaccgcactggcaaatatgcatggcagggggactttcaacaggatggatagagtgggat
ggagaaagatttgagtttgaaaatgctccttcctattctgagaagaactggggcggtggc
ttccccaaaaagtggttctgggtccaatgcaatgtttttgagggtgcaagtggagaagtt
gcccttacagctgcgggtggattgaggcaacttcctggattaaatgagacatatgaaaat
gcggcactggtttcattttggaggggtgttttatgaatttgtaccatggactggagttgt
tagctgg
>Paederia_ciliata_ERR9883513
ttcaaggtttcaataccagaatgcagacagagcttctgctttatgtactctgtagaaaat
cctactttcaccaagcaatatggacctaaattcacaggagttggggctcagattcttggt
gctgatgataagtatatttgccaatacactgaacaaaacttttggggaggcaggacaaat
tatgcaaaaattgtgaagacagcaagttgggagtacagtacccgccctgtttatgggtgg
ggcaatcttaactcaaagcagaagtccacagcaggatggcttgctgcattccctgtattt
gaaccacactggcaaatatgcatggctggagggctctcaacgggatggatagagtgggat
ggagaaaggtttgagtttgaaaatgctccttcttattctgaaaagaattggggtggtggc
ttccccagaaagtggttctgggtgcaatgcaatgtctttgaaggtgcaagtggagaagtt
gctcttacatctgctggtggattgaggcgacttcctggattgaatgagacctatgaaaac
gcagcactggtttcactttggaggcgtgttttatgaatttgtaccatggactggagttgt
tagctgg
>Plocama_tinctoria_ERR9883529
ttcaaggtctcaataccagaatgcagacagagcttttgctttatgtattcggtagaaaat
cctgctttcaccaagcaatatggaaatagattcacaggagttggggctcaaatacttggt
gctgatgacaagtatatttgccaatacactcaaccaaacttttgggga????????????
??????gaaactgtgaagactgcacgttgggagtatagtacccgccccatttatggatgg
ggcaatgttgatggaaagcagaaatccacagctgggtggcttgctgcattccctgtattt
gaacctcactggcaaatatgcatggcgggggggctttcaacaggatggatagagtgggat
ggagaaaggtttgagtttgaaaatgctccgtcttactctgaaaagaattggggtggtggc
ttccccagaaagtggttctgggtccagtgcaatgtatttgatggtgcaagtggagaagtt
gctcttacagctgctggtgggttgaggcaacttcctggactcaatgaaacttatgaaaat
gcagcgctgatttcactttggaggcatgttttatgaatttgttccatggaatggagttgt
tagctgg
