# Supplementary material for: Morphological and molecular evidence support the inclusion of Mycetia hainanensis in Mouretia (Rubiaceae)
Source: PhytoKeys. 2026 Feb 5;270:273–88. doi: 10.3897/phytokeys.270.180324 (PMC12902767; doi:10.3897/phytokeys.270.180324)
Supplement: Supplementary material 4 — Dataset of 315 nuclear genes used in this study [file phytokeys-270-273_article-180324__-s004.zip › Dataset 2/6041_filtered_aligned_trimmed.fasta]

>Anthospermum_thymoides_ERR9883532
??????gagtcgtctgagttcaacaaaagatcatttgagagtgcaattgactcaattaga
gcaattgcagcgagtcatctttggcagctagttgttgtacgtgctgacttgaatggccat
ctgaaggcccttaaagattattttcttttagccaagggcgatctgttccagagttttctt
gaagagagtcgaccggtgatgcgtttaccccctcgtcaatct---gctgaagctgatctc
atggtcccgttccagcttgccgctctaaagaccattggtgatgaagatgagtacttttct
agggtttctctaaggatgccttcatttggaattccctctaaatcctctcaattagatctg
tcgaagacaaaagcttatgctgatggagactcaactgtccaatcagagacttcgatggat
gtgtcaattgatggctgggatggcattactcttgaatattcagttgactggcccttgcaa
ttgtttttcacacatgatgtgctttccaagtatcgtagagtgttccagtatttgcttcgt
ttgaaacgtacacagatggaattggacaaatcatgggcttctgcaatgaatcaa??????
????????????????????????????????????????????????????????????
????????????????????????????????????????????????????????????
????????????caggtggatgtaatagaatcccaatggaatgttttgcaagctcatatt
cagaactctgaggattttacagatcttgttggcttccatcaaggtacttatctgcattaa
tatcacaatctttcttggatattgggtccgtgtcgagaatattggatggtataatgaaac
tttgcttacaattctgctggaagattgagaatttggaaagcaatgaaagcacagttgaac
tggagcagataggaggaattcagtaagaaatcaaactccctgtacactattttgcgaagt
agcagacttgctggaagtcagcgagccccatttcttaggcgtttccttttgcgtcttaat
ttcaattccttctttgaggcaactgccagaggagtgcttaatgtt
>Argostemma_elatostemma_ERR9883520
????????????????????????????????????????????????????????????
??????gcggcgagtcatctctggcagctagttgttgtacgtgctgacttgaatggtcat
ttgaaggctcttaaagattattttcttttagccaaaggtgatttctttcagagctttctt
gaagagagtcgacaggtgatgcgtttacctcctcgtcaatccacagctgaagctgatctc
atggttccatttcagctt---------------------------gatgtgtatttttct
agggtgtctttgaggatgccttcatttggaattcccgttaaatcctctcaactagatctg
ccaaagacaaaagcttatgctgatggagactcaacagttcagtcagacactccagaggag
gtgtcaattgatggttgggatggcattactcttgaatattcagttgactggcccttgcaa
ttattttttacacatgatgtactctctaagtatcgcaggatcttccagtatttgcttcag
ttgaaacgtacacagatggaattggagaaatcatgggcttctgccatgcatcaagatcat
tcagatatttcaaatcatcaaaatgacaccactagcagttcaatatcccatcagcgacgg
caacgctttagaccaatgtggcgtgttagagaacatatggccttcttgatcagaaatttt
caattttacattcaggtggacgtaatagaatcccagtggaatgttttgcaatctcatatt
caggactctgatgattttacagatcttgttggcttccatca???????????????????
????????????????????????????????????????????????????????????
????????????????????????????????????????????????????????????
???????????agaggaattcagtaagaaatcaaactccttgtacacaatattgcgcagt
agcagactcgctggaagtcagcgagcccctttccttaggcgttttcttttgcgtctcaat
ttcaattccttctttgaggcaactgctaggggagtgcttaatgtt
>Chamaepentas_hindsioides_ERR9883496
ttgaaggagtcatctgagtttaacaaaagatcttttgagggtgcaattgactcaatcaga
gcaattgcagctagtcatctttggcagctagttgttgtacgtgctgacttaaatggccat
ttgaaggcccttaaagattattttcttttagccaaaggcgatttctttcagagctttctt
gaagagagtcgaattgtgatgcgtttacctcctcgccaatccacagctgaagctgatctc
atggtcccatttcagcttgctgctttaaagaccattggtgatgaagatgagtatttttct
agggtgtctttgaggatgccttcatttggaattcctgttaaatcctcccaactagatctg
ccaaagacaaaagctgatgctgatggagactcaactgtccaatcagatacttt---ggag
gtgtcaattgatggctgggatggcattactcttgaatattcagttgactggcccttgcaa
ttgttttttacgcatgaagtcctttctaagtaccgcagaatattccagtatttgcttcgg
ttgaaacgtacacagatggaattggagaaatcatgggcttct??????????????????
????????????????????????????????????????????????????????????
???cgctttagaccaatgtggcgtgttagagaacatatggccttcttgattagaaatttt
caattttacattcaggtggacgtaatagaatcccagtggaatgttttgcaatctcatatt
cagaactctgaagattttacagatcttgttggcttccatca???????????????????
????????????????????????????????????????????????????????????
????????????????????????????????????????????????????????????
???????????agaggaattcagtaagaaatcaaattccttgtatacaatattgcgtagc
agcagacttgctggaagtcagcgagccccgtttcttcggcgttttcttttgcgtcttaac
ttcaactccttctttgag???????????????????????????
>Coccocypselum_condalia_ERR9883533
ggttctgcgaaatccaagccctgcaattcgtttccaagggacaccatctcatctgcaggt
gcaaagaggatcacaaaaatct--caatcgagcactctgcgaacgtctttcacaaaggat
tca------tctccacaagatgtactgattggccaggaattactaccacagtcttttctt
gaagagagtcgacagctgatgcgtttaccccctcgtcagtccacagctgaagctgatcta
atgattccatttcaactagctgcattaaagaccattggtgatgaagatgagtatttttca
agggtttctttaaggatgccttcatttggaatccctgttaaatcctctcaacaagatctg
ctgaagacaaaagcttatgctgatggagactcaactgtccaatcagagtctttaattgag
gggtcaattgatggctgggatggcattactcttgaatattgtgtagactggcccttgcaa
ttgttttttacacatgaagtactttctaag------agaatcttccagtatttgcttcgg
ttgaaacgtacacagatggaattggagaaatcatgggcttctgccatgcatcaagatcat
tctgatatttcaaatcatcaaaaggacagcactaagtgctcaatatcccatcagcggcgg
caacgctttaaacctatgtggcgtgttagagaacatatggccttcttgatcagaaacttt
caattttacattcaggtggacgtaattgaatcccagtggaatgttttgcaatctcatatt
cagaactctcatgatttcacagatcttgttggcttccatcaaggtacttatctgcattaa
tatctcaatctttcttggatattggttctgtatcaagaattttggatgggataatgaaac
tttgcttacaattctgctggaagattgagaacctggaaagcaatgaaagcacagtcgaac
tagagcaaataagaggaattcagtaagaaatcgaactccttgtacactatattgcgcagt
agcagacttgctggaagtcagcgagccccgtttctgaggcgttttctcctgcgtcttaac
ttcaattccttctttgaggcaactgctagaggagtgcttaatgtt
>Cruckshanksia_pumila_ERR9883536
????????????????????????????????????????????????????????????
????????????????????????????????????????????????????????????
???????????????????????????????????????????????????agttttctt
gaagagagtcgacagctgatgcgtttaccccctcgtcagtccacagctgaagctgatctt
atgatcccatttcaactagctgcactaaagaccattggtgatgaagatgagtatttttca
agggtttctttaaggtt???????????????????????????????????????????
????????????????????????????????????????????????????????????
????????????????????????????????????????????????????????????
?????????????????????????????atatcgcagaatattccagtatttgcttcgg
ttgaaacggacccagatggaactggagaaatcatgggcttctgccatgaatcaagatcat
tctgatatttcaaatcatcaaaatgacagcactaggtgctcaatatctcatcagcgatgg
caacgctttagaccaatgtggcgtgttagagaacatatggccttcctgatcagaaatttt
caattttacattcaggtt??????????????????????????????????????????
?????????????????????????????????????????aggtacttatctgcgttaa
tatctcaatcattcttggatattggttctgtatcaagaattttggacgggataatgaaac
tttgcttacaattctgctggaagatcgaaaacctggaaaccaatgaaagcactgttgaac
tagagcaaataagaggaattcagcaagaaatcaaactcgttgtacactatattgcgcagc
agcagacttgctggaagtcagcgagccccatttcttaggcgatttcttctacgtcttaac
ttcaattccttctttgaggcaactgctagaggggtgcttaatgtt
>Cyanoneuron_cyaneum_ERR9883481
????????????????????????????????????????????????????????????
????????????????????????cagctagttgttgtacgtgctgacttgaatggccat
ttgaaggcccttaaaaattattttcttttagccaaaggcgatttcttccagagctttctt
gaagagagtcgaaccgtgatgcgtttaccccctcgtcaatccacagctgaagctgatctc
atggtcccatttcagcttgctgctttaaagaccattggtgatgaagatgagtatttttat
agggtgtctttgaggatgccttcatttggaattcctgttaaatcctctcgactagatctg
ccgaagacccaagcttatgctgatggagactcaagtgtccaatcagagacttcgatggag
gtgtcagttgatggctgggatggcattacgcttgaatattcagttgactggcccttgcaa
ttgttttttacacatgatgtgctttctaagtatcgcagaatcttccagtatttgcttcgg
ttgaaacgtacacagatggaattggagaaatcatgggcttctgccatgcatcaagatcat
tctgatatttcaaatcatcaaaatgacagcactaggtgctcaatatcccatcagcgaagg
caacgctttagaccaatgtggcgcgttagagaacatatggccttcttgatcagaaatttt
caattttactttcaggtggatgtaatagaatcccagtggaatgttttgcaatctcatatt
cagaactctgacgattttacagatcttgtaggcttccatcaaggtacctatcagcgttaa
tatcgcaatctttcttggatattggttctgtgtcgagaattttggatggtataatgaaac
tttgcttacaattctgctggaagattgagaatttggaaagcaatgaaagcacagttgaac
tagagcagataagaggaattcagtaagaaatcaaactccttgtacacaatattgcgcagt
agcagacttgctggaagtcagcgagcgccgtttcttaggcgttttcttttgcgtcttaat
ttcaattccttctttgaggcaactgctagaggagtgctgaatgtt
>Danais_nigra_ERR9883478
gccattgagtcatctgagttcaacaaaagatcatttgagggtgcaatcgactcaattaga
gcaattgcagcgagtcatctttggcagctagttgttgtacgtgctgacttgaatggccat
ttgaaggcccttaaagattattttcttttagccaaaggtgatttctttcagagctttctt
gaagagagtcgagcggtgatgcgtttaccccctcgtcaatccacagctgaagctgatctc
atggtcccatttcagcttgctgctttaaagaccattggtgatgaagatgaatatttttct
agggtgtctttgaggatgccttcatttggaattcctgttaaatcctcccaaatagatctg
ccgaagacaaaagcttatggtggtggagactcaactgtccaatcagaggctttgatggag
gtgtcaattgatggctgggatggaattactcttgaatatttagttgactggcccttgcaa
ttgttttttacgcacgaagtgctttctaagtatcgcagaatcttccagtatttgcttcgg
ttgaaacgtacacagatggaattggagaaatcatgggcttctgccatgcatccagatcat
tctgatatttcaaatcatcaaaatgacagcactaggtgttcaatatcccatcagcgacgg
caacgctttagaccaatgtggcgtgttagagaacatatggccttcttgatcagaaatttt
caattttacattcaggtggacgtaatagaatcccagtggaatgttttgcaatctcatatt
cagaactctgatgattttacagatcttgttggcttccatcaaggtacttatctgcgttaa
tatctcaatctttcttggatattggttctgtttcaagaattttggatggtataatgaaac
tttgcttacaattctgctggaagattgagaatttggaaagcaatgaaagcacagctgaac
tagagcagata?????????????????????????????????????????????????
????????????????????????????????????????????????????????????
?????????????????????????????????????????????
>Dunnia_sinensis_ERR9883505
??????gagtcatctgagttcaacaaaagatcatttgagggtgcaattgactcaattaga
gcaattgcggcgagtcatctttggcagctagttgttgtacgtgctgacttgaatggccat
ttgaaggcccttaaagattattttcttttagccaaaggcgatttctttcagagctttctt
gaagagagtcgatccctgatgcgtttaccccctcgtcaatccacagctgaagctgatctc
atggtcccatttcagcttgctgctttaaagaccattggtgatgaagatgagtacttttgt
agggtgtctttgaggattccttcatttggaattcctgttaaatcctcccgaccagatctg
cctaagacaaaagattatgccgatggagactcaactgtccaatcagagactttgatggag
gtgtcaattgatggctgggatggcattactcttgaatattcagttgactggcccttgcaa
ttgttttttacacatgatgtgctttctaagtatcgcagaatcttccagtatttgcttcgg
ttgaagcgtacacagatggaattggagaaatcatgggcttctgccatgcatcaagatcat
cctgatgtttcaaatcatcaaaatgacagcactaggtgttcaatatcccatcagcgacgg
caacgctttagaccaatgtggcgagttagagaacatatggccttcttgatcagaaatttt
caattttattttcaggtggacgtaatagaatcccagtggaatgttttgcaatctcatatt
cagaactctgatgattttacagatcttgttggcttccatcaaggtacttatctgcattaa
tatcgcaatctttcttggatattggttctgtgtcaagaattttggatggtataatgaaac
tttgcttacaattctgctggaagatcgagaatttgggaagcaatgaaagcacagttgaat
tagagcagataagaggaattcagtaagaaatcaaactccttgtacacaatattgcggagt
agcagacttgctggaagtcagcgagcaccgtttcttaggcgttttcttttgcgtcttaat
ttcaattccttctttgaggcaactgctagaggagtgcttaatgtt
>Mouretia_larsenii_ERR9883550
ttgcaggagtcatccgagttcaacaaaagatcatttgagggtgcaattgactcaattaga
gcaattgcggcgagtcatctttggcagctagttgttgtacgtgctgacttgaatggccat
ttgaaggcccttaaagattattttcttttagccaaaggtgatttctttcagagctttctt
gaagagagtcgacaggtgatgcgtttaccacctcgccaatccacagctgaagctgatctc
atggttccatttcagcttgcttctttaaagaccattggtgatgaagatgtgtatttttct
agggtgtctttgaggatgccttcatttggaattcctgttaaatcctctcaactagatctg
ccaaagacaaaagtttatgctgatggagactcaacagtccagtcagacactctgaaggag
gtgtcaattgatggttgggatggcattactcttgaatattcagttgactggcccttgcaa
ttgttttttacacatgatgtactctctaag------aggatcttccagtatttgcttcgg
ttgaaacgtacacagatggaattggagaaatcatgggcttctgctatgcatcaagatcat
tctgatatttcaaatcatcaaaatgacagcactagcagttcaatatcccatcagcgacgg
caacgctttagaccaatgtggcgtgttagagaacatatggccttcttgatcagaaatttt
caattttacattcaggtggacgtaatagaatcccagtggaatgttttgcaatctcatatt
caggactctgatgattttacagatcttgttggcttccatca???????????????????
????????????????????????????????????????????????????????????
????????????????????????????????????????????????????????????
???????????agaggaattcagtaagaaatcaaactccttgtacacaatattgcgcagt
agcagactcgctggaagtcagcgagcccctttccttaggcgttttcttttgcgtctcaat
ttcaattccttctttgaggcaactgctaggggggtgcttaatgtt
>Mycetia_bracteata_ERR9883494
ttgcaggagtcatccgagttcagcaaaagatcgtttgaaggtgcaattgactcaattaga
gcaattgcagcgagtcatctttggcagctagttgttgtacgtgctgacttgaatggccat
ttgaaggcccttaaagattattttcttttagccaaaggtgatttctttcagagctttctt
gaagagagtcgacaggtgatgcgtttaccacctcgtcaatccacagctgaagctgatctc
atggttccatttcagctt---------aagaccattggtgatgaagatgtgtatttttct
agggtgtgtttgaggatgccttcatttggaattcctgttaaatcctctcaactagatctg
ccaaagacaaaagcttatgctgatggagactcaacagtccagtcagacacgccgaaggag
gtgtcaattgatggttgggatggcattactcttgaatattcagttgactggcccttgcaa
ttgttttttacacatgatgtactctctaagtatcgcaggatcttccagtatttgcttcag
ttgaaacgtacacagatggaattggagaaatcatgggcttctgccatgcatcaagatcat
tctgatatttcaaatcatcaaaatgacagcactagcagttcaatatcccatcagcgacgg
caacgctttagaccaatgtggcgtgttagagaacatatggccttcttgatcagaaatttt
caattttacattcaggtggacgtaatagaatcccagtggaatgttttgcaatctcatatt
caggactctgatgattttacagatctcgttggcttccatca???????????????????
????????????????????????????????????????????????????????????
????????????????????????????????????????????????????????????
???????????agaggaattcagtaagaaatcaaactccttgtacacaatattgcgcagt
agcagactcgctggaagtcagcgagcccctttccttaggcgttttcttttgcgtctcaat
ttcaattccttctttgaggcaactgctaggggagtgcttaatgtt
>Mycetia_hainanensis_H401
????????????????????????????????????????????????????????????
????????????????????????????????????????????????????????????
?????????????????????????????????????????????tttcagagttttctt
gaagagagtcgacaggtgatgcgtttaccacctcgtcaatccacagctgaagctgatctc
atggttccatttcagcttgcttctttaaagaccattggtgatgaagatgtgtatttttct
agggtgtctttgaggatgccttcatttggaattcctgttaaatcctctcaactagatctg
ccaaagacaaaagcttatgctgatggagactcaacagtccagtcagacactctgaaggag
gtgtcaattgatggttgggatggcattactcttgaatattcagttgactggcccttgcaa
ttgttttttacacatgatgtactctctaagtatcgcaggatcttccagtatttgcttcgg
ttgaaacgtacacagatggaattggagaaatcatgggcttctgccatgcatcaagatcat
tctgatatttcaaatcatcaaaatgacagcactagcagttcaatatcccatcagcgacgg
caacgctttagaccaatgtggcgtgttagagaacatatggccttcttgatcagaaatttt
caattttacattcaggt???????????????????????????????????????????
????????????????????????????????????????????????????????????
????????????????????????????????????????????????????????????
????????????????????????????????????????????????????????????
??????????????tgaattcagtaagaaatcaaactccttgtacacaatattgcgcagt
agcagactcgctggaagtcagcgagcccctttccttaggcgttttcttttgcgtctcaat
ttcaattccttctttgaggcaactgctaggggagtgcttaatgtt
>Neohymenopogon_parasiticus_ERR9883558
ttgcaggagtcatccgagttcaacaaaagatcgtttgagggtgcaattgactcaattagg
gcaattgcggcgagtcatctttggcagctagttgttgtacgtgctgacttgaatggccat
ttgaaggcccttaaagattattttcttttagccaaaggtgatttctttcagagctttctt
gaagagagtcgacaggtgatgcgtttaccacctcgtcaatccacagctgaagctgatctc
atggttccatttcagcttgcttctttaaagaccattggtgatgaagatgtgtatttttct
agggtgtctttgaggatgccttcatttggaattcctgttaaatcctctcaactagatctg
ccaaagacaaaagcttatgctgatggagactcaacagtccagtcagacactccgaaggag
gtgtcaattgatggttgggatggcattactcttgaatattcagttgactggcccttgcaa
ttgttttttacacatgatgtactctctaagtatcgcaggatcttccagtatttgcttcgg
ttgaaacgtacacagatggaattggagaaatcatgggcttctgccatgcatcaagatcat
tctgatatttcaaatcatcaaaatgacagcactagcagttcaatatcccatcagcgacgg
caacgctttagaccaatgtggcgtgttagagaacatatggccttcttgatcagaaatttt
caattttacattcaggt???????????????????????????????????????????
????????????????????????????????????????????????????????????
????????????????????????????????????????????????????????????
????????????????????????????????????????????????????????????
??????????????tgaattcagtaagaaatcaaactccttgtacacaatattgcgtagt
agcagactcgctggaagtcagcgagccccattccttaggcgttttcttttgcgtctcaat
ttcaattccttctttgaggcaactgctaggggagtacttaatgtt
>Oldenlandia_herbacea_ERR9883552
agcagggactcatctgagttcaacaaaagatcatttgaggctgcaatcgattcaattaga
gccattgcagcgagtcacctttggcagctagttgttgtacgtgccaatttgaatggccat
ttgaaagcccttaaagattattttcttttagccaaaggagatttctttcagagctttctt
gaagagagtcgcccagtgatgcagttaccccctcgtcaatccacggctgaagccgatctt
atggtcccatttcagcttgctgcttcgaagaccattggtgatgaagatgaatatttttct
agggtgtctttgaggatgtcttcatatggaatttctgttaactcttcgcaagtagatcaa
ccgaagaaaaaatcttatgccaatggaggctcaagtgtccaatcagagactttaagtgat
gtgtcaattgatggctgggatggcatcactcttgaatactcaattgactggcccttgcaa
ttatttatcacgcctgaagtgctctctaagtaccgcagaatcttccagtatttgcttagg
ttaaagcgaacacagatggaattggagaaatcatgggcttctgccatgcatcaagatcat
tctgatatgtcaaatcatcaagatgacggcacc---------atatctcatcagcgacgg
cagcggcttagacctatgtggcatgttagagaacacatggccttcttgatcagaaatttc
cagttttacattcaggtt??????????????????????????????????????????
????????????????????????????????????????????????????????????
????????????????????????????????????????????????????????????
????????????????????????????????????????????????????????????
????????????????????????????????????????????????????????????
????????????????????????????????????????????????????????????
?????????????????????????????????????????????
>Paederia_ciliata_ERR9883513
????????????????????????????????????????????????????????????
????????????????????????cagctagttgttgtacgtgctgacttaaatggccat
ttgaaagcccttaaagattattttcttttagccaaaggtgatttcttctagagctttctc
gaagagagtcggccagtgatgcgtttaccccctcatcaatccacagctgaagctgatctc
atggtcccatttcagcttgctgctttaaagaccattggcgacgaagatgtgtatttttcc
agggtgtctttgaggatgccttcattaggaattcctgtcaaatcctcccatttggatctt
tcgagggcaaaggcttatggtgatggagactcaact---------gagacttcaatggcg
atgtcaattgatggctgggatggcattactcttgaatattcagttgactggcccttacaa
ttgtttttgacacatgatgtgctttctaagtatcgcagaattttccagtatttgcttcgg
ttgaaacgtacacagatggaattggagaaatcatgggcttctgccatgcatcaagatcat
tctgatatctcaaatcatcaaaatgacagcactaggtgttcagtatcccatcagcgaagg
caacgctttagaccaatgaggcgtgttagagaacatatggccttcttgatcagaaatttc
caattttacattcaggtagatgtaatagaatctcagtggaatgttttgcaatctcatatt
cagaactcagatgattttacagatcttgttggcttccatcaaggtacttatctgcactaa
tatcacaatctttcttggatattggttctgtgtcaagaattttggatggtataatgaaac
tttgcttacaattctgctggaagattgagcatttggaaagcaatgaaagcactgttgaac
tagagcagataagaggaattcagtaagaaatcaaactccttgtacacgatattgcgcagt
agcagacttgctggcagtcagcgagccccatttcttaggcgttttcttttgcgtcttaat
ttcaattccttctttgaggcaactgcgagaggagtgcttaatgtt
>Plocama_tinctoria_ERR9883529
ttgaaggagtcatctgaattcaacaaaagatcatttgaaggtgcaattgactcaattaga
acaattgcagcgagtcatctttggcagcttgttgttgtacgtgctgacttgaatggccat
ttgagggcccttaaagattattttcttttagccaaaggtgatttctttcagagctttctt
gaagagagtcgacatgtgatgcgattaccccctcgacaatccactgctgaagctgatctc
atggtcccgtttcagctcgctgctttaaagaccattggtgaagaagatgtgcatttttcc
agggtatctttgaggttat?????????????????????????????????????????
???????????????????cggatggaatctcaaccgtacaatcagagagtttgcaggag
gtttcaactgatggctgggatggaattactcttgaatacgcagttgactggcccttgcag
ctgtttttcacacatgatgtgctcgctaagtatcgcagaattttccagtatttgcttcgg
ttgaagcgtacacagatggaattggagaaatcttgggcttctgcaatgcatcaagatcat
tctgatacttcaaatcatcagagtgacagcactaggagttcaatatccaatcagcgacgg
caacgctttagaccaatgtggcgtgttagagaacatatggccttcttgatcagaaatttt
caattttacattcaggtggacgtaatagaatcccagtggaatgttttgcaatctcatatt
cagaactcagatgattttacagatcttgttggcttccatca???????????????????
????????????????????????????????????????????????????????????
????????????????????????????????????????????????????????????
???????????agaggaattcagtaagaaatcaaactccttgtacacaatattgcgtagt
agcagacttgctggaagtcagcgagccccattccttaggcgttttcttttgcggcttaat
ttcaattccttttttgaggccactgcgagaggagtgcttaatgtt
