# Supplementary material for: Morphological and molecular evidence support the inclusion of Mycetia hainanensis in Mouretia (Rubiaceae)
Source: PhytoKeys. 2026 Feb 5;270:273–88. doi: 10.3897/phytokeys.270.180324 (PMC12902767; doi:10.3897/phytokeys.270.180324)
Supplement: Supplementary material 4 — Dataset of 315 nuclear genes used in this study [file phytokeys-270-273_article-180324__-s004.zip › Dataset 2/6048_filtered_aligned_trimmed.fasta]

>Rubia_peregrina_ERR5033650
cggaagcgggaagtgtttcagaaagacttgcagcacatgatgtatggctttggggatgat
ccaaatccgctcccagaaactatgtctctagtggaagacattgttgtggaatatgtcaca
gatatggtccacaaagctcaagatatggcatcaaaacgagggaagcttctgactgaggac
tttttgtttttaatccggaagg-------------------------taaattat?????
????????????????????????????????????????????????
>Anthospermum_thymoides_ERR9883532
???????????????tttcagaaagatttgcagcacatgatgtatggctttggtgatgat
ccaaatccgcttccagagactgttgctcttgttgaagacattgttgtggaatatgtcaca
gatatggttcacaaagctcaagatttagcatcaaaaagaggaaaacttctgactgaggac
tttctgtttttaattcgaaaggacatgccaaagcttaaccgatgtacggaattgttgtct
atgaatgaagagttgaaacaagcaagaaaagcttttgaggttgacgaa
>Argostemma_elatostemma_ERR9883520
????????????????????????????????????????????????????????????
???cagccgcttccagagactgtggctcttgtggaagacattgttgtggaatatgtcaca
gatatggtgcacaaagctcaagatatagcatcaaaaagaggaaagcttctgactgaggac
tttttgtttttaattcggaag???????????????????????????????????????
????????????????????????????????????????????????
>Chamaepentas_hindsioides_ERR9883496
cgcaagcgtgggatgtttcagaaagacttgcagcacatgatgtacggtttcggggatgac
ccgaacccgcttccagagaccgtggctcttgtggaagacattgttgtggaatacgtgacg
gacatggtccacaaagctcaagatatagcatcaaaaagagggaagcttgtgattgaggac
ttcatgtttttaatacgaaaggatcagccgaagcttaatcgatgtacggagctgttgtcc
atg?????????????????????????????????????????????
>Coccocypselum_condalia_ERR9883533
????????????????????????????????????????????????????????????
???cagccgcttccagaaactgtgtctcttgtggaagacattgttgtggaatatgtcaca
gatatggtccacaaagctcaagatattgcctcaaaaagaggaaagcttcttactgaggac
tttttgtttttaatccgaaaggatcagccaaagcttaatcgatgtacagaattgctgtcc
atgaatgaagagttgaaacaagcaagaaaagcttttgaggtagatgaa
>Cruckshanksia_pumila_ERR9883536
????????????????????????????????????????????????????????????
???cagccgctaccagagaccgtgtctcttgtggaagacattgttgtggaatatgtcacg
gatatggtccataaagctcaagatattgcatcaaaaagagggaagcttctgactgaggac
tttttgtttttaatccgaaaggatcagccaaagcttaaccgatgtacggaactgttgtcc
atgaatgaagagctgaaacaagcaagaaaagcttttgaggttgacgaa
>Cyanoneuron_cyaneum_ERR9883481
????????????????????????????????????????????????????????????
???cagccgcttccagagactgtggctcttgtggaagacattgttgtggaatatgtcaca
gatatggtccacaaagctcaagatatggcatcaaaaagaggaaagcttctgactgaggac
tttttgtttttaatccgaaag???????????????????????????????????????
????????????????????????????????????????????????
>Danais_nigra_ERR9883478
????????????????????????????????????????????????????????????
???cagccgcttccagagactgtggctcttgtggaagacattgttgtggaatatgtcaca
gatatggtccacaaagctcaagatatagcatcaaaaagaggaaagcttctgactgaagac
tttttgtttttaatccgaaag???????????????????????????????????????
????????????????????????????????????????????????
>Dunnia_sinensis_ERR9883505
????????????????????????????????????????????????????????????
???cagccacttccggagactgtggctcttgtggaagacattgttgtggaatatgtcaca
gatatggtccataaagctcaggatatggcatcaaaaagaggaaagcttctgactgaggac
tttttgtttttaatccgaaag???????????????????????????????????????
????????????????????????????????????????????????
>Mouretia_larsenii_ERR9883550
????????????????????????????????????????????????????????????
???cagccgcttccagagactgtggctcttgtggaagacattgttgtggaatatgtcaca
gatatggtgcacaaagctcaagatatagcatcaaaaaggggaaagcttctgactgaggac
tttttgtttttaatccgaaag???????????????????????????????????????
????????????????????????????????????????????????
>Mycetia_bracteata_ERR9883494
????????????????????????????????????????????????????????????
???cagccgcttccagagactgtggctcttgtggaagacattgttgtggaatatgtcact
gatatggtgcacaaagctcaagatatagcatcaaaaaggggaaagcttctgactgaggac
tttttgtttttaatccgaaag???????????????????????????????????????
????????????????????????????????????????????????
>Mycetia_hainanensis_H401
????????????????????????????????????????????????????????????
???cagccacttccagagactgtggctcttgtggaagacattgttgtggaatatgtcaca
gatatggtgcacaaagctcaagatatagcatcaaaaaggggaaagcttctgactgaggac
tttttgtttttaatccgaaag???????????????????????????????????????
????????????????????????????????????????????????
>Neohymenopogon_parasiticus_ERR9883558
????????????????????????????????????????????????????????????
???cagccgcttccagagactgtggctcttgtggaagacattgttgtggaatatgtcaca
gatatggtgcacaaagctcaagatatagcatcaaaaaggggaaagcttctgactgaggac
tttttgtttttaatccgaaag???????????????????????????????????????
????????????????????????????????????????????????
>Oldenlandia_herbacea_ERR9883552
cgcaagcgtggaatgtttcagaaagatttgcagcacatgatgtatggctttggggatgat
ccacagccacttccagaaactgtggctcttgtggaagacattgttgtggagtacgtcaca
gatatggtccacaaagctcaaaatatagcatccaagagagggaagcttttaaccgaagac
tttttgtttttaattcgtaag???????????????????????????????????????
????????????????????????????????????????????????
>Paederia_ciliata_ERR9883513
????????????????????????????????????????????????????????????
???cagccgcttccagagactgtggctcttgtggaagacattgttgtggaatatgtcaca
gatatggttcacaaagctcaagatatagcatcaaaaagggggaagcttctgaccgaggac
tttttgtttttgatccgaaag???????????????????????????????????????
????????????????????????????????????????????????
>Plocama_tinctoria_ERR9883529
cgcaagcgaggaatgtttcagaaagacttgcagcacatgatgtatggctttggggatgat
ccacatccacttccggagactgtggctcttgtggaggacattgttgtggaatatgtcaca
gatatggtccacaaagcacaagatatggcatcaagaagagggaagcttctgactgaggac
tttttgttcttaatccgaaaggatcagccaaagcttaatcgttgtacagagctgttatcc
atgaatgaagagttgaaacaggcaagaaaggctttcgaggttgacgaa
