# Supplementary material for: Morphological and molecular evidence support the inclusion of Mycetia hainanensis in Mouretia (Rubiaceae)
Source: PhytoKeys. 2026 Feb 5;270:273–88. doi: 10.3897/phytokeys.270.180324 (PMC12902767; doi:10.3897/phytokeys.270.180324)
Supplement: Supplementary material 4 — Dataset of 315 nuclear genes used in this study [file phytokeys-270-273_article-180324__-s004.zip › Dataset 2/6050_filtered_aligned_trimmed.fasta]

>Anthospermum_thymoides_ERR9883532
cttgctggaaaaggtcccaaacgcgttggagctctatacgtgacctgccagcttttcaaa
atttatttcaagcttggtactgttcatctgtgccgcagtgtcataagaagcattgaaacg
gctaggatttttgactttgaagaatttcctgttcgggatagggtcacatacatgtattac
actggccgcctggaggtttacaatgagaatttccctgcagctgatcataaattatcatat
gctttgacacgttgtgatgctcgaaaggaagctaatataagg??????????????????
????????????????????????????????????????????????????????????
?????????????????????????????????catcagatcaagttagatgtcattgtt
aaagctatgaaatggcttgaaatggatatggacatcgatgaggtggaatgcataatgtca
attctgatatacaaaaatcttgttaaggggtactttgctcacaaaagcaaagtggtggtc
ttaagcaaacaagatcctttcccaaaattaaatggcaagccagtg
>Argostemma_elatostemma_ERR9883520
ctggctggaaaaggtcccaaacgtgttggagctctatatgtgacgtgccagcttttcaaa
atttatttcaagcttggtactgttcatctgtgccgcagtgtcataagaagcattgaaact
gctcgaatttttgactttgaagaatttcctgttcgggatagggtcacatatatgtattac
actggtcggctggaggtttacaacgagaatttccttgcagctgatcataaactatcttat
gctctg------------------------------------ttcttaagatctggtgtg
tacctcgtattagagaagctagagcttcaagtttaccaaagattattgaagaagattcac
ctgatccaaaagcagaaggatcctactaaagcccatcagataaagttagatgttatcgtt
aaagctatgaaatggcttgaaatggatatggacattgatgaggtggaatgcataatgtcc
attctgatatacaaaaatctcgtgaagggttactttgctcacaagagcaaagtggtggta
ttaagcaaacaagatcccttccctaaattaaatggcaagccagtt
>Chamaepentas_hindsioides_ERR9883496
cttgctggaaaaggtcccaaacgtgttggtgctctatatgtgacctgccagcttttcaaa
atttatttcaagcttggtactgttcatctatgccgcagtgtcataagaagcattgaaact
gctaggatttttgactttgaagaatttcctgttcgggatagggtcacatacatgtattac
accggccggttggaggtttacaatgagaattttcctgcagctgatcataaattatcatat
gctttgacacgttgcgatgctcggaaggaagcgaatataaggttcttacgatctggcgtg
tatcttgtcctagagaagctagagcttcaagtctaccaaagattgttaaagaagattcac
ataatccaaaagcagaaggatccaagtaaagcccatcagataaagttagaagtcattgtt
agagcaatgaaatggcttgaaatggatatggacattgatgaggtggagtgcataatgtcc
attttgatatacaaaaatcttgtcaaggggtactttgctcacaagagcaaagtagtggtt
ttaagcaaacaagatcctttcccgaaattaaatggcaagccagtt
>Clarkella_nana_ERR9883563
cttgctggaaaaggtcccaaacgtgttggagctctatatgtgacgtgccaacttttcaaa
atttatttcaagcttggtactgttcatctgtgtcgcagtgtcataagaagcattgaaact
gctcgaatttttgactttgaagaatttcctgttcgggatagggtcacatatatgtattac
actggtcggctggag?????????????????????????????????????????????
????????????????????????????????????????????????????????????
????????????????????????????????????????????????????????????
????????????????????????????????????????????????????????????
????????????????????????????????????????????????????????????
????????????????????????????????????????????????????????????
?????????????????????????????????????????????
>Coccocypselum_condalia_ERR9883533
cttgctggaaaaggtcccaaacgtgttggagcgctatatgtgacctgtcagcttttcaaa
acttatttcaagcttggtactgttcatctatgccgcagtgttataagaagcattgaaact
gctaggatttttgactttgaagagtttcctgttcgagatagagtcacttacatgtattat
actggtcggctggaggtttacaacgagaacttccctgcagctgatcagaaattatcatat
gctttgacgcactgtgatattcggaaagaagctaatataaggttcttgagatcaggtgtg
taccttgtcttggagaagttagagcttcaagtttaccaaagattgttgaagaagatccac
atcatccaaaagcagaaggatccaagcaaagcccatcagataaagttagatgtcattgtt
aaagcaatgaaatggcttgaaatagatatggacattgatgaggtggaatgcatagtgtcc
attctaatatacaaaaatcttgtcaaggggtactttgctcacaagagcaaggtggtggtg
ttaagcaaacaagatccttttccaaaattaaatggcaagcctgtt
>Cruckshanksia_pumila_ERR9883536
cttgctggtaaaggtcccaaacgtgttggagcgctatatgtgacctgtcagcttttcaaa
acttatttcaagcttggtactgttcatctatgccgcagtgtcataagaagcattgaaact
gctaggatttttgactttgaagagtttcccgtccgagatagggtcacttacatgtattat
actggtcggctggaggtttacaacgagaatttccctgcagctgatcataaattatcatat
gctttggcacgctgcgatgtgcggagagaagctaatataaggttcttaagatcaggtgtg
taccttgtcttggagaagctagagcttcaagtttaccaaagattgttaaagaagatccac
atcattcaaaagcagaaggacccaagtaaaggccatcagataaagttagatgtcattgtt
aaagcaatgaaatggcttgaaatagatatggatatcgatcaggtggaatgtataatgtcc
attctaatatacaaaaatcttgtgaaggggtactttgctcataagagcaaggtggttgtg
ttaagcaaacaagacccttttccaaaattaaatggcaagccagtt
>Cyanoneuron_cyaneum_ERR9883481
cttgctggaaaaggccccaaacgcgttggagctctatatgtgacgtgccagcttttcaaa
atttatttcaaacttggtactgttcatctgtgccgcagtgtcataagaagcattgaaact
gctaggatttttgactttgaagaatttcctgttcgggatagggtcacatacatgtattac
actggccggctggaggtttacaacgagaatttccctgcagctgatcataaattatcatat
gctttgacacgctgtgatgctcggaaggaagctaatataaggttcttaagatctggtgtg
tacctcgtgttagagaagctagagcttcaagtttaccaaagattgttgaagaagattcac
ataatccaaaagcagaaggatccaagtaaagcccatcagataaagttagatgtcattgtt
aaagcaatgaaatggcttgaaatggatatggacgtcgatgaggtggaatgcataatgtcc
attctaatatacaaaaatcttgttaaggggtattttgctcacaagagcaaagtggtggtt
ttaagcaaacaagatcctttcccaaaattaaatggcaagccagtt
>Danais_nigra_ERR9883478
cttgctggaaaaggtcccaaacgtgttggtgctctatatgtgacctgccagcttttcaaa
atttatttcaagcttggtactgttcatctatgccgcagtgtcataagaagcattgaaact
gccaggatttttgactttgaagaatttcctgttcgggatagggtcacatacatgtattac
actggtcggctggaggtttacaacgagaatttccctgcagctgatcataaattatcatat
gctttgacacatagcgatgctcggaaggaagctaatataaggttcttaagatctggtgtg
tacctcgtcttagagaagctagagcttcaagtttaccaaagattgttgaagaagattcac
ataatccaaaagcagaaggatccaagtaaagcccatcagataaagttagatgtcattgtt
aaagcaatgaaatggcttgaaattgatatggacattgatgaggtggaatgcataatgtcc
attttaatatacaaaaatcttgtcaaggggtacttcgctcacaagagcaaagtagtggtt
ttaagcaaacaagatcctttcccaaaattaaatggcaagccagtt
>Dunnia_sinensis_ERR9883505
ctcgctggaaaaggtcccaaacgtgttggagctctatatgtgacgtgccagcttttcaaa
atttatttcaagcttggtactgttcatctgtgccgcagtgtcataagaagcattgaaact
gctaggatttttgactttgaagaatttcccgttcgggatagggtcacatacatgtattac
actggccggctggaggtttacaacgagaatttccctgcagctgatcataaattatcctat
gctttgacacgctgcgatgctcggaaggaagctaatataaggttcttaagatctggtgtg
tacctcgtgttagagaagctagagcttcaggtttaccaaagattgttgaagaagattcac
ataatccaaaagcagaaggatccaagtaaagcccatcagataaagttagatgtcattgtt
aaagcaatgaaatggcttgaaatggagatggacgtcgatgaggtggaatgcataatgtcc
attctaatatacaaaaatcttcttaaggggtactttgctcacaagagcaaagtggtggtt
ttaagcaaacaagatcctttcccgaaattaaatggcaagccagtt
>Mouretia_larsenii_ERR9883550
cttgctggaaaaggtcccaaacgtgtgggagctctatatgtgacgtgccagcttttcaaa
atttatttcaagcttggtactgttcatctgtgccgcagtgtcataagaagcattgaaact
gctcgaatttttgactttgaagaatttcctgttcgggatagggtcacatatatgtattac
actggtcggctggaggtttacaacgagaatttccttgcagctgatcataaactatcttat
gctctaacacgctgtgatgctcggaaggatgctaatataaggttcttaagatctggtgtg
taccttgtattagagaagctagagcttcaagtttaccaaagattgttgaagaagattcac
ataatccaaaagcagaaggatcctactaaagcccatcagataaagttagaggtcatcgtt
aaagcaatgaaatggcttgaaatggatatggacattgatgaggtggaatgcataatgtcc
attctgatatacaaaaatcttgtgaaggggtactttgctcacaagagcaaagtggtggtt
ttaagcaaacaagatcctttcccaaaattaaatggcaagccagtt
>Mycetia_bracteata_ERR9883494
cttgctggaaaaggtcccaaacgtgttggagctctgtatgtgacgtgccagcttttcaaa
atttatttcaagcttggtactgttcatctgtgccgcagtgtcataagaagcattgaaact
gctcgaatttttgactttgaagaatttcctgttcgggatagggtcacatatatgtattac
actggtcggctggaggtttacaacgagaatttccttgcagctgatcataaactatcttat
gctctgacacgttgtgatgctcggaaggacgctaatataaggttcttaagatctggtgtg
taccttgtattagagaagctagagcttcaagtttaccaaagattgttgaagaagattcac
ataatccaaaagcagaaggatcctactaaagcccatcagataaagttagatgtcatcgtt
aaagcaatgaaatggcttgaaatggatatggacattgatgaggtggaatgcataatgtcc
attttgatatacaaaaatcttgtgaaggggtactttgctcacaagagcaaagtggtggtt
ttaagcaaacaagatccttttccaaaattaaatggcaagccagtt
>Mycetia_hainanensis_H401
cttgctggaaaaggtcccaaacgtgtgggcgctctatatgtgacgtgccagcttttcaaa
atttatttcaagcttggtactgttcatctgtgccgcagtgtcataagaagcattgaaact
gctcgaatttttgactttgaagaatttcctgttcgggatagggtcacatatatgtattac
actggtcgactggaggtttacaacgagaatttccttgcagcagatcataaactatcttat
gctctgacacgctgtgatactcggaaggatgctaatataaggttcttaagatctggtgtg
taccttgtattagagaagctagagcttcaagtttaccaaagattgttgaagaagattcac
ataatccaaaagcagaaggatcctactaaagcccatcagataaagttagatgtcatcgtt
aaagcaatgaaatggcttgaaatggatatggacattgatgaggtggaatgcataatgtcc
attctgatatacaaaaatcttgtgaaggggtactttgctcacaagagcaaagtggtggtt
ttaagcaaacaagatcctttcccaaaattaaatggcaagccagtt
>Neohymenopogon_parasiticus_ERR9883558
cttgctggaaaaggtcccaaacgtgttggagctctatatgtgacgtgccagcttttcaaa
atttatttcaagcttggtactgttcatctgtgccgcagtgtcataagaagcattgaaact
gctcgaatttttgactttgaagaatttcctgttcgggatagggtcacatatatgtattac
actggtcggctggaggtttacaatgagaatttccttgcagctgatcataaactatcttat
gctctgacacgctgtgatgctcggaaggacgctaatataaggttcttaagatctggtgtg
tatcttgtattagagaagctagagcttcaagtttaccaaagattgttgaagaagattcac
attatccaaaagcagaaggatcctactaaagcccatcagataaagttagatgtcatcgtt
aaagcaatgaaatggcttgaaatggatatggacattgatgaggtggaatgcataatgtcc
attctgatatacaaaaatcttgtgaaggggtactttgctcacaagagcaaagtggtggtt
ttaagcaaacaagatcctttcccaaaattaaatggcaagccagtt
>Oldenlandia_herbacea_ERR9883552
cttgctggaaaaggtcccaaacgtgttggagcactatatgtgacctgccagcttttcaaa
atttatttcaagcttggtactgttcatctatgtcgcagtgtcataagaagcattgaaact
gcgaggattttcgaatttgaagaatttcctgttcgggatagagtcacatatatgtattac
actggccggctggaggtttacaatgagaattttcctgcagctgatcataaattatcatat
gctttgacacgttgtgatccacggaagggagctaatataaggtttttaagatctggagtg
taccttgtcttggagaagctagagcttcaagtttaccagagattgctgaagaagattcac
ttaatccaaaaggagaaggatccaagtaaagcgcatcagataaagctagatgtcattgtt
aaagcaatgaaatggcttgaaattgatatggacattgatgaggtggaatgcataatgtcc
attctaatctacaaaaatcttgtcaaggggtactttgcccataagagcaaagtggtggtt
ttaagcaaacaagatccattcccaaaattaaacggcaagcctgtt
>Paederia_ciliata_ERR9883513
cttgctggaaaaggttccaaaggcattggagctctatatgtgacatgccagcttttcaaa
atttatttcaagcttggaactgttcatctgtgtcgcagtgtcataagaagcattgaaact
gcaaggatttttgactttgaagaatttccagttcgagatagggttacatagatgtattat
actggccggttggacgtttacaatgagaatttcctggcagcggattataaattatcatat
gctttgacacgctgtgatgctcggaaggacgctaatataagg??????????????????
??????????????????ctagagcttcaggtttaccaaagattgttgaagaagattcac
ataatccaaaagcagaaggatccaaataaagcccatcagataaagttagatgtcattgtt
acagctatgaaatggctcgaaatcgatatggacgttgatgaggtggaatgcataatgtcc
attctaatatataaaaatcttgtgaaggggtacttcgctcacaagagcaaagtggtggtt
ttaagcaaacaagatcctttcccaaaattaaatgggaaaccagtt
>Plocama_tinctoria_ERR9883529
????????????????????????????????????????????????????????????
????????????????????????????????????????????????????????????
????????????????????????????????????????????????????????????
????????????????????????????????????????????????????????????
??????????????????gccctgaaa---------------ttcttaagatctggtgtg
tacctcgtgttggagaagctcgagcttcaagtttatcaaagattgttgaagaagatccac
ataatccaaaagcagaaggatccaagtaaagcacatcagataaagttagatgtcattgtt
acagcaatgaaatggctcgaaatagatatggatattgatgaggtggaatgcataatgtcc
attctaatatacaaaaatcttgtgaagggatactttgctcacaagagcaaagtggtggtt
ttaagcaaacaagatcctttcccaaaattgaacggcaagccagtt
