# Supplementary material for: Morphological and molecular evidence support the inclusion of Mycetia hainanensis in Mouretia (Rubiaceae)
Source: PhytoKeys. 2026 Feb 5;270:273–88. doi: 10.3897/phytokeys.270.180324 (PMC12902767; doi:10.3897/phytokeys.270.180324)
Supplement: Supplementary material 4 — Dataset of 315 nuclear genes used in this study [file phytokeys-270-273_article-180324__-s004.zip › Dataset 2/6051_filtered_aligned_trimmed.fasta]

>Rubia_peregrina_ERR5033650
??????ctccatctcggaaatctcttggttgctcttattggtggagctacgggtagagta
ggtgacccttctggcaaaagctctgagaggcctgagcttgacctggaaactctccaaaac
aatattgatgggatatcagccaccatccaggacatcctcaaaagggcagcattttctaat
gtttcgattctaaataattatgattggtggaaagatattagccttttggacttcttgagg
gatgtggggaagtttgccagggttggggtaatgatgtccaaagatagtgtccgcaagcga
cttgaatccaaagatcaagggatgagcttcactgagttcacttaccagttgcttcaaggt
tatgattttgttcacctctttcgcaatgaaggggtctctgttcagattgggggcagtgat
caatggggaaacatcactgcaggaactgatcttattcgtaaaatcctcag------agaa
gcggctgtttatggccttacttttcctctcctccttaagagtgacggtaccaaattcggc
aagtctgaggat????????????????????????????????????????????????
????????????????????????????????????????????????????????????
????????????????????????????????????????????????????????????
????????????????????????????????????????????????????????????
????????????????????????????????????????????????????????????
????????????????????????????????????????????????????????????
????????????????????????????????????????????????????????????
????????????????????????????????????????????????????????????
????????????????????????????????????????????????????????????
??
>Theligonum_cynocrambe_ERR5033810
tggttccttcgctgcgggcataaggctgttgcccttatcggtggagctactggccgagta
ggtgatccttctggcaaaagctctgaaaggcctgagcttgacctggaaaccctccaaaat
aatatcactggtatatcggccactatccagaccatcctagaaaaggcagcttctggaagt
gtttctattcttaataattatgattggtggaaggatgttagtcttttggatttcctgagg
gatgttgggaagtttgccagggttggtgtaatgatgtccaaagacagtgttcgcaagcgg
cttgaatccaaggatcaagggatgagcttcactgaattcacttatcaattgcttcaggga
tatgactttgttcacctcttccgcaatgaaggggtctctgttcagattggtggcagtgat
cagtggggaaacatcactgcaggaactgatcttattcgtagaatcctcagaactgaagaa
ggggctgtttatggccttactttccctctcctccttaagagtgatggcaccaaatttggc
aagtctgaggatggtgccatatggctatccccttccaagctcgctccttataacttttat
cagtacttctttacagttcctgatgcggatgtggtgaggtttcttaagatgctcactttc
gtaagcatggaagaaattgctcagctcgagagggatatggagattcctggctacgttcca
aacaccgcgcagcgtaggctggctgaggaggtcactcgttttgtacatggggaagaaggt
ttgagtgaggcgcttaaggcaactgaagctcgaaactggattggaaaactattgagggga
tcgcagaggatgttccatcttgctctttggcttatgatgatgtg????????????????
????????????????????????????????????????????????????????????
????????????????????????????????????????????????????????????
????????????????????????????????????????????????????????????
??
>Anthospermum_thymoides_ERR9883532
????????????????????????????????????????????????????????????
??????ccttctgggaagagctctgaaagacctgagcttgacctggaaactctccaaaac
aatatttcagggatatcagcaatcattcagagtatccttggaaaggattcttcttctaat
gtttccattctgaataattatgattggtggaaggatgttagccttttggatttcttaagg
gatgttgggaagtttgctcgagttggggtgatgatgtctaaggaaagtgtccggaaaagg
cttgaatccaaagatcaagggatgagcttcactgagttcacctaccaattactgcagggt
tatgactttgttcatctctttcggaatgaaggggtgtctgttcagattgggggcagtgat
caatggggaaacatcactgcaggaactgatcttatccggagaatcctcagagctgaagaa
ggtgccgtttatggcctcactttccctctcctcctcaagagtgatggcactaaatttggc
aagtctgaggatggcgccatttggctttcccctgccaagctcactccttataacttttat
cagtacttctttgcagttcctgatgcggatgtggtgaggttccttaaaatgctcaccttc
ttaagcatggaggagattgcgcaggtggagagggatatggagatgcctggctatgttccc
aacacggcgcagcgtaggttggctgaagaggtcactcgctttgttcacggt?????????
????????????????????????????????????????????????????????????
????????????????????????????????????????????????????????????
????????????????????????????????agtaagtctgcagcacggcggttgctca
agcaagggggtctttatcttaacaatagtagagttgacgatgatgcgaagaagattgagg
ctaatgacataatagatggcaaagtcatcctcttatcagccggaaagaagaataagatgg
tt
>Argostemma_elatostemma_ERR9883520
tggttcctccgctgcggtcataaggccgttgccctaattggtggtgccactggccaagta
ggtgacccttctggcaagagctctgaaaggccagagcttgacttggaaaccctccaaaac
aatatcactgggatatcaacaaccattcagaacatcctcggaacggctgctgtatctaat
gtttctattctgaataattatgattggtggaaggatgttagccttttggatttcttgagg
gatgttggaaggttttccagggttggggtaatgatgtcgaaagaaagtgtccgcaaacgg
cttgaatctaaagatcaagggatgagcttcactgagttcacttaccaattacttcagggt
tatgactttgttcatctctttcagaatgaaggggtctctgttcagatagggggcagtgat
cagtggggaaacatcactgcaggaactgatcttattcgtagaatcctcagagctgaagaa
ggggctgtttatggcctcactttccctctccttctcaagagtgatggaaccaaatttggc
aagtctgaggatggtgccatatggctgtccccttccaagctcactccttataacttttat
cagtacttctttacagttcctgatgcagatgtggtgaggttccttaagatgctcactttc
ttaagcatggaagagattgctcagctcgagagggatatggagatgcctggctatgttccc
aacactgcccagcgtaggctagccgaggaggtcactcgttttgtccatggccaagagggt
????????????????????????????????????????????????????????????
????????????????????????????????????????????????????????????
????????????????????????????????????????????????????????????
????????????????????????????????????????????????????????????
????????????????????????????????????????????????????????????
??
>Chamaepentas_hindsioides_ERR9883496
tggttcctccgctgtggacataaggtcgttgcacttattggtggagcaactggccgagtt
ggtgacccgtctggcaagagctctgaaaggcctgagcttgacctggagacactccaaaac
aatattgctgggatatcagcaatcattcagagcatccttggaagggctgctgtttctaat
gttacaattctgaataattatgattggtggaaggatgttagccttttaggtttcttgagg
gacgttgggaggtttgctagagttggggtgatgatgtccaaggaaagtgtacggaaacgg
cttgaatctaaagatcaagggatgagcttcactgagttcacttaccaattacttcagggt
tatgattttgttcatctctttagcaatgaaggggtatctgttcagatcgggggcagtgat
cagtggggaaacatcactgcaggaacggatcttattcgtagaattctcagagctgaagag
ggggctgtttatggcctcacttttcctctccttctcaagagtgacggcaccaaatttggc
aagtctgaggatggcgccatttggctttccccttccaagctcaccccctataacttttac
cagtatttctttacagttcctgatgccgatgtggtaaggttcctcaagatgctcactttc
ttaagcatggaagtgattgctcagttggagagggatatggagacgcctggttatattccc
aacaccgcccagcggaggctggctgaggaggttactcgttttgtccatggccaagagggt
cttgaggaggctctccttgccacagaggctccaagttggatgccaagaccatcgagggga
ttggagaggacgttccttcttgtttcctgcaatacgatgaggtgcttaatctttctcttt
tggatctttcagtttctactggattgcttgagagtaagtcagctgcacgccgcctgctca
agcaagggggtctttatcttaataatagtcgagttgataatgatgctaagaagatcgagg
ctactgacataatcgatggcaaagtcatcctcttgtcagccggaaaaaagaataagatgg
tt
>Clarkella_nana_ERR9883563
????????????????????????????????????????????????????????????
????????????????????????????????????????????????????????????
????????????????????????????????????????????????????????????
??????attctgaataattatgattggtggaaggatgttagccttttggatttcttgagg
gatgttgggaggtttgcaagggttggggtaatgatgtctaaagaaagtgtccgcaaacgg
cttgaatctaaagatcaagggatgagcttcactgagttcacttaccaattgcttcagggt
tatgactttgttcatctctttaacaatgaaggggtctctgttcagatagggggcagtgat
cagtggggaaacatcacggcaggaactgatcttattcgtagaatcctcagagctgaagaa
ggggctgtttatggcctcactttccctctccttctcaagagtgatggaaccaaatttggc
aagtctgaggatggtgccatatggctttccccttccaagctcactccttataacttttat
caatacttctttacagttcctgatgcagatgtggtgaggttccttaagatgctcactttc
tcaagc??????????????????????????????????????????????????????
????????????????????????????????????????????????????????????
????????????????????????????????????????????????????????????
????????????????????????????????????????????????????????????
????????????????????????????????????????????????????????????
????????????????????????????????????????????????????????????
????????????????????????????????????????????????????????????
??
>Coccocypselum_condalia_ERR9883533
tggttcctccgctgtggacataaggccgttgcccttattggtggagctactggtcgagtg
ggtgacccttccggtaagagctccgaaaggccggagcttgacctggaaacgcttcagaag
aatatcgttgggatatccgccactattcagagcattcttggaagggctgattctaataat
gtttctattctgaataattatgattggtggaaggacgttagccttttggatttcctgagg
gatgttgggaggtttgccagggttggtgtaatgatgtccaaggaaagtgtccgcaagcga
cttgaatcaaaagatcaagggatgagcttcactgagttcacttaccaattgcttcagggt
tatgactttgttcatctctttcgcaatgaaggggtctctgttcagattgggggcagtgat
caatggggaaacatcactgcaggaactgatcttattcgtagaattctcagagctgaagaa
ggggccgtttatggcctcactttccctctcctcctcaagagtgatggcaccaaattcggc
aagtctgaggatggcgccatttggctttctccctccaaactcgccccttataacttttat
cagtacttcttcgcagttcctgatgccgacgtggtgaggttcctcaagatgctcactttt
????????????????????????????????????????????????????????????
????????????????????????????????????????????????????????????
????????????????????????????????????????????????????????????
????????????????????????????????????????????????????????????
????????????????????????????????????????????????????????????
????????????????????????????????????????????????????????????
????????????????????????????????????????????????????????????
??
>Cruckshanksia_pumila_ERR9883536
????????????????????????????????????????????????????????????
????????????????????????????????????????????????????????????
????????????????????????????????????????????????????????????
??????attctgaataattatgattggtggaaggatgttagccttttggatttcctgagg
gatgttgggaggtttgctagagttgggataatgatgtccaaggaaagtgttcgtaagcga
cttgaatctaaagaacaagggatgagtttcactgagttcacttaccaattgctccagggt
tacgactttgttcatctttttcgcaatgaaggggtttctgttcagatcgggggcagtgat
caatggggaaacatcactgcaggaactgatcttattcgtaggattctcagagctgaagag
ggggctgtttatggtctcactttccctctcctcctcaagagtgatggctccaagtttggc
aagtccgaggatggtgccatttggctttccccttccaagctcaccccttataacttttat
cagtacttctttacagttcctgatgctgatgtggtgagattcctcaagatgctcactttt
ttaagcatga??????????????????????????????????????????????????
????????????????????????????????????????????????????????????
??????????????????????????????ccaagttggatgccaagagtattgagggaa
ttggagaggatattccttcttgttccctgcaatacaatgaggtcctgaatctttctcttt
tagatctttcagtttcaactggattgctcgagagtaaatctgctgcacgtcgcctgctca
agcaagggggtctttatcttaacaataatagagttgacaacgacgctaagaagattgagg
ctaatgacataatcgatggcaaagtcatccttttgtcagctggaaaaaagaataagatg?
??
>Cyanoneuron_cyaneum_ERR9883481
tggttcctccactgtggacataagaccgttgcccttattggtggagctaccggccaagta
ggagacccttctggcaagagctctgaaaggcctgagcttgacctggaaactctccaaaac
aatgtcactgggatatcagcaatcattcagagcatccttggaagggctgtt---tctaat
gtttctattctgaataattatgattggtggaaggatgttagccttttggatttcttgagg
gatgtcgggaggtttgccagggttggggtaatgatgtccaaagaaagtgtccgcaagcgg
cttgaatccaaagatcaagggatgagcttcactgagttcacttaccaattgcttcagggt
tatgactttgttcatctctttcgcaatgaaggggtctcggttcagatcgggggcagtgat
cagtggggaaacatcactgcaggaactgatcttattcgtagaatcctcaaagctgaagaa
ggggccgcttatggcctcactttccctctcctcctcaagagtgacggcaccaaatttggc
aagtctgaggatggcgccatatggctttccccttccaaggtcactccttataacttttat
cagtacttctttactgttcctgatgcggatgcggtgaggttccttaagatgctcactttc
ttaagcatggaagagattgctcagctggagagggatatggagaggcctggctatattccc
aacactgcgcagcgtaggctagccgaggaggtcactcgttttgtccatggccaagagggt
cttgatgaggctctcctggccactgaggctccaagttggatgccaagaccattgagggga
tcggagaggatgttccttcttgttccctgcaatacaatgaggtgctgaatctttctcttt
tggatctttcagtttcaactggattgcttgagagcaagtctgcagcacgccgcctgctca
agcaagggggtctttatcttaacaatagtagagttgacaatgatgctaagaagattgagg
ctaatgacataatcgatggcaaaatcatcctcttatcagctggtaaaaagaataagatgg
tt
>Danais_nigra_ERR9883478
????????????????????????????????????????????????????????????
????????????????????????????????????????????????????????????
????????????????????????????????????????????????????????????
??????attctgaataattatgattggtggaaggatgttagccttttggatttcttgagg
gatgttgggaggtttgccagggttggggtaatgatgtccaaggaaagtgttcgcaagcgg
cttgaatccaaagatcaagggatgagcttcactgagttcacttaccaattgcttcagggt
tatgactttgtccatctctttcgcaatgaaggggtctctgttcagatcgggggcagtgat
caatggggaaacatcactgcaggaactgatcttattcgtagaattctcagagctgaagaa
ggggccgtttatggcctcactttccctctcctcctcaagagtgacggcaccaaatttagc
aagtctgaggatggcgccatatggctttccccttccaagctcactccttataacttttat
cagttcttcttaatagttcttgatgcggatgtggtgaggttccttaagatgctcactttc
ttaaacatggaagagattgctcagctggagagggatatggagatgcctggctatcttccc
aacactgctcagtgtaggctggccgaggaggtcactcgttttgtccatggccaggagggt
cttgacgaggctcttgtggccactgaggctccaagttggatgccaagaccattgagggga
ttggagaggatgttccttcttgttccctgcaatactatgaggtgctgaatctttttcttt
tggatctttcagtttcaactggattgcttgagagcaagtctgcatcacgtcgcctgctca
agcaaaggggtctttatcttaacaatagtagcattgacaatgatgctaagaagattgagg
ctaatgacataattgatggccaagtcatcctcttatcagcttgaaaaaagaataagatgg
tt
>Dunnia_sinensis_ERR9883505
tggttcctccgctgtggacataaggcagttgccctcattggtggagctaccggccgagtc
ggtgacccttctggcaagagctctgaaaggcctgaacttgacctggaaaccctccaaaac
aatatcactgggata?????????????????????????????????????????????
??????attctgaataattatgattggtggaaggatgttagccttttggatttcttgagg
gatgttgggaggtttgcccgggttggggttatgatgtccaaagaaagtgtccgcaagcgg
cttgaatccaaagatcaaggaatgagcttcactgagttcacttatcaattgcttcagggt
tatgactttgttcatctctttcgcaatgaaggggtctctgttcagattgggggcagtgat
cagtggggaaacatcactgcaggaactgatcttattcgtagaatcctcagagctgaagaa
ggggctgtttatggcctcactttccctctcctcctcaagagtgacggcaccaaatttggc
aagtctgaggatggcgccatatggctttccccttccaagctcactccttataacttttat
cagtacttctttacagttcctgatgcggatgtggtgaggttccttaagatgctcactttc
ttaagcatggaagagattgctcagctggagagggatatggaaatgcctggctatgttccc
aacaatgcccagcgtagactggctgaggaggtcactcgttttgtccatggccaagagggt
cttgatgaggctctcttggccacagaggctccaagttggatgccaagaccattgagggga
ttggagaggatgttccttcttgttccttgcaatacgatgaggtgctaaatctttctcttt
tagatctttcagtttcaactggattgcttgagagcaagtctgcagcacgccgcctgctca
agcaagggggtctttatcttaacaatagtagagttgataatgatgctaagaagattgagg
ctaatgacataatcgatggcaaagtcatcctcttatcagccggaaaaaagaataagatgg
tt
>Mouretia_larsenii_ERR9883550
tggttcctccgctgcgggcataaggccgttgccctaattggtggtgccactggccaagta
ggtgacccttctggcaagagctctgaaaggcccgagcttgacctggaaaccctccaaaac
aatatcactgggatatcaacaaccattcagaacatcctcggaagggctgctgccgctaat
gtttctattctgaataattatgattggtggaaggatgttagccttttggatttcttgagg
aatgttgggaggtttgccagggttggggtaatgatgtccaaagaaagtgtccgcaaacgg
cttgaatctaaagatcaagggatgagcttcactgagttcacttaccaattgcttcagggt
tatgactttgttcatctctttcacaatgaaggggtctctgttcagatagggggcagtgat
cagtggggaaacatcactgcaggaactgatcttattcgtagaatcctcagagctgaagaa
ggggctgtttatggcctcactttccctctccttctcaagagtgatggaaccaaatttggc
aagtctgaggatggtgccatatggctttccccttccaagctcactccttataacttttat
caatacttctttacagttcctgatgcagatgtggtgaggttccttaagatgctcactttc
ttaagcaaga-----------ccattgaggggataggagaagatgttccttcttgttccc
tgcaatat????????????????????????????????????????????????????
????????????????????????????????????????????????????????????
???????????????????????????????????gatgaggtgctgaatctttctcttt
tggatctttcagtttcaattggattgctggagagcaagtctgcagcacgccgcctgctca
agcaagggggactttatcttaacaatagtagagttgacaatgatgctaagaagattgagt
ctaatgacataattgatggcaaagtcatcctcttatcagccggaaaaaagaataagatgg
tt
>Mycetia_bracteata_ERR9883494
tggttcctccgctgcgggcataaggccgttgccctaattggtggtgccactggcctagta
ggtgacccttctggcaagagctctgaaaggcccgagcttgacctggaaaccctccaaaac
aatatcactgggatatcaacaaccattcagaacatcctcggaagggctgctgtatctaat
gtttctattctgaataattatgattggtggaaggatgttagccttttagatttcttgagg
gatgttgggaggtttgccagggttggggtaatgatgtccaaagaaagcgtccgcaaacgg
cttgaatctaaagatcaagggatgagcttcactgagttcacttaccaattgcttcagggt
tatgactttgttcatctctttcacaatgaaggggtctctgttcagatagggggcagtgat
cagtggggaaacatcactgcaggaactgatcttattcgtagaatcctcagaactgaagaa
ggggctgtttatggcctcactttccctctccttctcaagggtgatggaaccaaatttggc
aagtctgaggatggtgccatatggctttccccttccaagctcactccttataacttttat
caatacttctttacagttcctgatgcagatgtgttgaggttccttaagatgctcactttc
ttaagcatggaagagattgctcagctggag??????????????????????????????
????????????????????????????????????????????????????????????
????????????????????????????????????????????????????????????
????????????????????????????????????????????????????????????
????????????????????????????????????????????????????????????
????????????????????????????????????????????????????????????
????????????????????????????????????????????????????????????
??
>Neohymenopogon_parasiticus_ERR9883558
tggttcctccgctgcgggcataaggccgttgccctaattggtggtgccactggccaagta
ggtgacccttctggcaagagctctgaaaggcccgagcttgacctggaaaccctccaaaac
aatatcactgggatatcaacaaccattcagaacatccttggaagg---gctgtatctaat
gtttctattctgaataattatgattggtggaaggatgttagccttttggatttcttgagg
gatgttgggaggtttgccagggttggggtaatgatgtccaaagaaagtgtccgcaaacgg
cttgaatctaaagatcaagggatgagcttcactgagttcacttaccaattgcttcagggt
tatgactttgttcatctctttcacaatgaaggggtctctgttcagatagggggcagtgat
cagtggggaaacatcactgcaggaactgatcttattcgtagaatcctcagagctgaagaa
ggggctgtttatggcctcactttccctctccttctcaagagtgatggaaccaaatttggc
aagtctgaggatggtgccatatggctttccccttccaagctcactccttataacttttat
caatacttctttacagttcctgatgcagatgtggtgaggttccttaagatgctcactttc
ttaagcatggaagagattgctcagctggagagggatatggagcttcctggctatgttccc
aacagtgcccagtgtaggctggctgaggaggtcactcgttttgtccatggccaagagggt
cttgacgaggctctcctggctactgaggct??????????????????????????????
????????????????????????????????????????????????????????????
????????????????????????????????????????????????????????????
????????????????????????????????????????????????????????????
????????????????????????????????????????????????????????????
??
>Oldenlandia_herbacea_ERR9883552
????????????????????????????????????????????????????????????
????????????????????????????????????cttgacttagacacccttgaaaag
aatataactgggatctctgatactattcagagcatccttgaaaggactgctggttcgact
gttgctattttgaataattatgactggtggaaggatgttagtcttttggatttcctgagg
gatgttgggaagtttgctagggttggggtgatgatgtcgaaggacagtgtaaggaagcgc
cttgaatctaaagatcaaggcatgagctttacagagttcacgtaccaattgcttcaaggt
tatgactttgtccatctctttagcaatgaaggggtctctgttcagattggtggcagtgat
caatggggaaacatcactgcaggcactgatcttattcgtagaattcttagagctgaagaa
ggagccgcttatggtctcactttccctctactgttaaagagtgatggcaccaaatttggt
aagtctgaggatggcgccatttggctttcccctttaaagctcaccccgtacaacttttac
cagtacttctttactgttcctgacacggatgtcatacgtttcctcaaaatgcttactttc
ttgagcatga??????????????????????????????????????????????????
????????????????????????????????????????????????????????????
??????????????????????????????ctaagttggacgccaaaatgattgaaggga
ttggagaagatgttccatcttgttccctacaatacaaagatgtttgtaacctttcgcttt
tggatctctcagtttcaactggattgctagagagtaagtcagcagcacgtcgcttgctca
aacaagggggtctttatcttaacaataatagagttgacaatgatgctaagaagatcgagg
ctgacgacataatagatggcaaagtcatcctcttgtctgccggaaaaaagaacaaaatgg
tt
>Paederia_ciliata_ERR9883513
????????????????????????????????????????????????????????????
???????????????aagagctctgaaaggcctgagcttgacctggaaaccctccaaacc
aatattactgggatatcagccaccatccagagcatcctcagaagggctgctgtttctaat
gtttctattctgaataattatgattggtggaaggatgttagccttttggatttcttgaga
gatgttgggaggtttgctagggtcgggttaatgatgtccaaggaaagtgtccgcaagcgg
cttgagtccaaagatcaagggatgagcttcgctgagttcacttaccaattgcttcagggt
tatgattttgttcacctctttcgcaatgaaggggtctctgtgcagatcgggggcagtgat
cagtggggaaacatcactgcaggaactgatcttattcgtaaaatcctcagaactgaagaa
ggggctgtttatggtctcactttccctctcctccttaagagcgatggctccaaatttggc
aagtctgaggatggcgccatatggctt---ccttccaagctcactccttataacttctat
cagtacttctttacagttcttgatgcggatgtggtgaggttccttaagatgctcactttc
ttaagcatggaagagattgctcagctggagagggatatgaagaagcctggctatgttccc
aacacagcacagcgtaggctggctgaggaagtcactcgttttgtccatggccaagagggt
gtggatgaggcactcttggccacagaggctccaatttggattccaagaccattgagggga
ttggagaggatgttccttcttgttccctgcaatatgatgaggtgctaaatctttctcttg
tagatctttcagtttcaacaggattgctggagagcaagtctgcagcacgccgcctactca
agcaagggggtctttatcttaacaatagtagagttgacaatgatgctaagaagattgaag
ccaatgacataattgatggaaaagtcatcctcttatctgcaggaaaaaagaataagatgg
tt
>Plocama_tinctoria_ERR9883529
????????????????????????gctgttgcccttattggtggagctactggccgagta
ggtgacccttctggcaagagctctgaaaggcctgagcttgacctggaaaccctccaaaac
aatatcactgggatatcagctacaatccaaagcatcctcagaagagcaagt---gatgat
gtctctattctaaataattatgattggtggaaggatgttagccttttggatttcctgagg
gatgttgggaggtttgccagggttggggtaatgatgtccaaagacagcgttcgcaagagg
cttgaatcaaaagatcaagggatgagcttcactgagttcacttaccaattgcttcagggt
tatgactttgttcacctcttccgcagtgaaggtgtctctgttcagattggaggcagtgat
cagtggggaaacatcactgcaggaactgatcttatccgtagaatcctcagagctgaagaa
ggggctgtttatggccttactttccctcttctccttaagagtgatggcaccaaattcggc
aagtctgaggatggtgccatatggctttccccttccaagctcactccttataacttttat
cagtatttctttacagttcccgatgcggatgtggtgaggttcctgaagatgctcactttc
ttaagcatggacgagattgctcagctggagagggatatggagatgcctggctatgttcca
aacactgcccagcgtcggctggctgaggaggtcactcgttttgtccatggccaagagggc
cttgatgaggctctcctggccacagaggctccaagttggatgcgaaaaccattgagggga
ttggagaggatgttccttcctgttccttgcattat?????????????????????????
????????????????????????????????????????????????????????????
????????????????????????????????????????????????????????????
????????????????????????????????????????????????????????????
??
