# Supplementary material for: Morphological and molecular evidence support the inclusion of Mycetia hainanensis in Mouretia (Rubiaceae)
Source: PhytoKeys. 2026 Feb 5;270:273–88. doi: 10.3897/phytokeys.270.180324 (PMC12902767; doi:10.3897/phytokeys.270.180324)
Supplement: Supplementary material 4 — Dataset of 315 nuclear genes used in this study [file phytokeys-270-273_article-180324__-s004.zip › Dataset 2/6068_filtered_aligned_trimmed.fasta]

>Rubia_peregrina_ERR5033650
aaattccggaactacctccctcacgacaagcagcttcaggaggggaagcttgctccgcct
gttcttcccaaattccaagaccccgccgcccaaccactccctcctcctttggaaactcag
gaccccttcctcaacattgctccaaaaaagcctaactgggatctgcgtagagatgtgcag
aagaagctcgacaaactcgagaaacgcacacaaaaggcc
>Theligonum_cynocrambe_ERR5033810
aaattccgcaactacctccctcatgacaagcagcttcaggagggcaaacttgctccccct
gtgctccctaaattcgaagaccctgttgctgcaacccctcctcaagaagacaagaaagag
gacccctttctaaacattgctcccaaaaaacctaactgggatctgaggagggatgtgcag
aagaagcttgataaattggagaggaaaacacaaaaggcc
>Anthospermum_thymoides_ERR9883532
aaattccgcaactacctccctcatgataagcagcttcaggaggggaaagttgctcctcca
gtacttccaaagtttgaagaccctgtcgctgccgagcctccacctgaagagaagaaagag
gatccgtttctaaacattgctccgaaaaaaccaaattgggatctccggagggatgtgcaa
aagaagcttgacaaattggaa??????????????????
>Argostemma_elatostemma_ERR9883520
aaattccgcaactaccttcctcatgataagcagcttcaggagggcaaacttgctcctccg
gtgcttccaaaatttgaagatcctgttgctgcagttccccctcccaaagagaacaaagag
gacccgttcctaaacattgctccaaaaaaaccgaattgggatctgcggagggatgtacag
aagaaggttgacaaattagaaaaaagaacacaaaaggca
>Chamaepentas_hindsioides_ERR9883496
aaattccgcaactacctccctcatgataagcagcttcaagaaggaaaacttgctcctcct
gtgcttccaaaatttgaagaccctgtcgctgtagcaacccctcctgaagagaagaaagag
gacccgtttctaaacattgctccaaaaaaaccaaattgggatctgcggagggatgtgcag
aagaagcttgacaaattggaaaggaggacacaaaaagcg
>Clarkella_nana_ERR9883563
????????????????????????????????????????????????????????????
????????????????????????????????????????????????????????????
gatccgttcctaaacattgctccaaaaaagccgaattgggatctgcggagggatgtacag
aagaagcttgaaaaattggaaaaaagaacacaaaaggcc
>Coccocypselum_condalia_ERR9883533
aaatttcgaaactatcttccccacgacaagcagcttcaggaagggaaacttgctcctcca
gtgcttccaaaattcgaagaccctgttgctgcagcaccccctcctgaag------aaaag
gacccatttctgaacattgctccgaaaaaaccaaattgggatctgcggagagatgtgcaa
aagaagcttgacaaattggaaagacggacacaaaaagca
>Cruckshanksia_pumila_ERR9883536
aaatttcggaactatcttccccatgacaagcatcttcaggaggggaaacttgctccacct
gtgcttccaaaattcgaagaccctatcgctgcagcaccacctcccgaagaaaagaaagag
gacccatttctaaacattgctcccaaaaaaccgaactgggatctccggagggatgtgcag
aagaagcttgacaaattggaaaaacgg????????????
>Cyanoneuron_cyaneum_ERR9883481
aaattccgcaactatctccctcatgataagcagcttcaggaggggaaacttgctcctccg
gaacttccaaaatttgaagaccctgtcgctgcagcatcccctcccaaagagaagaaagag
gacccgtttctaaacattgctccgaaaaaaccaaattgggatctgcagagggatgtgcag
aagaagcttgacaaattggaaaaaagaacacaaaaagcc
>Danais_nigra_ERR9883478
aaattccgcaactacctccctcatgataaggagcttcaagaagggaaacttgctcctccc
gtgcttccaaaatttgaagaccctgtcgctgcagcaccccctcctgaagagaagaaagag
gacccgtttctaaacattgccccgaaaaaaccaaattgggatctgcggagggatgtgcag
aagaagcttgacaaattggaaagaaggacacagaaagcc
>Dunnia_sinensis_ERR9883505
aaattccgcaactacctccctcatgataagcagcttcaggaggggaaagttgctcctccg
gtgcttccaaaatttgaagaccctgttgctgcagcaccccctcctgaagagaagaaagag
gacccgtttctcaacattgctccgaaaaaaccaaattgggatctgcggagggatgtgcag
aagaagcttgacaaactggaaagaagaacacaaaaggcc
>Mouretia_larsenii_ERR9883550
aaattccgcaactaccttcctcatgataagcagcttcaggagggcaaactcgctcctccg
gtgcttccaaaatttgaagatcctgttgctgcagtgccccctcccaaagagaacaaagag
gacccgttcctaaacattgctccaaaaaagccgaattgggatctgcggagggatgtacag
aagaaggttgacaaattagaaaaaagaacacaaaaggca
>Mycetia_bracteata_ERR9883494
aaattccgcaactaccttcctcatgataagcagcttcaggagggcaaacttgctcctccg
gtgcttccaaaatttgaagatcctgttgctgcagtgccccctcccaaagagaacaaagag
gacccgttcctaaacattgctccaaaaaagccgaattgggatctgcggagggatgtacag
aagaagcttgacaaattagaaaaaagaacacaaaaggca
>Mycetia_hainanensis_H401
aaattccgcaactaccttcctcatgataagcagcttcaggagggcaaactcgctcctcca
gtgcttccaaaatttgaagatcctgttgctgaggtgccccctcccaaagagatcaaagag
gacccgttcctaaacattgctccaaaaaagccgaattgggatctgcggagggatgtacag
aagaagcttgacaaagtagaaaaaagaacacaaaaggca
>Neohymenopogon_parasiticus_ERR9883558
aaattccgcaactaccttcctcatgataagcagcttcaggagggcaaactcgctcctccg
gtgcttccaaaatttgaagatcctgttgctgcagtgccccctcccaaagagaacaaagag
gacccgttcctaaacattgctccaaaaaagccgaattgggatctgcggagggatgtacag
aagaagcttgacaaattagaaaaaagaacacaaaaggca
>Oldenlandia_herbacea_ERR9883552
aaattccgcaactacctacctcatgataaacagctacaagagggtaaacttgctcctgcc
gtgcttccacagtttgaagaccctatcgcttctgcaccccctcctgaggagaagaaagag
gatccatttctaaatattgctcctaaaaaaccaaattgggatctgcgaagggatgtacag
aagaagcttgacaaattggaaaagagaacgcagaaggcc
>Paederia_ciliata_ERR9883513
aagttccgcaactaccttcctcacgataagcagcttcaagaagggaaagttgctcctccg
gtacttccaaaatttgatgaccctgttgctgcagcagcccctcccgaagagaagaaagag
gacccatttctaaacatagctccgaaaaaaccaaattgggatctgcggagggatgtgcag
aagaagcttgataaattggagaaaaga????????????
>Plocama_tinctoria_ERR9883529
aaattccgcaactacctccctcatgataagcagcttcaggaggggaaacttgctcctcct
gtacttccaaaatttgaagaccctgtcactgcagctccccctcccgaagagaagaaagag
gacccctttctaaacattgctccgaaaaaacctaattgggatttgcggagggacgtgcag
aagaagcttgataaattggaaagaaaaacacaaaaagcc
