# Supplementary material for: Morphological and molecular evidence support the inclusion of Mycetia hainanensis in Mouretia (Rubiaceae)
Source: PhytoKeys. 2026 Feb 5;270:273–88. doi: 10.3897/phytokeys.270.180324 (PMC12902767; doi:10.3897/phytokeys.270.180324)
Supplement: Supplementary material 4 — Dataset of 315 nuclear genes used in this study [file phytokeys-270-273_article-180324__-s004.zip › Dataset 2/6072_filtered_aligned_trimmed.fasta]

>Rubia_peregrina_ERR5033650
gagatattagttcagcatctgctggtgaaagaagatgatctcaaacttttggtggagcta
caaaggagagttctggaaggggaggatcttagtgacttggctgtgcaatattctctttgt
ccatcgaaagaagagggtggaatgcttggctgggtgaggaggggtcaaatggtgccagaa
tttgaggaggctgcattcggtgctacacccaacagggttgtaaagtgcaaaaccaaattc
ggatggcatctattgcaagttctgtctgag??????????????????????????????
????????????????????????????????????????????????????????????
????????????????????????
>Theligonum_cynocrambe_ERR5033810
?????????????????????????????????????????????cttttggtggagcta
caaaagagagtttttgaaggggaggatctaagtgacttggctgtccaatattcactttgt
ccatcaaaagatgagggtggaacgcttggctgggtgaggagggggcaaatggta??????
????????????????????????????????????????????????????????????
????????????????????????????????????????????????????????????
????????????????????????????????????????????????????????????
????????????????????????
>Anthospermum_thymoides_ERR9883532
gagatattagttcagcatcttctggtgaaagaagatgatgttaatcttctgttagggctg
cagaaaagaattttggaaggggaggatctaagcgacttggctgtgcaatattcactttgt
ccatcaaaagaagagggtggaatgcttggctgggtgaggaagggtcaaatggtgccagaa
tttgaggaggctgcattcaatgctcaactgaacaaggttgtaaagtgcaaaaccaaattt
ggatggcatctattgcaagttctgtctgagagggaagaatcagtacttgaagatgttcag
cctacggaacttcatgggaagttgcaagatgcctctttctttgaggaagcccagctaatt
gatgttcgagaacagggtggaatg
>Argostemma_elatostemma_ERR9883520
????????????????????????????????????????????????cttttggagcta
caaaaaagaatttttgaaggggaggatcttagcgacttggctgttcaatattcactttgt
ccatcaaaagaagagggtggaatgcttggctgggtgaggaaagggcaaatggtgccagaa
tttgaggaggctgcattcaatgctcaactaaacaaggttgcaaagtgcaaaaccaaattt
ggatggcatctattgcaagttttgtcagagagggaagaatcaatacttgaagatattcag
cctatgaaacttcatggaaggatgcaagatccctctttcttagaagaagcccagctgatt
gatgttcgggaaccagatgaagtg
>Chamaepentas_hindsioides_ERR9883496
gagatattagttcagcatctgctggtgaaagaagatgatcttaagcttctgttggagcta
caaagaagaattttggaaggggaggatctaagtgacttggctgtacaatattcgctttgt
ccatcaaaagaagagggtggaatgcttggctgggtgacgaaggggcaaatggtgcctgaa
tttgaggaggctgcatttaatgctcaactgaacaaggttgtgaaatgcaaaaccaaattt
ggatggcatctattgcaagttctgtctgagagggaagaatcaatacttgaagatactcag
cctatggaacttcatggaaggatgcaagatccctctttctttgaagaagcccagctgatt
gatgttcgagaaccagatgaagtg
>Clarkella_nana_ERR9883563
????????????????????????????????????????????????????????????
??????????????????ggggaggatcttagcgacttggctgttcaatattcactttgt
ccatcaaaagaagagggtggaatgcttggctgggtgaggaaggggcaaatggtgccagag
tttgaggaggctgcattcaatgctcaactaaacaaggttgctaagtgtaaaaccaaattt
ggatggcatctattgcaagttttgtcagaaagggaagaatcaatacttgaagatattcag
cctatgaaacttcatggaaggatgcaagatccctctttcttagaagaagcccagctgatt
gatgttcgagaaccagatgaagtg
>Coccocypselum_condalia_ERR9883533
gagatattagttcagcatctgctggtgaaagaagatgatcttaagcttctggtggagcta
caaaaaagaattttggaaggggaggatttgagcgacttggctgctgagtattcagtttgt
ccatcaaaagaagagggtggaatgcttggctgggtgaggaaggggcaaatggtgccagaa
tttgaggaggctgccttcagtgctcagttgaacaaggttgtacggtgcaaaacaaaattt
ggatggcatctattgcaagttctatctgagagggaagaatcaatacttggagaaattcag
cctttggagctccacgtaaggatgcaagatccctctttctttgaagaagcccagctgatt
gatgttcgagaaccagatgaagtg
>Cruckshanksia_pumila_ERR9883536
??????????????????????????????????????????aagcttttggtggagcta
cagaaaagaattttggaaggagaggatctaagcaacttggctgtggaatattctatttgt
ccatcgaaagaagcgggtggaatgcttggctgggtgaggaaggggcaaatggtgcctgaa
tttgaggaggctgcattcagtgcacaactgaataaggttgtaaggtgcaaaacaaaattt
ggatggcatctattgcaagttctctctgagagagaagaatcaatacttggagaaattcag
cctttggagcttcatggaaggatgcaagatccctcttttattgaagaggcccagctgatt
gatgttcgagaaccagatgaagtg
>Cyanoneuron_cyaneum_ERR9883481
gagatattagttcagcatttgctggtgaaagaagatgatcttaagcttcttttggagcta
caaaaaagaagcttggaaggagaggatctaagtgacttggccgtgcaatattcactttgt
ccatcaaaagaagagggtggaatgcttggctgggtgaggaaggggcaaatggtgccagaa
tttgaggaggctgcatttaatgctcgactgaacaaggttgtaaagtgcaaaaccaaattt
ggatggcatctattgcaagtactgtctgagagggaagaatcaatacttgaagatattcag
cctatggaacttcatggaaggatgcaagatccctctttctttgaagaagcccagctgatt
gatgttcgagaaccggatgaagtg
>Danais_nigra_ERR9883478
gagatattagttcaacatctgctggtgaaagaagatgatcttaagcttctgttggaccta
caaaaaagaatttttgaaggggaggatctaagcgacttggctgtgcaatattcactttgt
ccatcaaaagaagggggtggaatgcttggctgggtgaggaaggggcaaatggtgccagaa
tttgaggaggctgcattcagtgctcaactgaacaaggttgtaaagtgcaaaaccaaattt
ggatggcatttattgcaagttctgtctgagagggaagaatcaatacttgaagatattcag
cctatggaacttcatggaaggatgcaagatccctctttctttgaagaagcccagctgatt
gatgttcgagaaccagatgaagtg
>Dunnia_sinensis_ERR9883505
gagagattagttcagcatctggtggtgaaagaagatgatcataagcttctgttggagcta
caaaaaagaattttggaaggggaggatctaagtgacttggctgtgcagtattcactttgt
ccatcaaaggaagagggtggaatgcttggctgggtgaggaaggggcaaatggtgccagaa
tttgaggaggctgcattcaatgctcaactgaacgaggttgtaaagtgcaaaaccaaattt
ggatggcatctattgcaagttctgtctgagagggaagaatcaatacttgaagatattcag
cctatggaacttcatggaaggatgcaagatccctctttcttcgaagaagcccagctgatt
gatgttcgagaaccagaagaagtg
>Mouretia_larsenii_ERR9883550
gagatattagttcagcatctgttggtgaaagaagatgatcttaagcttctgttggagcta
caaaaaagaattttcgaaggggaagatcttagcgacttggctgttcaatattcactttgt
ccatcaaaagaagatggtggaatgcttggctgggtgaggaaggggcaaatggtgccagaa
tttgaggaggctgcattcaatgctcaactaaacaaggttgcaaagtgcaaaaccaaattt
ggatggcatctattgcaagttttgtcagagagggaagaatcaatacttgaagatattcag
cctatgaaacttcatggaaggatgcaagatccctctttcttagaagaagcccagctgatt
gatgttcgagaaccagatgaagtg
>Mycetia_bracteata_ERR9883494
gagatattagttcagcatctgttggtgaaagaagatgatcttaagcttctgttggagcta
caaaaaagaattttcgaaggggaggatcttagcgacttggctgttcaatattcactttgc
ccatcaaaagaagagggtggaatgcttggctgggtgaggaaggggcaaatggtgccagaa
tttgaggaggctgcattcaatgctcaactaaacaaggttgctaagtgcaaaaccaaattt
ggatggcatctattgcaagttttgtcagagagggaagaatcaatacttgaagatattcag
cctatgaaacttcatggaaggatgcaagatccctctttcttagaagaagcccagctgatt
gatgttcgagaaccagatgaagtg
>Mycetia_hainanensis_H401
??????ttagttcagcatctgttggtgaaagaagatgatcttaagcttctgttggagcta
caaaaaagaattttcgaaggggaagatcttagcgacttggctgttcaatattcactttgt
ccatcaaaagaagagggtggaatgcttggctgggtgaggaaggggcaaatggtgccagaa
tttgaggaggctgcattcaatgctcaactaaacaaggttgcaaagtgcaaaaccaaattt
ggatggcatctattgcaagttttgtcagagagggaagaatcaatacttgaagatattcag
cctgtgaaacttcatggaaggatgcaagatccctctttcttagaagaagcccagctgatt
gatgttcgagaaccagatgaagtg
>Neohymenopogon_parasiticus_ERR9883558
gagatattagttcagcatctgttggtgaaagaagatgatcttaagcttctgttggagcta
caaaaaagaattttcgaaggggaggatcttagcgacttggctgttcaatattcactttgt
ccatcaaaagaagagggtggaatgcttggctgggtgaggaaggggcaaatggtgccagaa
tttgaggaggctgcattcaatgctcaactaaacaagcttgcaaagtgcaaaaccaaattt
ggatggcatctattgcaagttttgtcagagaggaaagaatcaatacttgaagatattcag
cctatgaaacttcatggaaggatgcaagatccctctttcttagacgaagcccagctgatt
gatgttcgagaaccagatgaagtg
>Oldenlandia_herbacea_ERR9883552
gagattttggttcatcatatgctgctgaaagaagatgatcataatcttctgttggatcta
aaaagaagaattttggaaggggaggatctaagcgacttggcagtgcaatattctctttgt
ccatcaaaagaagagggcggaatgcttggctgggtgaggaagggacaaatggtgcccgaa
tttgaggaggctgcattcagtgctcaaccaaacaaggtagtgaagtgcaaaaccaaattt
ggatggcatctattgcaagttctatctgagagggaagaatctattcttgaagatgttcag
tccaccaaacttcatagaaggatgcaagacccctctttctttgaagaagcccaactaatt
gatgttcgagaacctgatgaagtg
>Paederia_ciliata_ERR9883513
gagatactagttcagcatctgttagtgaaagaagatgatcttaatcttctattggagctg
caaagaagaattttggaaggagaggatctaagtgacttggctgtgcaatattcactttgt
ccatcaaaagaagaaggtggaatgcttggctgggtgaggaagggacaaatggtgcctgaa
tttgaggagtctgcattcagtgctccattgaacaaggttgtaaagtgcaaaaccaaattt
ggatggcatctattgcaagttctgtctgagagggaagaatcaacacttgaagatattcag
cctactgaacttcatggaaggatgcaagaccccactttcattgaaaaagcccagctgatt
gatgttcgagaaccagatgaagtg
>Plocama_tinctoria_ERR9883529
gagatattagttcagcatctgttgctgaaagaagatgatcttgagcttttgttggagcta
caaaggagagtttttgaaggggaggatctaagtgacttggctgtgcaatattcactttgt
ccatcaaaagaggagggtggaatgcttggctgggtgaggagggggcaaatggtgccagaa
tttgaggagactgcttacaatgctccattgaacaaggttgtaaggtgcaaaaccaaattt
ggatggcatctattgcaagttctatctgagagggaagaatccatgcttgaggatatccat
cctgtggaacttcat?????????????????????????????????????????????
????????????????????????
