# Supplementary material for: Morphological and molecular evidence support the inclusion of Mycetia hainanensis in Mouretia (Rubiaceae)
Source: PhytoKeys. 2026 Feb 5;270:273–88. doi: 10.3897/phytokeys.270.180324 (PMC12902767; doi:10.3897/phytokeys.270.180324)
Supplement: Supplementary material 4 — Dataset of 315 nuclear genes used in this study [file phytokeys-270-273_article-180324__-s004.zip › Dataset 2/6098_filtered_aligned_trimmed.fasta]

>Rubia_peregrina_ERR5033650
gctttaagcagctgtaatgctactacaggtgacattataagtactacagaaaggctcaaa
caggacttggaagtcacaacacaaaggcaggaaattgtatcatgctttcttcgtgactat
cagctatccaatgaagagataaatgcactgagagaggaagatctcaatgagaactttttc
aaggcacttgctcatgttcaagaaatccatgcaaattgcaaagtgcttttaaggacacat
catcaggtactttcccatcagtt---------------acttcagcgagctggagcctat
gaacgcttgtgtaggtgggtccaatcagaatgtaggagactgggtgacattgataatcct
gaagttaatgaacttctgagaacagcagttcgttgccttaaagaaagacctgttcttttc
aagtattgcgcagaggaggttgccaatatgaggcataatgcactgttcagaagatttatt
agtgctctaacacgtggtggacccggtggacttcccagaccaattgaagtgcatgcccat
gatcccttaagatatgtgggagacatggttgccaatatgaggcataatgcactgttcaga
agatttattagtgctctaacacgtgatccagatgcagcagcagatacacgagcaactacc
cctcaatcgtcgagtgtttctgaaaatgatactctaaattcagaagcagacttgacgttt
gttcttgatcgtatttttgaaggagtttgccgaccatttaaagtgagggttgaacaggtt
ttgcagtctcaaccaaatctcatagtttcctacaaactcagcaacaccctggagttttac
agttat??????????????????????????????????????????????????????
????????????????????????????????????????????????????????????
????????????????????????????????????????????????????????????
????????????????????????????????????????????????????????????
????????????????????????????????????????????????????????????
????????????????????????????????????????????????????????????
????????????????????????????????????????????????????????????
????????????????????????????????????????????????????????????
????????????????????????????????????????????????????????????
????????????????????????????????????????????????????????????
?????????????????????????????????????????????????
>Theligonum_cynocrambe_ERR5033810
????????????????????????????????????????????????????????????
????????????????????????????????????????????????????????????
????????????????????????????????????????????????????????????
????????????????????????????????????????????????????????????
????????????????????????????????????????????????????????????
????????????????????????????????????????????????????????????
????????????????????????????????????????????????????????????
????????????????????????????????????????????????????????????
????????????????????????????????????????????????????????????
????????????????????????????????????????????????????????????
????????????????????????????????????????????????????????????
????????????????????????????????????????????????????????????
????????????????????????????????????????????????????????????
????????????????????????????????????????????????????????????
??????tccatatcagatttgctaggaagagaaacagctctccataatacaatttggttg
ctcaaagaagcagctcagaaagcatgttttgacatgctaaaaactcgcggggagaagctt
ttaagatatcctcttccggttgctgtagatctttccccaccaacagcagttagggaagga
gtctcactactatgttaaattattgaaacacatgacagcctgatgtttacggcatcagga
aagcaggcggactttcatccagtcatctccgcgttgttagatccta---tgcagatgtgt
gaacaagctgctgaggcacacaagtccaagggagcaattcagtcatcaaggaaaagtagg
acaagctctgaaccaattagcagaggtggaggacactgctccagcttcactttctgaggg
tttgaaggccttctttgggcttattttgggaagtgagagcacattgccggaattcgagca
gatgcaagtgccaaggctgagatcagaagtttgtgctcagttgtccagatcgctggctga
agcatacgagcttatctacgaggcagttatggatcccaagaatcaatacccagatcccaa
atcactggctagacatcctccaggacagatcagaaccatattgggaatc
>Anthospermum_thymoides_ERR9883532
gctttaagcagctgtaatgccactacaggtgatattattagtaccacggaaaggctcaaa
caggatctggaagttacaacacagaggcaggaaattgtgacatgctttcttcgtgactac
cagctatcctctgaagagataaatgcactaagagaggaagatttgaatgaaaactttttc
aaggcacttgctcatgttcaagaaatccatgcaaactgcaaagtgcttttaaggacacat
caccagcgagctggtctggagcttatggacatgatggctgtttatcaagaaggagcctat
gaacgcttatgtaggtgggtacagtcagaatgtaggagactgggtgacattgacaatcct
gaagttaatgaacttttgagaacagcagtactctgccttaaagaaagacctgtccttttc
aagtattgtgcagaagaggttgcaaatatgaggcataatgcattgttcagaagatttatt
agcgcccttacacggggaggacctggtggactgcccagacccattgaagtccatgcccat
gatcctttaagatatgtaggcgatatgttaggatggctccatcaggctttggcatctgaa
agagaacttgtccttgctttacttgatccagatgcggcgactgatacaagagcaacttcg
ccccaatcatctaatgtttctgagaatgatattgtaaagccagaatcagacttaacgttt
gtcctagatcggatttttgaaggagtttgtcgaccatttaaagtacgggttgaacaggtt
ttgcagtctcaaccaaatctcatagtttcctacaaactcagcaacaccctggagttttac
agttataccatatcagatttgctagggagagatacagcacttcgtaatacaatctgggtg
ctcaaagaagcagctcagaaaacattttttgacatgctaaaaactcgaggggagaagctt
ttaagatatcctttgccggttgctgtagatctttccccacctacagcacttagggaagga
gtctcactgctgtgtgaaattattgaaacacacgacagcatgatgtttcctgcatctgga
aagaactcagactttcatccagtcatctctgctttgctagatcctattttgcagatgtgt
gaacaagctgctgaggcacacaagtccaagggagcaattcagtcatcaaggagaagtagg
acaagttctgatccaattggcagagatggaggaaactgctccagcttcgctgtcagaagg
tttgaaggctttctttgggcttattttgggtagtgagagctccttgccggaattcgagca
gatgcaagtaccaaagctgagatcagaagcctgtattcagttagccagatcacttgctga
agcatatgagcttatctacgaggcagtcatggatcccaagaatcactaccctgatcccaa
gtcactggctagacatccgccgggccagatacgaaccatattgggaatc
>Argostemma_elatostemma_ERR9883520
gctttaagcagctgtaatgctactactggtgacattatcagtaccacggaaaggctcaat
caggatctggaaattacaacacagaggcaggaaattgtgtcatgctttcttcgtgactat
cagctatccaatgaagag??????????????????????????????????????????
????????????????????????????????????????????????????????????
???cagcgagctggcctggagcttatggacatgatggctgtttatcaagaaggagcctat
gaacgcttgtgtaggtgggtccaatcagaatgtaggagactgggtgatattgacaatcct
gaagttaatgaacttttgaaaacagcagtccgctgccttaaagaaagacctgtccttttc
aagtattgtgcggaagaggttgccaatatgaggcataatgcattgttcaggagatttatt
agtgcacttacacgtggagaacctggtggattacccagaccaattgaagtgcatgctcat
gatcctttaagatatgtaggagacatgttaggttggctccatcaggctttggcatctgaa
agagagcttgtcctcactttgcttgatccagatgcagtggcagatgcaggagcaaccact
cctttatcgtctaatgtttctgagaatgatgctgtacattcagaatcagacttgacattt
gtcctcgatcggatttttgaaggagtttgccgaccgtttaaagtgcgggttgaacaggtt
ttgcagtctcaaccaaatctcataatttcgtacaaactcagcaacaccttggagttttac
agttatactgtatcagatttgctagggggagaaacagctctccataacacaatttgggca
ctcaaagaagcagctcagaaaacattctttgacattctaaaaactcgaggggagaagctt
ttaagatatccgcttccggttgctgtagacctttccccaccaacagcacttagggaagga
gtctcactgctttgtgaaattattgaaacacatgacagcatgatggtttctgcatcagga
aagaagccagactttcatcctgtcatctctgctttgctagaccctattgtgcagatgtgc
gaacaatctgctgaggcacacaagtccaagggaacaatccagtcatcaaggagaagtagg
aaaagttctgatccaattagcagaggtggaggacactgctccagattcgctttcagtggg
tttgaaagctttctttgggcttattctgggcagtgagagctccttaccggaatttgagcg
gatgcaagtgccaaggctgagatcagaggcttgtgttctgttggccagatcgctggccga
cgcatatgagcttatctaccaggcagttatggatcccgagaatcgctaccctgatcccaa
gtcactggctagacatcctccaggccagataagaaccatactgggaatc
>Chamaepentas_hindsioides_ERR9883496
gctttaagcagctgtaatgctgatacaggtgacattatcagtaccacggaaaggctcaaa
caggatctggaaattacaacacagaggcaggaaattgtgtcatgctttcttcgcgactat
caactatccaatgaagagataaatgcattaagagaggaagatctgaatgaaaattttttc
aaggctcttgctcatgttcaagaaatccatgcgaactgcaaagtgcttttaaggacacat
caccagcgagctggtctggagcttatggacatgatggctgtttatcaagaaggagcctat
gaacgcttgtgtaggtgggtgcaatcagaatgtaggagactgggtgacattgacaatcca
gaagttgatgaacttttgagaacagcagtccgatgcctcaaagaaagacctgtccttttc
aagtattgcgcagaagaggttgccaatatgaggcataatgcattgttcagaagatttatt
agtgctctaacacgtggagggactggtggactacccagaccaattgaagtgcatgcccat
gatcctttaagatatgtaggagacatgttaggatggctccatcaggctttggcatctgaa
agagaacttgtccttgctttgcttgatccagatgcagtcacagatac---agcaactgca
tcccgacactctaatgtttctgagaatgatactgtaaaatcagaatcagacttgacgttt
gtcctagatcggatttttgaaggagtttgccgaccatttaaagtgcgggttgaacaggtt
ttgcagtctcaaacaaatctcattgtttcatacaaactcagcaacacactggaattttac
agttatactatatcagatttgctggggagagaaacagctctctgtaatacaatttgggtg
ctcaaagaagcagctcagaaaacattttttgatatgctaaaaactcgaggggagaagctt
ttaagatatccgcttccagttgctgtggatctttccccaccaacagcacttagagaagga
gtctcactgctctgtgaaattattgagacacatgacagcatgatgtttcctgcatcagga
aaaaagccagattttcatccagtcatctctgcattgctagatcctattattcaggtg???
????????????????????????????????????????????????????????????
????????????????ttagcagagctggaggatactagtccagcttctctttcagaggg
tttgaaggctttctttgggcttattttgggaagtgagagctccttgccggaattcgagca
gatgcaagtaccaaggctgaggtcggaagcctgtgttcagttggccggaacactgtctga
agcatatgagcttatttacgaagcagttatggatcccaagaatcactaccccgatcccaa
gtcactagctagacatcctccaggccagataagaaccattttgggaatc
>Clarkella_nana_ERR9883563
????????????????????????????????????????????????????????????
????????????????????????????????????????????????????????????
????????????????????????????????????????????????????????????
????????????????????????????????????????????????????????????
???cagcgagctggcctggagcttatggacatgatggctgtttatcaagaaggagcctat
gaacgcttgtgtaggtgggtacaatcagaatgtagaagactgggtgacattgacaatcct
gaagttaatgaacttttgaaaacagcagtccgctgccttaaagaaagacctgtccttttc
aagtattgtgcggaagaggttgccaatatgaggcataatgcattattcaggagatttatt
agtgcacttacacgtggaggacctggtggattacctagaccaattgaagtgcatgctcat
gatcctttaagatatgtaggagacatgttaggatggctccatcaggctttggcatctgaa
agagaacttgtcctcgctttgcttgatccagatgcggtggctgatactggagcaaccgct
cctttatcatctaatgtttctgagaatgattctgtacattcagaatcagacttgacattt
gtccttgatcggatttttgaaggagtttgccgaccgtttaaagtgcgggttgaacaggtt
ttgcagtctcaaccaaatctcataatttcgtacaaactcagcaacaccctggagttttac
agttatactgtatcagatttgctaggggaagaaacagctctccataatacaatttgggca
ctcaaagaagcagctcagaaaacattctttgacattctaaaaactcgaggggagaagctt
ttaagatatccgcttccggttgctatagacctttccccaccaacagcacttacggaagga
gtcacactgctttgtgaaattattgaaacacatgacagcatgatggtttctgcatcagga
aagaagccggactttcatccagtcatctctgctttgctagaccctattgtgcagatgtgt
gaacaagctgctgaggcacacaagtccaaggggacaatccagtcatcaaggagaagtagg
acaagttccgatccta----------------------ctccagcttcgctttcggtggg
tttgaaggctttctttgggcttattctgggaagtgagagttccttaccggagtttgagca
tatgcaagtgccaaggctgagatcagaggcttgtgttcggttggccagatcgctagccga
cgcatatgagcttatctaccaggcagttatggatcccgagaatcactaccctgatcccaa
gtcactggctagacatcctccaggccagataagaactatactgggaatc
>Coccocypselum_condalia_ERR9883533
gctttaagcagttgtaatgctaccactggtgacattattagtaccacagaaaggctcaaa
caggatttggaaattacaacacagaggcaggaaatcgtgtcttgctttcttcgtgactat
cagctgtccaatgaagagataaatgcactgagagaggaagacctgaatgaaaattttttc
aaggcacttgctcatgtgcaagagatccatgcaaactgcaaagtgcttttaaggacacat
catcagcgagctggtctggagcttatggacatgatggctgtttatcaagaaggagcctat
gaacgcttgtgtaggtgggtccaatcagaatgtaggagactgggtgacattgacaatcct
gaagttaatgaacttttaagaacagcagtctgctgcctcaaagaaagacctgtccttttc
aagtattgcgcagaagaggttgcaaatatgaggcataatgcactattcagaagatttatc
agtgctctaacacgtggggggcctggtggtctacccagaccaattgaagtgcacgcacat
gatcctttaagatatgtaggagacatgttaggatggctccatcaggctttggcatctgaa
agagaacttgtccttgctctgcttgatccagatgcagttgcagatacaggacttcctgct
ccccaattatctaaagattcagagaatgattctgcaaagttagaatcagacttgaccttt
gttctagatcggatttttgaaggagtttgccgaccatttaaagtacgggttgaacaggtt
ttacagtctcaaccaaaccttatagtttcctacaaactcagcaacaccctggagttttac
agttatactatatcagatttgctgggaagagaaacagctctctgtaatacactttgggtg
ctcaaagaagcggcgcagaaaacattttttgacatgctaaaaactcgaggagagaagctt
ttaagatatccacttccagttgccgttgatctttccccaccaacagctcttagggaagga
gtatcactgttgtgtgaaataattgaaacacatgacagtatgatggtttctgcatcagga
aaaaagccagattttcagccggtcatatctgctttgctggatcctattatgcagatgtgc
gagcaagctgctgaggcacacaagtccaagggagccattcagtcatcaaggaaaagtcgg
acaagttctgatccaattagcagagctggaggacactgctccagcttctctttcagaagg
tttgaaggctttcttcgggcttatcttgggtagtgaaagctccttaccagaattcgagca
gatgcaagtaccaaggctgagatcggaagcttgcgttcaactggccagatcactggctga
agcatatgagctcatctacaaggcagttatggatcccaacaatcactaccctgatcccaa
gtcactggcaagacatcctccagaccagataagaaccattttgggaatc
>Cruckshanksia_pumila_ERR9883536
???ttaagcagttgtaatgctaccactggtgacattattagtaccacagaaagacttaaa
caagatttggaaattacgacacagaagcaggaaatcatgtcttgatttcttcatgactat
cagctatccattgaagagatgaatgcactaagagagaaagggctgagtgaaaactttttc
aaggcacttgctcatatgcaagagatccatgcaaactgcaaagtgcttctaaggacagat
caccagcgagctggtctggagcttatggacatgatggctgtttatcaagaaggagcctat
gaacgcttatgtaggtgggtccaatcagaatgtaggagactaggtgatattgacaatcct
gaagttaatgatcttttaagaacagcagtccgctgcctcaaagaaagacctgttcttttc
aagtattgtgcagaagaggttgcaaatatgaggcataatgcactattcagaagatttatc
agtgctctaacacgtggaggacctggtggtctacccagaccaattgaagtgcatgcccat
gatcctttaagatatgtaggagacatgttaggatggctccatcaggctttggcatctgaa
agagaacttgtccttgctctgcttgatccagatgcggctgcagata??????????????
?cccaattatctagagttgcggacaatgatgctacaaaggcagaatcagacttgaccttt
gtcctagatcggatttttgaaggagtttgcagaccatttaaagtacgggttgaacaagtt
ttacagtctcaaccaaatcttatagtttcgttcaaactcagcaacaccctggagttttac
agttatactatatcagatttgctgggaagagaaacagctctctgtaatacccttggggtg
ctcaaagaagctgcgcagaaaacattctttgacatgctaaaaactcgaggagagaaactt
ttaagatatccacttccagttgccattgatctttctccaccaacagcacttagggaagga
gtatcactgctgtgtgaaataattgaaacacatgac????????????????????????
??????????????????????????????????????????????????????atgtgt
gaacaagctgctgaggcacacaagtccaagggagtcatccggtcatcaaggaaaagt???
????????????????ttagcggagctcgaggagacttctccagcttctctttcagaggg
tttgaaggctttctttgggcttattttgggaagcgaaacttccttaccggaattcgagca
aatgcaagtaccaaggctgagatccgaagcgtgcattcaagttgctagatcactggctga
agcatatgagctcatctacaaggcagttatggatccgaataatcgctaccctgatcctaa
gtcactggcaagacatcctccagaccagataagaaccattttgggaatc
>Cyanoneuron_cyaneum_ERR9883481
gctttaagcagctgtaatgctactactggtgacattatcagtaccacggaaaggctcaaa
caggatctggaaattgcaacacagaggcaggaaattgtgtcatgctttcttcgcgactat
cagctgtccaatgaagagataaatgctctaagagaggaagatctgaatgaaaattttttc
aaggcacttgctcacgttcaagagatccatgcaaactgcaaagtgctcttaaggacacat
caccagcgagctggtctggagcttatggatgtgatggctgtttatcaagaaggagcctac
gaacgcttgtgtaggtgggtccaatcagaatgtaggagactgggtgacattgacaatcct
gaagttaatgaacttttgaaaacagcagtccgctgccttaaagggagacctgtccttttc
aagtattgtgcagaagaggttgccaatatgaggcataatgcattgttcagaagatttatt
agtgctcttacacgtggaggacctggtggactacccagaccaattgaagtgcatgcccat
gatcctttaagatacgtaggagacatgttaggatggctccatcaggctttggcatctgaa
agagaacttgcccttgctttgcttgatccagatgcagtggcagatacaggagaaactgct
ccccgatcgtccaatgtttctgagaatgatactgtaaattcagaatcagacttgacattt
gtccttgatcggatttttgaaggagtttgccggccatttaaagtgcgggttgaacaggtt
ttgcagtctcaaccaaatcttatagtttcctacaaactcagcaacaccctggaattttac
agttatactatatcagatttgctagggagagaaacagctctccacaatacaatttgggtg
ctcaaagaagcagctcagaaaacattttttgacatgctaaaaacacgaggggagaagctt
ttaagatatccgcttccggttgctgtagatctttccccaccaacagcacttagggaagga
gtctcactgctgtgtgaaattattgagacacatgacagcatgatggttcctgcatcagga
aagaagccggactttcatccagtcatctctgctttgctagatcctattatgcagatgtgt
gaacaagctgctgaggcacacaagtccaagggagcaattcagtcattaaggagaagtagg
acaagttctgatccaattagcagagttggaggacacgaatccagcttcgctttcagaggg
tttgaaggctttctttgggcttattttgggaagtgagagctccttgccggaatttgagca
gatgcaagtaccaaagctgagatcagaagcttgtgttcagctggccagatcactggctga
agcatatgagcttatctaccaggcagttatggatccaaagaatcactaccctgaccccaa
gtcactggctagacatcctccaggccagataagaaccatattgggaatc
>Danais_nigra_ERR9883478
gccttaagcagctgtaatgctactacgggtgacattatcagtaccacggaaaggctgaaa
caggatttggaaattacaacacagaggcaggaaattgtgtcatgctttcttcgcgactat
cagctatccaatgaagagataaatgcactaagagaggaagatctgaatgaaaattttttc
aaggctcttgctcatgttcaagaaatccatgcaaactgcaaagtgcttttgaggacacat
caccagcgagctggtctggagcttatggacatgatggctgtttatcaagaaggagcctat
gaacgcctatgtaggtgggtccaatcagaatgtaggagactgggtgacattgacaacccg
gaagttaatgaacttttgaaaacagcagttcgctgcctcaaagaaagacctgtccttttc
aagtattgcgcagaagaggttgccaatatgaggcataatgcattgttcagaagatttatt
agtgctctaacacgtggaggacctggtggactacccagacctattgaagtgcatgcccat
gatcctttaagatatgtaggagacatgttaggatggctccatcaggctttggcatctgaa
agagaacttgtcctcgctttgcttgatccagatgcggtggcagatacaggagcaactgct
tcgcaatcgtcaaatgtttctgagaatgatactgtaaagtcagaatcagacttgacgttt
gtcctagatcggatttttgaaggagtttgccgaccatttaaagtgcgggttgaacaggtt
ttgcagtctcaaccgaatctcatagtttcctacaaactcggcaacacgctggagttttac
agttatactatatcagatttgctagggagagaaacagccctctgtaatacaatttggggg
ctcaaagaagcagctcagaaaacattttttgacatgctaaaaactcgaggggagaagctt
ttaagatatccacttccggtttctgtagatctttcgccaccatcagcacttagggaagga
gtgtcactgctgtgtgaaattattgaaatgcacaacagcatgatggttcctgcatcagga
aagaagccggactttcatccggtcatctctgctttgctggatcctattatccagatgagt
gaacaagctgctgaggcacacaaatcc---ggagaaattcaatcatcaaggagaagtagg
acaagttctgatccaattagcagagctggaggacactactccagctgttctttcagaggg
tctgaaggctttctttgggcttattttgggaagtgagagctcattgccggaattcgagca
gatgcaagtaccaaggctgagatcggaagcttgtgttcagttggccagatcactggctga
agcatatgagcttatctatgaggcagttatggatcccaagaatcactaccctgatcccaa
gtcactggctagacatcctccaggccagataagaaccatattgggaatc
>Dunnia_sinensis_ERR9883505
gctttaggcagctgtaatgctactacgggtgatattatcagtaccacagaaaggctcaaa
caggatctggaaattacgacacacaggcaggaaattgtgtcatgctttcttcgcgactat
cagttatccaatgaagagataaatgcactaagagaagaagatttgaatgaaaattttttc
aaagcacttgctcatgtgcaagagatccatgcaaactgcaaagtgcttttaaggacgcat
caccagcgagctggtctggagcttatggacatgatggctgtttatcaagaaggagcctat
gaacgcttgtgtaggtgggtccaatcagaatgtaggagactgggtgacattgacaatcct
gaagttaatgaacttttgaaaacagcagtccgctgccttaaagaaaggcctgtccttttc
aagtattgtgccgaagaggttgccaatatgaggcataatgcgttgttcagaagatttatt
agtgctcttacacgtggaggacctggtggactacctagaccaattgaagtgcatgctcat
gatcctctaagatacgtaggagacatgttaggatggctccatcaggctttggcatctgaa
agagaacttgtccttgctttgcttgatccagatgcagtggcagatacaggagcaactgct
ccacgatcgtctagtgtttctgagaatgatactgtaaattcagaatcagacttgacgttt
gtccttgatcggatttttgaaggagtttgccgaccatttaaagtgcgggttgaacaggtt
ttgcagtctcaaccaaatctcattgtttcctacaaactcagcaacaccctggaattttac
agttatactatatcagatttgctagggagagaaacagctctccataatacaatttgggtg
ctcaaagaagcagcgcagaaaacattttttgacatactgaaaactcgaggagagaagctt
ttaagatatccgcttccggttgctgtagatctctccccgccaacagcacttagggaagga
gtctctctgctgtgtgaaattattgaaacacacgacagcatgatggttcccgcatcagga
aggaagccagactttcatccggtcatctctgctttgctagatcctattatgcagatgtgt
gaacaagcagctgaggcacacaagtccaagggagcacatcagtcatctaggagaagtagg
acaagttctgatccaattagcagagctggaggacactgctccagcttcgctttcagaggg
tttgaaggctttctttgggcttattttgggaagtgagagctccttgcccgaatttgagca
gatgcaagtaccaagactgagatcagaagcttgtgttcagttggccagatccctggctga
agcatatgagcttatctaccaggcagttatggatcccaagaatcactaccctgatcccaa
gtcactggctagacatcctccaggccagataagaaccatattgggaatc
>Mouretia_larsenii_ERR9883550
gctttaagcagctgtaatgctactactggtgacattatcagtaccacggaaaggctcaaa
caggatctggaaattacaacacagaggcaggaaattgtgtcatactttcttcgcgactat
cagctatccaatgaagagataaatgcactaagagaggaagatctcagtgaaaattttttt
aaggcacttgctcatgttcaagagatccactcaaactgcaaagtgcttttaaggactcat
caccagcgagctggcctggagcttatggacatgatggctgtttatcaagaaggagcctat
gaacgcttgtgtaggtgggtccaatcagaatgtaggagactgggtgacattgacaatcct
gaagttaatgaacttttgaaaacagcagtccgctgccttaaagaaagacctgtccttttc
aagtattgtgcggaagaggttgccaatatgaggcataatgcattgttcaggagatttatt
agtgcacttacacgtggaggacctggtggattacccagaccaattgaagtgcatgctcat
gatcctttaagatatgtaggagacatgttaggatggctccatcaggctttggcatctgaa
agagaacttgtcctcgctttgcttgatccagatgcagtggcagatacagaagcaaccgct
gcttcatcgtctaatgtttctgagaatgatgctgtacattcagaatcagacttgatattt
gtccttgatcggatttttgaaggagtttgccgaccgtttaaagtgcgggttgaacaagtt
ttgcagtctcaaccaaatctcataatttcgtacaaactcagcaacaccctggagttttac
agttatactgtatcagatttgctagggggagaaacagctctccataatacaatttgggca
ctcaaagaagcagctcagaaaacattctttgacattctaaaaactcgaggggagaagctt
ttaagatatccgcttccggttgctatagacctttccccaccaacagcacttagggaagga
gtctcactgctttgtgaaattattgaaacacatgacagcatgatggtttctgcatcagga
aagaagccggactttcatccagtcatctctgctttgctagaccctattgtgcagatgtgt
gaacaagctgctgaggcacacaagtccaagggaacaatccagtcttcaaggagaagtagg
acaagttctgatccaattggcagaggtggaggacactgctccagcttcgctttcggtggg
tttgaaggctttctttggtcttattctggggagtgagagctctttaccggaatttgagca
gatgcaagtaccaaggctgagatcagaggcttgtgttcgattggccagatcgctggccga
cgcatatgagcttatctaccaggcagttatggatcccgagaatcgctaccctgatcccaa
gtcactggctagacatcctccaggccagataagaaccatactgggaatc
>Mycetia_bracteata_ERR9883494
gctttaggcagctgtaatgctactactggtgacattatcagtaccacggaaaggctcaaa
caggatctggaaattacaacacagaggcaggaaattgtgtcatgctttcttcgcgactat
cagctatccaatgaagagataaatgcactaagagaggaagatctgagtgaaaattttttt
aaggcacttgctcatgttcaagagatccacgcaaactgcaaagtgcttttaaggactcat
caccagcgagctggcctggagcttatggacatgatggctgtttatcaagaaggagcctat
gaacgcttgtgtaggtgggtccaatcagaatgtaggagactgggtgacattgacaatcct
gaagttaatgaacttttgaaaacagcagtccgctgccttaaagaaagacctgtccttttc
aagtattgtgcggaagaggttgccaatatgaggcataatgcattgttcaggagatttatt
agtgcacttacacgtggaggacctggtggattacccagaccaattgaagtgcatgctcat
gatcctttaagatatgtaggagacatgttaggatggctccatcaggctttggcatctgaa
agagaacttgtcctcgctttgcttgatccagatgcggtggcagatacaggagcaactgct
cctttatcgtctaatgtttctgagaatgatactgtacattcagaatcagacttgacattt
gtccttgatcggatttttgaaggagtttgccgaccgtttaaagtgcgggttgaacaggtt
ttgcagtctcaaccaaatctcataatttcgtacaaactcagcaacaccctggagttttac
agttatactgtatcagatttgctagggggagacacagctctccataatacaatttgggca
ctcaaagaagcagctcagaaaacattctttgacattctaaaaactcgaggggagaagctt
ttaagatatccgcttccagttgctatagacctttccccaccaacagcacttagggaagga
gtctcactgctttgtgaaattattgaaacacatgacagcatgatgatttctgcatcagga
aagaagccggactttcatccagtcatctctgctttgctagaccctattgtgcagatgtgt
gaacaagctgctgaggcacacaagtccaagggaacaatccagtcatcaaggagaagtagg
acaagttctgatccaattggcagaggtggaggacaccgctccagcttcgctttcggtggg
tttgaaggctttctttgggcttattctgggaagtgagagctccttaccggaatttgagct
gatgcaagtgccaaggctgagatcagaggcttgtgttcggttggccagatcgctggctga
cgcatatgagcttatctaccaggcagttttggatcccgagaatcgctaccccgatcccaa
gtcactggctagacatcctccaggccagataagaaccatactgggaatc
>Mycetia_hainanensis_H401
gctttaagcagctgtaatgctactactggtgacattatcagtaccacggaaaggctcaaa
caggatctggaaattacaacacacaggcaggaaattgtgtcatactttcttcgcgactat
cagctatccaatgaagagataaatgcactaagagaggaagatctcagtgaaaattttttt
aaggcacttgctcatgttcaagagatccactcaaactgcaaagtgcttttaaggactcat
caccagcgagctggcctggagcttatggacatgatggcagtttatcaagaaggagcctat
gaacgcttgtgtaggtgggtccaatcagaatgtaggagactgggtgacattgacaatcct
gaagttaatgaacttttgaaaacagcagtccgctgccttaaagaaagacctgtccttttc
aagtattgtgcagaagaggttgccaatatgaggcataatgcattgttcaggagatttatt
agtgcacttacacgtggaggacctggtggattacccagaccaattgaagtgcatgctcat
gatcctttaagatatgtaggagacatgttaggatggctccatcaggctttggcatctgaa
agagaacttgtcctcgctttgcttgatccagatgcggtggcagatacagaagcaaccgct
actttatcgtctaatgtttctgagaatgatactgtacattcagaatcagacttgatattt
gtccttgatcggatttttgaaggagtttgccgaccgtttaaagtgcgggttgaacaggtt
ttgcagtctcaaccaaatctcataatttcgtacaaactcagcaacaccctggagttttac
agttatactgtatcagatttgctagggggagaaacagctctccataatacaatttgggca
ctcaaagaagcagctcagaaaacattctttgacattctaaaaactcgaggggagaagctt
ttaagatatccgcttccggttgctatagacctttccccaccaacggcacttagggaagga
gtctcactgctttgtgaaattattgaaacacatgacagcatgatgatttctgcatcagga
aagaagccggactttcatccagtcatctctgctttgctagaccctattgtgcagatgtgt
gaacaagctgctgaggcacacaagtccaagggaacaatccagtcatcaaggagaagtagg
acaagttctgatccaa????????????????????????????????????????????
?ttgaaggctttctttggtcttattctgggaagtgagagctccttaccggaatttgagca
gatgcaagtgccaaggctgagatcagaggcttgcgttcgattggccagatcgctggccga
cgcatatgagcttatctaccaggcagttatggatcccgagaatcgctaccctgatcccaa
gtcactggctagacatcctccaggccagataagaaccatactgggaatc
>Neohymenopogon_parasiticus_ERR9883558
gctttaagcagctgtaatgctactactggtgacattatcagtaccacggaaaggctcaaa
caggatctggaaattacaacacagaggcaggaaattgtgtcatgctttcttcgcgactat
cagctatccaatgaagagataaatgcactaagagaggaagatctgagtgaaatttttttt
aaggcacttgctcatgttcaagagatccacgcaaactgcaaagtgcttttaaggactcat
caccagcgagctggcctggagcttatggacatgatggctgtttatcaagaaggagcctat
gaacgcttgtgtaggtgggtccaatcagaatgtaggagactgggtgacattgacaatcct
gaagttaatgaacttttgaaaacagcagtccgctgccttaaagaaagacctgtccttttc
aagtattgtgcagaagaggttgccaatatgaggcataatgcattgttcaggagatttatt
agtgcacttacacgtggaggacctggtggattacccagaccaattgaagtgcatgctcat
gatcctttaagatatgtaggagacatgttaggatggctacatcaggctttggcatctgaa
agagaacttgtcctcgctttgcttgatccagatgcggtggcagatacaggagcaaccgct
cctttatcgtctaatgtttctgagaatgatactgtacattcagaatcagacttgacattt
gtccttgatcggatttttgaaggagtttgccgaccgtttaaagtgcgggttgaacaggtt
ttgcagtctcaaccaaatctcataatttcgtacaaactcagcaacaccctggagttttac
agttatacagtagcagatttgctagggagagaaacagctctccataatacaatttgggca
ctcaaagaagcagctcagaaaacattctttgacattctaaaaactcgaggggagaagctt
ttaagatatccgcttccggttgctatagacctttccccaccagcagcacttagggaagga
gtctcactgctttgtgaaattattgaaacacatgacagcatgatggtttctgcatcagga
aagaagccggactttcatccagtcatctctgctttgctagaccctattgtgcagatgtgt
gaacaagctgctgaggcacacaagtccaagggaacaatccagtcatcaaggagaagtagg
acaacttctgatccaattggcagaggtggaggacactgctccagcttcgctttcggtggg
tttgaaggctttctttgggcttattctgggaagtgagagctccttaccggaatttgagct
gatgcaagtgccaaggctgagatcagaggcttgtgttcggttggccagatcgctggccga
cgcatatgagcttatctaccaggcagttatggatcccgagaatcgctaccccgatcccaa
gtcactggctagacatcctccaggccagataagaaccatactgggaatc
>Oldenlandia_herbacea_ERR9883552
gctttaagcagctgcaatgctaccacaggtgacattatcagtaccacagaaaggctcaaa
caagatctggaaattaccacacagaggcaggaaattgtgtcatgctttcttcgtgactat
cagctatctagtgaagagataaatgctctaagagaagaagatctggatgaaaaatttttc
aaggcacttgctcatgttcaagagatccatgcaaactgcaaagtgcttttaagaacacac
caccagcgagctggtttggagcttatggacatgatggctgtatatcaagaaggagcctat
gaacgcttgtgtaggtgggtccaatcagaatgtcgtagactgggagacattgacaatcct
gaagtgaatgaattgttgaaaacagcagtccgctgccttaaagaaagacctgttcttttc
aaatattgtgcagaggaggtcgccaatatgaggcataatgcattgttcagaagatttatt
agtgccctcacacgtggaggacctggtggactacccagaccaattgaagtccatgcccat
gaccctttaagatatgtaggagacatgttaggatggttacatcaggctttggcatctgaa
agggagcttgtccttgctctccttgatccagatgcggtggcagatacaggaaccgctgct
ccccgatcatcgaatgtttctgagaatgatactgcaaaggttgaatcagacttgaccttt
gtgctagatcggatatttgaaggagtttgccgaccattcaaagtacgggttgaacaggtt
ttgcagtctcaaccaaacctcatagtttcctacaaactcagcaacaccctggagttttac
tgttatactatctcagatttgctaggaagagaaacagccctctgtaatacaatctgggtg
ctcaaagaagcagctcagagaacattttttgacatgctaaaaactcggggggagaagctt
ttaagatatccacttcctgtttctgttgatctttccccgccaacagcacttcgggaagga
gtctcactgctatgtgaaattattgatacacacaacagcatgatgttttctgcatcggga
aagagagaggatttccatccagtcatctctgctttgctggatcctattatccaggtg???
????????????????????????????????????????????????????????????
????????????????????????????????????????????????????????????
????????????????????????????????????????????????????????????
????????????????????????????????????????????????????????????
????????????????????????????????????????????????????????????
?????????????????????????????????????????????????
>Paederia_ciliata_ERR9883513
gctttaagcagctgtaatgctactacgggtgacattatcagtaccacagaaaggctcaaa
caggatctggaaattaccacccagaggcaggaaattgtgtcatgttttcttcgtgactat
caattatctaatgaggagataaatgcactaagagaggaagatctgaatgagaattttttc
aaggcacttgctcatgttcaagagatccatgcaaactgcaaagtgcttttaaggacacat
catcagcgagctggactggagcttatggacatgatggctgtatatcaagaaggagcctat
gaacgcctccccaggtgggtccaatcagaatgtaggagactgggtgacattgacaatcct
gaagttaatgaacttttgaaaacagcagtccgctgccttaaagaaagacctgttcttttc
aaatattgtgcagaagaggttgccaatatgaggcataatgccttgttcagaagatttatt
agtgctcttacacgtggaggacctggtggactacccagaccaattgaagtgcatgcccac
gatcctttaagatatgtaggagacatgttaggatggctccatcaggcattggcatctgaa
agagaactcgtccttgctttgcttgatccagatgcggctgcagatgcaggagcaactgtt
ccccaatcgactaaagtttctgagaacaataacgtaaattcagaatcagacttaatgttt
gtccttgataggatttttgaaggagtttgcagaccatttaaagtgcgggttgaacaagtt
ttgcagtctcaaccaaatctcatagtttcctacaaactcagtaacacccttgagttttac
agttatactatatcagatttgttagggagagagacagctctccataagacaatttgggtg
ctcaaagaagcagcacataaaactttttttgacatgctaaaaactcgaggagagaagctt
ttaagatatccatttccagttgctgtagatctttccccgccaacagcacttggggaagga
gtctcactgctgtgtgagattattgaaacacatgacagcatgatgtttcctgcatcagga
aagaggccagactttcatcccgtcatctctgctttgctggatcctattatgcagatgtgt
gaacaagcagctgaggcgcacaagtccaagggaggaattcagtcatcaaggagaagtaga
acaagttctgatcccattagcagagctgcaggacactgctccagcttctctttcagaggg
tttgaaggctttctttgggcttatattgggaagtgagagcaccttgccagaatttgagca
gatgcaagtaccaaagctaagatcagaagcttgtgcacagttggccagatcactggctga
agcatatgagctgatataccaggcagttatggatccaaagaatcagtaccctgatcccaa
gtcactggctagacatcctccaggccagataagaaccatattgggcatc
>Plocama_tinctoria_ERR9883529
gctttaagcagctgtaatgctactacgggtgacattatcagtaccacagaaaggctcaaa
caggatctggaaattacaacacagaggcaggaaattgtgtcatgctttctccgtgactat
cagctatccaatgaagagataaatgcactgagagaggaagatctgaatgaacaatttttc
aaggcacttgctcatgttcaagaaattcatgcaaactgcaaagtgcttttaaggacgcat
catcagcgagctggtctggagcttatggatatgatggctgtttatcaagagggtgcttat
gaacgcttgtgtaggtgggtccaatcagaatgtaggagactgggtgacattgacaatcct
gaagttaatgatcttttgaaaacagcagtccgctgcctcaaagaaagacctgtgcttttc
aaatattgtgctgaggaggttgcaaatatgaggcataatgcattgttcagaagatttatt
agtgctcttactcgtggaggacctggtgggcttcccagaccaatcgaagtgcatgctcat
gatcctttaagatatgttggagacatgttaggatggctccatcaggctttggcatctgaa
agagaacttgtccttgctttgcttgatccagatgcg---gcagatacacgagctactgct
ccccaatcgtccaatatttctgagaatgacactgtaaattcagaagcagacttgacattt
gtccttgatcgaattttcgaaggagtttgccgaccttttaaagtgcgggttgagcaagtt
ttgcagtctcaaccaaatctcatagtgtcctacaagctcagcaacaccctggaattttac
agttatactatatcagatttgctagggagggaaacagctctccataatacaatttggttg
ctcaaagaagcagctcagaaaacattttttgacctgctaaaaactcgaggggagaagctt
ttaagatatcctcttccggttgctgtagatctttccccgccaacagcagttagggaagga
gtctcactactctgtgaaattattgaaacacatgacagtatgatgtttcctgccctagga
aagaagccagactttcatccagtcatctctgcattgctagatcctattatccagatgtgt
gaacaagctgctgaggcacacaagtccaagggagtaatgcagtcatcaaggagaaataga
acaagttctgatccaattagcagaggtggaggacacatctccagcttcactttcagaggg
tttgaaggctttctttgggcttatattgggaagtgagagctccttgccggaatttgagca
gatgcaagtaccaaggctgagatcagaagcttgcattcagttggccaaatcgctggcaga
agcgtacgagcttatctatgaggcagttatggatcccaagaatcagtacccagatcccaa
gtcactggctagacatcctccaggccagataagaaccatattgggaatc
