# Supplementary material for: Morphological and molecular evidence support the inclusion of Mycetia hainanensis in Mouretia (Rubiaceae)
Source: PhytoKeys. 2026 Feb 5;270:273–88. doi: 10.3897/phytokeys.270.180324 (PMC12902767; doi:10.3897/phytokeys.270.180324)
Supplement: Supplementary material 4 — Dataset of 315 nuclear genes used in this study [file phytokeys-270-273_article-180324__-s004.zip › Dataset 2/6110_filtered_aligned_trimmed.fasta]

>Rubia_peregrina_ERR5033650
gggagtaaattgggaagaagggtggttcattttgcaaacctacccatcaagctcttaatg
ccctcctccttctccaacataactgagattgccctcaagaccatcccttctgcatccata
gagattaagaaggttctggaatcgctgtatggtttcgaggtggaaaaagttaggaccttg
aatatggatgggaagaagaagaagcgaggcgggctgttaattgcaaaacccaattacaag
aaagcttatgtgaccctcaaaaaccctctctccatatccccggattcgtaccccatcaat
gccatcgaggag
>Theligonum_cynocrambe_ERR5033810
gggagtaagtggggaagaagagttgttcattttgctaacctacccattaagctcctcatg
cccacctctttctccaatataactgaaattgcattgaagaccatcccatctgcatccatt
gagattaagaaggttttggaatcactgtatggatttgaggtggaaaaagttaggaccttg
aatatggatgggaagaggaagaagcgaggcgggttgttaattgcaaagcctgattacaag
aaggcttatgttaccctgaaaaatcctttatatatttcccctgatgcctatccgattaat
gttattgaagag
>Anthospermum_thymoides_ERR9883532
gggagtagattgggacgaagagtagttcattttgctaacctacccattaagcttctcatg
ccttcgtctttctccaatataactgaaattgccctgaagacgattccctctgcttccatt
gagattaagaaggttttggagtcactgtacggttttgaggtggaaaaagttaggaccttg
aatatggatgggaagaagaaaaagcggggcgggttgttaattgcaaaacctgattacaag
aaagcttatgtgactctgaaatatcctttgtcgatatctcctgatgtgtatcccattaag
ataattgaggag
>Argostemma_elatostemma_ERR9883520
gggagtagattgggaagaagagtagttcattttgctaacctgcccattaagcttctcatg
cctgcctctttctccaatataactgaaatttccctgaagacgatcccttctgcttccatt
gagattaagaaggttttggaattgctgtatggttttgaggtggaaaaagttaggaccttg
aatatggatgggaagaagaagaagcgaggtgggttattactcgcaaaacctgattacaag
aaagcatatgtgaccctgaaaaatcctttgtccatatccccggatgtgtatcccattaag
ataatagaggag
>Chamaepentas_hindsioides_ERR9883496
gggagtagattgggaagaagagttgttcattttgctaacctacccattaaactccttatg
cctgcctctttctcaaatattactgaaattgccctgaaaaccatcccttctgcttccatt
gagattaagaaggttttggaatcactgtatggttttgaggtggaaaaagttaggactttg
aatatggatgggaagaagaagaagcgaggtggacttttaattgcaaaacctgattacaaa
aaagcttatgtgaccctgaaatatcctttgtcaatatcccctgatgcatatcccattaag
ataattgaggag
>Clarkella_nana_ERR9883563
????????????????????????????????????????????????????????????
?????????????????????????????????????????????????????????att
gagattaagaaggttttggaatcgctgtatggttttgaggtggaaaaagttagaaccttg
aatatggatgggaagaagaagaagcgaggtgggttattacttgcaaaacctgattacaag
aaagcatatgtgaccctaaaaaatcctttgtctgtatccccggatgtgtatcccattaag
ataatagaggag
>Coccocypselum_condalia_ERR9883533
ggaagtagattgggaagaagagtagttcactttactaacctaccaattaagctcctcatg
ccttcctctttctccaatattactgaaattgccctgaaaaccatcccttctgcctccatc
gaaattaagagggttttggaatcactatatggttttgaggtggaaaaagttaggaccttg
aatatggatgggaagaagaagaagcgaggtggtttattactttcaaagcccgattacaag
aaggcttacgtgaccctgaaaaatcctttgtcaatatcccatgatgtgtatcccattaag
ataattgaggag
>Cruckshanksia_pumila_ERR9883536
ggaagtagactgggaaagagagtagttcattttgctaacctacccattaagcttctgatg
ccttcctctttctccaatatcactgaaattgctctcaaaaccatcccttctgcctccatt
gagattaagagggttttggaatcactatacggttttgaggttgaaaaggttaggaccttg
aatatggacgggaagaagaagaagcgaggtgggctgttaatagcaaaacccgattacaag
aaggcttatgtaaccctgaaaaaccctttgtcaatatcccctgatgtgtaccccattaag
ataattgaggag
>Cyanoneuron_cyaneum_ERR9883481
ggaagtagattgggaagaagagtagttcattttgctaacctacccattaagctcctcatg
cctacctctttctccaatataactgaaattgccctgaagaccatcccttctgcctccatt
gagattaagaaggttttggaatcactgtatggttttgaggtggaaaaagttaggaccttg
aatatggatgggaagaagaagaagcgaggtgggttattagttgcaaaacccgattacaag
aaagcttatgtgaccctgaaaaatcctttgtcaatatcccctgatgtgtatcccattaag
ttcattgaggag
>Danais_nigra_ERR9883478
gggagtagattgggaagaagagtagttcattttgctaacctacccattaagctcctcatg
cctgcctctttctccaatattaccgaaattgccctgaagaccatcccttctgcttccatt
gagattaagaaggttttggaatcactgtatggttttgaggtggaaaaagttaggaccttg
aatatggatgggaagaagaagaagcgaggtgggttattaattgcaaaacctgattacaag
aaagcttatgtgactctgaaaaatcctttgtcgatatcccctgatgtgtatcccattaag
ataattgaggag
>Dunnia_sinensis_ERR9883505
gggagtagattgggaagaagagtagctcattttgctaacttgcccattaagttccttata
cctgcctctttttccaatagtactgaaatagccctcaagaccatcccttctgcttccatt
gagattaagaaggttttggaatcactatatggttttgaggtggaaaaagttaggaccttg
aatatggatggaaagaagaagaagcgaggtgggttgttaattgcaaaacccgattacaag
aaagcttatgtgaccctgaaaaatcctttgtcgatatcccct??????????????????
????????????
>Mouretia_larsenii_ERR9883550
gggagtagactgggaagaagagtagttcattttgctaacctgcccattaagctcctcatg
cctgcctctttctccaatataactgaaatttccctgaagacgatcccttctgcttccatt
gagattaagaaggttttggaatcgctgtatggttttgaggtggaaaaagttaggaccttg
aatatggatgggaagaagaagaagcggggtggattattacttgcaaaacctgattacaag
aaagcatatgtgaccctgaaaaatcctttgtctatatccccggatgtgtatcccattaag
ataatagaggag
>Mycetia_bracteata_ERR9883494
????????????????????????????????????????????????????????????
?????????????????????????????????????????????????????????att
gagattaagaaggttttggaatcgctgtatggttttgaggtggaaaaagttaggaccttg
aatatggatgggaagaagaagaagcgaggtgggttattacttgcaaaacctgattacaag
aaagcatatgtgaccctgaaaaatcctttgtctatatccccggatgtgtatcccattaag
ataatagaggag
>Mycetia_hainanensis_H401
gggagtagactgggaagaagagtagttcattttactaatctgcccattaagctcctcatg
cctgcctctttctccaatataactgaaattgtcctgaagacgatcccttctgcttccatt
gagattaagaatgttttggaatcgctgtatggttttgaggtggaaaaagttaggaccctg
aatatggatgggaagaagaagaagcgaggtggattattacttgcaaaacctgattacaag
aaagcatatgtgaccctgaaaaatcctttgtctatatccccggatgtgtatcccattaag
ataatagaggag
>Neohymenopogon_parasiticus_ERR9883558
????????????????????????????????????????????????????????????
?????????????????????????????????????????????????????????att
gagattaagaaggttttggaatcgctgtatggttttgaggtggaaaaagttaggaccttg
aatatggatgggaagaagaagaagcgaggtgggttattacttgctaaacctgattacaag
aaagcgtatgtgaccctgaaaaatcctttgtctatatccccggatgtgtatcccattaag
ataatagaggag
>Oldenlandia_herbacea_ERR9883552
gggagtagattgggaagaagagtagttcattttgctaacctaccgattaagctcctaatg
cctacctctttttccaacattaaggaaattgccctgaaaacgatcccttctgcttccatt
gaaattaagagggtattggaatcactgtatgggtttgaggttgaaaaggtttcgaccttg
aatatggatgggaagaagaagaagcgtggtggcttattgattgcaaaacctgattataag
aaagcttatgtaaccctgaaatatcctctgtcgatatcccctgatttgtatcccattaag
gttatcgaggag
>Paederia_ciliata_ERR9883513
ggaagtagattgggaagaagagtggttcattttgctaacctgcccattaagctcctcatg
ccttcctccttctccaatataacagaaattgccttgaagaccatcccttcagcatcaatt
gagattaagagggttttggaatcactgtatggttttgaggtagaacaagttaggaccttg
aatatggatgggaaaaagaagaagcgaggtggattattaattgcaaaacctgattacaag
aaagcttatgtgacgctgaaaaatcctttgtctatctcccctgatgtgtatcccattaag
ataattgaggag
>Plocama_tinctoria_ERR9883529
ggaagtaaattgggaagaagggtagttcattttgccaacctacccattaagctcctcatg
cctacctctttctccaatataactgaaattgctctcaagaccatcccttctgcctccatt
gagattaagaaggttttagaatcactatatggttttgaggtggaaaaagttaggaccttg
aatatggatgggaagaagaagaagcgaggtgggttattaattgcaaaacctgattacaag
aaagcttatgtgaccctcaaaaatcctttgtctatatcccctgat???????????????
????????????
