# Supplementary material for: Morphological and molecular evidence support the inclusion of Mycetia hainanensis in Mouretia (Rubiaceae)
Source: PhytoKeys. 2026 Feb 5;270:273–88. doi: 10.3897/phytokeys.270.180324 (PMC12902767; doi:10.3897/phytokeys.270.180324)
Supplement: Supplementary material 4 — Dataset of 315 nuclear genes used in this study [file phytokeys-270-273_article-180324__-s004.zip › Dataset 2/6114_filtered_aligned_trimmed.fasta]

>Rubia_peregrina_ERR5033650
t???????????????????????????????????????????????????????????
???????????????????????????????????????????tgtttcatagggaaagg
aaatatgatttcgagggtgaggatttggaggggaagtataaagattggcagaagaagctg
catccggaccttgttcacaataaatctcagaaagaacgagagtatgctgctgaacaatcc
acccgggtgaatgatgcttatcgaacactagctgaccctttgtcccgagcaatttacatt
>Anthospermum_thymoides_ERR9883532
tgctggaattgcaacgcggcaccatccggcaccggaccgtttttgttttgtcaaagctgt
cgcagcgtacaacccgtggatcattctgtcgatttcttccagattcttggagtggaaaag
agatatgacatcaagggtgaagatttggagaagaagtacaaagattggcagaagaaactg
catcctgacctagttcacacaaaatctcagaaagaacgggaatacgctgctgaacaatct
ggccgggtgactgatgcttatcgcacgcttactgaccctttgtcgcgagctatctacatt
>Argostemma_elatostemma_ERR9883520
tgctggaattgcaaggccgctccatccaacgccacaccgtttttggtttgtcacagttgt
cgcagcgtccaacccgttgatccctctgttgatttcttccagattcttggagtggaaaga
agatatgacatcaagggtgaagctttggagggaaagtataaagactggcagaagaagctg
catcctgacctagttcacactaaatctcagaaagaacgagagtatgctgctgaacaatct
gcccgagtgactgatgcttatcgcacgctcactgactcattgtcacgagcgatatacatt
>Chamaepentas_hindsioides_ERR9883496
tgctggaattgcaacgcagtaccatccaatacgtcgccgtttttgttttgtcacagttgt
cgcagcgtccaacccgtcgatcactctgttgatttcttccagattcttggagtggaaagg
aggtatgacatcgaaggtgaagatttggagggaagatataaagactggcagaagaagctg
catcctgacctagttcacacgaaatctcagaaagaacgagcgtatgctgctgaacagtct
gccagggtgactgatgcttatcgcacgctcactgaccctttgtcacgagcgatgtacatt
>Clarkella_nana_ERR9883563
????????????????????????????????????????????????????????????
????????????????????????????????????????????????????????????
???tatgacatcaagggtgaaggtttggagggcaagtataaagactggcagaagaagctg
catcctgacttagttcacacaaaatctcagaaagaacgagagtatgctgctgaacaatct
gcccgagtgactgatgcttatcgcacgctcacggatccattgtcacgagcgatatacatt
>Cruckshanksia_pumila_ERR9883536
????????????????????????????????????????????????????????????
??????????????????????????????????????????????????????gagaag
aagtatgacattaagggtgaagatttagaaggaaaatataaagagtggcagaagaagctg
catcctgacctagttcacaccaaatct?????????????????????????????????
????????????????????????????????????????????????????????????
>Cyanoneuron_cyaneum_ERR9883481
????????????????????????????????????????????????tgtcaaagttgt
cgcagcgtccaacccgttgatagctctgttgatttcttccagattctgggagtggaaagg
agatatgacatcaatggtgaagatttggagggaacgtataaaggctggcagaagaagctg
catcctgacctagttcacacaaaatctcagaaagaacgagagtatgctgctgaacaatct
gcccgggtgactgatgcttatcgcacgctcactgaccctttgtcacgagcagtgtacatt
>Danais_nigra_ERR9883478
tgctggaattgcaacgcggtaccatccaacgcggcaccgtttttggtttgtcaaagttgt
cacagcgtccaacccgttgatcgctctgttgatttcttccagattcttggagtggaaagg
agatatgacatcaagggtaaagatttggagggaaagtataaagactggcagaagaagctg
catcctgacctagttcacacaaaatctcagaaagaacgagagtatgctgctgaacaatct
gcccgggtgactgatgcttatagcacactcactgactctctgtcacgagcaatgtacatt
>Dunnia_sinensis_ERR9883505
tgctggaattgcgaggcggcaccatccaacgcggcaccgtttttggtttgtcaaagttgt
cgcagcgtccaacccgttgatcgctctgttgatttcttccagattcttggagtggaaagg
agttatgacatcaagggtgaaaatttggagggaaagtataaagactggcagaagaagctg
catcctgacctagttcacacaaaatctcagaaagaacgagagtatgctactgaacaatct
gcccgggtgactgatgcttatcgcacgctctctgaacctttatcgcgagctatgtacatt
>Mouretia_larsenii_ERR9883550
????????????????????????????????????????????????????????????
????????????????????????????????????????????????????????????
?????????????????????????????????aagtataaagactggcagaagaagctg
catcctgacctagttcacacaaaatctcagaaagaacgagagtatgctgctgaacaatct
gcccgagtgactgatgcttatcgcacgctc??????????????????????????????
>Mycetia_bracteata_ERR9883494
tgctggaattgcaaggcggctcaatccaacgccgcaccgtttttggtttgtcaaagttgt
cgcagcgtccaacccgttgatccctctgttgatttcttccagattcttggagtggaaaga
agatatgacatcaagggtgaagctttggagggaaagtataaagactggcagaagaagctg
catcctgacctagttcacacaaaatctcagaaagaacgagagtatgctgctgaacaatct
gcccgagtgactgatgcttgtcgcacgctcacagacccattgtcacgagcgatatacatt
>Mycetia_hainanensis_H401
tgctggaattgcaaggcggctccatccaacgccgcaccgtttttggtttgtcaaagttgt
cgcagcgtccaacccgttgatccctctgtcgatttcttccagattcttggagtggtaagg
agatatggcatcaagggtgaagctttggagggaaagtataaagactggcagaagaagctg
catcctgacctagttcacacaaaatctcagaaagaacgagagtatgctgctgaacaatct
gcccgagtgactgatgcttatcgcacgctcactgacccattgtcacgagcgatatac???
>Neohymenopogon_parasiticus_ERR9883558
tgctggaattgcaaggcggctccatacaacgccgcaccgtttttggtttgtcaaagttgt
cgcagcgtccaacccgttgatccctctgttgatttcttccagattcttggagtggaaaga
agatatgacatcaagggtgaaggtttggagggaaagtataaagactggcagaagaagctg
catcctgacctagttcacacaaaatctcagatagaacgagagtatgctgctgaacaatct
gcccgagtgactgatgcttatcgcacgctcactgacccattgtcacgagcgatatacatt
>Oldenlandia_herbacea_ERR9883552
tgctggaattgcaacgcgataccttccgatgcggcgccgtttttgttctgtgaaagctgt
cggagcgtacaacccgctgatcgatcagttgatttcttccgcatccttggaatggaaaag
agatatgacatcaagggtgaagatttggagcggagatataaagactggcagaagaagctg
catcctgaccttgttcataccaaatctcagaaagaacgagagtatgctgctgaacaatct
gctcgggtgactgatgcttatcgcaccctcaccgaccctctgtcgcgagcaatttacatt
>Paederia_ciliata_ERR9883513
????????????????????????????????????????????????????????????
????????????????????????????????????????????????????????????
????????????????????????ttagaggggaagtataaagattggcagaagaagctg
catcctgacctagttcacacaaagtctcagagagaacgagagtacgcttctgaacaatct
gccagggtgactgatgcttatcgcacgctcactgaccctttggctcgagcaatttac???
>Plocama_tinctoria_ERR9883529
tgctggaattgcaaagagggacctcccagggcggcgccgtttttgttttgtcacagctgt
cgcagcgtccaacccgttgatcgctctgttgatttctttcagattcttggagtggaaagg
aggtatgactgcaagggtgaagatttggaggggaagtataaagactggcagaagaagctg
catcctgacctagttcatacgaaatctcagaaagaacgagaatatgctgctgaacaatct
gccagggtgactgatgcttatcgcacgctcactgatcctttgtcacgagcaatttacatt
