# Supplementary material for: Morphological and molecular evidence support the inclusion of Mycetia hainanensis in Mouretia (Rubiaceae)
Source: PhytoKeys. 2026 Feb 5;270:273–88. doi: 10.3897/phytokeys.270.180324 (PMC12902767; doi:10.3897/phytokeys.270.180324)
Supplement: Supplementary material 4 — Dataset of 315 nuclear genes used in this study [file phytokeys-270-273_article-180324__-s004.zip › Dataset 2/6119_filtered_aligned_trimmed.fasta]

>Rubia_peregrina_ERR5033650
ggtggagagttcgataccagtattaccaggtttacattgccaattcgtgcacttgctttc
aataaatccggcaccatgttggcagctgctggtgatgatgagggcatcaaacttattaat
acaattgatggttctatagcaagagttcttaaggggcataaagggtctatagaaggaatg
tcttttgatcctaaaagtgagtattttgcctcagttgactcaacaggaactgttatacat
tgggaactccagccaggaacaatacttaatactcttaagggcattgctcctgctaccttc
tctgatcaatccacaatgaatgttcttagctggagtccagaaggggacctattggctgtt
ccaggtttgaaaaatgacgtggtgttgtatgatagggacacggctgaaaaactcttttct
ctcagaggtgatcatgcacaacctgtttgtttcttgtcttggtcccccaatgggaaatac
atggcaacttctggtttagataggcaaatacttatatgggatgttgagaaaaagcaggat
ctcgataggcaaaagtttagtgagagagtatcttgcatggcttggaagcctaagggtaat
gctttggcagtaattgacgtaacggggaagtatggtgtttgggaatcacccgtaccatct
tctatg??????????????????????????????????????????????????????
????????????????????????????????????????????????????????????
????????????????????????????????????????????????????????????
????????????????????????????????????????????????????????????
????????????????????????????????????????????????????????????
????????????????????????????????????????????????????????????
????????????????????????????????????????????????????????????
????????????????????????????????????????????????????????????
????????????????????????????????????????????????????????????
????????????????????????????????????????????????????????????
????????????????????????????????????????????????????????????
????????????????????????????????????????????????????????????
????????????????????????????????????????????????????????????
????????????????????????????????????????????????????????????
????????????????????????????????????????????????????????????
????????????????????????????????????????????????????????????
????????????????????????????????????????????????????????????
????????????????????????????????????????????????????????????
????????????????????????????????????????????????????????????
????????????????????????????????????????????????????????????
????????????????????????????????????????????????????????????
????????????????????????????????????????????????????????????
????????????????????????????????????????????????????????????
???????????????????????????????????????????????????
>Theligonum_cynocrambe_ERR5033810
ggtggagagttcgagaccaatattactagatttaccttgccaatacgtgcacttgctttc
aataaatctggcaccgtgctggcagctgctggtgatgatgagggtatcaagcttattaat
acaattgatggttcaatagcaaaagttcttaagggacataaaggatctattactggattg
gcttttgatccaaaaggtgaatatttcgcttcagttgattcgacaggaactgtcatacat
tgggaggtccagcctggaacaatacttagcactcttaagggcatagctcctgctactttc
tctgatgaatctacaaagaatgtgcttagctggagtccagatggcgacctgttggctgtt
ccaggtttgaaaaatgatgtggtgctgtatgatagggatacagttgaaaaactgttttca
cttagaggtgatcatgtgcaacctgtttgtttcttgtcttggtcacccaatggaaaatat
atggcaacttctagtttagataggcaaatactgatttgggatgttgagaaaaagcaggac
attgataggcaaaagtttagtgaaagaattacatgtatagcttggaagcctaacggtaat
gccttggcagtaattgatgtaacaggtaagtatggtgtctgggaatcacctgtaccatca
tcaatgaaatctcctatagaagacattcctcctgtaggaaccaat???????????????
????????????????????????????????????????????????????????????
????????????????????????????????????????????????????????????
????????????????????????????????????????????????????????????
????????????????????????????????????????????????????????????
????????????????????????????????????????????????????????????
????????????????????????????????????????????????????????????
????????????????????????????????????????????????????????????
????????????????????????????????????????????????????????????
????????????????????????????????????????????????????????????
????????????????????????????????????????????????????????????
????????????????????????????????????????????????????????????
????????????????????????????????????????????????????????????
????????????????????????????????????????????????????????????
????????????????????????????????????????????????????????????
????????????????????????????????????????????????????????????
????????????????????????????????????????????????????????????
????????????????????????????????????????????????????????????
????????????????????????????????????????????????????????????
????????????????????????????????????????????????????????????
????????????????????????????????????????????????????????????
????????????????????????????????????????????????????????????
????????????????????????????????????????????????????????????
???????????????????????????????????????????????????
>Anthospermum_thymoides_ERR9883532
????????????????????????????????????????????????????????????
????????????????????????????????????????????????????????????
????????????????????????????????????????????????????????????
????????????????????????????????????????????????????????????
????????????????????????????????????????????????????????????
????????????????????????????????????????????????????????????
????????????????????????????????????????????????????????????
????????????????????????????????????????????????????????????
????????????????????????????????????????????????????????????
????????????????????????????????????????????????????????????
????????????????????????????????????????????????????????????
????????????????????????????????????????????????????????????
????????????????????????????????????????????????????????????
????????????????????????????????????????????????????????????
????????????????????????????????????????????????????????????
????????????????????????????????????????????????????????????
????????????????????????????????????????????????????????????
????????????????????????????????????????????????????????????
?????????????????????gactttcatgacactggtagtggtcctcgggttcctgca
atgactgattattttggtttcactatggcttctttaaatgagaaaggaagtgtctttgcc
aatccatgcaagggtgagaagaatatgagcacacttatgtatcgcccattcagctgttgg
gcaagtaacagtgagtggtccatgagatttgaagaagaggaagtgaaggctgtggcactt
ggtactgcttgggtagctactgctactagtcttaattttcttcgcatcttcacggagggt
ggcttacagaggcatattctttcccttgatggaccagtggtgactttggttgggtttgag
gataaacttgctgttgttacacattcttctccttctcttccctcagatgagcagatgctt
gagtttaggttgttgaatgtttctagtgcaacccagttaactagaggacaacttccactg
acccctggttcaagcttgtcatggtttggttttagtgaagaaggccatctgggttctttt
gactctaag???????????????????????????????????????????????????
????????????????????????????????????????????????????????????
????????????????????????????????????????????????????????????
??????????????????????????????cagatccagaaaaaaattgaagaagctgcc
gctgttggtcaggacgtggggtcactagatgatgaagcattcaacactgaggcagctctg
gatagatgcatcttgaggcttattgcatcatgctgcaatggtgataagcttgtgagagct
actgaactagtgaaacttctgtctatggaaaaatctgtaagaggtgccataaagctggtt
actgcattaaaattgccaaacttg???????????????????????????
>Argostemma_elatostemma_ERR9883520
???????????????????????????agatttacattgccaatacgtgcacttgctttc
aataaatctggcaccatgttggcagctgctggtgatgatgagggtatcaaacttattaat
acaattgatggttcaatcgcaagagttcttaaggggcataagggatcagttactggattg
gcttttgatcctacaagtgagtattttgcttcagttgattcaacgggaactgtcatacat
tgggaactccagcctggaacgatacttaatacacttaagggcatagcacctgctactttc
tctgatcaatctgcaatgaatgtgcttagctggagcccggatggggatctgttggctgtt
ccaggtttgaaaaatgacgttgtgatgtatgatagggatacagctgaaaaactgttttca
ctaagaggtgatcatgtgcaacctgtttgtttcttgtcttggtcacccaatgggaaatat
atggcgacctctggtttaaataagcagattatgatatgggatgttgagaaaaagcaggac
attgatcagcaaaaatttagtgagagaatatcttgcatggcttggaagcctaacggtaat
gctttggcagtaattgatgtgatgggaaagtatggtgtctgggaatcacctgtaccatca
tcaatgaaatcccctacagaagatattccttctgtaggaaccaatggccttctttttttt
gaggaagaggaagaacctagtgcatctggaagtttgagtgatcttggtgaggacagcata
ggtgaatttgaatcacatagcagaaaaaggttacgtaaagattccacatttga???????
????????????????????????????????????????????????????????????
????????????????????????????????????????????????????????????
????????????????????????????????????????????????????????????
????????????????????????????????????????????????????????????
????????????????????tgactttcatgacaccggtagtggtcctcgagttcctgca
atgactgattattttggtttcacgatggcttctttcaacgagaacggaagtgtctttgcc
aatccatgcaagggtgagaagaatatgagcacactaatgtatcgcccattcagttgctgg
gcaagtaacagtgagtggtcaatgagatttgaagaagaagaagtaaaggctgtggcactt
ggaactacttgggttgctactgctacaagtcataatttccttcgtatcttcactgagggt
ggcttacagaggcatgtcctttcccttgatggaccagtagtgactttagttgggtttgag
gataaacttgct????????????????????????????????????????????????
????????????????????????????????????????????????????????????
????????????????????????????????????????????????????????????
????????????????????????????????????????????????????????????
????????????????????????????????????????????????????????????
???????????????????????????tcttctgatcttggagcagaaagccttgagaat
gaatttatgctgaataacatgcatctcttccagattcagaaaaaaattgaggaagctgca
actgtaggtcaagacacggtgccactagacgacgaagcattcaacatcgaagcagctctt
gatagatgcatcttgaggcttattgcttcatgctgcaatggtgataagctagtgagagct
accgagcttgtgaagcttctgtcaatggaaaaatcagtaagaggtgccataaagctggtc
actgcattaaagttgccaaacttg???????????????????????????
>Chamaepentas_hindsioides_ERR9883496
??????????????????aatattactagatttacattgccaattcgtgcacttgctttc
aataaatctggaaccatgttagcagctgctggtgatgatgagggtatcaaacttatcaat
acaattgatggttcaattgcaagagttcttaagggacataaaggatctgttactggatta
gcttttgatcctaagagtgagtattttgcttcagttgattcaacgggaaccgtcatacat
tgggagctccagcctggaacaatactgaatacccttaagggcatagctcctgctactttc
tctgatcaatctgcgatgaatgtgcttagctggagcccggatggggacctgttggctgta
ccaggtttgaaaaatgatgtggtgatgtatgatagagacacagctgaaaaactgttttca
ctcagaggtgatcatgttcaacctgtttgtttcttgtcttggtcacctaatggcaaatat
atggcaacctctggtttggataggcagattatgatatgggatgtagagaaaaagcaggac
attgatcggcaaaagtttagtgaaagaatatcttgcatggcttggcagccaaatggtaat
gctttggcagtaattgatgtaatgggaaagtatggtgtctgggaatcacctgtaccatca
tcaatgaaatctcctactgaagatataccttgtttgggaaccaatggtctcctatttctc
gatgaagaggaagaacctagtgcatctggaagtttgagtgatcttggtgaggacagcaat
gctgaatccgaaccacttaacaggaaaagattacgtaaagattctgca---gttgatagt
tgggaagacgatattaatgatgagttggatttagttccaaaggttgaatcccacaaaaaa
tcttctaatgataaaaagtatggtgctgatcatgggaaggatgagttgaaaagaaaacta
tcctactctgagacaaaaatgcaagaagcttttcaacctggagctactcccgtgcagcct
gggaaaagacggtttttgtgctataacatgctaggaagtgtaaccacaatggaccatgat
ggctacgcccacatagaggtagactttcacgacaccggcagtggtcctcgagttcctgca
atgactgattattttggtttcacaatggcttctttaaacgagaaaggaagtgtcttagcc
aatccatgcaagggtgagaagaatatgagcacacttatgtatcgcccgtttagttgctgg
gcaagtaacagtgagtggtccatgagatttgaagaggaagaagttaaggctgtggcacta
ggatctacttgggtagctgcagcaacaagtcttaattttcttcgtatcttcaccgagggt
ggcttacagaggcatatcctttcccttgatggaccagtggtgactttggttgggtttgag
gataaacttgctgttattacacattcttctccttctcttccctcggatgagcagatgctt
gagtttaggttattgagtgtttctagtgcagcccagttaactaggggacgacttccactg
actcctggttcatgcttatcctggtttggttttagtgaagaaggccatct??????????
????????????????????????????????????????????????????????????
????????????????????????????????????????????????????????????
????????tctttcatttcctcttgccgcttctgatcttggagcagaaagccttgagaat
gaatttatgctgaataaaatgcatctcttccaggttcagaaaaaaattgaggaaactgca
gctgttgctcaggacacaggatcattagatgatgaagcattcaacatcgaagcagctctt
gatagatgcatcttgaggcttattgcatcatgctgcaatggtgataagcttgtgagagct
actgaacttgtaaaacttctgtcgatggaaaaatctgtaagaggtgccataaagctggtt
acagcattgaagttgccaaacttggctgagcggtttaataccatactggag
>Clarkella_nana_ERR9883563
???????????????????????????agatttacattgccaatacgtggacttgctttc
aataaatctggcaccatgttggcagctgctggtgatgatgagggtatcaaacttattaat
acaattgatggttcaatcgcaagagttcttaagggacataaaggatcagttactggattg
gcttttgatcctaaaagtgagtattttgcttcagttgattcaacaggaactgtcatacat
tgggaactccagcctggaacaatacttaatactctcaagggcatagctcctgctactttc
tctgatcaatctgcaatgaatgtgcttagctggagcccggatggggatctgttggctgtt
ccaggtttgaaaaatgatgtggtgatgtatgatagggatacagctgaaaaactgttttcg
cttagaggtgatcatgtgcaacctgtttgtttcttgtcttggtcacccaatgggaaatat
atggcgacctctggtttagataagcagattatgatatgggacgttgagaaaaagcaggac
attgatcggcaaaaatttagtgagagaatatcttgcatggcttggaagcctaacggtaat
gctttggcagtaattgacgtaatgggaaagtatggtgtctgggaatcacctgtaccatca
tcaatgaaatcccctacagaa???????????????????????????????????????
????????????????????????????????????????????????????????????
????????????????????????????????????????????????????????????
????????????????????????????????????????????????????????????
????????????????????????????????????????????????????????????
????????????????????????????????????????????????????????????
????????????????????????????????????????????????????????????
?????????????????????gactttcatgacactggtagtggtcctcgagttcctgca
atgacggattattttggttttacaatggcttctttaaacgagaacggaagtgtctttgcc
aatccatgcaagggtgagaagaatatgagcacactaatgtatcgcccattcagttgctgg
gcaagtaacagtgagtggtcaatgagatttgaagaagaagaagtaaaggctgtggcactt
ggaactacttgggttgctactgctacaagtcttaattttctgcgtatcttcactgagggt
ggcatacaggatgacgaagcattcaacatcgaagcagc??????????????????????
????????????????????????????????????????????????????????????
????????????????????????????????????????????????????????????
????????????????????????????????????????????????????????????
????????????????????????????????????????????????????????????
????????????????????????????????????????????????????????????
????????????????????????????????????????????????????????????
????????????????????????????????????????????????????????????
????????????????????????????????????????????????????????tctt
gatagatgcatcttgaggcttatt????????????????????????????????????
????????????????????????????????????????????????????????????
???????????????????????????????????????????????????
>Coccocypselum_condalia_ERR9883533
???????????????????????????agatttacattgccaatacgtgcacttgctttc
aataaatctggcaccatgttggcagctgctggtgatgatgagggcatcaaacttattaac
acaattgatggttcaatagcaagagtccttaaggggcataaaggatcagttactggattg
gcttttgatcctaagagtgagtattttgcttcagttgattcaatcggcactgtaatacat
tgggaactccagcctgggacaatacttaatacgcttaagggcatagctcctgttactttt
tctgatcaatctgcaatgaatgtgcttagctggagcccagatggtgacttgttggctgtt
cctggcttgaaaaatgatgtggtgctgtatgacagggacacaggtgaaaagctgttttcg
cttagaggtgatcatgtgcaacctgtttgtttcttatcttggtcacctaatggaaaatat
atggcgacctctggtttagataagcagattatgatctgggatgttgagaaaaagcaggac
attgatcggcaaaaatttagtgagagaatatcctgtatggcttggaagcctaatggtaat
gctttagcagtaattgacgtaatgggaaagtatggtgtctgggaatcacctgtaccatca
tcaatgaagtctcctactg?????????????????????????????????????????
????????????????????????????????????????????????????????????
????????????????????????????????????????????????????????????
????????????????????????????????????????????????????????????
????????????????????????????????????????????????????????????
????????????????aaatgcaagaagcttttcaaccaggagctactcctgtgcagcct
gggaaaaggcgatttttgtgctataacatgctaggaagtgtaaccacaatggaccatgat
ggttactcccacatagaggttgactttcatgacactggcagtggtcctcgagttcctgca
atgactgattattttggtttcacaatggcatctgtaaacgagaaaggaagtgtctttgca
aatccatgcaagggtgagaagaatatgagtacactcatgtatcgtccattcagtagctgg
gcaagtaatagtgagtggtccatgagatttgaagaagaagaagtaaaggctgtggcactt
ggaagtacttgggttgcagctgctactagttttaattttcttcggattttcactgagggt
ggcttgcagaggcacatcctttctcttgatggaccagtggtgactttggttggattcgag
gataaacttgctgttgttacacattcttctccttgtcttccttcggatgagcagatgctt
gagtttaaggtattaaatgtttctagtgcatcccagtcaacaagaggacgacttccattg
actcctggttcatgcctatcatggtttggtttcagtgaggaaggtcaacttggttctttt
gattctaag???????????????????????????????????????????????????
??????????????????????????????????????????ccaaaaccactactcact
ttattggatctttcatttcctcttgccacttctgatctgggagccgaaagccttgagaat
gaatttatactgaataacatgcatctgttacagattcagaaaaaaattgaggaatctgca
gctgctggtcaggacacaggttcattagatgatgaagcattcaacattgaagcagctctt
gatagatgcatcttgaggcttattgcatcatgctgcaatggtgataagctagtgagagct
actgaacttgtgaaacttctttcaatggaaaaatctgtaagaggggctataaagctggtt
actgcattgaagttaccaaacttg???????????????????????????
>Cruckshanksia_pumila_ERR9883536
???ggagagttcgagaccaatatcactagatttacattgccaatacgtgcacttgctttc
aataaatctggcaccatgttggcagctgctggtgatgatgagggcatcaaacttatcaac
acaattgatggctcaatagcaagagttcttaagggacataaaggatctgttaccggattg
gcttttgatcctaagagtgagtattttgcttcagttgattcaatggggactgtaatacat
tgggaactccagcctgggacaatacttaatacacttaagggcatagctcctgttactttt
tctgatcaatccgcaatgaatgtgcttagctggagcccagatggggacttgttggctgtt
ccaggtttgaaaaatgatgtggtgttgtatgacagggacacagccgaaaaactgttttca
ctaagaggtgatcatgtgcaacctgtttgtttcctgtcctggtcacctaatgggaaatat
atggcaacctctggtttagataagcagattatgatctgggatgttgagaaaaagcaggac
attgatcggcaaaaatttagcgagagaatatcctgtatggcttggaagcccaatggtaat
gctttagcagtaattgatgtaatgggaaagtatggtgtctgggaatcacccgtgccatca
tcaatgaaatcccctactgaagacattccttgtttaagatccaatggcctccttttactc
gatgaagaggaagaggctagtgcttctggaagtttgagtgatcttggtgaggacagtaat
ggtgaatctgaaccacttagcagaaaaaggatacgtgaagattccacatttgacgatagt
tgggaagaagatgccaaagatgagttggatttgcctgtgaaggttgaaccccacaaaaag
gcttctaatggtgaaaaacatattattgatcatgggaaggatgagcttaaacaaaaaata
tcatactctgaggc-aaaatgcaaaaagcttttcaaccaggagctactcctgtgcagcca
gggaaaaggcgatttttgtgatataacatgctgggaaatgtaaccacaatggagcatgat
ggttactcccacgtagagattgactttcatgatactggtagtggtcctcgagttcctgca
atgactgattattttggtttcacaatggcatctgtaaacgagaaagggagtgtctttgca
aatccatgcaagggtgagaagaatatgagtacactcatgtatcgcccattcagtagctgg
gcaagtaacagtgagtggtccatgagatttgaagaagaagaagtaaaggctgtggcagtt
ggaagtacctgggttgctgctgctactagtcttaattttctacgcattttcacagagggt
ggcatgcagaggcatatcctttcccttgatggaccagtggtgactttagtcggattcaag
gataaacttgctgttgttacacattcttctccttgtcttccttcagatgagcagatgctt
gagtttaaggtgttaaatgtttctagtgctaccatgtcaactagaggacgacttccattg
actcctggttcatgcctatcatggtttggtttcagcgaggaaggccaacttggttctttt
gattctaagggtgtcttgagagttttaacaaatcaatatggaggttgttggtttcctctt
ttcagttctagtaaattgaagaagtcagatgag---------ccaaagccacttctcacc
ttgctggatctttcatttcctcttgctgcttctgatcttggagcagaaagccttgagaat
gaatatatgctgaataacatgcatctcttccagattcagaaaaaaattgaggaaactgca
gctgctggtcaggaaacagggtcattagatgatgaagcattcaacattgaagcagctctt
gatagatgcatcttgaggcttattgcatcatgctgcaatggtgataagcttgtgagagct
actgaactagtgaaacttttgacgatggaaaaatctgtaagaggtgccataaagctggtt
actgcattgaagttaccaaacttggctgagcgctttaataccatactggag
>Cyanoneuron_cyaneum_ERR9883481
ggtggagagtttgagaccaatattactagatttacattgccaatacgtgcacttgctttc
aataagtctggcaccatgttggcagctgctggtgatgatgagggtatcaaacttatcaat
acaattgatggttcaatcgcaagagttcttaagggacataaaggatctgttactggattg
gcttttgatcctaaaagtgagtattttgcttcagttgattcaacgggaactgtcatacat
tgggaactccagcctggaacaatacttaatacacttaagggcatagctcctgctactttc
tctgatcaatctgcgatgaatgtgcttagctggagcccggatggggacctgttggctgtt
ccaggtttaaaaaatgatgtggtgatgtatgatagggacacagcggaaaaactgttttca
cttagaggtgatcacgtgcaacctgtttgtttcttgtcttggtcacctaatggcaaatat
atggcaacctctggtttagataggcagattctgatatgggatgttgagaaaaagcaggac
attgatcgacaaaaatttagtgagagaatatcttgcatggcttggaagcctaatggtaat
gctttggcagtaattgacgtaacaggaaagtatggtgtctgggaatcacctgtaccatca
tcaatgaaatcccctacggaagacattccttgtgtaggaaccaatggccttctatttttt
gatgaagaggaggaacctagtgcatctggaagtttgagcgatcttggtgaggacaccaat
ggtgaatctgaaccacttagcagaaaaaggttacttaa??????????????????????
????????????????????????????????????????????????????????????
????????????????????????????????????????????????????????????
??????????????aaaaatgcaagaagcttttcagcctggagctactcctgtgcagccg
gggaaaaggaggtttttgtgctataacatgctaggaagtgttactacaatggaccatgat
ggctactcccacatagagattgactttcatgacaccggtagtggtcctcgagttcctgca
atgactgattattttggtttcacaatgtcttctttaaacgagaagggaagtgtctttgcc
aatccatgcaagggtgagaagaatatgagcacccttatgtatcgcccattcagttgctgg
gcaagtaacagtgagtggtcaatgagatttgaagaagaagaagtaaaggctgtggcactt
ggaactacttgggtagctactgctactagtcttaattttcttcgtatcttcactgagggt
ggcttacagaggcatatcctttcccttgatggaccagtggtgactttagttggtttcgag
gataaacttgctgttattacacattcttctcctactcttccctcggatgagcagatgctt
gagtttaggctattgaatgtttctagtgcaacccagttaactagaggacgacttccactg
actcctggttcatgcttatcctggtttggttttagtgaagaaggccaacctggttctttt
gattctaagggtgtcttgagagtttttacaaatcaatatggcggttgttggttcccactt
ttcagttctagtaaattgaagaag---------caggccactcccaagccacttctcact
ttgttggatctttcatttcctcttgcttcttctgatcttggagcggaaagccttgagaat
gaatttatactggataacatgcatctcttccagattcagaaaaaaattgaggaagctgca
gctgttggtcaggacacggggtcactagatgatgaagcattcaacatcgaagcagctctt
gatcgatgcatcttgaggcttattgcatcatgctgcaatggtgataagcttgtgagagct
actgaactcgtgaaaattctgtcaatggaaaaatctgtaagaggtgccataaagctggtt
actgcattgaagttgccaaacttggctgagcgctttaataccatactggag
>Danais_nigra_ERR9883478
ggtggagagtttgataccaatattactagatttacattgccaatacgtgcacttgccttc
aataaatctggcaccatgttggcagctgctggtgatgatgagggtatcaaacttatcaat
accattgatggttcaattgcaagagttcttaagggacataaaggatctgttactggatta
gcttttgatcctaagagtgagtatttcgcttcagttgattcaacaggtactgtcatacat
tgggaactccagcctggaacaatacttaatacacttaagggcatagctcctgttacattc
tctgatcaatctgcgatgaatgtgcttagctggagtccggatggagacctgttggctgtt
ccaggtttgaaaaatgatgtggtgatgtatgatagggacacagctgaaaaactgttttca
cttagaggtgatcatgtgcaacctgtttgtttcttgtcttggtcacctaacggcaaatat
atggcaacctctggtttagataagcagattctgatatgggatgttgagaaaaagcaagac
attgatcggcaaaaatttagtgagagaatatcttgcatggcttggaaccctaatggcaat
gctttggcagtaattgacgtaatgggaaagtatggtgtctgggaatcacctgtaccatca
tcaatgaaatcccctacggatgacattccttgtgtacaaaccaatggcctcctttttttt
gatgacgaggaagaacctagtgcatctggaagtttgagtgatcttggtgaggacagcaat
gctgaatctgaaccacttaacagaaaaaggttacg?????????????????????????
????????????????????????????????????????????????????????????
????????????????????????????????????????????????????????????
??????????????aaaaatgcaagaagcttttcaacctggagctactcctgtgcagcct
gggaaaaggcggtttttgtgctataacatgctaggaagtgtaaccacaatggaacatgat
ggctactcccacatagagattgactttcatgacactggtagtggtcctcgagttcctgca
atgactgattattttggtttcacaatggcctctttaaacgagaaaggaagtgtctttgct
aatccatgcaagggtgagaagaatatgagcacacttatgtatcgcccattcagttgctgg
gctagtaacagtgagtggtccatgagatttgaagaagaagaagtaaaggctgtggcactt
ggaactacttggatagctgctgctactagtcttaattttcttcgcatcttcacggagggt
ggcctacagaggcatattctttcccttgatggaccagtggtgactttagttgggttcgag
gataaacttgctgttattacacattcttctccttctcttccctcggatgagcagatgctt
gagtttaggttattgaacgtttccagtgcaacccagttaactagaggacgacttccactg
actcctggttcatgtttatcctggtttggttttagtgaagaaggccaacttggttctttt
gattctaagggtgtcttgagagtttttacaaatcaatatggaggttgttggttcccactt
ttcagttctagtaaattgaagaagtcagacgagcaggccaatcccaagccacttctcact
ttgttgaatctttcatttcctcttcctgcttctgatcttggagcggaaagccttgagaat
gaatttatactgaataacatgcatctcttccagattcagaaaaaaattgaggaagctgca
gctgttgctcaggacacggggtcactagatgatgaagcattcaacattgaaacagctctt
gatagatgcatcttgaggcttattgcatcatgctgcaatggtgataagcttgtgagagct
actgaacttgtgaaacttctgtcgatggaaaaatcagtaagaggtgccataaagctggtt
actgcattgaagttgccgaacttggctgagcgctttaataccatactggag
>Dunnia_sinensis_ERR9883505
ggtggagagtttgagaccaatattactagatttacattgccaatacgtgcacttgctttt
aataaatctggcaccatgttggcagctgctggtgatgatgagggtatcaaacttatcaac
acaattgatggttcaattgccagagttcttaagggacataaaggatccgttactggattg
gcctttgatcctaaaagtgagtattttgcttcagttgattcaatgggaactgtcatacac
tgggaactccagcctggaactatacttaatacacttaagggcatagctcctgctactttc
tctgatcaatctgcgatgaatgtgcttagctggagccctgatggggacctgttggctgtt
ccaggtttgaaaaatgatgtggtgatgtatgatagggacacagctgaaaaactgttttca
cttagaggtgatcatgtgcaacctgtttgtttcttgtcttggtcacctaatggcaaatat
atggcaacctctggtttagataggcagattctgatatgggatgttgagaaaaaacaggac
atcgaccggcagaagtttagtgagagaatatcttgcatggcttggaagcctaatggtaat
gctttggcagtgattgacgtaatggggaagtatggtgtctgggaatcacctgtaccgtca
tcaatgaaatcccccacggaaaacattccttgtgcaggaaccaatggcctcctatttttt
gatgaagaggaagaaccttgtgcatctggaagtttgagtgatcttggtgaggacagcaat
attgaatctgaaccaattaacagaaaaaggttacgtaaagattccacatttgatgatagt
tgggaagaagatattaatgatgaatcggatttggttccaaaggttgaatctcacaaaaag
gcttttaatgataaaaaacttagtgttgatcatgcgatggatgtgttgaaaagaaaaata
tcctactctcagacaaaaatgcaagaagcttttcaacctggagccactcctgtgcagact
ggaaaaaggcggtttttgtgctataacatgctaggaagtgtaacaacaatggaccatgat
ggctactcccacatagagattgactttcatgacaccggtagtggtcctcgagttcctgca
atgactgattattttggtttcacaatggcttctttaaatgagaaaggaagtgtctttgcc
aatccatgcaagggtgagaagaatatgagcacacttatgtatcgcccattcagttgctgg
gcaagtaacagtgagtggtcaatgagatttgaagaagaagaagtaaaggctgtggcactt
ggaactgcttgggtagctactgctactagtcttaattttctccgtatcttcactgagggt
ggcttacagaggcatatcctttcccttgatggacccgttgtgactttagttggtttcgag
gataaccttgctgttcttactcattcttctccttctcttccctcggacgagcagatgctg
gagtttaggttattgaaggtttctagtgcaacccagttaagtagaggacgacttccactg
acccctggttcatgcttatcctgggttggttttagtgaagaaggccaacttggttctttt
gattctaag???????????????????????????????????????????????????
?????????????????????????????????caggccactcccaagccacttctcact
ttgttggatctttcatttcctgttgcggcttctgatcttggagcggaaagcctcgagaat
gaatttatactgaataacatgcatctcttacagactcagaaaaaaattgaggaagctgca
gctgttggtcaggacacggggtcactagatgatgaagcattcaacattgaagcagctctt
gatagatgcatcttgaggcttattgcatcatgctgcaatggtgataagcttgtgagagct
actgaacttgtgaaactactgtcgatggaaaaatctgtaagaggtgccataaagctggtt
actgcattgaagttgccaaacttggctgagcgctttaataccatactggag
>Mouretia_larsenii_ERR9883550
ggtggagagtttgagaccaatattaccagatttacattgccaatacgtgcacttgctttc
aataaatctggcaccatgttggcagctgctggtgatgatgagggtatcaaacttattaat
acaattgatggttcaatcgcaagagttcttaagggacataaaggatcagttactggattg
gcttttgatcctaaaagtgagtattttgcttcagttgattcaacgggaactgtcatacat
tgggaactccagtctggaacagtacttaatacacttaagggcatagctcctgctactttc
tctgatcaatcagcaatgaatgtgcttagctggaacccggatggggatctgttggctgtt
ccaggtttgaaaaatgacgtggtgatgtacgatagggatacagctgaaaaactgttttca
cttagaggtgatcatgtgcaacctgtttgtttcttgtcttggtcacccaatgggaaatat
atggcgacctctggtttagataagcagattatgatatgggatgttgagaaaaagcaggac
attgatcggcaaaaatttagtgagagaatatcttgcatggcttggaagcctaacggtaat
gctttggcagtaattgacgtaatgggaaagtatggtgtctgggaatcacctgtaccatca
tcaatgaaatcccctacggaagatattccttgtgtaggaaccaatggccttctttttttt
gaggaagaggaagaacctagtgcatctggaagtttgagtgatcttggtgaggacagcata
ggtgaatttgaatcacttagcagaaaaaggttacgtaaagattccacatttgatgatagt
tgggaagaagatattaaagatgagttggatttggtcccaaaggttgaatccgacaaaaag
gcttcaaaggatgaaaaacgtagtgttgatcatggcaaggaacagtccaaaggaaaaata
tcttactctcagacaaaaatgcaagaagcttttcaacctggagctactcccgtgcagcct
ggcaaaaggcggtttttgtgctataacat???????????????????????????????
?????????????????tattgactttcatgacactggtagtggtcctcgagttccagca
atgactgattattttggtttcacaatggcttctttaaacgagaacggaagtgtccttgcc
aatccatgcaagggtgagaagaatatgagcacactaatgtatcgtccattcagttgctgg
gcaagtaacagcgagtggtcaatgagatttgaagaagaagaagtaaaggctgtggcactt
ggaactacttgggttgctactgctacaagtcttaattttcttcgtatcttcactgagggt
ggcatacagaggcatatcctctccattgatggaccagtagtgactttggttgggtttgag
gataaacttgctgttgttacacattcttctccttctcttccctcagatgagcagatgctt
gagtttaggttattgaatgttatgagtgcaacccagttaactagaggacgacttccactg
actcctggttcatgcttatcctggtttggttttagtgaagaaggacaacttggttcgttt
gattctaagggtgtcttgagagtttttacaaatcaatatggaggttgttggttcccactt
ttcagttctagtaaattgaagaagtcagatgagcaggccactcccaagccacttctcact
ttgttggatctttcatttcctctggccgcttctgatcttggagcagaaagccttgagaat
gaatttatactgaataacatgcatctcttccagattcagaaaaaaattgaggaagctgca
gctgttggtcaggacacggtgtctctagacgacgaagcattcaacatcgaagcagctctt
gatagatgcatcttgaggcttattgcttcatgctgcaatggtgataagctggtgagagct
accgagcttgtgaatcttctgtcaatggaaaaatcagtaagaggtgccataaagctggtc
actgcattaaagttgccaaacttggctgagcgctttaataccatactggag
>Mycetia_bracteata_ERR9883494
ggtggagagtttgagaccaatattaccagatttacattgccaatacgtgcacttgctttc
aataaatctggcaccatgttggcagctgctggtgatgatgagggtatcaaacttattaat
acaattgatggttcaatcgcaagagttcttaaggggcataaaggatcagttactggattg
gcttttgatcctaaaagtgagtattttgcttcagctgattcaacgggaactgtcatacat
tgggaactccagcctggaacaatacttaatacacttaagggcatagctcctgctactttc
tctgatcaatctgcaatgaatgtgcttagctggagcccagatggggatttgttggctgtt
ccaggtttgaaaaatgacgtggtgatgtatgatagggatacagctgaaaaactgttttca
cttagaggtgatcatgtgcaacctgtttgtttcttgtcttggtcacccaatgggaaatat
atggcgacctcgggtttagataagcagattatgatatgggatgttgagaaaaagcaggac
attgatcggcaaaaatttagtgagagaatatcttgcatggcttggaagcctaacggtaat
gctttggcagtaattgacgtaatgggaaagtatggtgtctgggaatcacctgtaccatca
tcaatgaaatcccctacggaagatattccttgtgtaggaaccaatggccttctttttttt
gaggaagaggaagaacctagtgcatctggaagtttgagtgatcttggtgaggacagcata
ggtgaatttgaatcacttagcagaaaaaggttacgtaaagattc????????????????
????????????????????????????????????????????????????????????
????????????????????????????????????????????????????????????
??????????????caaaatgcaagaagcttttcaacctggagctactcccgtgcagcag
ggcaaaaggcggtttttgtgctataacatgctaggaagtgtaaccacaatggaccatgat
ggctactcccacatagagattgactttcatgacactggtagtggtcctcgagttcctgca
atgactgattattttggtttcacaatggcttctttaaacgagaacggaagtgtctttgcc
aatccatgcaaaggtgagaagaatatgagcacactaatgtatcgcccattcagttgctgg
gcaagtaacagtgagtggtcaatgagatttgaagaagaagaagtaaaggctgtggcactt
ggaactacttgggttgctactgctacaagtcttaattttcttcgtatcttcactgaaggt
ggcatacagaggcatatcctttcccttgatggaccagtagtgactttggttgggtttgag
gataaacttgctgttgttacacattcttctccttctcttccctcagatgagcagatgctt
gagtttaggttattgaatgttatgagtgcaacccagttaactagaggacgacttccactg
actcctggttcatgcttatcctggtttggttttagtgaagaaggccaacttggttcgttt
gattctaagggtgtcttgagagtttttacaaatcaatatggaggttgttggttcccactt
ttcagttctagtaaattgaagaagtcagatgaggttgccactcccaagccacttctcact
ttgttggatctttcatttcctctggccgcttctgatcttggagcagaaagccttgagaat
gaatttatactgaataacatgcatctcttccagattcagaaaaaaattgaggaagctgca
gctgttggtcaggacacggcgtcactagacgacgaagcattcaacatcgaagcagctctt
gatagatgcatcttgaggcttattgcttcatgctgcaatggtgataagctggtgagagct
accgagcttgtgaatcttctgtcaatggaaaaatcagtaagaggtgccataaagctggtc
actgcattaaagttgccaaacttggctgagcgctttaataccatactggag
>Mycetia_hainanensis_H401
???????????????????????????agatttacattgccaatacgtgcacttgctttc
aataaatctggcaccatgttggcagctgctggtgatgatgagggcatcaaactgattaat
acaattgatggttcaatcgcaagagttcttaagggacataaaggatcagttactggattg
gcttttgatcctaaaagtgagtattttgcttcaattgattcaacgggaactgtcatacat
tgggaactccagcctggaacaatacttaatacacttaagggcatagatcgtgctactttc
tctgatcaatcagcaatgaatgtgcttagctggagcccggatggggatctgctggctgtt
ccaggtttgaaaaacgacgtggtgatgtatgatagggacacagctgaaaaactgttttca
cttagaggtgatcatgtgtaacctgtttgtttcttgtcttggtcacccaatgggaaatgt
aaggcgacctctggtttagataagcagattatgatatgggatgttgagaaaaagcaggac
???gatcggcaaaaatttagtgagagagtatcttgcatggctcggaagcctaacggtaat
gctttggcagtaattgatgtaatgggaaagtatggtgtctgggaatca????????????
????????????????????????????????????????????????????????????
????????????????????????????????????????????????????????????
????????????????????????????????????????????????????????????
????????????????????????????????????????????????????????????
????????????????????????????????????????????????????????????
????????????????????????????????????????????????????????????
????????????????????????????????????????????????????????????
?????????????????????gactttcatgacactggtagtggtcctcgagttcctgca
atgactgattattttggtttcacaatggcttctttaaacgagaatggaagtgtctttgcc
aatccatgcaagggtgagaagaatatgagcacactagtgtatcgtccattcagttgctgg
gcaagtaacagtgagtggtcaatgagatttgaagaagaagaagtaaaggctgtggcactt
ggaactacttgggttgctaatgctacaagtcttaattttcttcgtatcttcactgagggt
ggcatacagaggcatatcctctcccttgatggaccaatagtgactttggttgggtttgag
gataaacttgctgttgttacacattcttctccttctcttccctcagatgagcagatgctt
gagtttaggttattgaatgttatgagtgcaacccagttaactagaggacgacttccactg
actcctggttcatgcttatcctggtttggttttagcgaagaaggccaacttggttcgttt
gattctaagggtgtcttgagagtttttacaaatcaatatggaggttgttggttcccactt
ttc---------------------------------------cccaagccacttctcact
ttgttggatctttcatttcctctggccgcttctgatcttggagcagaaagccttgagaat
gaatttatactgaataacatgcatctcttccagcttcagaaaaaaattgaggaagctgca
gctgttggtcaggacacggtgtcactagacgacgaagcattcaacatcgaagcagctctt
gatagatgcatcttgaggcttattgcttcatgctgcaatggtgataagctggtgagagct
accgagctt???????????????????????????????????????????????????
???????????????????????????????????????????????????
>Neohymenopogon_parasiticus_ERR9883558
????????????????????????????????????????????????????????????
????????????????????????????????????????????????????????????
????????????????????????????????????????????????????????????
????????????????????????????????????????????????????????????
????????????????????????????????????????????????????????????
????????????????????????????????????????????????????????????
????????????????????????????????????????????????????????????
????????????????????????????????????????????????????????????
????????????????????????????????????????????????????????????
????????????????????????????????????????????????????????????
????????????????????????????????????????????????????????????
????????????????????????????????????????????????????????????
????????????????????????????????????????????????????????????
????????????????????????????????????????????????????????????
????????????????????????????????????????????????????????????
????????????????????????????????????????????????????????????
????????????????????????????????????????????????????????????
????????????????????????????????????????????????????????????
?????????????????????gactttcatgacaccggtagtggtcctcgagttcctgca
atgactgattattttggtttcacaatggcttctttaaacgagaacggaagtgtctttgcc
aatccatgcaagggtgagaagaatatgagcacactaatgtatcgcccattcagttgctgg
gcaagtaacagtgagtggtcaatgagatttgaagaagaagaagtaaaggctgtggcactt
ggaactacttgggttgctagtgctacaagtcttaattttcttcgtatcttcactgagggt
ggcttacagaggcatatcctttcccttgatggaccagtagtgactttggttgggtttgag
gataaacttgcggttgttacacattcttctccttctcttccctcagatgagcagatgctt
gagtttaggatattgaatgttaagagtgcaacccagttaactagaggacgacttccactg
actcctggttcatgcttatcctggtttggttttagtgaagaaggccaacttggttcgttt
gattctaag???????????????????????????????????????????????????
????????????????????????????????????????????????????????????
????????????????????????????????????????????????????????????
??????????????????????????????cagattcagaaaaaaattgaggaagctgca
gctgttggtcaggacacggtgtcactagacgacgaagcattcaatatcgaagcagctctt
gatagatgcatcttgaggcttattgcttcatgctgcaatggtgataagctagtgagagct
accgagcttgtgaagcttctgtcaatggaaaaatcagtaagaggtgccataaagctggtc
actgcattaaagttgccaaacttg???????????????????????????
>Oldenlandia_herbacea_ERR9883552
ggtggagagtttgagacgaatattactagatttacattgccaatacgtgcactagctttc
aataaatctgggaccatgttggctgctgctggtgatgatgagggtatcaaacttattaat
acaattgatggttcaattgcaagggttctcaaaggacataaaggatctgttactggatta
gcttttgaccccaaaagtgagtattttgcttcagttgattcaacaggaactgttatacac
tgggaccttcagccaggcacaatacttgctacacttaagtgtgtggctcctgctacttcc
tctgatcaatctgcgacaaatgtgcttagctggagcccagatggggacctattggctgtt
ccgggtttgaaaaatgatgtggtactgtatgatagggacacagctgaaaaactgttttca
cttagaggcgatcatgtgcaacctgtttgtttcttgtcttggtcacctaatggcaaatat
atggcaacctctggtttggataggcagataatgatatgggatgttgagaaaaagcaagac
attgataggcaaaagtttagtgagagaatctcttgcatggcttggaagcctaatggtaat
gctttggcagttattgatgttatgggaaagtatggtgtctgggaatcacctgtaccatca
tcaatgaaatcccctacagaagacattcctagtgttcggaccaatgggctcctatttttt
gatgaagaggaagaacctagtgcatctggaagtttgagtgatcttggtgaggacagcaat
gctgaatctgagcctctcagcagaaaaagatcacgaaacgattctacatacgatgatagt
tgggaagaagatattaaggaagagttggatttggcttcaaaagttgaatcccacaaaaag
gcttctaatgacaaaaatcatagtgttaaatttgagaagaatgaatcaaaaagaaaattt
tcctactccgaaataaaaatgcaagaggcttttcaacctggagctacccctgtgcaggcc
gggaaaaggcggtttctatgctacaacatgctaggaagtgtaaccacaatggaccatgat
ggctactcccacatagagattgactttcatgacaccggaagtggtcctcgagtgcctgca
atgaccgattactttggtttcacaatggcatccgtaaacgagaaaggcagtgtctttgcc
aatccatgcaagggtgagaagaatatgagcacacttatgtatcgtccattcagttgctgg
gcaagtaatagtgagtggtctatgagatttgaagaagaagaagtaaaggctgtggcactt
ggaacgacttgggttgctgctgctactagtcttaatttgcttcgcattttcactgagggt
ggcttacagaggcacatcctttcccttgatggaccagtggtgactttagttggattcgag
gataaacttgccgttattacacattcttctccatctctgccctcggatgaacagatgctt
gagttcaggttgttgaatgtttctaatgccaccctattgacaagaggacgagttccactg
acccctggttcatgtttatcctggtttggctttagtgaggaggggcaacttagttctagt
aaattgaag???????????????????????????????????????????????????
?????????????????????aagtcagacgagcaggccactcccaagccacttctcacc
ctgttggatctctcaatccctcttgccacttctgatcttggagcggaaagccttgagaat
gagtttatactgaataacatgcatcttttccagattcagaaacaaattgaggaagctgta
gctgttggtcaagatacaggatcattagacgatgaagcatttaacactgaagcagcactc
gataggtgtatcttgaggcttattgcatcatgctgcaatggtgataagcttgtaagagct
actgaacttgtgaagcttttgtccatggaaaaatctgtaagaggcgccatcaaactggtt
actgcattgaagttgccaaacttggctgatcgtttcaattgcatattggag
>Paederia_ciliata_ERR9883513
ggtggcgagtttgagaccaatattactagatttacattgccaattcgtgcacttgctttc
aataaatctggcaccatgttggcagcagctggtgatgatgagggtatcaaacttatcaat
acaattgatggttcaatcgcaagagttcttaagggacataaaggatctattactggattg
gcttttgatccaaaaagtgagtattttgcttcagttgattctacggggactgtcatacat
tgggaactccagccaggaactatacttaatacacttaagggcatagctcctgctactttc
tctgatcattctgcaatgaatgtgcttagctggagcccggatggggacctgttggctgtt
ccaggtttgaaaaatgatgtggtgatgtatgatagggacacagctgaaaaactattttct
cttagaggtgatcatgtacaacctgtttgcttcttgtcttggtcacctaatggaaaatat
atggcaacctctggtttagataagcagattatgatatgggatgttgagaaaaagcaggat
attgatcggcaaaagtttagtgagagaatatcttgcatggcttggaagcctaaaggtaat
gctttggcaataattgatataatgggaaagtatggtgtctgggaatctcctgtaccatca
tcaatgaaatcccctactgaagacattcctagtttaggaaccaatggcctcctttttttt
gaggaagaggaggaacctagtgcatctagaagttttagtgatcttggtgaggatggcaat
ggtgagtctcagccacttaacagaaagaggttacgtaaagattcgtcatttggtgacagt
tgggaagaagatattaatatagagttggatttggttccaaaggttgtgcaccacaaaaaa
tcaacaaatgataaaaaacatggagttgaccatggaaaggatgagtccaaaggaaaaata
tcctactctcaaacaaaaatacaagagccttttcaacctggagctactcctgtgcagcct
gggaaaaggcggtttttgtgctataacatgctaggaagtataaccacaatggaccatgac
ggctattcccatatagagatagactttcatgatactggtagtggtcctcgagttcctgca
atgactgattattttggttttacaatggcttctttaaacgagaaaggaagtgtctttgct
aatccatgcaagggcgagaagaatatgagcacactaatgtatcgaccattcagttgctgg
gcaagtaacagtgagtggtcaatgagatttgaagaagaagaagtaaaggccgtggcacta
ggaaatacttgggtagctacggctactagtcttaattttcttcgcatcttcaccgagggt
ggcttacagaggcacataatttcccttgatggacctgtggtgactttggttggattcgag
gataaacttgctgttgttacacattcttccccttctcttcct---------cagatgctt
gagtttaggttattaaatatttcaagtgcagcccaattaactaaaggacgacttccactg
actcctggttcatgcttatcctggtttggttttagtgaggaagggcaacttggttctttt
gattctaagggtgtattgagagtttttacaaatcaatatggaggttgttggttcccactt
ttcagttcaagtaaattgaagaagtcagacgagcaggccactccgaagccgcttctcact
ctgttggatctttcattacctcttgccgcttctgatctgggagcagaaagcctcgaaaat
gagtttatacttaataacatgcatctcttccagattcagaagaaacttgaggaagctgta
gcttttggtcaggacacaggctccctagatgatgaagcattcaacactgaagcagctctt
gacagatgcatcttgaggcttattgcatcatgctgcaatggtgataagctagtgagagct
actgaacttgtgaaacttctgtccatggaaaaatcagtaagaggggctataaagctggtt
actgcactgaagttgccaaacttggctgagcggtttaataccatattggag
>Plocama_tinctoria_ERR9883529
???????????????????????????aggtttacattgccgatacgctcacttgctttc
aataaatctggcaccatgttggcagctgctggtgatgatgagggtatcaaacttatcaat
acaattgatggttcaatagcaagagttcttaaaggtcataaaggatctattactggattg
gcttttgatccaaaaagtgagtatttcgcttcagttgattcgactggaactgtcatacac
tgggaactccagcctggaacaatacttaatactcttaagggcatagctcctgctactttc
tctgatcaatctgcaatgaatgtgattagctggagtccagatggggacctgttggctgtt
ccaggtataaaaaatgatgtggtgatgtatgatagggacacagctgaaaaactcttttca
cttagaggtgatcatgtgcaacctgtttgtttcttgtcttggtcccccaacggtaaatat
atggcaacttctggtttagataagcaaatactgatatgggatgttgaaaaaaagcaagac
attgataggcaaaagtttagtgagagaatatcgtgcatggcttggaagcctaatggtaat
gctttggcagtaattgacgtaatgggaaagtatggtgtttgggaatcacctgtaccatca
tcaatgaaatcccctactgaagacattcctagtgtaggaaccaatggactccttttcttt
gatgaagatgaagaacctagtgcatctggaagtttgagtgatgttggtgatgacagcaat
ggtgaatctgaacctcttaacagaaaaaggttacgcaaagattcctcatttgttgatagt
tgggaagatgatattaatgatgagttggattcaggcccgaaggttgaaccccagaaaaag
atttccaatgataaaaaacatagtgttgatcataaaaaggatgagtccaaaggaaaagta
tcctattctcagactaaactgcaggagccttttcaacctggagctactcctgtgcagccg
gggaaaaggcgttttttgtgctataacatgctaggaagtataaccacaatggaccatgat
ggctattcccatattgagatagactttcacgacaccggtagtggtcctagagttcctgca
atgactgattattttggcttcacgatggcttccttaaatgagaaaggaagtgtcttggcc
aatccatgcaagggtgacaagaatatgagcacacttatgtatcgcccatttagttgctgg
gcaagtaacagtgagtggtcaatgagatttgaagaagaagaagtaaaagctgtggcactt
ggaactagctgggtagctactgctactagtctcaatttccttcgtatcttcagtgagggt
ggcttacagaagcatatcctctcccttgatggaccagtggtgactttggtaggtttcgag
gataaacttgccgttgttatgcattcttctccttctcttccctcggatgagcagatgctc
gagtttaggttattgaatgtttcaagtgcaacccaattaacaacagcacgacttccgctg
actcctggttcatgcttatcctggtttggttttagtgaagaaggccaacttggttctttt
gattctaagtgggttgttgga???????????????????????????????????????
?????????????????????????????????caggccactcccaagccactcctcact
ttgttggatctttcatttcctcttgccgcttctgatcttggagcagaaagccttgagaat
gaatttatagtgaataacatgcatctcttccagattgagcaaaaaattgaggaagctgca
gctattgggaaggacacgggctcgttagatgatgaagcattcaacatcgaagcagctcaa
gatagatgcatcttgaggcttattgcatcttgctgcaatggtgataagctagtgcgagct
actgaactcgtgaaacttctgtcaatggaaaaatcagtaagaggtgccataaagctggtt
actgcattgaagttaccaaacttg???????????????????????????
