# Supplementary material for: Morphological and molecular evidence support the inclusion of Mycetia hainanensis in Mouretia (Rubiaceae)
Source: PhytoKeys. 2026 Feb 5;270:273–88. doi: 10.3897/phytokeys.270.180324 (PMC12902767; doi:10.3897/phytokeys.270.180324)
Supplement: Supplementary material 4 — Dataset of 315 nuclear genes used in this study [file phytokeys-270-273_article-180324__-s004.zip › Dataset 2/6128_filtered_aligned_trimmed.fasta]

>Anthospermum_thymoides_ERR9883532
?????????????????????tctgaggaggaggataggaggcggaggaaaaggaaggag
aggaaga------aggaggaggagcggcgacggcggaaagagaaggagagagaaaagaag
aggaagagaaggaaagagaaggaagggaaagaagatagaaagagcaaaaagaagaaaggg
aagaagaaaaagaaggataaagagaagggtaaaactggggctgtcacgaatttatggggc
aagtatggaatcatcagagaaactgatatgtggaataagcggcccgagtttactgcatgg
ttattagaagtgaaaaaggtgaacctggaaagtcttccaaactgggaagagaagcaaatg
ttttattatgatcttgatgcttatcaccggcgtaagatagaaaaggaaataaagagaggt
tccaaaattgtccgggcaacagagcgagtagtatttgatgatgaagaacagcgcagg???
???????????????????????????????????????tcgatgcaaagtggacaagca
caagcaatgaaagagcaggctcaactcagggaagagatggcataccaatacaagataggg
aattttgaggccgcggctgctatccagagaaggttggacccggatgttgcc
>Chamaepentas_hindsioides_ERR9883496
tcggagtcggagttggatagctctgaggaggaagatagaaggcggaggaaaaggagagag
aggaagaagaaggaggaggaggagcggcgacggcggaaagataaagagagggaaaagaag
aggaagagaaggaaagagaaggaggagaaagacgagagaaagagaaagaagaagaaagag
aaaaggaaaaagaaggataaagagaagggtaaaactggggctgtcacaaattcatggggc
aagtatggaattatcagagaaactgatatgtggaataagcggcctgagtttactgcatgg
ttagcagaagtgaaaaaggtgaatctggaaagtcttccgaactgggaagagaagcagatg
ttt?????????????????????????????????????????????????????????
??????????????????????????????????????????????????????aggcgt
gaaagacagaagcaagcagaggtggagttgttgaagcgcgcaatgcaaagtggaatggca
caatcaatgaaagagcaagctcaactcagggaagagatggtatatcagtacaagattggg
aatcacgaggctgcggctgctatccagagaagattggaccctgatgttgcc
>Clarkella_nana_ERR9883563
tcggagtcggagtcgggtagctctgaggaggaggctagaaggcagaggaaaaggagggag
aggaagaagaaggaggaggaggagcggcgacggcggaaagacaaagagagagaaaggaag
aggaagagaagaaaagagaaggaagagagagaagagaggaaaagaggaaagaagaaag??
?agaagaaaaagaaggataaagataagggtaaaactggggctgtcacaaattcatgggga
aagtatggaattatcagagaaactgatatgtgg???????????????????????????
????????????????????????????????????????????????????????????
????????????????????????????????????????????????????????????
?????????????????????????????????????????????????????????cgt
gaaagacagaagcaagcggaggtggagtcgttgaagcgctctatgcagagtggaatggcc
caagcaatgaaagagcaggctcaactcagggaagagatagcataccaatacaagataggg
aattctgag??????????????????????????????????????????
>Coccocypselum_condalia_ERR9883533
???????????????????????????gagaaagagagaaagaagaagaa-------gag
aaaggagagaagaagaagaagagaaagaga--aagagagagaggaagaaaaagaagaaga
agaagaagaaggagaagaagaagaaggaaagaagaagaagaagaagaaaagaagaaaaag
aagaagacgaagaaggagaagaaggaaag???????????????????????????????
????????????????????????????????????????????????????????????
???????????aaaggaggtgaatctggaaagtcttccgaactgggaagagaagcaaatg
ttttattatgatcttgatgcttatcacagacgtaagatggaaaaggatatgaagagaggt
tccaaaaatgtccgggctacagagcgtactgtttttgatgatgaagaacagcgcag????
????????gaagcaagaacaggtggaatcgttgaagcgctcaatgcaaagtggaatggca
caagcaatgaaagagcaggctcaactcagggaagagatggcataccaatacaagattggg
aattttgaggctgctgctgctatccagagaaggttagacccagatgtggcc
>Cruckshanksia_pumila_ERR9883536
??????????????????????????????????????????????????????????ag
aagaagaagaagaaggagggaggaagaaga--aagggaggaggagaagaaggagaataag
agaaagagaagaaaaaggagaaaggaggaggaggagaagaagaagaaggagaaggaaaag
aagaagaaggagaagaagaaaaagaagaa???????????????????????????????
????????????????????????????????????????????????????????????
???????????ggagaaagtgaaccttgaaagtcttccgaactgggaagagaagcaaatg
ttt?????????????????????????????????????????????????????????
????????????????????????????????????????????????????????????
?????????????????????????????gttgaagcgctcaatgcaaagtggaatggca
caagcaatgaaagagcaggctcgacttagggaagagatggcataccaatacaagattggg
aattttgaggctgccgctgctatccagagaaggttggacccggatgttgcc
>Cyanoneuron_cyaneum_ERR9883481
tccgagtcggagtcgggtagctctgaggatgaggatagaaggcggagtaaaaggagggag
aggaagaagaaggaggaggaggagcggcgacggcggaaacagaaagagagagaaaggaag
aggaagagaagaaaagagaaggaagagaaagaagagagaaaaagaaaaaagaaggaagag
atgaagaaaaagaaggataaagataagggtaaaactggggctgtcacaaattcatgggga
aagtttggaattatcagagaaactgatatgtggaataagcggccagagttcactgcatgg
ttagcagaagtgaaaaaggtgaatatggaaagtcttccgagctgggaagagaaacaaatg
ttttattatgatcttgatgcttatcaccgacgtaagatggaaaaggaaaataagagaggt
tccaaaaatgtccgggtgacagagcgtactgtatttgatgatgaagaacagcgcaggcgt
gaaagacagaagcaagcagaggtggagtcattgaagcgcgcaatgcaaagtggaatggca
caagcaatgaaagagcaggctcaactcagggaagagatggcataccaatacaagcttggg
aattttgaggccgcggctgctatccagagaaggttggacccagatgttgcc
>Danais_nigra_ERR9883478
tcggagtcggagtcgggtagctctgaggaggaggatagaaggcggagaaaaaggagagag
aggaagaagaaggaggaggaggagcggcgacggcggaaagagaaagagagagaaaggaag
aggaagagaagaaaagagaaggagacgaaaggagagagaaaaaggaaaaagaagaaagag
aacaagaaaaagaaggataaagataagggtaaaactggggctgtcacagattcatggggc
aagtttggaattatcagagaaactgatatgtggaataagcggccagagtttactgcatgg
ttagcagaagtgaaaaaggtgaatctggaaagtcttccgaactgggaagagaagcaaatg
ttttattatgatcttgatacttattacctacgtaagatggaaaaggaaatgaagagaggt
gtaaaaaaagtacgggtgacagagcgtactgtgtttgatgatgaagaacagcgcaggcgt
gaaagacagaagcaagcagaggtggagtcattgaagcgctcaatgcaaagtggaatggca
caagcaatgaaagagcaggctcaactcagggaagagatggcataccaatacaagattggg
aattttgaggctgcggctgccattcagagaaggttggacccggatgttgcc
>Dunnia_sinensis_ERR9883505
tcggagtcggagctgagtagctctgaggaggaggatagaaggcggaggaaaaggagggag
aggaaga---------aggaggagcggcgacggcgcaaagagaaagagagggagaggaag
aggaagagaagaaaagagaaggaagagaaagaagagagaaaaataaaaaagaagaaagag
aagaagaaaaagaaggataaagataagggtaaaactggtgctgtcacaaattcatgggga
aagtttggaattatcagagaaactgatatgtggaataagcggccagagttcactgcatgg
ttagcagaagtgaaaaaggtgaatctggaaagtcttccgaactgggaagagaaacaaatg
ttt?????????????????????????????????????????????????????????
??????????????????????????????????????????????????????aggcgc
gagagacagaagcaagcagaggtggagtcattgaagtgcgcaatgcaaagtggaatggca
caagcaatgaaagagcaggctcaactcagggaagagatggcataccaatacaagattggg
aattttgaggccgcggctgctatccagagaaggttggacccggatgtt???
>Mouretia_larsenii_ERR9883550
tcggattcggattcgagtagctctgaggaggaggctagaaagcagaggaaaaggagggag
aggaagaagaaggaggaggaggagcggcgacggcggaaagagaaagagagagaaaggaag
aggaagagaagaaaagagaaggaagagaaagaggagaggaaaagaaagaggaagaaagag
aagaagaaaaagaaggataaagataagggtaaaactggggctgtcacaaattcatgggga
aagtatggaattatcagagaaactgatatgtggaataagcggccagagtttactgcatgg
ttagcagaagtgaaaaaggtgaatctggaaagtcttccgaactgggaagagaaacaaatg
ttttattatggtcttgatgcttattaccaacgtaagatggaaaaggaaatgaagcgaggt
tccaagactgtccaggtgacagagcgtattgtgtttgatgatgaagaacagcgcaggcgt
gaaagacagaagcaagcagaggtggagtcgttgaagcgctctatgcagagtggaatggcc
caagcaatgaaagagcaggctcaactcagggaggagatggcataccaatacaagataggg
aattttgaggccgcggctgctatccagagaaggttggacccggatgttgct
>Mycetia_bracteata_ERR9883494
tcggagtcggcgtcgggtagctctgaggaggaggctagaaggcagaggaaaaggagggag
aggaagaagaaggaggaggaggagcggcgacggcggaaagagaaagagagagaaaggaag
aggaagagaagaaaagagaaggaagagaaagaagggaggaaaagaaa---aaagaaagag
aagaagaaaaagaaggataaagataagggtaaaattggggctgtcacaaattcatgggga
aagtatggaattatcagagaaactgatatgtggaataagcggccagagtttactgcatgg
ttagcagaagtgaaaaaggtgaatctggaaagtcttccgaactgggaagagaaacaaatg
ttttattatggtcttgatgcttattaccaacataagatggaaaaggaaatgaagagaggt
tccaagactgtccaggtgacagagcgtattgtatttgatgatgaagaacagcgcaggcgt
gaaagacagaagcaagcagaggtggagtcgttaaagcgctctatgcagagtggaatggcc
caagcaatgaaagagcaggctcaactcagggaagagatggcataccaatacaagataggg
aattttgaggccgcggctgctatccagagaaggttggacccggatgttgct
>Mycetia_hainanensis_H401
????????????????????????????????????????????????????????????
?????????????????????????????????????????aagcggaagagaaagtcgc
gggacgatgaagacagagtaaga-------caaagaaaggaaaaggaagagcacgaagag
aggaaaagaaaaaagaagaaagagaagggtaaaactggggctgtcacaaattcatgggga
aagtatggaattatcagagaaactgatatgtggaataagcggccagagtttactgcatgg
ttagcagaagtgaaaaaggtgaatctggagagtcttccg?????????????????????
????????????????????????????????????????????????????????????
?????????????????????????????????????????????????????????cgt
gaaagacagaagcaagcagaggtggagtcgttgaagcgctctatgcagagtggaatggcc
caagcaatgaaagagcaggctcaactcagggaggagatggcataccaatacaagataggg
aattttgaggccgcggctgctatccaaagaaggttggacccggatgttgct
>Neohymenopogon_parasiticus_ERR9883558
????????????????????????????????????????????????????????????
????????????????????????????????????????????????????????????
??????????????????????????????????????????aaaga?????????????
????????????????????????????????????????????????????????????
????????????????????????????????????????????????????????????
??????????????????????????????????????gaagaaaaagaggaagaagagg
aagtattatggtcttgatgcttattaccaacataagatggaaaaggaaatgaagagaggt
tccaagactgtccaggtgaccgagcgtattgtatttgatgatgaagaacagcgcaggcgt
gaaagacagaagcaagcggaggtggagtcgttgaagcgctctatgcagagtggaatggcc
caagcaatgaaagagcaggctcaactcagggaagagatggcataccaatacaagataggg
aattttgaggccgcggctgctatccagagaaggttggacccggatgttgct
>Oldenlandia_herbacea_ERR9883552
tccgagtcggaatcgggtaactccgacgaggaggatagaaggcggaggagaaggagagag
aggaaga------aggaggaggagcggcgacggcggaaagagaaagaga---agaagaag
aggaagcgaagaaaagaggaggaagagaaagaagagaggagaaggaagaagaagaaagat
aagaagaaaaagaaggataaagataagggtaaaattggagctgtcacaaatctatggggc
aagtatggaatcatcaaagaaactgatatgtggaataagaggccagagtttactgcttgg
ctactggaagttaaaaaggtgaatctggaaagtcttccaaactgggaagagaagcaaatg
ttttattatgatcttgatgcttatcaccgacgtactatggaaaaggaaataaagagaggt
accaagagggtcgaggtgacagagcgcactgtatttgatgatgaaaaacaacgcaggcgt
gaaagacagaagcaagcagaggtggagtcgctgaagcgcgctatgcaaagtggaatggca
caagcaatgaaagagcaagctcaacttaaggaagagatggcatatcaatacaaaattggg
aattttgaggccgcagctgcaatacagaggaggttggacccggat??????
>Paederia_ciliata_ERR9883513
tcggagtcggagtcggacagttctgaggaggaggatagaaggcagaggaaaaggagggag
aggaagaagaaggaggaggatgagagccgacggcggaaagaaaaagagagagaaaggaag
aggaagagaagaaaagaaaagga---gaaggaagagaggaaacgaaagaagaagaaag??
?aaaagaagaaaaaggacaaagataagggtaaaactggggctgtcacaaatttatgggga
aagtatgggattatcagagaaactgatatgtggaataagcggccggagtttactgcatgg
ttattagaagtgaagaaggtgaatctggaaagtcttccgaactgggaagagaaacaaatg
ttttattataatctagatgcttatcaccgacggaagatggaaaaggagatgaagagaggg
tccaaaaagatccatgtgacagagcggactgtatttgatgatgaagaacagcgcaggcgc
gaaagacagaaacaggcagaggtggagtcgttgaagcgcgctatgcaaagtggaatggca
caagcaatgaaagagcaggctcaactcaaggaagagatggcataccaatacaagattggg
aattttgaggctgcagcagctatccagagaaggttggatccggatgttcct
>Plocama_tinctoria_ERR9883529
tcagagtctgatttgggtagctcc---gaggaggataggaggcggaggaagaggagggag
aggaagaagaaggaggaggaagagcgtcgaaggcggaa------------agacaggaag
aggaagagaaggaaagagagggaagagaaagaagatagaaaaaggagaaagaggaaag??
?agaagaaaaagaaggataaaaataagggtaaagttggggctgtcacgaattcatgggga
aagtatggaattatcagagaaactgatatgtggaataagcggccagagtttacggcatgg
ttattagaagtgaagaaggta???????????????????????????????????????
???tattataatcttgatgcttatcaccagagtaaaatggaaaaagaaatgaagagaggt
tccaaaaaggtgcaggtggtagagcgtactgtgtttgatgatgaagagcagcgcaggcgt
gaaaaacagaagcaagcagaggtggaatcattgaagcgtgcaatgcaaagtggaatggcc
caagcgatgaaagagcaggctcaactcagggaagagatggcataccaatacaagattgga
aattttgaggccgcggctgcaatccagagaagattggacccggat??????
