# Supplementary material for: Morphological and molecular evidence support the inclusion of Mycetia hainanensis in Mouretia (Rubiaceae)
Source: PhytoKeys. 2026 Feb 5;270:273–88. doi: 10.3897/phytokeys.270.180324 (PMC12902767; doi:10.3897/phytokeys.270.180324)
Supplement: Supplementary material 4 — Dataset of 315 nuclear genes used in this study [file phytokeys-270-273_article-180324__-s004.zip › Dataset 2/6130_filtered_aligned_trimmed.fasta]

>Rubia_peregrina_ERR5033650
tttcagcaaccaggtattggaggtgaagtagtgccacatcaggatagctcctttttatat
accgagccatcaacttgcacaggactttggcttgctctgcaagaggcaacactcgaaaat
ggt?????????????????????????????????????????????????????????
????????????????????????????????????????????????????????????
?????????????????????????????????????????????
>Theligonum_cynocrambe_ERR5033810
tttcagcaaccaggtataggaggtgaagtagtgccacaccaggataactcttttttatat
actgaaccatcaacttgcacgggactgtggcttgctttgcaagatgcaacactcgaaaat
ggttgcctttgggctatcccggggtcccataaaagt????????????????????????
????????????????????????????????????????????????????????????
?????????????????????????????????????????????
>Anthospermum_thymoides_ERR9883532
tttcagcaacctggtataggtggtgaagtagtgccacaccaagataactcgtttttgtat
actgaaccatcgacttgcacgggactgtggcttgctttggaagatgcaacacttgaaaat
ggttgcctttgggctattcctggatcccataaaaatgatcagaaagattttgttcctatt
gaagtgaaagctggctccttggtgatcattcatggagatcttattcaccaaagttttgag
aatcggtccccaaaatcaaggcatgcttacagtttacatgtggtg
>Argostemma_elatostemma_ERR9883520
tttcagcaaccagggataggtggtgaagtagtgccgcaccaggataactcgtttttgtat
actgaaccatcaacttgcacgggactttggcttgctttggaagatgcgacacttgaaaat
ggttgtctttgggctattcctggatcgcatacaaatgatcagaaagattttattcctatt
gaagtgaaagctggctccttggtggtcattcacggagatcttattcatcaa?????????
?????????????????????????????????????????????
>Chamaepentas_hindsioides_ERR9883496
tttcagcaaccaggtataggtggtgaagtggtgccacaccaggataactcatttttgtat
actgaaccgttaacttgcacgggactttggcttgctttggaagatgcaacacttgaaaat
ggttgcctttgggctattcctggatcccataaaaatgatcagaaagattttattcctatt
gaagtgaaagctggctccttggtggtcattcatggagatcttatccatcaaagttttgag
aatcggtccctaaaatcaaggcatgcttacagtttgcatgtggtg
>Coccocypselum_condalia_ERR9883533
tttcagcaacctggtataggcggtgaagtagtgccacatcaggataactcatttttgtat
actgaaccatcaacttgcacgggactttggcttgctttggaagatgca????????????
????????????????????????????????????????????????????????????
????????????????????????????????????????????????????????????
?????????????????????????????????????????????
>Cruckshanksia_pumila_ERR9883536
tttcagcaaccaggtataggaggtgaagtagtgccacaccaggataactcattcttgtat
actgaaccgtcaacatgcacgggactttggcttgctctggaagatgcaacacttgaaaat
ggttgcctttgggctattcctggctcccataaaaatgatcagaaagattttgttcctatt
gaagttaaagctggctccttggtggtcattcatggagatcttatccaccaaagttttgag
aatcggtcccagaaatcaaggcatgcttatagtttacatgtggtg
>Cyanoneuron_cyaneum_ERR9883481
tttcagcaaccaggtataggtggtgaagtagtgccacaccaggataactcgtttttgtat
accgaaccatcaacttgcacgggactttggcttgctttggaagatgcaacacttgaaaat
ggctgcctttgggctattcctgaatcccataaaaatgatcagaaagattttgttcctatt
gaagtgaaagctggctccttggtggtcattcatggagatcttattcaccaaagttttgag
aatcggtccctgaaatcaaggcatgcttacagtttacacgtggtg
>Danais_nigra_ERR9883478
tttcagcaaccaggtataggtggtgaagtagtgccacaccaggataactcgtttctgtat
actgaaccatcaacttgcacgggactttggcttgctttggaagatgcaacacttgaaaat
ggttgcctttgggctattcctggatcccataaaaatgatcagaaagattttattcccatt
gaagtgaaagctggctccttggtggtcattcatggagatcttattcaccaaagttttgag
aatcggtccctgaaatcaaggcacgcttacagtttacatgtggtg
>Dunnia_sinensis_ERR9883505
tttcagcaaccaggtataggtggtgaagtagtgccacaccaggataactcgtttttgtat
actgaaccatcaacttgcacgggactttggcttgctttggaagatgcaacacttgaaaat
ggttgcctttgggctattcctggatcccataaaaatgatcagaaagattttattccgatt
gaagtgaaagctggctccttggtggtcattcatggagatcttattcaccaaagttttgag
aatcggtcccaaaaatcaaggcatgcttacagtttacatgtagtg
>Mouretia_larsenii_ERR9883550
tttcagcaaccagggataggtggtgaagtagtgccgcaccaggataactcgtttttgtat
actgaaccatcaacttgcacgggactttggcttgctttggaagatgcgacacttgaaaat
ggttgtctttgggctattcctggatcgcatgcaaatgatcagaaagattttattcctatt
gaagtgaaagctggctccttggtggtcattcatggagatcttattcatcaa?????????
?????????????????????????????????????????????
>Mycetia_bracteata_ERR9883494
tttcagcaaccagggataggcggtgaagtagtgccgcaccaggataactcgtttgtgtat
actgagccatcaacttgcacgggactttggcttgctttggaagatgcgacacttgaaaat
ggttgtctttgggctattcctggatcgcatgcaaatgatcagaaagattttatccctatt
gaagtgaaagctggctccttggtggtcattcatggagatcttattcatcaa?????????
?????????????????????????????????????????????
>Mycetia_hainanensis_H401
??????caaccagggataggtggtgaagtagtcccgcaccaggataactcgtttttgtat
actgagccatcaacttgcacaggactttggcttgctttggaagatgcgactcttgaaaat
ggttgtctttgggctattcctggatcgcatgcaaatgatcagaaagatttcattcctatt
gaagtgaaagctggctccttggtggtcattcatggagatcttattcatcaa?????????
?????????????????????????????????????????????
>Neohymenopogon_parasiticus_ERR9883558
tttcagcaaccagggataggtggtgaagtagtgccacaccaggataactcgtttttgtat
actgagccatcaacttgcacgggactttggcttgctttggaagatgcgacacttgaaaat
ggttgtctttgggctattcctggatcgcatacaaatgatcagaaagattttcttcctatt
gaagtgaaagctggctccttggtggtcattcatggagatcttattcatcaa?????????
?????????????????????????????????????????????
>Oldenlandia_herbacea_ERR9883552
ttcaagcaaccaggtattggtggtgaagtagtgccacaccaggataactcatttttgtct
actgaaccattaacatgcacgggactttggcttgctttggaggacgcaacacttgaaaat
ggctgcctttgggctattcctggatcccacaaaaatgatcagaaagattttgttcccatt
gaagtaaaagctggctccttagtggtcattcatggagatctcattcaccaaagttttgaa
aataagtccccaaaatcaaggcatgcttatagtttacatgtggtt
>Paederia_ciliata_ERR9883513
tttcagcaaccgggtttagggggcgaagtagtgccacaccaggataactcatttctgtat
actgaaccatccacttgcacgggactttggcttgcattggaagatgcaacacttgaaaat
ggttgcctttgggctattcctggatcccataaaaatgataagaaagattttgttcccatt
gaagtgaaagctggctccttggtggttattcatggagatcttattcaccaaagttttgag
aatctatccccaaaatcaaggcatgcgtacagtttacacgtggtg
>Plocama_tinctoria_ERR9883529
tttcagcaaccaggtataggaggtgaagtagtgccacaccaggataactcttttctatat
actgaaccatcaacttgcacgggactttggcttgctttgcaagatgcaacacttgaaaat
ggttgcctttgggctattcctggatcccataaaaacgatcagaaagattttgtgcctatt
gaagtgaaagctggttccttggtggtcattcatggagatcttattcaccaaagttttgag
aaccagtccccaaaatcaaggcatgcttacagtttacacgtggtg
