# Supplementary material for: Morphological and molecular evidence support the inclusion of Mycetia hainanensis in Mouretia (Rubiaceae)
Source: PhytoKeys. 2026 Feb 5;270:273–88. doi: 10.3897/phytokeys.270.180324 (PMC12902767; doi:10.3897/phytokeys.270.180324)
Supplement: Supplementary material 4 — Dataset of 315 nuclear genes used in this study [file phytokeys-270-273_article-180324__-s004.zip › Dataset 2/6139_filtered_aligned_trimmed.fasta]

>Rubia_peregrina_ERR5033650
ctgaatgattttcttcacatcgatgactttgataaggctactattttggccatcttggat
cgggcgaaggaggtcaaggcactgataaaatcaggggacagatcgtatctcccgttcaag
ggtaaaacaatggcaatgatctttgccaagccatccatgaggacaagggtttcctttgag
acgggctttcacttgctcggtggccatgctatatacctgggacctgatgatatccagatg
ggcaagcgagaggaaacccgtgatgttgctcgtgttttatctcgttacaatgacatcatt
atggctcgtgtgtttgctcatcaggatattcttgatttggctgcatatgcaactgttcct
gtcatcaatggcctgacggactacaaccacccttgtcaaattatggctgatgccctgacg
atgattgaacacgttggtcggctggaaggagctaaagttgtctacattggagatgggaac
aacattgtccattcttggttgctgttggcggcagttgttccatttcactttgtgtgcgcc
tgtcctaaaggtttcgagccagatgccgagacagttcagaaagctcgacaggctggagtg
agcgagattgagataactaacgatcccagagaagctgttaagggagccgatgtcgtgtat
tcagatgtttgggctagcatgggtcagaaggaagaagctgcatatcgtaagcaggtgttt
caagggttccaggta?????????????????????????????????????????????
????????????????????????????????????????????????????????????
????????????????????????????????????????????????????????????
?????????
>Theligonum_cynocrambe_ERR5033810
ctgaatgattttctacacattaatgactttgataaggccactattttcgccattttggac
cgggcgaaggaggtcaaggcactgttgaaatcaggggacagaacgtatcttccgttcaag
ggtaaaacaatggcaatgatttttgccaagccatccatgaggacaagagtttcatttgag
acgggctttgacttgcttggcggtcatgctatatacctcggacctgatgatatccagatg
ggtaagcgagaggaaacccgcgatgttgctcgtgttttatcgcgttacaatgacatcatt
atggctcgtgtgtttgctcatcaggacattcttgatctggctaaatattcaactgttcct
gtcatcaatggcctgacagattacaaccatccgtgtcaaattatggccgatgccctgaca
atgatagagcacgtcggtcggctggaaggagctaaagttgtgtatgttggagatgggaac
aacattgtgcattcttggctactgttggcagctgttgttccgtttcacttcgtgtgcgcc
tgtcctaaggggttcgagccagacgccgaaacagttcaaaaagcacgacaatctggaata
agcgagattgagatcacaaacgatccaagagaagctgtaaagggagctgatgttgtgtac
tctgatgtttgggcaagcatgggtcagaaagaagaagctgcatatcgtcgtcaggtgttt
caagggttccatgtgaacgaagagcttatgaaaatagcagggccgaaagcgtattttatg
cattgcctgccagcggagagaggcgtagaggtcactgatgaggttatcgaagctcaaaac
tccattgtcttcccccaggctgagaaccggatgcatgcgcagaat???????????????
?????????
>Anthospermum_thymoides_ERR9883532
ctgaaggattttctacacattaatgacttcaataaggcaactatttttgagattttggaa
cgggcaaaggaggttaaggcactgataaaatcaggggagagaacttatcttccattcaag
ggtaaaacaatgacaatgattttcgccaagccatccatgaggacaagagtttcattcgag
acaggttttaacttgcttggcggccatgctatatacctgggacctgatgatattcagatg
ggtaagcgggaggaaacccgtgatgttgctcgtgttttgtgtcgctataatgacatcatt
atggctcgtgtgtttgctcatcaggatattcttgatctggctaaatatgcaactgttcct
gtcatcaatggcctaacagactacaaccatccttgtcaaattatggctgatgccctgaca
atgattgaatacgttggtcggctggaaggaaccaaagttgtgtatgtaggagatggaaac
aacatcgtccattcttggctcctgttggcatcaatagttccatttcattttgtctgtgcc
tgtcctgaaggctttgaaccggattatgagacggttcaaaaagcacgacaagctggggtg
agcaagattgagatatcacacgatcccaaagaagctgttgtaggagctgatgttgtgtac
tctgatgtttgggctagtatgggtcaaaaagaagaagccgcataccgtcggcaggtgttt
caagggttccaggtggacgaagagcttatgaaacaagctgggccaaaagcatatttcatg
cattgcttacctgcagaaagaggtgtagaggtaactgacagtgtcattgaagcttcaaat
tctattgtgttcccccaggccgagaaccggatgcatgcacaaaatgcgattatgctccat
gcacttgga
>Argostemma_elatostemma_ERR9883520
ctaaaggattttctacacattaatgactttgataaggccactattttggatattttggac
cgggcaaaggaggtcaaggcactgataaaatcagaggagagaactcatctcccatttaag
ggtaaaacaatggcgatgatctttgccaagccatccatgaggacaagagtttcatttgag
acgggttttcacttgcttggcggtcatgctatatacctgggacctgatgacatccagatg
ggtaagcgggaggaaacccgtgatgttgctcgtgttttgtctggctacaatgacatcatt
atggcccgtgtatttgctcatcaggatattcttgatctggctagatatgcaaatgttcct
gtcatcaatggcctgacagactacaaccatccttgtcaaattatggctgatgccctgaca
ataattgaacacgttggtcagctggaaggaactaaagttgtgtatgttggggatggaaac
aacattgtccattcttggctgctgttggcatcaattgttccatttcattttgtctgtgcc
tgtcctaaaggcttcgagccagatgctgagacagttcaaaaagcgcgacacactggattg
agcaagatagagataacacacgatccccaagaagctgttataggagctgatgttgtgtat
tctgatgtttgggctagtatgggtcagaaagaagaagctgcatatcgtcgtcaggtgttt
caagggttccaggtggatgaagagcttatgaaactagctgggccaaaagcctattttatg
cattgcctaccagcagaaagaggcgtagaggtcactgatggtgttattgaagctccaaac
tctattgtcttcccccaggctgagaatcggatgcatgcacaaaatgcaatcatgcttcat
gtgctggga
>Chamaepentas_hindsioides_ERR9883496
ctgacagattttctacacattaatgactttgataaggccactattatgggtattctggat
cgggcaaaggaggtcaaggcactgctaaaatcaggggagagaacttatctcccattcaag
ggtaaaacaatggcaatgatttttgccaagccatccatgaggacaagagtttcatttgag
gctggttttaatttgcttggcggtcatgccatatacctgggacctgatgatatccagatg
ggtaagcgggaggaaacccgtgatgttgctcgtgttttgtctcgctacaatgacataatt
atggctcgtgtgtttgctcatcaggatattcttgatctgggtaagtatgcgactgttcca
gtcatcaatggcctgacagactacaaccatccttgtcaaattatggctgatgccctgacc
atgattgaacacattggtcggctggaaggaactaaagttgtgtatgttggagacgggaac
aacattgtccattcttggctgctgttggcatcaattattccatttcattttgtctgtgcc
tgtcctaaaggttttgaaccggatgctgagacagttcaaaaagcgcgacaaactggagtg
agcaagattgagataacatatgaccccaaagaagctgttataggagccgacgttgtgtat
tctgatgtttgggctagtatgggtcagaaagaagaagctgcatatcgtcgtcaggtgttt
caagggttccaggtggatgaagctctaatgaaactagctgggccgaaagcctatttcatg
cactgcctaccggcggaaagaggtgtagaagtcactgatggtgttattgaagctcaaaac
tctattgtcttcccccaggctgagaatcggatgcatgcacaaaatgcaatcatgcttcat
gtgcttgga
>Clarkella_nana_ERR9883563
??????????????????attaatgactttgataaggccactattttggatattttggac
cgggcaaaggaggtcaaggcactgataaaatcaggggagagaacttatctcccatttaag
ggtaaaacaatggcgatgatctttgccaagccatccatgaggacaagagtttcatttgag
acaggttttcacttgcttggcggtcatgctatatacctgggacctgatgacatccagatg
ggtaagcgagaggaaacccgtgatgttgctcgtgttttgtctggctacaatgacatcatt
atggcccgtgtatttgctcatcaggatattcttgatctggctagatatgcaagtgtttct
gtcatcaatggcctgacagactacaaccatccttgtcaaattatggctgatgccctgaca
ataattgaacatgttggtcggctggaaggaactaaagt??????????????????????
???????????atcttggctgctgttggcatcaattgttccatttcattttgtctgtgtc
tgtcctaaaggttttgagccagatgctgagacagttcaaaaagcgcgacactctggagtg
agcaggattgagataatacatgatcccaaagaagctgttataggagctgacgttgtgtat
tccgatgtttgggctagtatgggtcaaaaagaagaagctgcatatcgtcgtcaggtgttt
caagggttccaggta?????????????????????????????????????????????
????????????????????????????????????????????????????????????
????????????????????????????????????????????????????????????
?????????
>Coccocypselum_condalia_ERR9883533
ctgaaggattttctacatattaatgactttgataaggccactattttggatattttggat
cgggcaaaagaggtcaaggcacttataaaatcaggggatagaacatatctcccattcgag
ggtaagacaatggcaatgatttttgccaagccatccatgaggacaagagtttcatttgag
acagggtttcacttgcttggtggtcatgctatatacctgggccctgatgatatccagatg
ggtaagcgggaggaaactcgtgatgttgctcgtgtattgtctcgctataatgacatcatt
atggctcgtgtgtttgctcatcaggatattcttgatcttgctaaatatgcaactgttcct
gtcatcaatggcctgacagactacaaccatccttgtcaaataatggctgatgccctgaca
ataattgaacacattggtcgacttgaagggactaaagttgtgtatgttggagatggaaac
aacattgtgcattcttggctgctgctagcatcaatcattccgttccattttgtctgcgtc
tgtcctaaaggttttgaaccagatgcagagacagttcaaaaagcacgacagactggagtt
agcaagattgagataacacatgatcccaaagaagctgttgtaggagcggacattgtttat
tctgatgtttgggctagtatgggtcaaaaagaggaagctgcatatcgccatcaggtgttt
caagggttgcaggtggatgaagagcttatgaaactagctggggcaaaagcctatttcatg
cattgtttaccagcggaacgaggtgtagaggtcactgatggtgttattgaagctccaaac
tccattgtcttcccccaggctgagaaccggatgcatgcacaaaatgcaattatgcttcat
gtgcttgga
>Cruckshanksia_pumila_ERR9883536
ctaaaggattttctacacattaatgactttgataaggccactattttggatattctggat
cgtgcgaaagagacaaaggcactgattaaatcaggggatagaacatatctcccattcaag
ggtaagacaatggcaatgatttttgccaagccatccatgaggacaagagtttcatttgag
acagggtttcacttgcttggtggtcatgctatatacctgggacctgatgatatccagatg
ggtaagcgggaggaaactcgtgatgttgctcgtgtgttgtctcggtataatgacatcatt
atggctcgtgtgtttgctcatcaggatattcttgatctggctaaatatgcaactgttcct
gtcatcaacggcctgacagactacaatcatccttgtcaaattatggctgatgccctgaca
atgattgaacacattggtcggctggaagggacgaaggttgtgtatgttggagatggaaac
aacattgtccattcttggctactgctggcatcagttgttccattacattttgtctgcgcc
tgtcccaaaggttttgaaccagatgcagagacagttcaaaaggcacgacagactggagtg
agcaagattgagatattacatgatcccaaagaagccgttattggagctgacgttgtttat
tctgatgtttgggctagtatgggtcaaaaagaggaagctgcacatcgccgtcaggtgttt
caagggttccagatagatgaaaagcttatggaactagctgggcagaaaacctattttatg
cattgtttaccagcggaaagaggtgtagaggtcactgatggtgttattgaagccccaaac
tccattgtctttccccaagctgaaaaccggatgcatgcacagaatgcaattatgcttcat
gtgcttgga
>Cyanoneuron_cyaneum_ERR9883481
ctgaaggattttctacacattaatgacttcgataaggtcacgattttggatattttggaa
cgggctaaggaggtcaaggcactgataaaatcaggggagagaacgtatctcccattcaat
ggtaaaacaatggcaatgatttttgccaagccatccatgaggacaagagtttcatttgag
acgggttttcacttgcttggtggtcatgctctatacctgggacctgatgatatccagatg
ggtaagcgagaggaaacccgggatgtttcccgtgttttgtcacgctacaatgacatcatt
atggctcgcgtatttgctcatcaggatattcttgatctggctaaatatgcaactgttcct
gtcatcaatggcctgacagactacaaccatccttgtcaaattatggctgatgccctgaca
ataattgaacacattggtcggctagaaggaactaaagttgtgtacgttggagatggaaac
aacattgtccattcttggctgctgttggcgtcaattgttccatttcattttgtctgtgcc
tgtcctaaaggttttgagccggatgctgagacagttcaaaaagtgcgacacactggagta
agcaagattgagataacacatgatcccaaagaagctgttataggagctgacgttgtgtat
tctgatgtctgggctagtatgggtcagaaagaagaagctgtatatcgtcgtcaggtgttt
caagggttccaggtggatgaagaccttatgaatctagctgggccaaatgcgtattttatg
cattgcctaccagcggaaagaggtgtagaggtcactgatggtgttattgaagctccaaac
tctattgtcttcccccaggctgagaatcgaatgcatgcacaaaatgcaattatgcttcat
gtgcttgga
>Danais_nigra_ERR9883478
ctgaaggattttctgcacattaatgactttgataaggccactattctggatattttggat
cgggcaaaggaggtcaaggcactgataaaatcaggggacagaacatatctcccattcaag
ggtaaaacaatggcaatgatatttgccaagccatccatgaggacaagagtctcatttgag
acgggttttaacttgcttggcggtcatgctatatatctgggacctgatgatatccagatg
gggaagcgggaggaaacccgtgatgttgctcgtgttttgtctggctacaatgacatcatt
atggcacgtgtgtttgctcatcaggatatttttgatctggctaaatatgcaactgttcct
gtcatcaatggcctgacagactacaaccatccttgtcaaattatggctgatgccctgaca
ataattgaacacattggtcagctggaaggaactaaagttgtgtatgttggagatggaaac
aacattgtccattcttggctgctgttagcgtcaattgttccatttcattttatctgtgcc
tgtcctaaaggttttgaaccggatgctgagactgttcaaaaagcgcgacacactggagtg
agcaagattgagataacacatgatcccaaagaagctgctataggagctgacgttgtgtat
tctgatgtttgggctagtatgggtcaaaaagaagaagctgcatatcgtcgtcaggtgttt
caagggttccaggtggatgaagaccttatgaaactagcagggccaaaagcctattttatg
cattgcctacctgcggaaagaggtgtagaggtcactgatggtgttattgaagcgcctaac
tctattgtattcccccaggctgagaatcggatgcatgcacaaaatgcaattatgcttcat
gtgcttgga
>Dunnia_sinensis_ERR9883505
ctgaaggattttctacacatcagtgactttgatagggccactattttgaatattttggac
aaggcaaaggatgtcaaggcactgataaagtcaggggagagaacctatctcccattcaag
ggtaaaacaatggcaatgatttttgccaagccatctatgaggaccagagtttcatttgag
acgggttttcacttgcttggcggtcatgctatatacctgggacctgatgatatccagatg
ggtaagcgagaggaaacccgtgatgttgctcgtgttttgtctcgctacaatgacatcatt
atggctcgtgtgtttgctcatcaggacattcttgatctggctaaatatgcaactgttcct
gtcatcaatggcctgactgacttcaaccatccatgtcaaattatggctgatgccctgaca
ataattgaacacattggtgggctggaaggaactaaagttgtgtatgttggagatggaaac
aacattgttcattcttggctgctgttggcatcaattattccatttcattttgtctgtgcc
tgtcctaaaggttttgagccggatgctgagacagttcaaaaagcacgacacactggagta
agcaagattgagataacacatgatcccaaagaagctgttgtaggagctgacgttgtgtat
tctgatgtttgggctagtatgggccagaaagaagaagctgcatatcgtcgtcaggtgttt
caagagttccaggtggatgaagaccttatgaaactagctgggccaaaagcctattttatg
cattgcctaccagcggaaagaggtgtggaggtcactgatggtgttattgaagctccaaac
tctattgtcttcccccaggctgagaatcggatgcatgcgcaaaatgcagttatgcttcat
gtgcttggg
>Mouretia_larsenii_ERR9883550
ctaaaggattttctacacattgatgactttgataaggccactattttggatatgttggac
cgggcaaaggaggtcaaggcactgataaaatcaggggagagaacgtatctcccatttaag
ggtaaaacaatggcaatgatctttgccaagccatccatgaggacaagagtttcatttgag
acaggttttcacttgcttggcggtcatgctatatacctgggacctgatgacatccagatg
ggtaagcgagaggaaacccgtgatgttgctcgtgttttgtctggctacaatgacatcatt
atggcccgtgtgtttgctcatcaggatattcttgatctagctagatatgcaagtgttcct
gtcatcaatggcctgacagactacaaccatccttgtcaaattatggctgatgccctgaca
ataattgaacacattggtcggctggaaggaactaaagttgtgtatgttggggatggaaac
aacattgtccattcttggctgctgttggcgtcaattgttccatttcattttgtctgtgcc
tgtcctaaaggtttcgagccagatgctgagacagttcaaaaagcgcgacacactggagtg
agcaagattgagataacacatgatcccaaagatgctgttataggagctgacgttgtatat
tctgatgtttgggctagtatgggtcagaaagaagaagctgcatatcgtcgtcaggtgttt
caagggttccaggtggatgaagagcttatgaaactagctgggccaaaagcctattttatg
cattgcctaccagcggaaagaggcgtagaggtcactgatggtgttattgaagctccaaac
tctattgtcttcccccaggctgagaatcggatgcatgcacaaaatgcaatcatgcttcat
gtgcttgga
>Mycetia_bracteata_ERR9883494
????????????????????????????????????????????????????????????
????????????????????????????????????????????????????????????
??????acaatggcgatgatctttgccaagccatccatgaggacaagagtttcatttgag
acgggttttaacttgcttggtggtcatgctatatacctggggcctgatgacatccagatg
ggtaagcgagaggaaacccgtgatgttgctcgtgttttgtctggctacaatgacatcatt
atggcccgtgtatttgctcatcaggatattcttgatctggctagatatgcaagtgttcct
gtcatcaatggtctgacagactacaaccatccttgtcaaattatggctgatgccctgaca
ataattgaacacgttggtcagctggaaggaactaaagttgtgtatgttggggatggaaac
aacattgtccattcttggctgctgttggcatcaattgttccatttcattttgtctgtgcc
tgtcctaaaggtttcgagccagatgctgagacagttcaaaaggcgcaacacactggagtg
agcaagattgagataacacatgatcccaaagaagctgttataggagctgatgttgtgtat
tctgatgtttgggctagtatgggtcagaaagaagaagctgcatatcgtcgtcaggtgttt
caagggttccaggtggatgaagagcttatgaaactagctgggccaaaagcctactttatg
cattgcctaccagcggaaagaggcgtagaggtcactgatggtgttattgaagctccaaac
tctattgtcttcccccaggctgagaatcgaatgcatgcacaaaatgcaatcatgcttcat
gtgcttgga
>Mycetia_hainanensis_H401
????????????????????????????????????????????????????????????
????????????????????????????????????????????????????????????
??????acaatggcaatgatctttgccaagccatccatgaggacaagagtttcatttgag
acgggttttcacttgcttggcggtcatgctatatacctgggacctgatgacatccagatg
ggtaagcgagaggaaacctgtgatgttgctcgtgttttgtctggctacaatgacatcatt
atggcccgcgtgtttgctcatcaggatattcttgatctagctaaatatgcaagtgttcct
gtcatcaatggcctgacagactataaccatccttgtcaaattatggctgatgccctgaca
ataattgaacacattggtgggctggaaggaactaaagttgtgtatgttggggatggaaac
aacattgtccattcttggctgctgttggcgtcaattgttccatttcattttgtctgtgcc
tgtcctaaaggtttcgagccagatgctgagacagttcaaaaagcgcgacacactggagtg
agcaagattgagatagcacatgatcccaaagaagctgttataggagctgacgttgtgtat
tctgatgtttgggctagtatgggtcagaaagaagaagctgcatatcgtcgtcaggtgttt
caagggttccaggtggatggagagcttatgaaactagctgggccaaaagcctattttatg
cattgcctaccagcggaaagaggcgtagaggtcactgatggtgttattgaagctccaaac
tctattgtctttccccaggctgagaatcggatgcatgcacaaaatgcaatcatgcttcat
gtgcttgga
>Neohymenopogon_parasiticus_ERR9883558
ctaaaggattttctacacattaatgactttgataaggccactattttggatattttggac
cgggcaaaggaggtcaaggcactgataaaatcaggggagagaacttatctcccatttaag
ggtaaaacaatggcgatgatctttgccaagccatccatgaggacaagagtttcatttgag
acgggttttcacttgcttggcggtcatgctatatacctgggacctgatgacatccagatg
ggtaagcgagaggaaacccgtgatgttgctcgtgttttgtctggctacaatgacatcatt
atggcccgtgtatttgctcatcaggatatacttgatctggctagatatgcaagtgttcct
gtcatcaatggcctgacagactacaaccatccttgtcaaattatggctgatgccctgaca
ataattgaacacgttggtcggctggaaggaactaaagttgtgtatgttggggatggaaac
aacattgtccattcttggctgctgttggcatcaattgttccatttcattttgtctgtgcc
tgtcctaaaggtttcgagccagatgctgagacaattcaaaaagcgcgatacactggagtg
agcaagattgagattacacatgatcccaaagaagctgttataggagctgacgttgtgtat
tctgatgtttgggctagtatgggtcagaaagaagaagctgcatatcgtcgtcaggtgttt
caagggttccaggtggatgaagagcttatgaaactagctgggccaaaagcctattttatg
cattgcctaccagcggaaagaggcgtagaggtcactgatggtgttattgaagctccaaac
tctattgtcttcccccaggctgagaatcggatgcatgcacaaaatgcaatcatgcttcat
gtgcttgga
>Oldenlandia_herbacea_ERR9883552
ttgaaggatttcctacacattaatgactttgataaggccactattttgggtatcctggaa
agggctaaggaggttaaggcactgattaaatcaggggagagaacttatctcccattcaag
ggtaaaacaatggccatgatttttgccaagccatccatgaggacaagagtttcgtttgag
acgggttttttcttgcttggtggtcatgctatatacctgggacctgacgatatccagatg
ggaaagcgagaggagacccgcgatgttgctcgtgttttgtctcgatacaatgacatcatt
atggctcgtgtctttgctcatcaggatatccttgacctggctaaatactcaagtgttcca
gttatcaatggcctgacagactacaaccatccttgtcaaattatggctgatgccctgact
atgattgaacatattggtcgattggaaggaactaaagttgtttacgttggagacggaaac
aacattgtccattcttggctgctgttggcagctattattccatttcattttgtctgtgcc
tgccctaaaggttttgaaccggatgctgagaccgttctgaaagctcaacaaaccggagtg
agcaagattgagataactcatgatcccaaagaagccgttaaaggagctgatgtagtgtat
tctgatgtctgggctagcatgggtcaaaaagaagaagctgcttatcgtcgtcaggtgttt
caggggttccaggtggatgaagctcttatgaaactagccggaccacaagcctatttcatg
cattgcctacctgcggaaagaggtgtagaggtcacggatggtgttattgaagctccaaac
tccatcgtcttcccccaggctgagaaccggatgcatgcacagaatgcaatcatgcttcat
gcgcttggt
>Paederia_ciliata_ERR9883513
ctgaaggattttctacacattaatgactttgataaggccactattttggatattttggac
cgtgcaaaggaggtcaaggcattgataaaatcaggggatagaacgtatctcccattcaaa
ggtaagacaatggcaatgatttttgccaagccatccatgaggacaagggtttcctttgag
acaggttttcacttgcttggtggtcatgctatataccttggacctgatgatatccagatg
ggtaagcgagaggaaacccgggatgttgctcgtgttttgtctcgctacaatgacatcatt
atggctcgtgtgtttgctcatcaggatattcttgatctggctaaatatgcaactgttcct
gccataaatgacctgaaagactacaaccatccttgtcaaataatggctgatgccctgaca
ataattgaacacattggtcagctggaaggaactaaagtgctgtatgtcggagatgcaaac
aacattgcccattcttggctgcttttggcagcaattttcccattccattttgtctgtgcc
tgtcctaaaggttttgagccggatgctgagacagtccagaaagcacaacagaccggagta
agcaagattgagatgacacatgatcccaaagaagctgttagaggagcagacgttgtgtat
tctgatgtttgggctagtatggatcagaaagaagaagctgcatatcgtcatgaggtgttt
caaagtttccaggtggatgaagatcttatgaaacttgcttatccaaaagcctacttaatg
cattgcttaccagcagaaagaggtgtagaggtcacagatggtgttattgaagccccaaat
tcaattgtcttccctcaggttgagaatcgtatgcatgcgcagaacgcaattatgcttcat
gcgcttgga
>Plocama_tinctoria_ERR9883529
ctgaaggattttctacacattaatgactttgataaggccactatttttgccattttggac
cgagcgaaggaggtcaaggcactgataaaatcaggggagaggacgtatcttccattcaag
ggtaagacaatggctatgatttttgccaagccatccatgaggacaagagtttcatttgag
acgggttttaacttgctcggcggtcatgctatatacctgggacctgatgatatccagatg
ggtaagcgagaggaaacccgtgatgtagctcgtgttttatctcgttacaatgacatcatt
atggctcgtgtgtttgctcatcaggatattctcgatctggctaaatatgcaagtgttccc
gtcatcaatgggctgacagactacaaccatccttgtcaaattatggctgatgccctgaca
atgattgaacatgttggtcggctggaaggagctaaagttgtgtatgttggagatgggaac
aacattgtccattcttggctgctgttggcagcagttgttccgtttcactttgtttgtgcc
tgtcctaaaggctttgagccaaatgctgagacatttcaaaaagcgcgacaggctggagtt
agcgagattgagataacaaatgatcccagagaagctattagaggagctgatgtcgtgtat
tctgatgtttgggctagcatgggccagaaagaagaagctgcgtatcgtcgccaagttttt
caaggtttccaggtgaatgaagaccttatgaaaatagctgggcagaaagccttttttatg
cattgcctgcctgcggaaagaggtgtagaggtcactgatgctgttatcgaagctcaaaac
tcgattgtcttcccccaggctgagaatcggatgcatgcacagaatgccattatgcttcat
gcgctagga
