# Supplementary material for: Morphological and molecular evidence support the inclusion of Mycetia hainanensis in Mouretia (Rubiaceae)
Source: PhytoKeys. 2026 Feb 5;270:273–88. doi: 10.3897/phytokeys.270.180324 (PMC12902767; doi:10.3897/phytokeys.270.180324)
Supplement: Supplementary material 4 — Dataset of 315 nuclear genes used in this study [file phytokeys-270-273_article-180324__-s004.zip › Dataset 2/6148_filtered_aligned_trimmed.fasta]

>Rubia_peregrina_ERR5033650
atgatggtggagaaggccggggcgacggcattgttcgaggagaaagggaaggggagcaat
aacatcggcgtggtagtgaacccagtgcggctctcctctctgcgagacttcggctcgccg
gagttcgtcgccgataagctccaggaaagtacacagagcacgaaggaagccgaggttgtt
tctgcctcggagagaggaggcacgggaggcctgcaagtgtacgagtttgagtataaagtt
gacagcacgaggggaggaatgaagagggtgttttctgcagcatttgttgcgtcgaaaaag
ctttaccttctgaacataactcattctgatagcatcgag
>Theligonum_cynocrambe_ERR5033810
????????????????????????????????????????????????????????????
????????????????????????????????????????????????????????????
?????????????????????????????????gagagtacgaaggatgctgaggttgta
tctgtatcggagagaagaggcatgggaggggttcaagtgtatgagtttgagtatagaatt
gacagcaccaggggaggaatgaaaagggtattttcagccgcgtttgtcgcatcgaaaaag
ctctaccttctgaatatcaatcattctgatagcgatgag
>Anthospermum_thymoides_ERR9883532
attcaggttgacaaagctggggcaactgttttgtttgaggaggcaaataaagggtctaac
aatgtcgggattgttgtgagtcctgttcggattacaacccttggggagttcggaagtcca
cagtttgtggcggaaaagctcattgaggccgag???????????????????????????
??????????????????ggaatgggaggccttcaagtgtacgagcttgaatataaagtt
gatagcagtaggggaggaatgaagagagtgttttctgcagcatttgtggcatctaaaaag
ctttacctactaaatatttctcattctgatggaaatgag
>Argostemma_elatostemma_ERR9883520
atttaggttgacaaagctggggcgactgttttgtttgaggaggcaaataaagggtctaac
aatgtcgggattgttgtaagcccagttcggattacaagccttggggagtttggaactcct
cagtttgtggcagaaaaactcattgaggccgaagagagtacaaagcaagctgaggttgta
tcagtttccgagagaacgggcatgggaggccttcaagtgtacgagtttgaatataaagtt
gatagcacgaggggagggatgaagagggtgtttgcagcagcatttgttgcatcgaaaaag
ctttaccttctaaatatctctcattctgatggacatgag
>Chamaepentas_hindsioides_ERR9883496
attcaggttgacaaagctggggcaactgttttgtttgaggaagcaaataaagggtctaac
aatgtagggattgttgtcagccctgttcggatttctagccttggggagttcgggagtccg
cagtttgtggcagaaaagctcattgaggccgaagaaagtacaaaagaagctgaggttgta
tcagtttccgagaggaggggcacgggagggcttcaagtttacgagtttgaatataaagtt
gatagcaccagaggaggaatgaagagggttttttctgcagcatttgttgcatcaaaaaag
ctttatcttctaaatatttctcattctgctggatctgag
>Cruckshanksia_pumila_ERR9883536
attcaggttgataaagctggggcaaatgttttgtttgaggaagcaaataaagggtctaac
aatgttgggattgttgtgattcctgtaaagattacaagccttgtggaatttggaactcct
gagtttgttgctaacaagctcattgatgctgaagagagtacaaaggaagctgaggtcgta
tcagtttcagagagaaccggcaatggaggccttcaagtatacgagttcgaatacaaagtc
gatagcacccgaggaggaatgaagagggtgtttgcagctgcgtttgttgcatcgaaaaag
ctttac?????????????????????????????????
>Cyanoneuron_cyaneum_ERR9883481
attcaggttgacaaatctggggcaactgttttgtttgaggaggcaaataaagggtctaac
aatgttgggattgttgtcagcccagttcggattacaagtcttggggagtttggaagtccc
cagtttgtggcagaaaagctcattgaggccgaagagagtacaaaggaagctgaggttgta
tcagtttccaagagaacgggcatgggaggccttcaagtgtacgagtttgaatataaagtt
gatagcaccaggggaggaatgaagagggtgtttgccgcagcatttgtcgcatcgaaaaag
ctttaccttctaaatatctctcattctgatggatatgag
>Danais_nigra_ERR9883478
attcaggttgacaaagctggggcaactgttttgtttgaggaggcaaataaagggtctaac
aatgtcgggattgttgtcattcctgttcggattacaaagcttggggagtttggaagtcca
cagtttgtggcagaaaagctcattgaggccgaagaaagtacaaaggaaactgaggttgta
tcagtttctgagagaatgggcatgggaggccttcaagtgtacgagtttgaatataaagtt
gatagcaccaggggaggaatgaagagggtgttttctgcagcatttgtcgtagcaaaaaag
ctttacctgctaaatatatctcattctgatggatctgag
>Dunnia_sinensis_ERR9883505
????????????????????????????????????????????????????????????
????????????????????????????????????????????????????????????
????????????????????????????????????????????????????????????
??????????????????ggaatgggaggccttcaagtgtacgagtttgaatataaagtt
gatagcagtaggggaggaatgaagagggtgtttgctgcagcatttgtcgcatcaaaaaag
ctttaccttctaaatatctctcattcggatggatatgag
>Mouretia_larsenii_ERR9883550
attcaggttgacaaagctggggcaactgttttgtttgaggaggcaaataaagggtctaac
aatgtcgggattgttgtaagcccagttcggattacaacccttggggagtttggaagtcct
cagtttgtggcagaaaagctcattgaggccgaagagagtacaaaggaagctgaggttgta
tcagtttccgagagaacgggcatgcgaggccttcaagtgtatgagtttgaatatacagtt
gatagcacaagggggggaatgaagagggtgtttgcagcagcatttgttgcatcgaaaaag
ctttaccttctaaatatctctcattctgatggacatgag
>Mycetia_bracteata_ERR9883494
attcaggttgacaaagctggggcaactgttttgtttgaggaggcaaataaagggtctaac
aatgtcgggattgttgtaagcccagttcggattacaacccttggggagtttggaagtcct
cagtttgtggcagaaaagctcattgatgccgaagagagtacaaaggaagctgaggttgta
tcagtttccgagagaacgggcctgggaggccttcaagtgtacgagtttgaatataaagtt
gatagcaccagggggggaatgaagagggtgttcgcagcagcatttgttgcatcaaaaaag
ctttaccttctaaatatctctcattctgatggacatgag
>Neohymenopogon_parasiticus_ERR9883558
attcaggttgacaaagctggggcaactgttttgtttgaggaggcaaataaagggtctaac
aatgtcgggattgttgtaagcccagttcggattacaagccttggggagtttggaagtcct
cagtttgtggcagaaaaactcattgaggccgaagagagtacaaaggaagctgaggttgca
tcagtttccgagagaacgggcatgggaggccttcaagtgtatgagtttgaatatacagtt
gatagcaccagggggggaatgaagagggtgttcgcagcagcatttgttgcatcgaaaaag
ctttaccttctaagtatctctcattctgatggatatgag
>Oldenlandia_herbacea_ERR9883552
attcaggttgataaagctggggcaactgttttgtttgaggaggcaaataaagggtctaat
aatttggggattgttgtcagccctgttcggattacaagccttgaagagtttggaagtcca
cagtttgtagcagaaaagctcattgaggcagaagaaagtacaaaagaagctgaggttgta
tcagtttctgagagatcgggaatgggagggcgtcaagtgtacgaatttgaataccagctt
gatagcaccaggggaggaaagaagagggtgtttgctgcagcatttgttgcatccaaaaag
ctctatcttctaaacattactcattctgatggatctgag
>Paederia_ciliata_ERR9883513
gctcaggttgacaaagctggggcaacggttttgtttgaagaagcaaataaaggatccaac
aatgttgggattgttgtcagcccagttcggatctctacccttggggagtttggaagtcca
caatttgtagcagaaaagctcattgaggccgaggagagtacaaaggaagctaaggttgta
tcagtttctgagagaacgggtaagggaggccttcaagtgtatgaatttgaatataaagtt
gatagcacaagaggaggaatgaagagggtgtttgctgcagcatttgttgcatcgaaaaag
ctttaccttctaaatatctctcattctgatggatatgaa
>Plocama_tinctoria_ERR9883529
attcaggttgacaaagctggggcaactgttctgtttgaggatgcaaataaagggtctaac
aatgccgggattgttgtcagcccagttcggatttcaagccttggagagtttggaagtccg
cagtttgtagctgaaaagcttattgaggctgaagagagtacaaaggaggcagaggttgta
tctgtttcggagagaacaggcatgggaggccttcaagtgtatgaatttgaatataaagtt
gacagcaccaggggaggaatgaagagagtattttctgcagcatttgtcacgtcaaaaaag
ctttaccttctaaatatcaatcattcggatggcaatgag
