# Supplementary material for: Morphological and molecular evidence support the inclusion of Mycetia hainanensis in Mouretia (Rubiaceae)
Source: PhytoKeys. 2026 Feb 5;270:273–88. doi: 10.3897/phytokeys.270.180324 (PMC12902767; doi:10.3897/phytokeys.270.180324)
Supplement: Supplementary material 4 — Dataset of 315 nuclear genes used in this study [file phytokeys-270-273_article-180324__-s004.zip › Dataset 2/6164_filtered_aligned_trimmed.fasta]

>Rubia_peregrina_ERR5033650
cagtacattgttctgcgccgagacctcatcgacacgtggtcgttggggagtacagtatca
cagggatgccacgcctccgtcgcagccatcgccgcctttaaagatgatccccacactctc
cagtactgtg??????????????????????????????????????????????????
????????????????????????????????????????????????????????????
????????????????????????????????????????????????????????????
??????????
>Anthospermum_thymoides_ERR9883532
cagtacgttgttcttcgcagagaccttattgacacctggccattagggagtatagtatca
cagggctgccatgcctccgtcgccgccatttctaccttcaaagatgatcctcatactctc
cagtactgtggtcacagttgaggtgaagggtgaggcccagatgttaagtttgtccgagaa
attaaataccagcggtattgctcataagctgtggattgagcaacctgagaacatgcctac
ttgtattgcaacaaaaccatatccaaagtcagttgtatcatcacatttcaggaggctgaa
actgtgtaag
>Argostemma_elatostemma_ERR9883520
cagtacattgttcttcgcagagaccttatcgactcgtggccgttaggaagtatagtatca
cagggctgccatgcctccgtcgcggccatttctaccttcaaagatgacccccacactctc
caatactgt-gtcacagttgaagtgaaggatgaaacccagatgttaggtttgtccgagaa
attaaattccattggtattgctcataagctgtggattgaacagcctgagaacattcctac
ttgtattgccacgaaaccatatccaaaattaattgtatggccacttttcaaaaggctgaa
actgtgt???
>Clarkella_nana_ERR9883563
????????????????????????????????????????????????????????????
????????????????????????????????????????????????????????????
??????????gtcacagttgaagtgaaggatgaaaaccagatgttaaatttgtctgagaa
attaaattccaatggcattgctcataagctgtggattgaacagcctgagaacattcctac
ttgtattgccacgaaaccatatccaaaatcaattgtatggtcacttttcaaaagactgaa
actttgtaag
>Coccocypselum_condalia_ERR9883533
????????????????????????????????????????????????????????????
????????????????????????????????????????????????????????????
??????????gtcacagttgaagtaaagggtgaggcccagatgttaaatttgtcagaaaa
attaaattccagtggtattgctcataagctgtggattgaacagcctgagaatatcccaac
ttgtattgctacaaaaccttatccaaagtcaattgtatcatcacttttcaaaaagctgaa
actgtgtaag
>Cruckshanksia_pumila_ERR9883536
cagtatgttgttcttcggagagacctcattgatacgtggccgttagggagtatagtttca
cagggctgtcatgcctctgtcgcggccatatctacctttaaagatgaccctcacactctc
aactactgtggtcacagttgaagtgaagggtgagacgcagatgttaaatttgtcagaaaa
attaaattccagcggcattgctcataagctgtggattgaacagcctgagaatattccaac
ttgtattgctacaaaaccttatccaaagtcgattgtatcatcactgttcaaaaggctgaa
actatgtaag
>Cyanoneuron_cyaneum_ERR9883481
cagtacgttgttctgcgcagagaccttattgacacgtggccattagggagtatagtaaca
cagggctgccatgcctccatcgcggccatttctatctttaaagatgatccccatactctc
cactactgtggtcacagttgaagtgaaggatgaggcccagatgttaagtttgtccgagaa
attaaattccagtggtattgctcataagctgtggattgaacagcctgagaacattcccac
ttgtattgctacaaaaccatatccaaagtcaattgtatcatcacttttcaaaaggctgaa
actgtgtaag
>Danais_nigra_ERR9883478
cagtacgttgttctgcgcagagaccttattgacacgtggccattagggagtgtagtaaca
cagggctgccatgcctccgtcgccgccatttgtatctttaaagatgatccccataccctc
cactactgtggtcacagttgaagtgaaggatgaggcccagatgttaagtttgtccgagaa
attaaattccagtggtattgctcataagctgtggattgaacagcctgagaacatccctac
ttgtattgctacaaaaccatatccaaagtcaattgtatcatcacttttcaaaaggctgaa
actgtgtaag
>Dunnia_sinensis_ERR9883505
cagtatgttgttctgcgcagagaccttattgacacttggcctctagggagtataataaca
cagggctgccatgcctccgtcgccgccatttctatctttaaagatgatccccatactctc
cactactgtggtcacagttgaagtgaagaatgaggcccagatattaagtttttccgagaa
actaaattccaatggtattgctcataagctgtggattgaacagcctgagaatattcctac
ttgtattgctacaaaaccatacccaaagtcaattgtatcatcacttttcaaaaggctgaa
actgtgtaag
>Mouretia_larsenii_ERR9883550
????????????????????????????????????????????????????????????
????????????????????????????????????????????????????????????
?????????ggtcacagttgaagtgaaggatgaaacccagatgttaagtttgtccgagaa
attaaattccaatggtattgctcataagctgtggattgaacagcctgagaacattcctac
ttgtattgccacgaaaccatatccaaaatcaattgtatggtcacttttcaaaaggctgaa
actgtgtaag
>Mycetia_bracteata_ERR9883494
cagtacgttgttcttcgcagagaccttatcgacgcgtggccgttaggaagtatagtatca
cagggctgccatgcctccgtcgcggccatgtctaccttcaaagatgatccccacaccctc
cgatactgtggtcacagttgaagtgaaggatgaaacccagatgttaagtttgtccgagaa
attaaattccaatggtattgctcataagctgtggattgaacagcctgagaacattcctac
ttgtattgccacgaaaccatatccaaaatcaattgtatggtcacttttcaaaaggctgaa
actgtgtaag
>Mycetia_hainanensis_H401
????????????????????????????????????????????????????????????
????????????????????????????????????????????????????????????
??????????gtcacagttgaagtgaaggatgaaacccaaatgttaagtttgtccgagaa
attaaattccaatggtattgctcataagctgtggattgaacagcctgagaacattcctac
ttgtattgccacgaaaccatatccaaaatcaattgtatggtcactttttaaaaggctgaa
actgtgtaag
>Neohymenopogon_parasiticus_ERR9883558
????????????????????????????????????????????????????????????
????????????????????????????????????????????????????????????
??????????gtcacagttgaagtgaaggatgaaacccagatgttaagtttgtccgagaa
attaaattccaatggtattgctcataagctgtggattgaacagcctgagaaaattcctac
ttgtattgccacgaaaccatatccaaaatcaattgtatggtcacttttcaaaaggctgaa
actgtgtaag
>Oldenlandia_herbacea_ERR9883552
cagtacgtggttctgcggagagaccttatcgacacgtggccattggggagtgtggtttct
cagggctgccatgcttccgtcgccgccattagtacctttaaagatgatccctttactctc
gactactgtggttacagttgaagtgaaaggtgaagcccagatgttgaatctgtctgagaa
attgaagtccaatgggattgatcataagctgtggattgaacagcctgagaacattcctac
tagtattgctacaaaaccatatcccaagtcaactgtttcatcattcttcagaaagctgaa
actttgcaag
>Paederia_ciliata_ERR9883513
cagtacgttgttctgcgcagagacctgatcaacacatggccattagggagtattgtatca
cagggatgccatgcctccgtcgcggtcatttctaccttcaaagatgatccccatactctc
cagtactgtggtcacagttgaagtgaaggatgaaacccagatgttaaatttgtccgagaa
attaaattccaacggtattactcataagctttggattgaacagcctgagaacattcctac
atgtattgctacaaaaccatatccaaagtcaattgtgtcatcacttttcaaaacgctgaa
actgtgtaag
>Plocama_tinctoria_ERR9883529
cagtacgttgttatgcgcagagaccttatcgatgcctggccattggggagtacagtgtgt
cagggctgccatgcctccgtcgccgccattgctacctttaaagatgatccccatactctt
cagtactgt???????????????????????????????????????????????????
????????????????????????????????????????????????????????????
????????????????????????????????????????????????????????????
??????????
