# Supplementary material for: Morphological and molecular evidence support the inclusion of Mycetia hainanensis in Mouretia (Rubiaceae)
Source: PhytoKeys. 2026 Feb 5;270:273–88. doi: 10.3897/phytokeys.270.180324 (PMC12902767; doi:10.3897/phytokeys.270.180324)
Supplement: Supplementary material 4 — Dataset of 315 nuclear genes used in this study [file phytokeys-270-273_article-180324__-s004.zip › Dataset 2/6175_filtered_aligned_trimmed.fasta]

>Rubia_peregrina_ERR5033650
????????????????????????????????????????????????????????????
????????????????????????????????????????????????????????????
????????????????????????????????????????????????gggatcaggtat
gtagaagccaaaaaaatatatgagattctcctcaagtcaacttcagaaagccgtaatata
tttggacggctttcaggtgccgctggtgcatgggaggctattgtgcgtgcttttgagaag
gattccatattcctgggagaggctgctcagctaatggtgcaaaatgttaattatgaaatg
gcatttctgaatcagcgtgt????????????????????????????????????????
???????????????????????????????????????????????????
>Theligonum_cynocrambe_ERR5033810
????????????????????????????????????????????????????????????
????????????????????????????????????????????????????????????
??????cttcctaaa---------------------------gacatcgggatcgggtat
gtagaagccaaaaaaatatatgagattctcctaaagtcaaccccagaaagccgtaatata
tttggccggctttcaggtgctgctggtgcatgggaggccattgtgcgtgcttttgagaag
gattcaatatttctgggggaggctgctcagctgatgatccaaaatgtcagttatgaaatg
taagagaggaagttacaaacagaa????????????????????????????????????
???????????????????????????????????????????????????
>Anthospermum_thymoides_ERR9883532
aacctaccgattgatatcgcatttgttcgtttgggagaatggttggtggatcggaaaaga
attccggcggactggaggaagcgattggcggcagtaagagcaaagatttcgacggagttt
gcatcactgcctaaagacattgatccttacttccaaacccttgaccccgagattgggtat
gtagaagccaaaaaaatatacgagattctcctcaagtctactccagaaagccgtaatata
tttggccggctttcaggtgctgctggttcttgggaggctattgtgcgtgcttttgagaag
gattcaatattcttaggagaggctgctcagctaatggtccaaaatgttaattatgaaatg
caacaccaagcaggttcaattcaggcaatgctttctgacatttcctcggctatttccttg
ctgacgaataggaaaacaagggatctcatcatgattctcaactcaaaaagg
>Argostemma_elatostemma_ERR9883520
????????????????????????????????????????????????????????????
????????????tggcggaagcgattagcggcggtgagagccaagatttcgacggagttt
gcatcactgcctaaagacatcgactcttacttccaaaccctcgaccccgggattgggtac
gtagaagccaaaaaaatatatgagattctcctaaagtcaactccagagagccgtaacata
tttggccggctttcaggtgctgctggtgtttgggagtttattgtgcgtgcttttgagaag
gattcaatattcctgggagaggctgctcagcaaattgtccaaaacgttaattatgaaatg
ccctatcagaagaagcaaattcagaagattcagcagcagcttagcgaactggagcgcaag
gagactgatataaaaagaaatgcactctttctgcttctaaatatgcagagg
>Chamaepentas_hindsioides_ERR9883496
aacctaccgattgatattgcatttgctcgtttgggagaatggttggtggatcggaagaga
attccggcggactggcggaagcgattggccgcagtgagagccaagatttcggcggagttt
gcatcactgcctaaagacattgatccttacttccaaacccttgaccttgaaattgggtat
gtagaagccaaaaaaatatatgagattctcctgaagtcaactccagaaagccgtaatata
tttggccggctttcaggtgctgctggtgcttgggaggctattgtgcgctctttcgagaag
gattcaatatttctgggagaggctgctcagctaatggtccaaaatgttaattatgaaatc
ccttatcagaagaagcagattcagaagattcagcagcaacttaccgaactggagcgcaag
gagactgatatcaaaagaaatgctctctttctgcatctaaatatgagagga
>Coccocypselum_condalia_ERR9883533
????????????????????????????????????????????????????????????
????????????????????????????????????????????????????????????
????????????????????????????????????????????????????????????
???????????????????????????ctcctaaagtcaactccagaaagccgtaatata
tttggccagctttcaggtgctgctggtgtttgggaggcaattgtgcgtgcttttgagaag
gactcaatattcctgggagaggctgctcagctaatggtccaaaacgttaattatgaaatc
ccttatcagaagaagcaggttcagaagattcagcaacaacttactgaactcgagcgcaag
gagactgatatcaaaagaaatgcactctttcagcaactaaatatgcagaaa
>Cruckshanksia_pumila_ERR9883536
aatctacctattgatattgcatttgctcgtttgggagaatggttggttgatcggaagaga
attccggcggactggcggaagcgattggcggctgtgagagcaaagatttcgacggagttc
gcctcgctgcctaaagacattgatccttacttccaaacccttgaccccgaaattgggtat
ccagaagccaaaagaatatatgagattctcctaaagtcaactccagaaagccgtaatata
tttggccggctttcaggtgctgctggtgcttgggaggcaattgtgcgtgcttttgagaag
gactcaatattcttgggggaggctgctcagctaatggtccaaaatgttaattatgaaatc
ccttatcagaagaagcagattcaaaagattcagcaacaacttactgaacttgagcgcaag
gagactgatatcaaaagaaatgctctctttcagca????????????????
>Cyanoneuron_cyaneum_ERR9883481
aacctaccgattgatatcgcattttctcgtttgggagaatggttggtggatcggaagaga
attccggtggactggcggaagcgattggcttcggtgagagccaagatttcgacggagttt
gcatcactgcctaaagacattgatccttacttccaaacccttgaccccgggattgggtat
gtagaagccaaaaaaatatatgagattctcctaaagtcaactccagaaagccgtaatata
tttggccgtctttcaggtgctgctggtgcttgggaggctattgtgcgtgcttttgagaag
gattcaatattcctgggagatgctgctcagctaatggtccaaaacgttaattatgaaatg
????????????????????????????????????????????????????????????
???????????????????????????????????????????????????
>Danais_nigra_ERR9883478
????????????????????????????????????????????????????????????
????????????????????????????????????????????????????????????
????????????????????????????????????????????????????????????
???????????????????????????ctcctaaagtcaactccagaaagccgtaatata
tttggccggctttcaggtgcttctggtgcttgggaggctattgtgcgtgcttttgagaag
gattcaatatttttgggagaggctgctcagctaatggtgcaaaatgttaactatgaaatc
ccttatcagaagaagcagattcagaagattcagcagcaacttactgaactggagcgcaag
gagactgatatcaaaagaaatgcactctttctgcatctaaatatgcggagg
>Dunnia_sinensis_ERR9883505
aacctaccgattgatatcgcatttgctcgtttgggagaatggttggtggatcggaagaga
attccggtggactggcggaagcgactggctgctctgagagccaagatttcatcggagttt
gcatcactgcctaaagacattgatccttacttccaaacccttgaccccgggattgggtat
gtagaagccaaaaaaatatatgagattctcctaaagtcaactccagaaagccgtaatata
tttggccggctttcaggtgctgctggtgcttgggaggctattgtgcgtgcttttgagaag
gattcaatattcctgggagaggctgctcagctactggtccaaaacgttaattacgaaatc
ccctatcagaagaagcaggttcagaagattcagcagcaacttagcgaactggagcgcaag
gagactgatatcaaaagaaatgcacactttctgcgtctaaatatgcagagg
>Mouretia_larsenii_ERR9883550
aacctgccgattgatatcgcatttgctcgtttgggagaatggttggtggatcggaagaga
attccgggagactggcggaagcgattagcggcggtgagagccaagatttcggcggagttt
gcatcactgcctaaaggcatcgattcttacttccaaaccctcgaccccgaaattgggtat
gtagaagccaaaaaaatatatgagattctcctaaagtcaactccagagagccgtaacata
tttggccggctttcaggtgctgctggtgcttgggagtttattgtgcgtgcttttgagaag
gattcaatattcctgggagag---gtccaggcagtagctccatttgtcctgcagcagtat
tctt------caggttcaattcaggcaatgctttctgatgtgtccttggctatttccttg
ctgactaataggaaaacaagggacctcatcatgattctcaactcaaaaagg
>Mycetia_bracteata_ERR9883494
aacctgccgattgatatcgcatttgctcgtttgggagaatggttggtggatcggaagaga
attccgggagactggcggaagcgattagcggctgtgagagccaagatttcgacggagttt
gcatcactgcctaaagacaccgattcttacttccaaaccctcgacctcgaaattgggtat
gtagaagccaaaaaagtatatgagattctcctaaagtcaactccagaaagccgtaacata
tttggccggctttcaggtgctgct????????????????????????????????????
????????????????????????????????????????????????????????????
????????????????????????????????????????????????????????????
???????????????????????????????????????????????????
>Mycetia_hainanensis_H401
???ctgccgattgatatcgcatttgctcgtttgggagaatggttggtggatcggaagaga
attccgggagactggcggaagcgattagcggcggtgagagccaagatttcgacggagttt
gcatcactgcctaaagac---------------------------------attgggtat
gtagaagccaaaaaaatatatgagattctcctaaagtcaactccagagagccgtaacata
tttggccggctttcaggt??????????????????????????????????????????
????????????????????????????????????????????????????????????
????????????????????????????????????????????????????????????
???????????????????????????????????????????????????
>Neohymenopogon_parasiticus_ERR9883558
aacctgccgattgatatcgcatttgctcgtttgagagaatggttggtggatcggaagaga
attccgggagactggcggaagcgattagcggcggtgagagccaagatttcgacggagttt
gcatcactgcctaaagacaccgattcttacttccaaaccctcgacctcgaaattgggtat
gtagaagccaaaaaaatatatgagattctcctaaagtcaactccagaaagccgtaacata
tttggccggctttcaggtgctgctggtgcttgggagtttattgtgcttgcttttgagaag
gattcaatattcctgggagaggctgctcagcaaattgtccaaaacgttaattatgaaatg
????????????????????????????????????????????????????????????
???????????????????????????????????????????????????
>Oldenlandia_herbacea_ERR9883552
????????????????????????????????????????????????????????????
????????????tggcggaagcgattggcttcggtgagagccaagatttcggcggagttt
gcatcactgcccaaagacattgatccttacttccaaacccttgacatcgggattgggtat
ctggaagccaagaagatatatgagattctcttaaaatcgactccagaaagccgtaatatt
tttggccggctttcaggtgctgctggtgcttgggagggtattgcgcgcgcttttgagaag
gattcaatatttttgggagaggctgctcagcttatggttcaaaatgtcaactatgtaatc
ccttatcagaagaaacaagttcagaagattcagcagcaacttgctgaactggagcgcaag
gagactgatatcaaaagaaatgctctctttctgcttctaaatatgcagaaa
>Paederia_ciliata_ERR9883513
aacctaccgattgatatcgcgtttgctcgtttgggagaatggttggtggatcggaagaga
ataccgggggactggtggaagcgattggcggctgtgagggcgaagatttccgcggagttt
gcatcacttccgaaagacatcgctccctacttccaaacccttgaccccgggattggatat
gtagaagccaaaaaaatatatgagattctcctaaagtcaactccagaaagccgtaatata
tttggccggctttcaggtgctgctggtgcttgggaggctattaggcgagcctatgagaag
gactcagtattcctgggagaggctgctcagctaatggtccaa??????????????????
????????????????????????????????????????????????????????????
???????????????????????????????????????????????????
>Plocama_tinctoria_ERR9883529
aacctaccgattgatatagcattcgctcgtttgggagaatggttggtggatcggaagaga
ataccaggggactggcggaagcgattggcggctgtgagagccaagatttccacggagttt
gcgtcacttcccaaagacatcgatccttacttccaaacccttgaccctcaaattgggtat
gtagaagccaaaaatatatatgagattctcctaaagtcaaccccggaaagccgtaatata
tttggccggctttcaggtgctgctggttcatgggagactattgttcgcgcgtttgagaag
gattcaatattcctgggagaggctgcacagctaatggtccaaaacgttaattatgaaatg
gagttgacaacagattcaatgaaggaaatgctttctgatgttacctccgctattttgttg
ctgacaaataggaaaacgagggacctcatcatgattctcaactcaaaaagg
