# Supplementary material for: Morphological and molecular evidence support the inclusion of Mycetia hainanensis in Mouretia (Rubiaceae)
Source: PhytoKeys. 2026 Feb 5;270:273–88. doi: 10.3897/phytokeys.270.180324 (PMC12902767; doi:10.3897/phytokeys.270.180324)
Supplement: Supplementary material 4 — Dataset of 315 nuclear genes used in this study [file phytokeys-270-273_article-180324__-s004.zip › Dataset 2/6176_filtered_aligned_trimmed.fasta]

>Anthospermum_thymoides_ERR9883532
cgagtgcgattcgctccctcacccacaggtaatctccacgtgggaggagcaagaactgcg
ctcttcaactatttgttcgccaggtcaaatgagggcaagtttatcattcggatcgaagac
accgatttggaacgatccactaaggaatctgaggaagctgtgctccgagatctttcttgg
ctgggccttacttgggatgaaggcgaggtact????????????????????????????
????????????????????????????????????????????????????????????
????????????????????????????????????????????????????????????
?????????????????????????????tgttagttggaacttggacacattaggggat
ttcgtgatcatgagaagtaatggacaacctgtttacaatttttgtgtcacggttgatgat
gcttctatggccatctctcatgttataag???????????????????????????????
????????????????????????????????gatgcctcactttgcccatgtgtctttg
attcttgctcctgataggagcaaactatcaaagcgtcacggtgcaacttctgtgggccag
tttagggagatggggttcttacctcaagcaatggtgaattatcttgcattgttaggttgg
ggtgatggcactcaaaatgagtttttcactcttgagcaactt??????????????????
??????????????????agtcctgaatgtaaatct---gtggaggatgggctttcagaa
gttgctgctagcttgttgtcatcccatgatagtggtgaactctttgcagcattggaagaa
ggtcaaattggctggcagaagtgggtaaagagctttgggaaattgctgaagcgcaaggga
aaatcccttttcatgcctttgcggttgctgttgactggaaagctccatggccctgatatg
gga
>Argostemma_elatostemma_ERR9883520
cgagtgcgcttcgctccctcacccacaggtaatctccacgtgggaggggcaagaactgcc
ctcttcaactatttgttcgccagatccaatgatggcaagtttatcattcggatcgaagac
accgatctggaacgatccactaaggaatctgaggaagctgtgcttcgagatctttcttgg
ctgggccttacttgggatgaaggccaggaactagaaaagatgaaggaaactgccaagctt
aagcagttgcctccagtgtacacaggaaagtgggccactgcctctgacgaggaagtgcaa
gaagagctatcgaaggggactccatacacatataggtttcgtgtgcctaaagaagggaaa
ttgaaaattaatgacctcatcaggggtgaggttagttggaacttggacacactgggagat
tttgtgataatgagaagtaacggacaacctgtttacaacttttgtgtcaccctcgatgat
gtttctatggctatctctcatgttattagagcagaggagcatttacccaatactctcagg
caagcacttatatatgaggcgctgggttttccaatgccttactttgcacatgtttctttg
attcttgctcctgataggagcaaattatcaaagcgccatggtgcaacttcagtgggccag
ttcagagagatggggtttttgcctcaagcaatggtgaattaccttgcgttattaggttgg
ggcgatggcactgaaaatgagttttttactcttgagcaacttattgagcgtatcaataaa
agtggagccatatttgatagtcctgagtgtaaatctgtggtggaggataggctttcagaa
gttgctgctagcttgttggcatcccatgatagtggtgaactctttggtgcattggaagaa
ggccaacttgggtggcagaagtgggtaaagagctttggtaaattgctgaagcgcaaggga
aaatctcttttcatgcctctccggttgctgttgactggaaaactccatggtccggatatg
gga
>Chamaepentas_hindsioides_ERR9883496
????????????????????????????????????????????????????????????
????????????????????????????????????????????????????????????
????????????????????????????????????????????????????????????
?????????????????????ggccaggaattagagaaaatgaaggagattgccaagctt
aagctgttgcctccagtgtacactggaaaatgggccaatgccactgatgaggaagtgcaa
gaagagctatcgaaggggactccatacacatataggttccgagtgcctaaagaggggaat
ttgaaaattaacgaccttatcaggggtgaggttagttggaacttggacacattgggagat
tttgtgatcatgagaagtaatggacagcctgtctacaatttctgtgtcacggttgatgat
gcttctatggctatctctcatgttattagagcagaggagcatctacccaatactctcagg
caagcactaatatatgaggctctgggttttccaatgccttactttgcacatgtttctctc
attcttgctcccgataggagcaaactatcaaaacgacatggtgcaacttctgtgggccag
tttagagagatgggttttttacctcaagcaatggtgaactatcttgcattgttaggttgg
ggtgatggtactcaaaatgagtttttcactcttgagcaacttattgagcgtgtcaacaaa
agcggagccatatttgatagtcctgagtgtaaatcctttgtggaggataggctttcagaa
tttgctgctagcttgttggcatcccacgatagtggtgaactctttggtgcattggaagaa
ggccaacttggctggcagaagtgggtgaagagctttggtaaattgcagaaacgcaaggga
aaatctcttttcatgcctctccggttgctgttgactggaaagctccatggtcctgatatg
gga
>Clarkella_nana_ERR9883563
cgagtgcgcttcgctccctcacccacaggttatctccacgtgggaggggcaagaactgcc
ctcttcaactatttgttcgctagatccaatgatgggaagtttatcattcggatcgaagac
accgatttggaacgatccactaaggaatctgaggaagctgtgctccgagatctttcttgg
ctgggccttacttgggatgaaggtcaggaactagagaagacgaaggaaactgccaagctt
aaggagttgcctccagtgtacacaggaaagtgggccactgccattgaggaggaagtgcaa
gaggagctatcgaaagggactctatacacgtataggtttcgtgtgcctaaagaagggaaa
ttgaaaattaatgacctcatcaggggtgaggt????????????????????????????
????????????????????????????????????????????????????????????
????????????????????????????????????????????????????????????
?????????????????ggctctgggttttccgatgccttactttgcgcatgtttctttg
atttttgctcccgataggagcaaattatcaaagcgtcatggtgcaacttcagtgggacag
ttcagagagatgggatttttgcctcaagcaatggtgaattatcttgcgttattaggttgg
ggcgatggcactgaaaacgagttttttactcttgagcaactt??????????????????
??????????????????agtcctgagtgtaaatctgtggtggaggataggctttcagaa
gttgctgctagcttgttggcatcccatgatagtggtgaactctttggtgcattggaagaa
ggccaaattggctggcagaagtgggtaaagagctttggtaaattgctgaagcgcaag???
????????????????????????????????????????????????????????????
???
>Coccocypselum_condalia_ERR9883533
????????????????????????????????????????????????????????????
????????????????????????????????????????????????????????????
????????????????????????????????????????????????????????????
?????????????????????ggcgaggaactagaaaagatgaaggagattgcgaagctt
aaacaattgcctcctgtatacactggaaagtgggctaatgccactgatgaggaagtgcaa
gaagagctctcaaaggggactccatacacatataggttccgggtgcctaaagaagggaat
ttgaaaattaacgacctcattaggggtgaggtgagttggaagttggacacattgggagat
tttgtgatcatgagaagtaacggacaacctgtttacaatttttgtgtcacagttgatgat
gcttctatggctatctctcatgttattagagcagaggagcatctacccaatactctccgg
caagctctaatatatgaggctctgggttttccaaagccttattttgcacatgtttctttg
attcttgcccccgataggagcaaactatcaaaacgtcatggtgctacttcagtgggccag
ttcagggagatgggttttttacctcaagcaatggtgaattatcttgcattgctgggttgg
ggtgatggtactgaaaacgagtttttcactattgagcaacttattgagcgtgtcaacaaa
agcggagccatatttgatagtcccgagtgtaaatctgttgtggaggataggctttcagaa
gttgctactagcttgttggcatcccatgatagtggtgaactttttggtgcattggaagaa
ggccaaagtgggtggcagaagtgggtaaagagctttgggaaactgttgaaccgcaaggga
aagtctcttttcatgcctcttcgtttgttactgactgggaaactgcatggtccggatatg
gga
>Cruckshanksia_pumila_ERR9883536
cgagtgagatttgctccgtcacccaccggaaatctccacgtcggtggggcaagaacagca
ctgttcaactatttgttcgctaggtcaattgacggcaagtttatccttagaatcgaagac
actgatttggaccgatccactaaggaatccgaggaagctgtgcttcgagatcttacttgg
ttagggcttacttgggatgaaggagaggaactggaaaagatgaaggagattgcgaagctt
aagcaattgcctcctgtgtacgctgggaagtgggctaatgctactgatgaggaagtgcaa
gaagagcttgctaaggggactccgtatacatataggttccgggtccctaaagaagggatt
ttgaaaattaacgaccttattaggggtgaggtgagt---------gacacattgggggat
tttgtgattatgagaagtaatggacaacctgtttacaatttttgcgtcacagttgatgat
gcttctatggctatctctcatgttattagagcagaggagcatctgcccaatactctcagg
caagccctaatatatgaggctctgggttttccaaagccttactttgcacatgtttctttg
attcttgctcccgataggagcaaactgtcaaaacgtcatggtgcaacttcagtggggcag
ttcagggagatggggtttttacctcaaggaatggtgaattatcttgcattgctgggttgg
ggtgatggtactgaaaatgagtttttcactcttgagcaacttattgagcgtgtgaacaaa
agtggagccatatttgatagtcccgagtgtcaatctactgcggaggat---ctttcggaa
gttgcagctagcttgttggcatcccatgatagtggtgatttttttgatgcattggaagaa
ggtcaaagtggctggcagaagtgggtaaagagcttcgggaaacagctgaagcgcaaggga
aaatctcttttcatgcctctccggttgttgctgactgggaagctccacggtcctgaaatg
gga
>Cyanoneuron_cyaneum_ERR9883481
cgagtgcgcttcgctccctcacccacagggaatctccacgtgggaggggcaagaactgcc
ctcttcaactatttgttcgccaggtccaatgacggcaagtttatcattcggatcgaagac
accgatttggaacgatctactaaggaatctgaggaagctgtgctccgagatctttcttgg
atgggccttacttgggatgaaggt---gacctagaaaagatgaaggaaactgccaagctt
aagcagttgcctcccgtgtacactggaaagtgggccaatgccactgatgaggaagtgcaa
gaagagctatcaaaggggactccgtacacatataggtttcgagtgcctaaagaagggaat
ttgaaaattaatgaccttatcaggggtgaggttagttggaacttggacacattgggagat
tttgtggtcatgagaagtaatggacaacctgtttacaatttttgtgtcacggttgatgat
gcttctatggatatctctcatgttattagagcagaggagcatctacccaatactctcagg
caagcactaatatatgcggctctgggttttccaatgccttactttgcacatgtttctttg
attcttgctcctgataggagcaaactatcaaagcgtcatggtgcaacttcagttggtcag
ttcaggaagatggggtttttacctcaagcaatggtgaattatcttgcattgttaggttgg
ggtgatggcactcaaaatgagtttttcgctcttgagcaacttatcgagcgtgtcaataaa
agtggagccatatttgatagtcctgagtgtaaatctgttgtggaggataggctttcagaa
gttgctgcgagcttgttggcatcccatgatagtggtgaactctttggtgcattggaagaa
ggccaaattggctggcagaagtgggtaaagagcttcggtaaattgctgaaacgcaaggga
aaatctcttttcatgcctctccggttgctgttgactggaaaactcaatggtcctgatatg
gga
>Danais_nigra_ERR9883478
????????????????????????????????????????????????????????????
?????????????????????aggtcgaaaggaggaaaatttgtgctgagaattgaagac
actgatttggagagatcaactcggaaatcagaggagggtatgcttcaggatttagcttgg
cttggtcttgattgggatgaaggtcaggaactagaaaagatgaaggagattgccaagctt
aagcagttgcctccagtgtacactggaaagtgggccattgcaactgatgaggaagtgcaa
gaagagctattgaagggaactccgtacacatataggtttcgagtgcctaaagaagggaat
ttgaaaattaatgaccttatcaggggtgaggttaattggaacttggacacattgggagat
tttgtgatcatgagaagtaatggacaacctgtttacaatttttgtgtcacggttgatgat
gcttctatggctatctctcatgttattagagcagaggagcatctaccgaatactctcaga
caagcactaatatatgaggccctgggttttccaatgccttactttgcacatgtttctttg
attcttgctcctgataggagcaaactatcaaagcgccatggtgcaacttcagtgggccag
ttcagggagatggggtttttacctcaagcaatggtgaattatcttgcattgttaggttgg
ggtgatggtactcaaaatgagtttttcactcttgagcaacttattgagcgcgtcaacaaa
agcggagccatatttgatagtcccgagtgtaaatctgttgtggaggatagtctttcagaa
gttgctgctagcttgttggcatcccatgatagtggtgaactctttattgcattggaagaa
ggccaaattggctggcagaagtgggtaaagagcttcggtaaattgctgaagcgcaaggga
aaatctcttttcatgcctctccggttgctgttgactggaaagctccatggccctgatatg
gga
>Dunnia_sinensis_ERR9883505
cgagtgcgcttcgctccgtcacccacaggtaatctccacgtgggaggggcaagaactgcc
ctcttcaactatttgttcgccaggtccaatgatggcaagtttatcattcggatcgaagac
accgatttggatcgatcgtctaaggaatctgagcaagctgtgctcagagatctttcttgg
ctgggccttacttgggatgaaggt---gaactagaaaagatgaaggaaattgccaaactt
aagcagttgcctccagtgtacactgggaagtgggccagtgccacctatgaggaagtgcaa
gaagagctatcaaaggggactccatacacatataggtttcgagtgcctaaagaagggaat
ttgaaaattaatgaccttatcaggggcgaggttagttggaacttggacacattgggagat
tttgtgatcatgagaagtaatggacaacctgtttacaatttttgcgtcacggttgacgat
gcttctatggccatctctcatgttattagagcagaggagcatctacccaacactctcagg
caagcactaatatatcaggctctgggttttccaatgccttactttgcacatgtttcttta
attcttgctcctgataggagcaaactatcaaagcgtcatggtgcgacttcagttggtcag
ttcagggacatggggtttttacctcaagcaatggtgaattatcttgcattgttaggttgg
ggtgatggcactcaaaatgagtttttcactcttgagcaact???????????????????
??????????????????agtcctgagtgtgaatctgttgtggaggataggctttctgaa
gttgctgctaacttgttggcatcccatgatagtggtgaactctttggtgcattggaagaa
ggccaaattggctggcagaagtgggtaaagagctttggtaaattgctgaagcgcaaggga
aaatctcttttcatgcctctccggttgctgttgactggaaagctccatggtcctgatatg
gga
>Mouretia_larsenii_ERR9883550
cgagtgcgcttcgctccctcacccacaggtaatctccacgtgggaggggcaagaactgcc
cttttcaactatttgttcgccagatccaacgatggcaagtttatcattcggatcgaagac
accgatttggaacgatccactaaggaatctgaggaagctgtgctccgagatctttcttgg
ctgggccttacttgggatgaaggccaggaactagaaaagacgaaggaaactgccaagctt
aagcagttgccaccagtgtacacaggaaagtgggccactgccactgaggaggaagtgcaa
gaagagctatcgaaggggactccatacacatataggtttcgtgtgcctaaagaagggaaa
ttgaaaattaatgacctcatcaggggtgaggttagttggaacttggacactttgggagat
tttgttatcatgagaagtaatggacaacctgtttacaacttttgtgtcaccctcgatgat
gcttctatggctatctctcatgttattagagcagaggagcatttacccaatactcttaag
caagcacttatatatgaggctctgggttttccgatgccttactttgcgcatgtttctttg
atttttgctcccgataggagcaaattatcaaagcgtcatggtgcaacttcagtgggccag
ttcagagagatggggtttttgcctcaagcaatggtgaattatcttgcgttattaggttgg
ggcgatggcactgaaaacgagttttttactcttgagcaacttattgagcgtgtcaataaa
agtggagccatatttgat??????????????????????????????????????????
????????????????????????????????????????????????????????????
????????????????????????????????????????????????????????????
????????????????????????????????????????????????????????????
???
>Mycetia_bracteata_ERR9883494
cgagtgcgcttcgctccctcacccacaggtaatctccacgtgggaggggcaagaactgcc
ctcttcaactatttgttcgccagatccaatgatggcaagtttatcattcggatcgaagac
accgatgtggaacgatccactaaggaatctgaggaagctgtgctccgagatctttcttgg
ctgggccttacttgggatgaaggccaggaactagagaagacgaaggaaactgccaagctt
aagcagttgcctccagtgtacacaggaaagtgggccactgccactgaggaggaagtgcaa
gaagagctatcgaaggggactccatacacatataggtttcgtgtgcctaaagaagggaaa
ttgaaaattaatgacctcatcaggggtgaggttagttggaacttggacacattgggagat
tttgtgatcatgagaagtaacggacaacctgtttacaacttttgtgtcaccctcgatgat
gcttctatggctatctctcatgttattagagcagaggagcatttacccaatactctcaag
caagcacttatatatgaggctctgggttttccgatgccttactttgcgcatgtttctttg
attcttgctcccgataggagcaaattatcaaagcgtcatggtgcaacttcagtggggcag
ttcagagagatggggtttttgcctcaagcaatggtgaattatcttgcgttattaggttgg
ggcgatggcactgaaaacgagttttttactcttgagcaacttattgagcgtgtcaataaa
agtggagccatatttgatagtcctgagtgtaaatctgtggtggaggataggatttcagaa
gttgctgctagcttgttggcatcccatgatagtggtgaactctttggtgcattggaagaa
ggccaaattggctggcagaagtgggtaaagagctttggtaaattgctgaagcgcaaggga
aaatctcttttcatgcctctccggttgctgttgactggaaaactccatggtcctgatatg
gga
>Mycetia_hainanensis_H401
cgcctacgggtcgcgccgtcgcccaccggccacccgcacgtcggcaccgcatacatggcg
atgttcgacctggcgttcgcccggcagcagggtgggaccttcatcctgcgcatcgaggac
accgaccgggcgcggttctcgccggagagcgagcaccagctctacgacaccctccactgg
ctcggcctcacctgggacgagggg????????????????????????????????????
????????????????????????????????????????????????????????????
????????????????????????????????????????????????????????????
?????????????????????????????ggttagttggaacttggacacactgggagat
tttgttatcatgagaagtaatggacaacctgtttacaacttttgtgtcaccctcgatgac
gcttctatggctatctctcatgttattagagcagaggagcatttacccaatactcttaag
caagcacttatatatgaggctctgggttttccgatgccttactttgcgcatgtttctttg
attcttgctcctgataggagcaaattatcaaagcgtcatggtgcaacttcagtgggccag
ttcagagagatggggtttttgcctcaagcaatggtgaattatcttgcgttattaggttgg
ggcgatggcactgaaaatgagttttttactcttgagcaacttattgagcgtgtcaataaa
agtggagccatatttgatagatcggagtgtaaatctgtggtggaggataggctttcagaa
gttgctgctagcttgttggcatcccatgatagtggtgaactctttggtgcattggaagaa
ggccaaattggctggcagaagtgggtaaagagctttggtaaattgctgaagcgcaaggga
aagtctcttttcatgcctctccggttgctgttgactggaaaactccatggtcctgatatg
gga
>Neohymenopogon_parasiticus_ERR9883558
cgagtgcgcttcgctccctcacccacaggtaatctccacgtgggaggggcaagaactgcc
ctcttcaactatttgttcgccagatccaatgatggcaagtttatcattcggatcgaagac
accgatttggaacgatccactaaggaatctgaggaagctgtgctccgagatctttcttgg
ctgggccttacttgggatgaaggtcaggaactagaaaagaagaaggaaactgccaagctt
aagcagttgcctccagtgtacacaggaaagtgggccaatgccactgaggaggaagtgcaa
gaagagctatcgaaggggactccatacacatataggtttcgtgtgcctaaagaagggaaa
ttgaaaattaatgacctcatcaggggtgaggttagttggaacttggacacattgggtgat
tttgtgatcatgagaagtaacggacaacctgtttacaacttttgtgtcaccctcgatgat
gcttctatggctatctctcatgttattagagcagaggagcatttacccaatactctcaag
caagcacttatatatgaggctctgggttttccgatgccttactttgcacatgtttctttg
attcttgctcccgataggagcaaattatctaagcgtcatggtgcaacttcagtgggccag
ttcagagagatgggatttttgcctcaagcaatggtgaattatcttgcgttattaggttgg
ggcgatggcactgaaaacgagttttttactcttgagcaacttattgagcgtgtcaataaa
agtggagccatatttgatagtcctgagtgtaaatctgtggtggaggataggatttcagaa
gttgctgctagcttgttggcatcccatcatagtggtgaactctttggtgcattggaagaa
ggccaaattggctggcagaagtgggtaaagagctttggtaaattgctgaagcgcaaggga
aaatctcttttcatgcctctccggttgctgttgactggaaaactccatggtcctgatatg
gga
>Oldenlandia_herbacea_ERR9883552
cgggtgcgtttcgctccgtcacccaccgggaatctccacgtgggaggggccaggactgcg
cttttcaattatctgttcgccaggtccaatgagggtaaattcatcattcggattgaagac
accgatttggaacggtccactaaggaatctgaggaagctgtgctgcgtgatctttcatgg
cttggtctttcgtgggacgaaggcgaggagctggagaagatgaaggagattgccaagctt
aagaagttgcctccggtgtacactgggaaatgggcaaatgccacccaagaggaagtggaa
gaagagttgtcaaaggggactccatacacgtatagatttcgagtgccaaaagaaggatat
ttgaaaattaatgatcttattaggggtgtggttaaatgggattatgacacattgggagat
tttgtgatcatgagaagtaatgggcaacccgtttacaatttttgtgtcactgttgatgat
gcttccatggctatctctcatgttattagagctgaggagcatttgcccaatactctcaga
caagctctgatatatgaggctttgggtttcccaatgcctaaatttgcacatgtttctttg
atccttgctcctgataaaagcaaactatcaaagcgccatggtgctacctcagtgggacag
ttccggcagatgggatttttacctcaggcgatggtgaattatcttgcattgttaggttgg
ggtgatggtactccaaatgagtttttcactcttgaagaactcatcgagcgtgtcaacaaa
agtggagccgtatttgatactcctgagtgtaaacctgtcgtggaggatagtctttcagaa
gttgctgtgagcttgttggcatcctttgataacggagaactgtttgctgccttggaagaa
ggccagactggctggcagaagtgggtaaagagcttcggaaaagccctgaagcgcaaggga
aagtcgcttttcatgcctctccggctgctgttgactggtaagctccatggtcctgatatg
gga
>Paederia_ciliata_ERR9883513
cgagtgcgctttgctccctcacccacaggtaatctccacgtgggtggggcaagaactgcc
ctcttcaactatttgttcgcgaggtccaagggtggcaaatttatcattcggatcgaagac
accgatttggaacgatccaccaaggaatctgaggaagccgtgctccgagacctttcttgg
ctgggccttacttgggatgaaggagaggagctggaaaagatgaaggagattgccaagctt
aagcagttgcctcctgtgtacgccggaaagtgggccaatgccacagatgatgaagtgcaa
gaggagctatcgaaggggactccatatacatataggtttcgagtgcctaaagaagggaat
ttgaaaattaatgaccttataaggggtgaggttagttggaacttggacacattgggagat
tttgttgtcatgagaagtaatggacaacctgtttacaatttttgtgtcacagttgatgat
gcttcaatggccatctctcatgttattagagcagaggagcatctacctaatactcttagg
caagcactaatatatgaggctctcggtttcccaatgccttactttgcacatgtttctttg
attcttgctcctgataggagcaagctatcaaagcgtcatggtgcaacttcagttggtcag
ttcagggacatggggtatttacctcaagcaatggtgaattatcttgcgttgctaggttgg
ggtgatggcactcagaatgagtttttcacccttgaacaacttattgagcgtgtcaataaa
agtggagcaatatttgac??????????????????????????????????????????
????????????????????????????????????????????????????????????
????????????????????????????????????????????????????????????
????????????????????????????????????????????????????????????
???
>Plocama_tinctoria_ERR9883529
cgagtgcgtttcgctccctcacccaccggtaatctccacgttggaggagcaagaactgct
ctcttcaactatctgtttgccaagtccaaggacggcaagtttatcattcggatcgaagat
accgatttggaaagatccactaaggaatctgaggaagctgttctccgagatctttcttgg
ctgggtcttacttgggatgaaggtgaggaactagaaaagatgaaggatattgccaagctt
aagcagttgcctccagtgtacactggaaagtgggccaatgccactcatgaggaggtggaa
gaggagctatcaaaggggactccatgtacatataggtttcgagtacctaaagaagggagt
ttgaaaattaatgaccttatcaggggtgaggttagttggaacttggacacattgggtgat
tttgtgatcatgagaagtaatggacaacctgtttacaatttttgtgtcacggttgatgat
gcttccatggctatcactcatgttattagagcagaggagcatctaccgaatactctcagg
caagcactgatatatgaggctctgggttttcccatgccgtactttgcacatgtttctttg
atacttgctcctgatcggagtaaactatcaaagcgccacggtgctacatcagtcggtcag
ttcagagaaatggggtttttacctcaagcaatggtgaattatctcgcactattaggctgg
ggtgatggcactgaaaatgagtttttcactcttgagcaacttatcgagcgtgtcaataaa
agcggagccatatttgatagtcccgagtgcaaatctgttgtggaggataagctttcagaa
gttgctgctagcttgttggcatctcatgatagtggtgacctcttcggtgcattggaagaa
gggcaagttggctggcagaagtgggtaaagagcttcggtaaactgctgaagcgcaaggga
aaatctcttttcatgcctctccggttgctgttgactggaaaacttcatggtcccgatatg
gga
