# Supplementary material for: Morphological and molecular evidence support the inclusion of Mycetia hainanensis in Mouretia (Rubiaceae)
Source: PhytoKeys. 2026 Feb 5;270:273–88. doi: 10.3897/phytokeys.270.180324 (PMC12902767; doi:10.3897/phytokeys.270.180324)
Supplement: Supplementary material 4 — Dataset of 315 nuclear genes used in this study [file phytokeys-270-273_article-180324__-s004.zip › Dataset 2/6198_filtered_aligned_trimmed.fasta]

>Rubia_peregrina_ERR5033650
????????????????????????????????????????????????????????????
?????????????????????caggcaggatactattgcccggtctgtgaatgtgtagta
aaggattcagcaaactacttggaccacatcaatggaaagaagcatcaacgagctttgggt
atgtctatgcgggtggaaagagcatctctagcaggt????????????????????????
?????????????????????????????????agattttgacgagagaattttgaaaca
gcagcaagaa??????????????????????????????????????????????????
????????????????????????????????????????????????????????????
??????????
>Theligonum_cynocrambe_ERR5033810
????????????????????????????????????????????????????????????
?????????????????????caggcaggatactactgctcggtttgtgaatgtgtagtc
aaagattcagcaaactacttggaccatatcaatggaaagaagcatcaacgagctttgggc
atgtctatgcgggtggaacgaggatactacctcgaagcatcaacgagctttgggcatgtc
tatgcgggtggaacgagcatctctcgagcaggtagactttgacgagagaatattaaaaca
acagcaagaagaggaggaaaggaagcgccaacgccgagagaagaagaaagagaagaagaa
agaaaaggcaattgaagaagagcctgaattagatcccgatgttgcagctatgatgggttt
tggagggttt
>Anthospermum_thymoides_ERR9883532
aaaggtccaccagtgcagaggaaacccttgaagcatagagattaccaagtagaccttgaa
tctcgcttaggaaagactcagcaggcaggatactactgctcagtttgtgaatgtgtagta
aaagattcagcaaactacttggaccatatcaatggaaagaagcatcaacgagctttggga
atgtctatgcgggtggaacgagcatctct-gcaggtccaacagaggtttgaggttctcaa
gaagcgcaaagatccgggaagcttcaccgtgcaagattttgatgagaaaattttgaaaca
acagcaagaagaagaggaaaggaagcgccaacgccgagagaagaagaaagagaaaaagaa
agaaaaggcaatggaggaagaacctgaagtagacgccgacattgcagctatgatgggatt
tgggggtttt
>Argostemma_elatostemma_ERR9883520
aaaggtccgcctgtgcagagaaaacccttgaagcatagagattaccaagtagaccttgaa
tctcgcttaggaaagactcagcaggcaggatattactgctccgtttgtgaatgtgtggta
aaagattcggcaaactacttggaccatatcaatggaaagaagcatcaacgagctttgggt
atgtctatgcgggtggaacgagcatctctt-caggtccagcagaggtttgagcttctcaa
gaagcgtaaagatactggaggcttctctgttcaagattttgacgagagaattttgaaaca
acagcaagaagaggaggaaaggaagcgcctacgccgagagaagaagaaagaaaaaaagaa
agaaaaggcaatagaagatgaacctgaattagatcctgacattgcagctatgatgggttt
tgggggtttt
>Chamaepentas_hindsioides_ERR9883496
aaaggtccaccggtgcagaggaaacccttgaagcatagagattaccaagtagaccttgaa
tctcgcttgggaaagactcagcaggcaggatactactgctcagtttgtgaatgtgtagta
aaagattcggcaaactacttggaccatatcaatggaaagaagcatcaacgagctttgggt
atgtctatgcgggtggaacgagcatctttggcaggttcagcagaggtttgagcttctcaa
gaaacgcaaagacactggaggcttaactgtgcaagactttgatgagagaatcttgaaaca
acagcaagaagaggaggaaaggaagcgccaacgccgagagaagaagaaagagaagaagaa
agaaaaggcaatggaagatgaacctgagttagatcccgacattgcagctatgatgggttt
tgggggtttt
>Clarkella_nana_ERR9883563
????????????????????????????????????????????????????????????
?????????????????????caggcaggatattactgctctgtttgtgaatgtgtggta
aaagattcggcaaactacctggaccatatcaatggaaagaagcatcaacgagctttgggt
atgtctatgcgggtggaacgagcatccctt??????????????????????????????
????????????????????????????????????????????????????????????
???????gaagaggaggaaaggaagcgtcaacgccgagagaagaagaaagagaaaaagaa
agaaaaggcaatagaagatgaacctgaattagatcctgacattgcagctatgatgggttt
tggaggtttt
>Coccocypselum_condalia_ERR9883533
aaaggcccgccagtgcagaggaaacccttgaagcatagagattaccaagttgaccttgaa
tctcgcttgggaaagactcagcaggctggatactactgttctgtttgtgaatgtgtagtg
aaagattcggcaaactacttggaccatattaatggaaagaagcatcaaagagctttggga
atgtctatgcgggtggaacgggcatctct-gcaggtccagcaaaggtttgaggttctcaa
gaagcgcaaagacactggaggctttactgtgcaagactttgatgagagaatcttgaaaca
acagcaagaagaggaggaaaggaagcgtctacgccgagagaagaaaaaagagaagaagaa
agaaaaggcgatagaggatgaacctgaattagatcctgatattgcagctacgatgggttt
tgggggtttt
>Cruckshanksia_pumila_ERR9883536
aaaggtcctccattgcagaggaaacccttgaagcatagagattaccaagttgacctagaa
tatcgctttggaacgacacagcaagctggatactactgcccagtttgcgaatgtgtagta
aaagattcggcaaactacttggaccatattaatggaaagaagcat---agagctttggga
atgtctatgcgggtggaacgagcatctctgacaggtcaagcaaaggtttgaggttctcaa
gaagcggaaagacactggagggtttactatgaga---tttgatgagaggaccttgaaaca
acagcaagaagaggaggaaaggaaaagccaatgccgagagaagaagaaagagaagaaaga
aaaggcaattgaagataatgaagctgaattagatcctgatattgtagctatgatgggttt
cgggggtttt
>Cyanoneuron_cyaneum_ERR9883481
aaaggtccaccagtgcagaggaaacccttgaagcatagagattaccaagtagaccttgaa
tctcgcttaggaaagactcagcaggcaggatactactgctcggtttgtgaatgtgtagta
aaagattcggcaaactacttggaccatatcaatggaaagaagcatcaacgagctttgggt
atgtctatgcgggtggaacgagcatctctagcaggttcagcagaggtttgaacttctcaa
gaagcgcaaagacaatggaggctttactgtgcaagactttgatgagagaattttgaaaca
acagcaagaagaggaggaaaggaagcgccaacgccgagagaagaagaaagagaagaagaa
agaaaaggcaatggaggatgaacctgaattagatcctgacattgcagctaccatgggttt
tgggggtttt
>Danais_nigra_ERR9883478
aaaggtccaccagtgcagaggaaacccttgaagcatagagattaccaagtagaccttgaa
tctcgcttgggaaagactcagcaggcaggatactactgctcggtttgtgaatgtgtagta
aaagattcggcaaactacttggaccatatcaatggaaagaagcatcaacgagctttgggt
atgtctatgcgggtggaacgagcatcactggcaggtccagcagagatttgagcttctcaa
gaagcgcaaagacactggaggatttactgtgcaagactttgatgagagaatcttgaaaca
acagcaagaagaggaggaaaggaagcgccaacgccgagagaagaagaaagagaagaagaa
agaaaaggccatggaagatgaacctgaattagatcctgacattgcagctacgatgggttt
tgggggtttt
>Dunnia_sinensis_ERR9883505
aaaggtccaccagtgcagaggaaacccttgaagcatagagattaccaagtagaccttgaa
tctcgcctagggaagactcagcaggcaggatactactgctcagtttgtgaatgcgtggta
aaagattcggcaaactacttggaccatatcaatggaaagaagcatcaacgagctttgggt
atgtcgatgcgggtggaacgagcatctctagcaggtccagcagaggtttgagcttctcaa
aaagcgcaaagacactggaggctttactctgcaagactttgatgagagaattttgaaaca
acagcaagaagaggaggaaaggaagcgccaacgccgagagaagaagaaagagaagaagaa
agaaaaggcaatggaagatgaacctgaattagatcctgacattgcagccatgatgggttt
tgggggtttt
>Mouretia_larsenii_ERR9883550
aaaggtccgcctgtgcagagaaaacccttgaagcatagagattaccaagtagaccttgaa
tctcgcttaggaaaaactcagcaggcaggatattactgctccgtttgtgaatgtgtggta
aaagattcggcaaactacttggaccatatcaatggaaagaagcatcaacgagctttgggt
atgtcaatgcgggtggaacgagcatctctt-caggtccagcagaggtttgagcttctcaa
gaagcgcaaagatactggaggcttctctgttcaagattttgatgagagaattttgaaaca
acagcaagaagaggaggaaaggaagcgccaacgccgagagaagaagaaagagaaaaagaa
agaaaaggcaatagaagatgaacctgaattagatcctgacgttgcagctatgatgggttt
tgggggtttt
>Mycetia_bracteata_ERR9883494
????????????????????????????????????????????????????????????
?????????????????????caggcaggatattactgctccgtttgtgaatgtgtggta
aaagattcggcaaactacttggaccatatcaatggaaagaagcatcaacgagctttgggt
atgtctatgcgggtggaacgagcatctctt-caggtccagcagaggtttgagcttctcaa
gaagcgcaaagatactggaggcttctctgttcaagattttgatgagagaattttgaaaca
acagcaagaagaggaggaaaggaagcgtcaacgccgagagaagaaaaaagagaaaaagaa
agaaaaggcaatagaagatgaacctgaattagatcctgacattgcaactatgatgggttt
tgggggtttt
>Mycetia_hainanensis_H401
????????????????????????????????????????????????????????????
?????????????????????caggcaggatattactgctccgtttgtgaatgtgtggta
aaagattcggcaaactacttggaccatatcaatggaaagaagcatcaacgagctttgggt
atgtcaatgcgggtggaacgagcatctcttgcaggtccagcagaggtttgagcttctcaa
gaagcgcaaagatactggaggcttctctgttcaagattttgatgagagaattttgaaaca
acagcaagaagaggaggaaaggaagcgccaacgccgagagaagaagaaagagaaaaagaa
agaaaaggcaatagaagatgaacctgaattagatcctgatgttgcagctatgatgggttt
tgggggtttt
>Neohymenopogon_parasiticus_ERR9883558
aaaggtccgcctgtgcagagaaaacccttgaagcatagagattaccaagtagaccttgaa
tctcgcttaggaaagactcagcaggcaggatattactgctccgtttgtgaatgtgtggta
aaagattcggcaaactacttggaccatatcaatggaaagaagcatcaacgagctttgggt
atgtctatgcgggtggaacgagcatctctt??????????????????????????????
????????????????????????????????????????????????????????????
????????????????????????????????????????????????????????????
????????????????????????????????????????????????????????????
??????????
>Oldenlandia_herbacea_ERR9883552
????????????????????????????????????????????????????????????
????????????gtcactccacaggccggatactactgctcggtttgtgaatgtgttgta
aaagattcagcaaattacttggaccatatcaatgggaagaagcatcaacgagctctgggt
atgtctatgcgggtggaacgagcatccttg??????????????????????????????
????????????????????????????????????????????????????????????
????????????????????????????????????????????????????????????
????????????????????????????????????????????????????????????
??????????
>Paederia_ciliata_ERR9883513
aaaggtccaccagtacagaggaaacccttgaagcatagagattaccaagtagaccttgaa
tctcgcttaggaaagactcagcaggcaggatactactgctcggtttgtgaatgtgtggta
aaagattcggcaaactacttggaccatatcaatggaaagaagcatcaacgagctttgggt
atgtcaatgcgggtggaacgagcttcgcttacaggtgcagcagaggtttgagattctcaa
gaagcgcaaagacactggaggctttactttacaagactttgacgagagaattttgaaaca
acagcaagaagaggaggaaaggaagcgccaacgccgtgagaagaagaaagagaagaagaa
agagaaagcaatggaagatgagcctgaagtagatcctgacattgcagctatgatgggttt
tgggggcttt
>Plocama_tinctoria_ERR9883529
aaaggtccgccggtacagagaaaacccttgaagcatagagattaccaagtagaccttgaa
tctcgcttaggaaagactcagcaggcaggatactactgctcggtttgtgaatgtgtggta
aaagattcggcaaactacttggaccatatcaatggaaagaagcatcaacgagcattgggc
atgtctatgcgggtagaacgagcatctctggcaggtccagcagaggtttgaggttctcaa
gaagcgcaaagacactggaggctttaccgtgcaagactttgatgagagaattttaaaaca
acagcaagaagaggaggaaaggaagcgtcaacgccgagagaagaagaaagagaagaagaa
agaaaaggcaatggaagaagaacctgagctagatcctgacgttgcagctatgatgggttt
tgggggtttt
