# Supplementary material for: Morphological and molecular evidence support the inclusion of Mycetia hainanensis in Mouretia (Rubiaceae)
Source: PhytoKeys. 2026 Feb 5;270:273–88. doi: 10.3897/phytokeys.270.180324 (PMC12902767; doi:10.3897/phytokeys.270.180324)
Supplement: Supplementary material 4 — Dataset of 315 nuclear genes used in this study [file phytokeys-270-273_article-180324__-s004.zip › Dataset 2/6216_filtered_aligned_trimmed.fasta]

>Anthospermum_thymoides_ERR9883532
????????????????????????????????????????????????????????????
???????????????????????????????????????????????????aggggggac
ctaggcctttttggttttcctccgaaagatgtacactacagattcctctctcagtttgtt
ccagtattttacattcgaccaagagaatactcaaagacagttgcagtgccaccttatgta
gtcaactatagtggagcattattccgtcaataccccggtccttggcaggtgatgttgaaa
caggcagatagttcttttgcttgcgttgcagagagtgcaactcgcttcaccctgggtgaa
accaaggaagaactactgagggtcctcggactgcaggaggaagaagggagttcacttgaa
tttctccgaagaggctacaagaattccacttggtgggaagaagatgttgatctggagcag
tcaaccgcttggcggagt
>Argostemma_elatostemma_ERR9883520
agttcaggtcgttggctgttgaaaatggaaacaagagcttgcattgtttttccggacaag
ccagaaaagcgtagggcaacagaagtttttaaagctgctctt---------aggggcgac
ctaggtctttttggttttccaacgaaagatgtacattacagattcctctctcaatttatt
ccagtgttttacattcgaacaagagactactcgaagacagttgcagtggcaccttatgtt
gtcaactatagtggagcattattccgtcaataccctggt?????????????????????
????????????????????????????????????????????????????????????
accaaggaagaactattgaggatcctcgggctgcaggaagaagaagggagctcgcttgaa
tttcttcgaagaggctacaagaatgccacttggtgggaagaaactgttgatctggaacag
tcacctgcttggcggagt
>Chamaepentas_hindsioides_ERR9883496
aatgcaggtcgttggaagtcggacaagccaccttcaatttatatatttat??????????
?????taattccagcactcgcgatctctctgttatag---agaagtatgtgaggggggat
ctaggtctctttggttttcccacaaaagatttacattacagattcctctctcaatttatt
ccagtgttttacattcgaacaagagaatactcaaagacagttgcagtggcaccttatgtt
gtcaactatagtggagcgttattccgtcaataccctggtccttggcaggtgatgttgaaa
caggcagatggctcttttgcttgcgtcgcagagagtgcaactcgctttactcttggtgaa
accaaagaagaactactgagggtccttggactgcaggaggaagaagggagctcacttgaa
tttcttcgaagaggctacaagaatgccacttggtgggaagaaaatgtt????????????
??????????????????
>Coccocypselum_condalia_ERR9883533
agttcagatccctggctgttggaaatggaaacaagagcttgcattgtatttgcggacaag
ccggaaaagcgtagggcaacagaacttttcaaagctgctcttgactcggta?????????
????????????????????????????????????????????????????????????
????????????????????????????????????????????????????????????
????????????????????????????????????gggccttggcaggtgatgttgaaa
caagcagatggttcttttgcttgtgttgctgagagtgcaactcgcttcaccctgggcgaa
accaaggaagagttattgagggtccttggactgcaggaggaagaagggagctctcttgaa
ttccttcgaagaggctacaagaatgccacttggtgggaagaaaatgttgatctggaacag
tcacctgcttggcggagt
>Cruckshanksia_pumila_ERR9883536
agttcaggtccttggctgttgaaaatggaaacaagagcttgcattgtatttgcagacaag
ccagaaaagcgtagggcaacagaactttacaaagctgctcttgactcagtaaggggggat
ctaggcctttttggttttccgacgaaagatttacattacaaattcctttctcaatttatt
ccagtattttacattcgaacaagagaatactcaaagacagttgcggtggcaccatatgtt
gtaaactatagtggagcattgttccgtcaatatcctggt?????????????????????
caggcagatggttcttttgcttgtgttgccgagagtgcaactcgcttcacctggtgtcag
accaaggaagaattattgagggtccttggactgcaggaggaagaagggagctcacttcaa
tttcttcgaagaggctacaagaatgtcacttggtgggaagaaaatgttgatctggaacag
tcgcctgcctggcgg???
>Cyanoneuron_cyaneum_ERR9883481
agttcaggtctttggctcttgaaaatggaaacaagagcttgcattgtttttccagacaag
ccagaaaagcgtagggcaacagaacttttcaaagctgctcttgactcggtaaggggggac
ctgggcctttttggttttccgacaaaagatttacattacagattcctctctcaatttatt
ccagtgttttacattcgaacaagagaatactcaaagacagttgcagtggcaccttatgtt
gtcaactatagtggagcattattccgtcaataccccagtccttggcaggtgatgttgaaa
caggcagatggctcttttgcttgtgtcgctgagagtgcaactcgcttcacccttggtgaa
accaaggaagaactattgaggattctcggactgcaggaggaagaagggagctcacttgaa
tttcttcgaagaggctacaagaatgccacttggtgggaagaaaatgttgatctggaacag
tcacctgcttggcggagt
>Danais_nigra_ERR9883478
agttcaggtctttggctgttgaaaatggaaacaagagcttgcattgttttttcggacaag
ccagaaaagcgtagggcaactgaacttttcaaagctgctcttgactcggtaaggggggac
ctaggtctttttggttttccaacgaaagatgtacattacagattcctctctcaatttatt
ccagtgttttacattcgaacaagagaatactcaaagacagttgcagtggcaccttatgtt
gtcaactatagcggagcattattccgtcaataccccggtccttggcaggtgatgttgaaa
caggcagatggctcttttgcttgcgttgcagagagtgcaactcgcttcaccctgggtgaa
accaaggaagaactattgagggtccttggactgcaggaggaagaagggagctcacttgaa
tttcttcgaagaggctacaagaatgccacttggtgggaagaaaatgttgatctggaacag
tcacctgcttggcgg???
>Dunnia_sinensis_ERR9883505
agttcaggtctttggctgttaaaaatggaaacaagagcctgcattgtttttccagacaag
ccagaaaagcgtagggcaacagaacttttcaaagctgctcttgactcggtaaggggggac
ctaggcctttttggttttccgatgaaagatttacattacagattcctctctcaatttatt
ccggtgttttacattcgaacaagagaatactcaaagacagttgcagtggcaccttatgtt
gtcaactacagtggagcattattccgtcaataccccggtccttggcaggtgatgttgaaa
caggcagatggttctcttgcttgcgtcgcagagagtgcaactcgcttcaccctgggtgaa
accaaggaagaactgttgagggtccttggactgcaggaggaagaaggtagctcacttgaa
tttcttcgaagaggctacaagaatgccacttggtgggaagaaaatgttgatttggaacag
tcacctgcttggcggagt
>Mouretia_larsenii_ERR9883550
agttcaggtctttggctgttgaaaatggaaacaagagcttgcattgtttttccggacaag
ccagaaaagcgtagggcaacagaagtttttaaagctgctcttgactcggtaaggggggac
ctaggtctttttggttttccaccgaaagatgtacactatagattcctctctcaatttatt
ccagtgttttacattcgaacaagagactactcaaagacagttgcagtggcaccttatgtt
gtcaactatagtggagcattattccgtcaataccctggtccttggcaggtgatgttgaaa
caggcagataattcttttgcttgcgttgcagaaagtgcaactcgcttcaccctgggtgaa
accaaggaagaactattgagggtcctcggactgcaggaagaagaagggagctcgcttgaa
tttcttcgaagaggctacaagaatgccacttggtgggaagaaaatgttgatctggaacag
tcacctgcttggcggagt
>Mycetia_bracteata_ERR9883494
agttcaggtctttggctgttgaaaatggaaacaagagcttgcattgtttttccggacaag
ccagaaaagcgtagggcaacagatgtttttaaagctgctcttgactcggtaaggggggac
ctaggtctttttggttttccaacgaaagatgtacactatagattcctctctcaatttatt
ccagtgttttacattcgaacaagagactactcaaagacagttgcagtggcaccttatgtt
gtcaactatagtggagcattattccgtcaataccctggtccttagcaggtgatgttgaaa
caggcagataattcttttgcttgcgttgcagagagtgcaactcgcttcaccctgggtgaa
accaaggaagaactattgagggtcctcggactgcaggaagaagaagggagctcgcttgaa
tttcttcgaagaggctacaagaatgccacttggtgggaagaaaatgttgatctggaacag
tcacctgcttggcggagt
>Mycetia_hainanensis_H401
agttcaggtctttggctgttgaaaatcgaaacaagagcttgcattgtttttccggacaag
ccagaaaagcgtagggcaactgaagtttttaaagctgctcttgactcggtaaggggggac
ctaggtctttttggttttccaacgaaagatgtacactatagattcctctctcaatttatt
ccagtgttttacattcgaacaagagactactcaaagacagttgcagtggcaccttatgtt
gtcaactatagtggagcattattccgtcaataccctggtccttggcaggtgatgttgaaa
caggcagataattcttttgcctgcgttgcagagagtgcaactcgcttcactctgggtgaa
accaaggaagaactattgagggtcctcggactgcaggaagaagaagggagctcgcttgaa
tttcttcgcagaggctacaagaatgccacttggtgggaagaaaatgttgatctggaacag
tcacctgcttggcggagt
>Neohymenopogon_parasiticus_ERR9883558
acttcaggtctttggctgttgaaaatggaaacaagagcttgcattgtttttccggacaag
ccagaaaagcgtagggcaacagaagtttttaaagctgctcttgactcggtaaggggtgac
ctaggtctttttggttttccaacgaaagatgtacactatagattcctctctcaatttatt
ccagtgttttacattcgaacaagagactactcaaagacagttgcagtggcaccttatgtt
gtcaactatagtggagcattattccgtcaataccctggtccttggcaggtgatgttgaaa
caggtagataattcttttgcttgcgttgcagagagtgcaactcgcttcaccctgggtgaa
accaaggaagaactattgagggtcctcggactgcaggaagaagaagggagctcgcttgaa
tttcttcgaagaggctacaagaatgccacttggtgggaagaaaatgttgatctggaacag
tcacctgcttggcggagt
>Oldenlandia_herbacea_ERR9883552
??????????????????????????????ccttcaatttatattttttt??????????
?????aaattgcagcacgaaggacctctctgtgatag---agaagtatgtgaggggcgac
ctaggcctttttggattcccaacgaaagatttgcattacagatttctctcccaatttgtt
ccagtgttttacatccgaacaagggaatattcaaagacagttgcagtggcgccttatgtt
gtcaactatagtggagcattattccgtcaatatcccggtccttggcaggtgatgttgaaa
caggccgatggctcttttgcttgtgttgctgagagtgcaactcgtttcaccctcggcgaa
accaaggaagaactactgagggtccttggactacaggaggaagaagggagctcgcttgaa
tttcttcgaagaggctacaagaatgccacttggtgggaagaagatgctgatctggaacaa
tcatctgcttggcgaagc
>Paederia_ciliata_ERR9883513
?????????????????????aaaatggaaaccagagcttgcattgttttttcagacaag
ccagaaaagcgtagggcaacagaactttttaaagctgctctagactcggtaaggggggac
ctaggcctttttgggtttccgatgagggatttacattacagatttctctgtcaatttatt
ccaatattttacattcgaacaagagaatactcaaagacagtggcagtggcaccttatgta
gtcaactatagtggagcactatttcgtcaataccctggtccctggcaggtgatgttgaaa
caggcagatggctctttcgcttgcgttgctgagagtgcaactcgtttcactcttggtgaa
accaaggaagaactattgagggtcctcgggctgcaggaggaagaagggagctcacttcaa
tttctccgaagaggctacaagaatgccacttggtgggaagaaaatgtcgatatggaacag
tcaccagcttggcgaagt
>Plocama_tinctoria_ERR9883529
agttcagttctttggctgtcgaaaatggaaacaagagcttgcattgtgttccctgacaag
ccagaaaagcgtagggcgacagaacttttcaaaactgctcttgac???????????????
????????????????????????????????????????????????????????????
????????????????????????????????????????????????????????????
????????????????????????????????????????????????????????????
???????????????tttgcttgcgtagcagagagtgaaactcgcttcaccctgggtgaa
acaaaggaagaactattgagagttctcggactacaagaggaagaagggagctcacttcaa
tttcttcgaagaggctacaagaatgcaacttggtgggaagaagatattgatctggaactg
tcacaagcttggcggagt
