# Supplementary material for: Morphological and molecular evidence support the inclusion of Mycetia hainanensis in Mouretia (Rubiaceae)
Source: PhytoKeys. 2026 Feb 5;270:273–88. doi: 10.3897/phytokeys.270.180324 (PMC12902767; doi:10.3897/phytokeys.270.180324)
Supplement: Supplementary material 4 — Dataset of 315 nuclear genes used in this study [file phytokeys-270-273_article-180324__-s004.zip › Dataset 2/6221_filtered_aligned_trimmed.fasta]

>Rubia_peregrina_ERR5033650
gtaagggagattagtcctgcagtgcctgaattccatgctcgtttttccatcacaagcaag
atttatcactacaagatatacaatggtaccatcatggatccattccagaggcactatgct
taccatagtatgtacaggcttaatgctaatgtcatgagagatgctgctaagcatttcatt
ggaaagcatgacttttcagcttttgccaattcatcgcgcaatgaccgggtgccagatcct
gtgaaaaagattttc
>Theligonum_cynocrambe_ERR5033810
gttagagaagttagccctgcagtaactgaatttcacgcccgtttctctgtcacaagcaag
atttatcagtacaagatatttaatgatgcaatcatggatcctcttcagagacaccatgct
tatcatagtctctacaagctcaatgttgatatcatgagggatgctgctaagcattttgtt
gggaagcatgacttttctgctttctgcaatgtgtcgcgcaatgataggatacgggatcca
gtaaaaagaattttc
>Anthospermum_thymoides_ERR9883532
gttagagaagttagccctgtagtacctgaatttcacgcccgtttctctgccacgagcaag
atttatcgatacaagatattcaatgataagatcatggatccacttcagagacactgtgct
tatcatagtgtgtataagctcaacgctgatctcatgagggatgctgctaaccattttgtt
ggaaagcatgacttttctgccttttgcaatgcatcacgcaatgataggatacggaatccg
gtaaaaagaattttc
>Argostemma_elatostemma_ERR9883520
gttagagaagttagccctgcagtacctgaatttcatgcccgtttctctgtgacaagcaag
atttatcagtataagatattcaatgatatcatcatggatccacttcagagacactatgct
tatcatagtgaatacaagctcaatgccagtatcatgagggatgctgctaagcattttgtt
gggaagcatgacttttctgctttttgcaacgcatcacgcaatgataggatagtcgaccca
gtcaaaattatattt
>Chamaepentas_hindsioides_ERR9883496
gtcagagaagttagccctgtagtacctgaatttcatgcccgtttctctgccacaagcaag
atttatcgatacaagatattcaatgatacg??????????????????????????????
????????????????????????????????????????????????????????????
????????????????????????????????????????????????????????????
???????????????
>Clarkella_nana_ERR9883563
gttcgagaagttagccctgcagttcctgaatttcatgctcgtttctcagtcacaagcaag
atttatcagtataagatattcaatgataccattatggatccacttcagagacactatgct
taccatagtacctacaagctcaatgccgatatcatgagggatgctgctaagcatttcgtt
gggaagcatgatttttctgccttttgcaatgtatcgcgtaatgataggattcgagatcca
gtaaaaatgattttt
>Coccocypselum_condalia_ERR9883533
?????????????????????gtacccgaatttcacgctcgtttctcggtcacgagcaag
atttatcggtacacgatattgagtggcaccgttatggatccatttcagagacactttgct
taccatagtacctacaagcttaatcccgatgccatgagggatgctgcagggtattttgtg
gggacacatgacttttcggctttctgcaatgtggcaagaaatgatagggttcgggacccg
gtaaaaacgattttt
>Cruckshanksia_pumila_ERR9883536
gttagggaagttagccctgcagtacctgaatttcacgcccgtttctctgtcacaagcaag
atttattggtacaagatattcaatgatacaatcatggatccacttcagagacactatgct
tatcatagtgtgtacaagctcaacgctgatatcatgagggatgctgccaagcattttgtt
gggaagcatgacttttctgctttttgcaatgcatcgcgcaatgataggataccagatcca
gtaaaaagaattttt
>Cyanoneuron_cyaneum_ERR9883481
gttagagaagttagccctacattacctgaatttcacgcccgtttctctgtcacaagcaag
atttatcagtacaaaatattcaatgataccatcatggatccacttcagagacactatgct
tatcatagtgtgtacaagctcaacgctgatatcatgagggatgctgctaagtattttgtt
gggaagcatgacttttctgctttttgcaatgcatcacacaatgataggataccagatcca
gtaaaaagaattttt
>Danais_nigra_ERR9883478
gtgagagaagttagccctgcagtacctgaatttcatgcccgtttctctgtcacgagcaag
atttatcggtacaagatatttaatgatacgatcatggatccacttcagagacactttgct
tatcatagtgtgtataagctcaacgctgatatcatgagggatgctgcaaagcattttgtt
gggaagcatgacttttcttctttttgcaatgcatcgcgcaatgataggataccagatcca
gtaaaaagaattttt
>Dunnia_sinensis_ERR9883505
gttagagaagttagccctgtggtacctgaatttcactcccgtttctctgccacaagcaag
atttatcgatacaagatattcaatgatacgatcatggatccacttcagagacactgtact
tatcatagtgtgtataagctcaacgctgatctcatgagggatgctgctaaccattttgtt
ggaaagcatgacttttctgctttttgcaatgcatcacgcaatgataggatacggaatcca
gtaaaaagaattttc
>Mouretia_larsenii_ERR9883550
gttagagaagttagccctgtggtacctgaatttcacgcccgtttctctgccacaagcaag
acttatcgatacaagatattcaatgatatgatcatggatccacttcagagacactgtgct
tatcatagtgtgtataagctcaacgctgatctcatgagggatgctgctaaccattttgtt
ggaaagcacgacttttctgctttttgcaacgcatcacgcaataataggatacggaatcca
gtaaaaaaaattttc
>Mycetia_bracteata_ERR9883494
gttagagaagttagccctgtggtacctgaatttcacgcccgtttctctgccacaagcaag
atttatcaatacaagatattcaatgatacgatcatggatccacttcagagacactgtgct
tatcatagtgtgtataagctcaacgctgatcgcatgagggatgctgctaaccattttgtt
ggaaagcatgacttttctgctttttgcaatgcatcacgcaatgataggatacggaatcca
gtaaaaagaattttc
>Mycetia_hainanensis_H401
gttagagaagttagccctgtggtacctgaatttcacgcccgtttctctgccacaagcaag
atttatcgatacaagatattcaatgatacgatcatggatccacttcagagacactgtgct
tatcatagtgtgtataagctcaacgctgatctcatgagggatgctgctaaccattttgtt
ggaaagcatgagttttctgctttttgcaatgcatcacgcaatgataggatacggaatcca
gtaaaaagaattttc
>Neohymenopogon_parasiticus_ERR9883558
gtaagagaagttagcgcagctgtacctgaatttcatgcccgtttctctgccacgagcaag
atttatcagtataagattttcaatgactccatcatggatccgcttcagagacacagtgtt
tatcatagtgagtacaaactcaatgccgatatcatgagggatgctgctatgcattttgtt
gggaaacacgacttttctgctttctgcaatgcatcgcacaacgatgggtttccagatcct
gtcaaaattatcttt
>Oldenlandia_herbacea_ERR9883552
gttagagaagttagccctgctgcatctgaatttcatgcacgattctctgtcacaagcaag
atttatcggtacaagatatttaatgatacaatcattgatccttttcagagacactatgtt
tatcatagtgtgtacaagctcaacgctgatatcatgcgggatgctgctaaacattttgtt
gggaagcatgacttttctgcattttgtaatgcatcacgcaatgataggataccagatcca
gtaaaaagaattttc
>Paederia_ciliata_ERR9883513
gttagagaagttagccctgctgtatctgagtttcatgcccgtttctcagtgacaagcaag
atttatcagtacaaggtattaaatgattcagtcatggatccatttcagagacactatgct
tatcatagtgagtacaagctcaacgctgatatgatgagggttgctgctaagcattttgtt
gggaagcatgacttttctgctttttgcaatgcatcgcgcaatgatgggatacctgatcca
gtaaagggaattttc
