# Supplementary material for: Morphological and molecular evidence support the inclusion of Mycetia hainanensis in Mouretia (Rubiaceae)
Source: PhytoKeys. 2026 Feb 5;270:273–88. doi: 10.3897/phytokeys.270.180324 (PMC12902767; doi:10.3897/phytokeys.270.180324)
Supplement: Supplementary material 4 — Dataset of 315 nuclear genes used in this study [file phytokeys-270-273_article-180324__-s004.zip › Dataset 2/6226_filtered_aligned_trimmed.fasta]

>Theligonum_cynocrambe_ERR5033810
????????????????????????????????????????????????????????????
????????????????????????????????????????????????????????????
????????????????????????????????????????????????????????????
??????????????????????????????????????????????????????ctggat
tgggctgatctatggcgccctgaactagcagggaggatttcaatggttgattcaccacgt
gaaattgttggctcagtcttgaagtgcatgggggcttcttacaacacacacaacatcact
tctcaggtagctggtggacacgatattgcttcccaggttactggtggaaaatctgcatta
gttcggttattcgatagccagtactatcttaaagcctttggagttggggacgtatgggtg
gctgttgggtggagtagtgatattctccctgctgcgagaaggatgtcaaatgttacagta
gttgttccaaagtctggtgctagtctatgggcagatctatgg
>Anthospermum_thymoides_ERR9883532
????????????????????????????????????????????????????????????
????????????????????????????????????????????????????????????
????????????????????????????????????????????????????????????
?????????????????????????????????????????????????????????gat
tgggctgatttatggcgccctgaattagcagggaagatttcaatggttgattcacctaga
gaagttgttggtgcagctctaaagtgcatgggggcttcgtacaacacacatgacattact
tctcaggttgctggtgggaaaactgctttgctagagaagcttttgttgcttaccaaacag
gttcgattattcgacaatcagtactatcttaaagcatttggagttggagacgtgtgggtg
gctgttgggtggagtagtgatattcttcctgctgctagaaggatgtcaaatgtcgcagta
gttgtcccaaagtctggtgctagcttatgggcagatctgcag
>Argostemma_elatostemma_ERR9883520
caaggaaagagagtcaggttacgacctgaatatcgtcaaagcctgaatgacatcttatct
gagcttcgtacaccatttaaaaaaggtgttaatcctaaatcttctgtggcggcagctgat
gttgttacacttggtgattcttggcttagttttgctataaaggaaggattgattgatcca
attgaaggggtggaagaacaaaattggtttcaagatttgactgatgagtggaaggtagac
tgggctgatttatggcgccctgaactagctgggaagatagcaatgattaattcaccgcga
gaaattgttggtgcagttttgaagtacatgggggcttcttacaacacatacgacatcact
tctgaggttactggcgggaaaactgctttgctggagaagcttttgttgctaactaaacag
gttcgattattcgacagccagtattatcttaaagcctttggagttggagacgtatgggtg
gctgttgggtggagtagtgatattctaccagctgctagaaggatgtcaaatgttgcagta
gttgttccgaagtctggtgctagtttatgggcagatttgtgg
>Chamaepentas_hindsioides_ERR9883496
caaggaaagagagtgaggttacaacctgaatttcgtcaaagcctgcaagacatcttatct
ggccttggtgcaccacttaaaaaaggtgttaatcctaaatctgctctggcggcagctgat
cttgttacacttggtgattcttggcttaattttgctataaaggaaggattgattgatcca
attgaaggggtggaagaacaagattggtttcaagatttgactgatcagtggaaggtggac
tgggctgatttatggcgtcctgaacttgctgggaagatttcaatggttgattcaccacga
gaaatcatcggtgcagttctgaagtacataggggcttcttacaacacacatgacatcact
tctgaggttgctggtgggaaaagtgctttgcgggagaagcttttgttgcttactaaacag
gttcgattatttgacagccagtactatcttaaagcctttggagttggggatgtatgggtg
gctgttgggtggagtagtgatattcttcctgctgctagaagaatgtcgaatgttgcagta
gttgttccaaagtctggagctagtttatgggcagatctgtgg
>Clarkella_nana_ERR9883563
????????????????????????????????????????????????????????????
????????????????????????????????????????????????????????????
????????????????????????????????????????????????????????????
?????????????????????????????????????????????????????????gac
tgggctgatttatggcgccctgaactagctgggaagataacaatggttaattcaccgcga
gaaattgttggcgcagttttgaagtacatgggggcttcttacaacacacacaacatcact
tctgagattactggtgggaaaactgcttt------------------------------a
gttcgattattcgacagtcagtattatcttaaagcctttggagttggagacgtatgggtg
gctgttgggtggagtagtgatattctaccagctgctagaaggatgtcaaatgttgcagta
gttgttccgaagtctggtgctagtttatgggcagatttgtgg
>Coccocypselum_condalia_ERR9883533
caaggaaagagagtgaggttacggacagaatttcgtcaaagcatggaagatatcttttct
gagctttgtaaaccacttaatgaaaatggtaatctaaaatctactctggcaacagctgat
atggtgacacttggtgattcttggcttagttttgctataaagcaaggattgattgatccc
attgagggggtggaagaacaagactggtatcatgatttgactaataaatggaaggtagac
tgggctgatttgtggcgccctgaacttgctgggaagattacaatggttgattcaccacga
gagattgttggtactgttttgaagtacatgggggcctcttataacacacacgacattagt
tctcaggttgctggtgggaaaactgctttgctagataagcttatgttgcttactaaacag
gttcgattatttgatagccagtactatcttaaagcctttggagttggtgatgtgtgggtg
gctgttgggtggagcagtgatattcttcctgctgctaaaaggatgtcaaatgttgcagta
gttgttccgaagtctggtgctagcttatgggcagacttgtgg
>Cruckshanksia_pumila_ERR9883536
caaggaaagagagtgaggttacgcacagagtatcgtcaaagcctggaacagatcttttct
gagctttgcaaaccacttaataaaaatgttaagctaaagtctactgtggcagcggctgat
attgtgacacttggtgattcttggcttagttttgctataaaggaaggattgattgatccc
attgaaggggtcgaagaacaagattggtttcgtgatttgactgatgaatggaaggtggac
tgggctgatttatggcgtcctgaacttgctgggaagattgcaatggtcgattcaccaaga
gagattgttggtgcagttttgaagtacatgggagcctcttataacacacacgacattact
tctcaggttcctggtgggaaaactgctgtgtt---------------------------g
gttcgattatttgatagccagtactatcttaaagcctttggagttggtgacgtatgggtg
gctgttgggtggagcagtgatatttttcctgctgctaaaaagatgtcaaatgttgcagtg
gttgttccaaagtctggtgctagcttatgggcagacttgtgg
>Cyanoneuron_cyaneum_ERR9883481
caaggaaagagagtgaggttacgacctgaatttcgtcaaagcctgaaagacatcttatct
gagcttcgtataccacttaaaagaggtgttaatcctaaatctgttcttgtggcagctgat
gttgttacacttggtgattcttggcttagtgttgctataaaggaaggattgattgatcca
attgaaggggtggaagaacaagattggtttcaagatttgactgatgaatggaaggtagac
tgggctgatttatggcgccctgaacttgtggggaagatttcaatggttgattcaccacga
gaaattgttggtgcagttttgaagtacatgggggcttcttacaacacacacgacatcact
tctcaggttgctggtgggaaaaccgctttcctggagaagcttttattgcttactaaacag
gttcgattattcgacagccagtactatcttaaagcctttggagttggggacgtatgggtg
gctgttgggtggagtagtgatatccttcctgctgctagaaggatgtcaaatgttgcagta
gtagttccaaagtctggtgctagtttatgggcagatttgtgg
>Danais_nigra_ERR9883478
caaggaaagagagtgaggttacggcctgaatttcgtcaaagcctgaatgacatcttattt
gagcttcatacaccacttaagaaaagtgttaatcctaaatctgctctggccacagctgat
gctgttacacttggtgattcttggcttagttttgctataaaggaaggattgattgatcca
attgaaggggtggaagaacaagattggtttcaagatttgactgatgagtggaaggtggac
tgggctgatttatggcgccctgaacttgctgggaagatttcaatggttgattcaccgcga
gaaattgttggtgcagtttttaagcacatgggggcttcttacaacacacatgacatcact
tctcaggttgctggtgggaaaactgctttgctggagaagcttttgttgcttagtaaacag
gttcgattattcgacagccagtactatcttaaggcctttggagttggagatgtatgggtg
gctgttgggtggagtagtgatattcttactgctgctagaaggatgtcaaatgttgcagta
gttgttccaaagtctggtgctagtttatgggcagatttgtgg
>Dunnia_sinensis_ERR9883505
????????????????????????????????????????????????????????????
????????????????????????????????????????????????????????????
????????????????????????????????????????????????????????????
?????????????????????????????????????????????????????????gac
tggcctgatttatggcgccctgaactgggagggaagatttcaatggttgattcatcacga
gaaattgttggtgcagttttgaagtgcatgggagcttcttacaacacacatgacatcact
tctcacgttactggtgggaaaactgctttgctggagaaacttttattgcttgccaaacag
gttcgattatttgacagccagtactatctcaaagcctttggagttggggatgtgtgggtg
gctgttgggtggagtggtgatatccttcctgctgccagaaggatgtcaaatgttgcagta
gttgttccaaagtctggtgctagtttatgggcagatttgtgg
>Mouretia_larsenii_ERR9883550
caaggaaagagagtcaggttacggcctgaatatcgtcaaagcctgaatgacatcctatct
gagctttgtacaccatttaaaaaaggtgttaatcctaaatctgctctggcggcagctgat
gttgttacacttggtgattcttggcttagttttgctataaaggaaggattgattgatcca
attgaaggggtggaagaacaaaattggtttcaagatttgactgatgagtggaaggtagac
tgggctgatttatggcgccctgaactagctgggaagatagcaatggttaattcaccgcga
gaaatcgttggcgcagttttgaagtacatgggggcttcttacaacacatgcgacatcgct
tctgaggttactggcgggaaaactgctttgctggaga---------------------ag
gttcgattattcgacagccagtattatcttaaagcctttggagttggagacgtatgggtg
gctgttgggtggagtagtgatattctaccagctgctagaaggatgtcaaatgttgcagta
gttgttccaaagtctggtgctagtttatgggcagatttgtgg
>Mycetia_bracteata_ERR9883494
caaggaaagagagttaggttacggcctgaatatcgtcaaagcctgaatgacatcttatct
gagcttcgtacaccatttaaaaaaggtgttaatcctaaatctgctctggcggcagctgat
gttgttacacttggtgattcttggcttagttttgctataaaggaaggattgattgatcca
attgaaggggtggaagaacaaaattggtttcaagatttgactgatgagtggaaggtagac
tgggctgatttatggcgccctgaactagctgggaagatagcaatggttaattcaccgcga
gaaattgttggtgcagttttgaagtacatgggggcttcttacaacacacacgacatcact
tctgaggttactggagggaaaactgctttgctggagaagcttttgttgctaactaaacag
gttcgattattcgacagccagtattatcttaaagcctttggagttggagatgtatgggtg
gctgttgggtggagtagtgatattctaccagctgctagaaggatgtcaaatgttgcagta
gttgttccgaagtctggtgctagtttatgggcagatttgtgg
>Mycetia_hainanensis_H401
caaggaaagagagtcaggttacggcctgaatatcgtcaaagcctgaatgacatcttatct
gagcttcgtacaccatttaaaaaaggtgttaatcctaaatctgctctggcggtagcggat
gttgttacacttggtgattcttggcttagttttgctataaaggaaggattcattgatcca
attgaaggggtggaagaacaaaattggtttcgagatttgactgatgagtggaaggt????
????????????????????????????????????????????????????????????
????????????????????????????????????????????????????????????
???????????????????????????????????????????????????????????a
gttcgattattcgacagccagtattatcttaaagcgtttggagttggagacgtatgggtg
gctgttgggtggagtagtgatattctaccagctgctagaaggatgtcaaatgttgcagta
gttgttccaaagtctggtgctagtttatgggcagatttgtgg
>Neohymenopogon_parasiticus_ERR9883558
caaggaaagagagtcaggttacggcctgaatatcgtcaaagcctgaatgacatcttatct
gagcttcgtacaccatttaaaaaaggtgtcaatcctaaatctgctctggcggcagctgat
gttgttacacttggtgattcttggcttagttttgctataaaggaaggattgatt??????
?????????????????????????????????????????????????????????gac
tgggctgatttatggcgccctgaactagctgggaagatagcaatggttaattcaccgcga
gaaattgttggcgcagttttgaagtacatgggggcttcttacaacacacacgacatcact
tctgaggttactggcgggaaaactgctttgctggagaagcttttgttgctaactaaacag
gttcgattattcgacagccagtattatcttaaagcctttggagttggagacgtatgggtg
gctgttgggtggagtagtgatattctaccagctgctagaaggatgtcaaatgttgctgta
gttgttccgaagtctggtgctagtttatgggcagatttgtgg
>Oldenlandia_herbacea_ERR9883552
??????????????????????????????tttcgtcaaagcctgaatgacatcttctct
gagcttcaggctccggctaaaaaaggtgctcatcctaaatctgctctggctgccgctgat
attgttacagttggtgactcatggcttagtgttgctataagagaaggtttgattgaccca
attgaaggggcagaacaacaagattggtttcaagatttgagtgacgagtggaaggtagat
tgggccgatttatggcgccctgaacttacagggaagatttcaatggttgattcgccaaga
gaaattgtcggtgcagtgttgaagtacatgggggcttcttacaacacaaaaagcattact
tctcaggttcctgggggaaaaactgctttgctggagaatctcttgttgcttactaaacag
gttcggttattcgacagcgagttctaccttaaagcctttggcattggagatgtatgggta
gctgttggatggagtagtgatattcttcctgctgctagaaggatgtccaatgtagcagta
gttgttccaaagtctggtactagtttatgggccgatttgtgg
>Paederia_ciliata_ERR9883513
caaggaaagagagtgaggttacggcctgaatttcgtcaaaccttgaatgacattgtatct
gagcttcgtacaccatttaaaaagggtgttaaacctaaatcttctttggcagcagctgat
gtagttacacttggtgattcttggcttagtttctctataaaggaaggattgatcgatccg
attgaatgggtggaagagcaagattggtttcaacatttgacggaccagtggaaggtagat
tgggctgatttatggcgccccgaactagctgggaagatttcaatggttgattcaccacga
gaaattataggtgcagtcttgaagtacatgggtgcttcttacaacacatctgatatcact
tctcaggttgctggtgggaaaactgctttgctggagaaacttgtattgcttactaaacag
gttcgattatttgacagccagtactatcttaaggcctttggagttggagacatatgggtg
gctgttgggtggagtagtgatattcttcctgctgctagaaggatgtcaaatgttgctgta
gttgttccaaagtctggtgctagtttatgggcagatttgtgg
>Plocama_tinctoria_ERR9883529
tgagaaatggaaatc------------------------------caaaacatatgctct
gacctttgcgaattgttgctctacgctcatttcctcctgtttggtttagtgatgg?????
??????aaaattggatcctcaaggtcaagtatgggcagccccgtacagatggggaagctt
ggtcatagcttataaga--aaagcaaatttgaaaa---------------------ggat
tgggctgatttatggcgacctgaactagctggaaagatttcaatggtggattcaccacgt
gaaattgttggtgcagtcttaaaatacatgggggcttcttataacacgcacaacatgact
tctcaggtagctggtgggaaaactgccttgctggagaagcttgtgttgcttacgaaacag
gttcggttatttgacagccagtactatctcaaagcctttggagttggggacgtatgggtg
gctgtcgggtggagtagtgatattctccctgctgctagaaggatgtcaaatgttgcagta
gttgctccaaagtctggtgctagtctatgggcagatctatgg
