# Supplementary material for: Morphological and molecular evidence support the inclusion of Mycetia hainanensis in Mouretia (Rubiaceae)
Source: PhytoKeys. 2026 Feb 5;270:273–88. doi: 10.3897/phytokeys.270.180324 (PMC12902767; doi:10.3897/phytokeys.270.180324)
Supplement: Supplementary material 4 — Dataset of 315 nuclear genes used in this study [file phytokeys-270-273_article-180324__-s004.zip › Dataset 2/6227_filtered_aligned_trimmed.fasta]

>Rubia_peregrina_ERR5033650
????????????????????????????????????????????????????????????
????????????ggggtgcaaagtggagggaatgcagcaagagcagggctgaaggtagga
gaccaggtggtgtacacaagcagcttctttggggatgaactctggcctgctgataaactt
ggtttcaccaaaactgctatcaatgcaaagcctgattctgtttattttgtagttagcagg
ggagcagaggtagatgttaagaaactgcaaaagaggcctgcccctcctcagttcggacgc
aagttaactgattctcaaaagcaggcggatgaatatgtatgcccacaatgt?????????
????????????????????????????????????????????????????????????
????????????????????????????????????????????????????????????
????????????????????????????????????????????????????????????
??????????????????
>Theligonum_cynocrambe_ERR5033810
atagaggtggaggccaagaagccgctgggcctcactctcggccagaagtccggcggcggc
gttgtcatcactggagtgcaaagtggagggaatgcagcaagggcagggctgaagacaggg
gaccaggtagtgtacacaagcagcttctttggggatgaactgtggcctgctgataagctt
ggcttcaccaaaactgctatccaggccaagcctgattctgtcggtgtgcaaagtggaggg
aatgcaggggctgaagacaggggaccaggtagtgtacacaagcagcttc--tttggggat
gaactgtggcctgctgataaggctcgagctactcatatatgtcttgactgtggatacatt
tacagcttacagaaaccttttgaagaacag??????????????????????????????
????????????????????????????????????????????????????????????
????????????????????????????????????????????????????????????
??????????????????
>Anthospermum_thymoides_ERR9883532
atagaggtggaagttgataaacccctgggactaactctgggtcaaaagtctggaggtggt
gtggtcatcactgcggttcaaggtggagggaatgcggcaaaagcagggctcaaggttgga
gatcaggtgctgtacacaagcagcttctttggggatgaactatggcctgctgataagctt
ggtttcaccaaaactgctatccaggctaagcctgattctgtttacttcgttgttagcaga
ggaggagatgtagatgtgaagaaactgcaaaag???????????????????????????
????????????????????????????????????????????????????????????
?????????????????????????????????gatgattatgcatgcccacagtgcaga
gcaccaaagaagaggttcgccagatacgatgttaataccggaaaacccatcggcggcggc
ttgcctccgatcggtgtcatcattggtctgcttgtcggaattggtggggttggtgcatta
cttgtatatggtcttcaa
>Argostemma_elatostemma_ERR9883520
attgaggcggaagtagataaaccccttggactcactcttggtcaaaagcctggcggtggc
gtcgtcatcac---tgtacaaggtggaggaaatgcagcaaaagcaggactgaagattgga
gaccaggtgttgtacacaagcagcttattcggggatgagctttggcctgctgataagctt
ggtttcaccaaaactgctatccaggctaagcctgattctgtttactttgtcgttagcaga
ggagcagatgtagatgttaagaaactgcaaaagaggcctgca??????????????????
????????????????????????????????????????????????????????????
???????????????????????????????????????tatgcatgcccgcaatgcaga
gcaccaaagaagaggttttccaggtacgatgtgaataccggaaaagccatcggcggtggt
ttgcctcccattggtgtcatcattggtctcattgccggtgttggcggtgttggagcatta
cttgtctatgggctccaa
>Chamaepentas_hindsioides_ERR9883496
attgaggtggaggtggataaacccctgggcctcactcttggtcaaaagcctggtggtgga
gttgtcgtcacgggagtacaaggtggagggaatgcagcaagagcagggctgaaagttgga
gaccaggtgctgtacaccagcagcttctttggggatgaactttggcctgctgataagctt
ggtttcaccaaaactgctatccaggctaagcctgattctgtgtacttcgtcgttagcaga
ggagcagatgtagatgtaaagaaactgcaaaagaggcctgcacctcctcagtttggacgc
aagttaactgacgctcaaaag---------------------------------tacatt
tacacccttcaaaaacccttcgaagagcagggggatgagtatgcatgcccacaatgcaga
gcaccaaagaagcggtttgcaagatacgatgtgaataccggaaaagccgtcggcggtgga
ttgcctcccattggtgtcatcattggcctcgttgccggtattgctggcgttggagcattg
cttgtctatggtcttcaa
>Clarkella_nana_ERR9883563
????????????????????????????????????????????????????????????
????????????????????????ggagggaatgcagcaagagcagggctgaagattgga
gaccaggtgctgtacacaagcagcttcttcggggatgagctttggcctgctgataagctt
ggtttcaccaaaactgctatccaggcgaagcctgattctgtttactttgtcgtcagcagg
????????????????????????????????????????????????????????????
????????????????????????????????????????????????????????????
????????????????????????????????????gattatgcatgcccgcaatgcaga
gcaccaaagaagaggtttgccagatacgatgtgaataccggaaaagccatcggcggtggt
ttgcctcccattggtgtcatcattggtctcattgccggtgttgccggtgttggagcatta
cttgtc????????????
>Coccocypselum_condalia_ERR9883533
attgaggtggaagtagacaaacctctggggctgactctgggccaaaagcaaggcggtggt
gtggtcattactggtgtccaaagtggtgggaatgctgcaagagcagggctcaaggccgga
gaccaggtgttgtacacgagcagcttcttcggggatgaactgtggcctgcggataagctt
ggatttacaaaaactgctatccaggctaagccagattctgtgtactttgtagttagcagg
??????????????????????????????????????????cctcctcagtttggacgc
aagttaactgaggctcagaaggcccgagcaactcacatatgcctggactgtggatacata
tacagcttgcagaaaccttttgaggagcaggcggatgattatgcatgcccgcaatgcaga
gctccgaagaagaggtttgcaagatacgatgtgaacacaggaaaagccataggaggtggt
ttgcctccgattggtgtcataattgggcttattgttggtgtgggtggagttggagcgtta
ctgctctatggacttcag
>Cruckshanksia_pumila_ERR9883536
attgaggttgaagttgacaaaccacttggacttactttgggtcaaaagcaaggcggtggt
gttgt------aggtgtacaaagtggtgggaatgcagcaaaagcagggcttaaagttgga
gatcaagtactttacaccagcagcttttttggagatgaactttggcctgctgacaagctt
ggttttaccaaaactgctatccaggctaagcctgataatgtttacttcgttgttagcagg
????????????????????????????????????????????????????????????
????????????????????????????????????????????????????????????
????????????????????????????????????????????????????????????
????????????????????????????????????????????????????????????
????????????????????????????????????????????????????????????
??????????????????
>Cyanoneuron_cyaneum_ERR9883481
????????????????????????????????????????????????????????????
????????????????????????ggagggaatgctgcaagagcagggctcaaggttgga
gaccaggtgctgtacactagcagcttgtttggggatgaactttggcctgctgataagctt
ggtttcaccaaaactgctatccaggctaagcctgattcagtttactttgtagttagcagg
????????????????????????????????????????????????????????????
????????????????????????????????????????????????????????????
???????????????????????????caggcggatgattatgcatgcccacaatgcaga
gcaccaaagaagaggtttgccagatacgatgtgaataccggaaaacccatcggcggcggt
ttgcctccgattggtgtcatcattgggctgatcgccggtgttggtggagttggagcatta
cttgtctatggacttcaa
>Danais_nigra_ERR9883478
????????????????????????????????????????????????????????????
????????????????????????ggagggaatgctgcaagagcagggctgaaggtagga
gaccaggtgctgtacactagcagcttcttcggggatgaactttggcctgctgataagctt
ggtttcaccaaaactgctatccaggctaagcctgattctgtttacttcgttgttagcagg
??????????????????????????????aagaggcctgcacctccccaatttggacgc
aacttaactgaggctcagaaggccagagcaactcatatatgtctggactgtggatacata
tacaccttacaaaaacccttcgaagagcag---------tatgcatgcccgcaatgcaga
gcaccaaaaaagaggtttgccagatacgatgtgaataccgggaaagccatcggcggtggt
ttgcctccgattggtgtcatcattggccttattgctggtattggtggggttggagcatta
cttgtctatggtcttcaa
>Dunnia_sinensis_ERR9883505
????????????????????????????????????????????????????????????
????????????????????????ggagggaatgctgcgagagcagggctcaaggttgga
gaccaggtgctgtacactagcagcttcttcggggatgaactttggcctgccgataagctt
ggtttcaccaaaactgcgatccaggctaagcctgattctgtttacttcgttgttagcagg
????????????????????????????????????????????????????????????
????????????????????????????????????????????????????????????
????????????????????????????????????????????????????????????
????????????????????????????????????????????????????????????
????????????????????????????????????????????????????????????
??????????????????
>Mouretia_larsenii_ERR9883550
????????????????????????????????????????????????????????????
???????????????gtacaaggtggagggaatgcagcaagagcagggctgaagattgga
gaccaggtgctgtacacaagcagcttcttcggggatgaactttggcctgctgataagctt
ggtttcaccaaaactgctatccaggctaagcctgattctgtttactttgtcgttagcaga
ggagcagatgtagatgttaagaaactgcaaaagaggcctgcacctcctcaatttggacgc
aagttaactgatgctcaacaggccagagcaactcatatatgtctcgattgtggatacatt
tacaccttacaaaaaccctttgaggagcaggcggaggattatgcatgtccgcaatgcaga
gcaccaaagaagaggtttgccagatacgatgtgaataccggaaaagcgatcggcggtggt
ttgcctcccattggtgtcatcattggtctcattgccggtgttggcggtgttggagcatta
cttgtctatggacttcaa
>Mycetia_bracteata_ERR9883494
????????????????????????????????????????????????????????????
???????????????gtacaaggtggagggaatgcagcaagagcagggctgaagattgga
gaccaggtgctgtacacaagcagcttcttcggggatgaactttggcctgctgataagctt
ggtttcaccaaaactgctatccaggctaagcctgattctgtttactttgtcgttagcaga
ggagcagatgtagatgtcaagaaactgcaaaagaggcctgcacctcctcaatttggacgc
aagttaactgatgctcaaaaggc---------------------------------aatt
tacaccttacaaaaaccctttgaggagcaggcggaggattatgcatgcccgcagtgcaga
gcaccaaagaagaggtttgccagatacgatgtgaataccggaaaagccatcggcggtggt
ttgcctcccattggtgtcatcattggtctcattgtcggtgttggcggtgttggagcatta
cttgtctatggacttcaa
>Mycetia_hainanensis_H401
????????????????????????????????????????????????????????????
????????????????????????ggagggaatgcagcaagagcggggctgaagattgga
gaccaggtgctgtacacaagcagcttcttcggggatgaactttggcctgctgataagctt
ggtttcaccaaaactgctatccaggctaagcctgattctgtttactttgtcgttagcaga
ggagcagatgtagatgttaagaaactgcaaaagaggcctgcacctcctcaatttggacgc
aagttaactgcaagtca------------------tatatgtctcgactgtggatacatt
tacaccttacaaaaaccctttgaggagcaggcggagggttatgcatgtccgcaatgcaga
gcaccaaagaagaggtttgccagatacgatgtgaataccggaaaagccatcggcggtggt
ttgcctcccattggtgtcatcattggtctcattgccggtgttgggggtgttggagcatta
cttgtctatggacttcaa
>Neohymenopogon_parasiticus_ERR9883558
????????????????????????????????????????????????????????????
???????????????gtacaaggtggagggaatgcagcaagagcagggctgaagattgga
gaccaggtgctgtacacaagcagcttcttcggggatgaactttggcctgctgataagctt
ggtttcaccaaaactgctatccaggctaagcctgattctgtttactttgtcgttagcaga
ggagcagatgtagatgttaagaaactgcaaaagaggcctgcacctcctcaatttggacgc
aagttaactgatgctcaaaaggc?????????????????????????????????????
??????????????????????????????????????atatgcatgtccgcaatgcaga
gcgccaaagaagaggtttgccagatacgatgtgaataccggaaaagccatcggcggtggt
ttgcctcccattggtgtcatcattggtctcattgccggtgttggcggtgttggagcatta
cttctctatggacttcaa
>Oldenlandia_herbacea_ERR9883552
atagaagtggaggttgataaaccacttggcctcactcttggtcaaaaggccggcggtggt
gttgtcatcactggagtagaaaatggagggaatgcagcaagagcagggctgaaggtggga
gaccaggtgttgtacacaagcagcttctttggggatgaactatggcctgctgataaactt
ggtttcaccaaaactgctatccaggccaagcctgattctgtttactttgttgtcagcaga
ggagcagaggttgatgttaaaagactaccaaagaggcctgcacctcctcagttcggccgc
aagttaactgatgctcaaaaggcaagagcaactcatatatgtctagactgtggatacata
tacacactacaaaaaccctttgaagaacaaggagatgactatgcatgcccacaatgtaga
gcacctaagaagaggtttgctcggtacgatgtcaacaccggaaaagccatcggcggcgga
ttgcctccgattggtgtcatcatcggccttgttgtcggtcttgccggcgttggagctttg
cttgtttatggtcttcaa
>Paederia_ciliata_ERR9883513
atcgaggttgaagtggataagcccctcggactcactctcggtcaaaagcctggcggtggt
gtcgtcgtcactagtgttcaaggcggatggaatgccgcaagagcagggctcaaggttgga
gaccaggttctgtacacaagcagcttctttggagatgaactctggcctgccgataagctt
ggtttcaccaaaactgctatccaggccaagcctgattctgtttacttcgtagttagcaga
ggagcagatgtagatgtgaagaaactgcaaaagaggcctgcacctcctcaatttggacgc
aagttaaccgaggctcaaaaggcaagagcaactcacatatgtcttgactgtggatacata
tacaccttacaaaagcccttc???????????????????????????????????????
????????????????????????????????????????????????????????????
????????????????????????????????????????????????????????????
??????????????????
>Plocama_tinctoria_ERR9883529
???????????????????????????ggactcactcttggtccaaagtcctgcggcggt
gtcgtcatcactgctgtgcaaagtggaggaaatgctgcaaaagcagggctgaaggtcgga
gaccaggtgctgtacacaagcagcttctttggggatgaactgtggcctgctgacaagctt
ggtttcaccaaaactgccattcaggccaagcctgattctgtttactttgtagttagcagg
????????????????????????????????????????????????????????????
????????????????????????????????????????????????????????????
????????????????????????????????????????????????????????????
????????????????????????????????????????????????????????????
????????????????????????????????????????????????????????????
??????????????????
