# Supplementary material for: Morphological and molecular evidence support the inclusion of Mycetia hainanensis in Mouretia (Rubiaceae)
Source: PhytoKeys. 2026 Feb 5;270:273–88. doi: 10.3897/phytokeys.270.180324 (PMC12902767; doi:10.3897/phytokeys.270.180324)
Supplement: Supplementary material 4 — Dataset of 315 nuclear genes used in this study [file phytokeys-270-273_article-180324__-s004.zip › Dataset 2/6238_filtered_aligned_trimmed.fasta]

>Rubia_peregrina_ERR5033650
tt??????????????????????????????????????????????????????????
????????????????????????????????????????????????????????????
????????????????????????????????????????????????????????????
??????????????????????????????????????agtgtcttctagctgggattgc
tccttacatcttcctctctggatctctaaaactgaaagagcaatgattgaggatcgtttg
caaggttggactgaggatttaa------gtccagcttatcaggcctcgatagcattgtcg
ctgaaaaaacctcttaggcctctatggatctcacagaaaactgttatttggttaaatgaa
gtccctgaatatgatacttgggatttcactcctgtaatcttagtctctgcatcctcccaa
agtccagcttatcagcagcgaaccacgtccgagtttagttggaattatattcctggggct
ggagatgatgaggaaagttgggctagaggactgtctcctcatcttttctggaagcaagct
tatgacattgtaaatttaggccctgacttgtgtaaccagaaggtggctgatatagttgaa
aaggacagtgtg
>Theligonum_cynocrambe_ERR5033810
????????????????????????????????????????????????????????????
????????????????????????????????????????????????????????????
????????????????????????????????????????????????????????????
??????????????????????????????????????agcttctcctggctgggattgc
tccttgcatcttcctctctgggtttctgaaactgaaaaagcacttattgaggagcgtttg
gaaggttggactagggaattagaaacttgtggagctgatattgcctcaatagcgttggcc
ctgaaaaagccactcaggcctctatggatctcacagaaaactgttatttggttaaatgaa
gtccctgaatatgattcttgggatttcacacctctaatcctggtctctgcatcctcccaa
agtccactttatcagcaacgaaccacttctgagtttagttggaattatattcctggagcc
ggggatgatgaggagagttgggctagaggactgtcacctcagcttttctggaagcacgca
tatgacattatcaatttgggccctgacttgtgtaatcagaaggtggctgatatt??????
????????????
>Anthospermum_thymoides_ERR9883532
??cactccacttgttacttcaagtccaccgacggccacaccaataactggtccttcaata
cttctcgcctcaacctccacgtcgccctcctagccggacagaggggaggttgcatgattg
ttgattcaacgcgaaaagggaagagattccctgacagcatgtccaagacaattcctattt
ggacctgtgtcttaaatcgtgcaatcttcaattacaga----tcttctggctgggattgt
tccttgcatcttcctctctgggtctctgaaactgaaaaagcgcttgttgaggaccatttg
gaaggctggactagggacttagaaaattgtggagctgatattgcctcaatttcttcaacc
ctgcaaaagccactcaggcctctatggatctcacagaaaactgttatctggttaaatgaa
gtccccgattctgattcttgggatttcacacctgtgatccttgtctctgcatcctcctca
aatccagcttatcagcagcgaaccacttctgagtttagttggaattatattcctggagct
ggagatgatgaggaaagttgggctagagggctgtcacctcacctttactggaagcatgta
tatgatattataaattcaggccctgacttatgtaaccagaaggtggctgatattgttgaa
aaggacagagtt
>Argostemma_elatostemma_ERR9883520
ttcactccacctgctacttcaagtccaccgacggccataccaacaactggtccttcaaca
cctctcgcctcaacctccacgtggccctccttgccggacagaggggaggttgcatgattg
ttgattcgacgcgaaaagggaagagatttcctgacagtatgtccaagaccattcctattt
ggacctgtgtgttaaatcgtgcaatcttgaattgcag-agtctcgtctggctgggattgt
tccttgcatcttcctctgtgggtctctggaactgaaaaagcacttattgaggatcgtttg
gaaggttggaatagggacttagaaacttgtggagctgatattgcctcaatagctttgacc
ctgaaaaagccactcaggcctctgtggatctcacagaaaactgtgatctggttaaatgaa
gtccctgagtatgattcttgggatttcacacctgtaatgctagtctctgcatcctcctcg
agtccaatttatcagcagcgaaccacttctgagtttagtttgaattatattcctggagct
ggggatgatgaggaaagttgggctagagggctgtcacctaaccttttctggaagcacgcc
tatgacattgtgaattcggggcctgacatatgtaaccagaaggtggcagatatagttgaa
aaggacagagtt
>Chamaepentas_hindsioides_ERR9883496
????????acctgttacttcaagtccaccgacggccacaccaataactggtccttcaata
cctctcgcctcaacctccatgttgccctcctcgccggacagaggggaggttgcatgatta
ttgattcaacgcgaagagggaagagatttcctgacagtatgtccaagaccattcctattt
ggacctgcgtgctaaatcgtgcaatcttcaattacagaagtctcttctagctgggattgt
tccttgcatcttcctctctgggtctctgaaactgagaaagcgcttattgaagaccgtttg
gaaggttggactagggacttagaaacttgtggagctgatgttgcctcaatagctttgatc
ctaagaaagccactaaggcctttatggatctcacagaaaactgttatctggctaaatgaa
gtccctgaatatgactcttgggacttcacacctataatcctagtctctgcatcctcctca
agtccaacttatcagcagcgaaccacttctgagtttagttggaattatattcctggagct
ggagatgatgaggaaagttgggctagagggctatcacctccccttttctggaagcacgca
tatgacattataaattcagggcctgacatatgtaaccagcaggtagctgatatggttgaa
agggacagagta
>Clarkella_nana_ERR9883563
ttcactccacctgctacttcaagtccaccgacggccataccaacaactggtccttcaata
cctctcgcctcaacctccacgtggccctcctcgctggacagaggggaggttgcatgattg
ttgattcgacccgaaaagggaagagatttcctgacagtatgtccaagaccattcctatct
ggacctgtgtgttaaatcgtgcaatcttcaattacaga??????????????????????
????????????????????????????????????????????????????????????
????????????????????????????????????????????????????????????
ctgaaaaagccactcaggcctctatggatctcacagaaaactgtgatctggttaaatgaa
gtccctgaatatgatgcttgggatttcacacctgtaatgctagtctctgcatcctcctca
agtccattttatcagcagcgaaccacttctgagtttagtttgaattatattcctggagct
ggcgatgatgaggaaagttgggccagagggctgccacctcaccttttctggaagcacgca
tatgac??????????????????????????????????????????????????????
????????????
>Coccocypselum_condalia_ERR9883533
ttcactccacctgttacttcaagtctaccgacggccacaccaataactggtccttcaaca
cctctcgcctcaatctccacgtcgccctccttgccggacagaggggaggttgcatgattg
ttgattcgacgaggaaagggaagagatttccagacagtatgtccaagaccattcctcttt
ggacctgtgtattaaatcgtgcaatcttcaattacagaagtctcttctggctgggattgt
tccttgcatcttcctctttgggtttctgaaactgaaaaagcgcttatcgaggaccgtttg
gaaggctggatgatggacttagaaacttgtggagccgatattgcctcaattgctttgacc
ctaaaaaagccactaaggcctttatgggtctcacagaaaactgtaatctggttaaatgaa
gtccctgagtatgattcttgggatttcacacctgtaatgctggtttctgcatcctcctca
agtccaacttatcaccaaaggacaacttctgagtttagttggaattatattcctggagct
ggagatgatgaggaaagttgggccagagggctatcacctcatcttttctggaagcacgca
tatgacattataaattcaggtcctgacttatgtaaccagaaggtagctgatattgttgaa
aaggatagagta
>Cruckshanksia_pumila_ERR9883536
ttcattcctcctgttacttcaaatccactgacggtcacaccaataactggtccttcaaca
cctctcgcctcaacctccacgtcgccctcctcgccggacagaggggaggttgcatgattg
ttgattcaacgaggaaagggaagagatttccagacagtatgtccaagactattcccattt
ggacctgtgtattaaatcgtgcaatcttcaattacagaagtctcttctgcctgggattgt
tccttgcatcttcctatctgggtctctgaaactgaaaaagctcttattgaggatcgtttg
gatggctggactatggatttagaaacttgtggagctgatattgcctcaatttctttgatc
ctaaaaaagcccctgaggcctttatggatctcacagagaactgttatctggttaaatgaa
gtgcctgagtatgattcatgggatttcacacctgtaatgctagtctctgcatcctcctca
agtcctaattaccaccaaaggacaacttccgagtttagttggaattatattcctggagct
ggagatgatgaggaaagttgggccagagggttatcacctcaccttttctggaagcacgca
tatgatattataaactcagggcctgacttgtgtaaccagaaggtagctgatatggttgaa
aaagatcgagta
>Cyanoneuron_cyaneum_ERR9883481
ttcactccacctgctacttcaagtccaccgacggccacaccaataactggtccttcaata
cctctcgcctcaacctccacctggccctcctcgccggacagaggggaggttgcatgattg
ttgattcaacgcgaaaagggaagagatttcctgacagtatgtccaagaccattcctattt
ggacctgtgtgttaaatcgtgcaatcttcaattacagaagtctcttctggctgggattgt
tccttgcatcttcctctctgggtctctgaaactgaaaaagcacttattgaggaccgtttg
gaaggttgggctagggacttagaaacttgtggagctgatatttcctctatagctttgacc
ctaaaaaagccactcaggcctctatggatctcacagaaaactgttatctggttaaatgaa
gtccctgaatatgattcttgggattttacgcctgtaatcctagtctctgcatcctcctca
agtccaacttatcagcagcgaaccacttctgagtttagttggaattatattcctggagct
ggagatgatgaggagagttgggctagagggctgtcgcctcaccttttctggaagcacgca
tatgacattataaattcggggcccgacttatgtaaccacaaggtggctgatatagttgaa
aaggacagagtt
>Danais_nigra_ERR9883478
ttcactccacctgttacttcaagtccaccgacggccacaccaataactggtccttcaata
cctctcgcctcaacctccacgtggccctcctcgccggacagaggggaggttgcatgatag
ttgattcaacgcgaaaagggaagagatttcctgacagtatgtccaagaccattcctattt
ggacctgtgtgttaaatcgtgcaatcttcaattacaga-------tctggctgggattgt
tccttgcatcttcctctctgggtctctgaaactgaaaaagcgctaattgaggactgtttg
gaaggttggactagggacttagaaacttgtggagctgatgttgcctcaatagctttgact
ctaaaaaagccactaaggcctctatggatctcacagaaaactgttatctggttaaatgaa
gtccctgaatatgattcttgggatttcacacctgtaatgctagtctctgcatcttcctca
agtccaacttatcagcagcgaaccacttcagagtttagctggaattatattccgggagct
ggagacgatgaagaaagctgggcaagaggcttatctcctattcttttttggaaacatgcc
tatgatcttattaactcagggcctgatttgtgtaaccagaaggtagctggtatagttgag
aaggacagagta
>Dunnia_sinensis_ERR9883505
ttcactccacctgctacttcaagtccaccgacggtcacaccaataattggtccttcaata
cctctcgcctcaacctccacgtggccctcctggccggacagaggggaggttgcatgattg
ttgattcaacgcgaaaagggaagagatttcctgacagtatgtcgaagactcttcctattt
ggacctgtgtgttaaatcgtgcaatcttcaattacagaagtctcttctggctgggattgt
tccttgcatcttcctctgtgggtctctgaaactgaaaaagcacttattgaggaccgtttg
gaaggttggactagggacttagaaacttgtggagccgatattgcctcaatagctttgatt
ctgaaaaagccactcaggcctttatggatctcacagaaaactgttatctggttaaatgaa
gtccctgagtatgactcttgggatttcacacctgtaatcctagtctctgcatcctcctca
agtccaacttatcagcagcgaaccacttctgagtttagttggaattatattcctggagct
ggagatgatgaggaaagttgggctagagggctgtcacctcatcttttctggaagcatgcg
tatgacattataaattcggggcctgacttatgtaaccagaaggtggctgatataattgaa
aaggacagagtt
>Mouretia_larsenii_ERR9883550
ttcactccacctgctacttcaagtccaccgacggccataccaacaactggtccttcaaca
cctctcgcctcaacctccacgtggccctcctcgccggacagaggggaggttgcatgattg
ttgattcgacacgaaaagggaagagatttcctgacagtatgtccaagaccattcccattt
ggacctgtgtgttgaatcgtgcaatcttcaattacagaagtctcgtctggctgggattgt
tccttgcatcttcctctgtgggtctctggaactgaaaaagcgcttattgaggatcgtttg
gaaggttggactagggacttagaaacttgtggagctgatattgcctcaatagctttgacc
ctgaaaaagccactcaggcctctatggatctcacaaaaaactgtgatctggttaaatgaa
gtccctgaatatgattcttgggatttcacacctgtaatgctagtctctgcatcctcctca
agtccaatttatcagcagcgaaccacttctgagtttagttggaattatattcctggagca
ggggatgatgaggaaagttgggctagagggctgtcacctcaccttttctggaagcacgca
tatgacattgtgaattcggggcctgacatatgtaaccagaaggtggctgatatagttgaa
aag?????????
>Mycetia_bracteata_ERR9883494
ttcactccacctgctactttaagtccaccgacggccataccaacaactggtccttcaaca
cctctcgcctcaacctccacgtggccctcctcgccggacagaggggaggttgcatgattg
ttgattcgacgcgaaaagggaagagatttcctgacagtatgtccaagaccattcctattt
ggacctgtgtgttaaatcgtgcaatcttcaattacagaagtctcgtctggctgggattgt
tccttgcatcttcctttgtgggtctgtggaactgaaaaagcgcttatcgaggatcgtttg
gaaggttggactagggacttagaaacttgtggagctgatattgcctcaatagctttgacc
ctgaaaaagccactcaggcctctatggatctcacaaaaaactgtgatctggttaaatgaa
gtccctgaatatgattcttgggatttcacacctgtaatgctagtctctgcatcctcctca
agtccaatttatcagcagcgaaccacttctgagtttagttggaattattttcctggagct
ggggatgatgaggaaagttgggctagagggctgtcacctcaccttttctggaagcacgca
tatgacattgtgaatttggggcctgacatttgtaaccagaaggtggctgatatagttgaa
aaggacagagtt
>Mycetia_hainanensis_H401
ttcactccacctgctacttcaagtccaccgacggccataccaacaactggtctttcaata
cctctcgcctcaacctccacgtggccctcctcgccggacagaggggaggttgcatgattg
ttgattcgacacgaaaagggaagagatttcctgacagtatgtccaagaccattcctattt
ggacctgtgtgttgaatcgtgcaatcttcaattaccgaagtctcgtctggctgggattgt
tccttgcatcttcctctgtgggtctctggaactgaaaaagcacttattggggatcgtttg
gaaggttggactagggacttagaaacttgtggagctgatattgcctcaatagctttgacc
ctgaaaaagccattcaggcctctatggatctcacagaaaactgtgatctggttaaatgaa
gtccctgaatatgattcttgggatttcacacctgtaatgctagtctctgcatcctcctca
agtccaatttatcagcagcgaaccacttctgagtttagttggaattatattcctggagct
ggggatgatgaggaaagttgggctagagggctgtcacctcaccttttctggaagcacgca
tatgacattgtgaattcggggcctgacatatgtaaccagaaggtggctgatacagttgaa
aaggacagagtt
>Neohymenopogon_parasiticus_ERR9883558
ttcactccacctgctacttcaagtccaccgacggccataccaacaactggtccttcaaca
cctctcgcctcaacctccacgtggccctcctcgccggacagaggggaggttgcatgattg
ttgattcgacgcgaaaagggaagagatttcctgacagtatgtccaagaccattcctattt
ggacctgtgtgttaaatcgtgcaatcttcaattacagaagtctcgtctggctgggattgt
tccttgcatcttcctctgtgggtctctggaactgaaaaagcgcttattgaggatcgtttg
gaaggttggactaggaacttagaaacttgtggagctgatattgcctcaatagctttgacc
ctgaaaaagccattcaggcctctatggatctcacagaaaactgtgatctggttaaatgaa
gtccctgagtatgattcttgggatttcacacctgtaatgctagtctctgcatcctcctca
agtccaatttatcagcagcgaaccacttctgagtttagttggaattatattcctggagct
ggggatgatgaggaaagttgggctagagggctgtcacctcaccttttctggaagcacgca
tatgacattgtgaatttggggcctgacatatgtaaccagaaggtggctgatatagttgaa
aaggacagagtt
>Oldenlandia_herbacea_ERR9883552
ttcactcaacctgttatttcaagtccaccgacggccacaccaataactggtcctttaaca
ctgctcgcctcaacctccatatcgctctcctcgccggacagaggggaggatgcatgattg
ttgattcaactcgtaaagggaagaaatttccggacagtatgtcaaagactattcctattt
ggacctgcgtactaaatcgtgcaatcttcaattacagattctgaaggtgactgggactgc
tctttgcatcttcccctttgggtatctaaaactgaaaaggctctcattgaagatcgtctg
gaaggttgggttagggaactagaaacttgtggagctgatattgcctctgtagctttgatc
ctaaagaagcctctgcggcctctatgggtctcccagaaaacagttatttggttaaatgaa
gttcctgagtatgattcttgggatttcacacctgtaatgctagtctcagcatcctcccca
agtccaacttatcagcagcgaaccacttctgaatttagttggaattatattcccggagct
ggagatgatgaggaaagttgggcaagagggctatcacctcagcttttctggaagcacgta
tatgacattataaattcagggcctgacttatgtaatcagaaggtagctgatatagttgaa
aaggacagagta
>Paederia_ciliata_ERR9883513
ttcactccaactgctacttcaagtccaccgatggccacaccaataactggtccttcaata
cctctcgcctcaacttgcatgtggccctcctcgccggacagaggggaggttgcatgattg
ttgattcaacgagaaaagggaagagatttcctgacagtatgtccaagacgattcctattt
ggacttgtgtgttgaatcgtgcgatcttcaattacaaaaatctcttctggctgggattgt
tccttgcatcttcctctttgggtttctgaaactgaaaaagcgcttattgaggaccgtttg
gaaggttggactagggacttagagacgtgtggagctgatattgcctcaatagctttgacc
ctgaaaaagccactccggcctctatggatctcacagaaaactgttatctggttaaatgaa
gtccctgaatatgattcttgggatttcataccaataatcttagtctctgcatcctcctca
agtccaacttatcagcagcgaactacttctgagttcagttggaattatattcctggagct
ggagatgatgaggaaagttgggctagaggactatcacctcaccttttctggaagcacgca
tatgaaattatgaatttggggcctgacttatgtaatcagaaggtggctgatatagttgaa
aaggatagagtt
>Plocama_tinctoria_ERR9883529
ttcactcaacctgctatttcaagtccacagacggccacaccaataactggtccttcaata
cctctcgcctcaaccttcacgtcgccctcctcgccggacagaggggaggttgcatgatta
tcgattcaacgcggaaagggaagagatttcctgacagcatgtccaagaccattcctattt
ggacctgtgtgttaaatcgtgcaatcttcaattacagatacggattctggctgggattgt
tccttgcatcttcctctctgggtctctgaaactgaaaaagcacttattgaggaacgtttg
gaagggtggactagggaaatagaaacttgtggagctgatattgctttagtagctttgacc
ctgaaaaaaccactcaggcctctgtggatctcacagaaaactgttatctggttaaatgaa
gtccctgaatatgattcttgggatttcacgcctgtaatcctagtttctgcatcctcccaa
agcccaacttatcagcagctaaccacttctgagtttagttggaattatattcctggagct
ggggatgatgaggaaagttgggcaagaggattgtcacctcagcttttctggaagcacgca
tatgacattataaatttgggccctgacttgtgtaatcagaaggtggctgatatagtcgaa
aaggacagagtt
