# Supplementary material for: Morphological and molecular evidence support the inclusion of Mycetia hainanensis in Mouretia (Rubiaceae)
Source: PhytoKeys. 2026 Feb 5;270:273–88. doi: 10.3897/phytokeys.270.180324 (PMC12902767; doi:10.3897/phytokeys.270.180324)
Supplement: Supplementary material 4 — Dataset of 315 nuclear genes used in this study [file phytokeys-270-273_article-180324__-s004.zip › Dataset 2/6258_filtered_aligned_trimmed.fasta]

>Rubia_peregrina_ERR5033650
ccgaatttgataagatggtcgcttgtgttgaaggctatagccggtctgcttgctcttata
tgcggaaatggttacatagtgggcatcaatcagatatacgacattggtattgacaag???
aacaaaccttatctacccatagctgcaggagatctttctgttcgatcggcctggttcctt
gtgctgttgtttgctgcaactggtctttggattgttggattgaactttgttcctttcatt
actgcactttacagccttagcctttttctgggtctctttctatctgtttcaccacttcgc
atgaagagatttccagttgtagcatttcttataattgccacggttcgtggtttccttctt
aacttcggggtttattatgctacaagagctgctcttgggctcacatttgagtggagctta
cctgtggctttcatcacgacatttgtaacattgtttgcactggtcattgccataacgaaa
gatcttccagatgtggagggtgatcgcaag
>Theligonum_cynocrambe_ERR5033810
????????????????????????????????????????????????????????????
????????????????????????????????????????????????????????????
????????????????????????????????????????????????????????????
????????????????????????????????????????????????????????????
????????????????????????????????????????????????????????????
??????????????????????????????ttagttttgcaggttcgtggtttccttctt
aactatggtgtgtattatgctacaagagccgctcttgggctaacatttgagtggagctca
cccgtggctttcatcacgactttcgtaacgttgtttgcactagtcattgccataacaaag
gatcttccagacgtggagggtgatacgttg
>Anthospermum_thymoides_ERR9883532
ccacatctgattaggtggtctcttgtgttgaaggctgcagctggtcttcttgctcttata
tgcggaaatggttatatagtgggcattaatcagatatatgacattggcattgacaaggtg
aacaaaccttatttgcctatagctgcgggagatctttctgttaaatctgcatggtttttg
gtgctacttttcgccatctgtggtgttttgattgttggagcaaactttggtcaatttatt
acagccctttattgcctgggtctctttcttggaactatctactctgttcccccatttcgc
atgaagagatttccagttgtagcatttcttataattgccacggtgcgtggttttcttctt
aactttggtgtgtattatgcaacaagagctgctcttgggctaacatttgagtggagctca
ccagtggccttcatcacgagtttcgtaacaatgtttgcattagtcattgccataacaaag
gatcttccagatgtggagggtgatcgcaag
>Argostemma_elatostemma_ERR9883520
???????????????????????????????????????????????????gctcttgta
tgtggaaatggttatatagtgggcataaatcaaatatatgatattggcattgacaaggta
aacaagccttatttgcctatagctgcaggagatctttctgttaaatctgcatggtttttg
gtgctactttttgctgtctctggtgtattgattgttggggcgaactttggtccatttatt
acagccctttattgcctgggtctctttcttggaactatttattctgttcccccatttcgc
atgaagagatttccagttgtagcatttcttataattgccacggttcgtggtttcctcctt
aattatggtgtttattatgctacaagagctgctcttgggctaacatttgaatggagctca
cccgtggctttcatcacaacttttgtaacattgtttgcactagtaattgccataacgaag
gatcttccagatgtggagggtgatcggaag
>Chamaepentas_hindsioides_ERR9883496
ccccaattgattaggtggtcacttctattgaaggctacagctggtcttctagctcttata
tgtggcaatggatatatagtgggcataaatcagatatatgacattggtattgacaaggta
aacaaaccatatttgcctattgctgcgggagatctttcagtaaaatctgcatgggttttg
gtgctacttttcgccatctctggtgttctaattgttggagcaaactttggtccatttatt
acagccctttattgcctgggtctctttcttggaactatttattctgttcccccatttcgc
atgaagagatttccagttgtagcatttcttataattgccacggtgcgcggttttcttctt
aactacggtgtctattatgctacaagagctgctcttgggctaacatttgagtggagctca
cccgtggctttcatcacgacttttgtaacattgtttgcattagtcattgccataacgaag
gatcttccagatgtggagggtgatcgcaag
>Clarkella_nana_ERR9883563
????????????????????????????????????????????????????????????
??????????????????????????????????????????????????????agggta
aacaaaccttatttgcctatagctgcaggagatctttctgttaaaactgcatggtttttg
gtgctactttttgccgtctctggtgtattgattgttggggcgaactttggtccatttatt
acagccctttattgcctgggtctctttcttggaactatttattctgttcccccatttcgc
atgaagagatttccagttgtagcatttcttataattgccacggt????????????????
?????????????????????????????????????????????????????aagctca
cccgtggctttcatcacaacttttgtaacattgtttgcactagtgattgccataacgaag
gatcttccagatgtggagggtgatcggaag
>Coccocypselum_condalia_ERR9883533
ccgtatttgattaggtggtcacttttgttgaaggctacagctggtcttcttgctcttata
tgtggaaatggttatattgtaggcataaatcagatatatgacattggtattgacaaggta
aacaaaccttatttgcctatagctgcaggagatctttctgttaaatctgcatggcttttg
gtgctattttttgccatctccggtgttttgattgttggagtgaactttggtccatttata
acagccctttattgtctgggtctgtttcttgggactatttattctgttcccccatttcgc
atgaagagatatccagttgtagcattccttataattgccacggttcgcggcttccttctt
aactatggcgtgtattatgctacaagagctgctcttgggctaacatttgagtggagctca
cctgtggcttttatcactacttttgtaactttgtttgcactggtaattgccatcacgaag
gatcttccagatgtggagggtgatcgcaag
>Cruckshanksia_pumila_ERR9883536
ccgaatttgattaagtggtcgcttttgttgaaggcgatagctggtcttcttgctcttatt
tgtggaaatggttatattgtcggcataaatcagatttatgatattggcattgacaa????
????????????????????????????????????????????????????????????
????????????????????????????????????????????????????????????
????????????????????????????????????????????????????????????
?????????????????????????????????????????ggttcggggttttcttctt
aactatggtgtgtattatgctacaagagctgctctcgggctagcatttgagtggagctca
ccggtggcgtttatcacgacttttgtaacattgtttgcacttgttattgccattacaaag
gatcttcccgatgtcgagggtgatcgcaag
>Cyanoneuron_cyaneum_ERR9883481
ccacatttgattaggtggtcacttctcttgaaggctacagctggtcttcttgctcttata
tgcggaaatggttatatagtgggcataaatcagatatatgacattggtattgacaaggta
aacaaaccttatttgcctatagctgcgggagatctttctgttaagtctgcatggcttttg
gtgctacttttcgtcgtctctggtgttttgattgttggaacaaacttcagtccatttatt
acagccctttattgcctgggtctctttcttggaactatttattctgttcccccatttcgc
atgaagagatttccagttgtagcatttcttataattgccacggttcgtggtttccttctt
aactatggtgtgtattatgctacaagagctgctcttgggctaacatttgagtggagctca
cccgtggctttcatcacgacgtttgtaacattgtttgcactagtcattgccatcacgaag
gatcttccagatgtggagggtgatcgtaag
>Danais_nigra_ERR9883478
ccacatttgattagatggtcacttttattgaaggctacagctggtcttcttgctcttata
tgcggaaatggatatatagtgggcataaatcagatatatgacattggtattgacaaggta
aacaaaccttacttgcctatagctgcgggagatctttctgttaaatctgcatggtttttg
gtgctactttttgccatctctggtgttttgattgttggagcaaactttggtccatttatt
acagccctttattgcctgggtctctttcttggaactatttattctgttcccccatttcgc
atgaagagatttccagttgtagcatttcttataattgccacggtacgcggtttccttctc
aactatggtgtctattatgctacaagagctgctcttgggctaacatttgagtggagctca
cccgtggctttcatcacgacttttgtaactttgtttgcgctagtcattgccataacaaag
gatcttccagatgtggagggtgatcgcaag
>Dunnia_sinensis_ERR9883505
ccacatttgattaggtggtcacttttattgaaggctacagctggtcttcttgctcttata
tgcggaaatggttacatagtgggcataaatcagatatatgacattggtattgacaaggta
aacaaaccttatttgcctatagctgccggagatctttctgttaaatctgcatggcttttg
gtgctactttttgccatctccggtgttttgatcgttggagcaaactttggttcatttatc
acagccctttattgcctgggtctctttcttggaactatttattctgttcccccatttcgc
atgaagagatttccagttgtagcatttctcataattgccacggttcgtggtttccttctt
aactatggggtgtattatgctacaagagctgctcttgggctaacatttgagtggagctca
cctgtggctttcatcacaactttcgtaacattgtttgcactagtcattgccataacgaag
gatcttccagatgtggagggtgatcgcaag
>Mouretia_larsenii_ERR9883550
ccacattttattaggtggtcacttgtatggaaagctacagctggtctcattgctcttata
tgtggaaatggttatatagtgggcataaatcagatatatgatatcggcattgacaaggtg
aacaaaccttatttgcctatagctgcaggagatctttccgttaaatctgcatggtttttg
gtgctactttttgccgtctcgggtgtattgattgttgggatgaactttggtccatttatt
acagccctttattgcctgggtctctttcttggaactatttattctgttcccccatttcgc
atgaagagatttccagttgtagcatttcttataattgccacggttcgtgggttcctcctt
aattatggtgtttattatgctacaagagctgctcttgggctaacatttgaatggagctca
cccgtcgctttcatcacaacttttgtaacgttgtttgcactagtcattgccataacgaag
gatcttccagatgtggagggtgatcggaag
>Mycetia_bracteata_ERR9883494
ccacatttaattaggtggtcacttgtatggaaggctacagctggtctcgttgctcttata
tgtggaaatggttatatagtgggcataaatcagatatatgatatcggcattgacaaggta
aacaaaccttatttgcctatagctgcaggagatctttctgttaaatctgcatggtttttg
gtgctactttttgccgtctctggtgtattgattgttggggcgaactttggtccatttatt
acagccctttattgcctgggtctctttcttggaactatttattctgttcccccatttcgc
atgaagagatttccagttgtagcatttcttataattgccacggttcgtggtttcctcctt
aattatggtgtttattatgctacaagagctgctcttgggctaacatttgaatggagctct
cccgtggctttcatcacaacttttgtaacattgtttgcactagtcattgctataacgaag
gatcttccagatgtggagggtgatcggaag
>Mycetia_hainanensis_H401
ccacatttaattaggtggtcacttgtatggaaagctacagctggtctcgttgctcttata
tgtggaaatggttatatagtgggcataaatcagatatatgatatcggcattgacaaggta
aacaaaccctatttgcctatagctgcaggagatctttccgttaaatctgcatggtttttg
gtgctactttttgccgtctcaggtgtattgattgttggggcgaactttggtccatttatt
actgccctttattgcctgggtctctttcttggaactatttattctgttcccccatttcgc
atgaagagatttccagttgtagcatttcttataattgccacggttcgtggtttcctcctt
aattatggtgttttttatgctacaagagctgctcttgggctgacatttgaatggagctca
cccgtggctttcatcacaacttttgtaacattgtttgcactagtcattgccataacgaag
gatcttccagatgtggagggtgatcggaag
>Neohymenopogon_parasiticus_ERR9883558
ccacatttaattaggtggtcacttttatggaaggcctcagctggtctcgttgctcttata
tgtggaaatggttatatagtgggcataaatcagatatatgatatcggcattgacaaggta
aacaaaccttatttgcctatagctgcaggagatctttctgttaaatctgcatggtttttg
gtgctactttttgccgtctctggtgtattgattgttggggcgaactttggtccatttatt
acagccctttattgcctgggtctctttcttggaactatttattctgttcccccatttcgc
atgaagagatttccagttgtagcatttcttataattgccacggttcgtggtttcctcctt
aattatggtgtttattatgctacaagagctgctcttgggctaacatttgaatggagctca
cccgtggctttcatcacaacttttgtaacattgtttgcactagtcattgccataacgaag
gatcttccagatgtggagggtgatcggaag
>Oldenlandia_herbacea_ERR9883552
ccacatttgattagatggtcacttttattgaaggctatagctggtcttcttgctcttatt
tgtggaaatggatatatagtgggaataaatcagatctatgacattggcattgacaaggta
aacaaaccttatttgcctatagctgctggagatctttctgttaaatcagcatggcttttg
gtgctgctttttgcggttgccggtgttctgattgttggagcaaactttggtccatttatt
acggccctttattgtttggggctctttcttggaaccatttattctgttccgccgtttcgc
atgaagagatttcctgttgtagcatttcttataattgccacggtacgtggtttccttctt
aactatggtgtttattatgctacaagagctgctcttgggctgacatttgagtggagctca
cctgtggctttcatcacgacttttgtaacattgtttgcactagtcattgccataacaaag
gatctcccagatgtggagggtgatcgcaag
>Paederia_ciliata_ERR9883513
ccacatttgatcagatggtcacttttattgaaggccacagctggtcttcttgctcttata
tgcggaaatggctacatagtgggcataaatcagatatatgacattggtattgacaaggta
aacaaaccttatttgcctatagctgcgggagatctttcagttaaatctgcatggcttttg
gtgatacttttcgccatctctggtgttttgaccgttggagcaaactttggtccatttatt
acagccctttattgcctgggtctctttcttggaactatttattctgttcccccgtttcgc
atgaaaagatttcca---gtagcatttcttatcattgccacggttcgtggtttccttctt
aactttggggtgtattatgctacaagagctgctcttggactaacatttgaatggagctta
cctgtggctttcatcatgacttttgtaacattgtttgcactagtcattgccatcacaaag
gatcttccagatgttgagggggatcgcaag
>Plocama_tinctoria_ERR9883529
ccgcatttgattaggtggtcacttttgttgagggctatagctggtcttcttgctcttatt
tgtggaaatggttacatagtgggcataaatcagatatatgacattggtattgacaaggta
aacaaaccttatttgcctatagctgcaggagatctttctgttaaatctgcatggcttttg
gtggtattatttgcaatctctggtgttttgattgttggagcaaactttggcccttttatt
actgccctttattgcctgggtctctttctaggaactatttattctgttccaccactccgc
atgaagagatttccagtcgtagcatttctgataattgccacggttcgtggtttccttctt
aactttggggtgtattatgctacgagagctgctcttggtctaacatttgagtggagttca
cctgtggctttcatcacagcttttgtaacaatgtttgcactagtcattgccataacaaag
gatcttccagatgtggagggtgaccgcaag
