# Supplementary material for: Morphological and molecular evidence support the inclusion of Mycetia hainanensis in Mouretia (Rubiaceae)
Source: PhytoKeys. 2026 Feb 5;270:273–88. doi: 10.3897/phytokeys.270.180324 (PMC12902767; doi:10.3897/phytokeys.270.180324)
Supplement: Supplementary material 4 — Dataset of 315 nuclear genes used in this study [file phytokeys-270-273_article-180324__-s004.zip › Dataset 2/6265_filtered_aligned_trimmed.fasta]

>Rubia_peregrina_ERR5033650
atttcagccaactacatggaagatctttgcacaagtatcgaggttggagatagatgtgaa
gttgaacctggggagaaaagaggagtggtcaaatttgttggtcctgcagaaacactggcg
cctggtttctgggttggagttcagtttgacgaaccattaggaaagcatgatggc??????
????????????????????????????????????????????????????????????
??????
>Theligonum_cynocrambe_ERR5033810
???????????????????????????????????????caggtaggagatagatgtgaa
gttgaacctggggagaaacgaggagtggtcaaatttgttggactggcagaaacactggca
cctggtttctgggttggagttcaattcgacgaaccattaggaaaacacgacggcatg???
????????????????????????????????????????????????????????????
??????
>Anthospermum_thymoides_ERR9883532
aaattgccgatatcagtgataaattccccactggatgggaaggtaggagatagatgtcaa
gttgaacctggggagaaaagaggagtggtcaaattcgttggcctcgcagaaacactggca
cctggtttctgggtcggagtccaatttgatgaaccattaggaaaacatgatggc??????
????????????????????????????????????????????????????????????
??????
>Argostemma_elatostemma_ERR9883520
atttcagccaactacatgaaagatctttgcgctaatatcaaggtaggagatagatgtgaa
gttgaatttggggagaaaagaggagtggtcaaatttgttggtcctgcagaaacactggca
cctggtttctgggttggagttcaatttgacgaacccttaggaaagcatgatggcatg???
????????????????????????????????????????????????????????????
??????
>Chamaepentas_hindsioides_ERR9883496
atttcttccaactacatggaagatctgtgcactaatatcaaggtgggagatagatgtgaa
gttgaacctggggagaaaagaggagtggtcaaatttgttgggcgtgcagaaacactggct
cctggtttctgggttggagttcaatttgacgaaccattaggaaaacatgatggcatgaaa
ggaaagcgttattttgattgtcctccacttcatggtgtgatggtcagacctgacaaagta
aaggtt
>Clarkella_nana_ERR9883563
???????????????????????????????????????aaggtaggagatagatgtgaa
gttgaatttggggagaaaagaggagtggtcaaattcgttggtcctgcagaaacactggca
cctggtttctgggttggagttcaatttgacgaacctttaggaaaacatgatggcatg???
????????????????????????????????????????????????????????????
??????
>Coccocypselum_condalia_ERR9883533
atttcaaataactacatggaagatctttgcacaaatatcaaggtaggagatagatgtcaa
gttgaacctggggagaaaagaggagtggtcaaatttgttggtctcgcagaaacactggca
cctggtttctgggttggagttcagtatgatgaaccattaggaaagcacgatggcatgaaa
ggaaagcgttattttgattgccctccacttcatggtgcaatgcttagaccagataaagta
aaggta
>Cruckshanksia_pumila_ERR9883536
???????????????????????????????????????aaggtaggagatagatgtcaa
gttgaacctggggagaaaagaggagtggtcaaatttgttggtctcgcagaaacactggca
cctggtttctgggttggagttcagtatgacgaaccattaggaaagcatgacggcatg???
????????????????????????????????????????????????????????????
??????
>Cyanoneuron_cyaneum_ERR9883481
atttcggccaactacatggaagatctttgcacgaatatcaaggtaggagatagatgtgaa
gttgaacctggggagaagagaggagtggtcaaattcgttggtctcgcagaaacgctggca
cctggtttctgggttggagttcaatttgacgaaccattaggaaaacatgatggcatgaaa
ggaaagcgttattttgattgccctccacttcatggagtgatggtcagacctgacaaagta
aaggta
>Danais_nigra_ERR9883478
atttcagccaactacatggaagatctgtgcactaatatcaaggtaggagatagatgtgaa
gttgaacctggggagaaaagaggagtggtcaaatttgttggtctcgcagagacactggca
cctggtttctgggttggagttcaatttgatgaaccattaggaaaacatgatgggatgaaa
ggaaagcgttattttgattgccctccacttcatggtgtgattgtcagacctgacaaagta
aaggta
>Dunnia_sinensis_ERR9883505
atttcagccaactacatggaagatctttgcaccgatgtcaaggtaggagatagatgtgaa
gttgaacctggggagaaaagaggagtggtcaaattcgttggtctcgcagaaacactggca
cctggtttctgggttggagttcaatttgacgaaccattaggaaaacatgatggcgtgaaa
ggaaagcgttattttgattgctctccacttcacggtgtgatggtcaggcctgacaaagta
aaggtt
>Mouretia_larsenii_ERR9883550
atttcagctaactacatggaagatctttgcgctaatatcaaggtaggagatagatgtgaa
gttgaatttggggagaaaagaggagtggtcaaattcgttggtcctgcagaaacactggca
cctggtttctgggttggagttcaatttgacgaacctttaggaaaacatgatggcatg???
????????????????????????????????????????????????????????????
??????
>Mycetia_bracteata_ERR9883494
???????????????????????????????????????aaggtaggagatagatgtgaa
gttgaatttggggagaaaagaggagtggtcaaattcgttggttctgcagaaacactggca
cctggtttctgggttggagttcaatttgacgaacctttaggaaaacatgatggcatg???
????????????????????????????????????????????????????????????
??????
>Mycetia_hainanensis_H401
???????????????????????????????????????aaggtgggagatagatgtgaa
gttgaatttggggagaaaagaggagtggtcaaattcgttggtcctgcagaaacactggca
cctggtttttgggttggagttcaatttgacgaacctttaggaaaacatgatggcatg???
????????????????????????????????????????????????????????????
??????
>Neohymenopogon_parasiticus_ERR9883558
atttcagctaactacatggaagatctttgcgctaatatcaaggtaggagatagatgtgaa
gttgaatttggggagaaaagaggagtggtccaattcgttggtcctgcagaaacactggca
cctggtttctgggttggggttcaatttgatgaacctttaggaaaacatgatggcatg???
????????????????????????????????????????????????????????????
??????
>Oldenlandia_herbacea_ERR9883552
cattcagaaagttcaaggaaaaattagcccaacagaacccaggttggagacagatgtgaa
gttgaacccggggaaaaaagaggagtggtcaaatttgttgggcaagcagaaacactagct
cctggtttctgggttggagttcaatatgacgaaccattaggaaaacatgatggcatgaaa
ggaaagcgttattttcagtgccctccactgcatggcgcgatgatcagacctgacaaagta
aaggtt
>Paederia_ciliata_ERR9883513
atatcggccaactacatggaagatctttgtgcaaacatcaaggtgggagataggtgtgaa
attgaacctggggagaaaagaggagtgatcaaatttgttggtcccgcagaaacactggca
cctggtttctgggttggagttcaatttgatgaaccattaggaaaacacgatgacatgaaa
ggaaagcgatattttgattcccctccacttcaaggcgtaatggttagacctgacaaagta
aaggta
>Plocama_tinctoria_ERR9883529
atttcagccaactatatggaagatctttgcacaaacatcaaggtaggacatagatgtgaa
gttgaacctggggagaaaagaggagtcgtcagatttgttggtcttgcagaaacactggct
tctggtttctgggtgggagttcaatttgacgaaccattaggaaagcatgatggcttgaaa
ggaaagcgttattttgattgccctccacttcatggtgtgatggtcagacctgacaaagta
aaggta
