# Supplementary material for: Morphological and molecular evidence support the inclusion of Mycetia hainanensis in Mouretia (Rubiaceae)
Source: PhytoKeys. 2026 Feb 5;270:273–88. doi: 10.3897/phytokeys.270.180324 (PMC12902767; doi:10.3897/phytokeys.270.180324)
Supplement: Supplementary material 4 — Dataset of 315 nuclear genes used in this study [file phytokeys-270-273_article-180324__-s004.zip › Dataset 2/6270_filtered_aligned_trimmed.fasta]

>Theligonum_cynocrambe_ERR5033810
????????????????????????????????????????????????????????????
????????????????????????????????????????????????????????????
???aacgaggttctgactgtgaagtttggtgatttaggaacatatgtgataaacaagcaa
acaccaaatagacaaatctggatgtcatctcctgtt????????????????????????
????????????????????????????????????????????????????????????
???????????????????????????
>Anthospermum_thymoides_ERR9883532
agttctcttttgcaggaagatgagtatcaaaaattggcaaatgcaacaatccacgacctt
ttagagaa????????????????????????????????????????????????????
??gaatgaggttctgactctgaagcttggtgatttgggaacatatgtgataaacaaacaa
acaccaaatagacaaatctggatgtcgtctcca???????????????????????????
????????????????????????????????????????????????????????????
???????????????????????????
>Argostemma_elatostemma_ERR9883520
???tctcttttgcaggaagatgagtatcaaaagctggcaaattcaacaatccatgatctt
ttagagaagttggaggagtatggtgactctgtagatattgatggctatgacatagactat
gggaatgaggttctgactgtgaagcttggcgatttgggaacatatgtgataaacaagcaa
acaccaaatagacaaatttggatgtcatctccagtt????????????????????????
????????????????????????????????????????????????????????????
???????????????????????????
>Chamaepentas_hindsioides_ERR9883496
???tctcttttgcaggaagatgagtatcaaaagctggcaaattcaacaatccatgacctt
ctagagaagttggaggagtatggtgactctgtagatattgatggttatgacatagactat
gggaatgaggttctcactgtgaagcttggtgatttgggaacatatgtgataaacaagcaa
acaccaaatagacaaatctggatgtcatctccggtcagtggaccttcaagatttgattgg
gatcataatgctcaagcttggatttataggcgaacaaaggcaaacttattggatgtttta
gagggtgaattggaacaactttgtggt
>Clarkella_nana_ERR9883563
????????????????????????????????????????????????????????????
????????????????????????????????????????????????????????????
???aatgaggttctgactgtgaagcttggtgatttgggaacatatgtgataaacaagcaa
acaccaaataggcaaatttggatgtcatcccca???????????????????????????
????????????????????????????????????????????????????????????
???????????????????????????
>Coccocypselum_condalia_ERR9883533
????????????????????????????????????????????????????????????
???????????????gagtatggtgatattgtaaatattgatggttatgatgtagacttt
gggaatggggttctgactctgaagcttggcgatctgggaacatatgtgataaacaaacaa
acaccaaatagacaaatctggatgtcatctcct???????????????????????????
????????????????????????????????????????????????????????????
???????????????????????????
>Cruckshanksia_pumila_ERR9883536
????????????????????????????????????????????????????????????
?????????ttgcaggagtatggtgattctgtagatattgatggttttgacatagactat
gggaatgaggttttgactgtgaagcttggcgatttgggaacatatgtaataaacaaacaa
acaccaaatagacaaatctggatgtcatctcctctc????????????????????????
????????????????????????????????????????????????????????????
???????????????????????????
>Cyanoneuron_cyaneum_ERR9883481
ctgtctcttttgcaggaagatgagtatcaaaagctggcaaattcaacaatccatgacctt
ctagagaaattggaggagtatggtgacaatgtagatattgatggttatgacacagactat
gggaatgaggttctgactgtgaagcttggcgatttgggaacatatgtgataaacaagcaa
acaccaaatagacaaatctggatgtcatctccagtc????????????????????????
????????????????????????????????????????????????????????????
???????????????????????????
>Danais_nigra_ERR9883478
???tctcttttgcaggaagatgagtatcagaagctggcaaattcaacaatccatgacctt
ttagagaagttggaggagtatggtgactctgtagatattgatggttatgacatagactat
gggaatgaggttctgactgtgaagcttggccatttgggaacatatgtgataaacaagcaa
acaccaaatagacaaatctggatgtcatctccagtcagtgggccttcaagatttgattgg
gatcataatgctcaagcttgggtttatcggcgaacaaaggcgaacttattggatgtttta
gctggtgaatttgaacaactttgtggt
>Dunnia_sinensis_ERR9883505
???tctctcttgcaggaagacgagtatcaaaagctggcaaattcaacaatccatgacctt
ttagagaaattggaggagtatggtgattctgtagatattgatggctatgacatagactat
gggaatgaggttctgactgtgaagcttggcaatttgggaacatatgtgataaacaagcaa
acaccaaatagacaactctggatgtcatctccagtc????????????????????????
????????????????????????????????????????????????????????????
???????????????????????????
>Mouretia_larsenii_ERR9883550
???tctcttttgcaggaagatgagtatcaaaagctggcaaattcaacaatccatgatctt
ttagagaagttggaggagtatggtgactctgtagatattgatggttatgacatagactat
gggaatgaggttctgactgtgaagcttggcgaattgggaacatatgtgataaacaagcaa
acaccaaatagacaaatttggatgtcatctccagtt????????????????????????
????????????????????????????????????????????????????????????
???????????????????????????
>Mycetia_bracteata_ERR9883494
?????????????????????????????????ctggcaaattcaacaatccatgatctt
ttagagaagttggaggactatggtgactctgtagatattgatggttatgacatagactat
gggaatgaggttctgactgtgaagcttggcgatttgggaacatatgtgataaacaagcaa
acaccaaatagacaaatttggatgtcatctccagtt????????????????????????
????????????????????????????????????????????????????????????
???????????????????????????
>Mycetia_hainanensis_H401
???tctcttttgcaggaagatgagtatcaaaagctggcaaattcaacaatccatgatctt
ttagagaagttggaggagtatggtgactctgtagatattgatggttatgacatagactat
gggaatgaggttctgactgtgaagcttggcgatttgggaacatatgtgataaacaagcaa
acaccaaatagacaaatttggatgtcatctcca???????????????????????????
????????????????????????????????????????????????????????????
???????????????????????????
>Neohymenopogon_parasiticus_ERR9883558
??????????????????????????????????????????????????????gatctt
ttagagaagttggaggagtatggtgactctgtagatattgatggttatgacatagactat
gggaatgaggttctgactgtgaagcttggcaatttgggaacatatgtgataaacaagcaa
acaccaaatagacaaatttggatgtcatctccagtt????????????????????????
????????????????????????????????????????????????????????????
???????????????????????????
>Oldenlandia_herbacea_ERR9883552
???tctattttgcaggaagatgagtaccaaaaactggcaaactcaacaattcatgatctt
ttagagaaattggaggagtatggtgactctatagatgtcgatggttttgacatagactat
gggaatgaggttctgactgtgaagcttggcgatttgggaacatatgtgataaacaagcaa
acacctaatagacaaatctggatgtcatctcccgtcagtgggccttcaagatttgactgg
gatagcgatgccaaagcttggatttatcggcgaacaaaggcaaagttattagatgtttta
gagggtgaattggaacaactttgtggc
>Paederia_ciliata_ERR9883513
????????????????????????????????????????????????????????????
?????????ttacaggagtatggggactctgttgatattgatggttatgacatagactat
gggaatgaagttctgactgtgaagcttggtgatttgggtacatatgtgataaacaagcaa
acaccaaacagacaaatctggatgtcgtctccagtc????????????????????????
????????????????????????????????????????????????????????????
???????????????????????????
>Plocama_tinctoria_ERR9883529
agttctcttttgcaggaagatgagtatcaaaagttggcaagttcaacgattcatgatctt
ttagagaagctggaggagtatggtgactctgtagatattgatggttttgacatagactat
gggaacgaggttctgactgtgaagcttggtgatttgggaacatacgtgataaacaaacaa
acaccaaatagacaaatctggatgtcatctccggtt????????????????????????
????????????????????????????????????????????????????????????
???????????????????????????
