# Supplementary material for: Morphological and molecular evidence support the inclusion of Mycetia hainanensis in Mouretia (Rubiaceae)
Source: PhytoKeys. 2026 Feb 5;270:273–88. doi: 10.3897/phytokeys.270.180324 (PMC12902767; doi:10.3897/phytokeys.270.180324)
Supplement: Supplementary material 4 — Dataset of 315 nuclear genes used in this study [file phytokeys-270-273_article-180324__-s004.zip › Dataset 2/6274_filtered_aligned_trimmed.fasta]

>Rubia_peregrina_ERR5033650
????????????????????????????????????????????????????????????
????????????????????????????????????????????????????????????
??????aaattacaggagcaggttaggagtggagatgctagtgcaacggagctttttgaa
ctaggagcggtaatgctgagaagaaaattgtatccagttgccaccaagtatctgcttcag
gccattgagaaatgggatggtgat---------------caggtttataatgcccttggt
gtcagttatgtacgtgatgagaagatagagaaagggatagcccagtttgagaaggcagtg
aaacttcaaccgggttatgtgactgcgtggaacaaccttggggatgcctatgagaagaag
aatgacttcaagtcagccctaaaggcatttgaagaggctctgttatttgatccgaacaac
aagcttgcacgtcctagacaagaggca?????????????????????????????????
>Theligonum_cynocrambe_ERR5033810
????????????????????????????????????????????????????????????
????????????????????????????????????????????????????????????
?????????tttcaggagcaggttaggagtggagatgctaatgcaactgagctttttgaa
cttggagcggtaatgctgagaaggaagttctatccagctgctaccaagtatctgcttcag
gccattgagaaatgggatggtgatgatcaggatcttgctcaagtttataatgccctaggt
gtcagttatgtacgcgatgagaaactggagaaaggaatagggcagcttgagaaggcagtg
aaacttcaaccaggttatgtgacagcctggaataaccttggtgatgcctatgagaag???
????????????????????????????????????????????????????????????
????????????????????????????????????????????????????????????
>Anthospermum_thymoides_ERR9883532
ggggaattgtttgaattaggaattcagctcacatacttacttttgctactggcattgctt
ggggctggaagcttctttgtaattcgtcaagttcttgtccgcagggaacttgatctttct
gcaaaggaattgcaa?????????????????????????????????????????????
????????????????????????????????????????????????????????????
???????????????????????????????????????caggtttataacgcccttggc
gtgagttatgtacgtgacgagaaattagaaaaagggatagctcagtttgagaaagcagta
aaactgcaaccaggttatgtgacagcctggaacaaccttggtgatgcctatgagaagaag
aaggacttccagtctgccctaaaggcatttgaagaagctctgcttttcgatccaaacaac
aagattgcgcgtcctagacaagagggattgaagaacaaagcaagagtgtacaaaggagta
>Argostemma_elatostemma_ERR9883520
ggggaattctttgaattgggaattcagctcacttacttgcttttgctactagcattgctt
ggggttggaagcttctttgtaattcgtcaggttcttgtccgcagggaacttgatctttct
gcaaaagaattacaa?????????????????????????????????????????????
????????????????????????????????????????????????????????????
???????????????????????????????????????caggtttataatgcccttggc
gtcagttatgtacgtgatgagaaaacagagaaaggaatagcccagtttgagaaggcagta
aaacttcaaccaggttatgtgactgcctggaacaacctcggtgatgcctatgagaagaca
aatgacttcaatgccgccctaaaggcattcgaagaggctctactttttgatccaaacaac
aagcttgcgcgtcctaggcaagaggcattgaaggataaagtaacagtgtacaagggagtc
>Chamaepentas_hindsioides_ERR9883496
ggggagttatttgaattaggaattcagctcacctacctgcttttgctactggcgttgctt
ggggttggaagcttctttgtaattcgtcaggttcttgtccgcagggagcttgatctttct
gcaaaagaattgcaa?????????????????????????????????????????????
????????????????????????????????????????????????????????????
???????????????????????????????????????caggtatataatgcccttggt
gtcagttacgtacgtgatgagaaaacagagaaaggaatagcccagtttgagaaggcagta
aaacttcaaccaggttacgtgacagcatggaacaaccttggtgatgcctatgagaagaag
aacgacttcaagtcagccctaaaggcattcgaagaagctctgcttttcgatccaaacaac
aagatcgcacgcccaagacgagaggcattgaagaacaaagta??????????????????
>Clarkella_nana_ERR9883563
????????????????????????????????????????????????????????????
????????????????????????????????????????????????????????????
????????????????????????????????????????????????????????????
????????????????????????????????????????????????????????????
???????????????????????????????????????caggtttataatgcccttggc
gtcagttatatacgcaatgagaaaatagagaaaggaatagcccagcttgagaaggcagta
aaacttcaaccaggttacgtgaccgcctggaacaacctcggtgatgcctatgagaagacg
aatgacttcaagtctgccctaaaggcattcgaagaggctctgctttttgatccaaacaac
aagcttgtgcgtcctagacaagaggcattgaaggataaagtaaaagtgtacaag??????
>Coccocypselum_condalia_ERR9883533
ggggaattgtttgaattaggaattcagctcacctacttgcttttgctgctggcattgctt
ggggttggaagtttctttgtaattcgtcaggttcttgtccgcagggagcttgatctttct
gcaaaagaattgcaggagcaggttaggagtggagatgccagtgcaacagagctttttgaa
cttggagcagtaatgctgagaagaaagttttatccagctgctacaaagtatttgctccaa
gccattgagaaatgggatggtgatgatcaggatattgaacaggtttacaatgcccttggt
gtcagctatgtacgcgacgagaaaacagacaaaggaatagcccagtttgagaaagcagta
aaacttcaaccaggttatgttacagcttggaacaaccttggtgatgcctatgagaagaag
aaagatttcaactctgcccttaaggcattcgaagaggcgctgcttttcgatccaaacaac
acggtcgctcgccctagacgagatgcattgaaggagaaagtaaaagtgtacaaaggagtt
>Cruckshanksia_pumila_ERR9883536
ggggaattgtttgaattaggaatccagctcacctacttgcttttgctactggcattgctt
ggggttggaagtttctttgtaattcgtcaggttcttgtccgcagggaacttgatctttct
gcaaagaaattgcaggagcaggttaggagtggagatgccagtgcaacagagctttttgaa
cttggagcagtaatgctgagaagaaaggtttatccagctgctacaaagtatttgctccaa
gctattgagaaatgggatggcgatgatcaggatcttgctcaggtttataatgcccttggc
gtcagttatacgcgtgacgagaaaacagagaaaggaatagcccaatttgagaaagcagta
aaacttcaaccgggttatgtgacagcctggaacaaccttggtgatgcctatgagaagaag
aaagatttcaagtctgcacttaaggcattcgaagaggcgctgctattcgatccaaacaac
aaggtcgcacgtcctagacgagatggattgaaggacaaagtaaaagtgtacaaaggagtt
>Cyanoneuron_cyaneum_ERR9883481
????????????????????????????????????????????????????????????
????????????????????????????????????????????????????????????
??????aaattgcaggagcaggttaggagtggagatgctagtgcgacggagctttttgaa
cttggagccgtaatgctgagaagaaagttttatccagctgctaccaagtatctgcttcag
gccattgagaaatgggatggtgatgatcaggatcttgcccaagtttacaatgcccttggc
gtcagttatgttcgtgaggagaaaatagagaaaggaatagcccagtttgagaaggcagta
aaacttcaaccaggttatgtgacagcctggaacaaccttggtgatgcctatgagaagaaa
aatgacttcaagtcggccctaaaggcatttgaagaggctctgctttttgatccaaacaac
aagattgcgcgtcccagacgagaggcattgaaggataaagtaaaagtgtacaaaggagtt
>Danais_nigra_ERR9883478
ggggaattgtttgaattaggaattcagctcacttacttgcttttgctactggcattgctt
ggggttggaagcttctttgtaattcgtcaggttcttgtccgcagggagcttgatctttct
gcaaaagaattgcaggagcaggttaggagtggagatgctagtgcgacggagctttttgaa
cttggagctgtaatgctgagaagaaaggtttattcagctgctaccaagtttctgcttcag
gccattgagaaatgggatggtgatgatcaagatcttgctcaagtttataatgcccttggt
gtcagttacgtgcgtgatgagaaaatagagaaaggaatagcccagtttgagaaggcagta
aaacttcaaccaggttatgtgacagcctggaacaaccttggtgatgcctatgagaagaag
aatgacttcaagttggccctaaaggcatttgaagaggctctgctttttgatccaaacaac
aagattgcgcgtcctcgacaagaggcgttgaaggataaagtaaaagtgtacaaaggagtt
>Dunnia_sinensis_ERR9883505
ggagaattgtttgaattaggaattcagctcacttacttgcttttgctgctggcattgctt
gggcttggaagcttctttgtaattcgtcaggttcttgtccgcagggaacttgatctttct
gcaaaggaattgcaggagacagttaggagtggagatgctagtgccacggagctttttgaa
cttggagctgtaatgctgagaagaaagttttatccagctgctacaaagtatctgcttcag
gccattgagaaatgggatggggatgatcaggatcttgctcaagtttataatgcccttggc
gtcagttatgtacgtgatgagaaaatagagaaaggaatagcccagtttgagaaggcagta
aaacttcaaccaggttatgtgacagcctggaacaaccttggtgatgcctatgagaagaag
aaggacttcaagtcggccctaaacgcatttgaagaggctctgctttttgatccaaacaac
aagattgcgcgtcctagacgagaggcattgaaggataaagta??????????????????
>Mouretia_larsenii_ERR9883550
ggggaattctttgaattgggaattcagctcacttacttgcttttgctactagcattgctt
ggggttggaagtttctttgtaattcgtcaggttcttgtccgcagggaacttgatctttct
gcaaaagaattacag?????????????????????????????????????????????
????????????????????????????????????????????????????????????
???????????????????????????????????????caggtttataatgcccttggc
gtcagttatgtacgcgatgagaaaatagagaaaggaatagcccagtttgagaaggcagta
aaacttcaaccaggttacgtgaccgcctggaacaacctcggtgatgcctatgagaagacg
aatgacttcaagtccgccctaaaggcattcgaagaggctctgctttttgatccaaacaac
aagcttgcgcgtcctagacaagatgaattgaaggataaagtaaaagtgtacaagggagtc
>Mycetia_bracteata_ERR9883494
ggggaattctttgaattgggaattcagctcacttacttgcttttgcttctagcattgctt
ggggttggaagcttctttgtaattcgtcaggttcttgtccgcagggaacttgatctttct
gcaaaagaattacaa?????????????????????????????????????????????
????????????????????????????????????????????????????????????
???????????????????????????????????????caggtttataatgcccttggc
gtcagttatgtacgcaatgagaaaatagagaaaggaatagcccagtttgagaaggctgta
aaacttcaaccaggttacgtgaccgcctggaacaacctcggtgatgcctatgagaagaca
aatgacttcaagtccgccctaaaagcattcgaagaggctctgctttttgatccaaacaac
aagcttgcgcgtcctagacaagaggcattgaaggataaagtaaaagtgtacaagggagtt
>Neohymenopogon_parasiticus_ERR9883558
ggggaattctttgaattgggaattcagctcacttacttgcttttgctactagcattgctt
ggggttggaagcttctttgtaattcgtcaggttcttgtccgcagggaacttgatctttct
gcaaaagaattacaa?????????????????????????????????????????????
????????????????????????????????????????????????????????????
???????????????????????????????????????caggtttataatgcccttggc
gtcagttatgtacgcaatgagaaaatagagaaaggaatagcccagtttgagaaggcagta
aaacttcaaccaggttacgtgactgcctggaacaacctcggtgatgcctatgagaagacg
aatgacttcaagtccgccctaaaggcattcgaagaggctctgctttttgatccaaacaac
aagcttgcgcgtcctagacaagaggcattgaaggataaagtaaaagtgtacaagggagtc
>Oldenlandia_herbacea_ERR9883552
????????????????????????????????????????????????????????????
????????????????????????????????????????????????????????????
?????????ttgcaggagcaagtgaggagtggagatgctagtgctacagagctttttgaa
cttggagctgtaatgctgagaaggaagttttatccagctgctacgaagtatctccttcag
gcgattgataaatgggatggtgatgatcaggaccttgctcaagtttataatgcacttggc
gtcagttatgtacgtgatgaaaaattagagaaaggaatagcacagtttgagaaggccgtg
aaacttcaaccaggttatgtaacagcctggaacaaccttggtgacgcctatgaaaagaag
aaggatttcaaatcagccttaaaggcatttgaagaggctttgctttttgatccaaacaac
acgattgcacgtcccagacgagaggcattaaagaacaaagtgcaagtgtacaaaggagtt
>Paederia_ciliata_ERR9883513
ggggaactgtttgaattaggaattcagctcagttacttgcttttgctgctggcattgctt
ggggttggaagcttctttgtaattcgtcaagttcttgtccgcagggaacttgatctttct
gcaaaagagttgcaa?????????????????????????????????????????????
????????????????????????????????????????????????????????????
???????????????????????????????????????caggtttataatgctctgggc
gtcagttatgtacgtgatgagaagatagataaaggaatagtacagttcgagaaggcagta
aaacttcaaccaggttatgttacagcctggaacaaccttggcgatgcctatgagaagaag
aaagacttcaattctgccctgaaggcatttgaagaagctcttctttttgatccaaacaac
aagattgcacgtcctagacgagagtccttgaaggataaagtaaaaacgtacaaaggagtt
>Plocama_tinctoria_ERR9883529
????????????????????????????????????????????????????????????
????????????????????????????????????????????????????????????
?????????ttgcaggagcaggttaggagtggagatgcaaatgcgacggagctttttgaa
cttggagcggtaatgctgagaagaaagttttatccagctgctaccaagtatctgcttcag
gccattgagaaatgggatggtgatgatcaggatcttgcccaggtttataacgcccttggc
gttagttatgtacgtgatgagaaactagagaaaggaatagcccagcttgagaaggctgtg
aaacttcaaccaggttatgtgacggcctggaacaaccttggtgatgcttacgagaagaag
aacgacttcaggtcggccctaaatgcatttgaagaggctctgctttttgatccgaacaac
aagcttgcacgtcaacgacaagaggcattgaaggataaagtaaaagtgtacaaaggagtt
