# Supplementary material for: Morphological and molecular evidence support the inclusion of Mycetia hainanensis in Mouretia (Rubiaceae)
Source: PhytoKeys. 2026 Feb 5;270:273–88. doi: 10.3897/phytokeys.270.180324 (PMC12902767; doi:10.3897/phytokeys.270.180324)
Supplement: Supplementary material 4 — Dataset of 315 nuclear genes used in this study [file phytokeys-270-273_article-180324__-s004.zip › Dataset 2/6282_filtered_aligned_trimmed.fasta]

>Rubia_peregrina_ERR5033650
????????????????????????????????????????????????????????????
????????????????????????????????????????????????????????????
????????????????????????????????????????????????????????????
?????????????????????gacagaactatcgtttttgtagctgatcctacctttggc
aacatattgaacttcaatgtgggtgcttctgtagacttggatgttcctcggagcttctgg
aaccgtttggctggcacgtacggaaacatgttctactggaaagagaagggagaagatgca
tctattgaagcggctgttaatgccatagggacctgcctgagagaaccagttggtgccaat
aattgcgcggaggta
>Theligonum_cynocrambe_ERR5033810
????????????????????????????????????????????????????????????
????????????????????????????????????????????????????????????
????????????????????????????????????????????????ggattggcgatt
aaagatttctggaatgtagacgatcgaacaatagttttcgtagctgatccaacttttggg
aacattttgaacttcaatgtgggagcttccgtggacttagacgtgccgcgcagcttctgg
agccgattggctggcaaatacgggaacatgttcttctggaaagaa???????????????
????????????????????????????????????????????????????????????
???????????????
>Anthospermum_thymoides_ERR9883532
gccgagggaaagacgggggtaaacaagccagaattgcttccaccggagtttacaaccgtt
attgatgtcgcggggttcctctcagatggccag???????????????????????????
??????????????????gtgttggcgcagaactaccctgatactcctgggttggctatt
aaagatttctggaaggttgatgatagaactattgtattcgttgctgatcctacatttggt
aacatattgaacttcaatgtgggtgctactgtggacttagatgtacctcgtagcttctgg
aatcgtttggctggcaaatatggaaacatgttctactggaaagaaatgggagaagatgca
tctatagaagctgctgttacggccataggaacgtgcttaagagaaccagttggggcgaat
aattgctcagaggtg
>Argostemma_elatostemma_ERR9883520
gctgagggaaagactggagtaaacaagccagaattgcttcctgcggaatttacaccggtt
attgatgttgcaggcttcctctcaaatggccagcaagcgatcgctgcaattgaaaaggat
actggatttaaattgagagtgttggcgcagaactaccctgatactcctgggttggctatt
aaagatttctggaaagtggatgatagaactgtcgtttttgttgctgatcctacgtttggc
aacatattaaactttaatgtgggtgcttccgtggacttggatgtacctcgtagcttctgg
agccgtttggctggcaaatatggaaacatgttctactggaaagaaaaaggagaagatgca
tccattgaggccgctgttatggccattggaacctgcttaagagaaccagttggtgtgaat
aattgctcagaggtg
>Chamaepentas_hindsioides_ERR9883496
gctgagggaaagactggggtaaacaagccagaattgctgccagcggagttcacacctgtt
attgatgttgctgggttcctctcagatggccagcaggagatcgctgcaattgagaaggaa
actggatataaattgagagtgttggcgcagaactaccctgatactccagggttggctatt
aaagatttctggaaagtggacgatagaactattgtttttgtggctgatcctacatttggt
aacatattaaacttcaatgtgggtgctacagtggacttggatatacctcggagtttctgg
agccgtttggctggcaaatatggaaacatgttctattggaaagaaaagggagaagatgca
tctattgaagctgctgttatggccataggaacctgcttaagagagccagttggtgcgatt
aattgctcagatgtg
>Clarkella_nana_ERR9883563
????????????????????????????????????????????????????????????
????????????????????????????????????????????????????????????
????????????????????????????????????????????????????????????
?????????????????????????????????????????????????????????ggc
aacatattaaactttaatgtgggtgcttccgtggacttagatgtacctcgtagcttctgg
agccgtttggctggcaaatatggaaacatgttctactggaaagaaaaaggagaagatgca
tccattgaagctgctgttatggccattggaacctgcttaagagaaccagttggtgtgaat
aattgctcagaggtg
>Coccocypselum_condalia_ERR9883533
gctgagggaaagactggggttaacaagccagaattgcttcctgcagagtttacgtcggtt
attgatgtcgccggtttcctctcagatggccagcaggagatcgctgcaattgagaaggat
actggattcaaattgagagtgttggcacaaaactaccctgatactcctggattggcaatt
aaagatttctggaaagtggatgatagaactattgtttttgttgctgatcctacatttggt
aacatattgaacttcaatgttggtgcttcagtggacttagatgtacctcgtagtttctgg
ggacgtttggctggtaaatacggaaacatgttctactggaaagaaaagggagaggatgca
tctattgaagctgctgttatggccataggaacctgtttaagagaaccagccagcgcaagt
aattgctcagaggtg
>Cruckshanksia_pumila_ERR9883536
gctgagggaaaggttggggttaacaagccagaattgcttcctgcggagtttacaccggtt
attgatgttgctggtttcctttcagatggccagcaggagattgctgcaattgagaaggat
actggatttaaattgagagtgttggcacaaaactaccctgatactcctgggttggccatt
aaagatttctggaaagtggacgatagaactattgtttttgttgctgatcctacatttggc
aacatattgaacttcaatgttggtgcttcagtggacttagatgtacctcgtagcttctgg
ggccgtttggctggtaaatacggaaacatgttctactggaaagaaaagggagaggatgca
tctattgaagctgctgttacggccataggaacttgcttaagagaaccagtcggtgcaaat
aattgctcagaggtg
>Cyanoneuron_cyaneum_ERR9883481
gctgaggggaagactggggtaaacaagccagaattgcttcctgcggagtttacaccggtc
attgatgtcgcggggttcctctcagatggccagcaggagatcgctgcaattgagaaggat
actggatttaaattaagagtgttggcgcagaactaccctgatactcctgggttggctatt
aaagatttctggaaagtggacgatagaactatcgtttttgttgcggatcctacgtttggc
aacatattaaacttcaatgtgggtgcttccgtggacttggatgtacctcgcagcttctgg
agccgtttggctggcaaatatggaaacatgttctactggaaagaaaagggagaagatgca
tctattgaagctgctgttgtggccatagggacctgcttaagagaaccagttggtgcgaat
aattgctccgaggtg
>Danais_nigra_ERR9883478
gctgagggaaagacgggggtgaacaagccagaattgcttcctgcggagtttacacctgtt
attgatgttgcggggttcctctcagatggccagcaggagatctctgcaattgagaaggac
actggatttaaattaagagtgttggcgcagaactaccctgatactcctgggttggctatt
aaagatttctggaaagtggacgatagaacaattgtttttgttgctgatcctacatttggt
aacatattaaacttcaatgtgggtgcttccgtggacttagatgtacctcgtagcttctgg
ggccgtttggctggaaaatatggaaatatgttctactggaaagaaaagggagaagatgca
tctattgaagctgctgttatggccatagggacatgcttaagagaaccagttggtgcgaat
aattgctcagaggtg
>Dunnia_sinensis_ERR9883505
gccgaggggaagacgggggtaaacaagccagaattgcttcctgcggagtttacaccggtt
atcgatgtcgcggggttcctctcagatggccagcaggagatcgctgcacttgagaaggat
actggatttaaattgagagtgttggcgcagaactaccctgatactcctgggttggctatt
aaagatttctggaaagtggacgatagaactattgtttttgttgctgatcctacctttggc
aacatattaaacttcaatgtgggtgcttccgtggacttagatgtacctcgtagcttctgg
agccgtttggctggcaaatatggaaacatgttctattggaaagaaaagggagaagatgca
tctattgaagctgctgttgtggccatagggacttgcttaagagaaccagttggtgcgaat
aattgctctgaggtg
>Mouretia_larsenii_ERR9883550
gctgagggaaagactggagtaaacaagccagaattgcttcctgcggaatttacaccggtt
attgatgttgcaggcttcctctcagatggccagcaagagatcgctgcaattgagaaggat
actggatttaaattgagagtgttggcgcagaactaccctgatactcctgggttggctatt
aaagatttctggaaagtggacgatagaactgtcgtttttgttgctgatcctacgtttggc
aacatattaaactttaatgtgggtgcttccgtggacttagatgtacctcgtagcttctgg
agccgtttggctggaaaatatggaaacatgttctactggaaagaaaaaggagaagatgca
tccattgaagctgctgttatggccattggaacctgcttaagagaaccagttggtgtgaat
aattgctcacaggtg
>Mycetia_bracteata_ERR9883494
gctgagggaaagactggagtaaacaagccagaattgcttcctgcggaatttacaccggtt
attgatgttgcaggcttcctctcagatggccag???????????????????????????
?????????????????????????????????????????????????????????att
agagatttctggaaagtggacgatagaactgtcgtttttgttgctgatcctacgtttggc
aacatattaaactttaatgtgggtgcttccgtggacttagatgtacctcgtagcttctgg
agccgtttggctggcaaatatggaaacatgttctactggaaagaaaaaggagaagatgca
tccattgaagctgctgttatggccattggaacctgcttaagagaaccagttggtgtgaat
aattgctcagaggtg
>Mycetia_hainanensis_H401
????????????????????????????????????????????????????????????
?????????????????????????????????caagagatcgctgcaattgagaaggat
actggatttaaattgagagtgttggcgcagaactaccctgatactcctgggttggctatt
aaagatttctggaaagtggacgacagaactgtcgtttttgttgctgatcctacgtttggc
aacatattaaactttaatgtgggtgcttccgtggacttagatgtacctcgtagcttctgg
agccgtttggctggaaaatatggaaacatgttctactggaaagaaaaaggagaagatgca
tccattgaagctgctgttatggccattggaacctgcttaagagaacca????????????
???????????????
>Neohymenopogon_parasiticus_ERR9883558
gctgagggaaagactggagtaaacaagccagaattgcttcctgcggaatttacaccggtt
attgatgttgcaggcttcctctcagatggccagcaagagatcgctgcaattgagaaggat
actggatttaaattgagagtgttggcgcagaactaccctgatactcctgggttggctatt
aaagatttctggaaagtggacgatagaactgtcgtttttgttgctgatcctacgtttggc
aacatattaaactttaatgtgggtgcttccgtggacttagatgtacctcgtagcttctgg
agccgtttggctggcaaatatggaaacatgttctactggaaagaaaaaggagaagatgta
tccattgaagctgctgttatggccattggaacctgcttaagagaaccagttggtgtgaat
aattgctcagaggtg
>Oldenlandia_herbacea_ERR9883552
????????????actggggtaaacaagccagagttgcttcctcgtgagttcacaactgtt
attgatgttgcgggtttcctctcggaaggccagaaggagatctctgcaattgagaaggat
actggatttaagttgagagtgttagcgcagaactaccctgatacacctgggttggctatt
aaagatttctggaatgtggatgatagaaccattgtttttgttgctgatcctacgtttggt
aacatattgaacttcaatgtgggtgcttcagtggacttagatatacctcgcagcttctgg
agccgattggctgggaaatatggaaacatgttctactggaaagaaaagggagaagatgca
tcaattgaagcggctgttatggccatagggacctgtttaagagaaccagttggttcaaat
aattgctcagatgtg
>Paederia_ciliata_ERR9883513
gctgaggcgaaaacaggggtaaacaagccagaattgcttcctgcagagtttacaccagta
attgatgtcgcggggtttctctcagatggccagcaggagagagctgcaattgagcaggat
actggatttaaattgagagtcttggc---aaactaccctgatactcctgggttggctatt
agagatttctggaaagtcgatgatagaactaatgattttgttgctgatcctacgtttggc
aacatattgaacttcaatgtgggagcttccgtggacttggat---cctcgtagcttctgg
agccgtttggctggcaaatatggaaacatattctactggaaagaaaagggagaagatgca
tcaattgaagctgctgttatggccattgggaactgcttaagagaaccagttggtgcaaat
aattgctcagaagtg
>Plocama_tinctoria_ERR9883529
gctgaggggaaaactggggtaaacaagccagaattgcttcctccggagttcacaccggtt
attgatattgcagggtttctttcagatggccagaaggaaatcgatgcaattgagaaggag
actggattcaaactgagagtgttggttcagaactacccggatactcctggattggctatt
aaagatttctggaaagtggacgatagaaccatcgtttttgtagctgatcctacgtttggc
aacatattgaacttcaatgtgggtgcttccgtcgacttagatatacctcgtagcttctgg
agccgtttggctggcaaatatggaaacatgttctactggaaagaaaagggtgaagatgca
tctattgaagctgcagttatggccatagggacatgcttaagagaaccagttggttcgaat
aattgctcagaggtg
