# Supplementary material for: Morphological and molecular evidence support the inclusion of Mycetia hainanensis in Mouretia (Rubiaceae)
Source: PhytoKeys. 2026 Feb 5;270:273–88. doi: 10.3897/phytokeys.270.180324 (PMC12902767; doi:10.3897/phytokeys.270.180324)
Supplement: Supplementary material 4 — Dataset of 315 nuclear genes used in this study [file phytokeys-270-273_article-180324__-s004.zip › Dataset 2/6284_filtered_aligned_trimmed.fasta]

>Rubia_peregrina_ERR5033650
gttaagctcctcctgatcccagcctaccggagcaccgatttcgaggtccaccggaactgg
ctcgccgtgacgtactccctcccgctctccgaatggtactccaacgagaccagcccctgg
accctcgactacccgcccttcttcgcctacttcgagcgcctcctctccatcttcgccgca
ctcgtggaccccaccatgacccatctcaccgacgggctcaactacgcctccgatctcgct
gtcatcttccagaggctctccgtcgtggtttccgacgccgttttattcctcgggcgatct
ttcatctgggttctggtcgttggagcccccgggttggtgatcgtggaccatatgcatttt
cagtataatgggtttttgctgggggttcttttgctgtcactggcggcggtggaggagggg
agggatttgatgggaggctttctttttgcggttttgctctgttttaagcatctctttgcg
gtggcggcgccggttttttttgtgtatttgttgaggcattactgtaggggtggattggtg
aaggggattgggaggttggtgatgatggggagtgtggttgtggcagtttttgccgcggct
tatggcccttttctctactatggacaggt------------------gatgtttcctttt
ggcagggggctttgccatgcttattgggcgccaaatttctgggtgttttatatcatgttg
gataaagtacttagatacctgctcgtgaaactgggtttcaacatccaagtgccaactgca
tcgttcactggtgggcta??????????????????????????????????????????
????????????????????????????????????????????????????????????
????????????????????????????????????????????????????????????
????????????????????????????????????????????????????????????
???????????????????????????????????????????????????
>Theligonum_cynocrambe_ERR5033810
gtcaaactcctcctgataccagcttatcacagcaccgatttcgaggtccatcggaactgg
ctcgctgtaacacactctcttcctctatcgcaatggtactccgacgagacaagcccctgg
acgctggactatcctcccttcttcgcttacttcgaacgcttcctctccttcttcgcttca
tttcttgacccaacaattgtccacctaaccaatggcctcaactacaattccgatctcgcc
gtcctcttccagagactatccgtcataatctccgacgttgttttgtgctacggggtttat
caaatctgggttttggttattggggcgcctgggttgattattgtggaccatttacatttc
cagtataatgggttcttactggggattcttttattgtcgcttgcggcgttggagaacggg
aaggatttgatgggagggtttctgtttgcggctttgatttgttttcag????????????
????????????????????????????????????????????????????????????
????????????????????????????????????????????????????????????
????????????????????????????????????????????????????????????
????????????????????????????????????????????????????????????
????????????????????????????????????????????????????????????
????????????????????????????????????????????????????????????
????????????????????????????????????????????????????????????
????????????????????????????????????????????????????????????
????????????????????????????????????????????????????????????
???????????????????????????????????????????????????
>Anthospermum_thymoides_ERR9883532
????????????????????????????????????????????????????????????
????????????????????????????????????????????????????????????
????????????????????????????????????????????????????????????
????????????????????????????????????????????????????????????
????????????????????????????????????????????????????????????
ctgatctgggttctggttattggggcccctggtttgattattgtggaccatttacatttt
caatataatgggtttttacttgggattcttttgctatcgcttgcggccttggaggaaagg
aatgatttgatgggaggttttctttttgcggcattgctgtgtttcaagcacttgtttgcg
gtggccgcacctgtttattttgtttatttattgaggcattattgtaggggtggattggtc
aaggggttcttaaggttggtgatgatggggagtgtagttgtggctgtttttgctgcagct
tatgggccttttctgtaccacgg---gatccaacaagttttccatcgcatgttccctttt
ggccgggggatctgtcatgcttattgggcgcctaatttctgggtgttctatatcatattg
gataaactgcttacatactttcttgtgaagctgggattcaatatcccagtgccaacagca
tcattcactggtgggctagtaggggattcttcaccttttgcagttttacccaaggtcact
cctttgattaccttgactatggtcctgctttcattatccccctgtctcataaaggcttgg
agagatcccaagccaaggatgatcactagatgggtggcttatgcttactcatgtggcttt
atgtttggatggcatgtgcatgaaaaggcatcactacacttcgttatccctcttgccatc
actgcgctgaatagcgctgcagatgcaagacattacttctttttgtctata
>Argostemma_elatostemma_ERR9883520
gtcaagctcctcttgatcccagcttatcacagcacagatttcgaggtccaccgaaactgg
ctcgctatcacacactctctccctgtatcccaatggtactccgacgagaccagcccatgg
accctcgactatcccccattcttcgcttacttcgaacgcttcctctccttcttcgcttca
cgtgttgacccagccatggtccacctctccaatggcctcaactacaactcccatctcacc
gtactctttcagagactatccgtgatgatgtcggatggcgtgttagtctacgagcgatcg
ctgatctgggttttggttattggagcccctggtttaattcttgtggaccatttacatttt
cagtataatgggtttttactgggaattcttttgatttcgcttgctgccttggaggatggg
aaagatttgatgggagggtttctttttgcggcattgttgtgttttaagcacttgtttgcg
gtggctgctcctgtttattttgtgtatttattgaggcattattgccggggtggattggtc
aaggggttcggaaggttggtgacgatggggagtgtggttgtggcggtttttgctgcagct
tatgggccttttctgtaccacggacag------------ttccatcgcctgtttcctttt
ggcagggggctctgtcatgcttactgggcaccaaacttctgggtgttttatatcattttg
gataaactgctagtgtacttacttgtgaaactgggtttcaacattcaagtaccaacatca
tcatttactggtgggctagtagggga---ttcgccttttgcagttttacctagggtcact
ccattgcttaccttgactatggtcctgctttccctagccccttgtcttatgaaggcttgg
agatttcccaagccaaggatgatcactagatgggttgcttttgcatactcatgtggcttt
atgtttgggtggcatgttcatgaaaaggcatcactacacgttgttatccctcttgccatt
actgcgatgaatagcgcagaagatgcaagacattacttctttttgtct???
>Chamaepentas_hindsioides_ERR9883496
????????????????????????????????????????????????????????????
????????????????????????????????????????????????????????????
????????????????????????????????????????????????????????????
????????????????????????????????????????????????????????????
????????????????????????????????????????????????????????????
ttgatctgggttttggttattggggctcctggcttgattattgtggaccatttacatttt
tagtacaatgggtttttactggggattcttttgttatcgcttgcggccttggaggatgga
aaggaattgttgggagggtttctttttgcggctttgctg---tttaagcacttgtttgtg
gtggcagcacctgtttattttgtttatttattgaggcattattgtttgggaagattggtc
aagggtttcggaaggttggtgatgatggggagtgtggttgtggcggtttttgctgcagct
tatgggccttttctgtaccacagacagatccaacaagttttccgtcgcatgttccctttt
ggcagggggctctgtcatgcttattgggcaccaaatttctgggtattctatatcatattg
gataaactgcttactttcttgcttgtgaaactgggattcaacatccaagtgccagcagca
tcattcactggtgggctagtaggagattcgtcaccttttgcagttttacgtaagatcact
ccattgattaccttcgctatggtcctgctttcaatatccccttgtcttataaaggcttgg
agagatcccaagccaaggatgattactagatgggtcacatatgcttacgcatgtggcttt
atgtttggctggcatgttcatgaaaaggcatccctacactttgttatcccttttgccatc
actgcattgaatagcgctgaagatgcaagacactacttctttttgtctata
>Clarkella_nana_ERR9883563
ctcaagctcctcttaatcccagcttatcacagcacggatttcgaggtccatcgaaactgg
ctcgctatcacacacactctccctctatcccaatggtactccgacgagactagcccatgg
accctcgactatcccccattcttcgcttacttcgaacg??????????????????????
????????????????????????????????????????????????????????????
????????????????????????????????????????????????????????????
?????????????????????????????????????????cgtggaccatttacatttt
cagtataatgggtttttactgggaattcttttgatttcgcttgacgccttggaggatggg
aaagatttgatgggagggtttttttttgccgcattgctgtgttttaagcacttgtttgcg
gtggctgcgcctgtttattttgtgtatttattgagacattattgccggggtggatttgtc
aaggggttcggaaggttggtgatgatggggagtgtggttgtggcggtttttgctgcagct
tatgggccttttctgtaccacgggcag------------------cgcatgtttcctttt
ggcagggggctctgtcatgcttactgggcgccaaatttctgggtgttctatatcattttg
gataaattgctgatatacttgcttgtgaaactgggtttcaacatccaagtgccaactgca
tcatttactggtgggctagtagggga---ttcgccttttgcagttttacctagggtaact
????????????????????????????????????tccccttgtcttatgaaggcttgg
agagatcccaagccaaggatgatcactagatgggttgcttttgcttactcctgtggcttt
ttgtttgggtggcatgttcatgaaaaggcatcactacacttcgttatccctcttgccatt
actgcgttgaatagcgcagaagatgcaagacattacttctttttgtctata
>Coccocypselum_condalia_ERR9883533
???aagctcctcttgatcccagcctatcacagcacagatttcgaggttcaccgtaactgg
cttgcgataacacactccctccctctctcccaatggtactccgacgagaccagtccatgg
accctcgactatcccccattcttcgcttacttcgaacgctttctttccttatttgcttca
ctcgtggaccccaacatggtacaactcaccaatggtcttaactacaagtcccatctcacc
gtcatcttccagagactctccgtcatagtatctgaatccgttttattctacggggtttac
agaattacgcggaaaattgactcaactcctgggttgattattgtggaccatttgcatttt
cagtataatgggtttttattggggattcttttgttgtcgcttgcggctttggaggatgga
aaggatttgatgggagggttcctttttgcagttttactgtgttttaagcacttgtatgcg
gtggctgctcccgtttatttcgtttatttattgaggcattattgt???????????????
????????????????????????????????????????????????????????????
???????????????????????????????????????????????????ttccctttt
ggcagagggctctgtcatgcgtactgggctccaaatttttgggtgttctatatcatattg
gataaattgcttgctttcttgcttgtgaaacttggcttcaatatacaagtgccaacagca
tcgttcactggagggctagtaggggattcttcaccttttgcagtattacctaggatcact
ccgttgattaccttgactgcagtcctgctttcaataaccccttgccttataaaggcttgg
agagatcctaaaccaaggatgatcactagatgggttgcttatgcttactcatgtggcttt
atgtttgggtggcatgttcacgaaaaggcgtcactacactttgttattcctcttgccatc
actgcgatgaaaagtgctgaagatgcaagacattac???????????????
>Cruckshanksia_pumila_ERR9883536
????????????????????????????????????????????????????????????
????????????????????????????????????????????????????????????
????????????????????????????????????????????????????????????
????????????????????????????????????????????????????????????
????????????????????????????????????????????????????????????
ttgatctgggttttggttattggggctcccgggttgattattgtagaccatttgcatttt
cagtataatggatttttattggggattcttttgttgtcgcttgcggccttggaggatggg
aaggatttgataggagggtttctttttgcggttttgttgtgttttaagcacttgtttgct
gtggctgctcctgtttattttgtttatttattgaggcattactgtaggggtggattagtg
aaagggtccggaaggttggtgatgatcgggagtgtggttgtggcggtctttgctgcagct
tatgggccatttctgtattacgggcagattcaacaagttctccgtcgcatgttccctttt
ggcaggggtctctgtcatgcatactgggctccaaatttttgggtgttctatatcatattg
gataaattgcttgcttttttgtttgtgaaacttgggttcaatgtgcaagtgccaacagca
tcgttcacaggggggctagtaggggattcttcaccttttgcagtattacctaggatcact
ccattgattacgttgactctggtactgctttctatatccccgtgtcttataaaggcttgg
agagatcctaaaccatggatgatcactagatgggttgcgtatgcttactcatgtggcttt
atgtttgggtggcatgttcatgaaaaggcatcactacactttgttatccctcttgccatc
actgcattgagaagtgctgaagatgcaagacattacttctatttgtctata
>Cyanoneuron_cyaneum_ERR9883481
gtcaaactcctcttgatcccagcttatcacagcacagatttcgaggtccatcgaaactgg
ctcgctatcacgcactctctccctctatcacaatggtactccgacgagaccagcccatgg
accctcgactatcccccattcttcgcttacttcgaacgcttcctctccttcttcgcttca
cttgttgatccaaccatggtccacctcaccaatggcctcaactacaagtcgcatctcacc
atcctcttccagaggctatccgtcattatatccgacggggttttattctacgggcgatct
ctgatctgggttttggttattggggcccctgggttgattattgtggaccatttacatttt
cagtataatgggtttttacttgggattcttttgttgtcgcttgcggccttggaggatggg
aaggatttgatgggagggtttctttttgcggctttgctgtgttttaagcacttgtttgcg
gtggctgcacctgtttattttgtgtatttattaaggcattattgtaggggtggattggtc
cagggtttcggaaggttggtgattatggggagtgtggttgtggcggtttttgctgcagct
tatgggccttttctgtac------cagatccaacaagttttccatcgcatgtttcctttt
ggcagggggctttgtcatgcttactggtcaccaaatttctgggtgttctatatcatattg
gataaactgcttacatacttgcttgtgaaactgggtttcaacatccaagtgccaacagca
tcattcactggtgggctagtaggggatttttcaccttttgcagttttacct?????????
????????????????????????????????????????????????????????????
????????????????????????????????????????????????????????????
????????????????????????????????????????????????????????????
???????????????????????????????????????????????????
>Danais_nigra_ERR9883478
gtcaaggtcctcttgatcccagcttatcatagcacagatttcgaggtccaccgtaactgg
ctcgctataacacactctctccctctatcccaatggtactccgacgagaccagcccatgg
accctcgactatccaccattcttcgcttacttcgaacgcttactctccttcttcgcttca
cttattgacccaaccatggtccacctcaccaatggcctgaactacaagtcccctctcacc
atcctcttccagagactatccgttataatatccgacggcgttttattctacgggatttac
agaattactgttttggttattggggcccctgggctgattgttgtggaccatttacatttt
cagtataatggatttttactggggattcttttgttgtcgcttgcggccttggaggatggg
aaggatttgatgggagggtttctttttgcggctttgctgtgttttaagcacttgtttgcg
gtggctgcacctgtttattttgtgtatttattgaggcattattgtaggggtggattggtc
aagggcttcggaaggttggtgatgatggggagtgtggttgtggcggtttttgctgcagct
tatgggccttttctgtactacttgcagattcaacaagttttcggtcgcatgttccctttt
ggcagggggctctgtcatgcttactgggcaccaaatttctgggtgttctatatcatattg
gataaactgcttacattcttgcttgtaaaactggggttcaacatccaagtgccaacagca
tcattcactggtgggctagtaggcgattcgtcaccttttgcagttttacct?????????
????????????????????????????????????????????????????????????
????????????????????????????????????????????????????????????
????????????????????????????????????????????????????????????
???????????????????????????????????????????????????
>Dunnia_sinensis_ERR9883505
????????????????????????????????????????????????????????????
????????????????????????????????????????????????????????????
????????????????????????????????????????????????????????????
????????????????????????????????????????????????????????????
????????????????????????????????????????????????????????????
ttgatctgggttttggttcttggggcccctgggttgattattgtggaccatttacatttt
cagtataatgggtttttactggggattctattgatgtcccttgcggccttggaggatggg
aaggatttgatgggagggtttctttttgcggctttgctgtgttttaagcacttgtttgcg
gtggctgcgcctgtttatttcgtgtatttattgaggcattattgtaggggtggattggtc
aaggggttcgtaaggttggtgatgatggggagtgtggttgtggcggttgttactgcagct
tatgggccttttctgtaccacgggcagatccaacaagttttccgtcgcatgtttcctttt
ggcagggggctctgtcatgcttactgggcaccaaatttctgggtgttctatatcctattg
gataaactgcttacgttcttgcttttgaaactgggtttcaacatccaagtgccaacagca
tcatttactggtgggctagtagggaatttttcaccatttgcagttttacctagggtcact
ccagtgattaccttgactctggtcgtgctttcattatgcccttgtcttataaaggcttgg
agagatcccaagccaaggatgatcactagatgggttgcttatgcttactcatgtggcttc
atgtttgggtggcatgttcatgaaaaggcatcactacactttgttatcccacttgccatc
actgtgatgaatagcgctcaagatgcaagacattacttctttttgtccata
>Mouretia_larsenii_ERR9883550
gtcaagctcctcttgatcccagcttatcacagcacagatttcgaggtccaccgaaactgg
ctcgctatcacacactctctccctctatcccaatggtactccgacgagaccagcccatgg
accctcgactatcctccattcttcgcttacttcgaacgcttcctctccttcttcgcttca
cttgttgacccaagcatggtccacctcaccaatggcctcaactacaactcccatctcacc
gtactcttccagagactatccgtgatgatgtcggatggtgttttattctacgagcgatcg
ttgatctgggttttggttattggggcccctggtttgattgttgtggaccatttacatttt
cagtataatgggtttttactgggaattcttttgatttcgcttgctgccttggagaatggg
aaagatttgatgggagggtttctttttgcggcattactgtgttttaagcacttgtttgcg
gtggctgcgcctgtttattttgtgtatttattgaggcattattgccggggtggattggtc
aaggggttcggaaggttggtgatgatggggagtgtggttgtggcggtttttgctgcagct
tatgggccttttctgtaccacgggcagatcaaacaagttttccatcgcatgtttcctttt
ggcagggggctctgtcatgcttactgggcaccaaatttctgggtgttctatatcattttg
gataaagtgctaatgtacttgcttgtgaaactgggtttcaacatccaagtgccaacagca
tcatttactggtgggctagtagggga---ttcgccttttgcagttttacctagggtcact
ccattgcttaccttgactatggtcctgctttccttagccccttgtcttatgcaggcttgg
agagatcccaagccaaggatgatcactagatgggttgcttttgcttactcgtgtggcttt
atgtttgggtggcatgttcatgaaaaggcatcactacactttgttatccctcttgccatt
actgcattgaatagcgcagaagatgcaagacattacttctttttgtctata
>Mycetia_bracteata_ERR9883494
????????????????????????????????????????????????????????????
????????????????????????????????????????????????????????????
????????????????????????????????????????????????????????????
????????????????????????????????????????????????????????????
????????????????????????????????????????????????????????????
ttgatctgggttttggttattggggcccctggtttgattgttgtggaccatttacatttt
cagtataatgggtttttactgggaattcttttgatttcgcttgctgccttggaggatgag
aaagatttgatgggagggtttctttttgcggcattgctgtgttttaagcacttgtttgcg
gtggctgcgcctgtttattttgtgtatttattgaggcattattgccggggtggattgact
aaggggttcggaaggttggtgatgatggggagtgtggttgtggcggtttttgctgcagct
tatgggccttttctgtac---------------------------cgcatgtttcctttt
ggcagggggctctgtcatgcttactgggcaccaaatttctgggtgttctatatcattttg
gataaactgctaatgtacttgcttgtgaaactgggtttcaacatccaagtgccaacagca
tcatttactggtgggctagtagggga---ttcgccttttgcagttttacctagggtcact
ccattgcttaccttgactatggtcctgctttccttagccccttgtcttatgaaggcttgg
agagatcccatgccaaggatgatcactagatgggttgcttttgcttactcatgtggcttt
atgtttgggtggcatgttcatgaaaaggcatcactacactttgttatccctcttgccatt
actgcgttgaatagcgcagaagatgcaagacattacttctttttgtctata
>Mycetia_hainanensis_H401
gtcaagctcctcttgatcccagcttatcacagcacagatttcgaggtccatcgaaactgg
ctcgctatcacacactctctccctctatcccaatggtactccgacgagaccagcccatgg
accctcgactatcctccattcttcgcctacttcgaacgcttcctctccttcttcgcttca
cttgttgacccaaccatggtccacctcaccaatggcctcaactacaaatcccatctcacc
gtactgttccagagactatccgtgatgatgtcggatggtgttttattctacgagcgatcg
ttgatctgggttttggttattggggcccctggtttgattgttgtggaccatttacacttt
cagtataatgggtttttactgggaattcttttgatttcgcttgctgccttggaggatggg
aaagatttgatgggagggtttctttttgcggcattactgtgttttaagcacttgtttgcg
gtggcttcgcctgtttattttgtgtatttattgaggcattattgccggggtggattggtc
aaggggttcggaaggttggtgatgatggggagtgtggttgtggcggtttttgctgcagct
tatgggccttttctgtaccacgggcag------------------cgcatgtttcctttt
ggcagggggctctgtcatgcttactgggcaccaaatttctgggtgttctatatcattttg
gataaactgctaatgtacttgcttgtgaaactgggtttcaacatccaagtgccaacagca
tcatttactggtgggctagtagggga---ttcgccttttgcagttttacctagggtcact
ccattgcttaccttgactatggtcctgctttccttagccccttgtcttatgcaggcttgg
agagatcccaagccaaggatgatcactagatgggttgcttttgcttactcatgtggcttt
atgtttgggtggcatgttcatgaaaaggcatcactacactttgttatccctcttgccatt
actgcattgagtagcgcagaagatgcaaaacattacttctttttgtctata
>Neohymenopogon_parasiticus_ERR9883558
????????????????????????????????????????????????????????????
????????????????????????????????????????????????????????????
????????????????????????????????????????????????????????????
????????????????????????????????????????????????????????????
????????????????????????????????????????????????????????????
ttgatctgggttttggttattggggcccctggtttgattgttgtggaccatttacatttt
cagtataatgggtttttactgggaattcttttgatttcgcttgctgccttggaggacggg
aaagatttgatgggagggtatctttttgcggcattgctgtgttttaagcacttgtttgcg
gtggctgctcctgtttattttgtgtatttattgaggcattattgccggggtggattggtc
aaggggttcggaaggttggtgatgatggggagtgtggttgtggcggtttttgctgcagct
tatgggccttttctgtaccacgggcagatcaaacaagttttccatcgcatgtttcctttt
ggcagggggctctgtcatgcttactgggcaccaaatttctgggtgttctatatcattttg
gataaactgctaatgtacttgcttgtgaaactgggtttcaacatccaagtgccaacagca
tcatttactggtgggctagtagggga---ttcgccttttgcggttttacctagggtcact
ccattgcttaccttgactatggtcctgctttccttagccccttgtcttatgaaggcttgg
agagatcccaacccaaggatgatcactagatgggttgcttttgcttacacatgtggcttt
atgtttgggtggcatgttcatgaaaaggcatcactacactttgttatccctcttgccatt
actgcgttgaatagtgcagaagatgcaagacattacttctttttgtctata
>Oldenlandia_herbacea_ERR9883552
????????????????????????????????????????????????????????????
????????????????????????????????????????????????????????????
????????????????????????????????????????????????????????????
????????????????????????????????????????????????????????????
????????????????????????????????????????????????????????????
ttgatctggattttggttattggagctcctgggttgattattgtggaccatctgcatttt
cagtacaatggttttttactggggattttgttattgtcgcttggggccttggaagaaggg
aatgatttgatgggagggtttctttttgcagcattgctttgttttaagcacctgtttgcg
gtggctgcacctgtttactttgtgtatttattgaggcattattgtaagggtggattgatc
aaggggttcggaaggttggtgatgatggggagtgtggttgtggctgtttttgttgctgct
tatggacctttcctgtaccacggacagatccaacaagttctccgtcgcatgttccctttt
ggcagggggctctgtcatgcttattgggcgccaaatatctgggtgttctacatcatattg
gataaactgcttacatttttgcttaggaaactggggttcaacatccaagtgccaaccgca
tcattcactggtgggctagttggggattcttcaccttttgcagttttacccacaatcact
ccgttgattagcataactgtagtcctgctctcaatatccccttctcttattaaggcttgg
aaagaccccaagccaaggatgatcaccagatgggttgcttatgcctactcgtgtggcttt
atgtttgggtggcacgttcatgaaaaggcatcacttcattatgttattcctcttgccatt
actgcattaaatagcaaggaagatgcaagacattacttctttttgtctata
>Paederia_ciliata_ERR9883513
gtcaagctcctcttgatcccagcttatcacagcacagatttcgaggtccaccgtaactgg
ctcgcaataacaaattctcttcctctggcccagtggtactccgacgagacaagcccatgg
accctcgactatcccccattcttcgcttatttcgaacgcttcctctcgttcttcgcttca
atcgttgatccaactatggtccacctcaccaatggcctcaatcacaagtccgaccttaca
atcctattccagagactatccgtcataataaccgacggcgttttattcttggagcgatct
ttgatctgggttttggttattggagcccctgggttgattattgttgaccacttgcatttt
caatacaatgggtttttactggggattcttttgttgtcacttgcggccttggaggatggg
aatgatttggtgggagggtttctttttgcggctctgctgtgtttcaagcatttgtttgcg
gtggctgcccctgtttattttgtgtatttattgaggcattattgtaggggtggattggtc
aagggattcggaaggttggtgatgatggggattgtggttgtggcggtttttgctgcagct
tatggtccttttctgtaccacgggcagatccaacaagttttccgtcgcatgttccctttt
gggagggggctctgtcatgcttactgggcaccaaatttctgggtgttctacatcatattg
gataaactgctcatatacttgcttttgaaactgggtttcagcatccaagtgccaacagca
tcattcactggtgggcttgtgggggacaaatcac------------------aggtcact
ccattgataaccttgactatggtcatgctttcattatccccttgtcttataaaggcttgg
agagatccaaagccaaggatgatcaccagatgggttacttatgcttacacatgtggcttt
atgtttgggtggcatgttcatgaaaaggcgtctcttcactttgttatccccctggccacc
actgcattgagcagcgctgaagatgcaagacattacttc????????????
>Plocama_tinctoria_ERR9883529
????????????????????????????????????????????????????????????
????????????????????????????????????????????????????????????
????????????????????????????????????????????????????????????
????????????????????????????????????????????????????????????
????????????????????????????????????????????????????????????
ctgatctgggttttggttattggggcgcctgggttgattattgtggaccatttacatttt
caatataatgggtttttactggggattcttttgttgtcgcttgcggcgttggaggatggg
aaggatttgatgggagggtttctttttgcggctctgctatgttttaaacatttgtttgcg
gtggctgcgcctgtttattttgtgtatttgttaaggcattactgtaagggtggatgggtg
aagggattcggaaggttgatgatgatggggagtgtggttgtggcggtctttgctgcagct
tatggcccttttatttaccacggccagatccaacaagttttcagtcgcatgtttcctttt
ggcagggggctctgtcatgcttactgggcaccgaatttctgggtgttctatatcatattg
gataaactacttacatacttgctcatgaatctgggtttcaatatccaagtgccaacagcc
tcattcactggtgggctagtaggggattcttcgccttttgcaattttaccttgggtcact
ccattgattaccttgattatggtcctgctttcgttatccccttgtcttgttaaggcttgg
agagatccaaggccaaggatgatcactagatgggttgcttatgcttacacgtgtggcttc
atgtttgggtggcatgttcacgaaaaggcatcactacactttgtaatcccccttgccatc
actgggatgagaagcgttgaagatgcaaggcattacttctttttgtctata
