# Supplementary material for: Morphological and molecular evidence support the inclusion of Mycetia hainanensis in Mouretia (Rubiaceae)
Source: PhytoKeys. 2026 Feb 5;270:273–88. doi: 10.3897/phytokeys.270.180324 (PMC12902767; doi:10.3897/phytokeys.270.180324)
Supplement: Supplementary material 4 — Dataset of 315 nuclear genes used in this study [file phytokeys-270-273_article-180324__-s004.zip › Dataset 2/6295_filtered_aligned_trimmed.fasta]

>Rubia_peregrina_ERR5033650
cgaaagaaggtaatggtcattggtggtgacgggtattgcggttgggctactgcgctccat
ctctcgaacaagaactatgaagttgccattgtagataaccttgttcgtcgcctttttgac
caccagcttggtcttgactccctcacgcccatttcttctgtccatgaccgcataaggcgt
tggaaatcgcttactgacaaagatattaaactctatattggtgacatatgtgactttgag
ttcctgtctgaaacttttaagtcatttgaaccggatgctgttgtccactttggagaacaa
agatctgccccttactccatgattgacaggtcgagagctgttttcacgcaacataataat
gtgattgggactctcaatgttctgttcgccataaaagagtatagagaggaatgccatctt
gtgaagcttgggaccatgggtgagtatgggacccctaatatagacatcgaagaaggctac
attacaattactcataacggtaggacagacactcttccttatccgaaacaagcaagttcc
ttctatcacttgagcaaggtccacgattcccataatattgctttcacttgcaaagcgtgg
ggaatcagagccactgatctgaaccagggagtcgtctatggtgtaagaacagatgagact
gaaatgcatgatgaactatgtaacaggcttgattatgatggagtacttggaactgcattg
aataggttttgtgttcaggctgctgttggccatccacttacggtttatggcaaaggaggc
cagactaggggatacctggatataagagacacagttcaatgtgttgaacttgcaattgct
aatcctgcacaacgaggagagttcagggttttcaatcaattcacagagcagttttctgtc
aatgaacttgcagccctggtaacaaaagccggagaaaaactcggtattgaggtgaaaacc
atttctgttcctaatccgagggtagaagcagaggagcattactat???????????????
????????????????????????????????????????????????????????????
????????????????????????????????????????????????????????????
????????????????????????
>Theligonum_cynocrambe_ERR5033810
cgaaagaaggtaatggtgatcggtggtgatgggtattgtggttgggctactgcactccat
ctctca---aaaaactatgaagttgccattgttgataaccttgttcgtcgcctttttgac
tatcagcttggccttgactcccttacgcccatttcttctatccataaccgcattaggcgc
tggaaagccctcactgggaaagaccttcagctctatattggtgacatatgtgactttgag
ttcctttctgaaacttttaagtcatttgaacctgatgctgttgtccactttggagaacag
agatctgctccttactctatgattgacaggtcaagagctattttcacgcaacataataac
gtgattgggactcttaatgttctgttcgccataaaagaatatagagaggaatgccatctt
gtgaagcttgggacaatgggtgaatatgggacgcctaatatagacattgaagaaggtttc
atcacaattactaataacggaaggactgacactcttccttatcctaaacaagcaagttca
ttctatcatctgagtaaggtccacgattcccataatatcgcctttacttgcaaagcctgg
ggaatcagagccacagatctaaaccagggagttgtctacggtctacgaacagatgagact
gcaatgcatgatgaactatgtaacagacttgattatgatggagtatttggaactgcattg
aataggttttgtgttcaggctgctgttggtcacccgcttacagtttatggcaaaggaggc
cagaccaggggatacctggatataagagacacagttcagtgcgttgaactcgcaattgct
aatccagcgcaacgaggagagttcagggttttcaatcaattcacagagcagttttctgtc
aatgaacttgcagccctagtaacaaaagcaggagagaaactcggtattgaggtaaaagcc
gtatcggtgcctaatcctagagtagaagcagaggagcattattatctcattgagttgggt
ctgcagccacaccttctctctgactctcttctagactcgcttctgaacttcgccattcag
tacaaggatcgagttgacaccaaacagataatgcccagtgtttcttggaggaagattggt
gccaagccaaagactgtttcagca
>Anthospermum_thymoides_ERR9883532
cgaaagaaggtgatggtcattggtggagatggctattgtggttgggctactgcactccat
ttatctaacaaaaactatgaagttgccattgttgacaaccttgttcgtcgcctttttgac
caccagcttggccttgactctcttacgcccatttcttcaatccataaccgcattcgacgt
tggaaagccctcactggcaaagatattcaactccacattggtgatatatgcgactttgag
ttcctttctgaaacctttaaatcatttgaacctgatgctgttgtccactttggagaacag
agatctgccccttactccatgattgataggtcaagagctgtttttacacaacacaataat
gttattgggacgcttaatgttctctttgccataaaggaattcagcaacgagtgtcatctt
gtgaagcttggtactatgggagaatacgggacgccaaacatagatattgaggaaggttac
atcacaattactcataatggaaggacagacactcttccttatcctaaacaagcaagttca
ttctatcatctgagtaaagtccacgattcccataatattgcatttacttgcaaagcctgg
ggaatcagggcgactgatctaaaccagggagtagtgtatggtgtaagaacagatgagact
gcaatgcatgatgaattgtctaacagatttgattatgatgcagtatttggaactgcattg
aataggttttgtgttcaggctgctgtgggtcatccacttacagtatatggcaagggaggc
cagaccaggggatacctcgatataagagacacagttcaatgcgttgaactcgcgattgct
aatccagcccagcgaggagaattcagggttttcaatcaattcacggaacagttttctgtc
aatgaacttgcagccctagtaacaaaggcgggagagaaacttggtattgaggtgaaaact
acttccgtgcctaatcctagagtagaggcagaggagcattactatctcgtcgagttgggc
ctgaaaccccatcttctttctgactcccttctggattcactgctgaactttgccgttgaa
ttcaaagatcgtgttgataccaagcagataatgcccagtgtttcttggaggaagatgggc
gccaagccaaagactgtcgcagca
>Argostemma_elatostemma_ERR9883520
cgaaagaaggtaatgatcatcggtggtgatggctattgtggttgggctactgcactccac
ctctcaaacaaaaactatgaagttgccattgtcgataaccttgttcgtcgcctttttgac
catcaacttggccttgactcccttacacccatttcttcaatccataaccgcatacgacat
tggaagtccctcactggcaaagatattcaactccatattggtgacatatgtgactttgag
ttcctttctgaaacttttaaatcgtttgaacctgatgctgttgtccactttggagaacag
agatctgctccttactccatgatcgataggtcgagagctgttttcacacaacataataat
gtgattggtacgcttaatgttctctttgccataaaggaatatagagacgagtgccatctt
gtgaagcttgggaccatgggagaatatgggacaccaaatatagacattgaagaaggttac
atcacaattactcataatggaaggacagacactcttccttatcctaaacaagcaagctca
ttctatcatctgagtaaggtccacgattcccataatattgcatttacttgcaaagcctgg
ggaatcagagccactgatctaaaccagggagtagtctacggcgtaagaaccgacgagact
gcaatgcatgatgaattatgcaatagatttgattatgatggagtttttggaactgcgttg
aataggttttgtgtacaggctgctgttggtcatccacttacgatttatggcaagggaggc
cagaccaggggatacctggatattagagatactgttcaatgtgttgaacttgcaattgct
aatccagcacaacgaggagagttcagagttttcaatcaattcacggagcagttttctgtt
aatgaactcgcagccctagtaacaaaagcgggagaaaaacttggtatagaggttaaaact
atttccgtgcctaatcctagagtagaggcagaggagcattactacctcattgagttgggt
ctcaagccccacctcctttctaactctcttctggactcactgctgaactttgccgttgag
tttaaggatcgtgttgataccaagcagataatgcccaatgtttcttggagaaagattggc
gtcaagcctaagactgttgcagca
>Chamaepentas_hindsioides_ERR9883496
cgaaagaaggtaatggtcattggtggtgatggctattgtggttgggctactgcactacat
ctatcaaacaaaaactatgaagttgccattgtcgacaaccttgttcgtcgcctttttgac
caccagcttggccttgactcccttacgcccatttcttctatccataaccgcatacgacgt
tggaaatccatcactggcaaagatattcaactctatattggtgacatatgtgatttcgag
ttcctttctgaagcttttaaatcatttgaacctgatgctgttgtccactttggagaacag
agatctgctccttactccatgattgataggtcaagggctgtttttacacaacacaataat
gtgattgggacgcttaatgttctctttgccataaaggaatttagagacgagtgccatctt
gtgaagcttgggacaatgggagaatatgggactccaaacatagacattgaagaaggttac
atcacaattactcataatggaaggacagacactcttccttatcccaaacaagcaagttca
ttctatcatctgagtaaggtccatgattctcataatattgcatttacttgcaaagcctgg
ggaatcagagctactgatctaaaccaaggagtagtctatggtgtaagaacagatgagact
gcactgcatgatgaactatgtaatagatttgattatgatggagtatttggaactgcattg
aataggttctgtgttcaggctgctgttggtcatccacttacgatctatggcaaaggaggc
cagaccaggggatacctggatataagagacaccgttcaatgtgttgaactagcaattgcg
aatccagcacaacgaggagagttcagggttttcaatcaattcacggagcagttttctgtc
aatgagcttgcagccctagtaacaaaagcgggagaaaaacttggcattgaggtgaaaact
atttctgtgcctaatcctcgagttgaggcagaggagcattactatctcgtcgagttgggt
cttaatccccaccttctttctgactctcttcttgactcactcctgaacttcgctgttgag
tttaaggatcgtgttgataccaagcagataatgcctagtgtttcttggagaaagattggc
gtcaagccaaagactgttgcagca
>Clarkella_nana_ERR9883563
???aagaaggtaatggtcattggtggtgatggctattgtggttgggctactgcactccac
ctctcaaacaaaaactatgaggttgccattgtcgataaccttgtgcgtcgcctttttgac
caccaacttggccttgactcccttacacccatttcttctatccataaccgcatacgacgt
tggaaatccctcaccggcaaagatattcaactccatattggtgacatatgtgactttgag
ttcctttctgaaacttttaaatcatttgaacccgatgctgttgtccactttggagaacag
agatctgccccttactccatgattgataggtcaagagctgttttcacacaacataataat
gtgattggtacacttaatgttctctttgccataaaggaatatagagacgagtgccacctt
gtgaagcttgggacaatgggagaatatgggacaccaaatatagacattgaagaaggttac
atcgcaattactcataatggaaggacagacactcttccctatcctaaacaggcaagctca
ttctatcatctgagtaaggtccatgattcccataatattgcatttacttgcaaagcctgg
ggaatcagagccactgatctaaaccaaggagtagtgtatggcgtaagaaccgaggagact
gcaatgcacgatgaattatgtaacagatttgattatgatggagtttttggaactgcatta
aataggttttgtgttcaggctgctgtcggtcatccacttacgatttatggcaagggaggc
cag?????????????????????????????????????????????????????????
??????????????????gagttcagagttttcaatcaattcacggagcagttttctgtc
aatgaactcgcagcactagtaacaaaagtgggagaaaaacttggtattgaggtgaaaact
atttccgtgcctaatcctagagtagaggcagaggagcattactacctcattgaattgggt
ctgaagccccacctcctttctaactctcttcttgactcactgctgaacttcgcctttgag
tttaaggatcgtgttgatcccaggcagataatgccgagcgtttcttggagaaagattggc
gtcaagcctaagaccgtt??????
>Coccocypselum_condalia_ERR9883533
cgaaagaaggtcatggtcattggtggtgatgggtattgtggctgggctactgcgctccat
ctatctaacaagaactatgaagttgccattgttgacaaccttgttcgtcgcctttttgat
catcaacttggcctcgactctcttacgcccatttcttctatccataatcgcatacgtcgt
tggaaatccctcactgggaaagatatgcaactttatattggtgatatatgtgactttgag
ttcttgtctgaaactttcaattcatttgaacctgatgctgttgtccactttggagagcag
agatctgccccttactccatgattgacaggtcaagagctgtatttacacagcataacaat
gtgattgggacacttaatgttctttttgccataaaggagtttagagatgagtgccatctt
gtgaagcttgggaccatgggagaatacgggacaccaaacatagacattgaagaaggttac
atcacaattactcataatggaaggacagacactctgccttatcccaaacaagcaagttca
ttctatcatctgagtaaggttcatgattcccataatattgcatttacttgcaaggcctgg
ggaatcagagccactgatctaaaccagggagtagtctatggtgtaagaacagatgagact
gcaatgcatgacgaactatgtaacagatttgattatgatggagtatttggaactgcattg
aataggttttgtgttcaggctgctgttggtcatccacttaccatctatggtaaaggcggc
cagaccaggggttacctgcatattagagacacagttcaatgtgttgaactggcaattgct
aatccagcacaacgaggagagttcagggttttcaaccaatttaccgagcaattttctgtc
aatgaacttgcagctcttgtaacaaaagcgggagaaaaacttggcattgaggtgaaaact
acatccgtgcctaatcctagagtagaggcagaggagcattactatctcatcgaattgggt
ctgaagccccaccttctttctgactctcttcttgactcacttctgaactttgccattgag
tttaaggacggcgtcgacaccaagcagataatgcccagtgtttcttggagaaagattggc
gtgaagacaaagacagttgcagcc
>Cruckshanksia_pumila_ERR9883536
cgaaagaaggtcatggtcattggtggcgatgggtattgtggttgggctactgcgctccat
ctatctaaaaagaactatgaagttgccattgttgacaatcttgttcgtcgcctttttgat
caccagcttggccttgaatcccttacgcccatttcttctatccatgaccgtatacgtcga
tggaaatccctcactggaaaagatatacaactttatattggtgatatatgtgactttgag
tttctgtctgaaactttcaagtcatttgaacctgatgctgttgtccactttggcgagcag
agatcggctccttactccatgattgacaggtcaagagctgtatttacacaacagaacaat
gtgattgggacgcttaatgttctttttgccataaaggagtttagagatgagtgccatctt
gtgaagcttgggaccatgggagaatatgggacaccaaacatagacattgaagaaggttac
atcacaattaatcataatggaaggacggatactctgccttatcccaaacaagcaagttca
ttctatcatctgagtaaggttcatgattcccataatattgcatttacttgcaaggcctgg
ggaatcagagctactgatctaaaccagggagtagtctatggtgtaagaaccgatgagaca
gcaatgcatgacgaactatgtaacagatttgattatgatggagtatttggaactgcattg
aataggttttgtgttcaggctgctgttggtcatccacttaccatctatgggaaaggaggc
cagacaaggggttacctagatattagagacacagttcaatgtgttgaactggcaattgct
aatcctgcacaaccgggagagttcagggttttcaatcaatttacagagcagttttctgtc
aatgaacttgcggccctcgtaacaaaagcaggagaaaaacttggcattgaggtgaaaact
atatccgtgcctaatcctagagtagaggcagaagagcattactatctcatcgaattgggt
cttgagccccaccttctttctgactctcttcttgactcattgatgaacttcgccattgag
tttaaggaccgtgttgacaccaagcaaataatgcccagtgtttcgtggagaaagattggc
gtcaagcctaagactgtttcagcc
>Cyanoneuron_cyaneum_ERR9883481
cgaaagaaggtaatggtcattggtggtgatggctattgtggttggactactgcactccat
ctctcaaacaaaaactatgaggttgccattgttgacaaccttgttcgtcgcctttttgac
caccagcttggccttgactcccttacgcccatttcttcaatccataaccgcatacggcgt
tggaaatccctcactggcaaagatattcaactctatattggtgacatatgtgactttgag
ttcctttctgaaacttttaaatcatttgaacctgatgctgttgtccacttcggagaacag
agatctgccccttactccatgattgataggtcaagagctgtttttacgcaacagaataat
gtgattgggacgcttaacgttctctttgccataaaggaatttagagacgagtgccatctt
gtgaagcttgggaccatgggagaatatgggaccccaaatatagacattgaagaaggttac
atcacaattactcataatggaaggacagatactcttccttatcccaaacaagcaagttca
ttctatcatctgagtaaggtccatgattcccataatattgcatttacttgcaaagcctgg
ggaatcagagccactgatctaaaccagggagtagtctatggcgtaagaacagatgagact
gcaatgcatgatgaactatgtaacagatttgattatgatggagtatttggaactgcattg
aataggttttgtgttcaggctgctgttggtcatccacttacaatttatggcaaaggaggc
cagaccaggggatacctggatataagagacacagttcaatgtgttgaaatcgcaattgct
aatccagcacaacgaggagagttcagggttttcaatcaattcactgagcagttttctgta
aatgagctggcagccctcgtaacaaaagcgggagaaaaacttggcattgaggtgaaaact
atttccgtgcccaatcctagagtagaagcagaggagcattactacctcattgagttgggt
ctgaagccccaccttctctctgactctcttctggactcactgctgaactttgccattgag
tttaaggatcgtgttgataccaagcagataatgcccagtgtttcttggagaaagattggc
gtcaagccaaagactgttgcagcg
>Danais_nigra_ERR9883478
cgaaagaaggtaatgatcattggtggtgatggctattgtggttgggctactgcactccat
ctatcaaacaagaactatgaagttgccattgtcgacaaccttgttcgccgcctttttgac
caccagcttggcctggactcccttacgcccatttcttctatccataaccgcatacgtcgt
tggaaatccctgactggcaaagatattcaactctatattggtgacatatgtgactttgag
ttcctttctgaaacctttaaatcatttgaacctgatgctgttgtccactttggagaacag
agatctgccccttactccatgattgataggtcaagagctgtttttacacaacataataat
gtgattgggacacttaatgttctctttgccataaaggaatttagagatgagtgccatctc
gtgaagcttgggaccatgggagaatatgggacaccaaacatagacattgaagaaggttac
atcacaattactcataatggaaggacagacactcttccttatcccaaacaagcaagttca
ttctatcatctgagtaaggtccatgattcccataatattgcatttacttgcaaagcctgg
ggaatcagagccactgatctaaaccagggagtagtctatggtgtaaaaacagatgagact
gcaatggatgatgaactatgtaacagatttgattatgatggagtatttgggaccgcattg
aataggttttgtgttcaggctgctgttggtcatccacttacgatctatggcaaaggaggc
cagaccaggggatacctggatatcagagacacagttcaatgcgttgaactcgcaattgct
aatccagcacaacgaggagagttcagggttttcaatcaattcacagagcagttttctgtc
aatgaacttgcagccctagtaacaaaagcgggagaaaaacttggcattgaggtgaaaact
atttccgtgcctaatcctagagtagaggcagaggagcattactatctcatcgagttgggt
ctgaagccacaccttctttctgactctcttcttgactcactgctgaactttgccattgag
tttaaggatcgtgttgataccaagcagataatgcccagtgtttcttggagaaagattggc
gtcaagacaaagactgttgcagcg
>Dunnia_sinensis_ERR9883505
???aagaaggtaatggtcattggtggtgatggctactgtggttgggctactgcactccat
ctctcaaacaaaaactatgaagttgccattgttgacaaccttgttcgtcgcctttttgac
catcagcttggccttgactcccttacacccatttcttctatccataaccgcatacgacgt
tggaaatcccttactggcaaagatattcaactctatattggtgacatatgtgactttgag
ttcctttctgaaacttttaaattatttgaacctgatgctgttgtccacttcggagaacag
agatctgccccttattccatgattgataggtcaagagctgtttttacacaacagaataat
gtgattgggacacttaatgttctctttgccataaaggaatttagagacgagtgccatctt
gtgaagcttgggaccatgggagaatatgggacaccaaatatagacattgaagaaggttac
atcacaattactcataatggaagggtagacactcttccttatcccaaacaagcaagttca
ttctatcatctgagtaaggtccacgattcccacaatattgcatttacttgcaaagcttgg
ggaatcagagccactgatctaaaccagggagtagtctatggtgtaagaacagatgagact
gcaatgcatgaagagctgtttaacagatttgattatgatggagtatttggtactgcattg
aataggttctgtgttcaggctgctgttggacatccacttacaatttatggcaaaggaggc
cagactaggggatatttggatataagagacacagttcaatgcgttgaactcgcaattgct
aatccagcacaacgaggagagttcagggttttcaatcaattcacggagcagttttctgtc
aatgaactggcagccctagtaacaaaagcgggagaaaaacttggtattgaggtgaaaact
atttccgtgcctaatcctagagtggaggctgaggagcattactatctcattgagttgggt
ctgaagccccaccttctttctgactctcttttggactcactgctgaacttcgccattgag
tttaaggatcgtgttgataccaagcagataatgcctagtgtttcttggagaaagattggc
gtcaagccaaagactgttgcagcg
>Mouretia_larsenii_ERR9883550
cgaaagaaggtaatggtcatcggtggtgatggctattgtggttgggctactgcactccac
ctctcaaacaaaaactatgaagttgccattgttgataaccttgttcgtcgcctttttgac
caccaacttggccttgactcccttacacccatttcttctatccataaccgcatacgacgt
tggaaatccctcaccggcaaagatattcaactccatattggtgacatatgtgactttgag
ttcctttctgaaacttttaaatcatttgaacctgatgctgttgtccacttcggagaacag
agatctgctccttactccatgatcgataggtcaagagctgttttcacacaacataataat
gtgattggtacgcttaatgttctctttgccataaaggaatatagagacgagtgccatctt
gtgaagcttgggaccatgggagaatatgggacaccaaatatagacattgaagaaggttac
atcacaattactcataatggaaggacagacactcttccctatcctaaacaggcaagctca
ttctatcatctgagtaaggtccacgattcccacaatattgcatttacttgcaaagcctgg
ggaatcagagccactgatctaaaccagggagtagtgtatggcgcaagaaccgaggagact
gcaatgcacgatgaattatgtaacagatttgattatgatggagtttttggaactgcatta
aataggttttgtgttcaggctgcggttggtcatccacttacgatttatggcaagggaggc
cagactaggggatacctggatataagagatactgttcaatgtgttgaactcgcaattgct
aatccagcacagcgaggagagttcagagttttcaatcaattcacggagcagttttctgtc
aatgaactcgcagcactagtaacaaaagcgggagaaaaacttggtattgaggtgaaaact
atttccgtgcctaatcctagagtagaggcagaggagcattactacctcattgagttgggt
ctgaagccccacctcctttctaactctcttcttgactcactgctgaacttcgccgttgag
tttaaggatcgtgttgataccaagcagataatgcccagtgtttcttggagaaagattggc
gtcaagcctaagactgttgcagca
>Mycetia_bracteata_ERR9883494
cgaaagaaggtaatggtcatcggtggtgatggctattgtggttgggctactgcactccac
ctctcaaacaaaaactatgaagttgccattgtcgataaccttgttcgtcgcctttttgac
caccaacttggccttgactcccttacacccatttcttctatccataaccgcatacgacgt
tggaaatccctcaccggcaaagatattcaactccatattggtgacatatgtgactttgag
ttcctttctgaaacttttaaatcatttgaacctgatgctgttgtccacttcggagaacag
agatctgccccttactccatgatcgataggtcaagagctgttttcacacaacataataat
gtgattggtacgcttaatgttctctttgccataaaggaatatagagacgagtgccatctt
gtgaagcttgggaccatgggagaatatgggacaccaaatatagacattgaagaaggttac
atcacaattactcataatggaaggacagacactcttccctatcctaaacaggcaagctca
ttctatcatctgagtaaggtccacgattcccataatattgcatttacttgcaaagcctgg
ggaatcagagccactgatctaaaccagggagtagtgtatggcctaagaaccgaggagact
gcaatgcacgatgaattatgtaacagatttgattatgatggagtttttggaactgcatta
aataggttctgtgttcaggctgctgtcggtcatccacttacgatttatggcaaaggaggc
cagacgaggggatacctggatataagagatactgttcaatgcgttgaactcgcaattgct
aatccagcacagcgaggagagttcagagttttcaatcaattcacggagcagttttctgtc
aatgaactcgcagcactagtaacaaaagcgggagaaaaacttggtattgaggtgaaaact
atttccgtgcctaatcctagagtagaggcagaggagcattactacctcattgagttgggt
ctgaagccccacctcctctctaactctcttcttgactcactgctgaacttcgccgttgag
tttaaggatcgtgttgataccaagcagataatgcccactgtttcttggagaaagattggc
gtcaagcctaagactgttgcagca
>Mycetia_hainanensis_H401
???aagaaggtaatggtcatcggtggtgatggctattgtggttgggctactgcactccac
ctctcaaacaaaaactatgaagttgccattgtcgataaccttgttcgtcgtctttttgac
caccaacttggccttgactcccttacacccatttcttctatccataaccgcatacgacgt
tggaaatccctcaccggcaaagatattcaactccatattggtgacatatgtgactttgag
ttcctttctgaaacttttaaatcatttgaacctgatgctgttgtccacttcggagaacag
agatctgctccttactccatgatcgataggtcaagagctgttttcacacaacataataat
gtgattggtacgcttaatgttctctttgccataaaggaatatagagacgagtgccatctt
gtgaagcttgggaccatgggagaatatgggacaccaaatatagacattgaagaaggttac
atcacaattactcataatggaaggacagacactcttccctatcctaaacaggcaagctca
ttctatcatctgagtaaggtccacgattcccataatattgcatttacttgcaaagcctgg
ggaatcagagccactgatctaaaccagggagtagtgtatggcgtaagaaccgaggagact
gcaatgcacgatgaactatgtaacagatttgattatgatggagtttttggtactgcatta
aataggttttgtgttcaggctgctgtcggtcatccacttacgatttatggcaagggaggc
cagactaggggatacttggatataagagatactgttcaatgtgttgaactcgcaattgct
aatccagcacagcgaggagagttcagagttttcaatcaattcacggagcagttttctgtc
aatgaactcgcagcactagtaacaaaagcgggagaaaatcttggtattgaggtgacaact
atttccgtgcctaatcctagagtagaggcagaggagcattactacctcattgagttgggt
ctgaagccccacctcctttctaactctcttcttgactcactgctgaacttcgccgttgag
tttaaggatcgtgttgataccaagcagataatgcccagtgtttcttggagaaagattggc
gtcaagcctaagactgtt??????
>Neohymenopogon_parasiticus_ERR9883558
cgaaagaaggtaatggtcatcggtggtgatggctattgtggttgggctactgcactccac
ctctcaaacaaaaactatgaagttgccattgtcgataaccttgttcgtcgcctttttgac
caccaacttggccttgactcccttacacccatttcttctatccataaccgcatacgacgt
tggaaatccctcaccggcaaagatattcaactccatattggtgacatatgtgactttgag
ttcctttctgaaacttttaaatcttttgaacctgatgctgttgtccactttggagaacag
agatctgccccttactccatgatcgataggtcaagagctgttttcacacaacataataat
gtgattggtacgcttaatgttctctttgccataaaggaatatagagacgagtgccatctt
gtgaagcttgggaccatgggagaatatgggacaccaaatatagacattgaagaaggttac
atcacaattactcataatggaaggacagacactcttccctatcctaaacaggcaagctca
ttctatcatctgagtaaggtccacgattcccataatattgcatttacttgcaaagcctgg
ggaatcagagccactgatctaaaccagggagtagtgtatggcgtcagaaccgaggagact
gcaatgcacgatgaattatgtaacagatttgattatgatggagtttttggaactgcatta
aataggttttgtgttcaggctgctgtcggtcatccacttacaatttatggcaaaggaggc
cagaccaggggatacctggatataagagataccgttcaatgtgttgaacttgcaattgct
aatcctgcacaacgaggagagttcagagttttcaatcaattcacggagcagttttctgtc
aatgaactcgcagccctagtaacaaaagcgggagaaaaacttggtatagaggttaaaact
atttccgtccctaatcctagagtagaggcagagttgcattactacctaattgagttgggt
ctgaagccccacctcctttctaactctcttcttgactcactgctgaacttctccgttgag
tttaaggatcgtgttgataccaagcagataatgcccagtgtttcttggagaaagattggc
gtcaagcctaagactgttgcagca
>Oldenlandia_herbacea_ERR9883552
aggaagaaggttatggttattggaggtgatggttattgtggttgggctactgcacttcat
ttatctaacaaaaactatgaagttgctatcgtcgacaaccttgttcgccgcctttttgac
caccagcttggccttgactcccttacgcccatttcttctatccataaccgcatacgacgt
tggaaatccatcactggcaaagagattcaactccatattggtgacatatgtgactttgag
ttcctttccgaaacttttaaatcatttgaacctgatgctgttgtccactttggagaacag
aggtccgccccttactccatgattgatcggtcaagagctgtttttacccaacacaataat
gtgattgggacacttaatgttctctttgctataaaggaatttagagaagattgccatctt
gtgaagattgggaccatgggagaatatgggacaccaaacatagacattgaagaaggttac
atcaccatcactcataatggaaggacagacactcttccttatcccaaacaagcaagttca
ttctatcatttgagtaaagtccatgattctcacaatattgcatttacttgcaaggcctgg
ggtatcagagccactgatctaaaccagggagtggtctatggtgtaagaacagatgagact
gcattgcacgatgaattaagtaacagatttgattatgatggaatatttggaactgcattg
aatcggttttgtgttcaagctgctgttggtcatccgctcacagtctatggaaaaggaggc
cagaccaggggatacctggatataagagacacagttcaatgtgttgaactcgcgattgct
aatcctgcacaacgaggagagttcagggtgttcaatcaattcactgagcagttttctgtc
aatgaacttgctgctctcgtaacaaaagctggagaaaaacttggaatcgaggtgaaaact
atttctgtgcctaatccgagggtagaggcagaggagcattactatcttgttgaactgggt
ctgcagccacacctcctttctgactctcttctcgactcactcctgaactttgccattcag
cataaggatcgtgttgatactaagcagataatgccttctgtttcttggaaaaagattggc
gtcaagccaaagactcttgcagca
>Paederia_ciliata_ERR9883513
cgaaagaaggtaatggtcattggtggagatggctattgtggttgggctactgccctccat
ctctcaaacaaaaactatgaaattgccattgttgataaccttgttcgtcgccttttcgac
caccagcttggcctagactcacttacacccatttcttccatccataaccggattcggaga
tggaaatccctcactggcaaagatattcaactctatattggtgatatatgtgactttgag
ttcctttctgaagcttttgaatcatttgaacctgatgctgttgtccactttggagaacag
agatctgccccttactccatgattgataggtcaagagctgttttcacacagcataataat
gtgattgggacgcttaatgttctttttgccataaaggaatatagagaagagtgccatctt
gtcaagcttgggaccatgggagaatatgggacaccaaatatagatattgaagaaggttac
atcacaattactcataacggaaggaaagatactcttccttatcctaaacaagcaagttca
ttctatcatctgagtaaagtacatgattcccataatattgcatttacttgcaaagcctgg
ggaatcagagccactgatctaaaccagggagtagtctatggagtgagaacagatgagact
gcaatgcatgatgaactatgtaacagatttgattatgatggagtatttggaactgcattg
aataggttttgtgttcaggctgccgttggtcatccgctcacggtttatggcaaaggaggc
cagaccaggggatatctagatataagggacacagttcagtgtgttgaacttgcgatcgct
aatccagcacaacggggggagttcagggttttcaatcaattcacggagcagttttctgtg
aatgaacttgcagccctagtgacaaaagctggagaaaaacttggtgttgaggtgaaaact
atttcagtgcctaatcctagagtagaggcagaggagcattactatctaattgagttgggt
ctcaagcctcatcttctttctgactctcttctggattcgctgctaaacttcaccattcag
ttcaaggatcgtgtcgataccaagcaaataatgcctagcgtttcttggagaaagatcggt
gtcaagccaaagactgttgcagca
>Plocama_tinctoria_ERR9883529
aggaagaaggtaatggtgattggtggtgatggatactgcggttgggctactgcactccat
ctctcaaacaaaaattatgaagttgccattgttgataaccttgttcgtcgcctttttgac
caccagctcggtcttgactcccttacacccatttcttctatccataaccgcgttaggcgc
tggaaatcgctcactggcaaagatattcaactctacattggtgacatatgtgactttgag
ttcctttctgaaacttttaaatcatttgaacctgaagctgttgtccacttcggagaacag
agatctgccccttactccatgattgacaggtcaagagctgtcttcacccaacataataat
gtgattgggactcttaatgttctgtttgcgataaaagaatatagagaggagtgccatcta
gtgaagcttgggaccatgggtgaatatgggactccaaatatagacattgaagaaggttac
atcacaattactcataatggaaggacagacactcttccttatcctaaacaggcaagttca
ttctatcatctgagtaaggtccatgattcccataatattgcattcacttgcaaagcttgg
ggaatcagagccactgatctaaaccaaggagtagtctatggtgtaagaacagatgagact
gcaatgcatgatgaactctgtaacagacttgactacgatggagtatttggaactgcattg
aataggttttgtgttcaggctgctgtcggtcatccacttacggtttatggcaaaggaggc
cagaccaggggatacctcgatataagagacacagttcaatgtgttgaactcgcgattgct
aatccagcgcaacgaggagagttcagggttttcaatcaattcacagagcagttttctgtc
aatgaacttgcagcccttgttacaaaagcaggagaaaaacttggtattgaggtgaaaacc
atttctgtgcttaatcctagagtagaagcagaggagcattactatctcatcgagttgggt
ctgcagccccacctcctctctgactctcttctggactcgcttctgaacttcgccattcag
tataaggatcgtgttgacaccaaacaaataatgccggccgtttcttggagaaagataagt
gccaagccaaagaccgttgcagcg
