# Supplementary material for: Morphological and molecular evidence support the inclusion of Mycetia hainanensis in Mouretia (Rubiaceae)
Source: PhytoKeys. 2026 Feb 5;270:273–88. doi: 10.3897/phytokeys.270.180324 (PMC12902767; doi:10.3897/phytokeys.270.180324)
Supplement: Supplementary material 4 — Dataset of 315 nuclear genes used in this study [file phytokeys-270-273_article-180324__-s004.zip › Dataset 2/6298_filtered_aligned_trimmed.fasta]

>Rubia_peregrina_ERR5033650
????????????????????????????????????????????????????????????
gtcatgggaaaggttgaaggtcaaggtgaatcttggcatggtcatgtcactgcagttact
gtgtctcctgaatatcgcaggcaacaattggccaagaaattgatgaacttactggaggat
attagtgataagatggacaagggttactttgtagaccttttcgttcgagcatcaaacata
ccagccataaagatgtatgagaaggtatggcttgttctcttt??????????????????
????????????????????????????????????????????????????????????
??????????????????????????????????????????????????????
>Theligonum_cynocrambe_ERR5033810
????????????????????????????????????????????????????????????
gttatgggaaaggttgaaggccagggtgaatcttggcatggtcatgtcactgcagttact
gtgtctcctgaatatcgcaggcaacaattggccaagaaactgatgaacttactggaggat
attagtgataaaatg?????????????????????????????????????????????
????????????????????????????????????????????????????????????
????????????????????????????????????????????????????????????
??????????????????????????????????????????????????????
>Anthospermum_thymoides_ERR9883532
ttcaacatgtctttctacatgacatacttggcaaggtggccggattattttcacgtcgcc
gtaatgggaaaagttgaaggtcaaggtgagtcttggcatggtcatgtcacagcagttact
gtgtctcctgaataccgcaggcaacaattggccaagaaactgatgaacttactggaggat
atcagtgataaaatg------------tttgttgatttattcgtccgtgtttcgaataaa
cgtgcagtggatatgtatcacaaattgaactatgtggtctatcgaaggattattgggtat
tattcaggtgaaagggatgatttagatatgaggaaggctttatcaagagatgtagagaag
aaatcgttgatacca???????????????????????????????????????
>Argostemma_elatostemma_ERR9883520
ttcaacatgtcgttctacatgacatacctggcaaggtggccggactattttcacgtcgcc
gttatgggaaaagttgaaggtcagggcgaatcttggcatggtcatgtcactgcagttaca
gtgtctcctgaatatcgcaggcaacaattggccaagaaactgatgaacttactggaggat
attagtgataagatggacaagggttactttgtagacctttttgtcagagcatcaaataca
ccagccataaagatgtatgagaagcttggatatgtaatctacagacgtgtactacgttat
tactcaggcgaggaggatggtttggatatgagaaaggccttatcccgtgatgtagaaaag
aaatctatcatccctctcaaacggcctgtaactccagatgaattggagtatgat
>Chamaepentas_hindsioides_ERR9883496
ttcaacatgtcgttctacatgacatacctggcaaggtggccggactattttcacgtggcc
gttatggggaaagttgaaggtcaaggtgaatcttggcatggacatgttactgcagttact
gtgtctcctgaatatcgcaggcaacaattggccaagaaactgatgaacttactggaggat
attagcgataagatg------------tttgtagacctttttgttagagcatcaaataca
ccagccataaagatgtatgagaagcttggctatgtaatatacagacgtgtactacgctat
tactccggggaggaggatggtttggacatgagaaaggctttatcccgggatgtggagaaa
aaatctatcatccctcttaaacgaccagtaactccagatgagttggagtatgat
>Clarkella_nana_ERR9883563
????????????????????????????????????????????????????????????
gttatgggaaaagttgaaggtcagggttaatcttggcatggtcatgtcactgcagttaca
gtgtctcctgaatatcgcaggcaacaattggcaaagaaactgatgaacttactggaggat
attagtgataagatggataagggttactttgtagacctttttgtcagagcatcaaataca
ccagccataaagatgtatgagaagcttggatatgtaatatacagacgtgtactacgt???
????????????????????????????????????????????????????????????
??????????????????????????????????????????????????????
>Coccocypselum_condalia_ERR9883533
ttcaacatgtcgttctacatgacctacctggcaaggtggcctgactattttcacgtggca
gttatgggtaaagttgaaggtcaaggtgaatcttggcatgggcatgtcacagcagttact
gtgtctcccgaatatcgcaggcaacagttggccaagaaactaatgaacctactggaggat
attagtgacaagatggataagggttactttgtggacctttttgtgagagcatcaaatacg
ccagccataaagatgtatgagaagcttggctatgtaatatacagacgtgtactacgttat
tactcaggggaggaggatggtttg????????????????????????????????????
??????????????????????????????????????????????????????
>Cruckshanksia_pumila_ERR9883536
ttcaacatgtcgttctacatgacctacctggctaggtggcctgactattttcacgtggca
gttatgggaaaagttgaaggtcaaggtgaatcttggcatggtcatgtcactgcagttacc
gtgtctcctgaataccgcaggcaacaattggccaagaaactaatgaacctactggaggat
atcagtgacaagatggataagggttactttgtagacctttttgtgagagcatcaaataca
ccagccataaagatgtatgagaagcttggctatgtaatatacagacgtgtactacgttat
tactcgggggaggaggatggtttg????????????????????????????????????
??????????????????????????????????????????????????????
>Cyanoneuron_cyaneum_ERR9883481
ttcaacatgtcgttctacatgacatacctggcaaggtggccggactatttccacgtggcc
gttatgggaaaagttgaaggtcaaggtgaatcttggcatggtcatgtcacagcagttacc
gtgtctcctgaatatcgcaggcaacaattggcgaagaaactgatgaacttactggaggat
attagtgataagatggataagggttactttgtagacctttttgttagagcttcaaataca
ccagccataaagatgtatgagaagcttggatatgtaatatacagacgtgtactacgttat
tactcaggggaggaggatggtttggatatgagaaaggctttatcccgtgatgtagaaaag
aaatctatcatccctctcaaacggcctgtaactccagatgaattggagtatgat
>Danais_nigra_ERR9883478
ttcaacatgtcgttctacatgacatacctggcaaggtggccggactattttcacgtggcc
gttatgggaaaagttgaaggtcaaggtgaatcttggcatggtcatgtcactgcagttacc
gtgtcccctgaatatcgcaggcaacaattggccaagaaactgatgaacttactggaggat
attagtgataagatggataagggttactttgtagacctttttgtgagagcgtcaaataca
ccagccataaagatgtatgagaagcttggctatgtaatatacagacgcgttcttcgttat
tactcgggggaggaggatggtttggatatgagaaaggctttatcccgtgatgtagaaaag
aaatctatcatccctcttaaacggcctgtaactcctgatgaattggagtatgat
>Dunnia_sinensis_ERR9883505
ttcaacatgtcgttctacatgacgtacctggcaaggtggccggactattttcacgtggct
gttatgggaaaagttgaaggtcaaggtgaatcttggcatggtcatgtcaccgcagttact
gtgtctcctgaatatcgcaggcaacaattggccaagaaactgatgaacttactggaggat
attagcgataagatggataagggttactttgtagacctttttgttagagcatcaaataca
ccagccataaagatgtatgagaagcttggatatgtaatatacaggcgtgtacttcgttat
tactcaggggaggaggatggtttggatatgagaaaggctttgtctcgtgatgtggaaaag
aaatctatcatccctctcaaacggcctgtaactccagatgaattggagtatgat
>Mouretia_larsenii_ERR9883550
ttcaacatgtcgttctacatgacatacctggcaaggtggccggactattttcacgtggcc
gttatgggaaaagttgaaggtcagggtgaatcttggcatggtcatgtcactgcagttaca
gtgtctcctgaatatcgcaggcaacaattggccaagaaactgatgaacttactgga????
??????????????ggataagggttactttgtagacctctttgtcagagcatcaaataca
ccagccataaagatgtatgagaagcttggatatgtaatatacagacgtgtactacgttat
tactcaggggaggaggatggtctggatatgagaaaggccttatcccgtgatgtagaaaag
aaatctattgtccctctcaaacggcctgtaactccagatgaattggagtatgat
>Mycetia_bracteata_ERR9883494
ttcaacatgtcgttctacatgacatacctggcaaggtggccggactattttcacgtggcc
gttatgggaaaagttgaaggtcagggtgaatcttggcatggtcatgtcactgcagttaca
gtgtctcctgaatatcgcaggcaacaattggccaagaaactgatgaacttactggaggat
attagtgataagatggataagggttactttgtagacctttttgtcagagcatcaaataca
ccagccataaagatgtatgagaagcttggatatgtaatatacagacgcgtactacgttat
tactcaggggaggaggatggtttggatatgagaaaggccttatcccgtgatgtggaaaag
aaatctatcatccctctcaaacggccagtaactccagatgaattggagtatgat
>Mycetia_hainanensis_H401
????????????????????????????????????????????????????????????
gttatgggaaaagttgaaggtcagggtgaatcttggcatggtcatgtcactgcagttaca
gtgtctcctgaatatcgcaggcaacaattggccaagaaactgatgaacttactggaggat
attagtgataagatggataagggttactttgtagacctctttgtcagagcatcaaataca
ccagccataaagatgtatgagaagcttggatatgtaatatacagacgtgtactacgttat
tactcaggggaggaggatggtctggatatgagaaaggccttatcccgcgatgtagaaaag
aaatctattgtccctctcaaacggcctgtaactccagatgaattggagtatgat
>Neohymenopogon_parasiticus_ERR9883558
ttcaacatgtcgttctacatgacatacctggcaaggtggccggactattttcacgtggcc
gttatgggaaaagttgaaggtcagggtgaatcttggcatggtcatgtcactgcagttaca
gtgtctcctgaatatcgcaggcaacaattggccaagaaactgatgaacttactggaggat
attagtgataagatggataagggttactttgtagacctttttgtcagagcatcaaataca
ccagccataaagatgtatgagaagcttggatatgtaatatatagacgtgtactacgttat
tactcaggggaggaggatggtttggatatgagaaaggccttatcccgtgatgtagaaaag
aaatctatcattcctctcaaacggcctgtaactccagatgaattggagtatgat
>Oldenlandia_herbacea_ERR9883552
????????????????????????????????????????????????????????????
gttatggggaaagttgaaggtcagggtgaatcatggcatggtcatgtcactgcagtaact
gtggctcctgaatatcgcaggcaacaactggccaagaaactgatgaacttactggaggag
attagtgataagatagacaaaggttactttgtggatctttttgtgagagcgtcaaataca
ccagccataaagatgtatgagaagcttggctatgtaatatacagacgggtactacgttat
tactctggggaggaggatggtttagatatgagaaaggctttatctcgtgatgtggaaaag
aaatctatcatccctcttaagcggcctataactccagatgagttggagtacgac
>Paederia_ciliata_ERR9883513
ttcaacatgtcgttctacatgacatacctcgcaaggtggccggactattttcacgtggcc
gttatgggaaaagttgaaggtcaaggtgaatcttggcatggtcatgtcactgcagtaaca
gtgtctcctgaatatcgcagacaacaattggccaagaaactaatgaacttactggaggat
attagcgataagatggataagggttactttgtggacctttttgttagagcgtcaaataca
ccagccataaagatgtatgggaagcttggctatgtaatatacaggcgtgtattacgatat
tattcaggggaagaggatggtttagatatgagaaaggctttatcccgtgatgtagaaaag
aaatccataatccctctcaaacggcctgtaactccagacgaattggagtatgat
>Plocama_tinctoria_ERR9883529
ttcaacatgtcgttctacatgacatacctggcaagatggccggactattttcacgtggcc
gttatgggaaaggttgaaggtcagggtgaatcttggcatggtcatgtcactgcagttacc
gtgtctcctgaatatcgcaggcaacaattggccaagaaactgatgaacttactggaggat
attagtgataagatggataagggttactttgtagacctttttgttagagcatccaataca
ccagccataaagatgtatgagaagcttggatatgtaatatacagacgtgtactgcgctat
tactcgggggaggaggatggtttggatatgagaaaggctttatcccgtgatgtagagaag
aaatcgatgattcctctcaaacgccctgtaactccggatgaattggagtatgat
