# Supplementary material for: Morphological and molecular evidence support the inclusion of Mycetia hainanensis in Mouretia (Rubiaceae)
Source: PhytoKeys. 2026 Feb 5;270:273–88. doi: 10.3897/phytokeys.270.180324 (PMC12902767; doi:10.3897/phytokeys.270.180324)
Supplement: Supplementary material 4 — Dataset of 315 nuclear genes used in this study [file phytokeys-270-273_article-180324__-s004.zip › Dataset 2/6299_filtered_aligned_trimmed.fasta]

>Rubia_peregrina_ERR5033650
gccctctccggcacgtggcggatgctgtggacgacggagaaggaacagctcttcatcgtg
aagaatgcgtccttcttcggcactgaagctggtgatgtgctgcaggttattgatgtggag
aagaagactctgaataatgtcatcacttttcctccagatggggttttcttcgttcgctcc
ggcattgaaattgcatcgtcccagcgaatcgatttt
>Theligonum_cynocrambe_ERR5033810
tccctctctgacacgtggcagatgctatggactacggagaaagaacagctcttcatcata
aagaacgcgtcctttttcggtactaaagctggggatgtcttgcaagtaattgatgtggca
aacaaatgtctaaacaatgtcatcacttttcctcccgatggagtctttttcgttcgctct
ggtatcgaaatcgcttcgcctcagcgcgttgatttt
>Anthospermum_thymoides_ERR9883532
????????????????????????????????????????????????????????????
???????????cctcctttcggccaaggatggtttgatactgtgtatc-ttgacgatgag
attcgggtggtgaaagatatta-----------------gggg-------agactatttg
gttgtcgaacgagct?????????????????????
>Argostemma_elatostemma_ERR9883520
tccctctccgctacatggcggatgctatggaccacggagaaagagcaactcttcataatc
aagaatgcatctttgtttgggaccaaagcgggtgatgtcttgcaagtcattgatgtggga
agcagaactctcaacaatgtcatcacttttcctcccgatggggtcttttttgttcgctcc
gttattgaaattgcatcttctcagcgcgttgatttt
>Chamaepentas_hindsioides_ERR9883496
tccctctctgccacgtggcggatgctgtggaccacggagaaagaacaactctttataatc
aagaatgcatctttttttggcaccaaagccggtgatgtattacaagtgattgatgtggga
agcaagactctcaacaatgtcatcacttttcctccagatggggtcttctttgttcgctct
gttattgaaattgattcgtctcaacgagttgatttt
>Coccocypselum_condalia_ERR9883533
????????????????????????????????????????aagtgcagttctacgtggga
aaagctgggtgcctcctttcggccaaggatggtttcaatctgtatacc-ttgatgatgaa
attcgagttgtgaaagatatta-----------------gggg-------cgatcatttg
gttgttgaacgagct?????????????????????
>Cyanoneuron_cyaneum_ERR9883481
tccctctccgccacgtggcggatgctatggaccacggagaaagagcaactcttcataata
aagaatgcgtccttttttggcaccaaagctggtgatgtcttgcaagttattgatgtggga
agcaaaactctcaacaatgtcatcacttttcctccggacggggtcttctttgttcgctct
gttattgaaattgcatcgtctcagcgcgttgatttt
>Danais_nigra_ERR9883478
tccctctctgccacgtggcggatgctatggaccacggagaaagaacaactcttcataata
aagaatgcatccttttttggtaccgaagctggtgatgtcttacaagttattgatgtggga
agcaaaactctcaacaatgtcatcacttttcctcccgatggggtcttctttgttcgctcc
gttattgaaattgcatcgtctcagcgcgttgatttt
>Dunnia_sinensis_ERR9883505
tccctctctgccacttggcggatgctatggaccacggagaaagagcaactctttataata
aagaacgcatccttttttggcacccaagccggtgatgtcttacaagttattgatgtggga
aacaaaactctcaacaatgtcatcacttttcctcccgacggggtcttcttcgttcgctct
gttattgaaatggcatcgtctcagcgcgttgatttt
>Mouretia_larsenii_ERR9883550
tccctctccgctacatggcggatgctatggactactgagaaagagcaactcttcataata
aagaatgcatctttgtttgggaccaaagcgggtgatgtcctgcaagtcattgatgtggga
agcagaactctcaacaatgtcatcacttttcctcccgatggggtcttttttgttcgctcc
gttattgaaattgcatcttctcagcgcgttgatttt
>Mycetia_bracteata_ERR9883494
tccctctccgctacatggaggatgctatggactacggagaaagagcaactcttcataata
aagaatgcatctttgtttgggaccaaagcgggtgatgtcttgcaagtcattgatgtggga
agcagaactctcaacaatgtcatcacttttcctcccgatggggtcttttttgttcgctcc
gttattgaaattgcatcttctcagcgcgttgatttt
>Mycetia_hainanensis_H401
tccctctccgctacatggcggatgctatggactactgagaaagagcaactcttcataata
aagaatgcatctttgtttggaaccaaagcgggtgatgtcttgcaagtcattgatgtggga
agcagaactctcaacaatgtcatcacttttcctcccgatggggtcttttttgttcgctcc
gttattgaaattgcatcttctcagcgcgttgatttt
>Neohymenopogon_parasiticus_ERR9883558
tccctctccgctacatggcggatgctatggactacggagaaagagcaactcttcataata
aagaatgcatctttgtttgggaccaaagcgggtgatgtcttgcaagtcattgatgtggga
agcagaactctcaacaatgtcatcacttttcctcccgatggggtcttttttgttcgctcc
gttattgaaattgcatcttctcagcgcgttgatttt
>Oldenlandia_herbacea_ERR9883552
tcgctgtccgccacgtggcgaatgctgtggaccacggagaaagagcagctgttcataata
aagaatgcgtctttctttggcactgaagccggggatgtcttgcaagttattgatgtggga
agcaagactctcaacaatgtcataacttttcctcccgatggagtcttctttgttcgctct
gtcattgatgttgcatcctctcagcgggttaatttt
>Paederia_ciliata_ERR9883513
tccctctctgccacgtggcggatgctatggaccacggagaaagaacaactctttatcata
aagaacgcgtccttttttggtaccaaagctggagatgtcttacaagttattgatgtggaa
agcaaaactctcaataatgtcatcacttttcctcccgatggggtcttctttgttcgctct
gttattgaaattgcatcgtctcagcgagttgatttt
>Plocama_tinctoria_ERR9883529
tccctctctgacacgtggcggcttctatggacgacggagaaagaacagctcttcatcata
aagaatgcgtggtttttcggcaccaaagctggtgatgtcttgcaagttattgacgtggga
agcaaaactctcaacaatatcatcacttttcctcccgatggagtcttctttgttcgctct
ggtattgaaattgcatcgtctcaacgcgttgatttt
