# Supplementary material for: Morphological and molecular evidence support the inclusion of Mycetia hainanensis in Mouretia (Rubiaceae)
Source: PhytoKeys. 2026 Feb 5;270:273–88. doi: 10.3897/phytokeys.270.180324 (PMC12902767; doi:10.3897/phytokeys.270.180324)
Supplement: Supplementary material 4 — Dataset of 315 nuclear genes used in this study [file phytokeys-270-273_article-180324__-s004.zip › Dataset 2/6303_filtered_aligned_trimmed.fasta]

>Rubia_peregrina_ERR5033650
aattggcctgcttggtatcaatttgtgacagcaacattctgtcatttcaattggactcat
ctttcaagtaacctattcttcttgtatatatttggaaagcttgttgaagaggaagaagga
aactttgcactatggctttcatatattctaactggcgctggagcaaatcttgtttcatgg
ctgattctacctagaaatgctgtttctgttggggcttccggtgcagtatttggattgttc
gctgttagtgtcctagtgaggatgtcttgggactggaggaagatccttgaggtatttata
ttgggccagtttgttatagagaaggta
>Theligonum_cynocrambe_ERR5033810
aacaggcctgcttggtttcaatttgtgactgcaacattctgtcattttaattggaatcat
ctttcaagcaacctcttcttcttgtatatatttggaaagctagtggaagaggaggaagga
aactttgcattgtggctttcatatatccttactggtgctggagcaaatcttgtttcatgg
ctgattctgccaagaaatgctgtttctgttggggcatctggtgcagtatttggactgttt
gctgttagtgtcctcgtgaggatgtcttgggactggaggaagatcctggaggtacttata
ttgggccagtttgttatagagaaggta
>Anthospermum_thymoides_ERR9883532
aactggcctgcttggtatcaatttgtgacggcaacattctgtcattttaattggactcat
ctttcgagtaacctcttcttcttatatatatttggaaagcttgttgaagaggaagaagga
aactttgccttgtggctttcatatatcctaactggtgcaggagcaaacattgtttcgtgg
ctgattctgcccagaaatgcggtttccgttggagcatctggtgcagtatttggactcttt
gctgtaagtgtccttgtgaagatgtcttgggactggaggaagatccttgaggtgcttata
ttgggccagtttgttatagagaaggtg
>Argostemma_elatostemma_ERR9883520
aattggcctgcttggtatcaatttgtgactgcaacattctgtcattttaattggaatcat
ctatcaagtaaccttttctttttatatatatttggaaagcttgttgaagaggaagaagga
aattttgcattgtggctttcatatatcctaactggtgctggagcaaaccttgtttcttgg
ctgattctgcccagaaatgctgtttctgttggtgcatctggtgcagtatttggactcttt
gctgtcagtgtccttgtgaagatgtcttggaactggaggaagatccttgaggtacttata
ttgggccagtttgtcatagagaaggta
>Chamaepentas_hindsioides_ERR9883496
aactggcctgcttggtatcaatttgtgactgcaacattctgtcattttaattggaaccat
ctttcgagtaacctcttcttcttatatatatttggaaagcttgttgaagaggaagaaggg
aactttgccctgtggctttcatatatcctgactggtgctggagcaaatcttgtttcatgg
ctgattctgccgagaaatgctgtttctgttggagcatctggtgcagtatttggactcttt
gctgttagtgtccttgtgaagatgtcttgggactggaggaagatccttgaggtacttata
ttgggccagtttgttatagagaaggtg
>Clarkella_nana_ERR9883563
aattggcctgcttggtatcaatttgtgactgcaacattctgtcattttaattggaatcat
ctatcaagtaacctcttctttttatatatatttggaaagcttgttgaagaggaagaagga
aactttgcgttgtggctttcatatatcctaactggtgctggagcaaaccttgtttcttgg
ctgattctgcccagaaatgctgtttctgttggtgcatctggtgcagtatttggactcttt
gctgttagtgtccttgtgaagatgtcttgggactggaggaagatccttgaggtactcata
ttgggccagtttgtcatagagaaggta
>Coccocypselum_condalia_ERR9883533
aactggccagcttggtatcaatttgtgactgcaacattttgtcactttaattggaaacat
ctttcgagtaacctcttcttcctttatatatttggaaagcttgttgaagaggaagaagga
aactttgcattgtggctttcatatatcctaactggtgctggggcaaattttgtttcatgg
ctgattcttcctagaaatgctgtttctgttggggcatctggtgcagtgtttggactcttt
gctgttagtgtccttgtgagaatgtcttgggactggaggaagatccttgaggtactaata
ttgggccagtttgtaatcgaaaaggtg
>Cruckshanksia_pumila_ERR9883536
??????????????????????????????????????????????????????aaacat
ctttcaagtaacctcttctttctatatatatttggaaagcttgttgaagaggaagaagga
aacttcgcattgtggctttcatatatcctaactggtgctggagcaaattttgtttcatgg
ctgattctcccaagaaatgctgtttctgttggagcatctggttcagtgtttggacttttt
gctgttagtgtccttgtgaaaatgtcttgggactggaggaagattcttgaggtacttata
ttgggccagtttgtcatagaaaaggta
>Cyanoneuron_cyaneum_ERR9883481
aactggcctgcttggtatcaatttgtgactgcaacattctgtcattttaattggaatcat
ctttcaagtaacctcttcttcttatatatatttggaaagcttgttgaagaggaagaagga
aactttgcgttgtggctttcatatatcctaactggtgctggagcaaaccttgtttcatgg
ctgattctgcctagaaatgctgtttctgttggagcatctggtgcagtatttggactcttt
gctgttagtgtccttgtgaagatgtcttgggactggaggaagatccttgaggtacttata
ttgggccagtttgttatagagaaggtg
>Danais_nigra_ERR9883478
aactggcctgcttggtatcaatttgtgactgcaacattctgtcattttaattggaatcat
ctttcaagtaacctcttcttcttatatatatttggaaagcttgttgaagaggaagaagga
aactttgcgttgtggctttcatatatcctaactggggctggagcaaatcttgtttcacat
atgattctgccaagaaatgctgtttctgttggaccatctggtgcagtatttggactcttt
gctgttagtgtccttgtgaagatgtcttgggactggaggaagatccttgaggtacttata
ttgggccagtttgttatagagaaggtg
>Dunnia_sinensis_ERR9883505
aactggcctgcttggtatcaattcgtgactgcaacattctgtcattttaattggaatcat
ctttcaagtaacctcttcttcttatatatatttggaaagcttgttgaagaggaagaagga
aaatttgcattgtggctttcatatatcctaactggtgctggagcaaaccttgtttcatgg
ctgattctgcctagaaatgctgtctctgtgggagcatctggtgcagtatttggactcttt
gctgttagtattcttgtaaagatgtcttgggactggaggaagatccttgaggtacttata
ttgggccagtttgttatagagaaggtg
>Mouretia_larsenii_ERR9883550
aattggcctgcttggtatcaatttgtgactgcaacattctgtcattttaattggaatcat
ctatcaagtaacctcttctttttatatatatttggaaagcttgttgaagaggaagaaggc
aactttgcattgtggctttcatatatcctaactggtgctggagcaaaccttgtttcttgg
ctgattctgcccagaaatgctgtttctgttggtgcatctggtgcagtatttggactcttt
gctgttagtgtccttgtgaagatgtcttgggactggaggaagatccttgaggtacttata
ttgggccagtttgtcatagagaaggta
>Mycetia_bracteata_ERR9883494
aattggcctgcttggtatcaatttgtgactgcaacattctgtcattttaattggaatcat
ctatcaagtaacctcttctttttatatatatttggaaagcttgttgaagaggaagaagga
aactttgcattgtggctttcatatatcctaactggtgctggagcaaaccttgtttcttgg
ctgattctgcccagaaatgctgtttctgttggtgcatctggtgcagtatttggactcttt
gctgttagtgtccttgtgaagatgtcttggaactggaggaagatccttgaggtacttata
ttgggccagtttgtcatagagaaggta
>Mycetia_hainanensis_H401
aattggcctgcttggtatcaatttgtgactgcaacattctgtcattttaattggaatcat
ctatcaagtaacctcttctttttatatatatttggaaagcttgttgaagaggaagaaggc
aactttgcattgtggctttcatatatcctagctggcgctggagcaaaccttgtttcttgg
ctgattctgcccagaaatgctgtttctgttggtgcatctggtgcagtatttggactcttt
gctgttagtgtccttgtgaagatgtcttgggactggaggaagatccttgaggttctcata
ttgggccagtttgtcatagagaaggta
>Neohymenopogon_parasiticus_ERR9883558
aattggcctgcttggtatcaatttgtgactgcaacattctgtcattttaattggaatcat
ctatcaagtaacctcttctttttatatatatttggaaagcttgttgaagaggaagaagga
aactttgcattgtggctttcatatatcctaactggtgctggagcaaaccttgtttcttgg
ctgattctgcccagaaatgctgtttctgttggtgcatctggtgcagtatttggactcttt
gctgttagtgtccttgtgaagatgtcttgggactggaggaagatccttgaggtacttata
ttgggccagtttgtcatagagaaggta
>Oldenlandia_herbacea_ERR9883552
aactggccagcctggtatcaatttgtgactgcaacattctgtcattttaattgg---cat
ctttcgagtaacttatttttcttatatatattcggaaagcttgttgaagaggaagaagga
aattttgggttgtggctttcatatatcctaactggtgctggagccaattttgtttcatgg
ctgcttctgccaagaaatgctgtttctgttggagcatctggtgctgtttttggactcttt
gctgttagtatccttgtaaagatgtcttgggactggaggaagatccttgaggtacttata
ttgggccagtttgttatagagaaggtg
>Paederia_ciliata_ERR9883513
aactggcctgcttggtatcaatttgtgactgcaacattctgtcattttaattggaaccat
ctttcaagtaacctttttttcttgtatatatttggaaagcttgttgaagaggaagaagga
aactttgcattgtggctttcatatatcctaactggtgctggagcgaaccttgtctcctgg
ctgatgctgcccagaaatgctgtttctgtgggagcctctggtgcagtatttggactcttt
gctgttagtgtccttgtgaagatgtcttgggactggaggaagatccttgaggtacttata
ttggggcagtttgttattgagaaggtg
>Plocama_tinctoria_ERR9883529
aactggcctgcttcgtatcaatttgtgactgcaacattctgtcattttaattggaatcat
ctttcaagcaacctcttcttcttgtatatatttggaaagcttgttgaagaggaagaagga
aattttgcattgtggctttcatatatcttaactggtgctggagcaaatcttgtttcatgg
ctaattctgccaagaaatgctgtttctgttggggcatctggtgcagtatttggactgttt
gctgttagtgtcctcgtgaagatgtcttggaactggaggaagattcttgaggtacttata
ttgggccagtttgttatagagaaggtg
