# Supplementary material for: Morphological and molecular evidence support the inclusion of Mycetia hainanensis in Mouretia (Rubiaceae)
Source: PhytoKeys. 2026 Feb 5;270:273–88. doi: 10.3897/phytokeys.270.180324 (PMC12902767; doi:10.3897/phytokeys.270.180324)
Supplement: Supplementary material 4 — Dataset of 315 nuclear genes used in this study [file phytokeys-270-273_article-180324__-s004.zip › Dataset 2/6318_filtered_aligned_trimmed.fasta]

>Anthospermum_thymoides_ERR9883532
gatctttctcaagataccgaatatgcatctcaagcagctttatggggaattgagggcttg
ccagacttgggagaaatttatcctcttggaggctcagcagataggcttggcttggtggac
tctgacactggtgaatgtcttcctgctgcaatgcttccttattgtggaaggacattgctg
gaaggtctgataagagatcttcaggctcgggaattcttgttcttcaagctgtatggaagg
caatgcatcactcctgtagctattatgactagctctgcaaagaaaaatcatgagcgcatt
gtttcactatgtgaaa????????????????????????????????????????????
????aaccccttgttccagctattatggcagaagatgggcaatggattgtttgtagacaa
ttcgtaccagtttgcaagcctggtggtcatggtgtgatctggaaacttgcctatgataag
ggtgtatttcagtggtttcaggatcatggacgaaagggtgcaactgttcggcaagtcagt
aatgttgtggctgctacagatttgactgtcttggctctggcaggaattggtcttcggcac
aggaaggttgcatcgagtgctagtgaagccagtttacctggcatggtacttaatgtgaag
aagccagtaaaatatgttgaccagtttgggatgacacactgtgtctctggtggccgtttg
gaatgcacaatgcaaaatattgcagataatttttttaacacatactcatctcgatgttat
aaaggtgtagaagataggctagatacttttattgtgtataacgaaagaaggaaggtcaca
tcttcagctaagaagaaaaggatacctgggaataacag??????????????????????
????????????????????????????????????????????tttcatggaggttcaa
tctcagctggttctgagttacaaatagaagttgcagagttctcatggagagatgtacagc
tggctggtagtctgataattttggctgaaaacgttatggggtcaactgagcttaatgaga
gtggtggaccaattctacaatatggaaagagatgcgcgagatgtaagttagaaaatgtca
gagtactgaatgaaggaatcaactggaattgtggagataacttatactggaagcatgatg
tggatcggattgaggctgtgaaggttatactccatggaaatgctgaatttgaagccgtgg
atgtc
>Argostemma_elatostemma_ERR9883520
gatctttctcaagatactgaatatgcatatcaagcagctttatggggaattgaggggttg
ccagacttgggagaaatttatcctcttggaggctccgcggataggcttggcttggtggac
tccgacactggtgaatgtcttcccgctgcaatgcttccttattgtggaaggacattgctg
gaaggtctgataagagatcttcaggctcgagaattcttgttcttcaagttgtatgggagg
caatgcatcacgcctgtagctattatgactagctctgcaaagaaaaatcatgagcgcatt
gtttcactatgtgaaaaacttggatggtttggaagaggaagattgaacttccaactattt
gaacagcctcttgttccagccattagtgcagaagatgggcaatggattgtttgtagtcaa
tttgtgccagtttgtaagcctggtggtcatggtgtaatttggaaacttgcctatgataaa
ggtgtatttcagtggtttcatgatcatggacgaaagggtgcaactgttcggcaagtcagt
aatgttgtggctgctacagatttgactgtcatggccttggcaggaataggtcttcggcac
aaacag----------------------------------------catctaatgtaaag
aagccagtaaaatatgttgaccagtttgggttgacacactgtgtctctggtggccgtttg
gaatgcacaatgcaaaatattgcagatcatttttctaatacatactcatctcgatgttat
gaatgtgtacaagaaggtctagatacctttattgtgtataatgaaagaaggaaggtcaca
tcttcagctaagaagaaaaggatacatgggaacaacag??????????????????????
?????????????????????????????????????????????????????ggttcga
tctcggtaggttctgagttacaaatagaagttgcagagctcttgtggagagatgtacagc
ttgatgggagtctgctaattttggctgaaaatgttttgggatcatctgtgattaatgata
gtggtgaaacaatactacagtatggaaagaggtgtgctagatgtaagttggaaaatgtca
aggtactgaacgaaggaattgattggaaatcagaatataacttatactggaagcatgatg
tggatcgaattgaggctgtgaaggttatactccatggaaatgctgaatttgaagcagtgg
atgtc
>Chamaepentas_hindsioides_ERR9883496
gatctttctgaagatactgaatatgcatctcaagcggctttatggggaattgagggattg
ccagacttgggagaaatatatcctcttggaggcgcagcagaaaggcttggcttggttgac
tcagacactggtgaatgtctccctgctgcaatgcttccttattgtggaaggacattgttg
gaaggtctgataagagatctgcaggctcgggaattcttgttcttcaagttgtatggaaaa
caatgcatcacccctgtggctattatgactagctctgcaaagaaaaataatgagcgcatt
gtttcactatgtgaaagacttgaatggtttggaagaggaagattgaacttccaactattt
gaacagcctcttgttccagctattagtgcagaagatgggcaatggattgtttgtagacaa
tttgtaccagtttgcaagcctggtggtcatggtgtgatctggaaacttgcttatgataag
ggtgtatttcagtggtttcatgatcatggacgaaagggtgcaactgttcggcaagtcggc
aatgttgtggctgctacagatttgactgtcttggccttggcaggaattggtcttcgccac
aagcaggttgcatcgagtgatactgaagccagtttgcctggcatggtacttaatgtgaag
aagcccgtgaaatatgttgaccagtttgggatgacacattgtatctctggtggccgtttg
gaatgcacaatgcaaaatattgccgataatttttgtaatacatactcatctcgatgttat
aaaggtgtagaagaagggctagacacttttattgtatataatgaaagaaggaaggtcaca
tcttcagctaagaagaaaaggatacatgggcaaaacagtctgctcccccgtttctcattc
tgcttcatcctgctttgggcccaatttgggaggtcaccagacagtttcatggaggttcaa
tctcagcgggttctgagttacaaatagaagtggccgagttcttgtggagagatgtacagc
ttgctgggagtctgataattttggctgtaaatgttatgggatcaacagcgattaatgaga
atggtgaaacaatactacattatggaaagagatgtgcaagatgtaagttagaaaatgtca
aagtactgaatgaaggagttgactggaaatctggagacaacatatactggaagcatgatg
tggatcggatcgaggctgtgaaggttatactccatggaaatgctgaatttgaagcagtgg
atgtc
>Coccocypselum_condalia_ERR9883533
????????????????????????????????????????????????????????????
????????????????????????????????????????????????????????????
????????????????????????????????????????????????????????????
??????????????????????????????gaattcttgtttttcaagttgtatggaaga
caatgcatcactcctgtggctattatgactagctctgcaaagaaaaatcatgagcgcatt
ctttcactatgtgaaaaacttggatggtttggaagaggaagattgaacttccaacttttt
gaacagcctcttgttccggctattagtgcagaagatgggcaatggattgcttgccgacaa
tttgttccagtttctaagcctggtggtcatggtgtgatctggaaacttgcctatgataag
ggtgtatttcagtggtttcatgatcatggacgaaagggtgcaactgttcgacaagtcagt
aatgttgtggctgctacagatttgactatcttggccttggcaggaattggccttcggcac
aagaaggttgcttcaagtggcactgtagccagtaaacctggcatggtacttaatgtgaag
aagcccgtaagatatgttgaccaatttgggatgacacactgtgtccctggtggccgtctg
gagtgcacaatgcaaaatattgcagatcatttttataatacattctcatctcgacgttat
aaaggtgtagaagaagggctagatacctttattgtgtacaatgagagaaaaaaggtcacg
tcttcctctaagaagaaaagagtacatggggataacag??????????????????????
????????????????????????????????????????????ttccatggaggctcaa
tctcagtgggttctgagttacaaatagaagttgcagagttcttgtggagagatgtacagc
ttgctggaagtctgattattttggctgaaaatgttatgggatcaactgtgattaatgaga
gtggtgaaacgatactacaatatggaaagagatgcgcaagatgtaagttagaaaatgtca
aaatactgaatgaaggaattaactgggaatctggagacaacttgtactggaagcatgacg
tggatcggatcgaagctgtgaaggttatactccatggaaatgctgaatttgaagca????
?????
>Cruckshanksia_pumila_ERR9883536
gatctctctcaagatactgaatatgcatctcaagcagctttatggggaatcgagggtttg
ccagacttgggagaaatttatcctcttggaggctcagcagataggcttggcttggtggac
tcccacactggtgaatgtcttcctgctgcaatgcttccttactgtggaaggacattattg
gaaggtctaataagagatcttcaggctagggaatttctgtttttcaagttgtatggaaga
caatgcatcactcctgtagctattatgactagctctgcaaagaaaaatcatgagcggatc
ctttcactatgtgaaagacttggatggtttggaagaggaagattgaacttccaacttttt
gaacagcctcttgttccggctattagtgcagaagatggggaatggattgctggcagacaa
tttgttccagtttgcaagcctggtggtcatggtgtgatctggaaacttgcttatgataag
ggtgtatttcagtggtttaatgatcatggacgaaagggtgcaactgttcggcaagtcagt
aatgttgtggctgctacagatttgactatcttggccttggcaggaattgg??????????
????????????????????????????????????????????????????????????
???????????????????????????????????????????????tggtgggcgctta
gaatgcacaatgcaaaatattgccgatcatttttctaatacattcttatctcgatgttat
aaagatgtagaagaaggactagatacctttattgtgtacaatgaaaggagaaaggtcaca
tcgtcagctaagaagaaaagg-----------------tcgggccccccttttctcattc
tgcttcatcctgctcttggcccactttgggaagtcacccgacag????????????????
????????????????????????????????????????????????????????????
????????????????????????????????????????????????????????????
????????????????????????????????????????????????????????????
????????????????????????????????????????????????????????????
????????????????????????????????????????????????????????????
?????
>Cyanoneuron_cyaneum_ERR9883481
gatctttcaaaggatactgaatatgcatctcaagcagctttatggggaattgagggcttg
ccagacttgggagaaatttatcctcttggtggctcagcagataggcttggtttggtggac
tccgataccggtgaatgtcttcctgctgcaatgcttccttattgtggaaggacattgctg
gaaggtctaataagagatcttcaggctcgggaattcttgttcttcaagttgtatggaaga
caatgcatcactcctgtagctattatgactagttctgcaaagaaaaatcatgaacgcatt
gtttcactatgtgaaaaacttggatggtttggaagaggaagattgaacttccaactattt
gaacagcctcttgttccagctattagtgcagaagatgggcaatggattgtttgtagacaa
ttcgtaccagtttgcaagcctggtggtcatggtgtgatctggaaacttgcctatgataaa
ggtgtatttcagtggtttcatgatcatggacgaaagggtgcaactgttcggcaagtcagt
aatgttgtcgctgctacagatttgactgtcttggccttggcaggaattggtcttcggcac
aagcaggttgcatcgagtgatagtgaagccagtttgcctggcatggtacttaatgtgaag
aagccagtaaaatatgttgaccagtttgggatgacacactgtgtctctggtggccgtctg
gaatgcacaatgcaaaatattgcagataatttttctaatacatactcatctcgatgttat
agaggtgtagaagaagggctagatacctttatagtgtataacgaaagaaggaaggtcaca
tcttcagctaagaagaaaagg--------------cagtccatgcccccgtttctcattc
tgcttcatcctgctttgggcccactttgggaagtcaccagacagtttcatggaggttcga
tctcagcgggttctgagttacaaatcgaagttgcagagttcttgtggagagatgtacagc
ttgctgggagtctgataattgtggctgacaatgttatgggatcaactgtgattaatgaga
gtggtgaaacgatactacaatatggaaagaggtgcgcaagatgtaagttagaaaatgtca
aagtactgaatgaaggaattgattggaaatctggagagaacttatactggaagcatgatg
tggatcggattgaggctgtgaaggttatactccatggaaatgctgaatttgaagcagtgg
atgtc
>Danais_nigra_ERR9883478
gatctttctcaagatactgattatgcatctcaagcagctttatggggaattgagggcttg
ccagacttgggagaaatttatcctcttggaggctcagcagataggcttggcttagtggac
tccaacaccggtgaatgtcttcctgctgcaatgcttccttattgtggaaggacattgctg
gaaggtctgataagagatcttcaggctcgggaattcttgttcttcaagttgtatggaaaa
caatgcatcactcctgtagctattatgactagctctgcaaagaaaaatcatgagtgcatt
gtttcactatgtgaaagacttggatggtttggaagaggaagattgaacttccaactattt
gaacagcctcttgttccagctatcagtgcagaagatgggcaatggattgtttgtagacaa
tttgtaccagtttgcaagcctggtggtcatggcgtgatctggaaacttgcctatgataag
ggtgtgtttcagtggtttcatgaacatggacgaaagggtgcaactcttcggcaagtcagt
aatgttgtggctgctacagatttgactgtcttggccttggcaggaattggtcttcggcac
aagcag--------------------------tttgcctggcatggtacttaatgtgaag
aagccagtaaaatatgttgaccagtttgggatgacacactgtgtctctggtggtcgtttg
gaatgcacaatgcaaaatattgcagataatttttctaatacatactcatctcgatgttat
aaaggtgtagaagaagggctggatacctttattgtgtataacgaaagaaggaaggtcaca
tcttcagctaagaagaaaaggatacatggggataacagtctgggcccccgtttctcattc
tgcttcatcctgctttgggcccactttgggaagtcaccagacagtttcatggaggttcga
tctcattgggttctgaattacaaatagaagttgcagagttcttgtggagagatgtacagc
ttgctgggagtctgataattttggctgaaaatgttttgggatcaactgcgattaatgaga
gtggtgaaacgatactacaatacggaaagaggtgcgcaagatgtaagttagaaaatgtca
aagtacggaatgaaggaattgattggaattccggagacaacttatactggaagcatgaag
tggatcggattgaggctgtgaaggttatactccatggaaatgctgaatttgaagcagtgg
atgtc
>Dunnia_sinensis_ERR9883505
????????????????????????????????????????????????????????????
????????????????????????????????????????????????????????????
????????????????????????????????????????????????????????????
??????????????????????????????gaattcttgtttttcaagttgtatggtaga
caatgcatcactcctgtagctattatgactagctctgcaaagaaaaatcatgagcgtatt
gtttcactatgtgaaagacttggatggtttggaagaggaagattgaacttccaactattt
gaacagcctctcgttccagccattagtgcagaagatgggcaatggattgtttgtagggaa
tttgtaccagtttgtaagcctggtggtcatggtgtgatttggaaacttgcgtatgataag
ggtgtgtttcagtggtttcataatcatggacgaaagggtgcaactgttcggcaagtcagt
aatgttgtggctgctacagatttgactgtcttggccttggcaggaattggtcttcgg???
??????gttgcatcaagtgatagtgaagccagtttgcctggcatggttcttaatgtgaag
aagccagtaaaatatgttgaccagtttgggatgacacactgtgtctctggtggccgtttg
gaatgcacaatgcaaaatattgcagataatttttctaatacatactcgtctcgatgtgat
gaaggtgtagaagaaagtctagatacctttattgtgtataatgaaagaaggaaggtcaca
tcttcatctaagaagaaaaggatacatggggataacagtctgggcccccctttctcattc
tgcttcatcctgctttgggcccactttgggaagtcaccagacagtttcacggaggttcga
tctcattgggttctgagttacaaatagaagttgcagagttcatgtggagagatgtacagc
ttgctgggagtctgctaattttggctgaaaatgttatgggatcaactgtgattaatgaga
gtggtgaaacgatactacaatatggaaagaggtgtgcaagatgtaagttagaaaatgtca
aggtactgaatgaaggaattgattggaaatctggagataacttatactggaagcatgatg
tggatcggattgaggctgtgaaggttatactaaatggaaatgctgaatttgaagcagtgg
atgtc
>Mouretia_larsenii_ERR9883550
gacctttctcaagatactgaatatgcatatcaagcagctttatggggaattgaggggttg
ccagacttgggagaaatttatcctcttggaggctccgcggataggcttggcttggtggac
tccgacactggtgaatgtcttcccgctgcaatgcttccttattgtggaaggacattgctg
gaaggtctgataagagatcttcaggctcgggaattcttgttcttcaagttgtatgggagg
caatgcatcactcctgtagctattatgactagctctgcaaagaaaaatcatgagcgcatt
gtttcactatgtgaaaaacttggatggtttggaagaggaagattaaacttccgactattt
gaacagcctcttgttccagccattagtgcagaagatgggcaatggattgtttgtaggcaa
tttgtgccagtttgtaagcctggtggtcatggtgtgatttggaaacttgcctatgataag
ggtgtatttcagtggtttcatgatcatggacgaaaaggtgcaactgttcggcaagtcagt
aatgttgtggctgctacagatttgactgtcatggccttggcaggaattggtcttcggcac
aaaaaggttgcatcgagtgatagtgaagccagtttacctggcatggtatttaatgtaaag
aagccagtaaaatatgttgaccagtttgggatgacacactgtgtctctggtggccgtttg
gaatgcacaatgcaaaatattgcagatcatttttctaatacatactcatctcgatgttat
gaaggtgtacaagaaggtctagatacctttattgtgtataatgaaagaaggaaggtcaca
tcttcagctaagaagaaaaggatacatgggaacaacagtctggccccccatttctcattc
tgcttcatcctgctttgggcccactttgggaagtcaccagacagtttaatggaggttcga
tctcggtggggtctgagttacaaatagaagttgcagagttcttgtggagagatgtacagc
ttgatgggagtctgctaattttggctgaaaatgttttgggatcatctgtgattaatgata
gtggtgaaatgaaactacagtatggaaagaggtgtgcaagatgtaagttagaaaatgtca
aggtactgaacaaaggaattgattggcaatcagaatataacttatactggaagcatgatg
tggatcgaattgaggctgtgaaggttatactccatggaaatgctgaatttgaagcagtgg
atgtc
>Mycetia_bracteata_ERR9883494
gatctttctcaagatactgaatatgcatatcaagcagctttatggggaattgaggggttg
ccagacttgggagaaatttatcctcttggaggatccgcggataggcttggcttggtggac
tccgacactggtgaatgtcttcccgctgcaatgcttccttattgtggaaggacattgctg
gaaggtctgataagagatcttcaggctcgggaattcttgttcttcaagttgtatggaagg
caatgcatcacgcctgtagctattatgactagctctgcaaagaaaaatcatgagcgcatt
atttcactatgtgaaaaacttggatggtttggaagaggaagattgaacttccaactattt
gaacagcctcttgttccaaccattagtgcagaagatgggcaatggattgtttgtaggcaa
tttgtgccagtttgtaagcctggtggtcatggtgtgatttggaaacttgcctatgataag
ggtgtatttcagtggtttcatgatcatggacgaaagggtgcaactgttcggcaagtcagt
aatgttgtggctgctacagatttgactgtcatggccttggcaggaattggtcttcggcac
aaaaag---------------------------------------------aatgtaaag
aagccagtaaaatatgttgaccagtttgggatgacacactgtgtctctggtggccgtttg
gaatgcacaatgcaaaatattgcagatcatttttctaatacatactcatctcgatgttat
gaaggtgtacaagaaggtctagatacctttattgtgtataatgaaagaaggaaggtcaca
tcttcagctaagaagaaaaggatacatgggaacaacagtctggccccccatttctcattc
tgcttcatcctgctttgggcccactttgggaagtcaccagacagtttcatggaggttcga
tctcggtgggttctgagttacaaatagaagttgcagagttcttgtggagagatgtacagc
ttgatgggagtctgctaattttggctgaaaatgttttgggatcatctgtgattaatgata
gtggtgaaacgatactacagtatggaaagaggtgtgcaagatgtaagttagaaaatgtca
aggtactgaacgaaggaattgattggaaatcggaatataacttatactggaagcatgatg
tggatcgaattgaggctgtgaaggttatactccatggaaatgctgaatttgaagcagtgg
atgtc
>Mycetia_hainanensis_H401
????????????????????????????????????????????????????????????
????????????????????????????????????????????????????????????
????????????????????????????????????????????????????????????
??????????????????????????????gaattcttgttcttcaagttgtatgggagg
caatgcatcactcctgtagctattatgactagctctgcaaagaaaaatcatgagcgcatt
gtttcactatgtgaaaaacttggatggtttggaagaggaagattaaacttccaactattt
gaacagcctcttgttccagccattagtgcagaagatgggcaatggattgtttgtaggcaa
tttgtgccagtttgtaagcctggtggtcatggtgtgatttggaaacttgcctatgataag
ggtgtatttcagtggtttcatgatcatggacgaaaaggtgcaaccgttcggcaagtcagt
aatgttgtggctgctacagatttgactgtcatggccttggcaggaattggtcttcggcac
aaaaaggttgcatcgagtgatagtgaagccagtttgcctggcatggtatttaatgtaaag
aagccagtaaaatatgttgaccagtttgggatgacacactgtgtctctggtggtcgtttg
gaatgcacaatgcaaaatattgcagatcatttttctaatacatactcatctcgatgttat
gaaggtgtacaagaaggtctagatacctttattgtgtataatgaaagaaggaaggtcaca
tcttcagctaagaagaaaaggatacatgggaacaacagtctggccccccatttctcattc
tgcttcatcctgctttgggcccactttgggaagtcaccagacagtttaatggaggttcga
tctcggtggggtctgagttacaaatagaagttgcagagttcttgtggagagatgtacagc
ttgatgggagtctgctaattttggctgaaaatgttttgggatcatctgtgattaatgata
gtggtgaaacgatactacagtatggaaagaggtgtgcaagatgtaagttagaaaatgtca
aggtactgaacgaaggaattgattggaaatcagaatataacttatactggaagcatgatg
tggatcgaattgaggctgtgaaggttgtactccatggaaatgctgaatttgaagcagtgg
atgtc
>Neohymenopogon_parasiticus_ERR9883558
gatctttctcaagatactgagtatgcatatcaagcagctttatggggaattgaggggttg
ccagacttgggagaaatttatcctctcggaggctccgcagataggcttggcttggtggac
tccgacactggtgaatgtcttcccgctgcaatgcttccttattgtggaaggacattgctg
gaaggtctgataagagatcttcaggctcgggaattcttgttcttcaagttgtatgggagg
caatgcatcacgcctgtagctattatgactagctctgcaaagaaaaatcatgagcggatt
gtttcactatgtgaaaaacttggatggtttggaagaggaagattgaacttccaattattt
gaacagcctcttgttccagccattagtgcagaagatgggcaatggattgtttgtaggaaa
tttgtgccagtttgtaagcctggtggtcatggtgtgatttggaaacttgcctatgataag
ggtgtatttgagtggtttcatgatcatggacgaaagggtgcaactgttcggcaagtcagt
aatgttgtggctgctacagatttgactgtcatggccttggcaggaattggtcttcggcac
aaaaaggttgcatcaagtgatagtgaagccagtttgcctggcatggtatttaatgtaaag
aagccggtaacatatgttgaccagtttgggatgacacactgtgtctctggtggccgtttg
gaatgcacaatgcaaaatattgcagatcatttttctaatacatactcatctcgatgttat
gaaggtgtacaagaaggtctagatacctttattgtgtataatgaaagaaggaaggtcaca
tcttcagctaagaagaaaaggatacatgggaacaacagtctggccccccatttctcattc
tgcttcatcctgctttgggcccactttgggaagtcaccagacaatttcatggaggttcga
tctcagtgggttctgagttacaaatagaagttgcagagttcttgtggagagatgtacagc
ttgatgggagtctgctaattttggctgaaaatgttttgggatcatctgtgattaatgata
gtggtgaaacgacactacagtatggaaagaggtgtgcaagatgtaagttagaaaatgtca
aggtactgaacgaaggaattgattggaaatcggaatataacttatactggaagcatgatg
tggatcgaattgaggctgtgaaggttatactccatggaaatgctgaatttgaagcagtgg
atgtc
>Oldenlandia_herbacea_ERR9883552
????????????????????????????????????????????????????????????
????????????????????????????????????????????????????????????
????????????????????????????????????????????????????????????
????????????????????????gctcgcgagtttctattcttcaagttgtatggtaga
caatgcatcactccagtagctattatgaccagctctgcaaaaaaaaatcatgagagaatt
gttgcactgtgtgaaaggcttggatggtttggaagagggagaatgaacttccagctattt
gaacagcctcttgttccagcaattagtgcagaagatgggcaatggattgcgagtagacaa
tttgtaccagtttgcaagcctggcggtcatggtgtgatctggaaacttgcctatgataag
ggtgtttttcagtggtttcaagatcatggacgaaagggtgcaactgttcggcaagtcagt
aatgttgtggctgctacagatttgaccgtcttggccttggctggaattggtcttcggcat
aagaaggttgcatcgagtgataatgaagccagtttgcccggcatggtacttaatgtgaag
aagccagtgaaatacattgaccaatttgggatgacacacagtatccctggtggtcgtctg
gaatgcacaatgcaaaatattgcggataattttcgtaatacgtattcatcacgatgttat
aaaggtgtagaagaagagctagataccttcattgtgtataacgaaagaaggaaggtcaca
tcttcagctaagaagaaaaggatccttggtaatga---tctgggcccccatttctcattc
tacttcatcctgcgcttggcccactgtgggaagtcaccagacag????????????????
????????????????????????????????????????????????????????????
????????????????????????????????????????????????????????????
??????????????????????????aagaggtgtgcaagatgtaagttagaaaatgtca
aagtacataatgaaggaattgattgggaatctggagaaaacgtatactggaagcatgatg
tagatcggattgaggctgtcaaggttatactccatgggaatgcggaatttgaagca????
?????
>Paederia_ciliata_ERR9883513
gatctttctgaagatattgaatatgcatctcaagcagctttgtggggaattgagggcttg
ccagatttgggagaaatttatcctcttggaggcgcagcagataggcttggcttagtggat
tccaacactggtgaatgtcttcctgctgcaatgctcccttattgtggacggacattgctg
gaaggtctgataagggatcttcaggctcgggaatttctgttcttcaagttgtatggaaga
caatgcatcactcctgtagctattatgactagctctgcgaagaaaaatcatgagcgcatc
ttttcactgtgtgaacgacttggatggtttggaagaggaagatcaaacttccaactattc
gaacagcctcttgttccagccattagtgcggaagatgggcaatggattgtttgtaagcga
tttgttccagtttgcaagcctggtggccatggtgtgatttggaaactagcctatgataag
ggtgtatttcagtggtttcatgatcttggaagaaagggtttaacagttcggcaagtcagt
aatgttgtggctgctacagatttgactgtcttggccatggcgggaattggtcttcgccac
aataaggttgcatcaagtgatagtgaagccagtttgcctggcatggtacttaatgtgaag
aagccagtaaaatatgttgaccagtttgggatgccacactgtgtccctggaggtcgcctg
gaatgcacaatgcaaaatattgcagataatttttctaatacgtagtcatctcgaggttgt
aaaggtgtagatgcaggtctagatacctttattgtgtataatgaaaggcgtaaggtcact
tcttcagctaagaagaaaagg-----------------tctgggcctccatttctcattc
tgcttcatcctgctttgggccctctgtgggaagtcaccagacagtttcatggaggctcaa
tttcagcgggttctgagttacagatagaagttgcagagttcttgtggagagatgtagagc
ttgctgggagtctgctaattttgtctgaaaatattctgggatccactgtggttaatgaga
gtggtgaaatgatactacaatatggaaagaggtgcgcaagatgcaagctagaaaatgtaa
gggtactgaataaagggattgattggaaatgtggacataacttgtactggaagcatgatg
tggatcggattgaggccatgaaggttgtactccatggaaatgctgaatttgaagctgtgg
atgtc
>Plocama_tinctoria_ERR9883529
gatctttcacaagatactgaatttgcatctcaagcagctttatggggaattgagggcttg
ccagacttgggggaaatttatcctcttggaggcgctgccgataggcttggcttggtggac
tccgaaactggggaatgtcttcccgctgcaatgcttccttattgcgggaggacattgctg
gaaggtctgataagagatctacaggctcgggaattcttgttcttcaagttgtatggaaga
caatgcatcactcctgtggctattatgactagctctgcaaagaaaaatcatgagcgcatt
gtttcactatgtgaaagacttggatggtttggaagaggaaggttgaacttccaactattc
gaacagcctctcgttccagccatcagtgcagaagatgggcaatggattgtttgtaggcaa
tttgaaccagtttgcaagcctggtggtcatggtgtaatttggaaacttgcctatgataag
ggtgtatttcagtggtttaatgatcatggacgaaagggtgcaactattcggcaagtcagt
aatgtggtggctgctacagatttgactgtcttggcattggcaggaattggtcttcggcaa
aagaaggttgcatcgagtaatactgaagccagtttgcctggcatggtacttaatgtgaag
aagccagtaaaatatattgaccagtttgggatgacacactgtgtccctggtggccgtctg
gagtgcacaatgcaaaatattgcagataatttttctaatttatacacatctcgatgttat
aaaggtgtagaagaagatctggatacctttattgtgtataacgaaaggcggaaagtcaca
tcttcagctaagaagaaa??????????????????????????????????????????
????????????????????????????????????????????????????????????
????????????????????????????????????????????????????????????
????????????????????????????????????????????????????????????
?????????????????????????????aggtgcgctagatgtaagttacaaaatgtca
aggtactgaatgaaggcattgattggcaatctggagataacttatattggaagcatgatg
ttgatcggattgaggctgtgaaagttatactccatggaaacgctgaatttgaagcagtag
atgtc
