# Supplementary material for: Morphological and molecular evidence support the inclusion of Mycetia hainanensis in Mouretia (Rubiaceae)
Source: PhytoKeys. 2026 Feb 5;270:273–88. doi: 10.3897/phytokeys.270.180324 (PMC12902767; doi:10.3897/phytokeys.270.180324)
Supplement: Supplementary material 4 — Dataset of 315 nuclear genes used in this study [file phytokeys-270-273_article-180324__-s004.zip › Dataset 2/6320_filtered_aligned_trimmed.fasta]

>Rubia_peregrina_ERR5033650
????????????????????????????????????????????????????????????
????????????????????????????????????????????????????????????
????????????????????????????????????????????????????????????
????????????????????????????????????????????????????????????
????????????????????????????????????????????????????????????
????????????????????????????????????????????????????????????
????????????????????????????????????????????????????????????
??????????????????????????????????????????????????????acagtt
gaggcggctaaattgccattgcaattggccattgtagggcgaccaaatgtggggaagtca
accttactcaatgcaatattacaagaagaccgtgtcctggtgggtccagaagcaggtctg
actcgagactcaattagagctcaatttcaatttcaagggagaacggtctatctggttgat
actgcaggttggctggaaagggcaccccaagagaaaggaccatcatctttgagcatagtg
caatcaaggaaacacttaatgagagcccatgtagttgcattggttcttgatgctgaagag
gttgcaaaatcaaggcagagcatgaagcatgctgaagtagtcatagcaagagaagcagtc
gaggaagggcgaggtttagttgttatcgtgaacaagatgaatctttttcaagggaaagaa
aataagaagaaacacgactttattattaaggcagtgcctgaagaaattcagacagttgta
ccacaggtaacagggatacctgttgtattcacatcagccttggaaggagaagggagactt
gccgtgatgcgccaagtagacgatacatatgaaaagtggtgtttaaggttaacaacagct
cgccttaatcgtc---------aggttatgagcagacattcgtggaaagatcaggcagct
caacccaagataaagtacttcactcaagtaaaggcaagaccaccaacatttatagcattt
gttagtggtaaaaatcagctgtcagatacagatcttaggttcttgatgaggtcattgaaa
gaagactttgatctgggagggattcctgtccgaataatgcagcgg
>Theligonum_cynocrambe_ERR5033810
????????????????????????????????????????????????????????????
????????????????????????????????????????????????????????????
????????????????????????????????????????????????????????????
????????????????????????????????????????????????????????????
????????????????????????????????????????????????????????????
????????????????????????????????????????????????????????????
????????????????????????????????????????????????????????????
????????????????????????agatctcaaattgaagaagacaagcagtccgcagtt
gaggaggctaaattgccattgcaattggccattgtagggcgaccaaatgtggggaagtca
accttactcaacacaatattacaagaagatcgtgttttagtaggcccagaagctggcttg
actagggattcaattcgagtccaatttgagtacgaaggaagaaccgtatatcatgttgac
actgccggttggctggagaga---tccccacagaaaggaccatcgtctttgagcatagtg
caatcaaggaaacaccttatgagagcccatgtaattgcattggttcttgatgcagaagag
attgtcaaaacaaagcggagcatgaagcatgctgaagtagtaatagcaagacaagcagtt
gaggaagggagaggtttggttgttatcgtaaacaaaatggatcttttcaaagggaaagaa
aataagaaggtacacgagaaagaaaataagaaggtacacgactctctcatggaggctgtg
cctgaagaaattcagacacctgttgtattcacttcagccttggaaggagatgggagactt
gccgtaatgtgccaggtagatgacacgtatgaaaagtggtgttccagattaacgacggct
cgtctgaatcgttggttgctgaaggttatgagcagacattcctggaaagatcaagctgct
caaccgaagataaagtatttcactcaggtaaaggccagaccaccaactttcgttgcattt
gtgagtggtaagcaccag??????????????????????????????????????????
?????????????????????????????????????????????
>Anthospermum_thymoides_ERR9883532
attgattttaccacgtttgatattaataagcttcccactgtgctcctcatagggcgtcca
aatgttggcaagtctgcgctgtttaatcgtttgatacggaggagggaggccctagtgtat
aatacaccaacagatcatgttacacgggatattcgagaaggggttgcgaaattgggtgat
ttgcggtttagggttttggattcggctggtttagaggctgaggcttcctctggttcagtt
ctttccagaactgcagcgatgactagaaatgtgttggcaagatctcagtttgcactcttt
cttattgatggaagagatggcttacatgacatggatttggacgttgatgctgctgttggt
gaagcatgtaccctaggatttggagatcctgtggcattgtctgctgaaactggatttggt
ttgtcagagcttcatgaagttcttaagccattgcttgaggattacatggttcaagtatct
gaagaggttaaattgccattgcaattagccattgttgggagaccaaatgtgggcaaatca
accttactcaactcgatattagaagaagatcgtgttttagtggggccagaagctggcttg
accagagattcaattcgagttcaatttgagtacgaaggaagaactatatatctagttgac
actgcaggttggctggagaggacacatcaggagaaaggaccatcatcattgagcattgtc
caatcaaggaaacacctcatgagagcccatgtgattgcattggttcttgatgcagaagag
gtt---aaagcaaggcggagcatgaagcatgctgaagtagttatagcaagacaagcagtg
gaggaagggcgaggtttggttgttattgtaaacaagatggatctttaccggggggaagaa
aagaagaagatatatgacaatataattaaggctgtccctgaagaaattcaaacagttata
ccacaggtgacagggatacctgttgtattcgtttctgcccaagaaggagatgggaagatc
gctgtaatgcagcaggtagttgatacatatgaaaagtggtgtttaaggttaacaacagcc
cgtcttaaccgttggttgctaaaggttatgagccgacattcttggaaagatcagtctgct
caaccgaagataaaatatttcactcaggtgaaggccagaccgccaactttcgttgcattt
gtgaccggtaagaagcagctgtcagatacatacttgaggttcctgacgaggtcattgaaa
gaagacttcgatttgggagggattccggttcggataatgcagcga
>Argostemma_elatostemma_ERR9883520
attgattttaccaagattgatatcaataagcttcccactgtgcttctaatagggcgtcca
aatgttggcaagtctgcgctgtttaatcgtttgatacggaggagggaggcccttgtgtat
aatacaccaactgaccatgttacgcgggacattcgagaaggggttgcaaaattgggcgat
ttacggtttagggttttggattctgctggtttagaggctgaggcctcctctggttcagtt
ctttccagaactgcagaaatgaccagaaatgtgctggcaagatctcaatttactcttttc
cttatagatggaagagatggtctacatgacatggatttggatgtggatgctgctgttggt
gaagcatattcgctaggatttggagatcctgtggctttgtcagctgaaactggatttggt
ttgtcggagcttcatgaaactcttaagccattgcttgaggaatatatgcttcaagtatac
aaggaggctaaattgccattgcaattggccatcgtagggcgaccaaatgttggaaagtca
acattactcaacacaatgttacaagaagatcgtgttttggtggggccagaagctggcttg
actagggattcaattcgagttgactttgagtatgaaggaagaaccgtatatctagttgac
actgcaggttggctggaaaggacgcaccaggagaaagggccatcatcattgagcattgtg
caatcaaggaaacaccttatgagagcccatgtaattgcattggttcttgatgcagaagag
attgccaaagcaaggcggagcctgaagcatgctgaagtagttatagcaagacaagcagtt
gaggaagggcgaggtttggttgttattgtaaacaagatggatctttttaaagggaaagaa
aataagaagatatatgacaccatagttaaggctgtgcccgaagaaatccagacaattata
ccgcaggtgacagggataccagttgtattcgtttccgccctggaaggagatgggagattt
gcggtaatgcgccaggtagtcgatacatatgagaggtggtgttctaggttaacaacggct
cggcttaatcgttggttgttaaaggttatgagcagacattcctggaaagatcatgctgct
caaccgaagataaagtatttcactcaggtgaaggctagaccgccaactttcgtcgcattt
gtgagcggtaaaaagcagctttcagacactgacctgaggttcctgacaaggtcgttgaaa
gaagacttcgatttgggagggattcctgtccgaataatgcagcgg
>Chamaepentas_hindsioides_ERR9883496
attgattttactaagattgatatcaataagcttcccactgttctcctaatagggcgtcca
aatgttggcaagtctgcactgtttaatcgtttgatacggaggagggaggcgcttgtgtac
aatacaccaactgatcatgttacacgggacattcgagaaggggttgcaaaattgggtgat
ttgcggtttagggttttggattctgctggtttagaggctgaggcctcctctggttcagtt
ctttccagaactgcagcaatgactagaaatgtgctggcaagatctcagtttgctctcttt
cttatagatggaagagatggattacatgacatggatttggatgtggatgctgctgttggt
gaagcatattctctaggatttggagaccctgtggctttgtctgctgaaactggatttggt
ttgtcagagcttcatgaagcgcttaagccattgcttgaggagtatatgcttcaagtatct
gaggaggctaaattgccattgcaattggccattgtagggcggccaaatgtgggcaaatca
accttactcaacacaatattacaagaagatcgtgttttggtggggccagaagctggcttg
acgagagattcaattcgagttcaatttgagtacgaaggaagaaccatatatctagttgat
actgcaggttggctggaaaggactccccaggagaaaggaccatcatcattgagcattgtg
caatcaaggaaacacctaatgagagcccatgtgattgcattggttcttgatgcagaagag
attgccaaagcaaggcggaccatgaagcatgctgaagtagttataacaagacaagcagtg
gaggaagggcgaggattggttgttatagtaaacaagatggatctttttaggggggaagaa
aataagaagatatatgacactatacttaaggctgttcctgaagaaattcagacagttatc
ccacaggtgacaggaatacctgttgtattcgtttcagccctggaaggaaaggggagaatt
gctgtaatgcaccaggtagttgatacatatgaaaagtggtgttcaaggttaacaacagct
cgtcttaataggtggttgttaaaggttatgagtagacattcttggaaagatcagcctgct
caaccaaaggtaaaatatttcacccaggtaaaggccagacccccaacatttgttgcattc
gtgagcggtaagaagcagctctcagatacagacctgaggttcctaacgaggtcattgaaa
gaagactttgatctgggagggattcctgtccgaataatgcagcgg
>Clarkella_nana_ERR9883563
????????????????????????????????????????????????????????????
??????????????????????????????ttgatacggaggagggaggcccttgtgtat
aatactccaaccgaccatgttacgcgggacattcgagaaggggttgcaaaattgggtgat
ttgcggtttagggttttggattctgctggtttagagggtgaggcctcctctggttcagtt
ctttccagaactgcagaaatgaccagaaatgtgctggcaagatctcaatttgctctcttc
cttatagatggaagg?????????????????????????????????????????????
????????????????????????????????????????????????????????????
????????????????????????????????????????????????????????????
?????????aaattgccattgcaattggccatcgtagggcgaccaaatgtgggaaagtca
acattactcaacacaatgttacaagaagatcgtgttttggtggggccggaagctggcttg
actagggattcaattcgagttgactttgagtatgaagaaagaaccgtatatctagttgac
actgcaggttggttggaaaggacgcaccaggagaaaggaccatcatcattgagcattgtg
caatcaaggaaacaccttatgagagcccatgtaattgcattggttcttgatgcagaagag
attgccaaagcaaggcggagcctgaagcatgcagaagtagttatagcaagacaagcagtt
gaggaagggcgaggtttggttgttatcgtaaacaagatggatctttttaaagggaaagaa
aataagaagatatatgacaccatagttaaggctgtgacggaagaaatccagacagtttta
ccgcaggtgacagggataccagttgtattcgtttccgccctggaaggagatgggagattt
gcggttctgcgccaggtagtcgatacatacgagaggtggtgttctaggttaacaacggct
cggcttaatcgttggttgttacaggttatgagcagacattcttggaaagatcaggctgtt
caacccaagctaaagtatttcactcaggtgaaggccagaccgccgactttcgttgcgttt
atgagcagtaagaagcagctttcagacac---ttcgaggttcctgacaaggtcgttgaaa
gaagactttgatttgggagggattcctgtccgaataatgcagcgg
>Coccocypselum_condalia_ERR9883533
???gattttaccaagattgatatcaataagcttcccactgtgcttctaatagggcgtcca
aatgttggcaagtctgcgctgtttaatcgtttgatacggaggagggaggcccttgtatat
aacaccccaactgaccatgttacacgggacattcgagaaggggttgcaaaattgggtgat
ttgcggtttagggttttggattctgctggtttagaagctgaggcctcctctggttcggtt
ctttccagaactgcagcaatgactagaaatgtgctggcaagatctcagtttgctctcttc
cttatagatggaagagatggtttacatgacatggatttggatgtggatgctgctgttggt
gaagcgtattcactaggatttggacatcctgtgcctttgtctgctgaaactggatttggt
ttgtcagagcttcacgaagctcttaagccattgcttgaggaatatatgcttcaagtaccg
gttgaggctaagttgccattgcaattggcgattgtaggacgaccaaatgtgggaaaatca
accttactcaatgcaatattacaagaagatcgtgttttggtggggccagaagctggcttg
actagagattcaattcgtgttcaatttgagtatgaaggaagaaccgtatatctagtgagt
acc?????????????????????????????????????????????????????????
????????????????????????????????????????????????????????????
attgctagagcaaggcgaagcatgaagcatgctgaagtagttatagcaagacaagcagtg
gaggaagggcgaggtttggtggttatcgtaaacaagatggatctttttaaagagaaagaa
aacaagaagatatatgactcaataattaaggccgtgcctgaagaaattcagacagttata
ccacaggtgacggggatacctgttgtattcatctcagccctggaaggtgagggcagaatt
gctgttatgcaccaggtagttgatacatatgaaaagtggtgttcaaggttaacgacagct
ctgcttaaccgttggttggtaaaggttatgagcagacattcttggaaagatcaagcttct
caaccgaagataaaatatttcactcaggtaaaggccagaccgccaacttttgttgcgttt
gtgagtggtaagaagcagctctcagatactgacatgaggttcctgacgaggtcactgaaa
gaagactttgatctaggagggattcctgtccgaataatgcagcgg
>Cruckshanksia_pumila_ERR9883536
?????????????????????atcaataagcttcccactgtgcttctactagggcgtccg
aatgttggcaagtctgcattgtttaatcgtttgatacggaggagggaagcccttgtatat
aacaccccgactgatcatgtcacacgggacatcagagaaggggttgcgaaattgggtgat
ttgcggtttagggttttggattctgcgggcttagaggctgaggcctcctctggttcagtt
ctttccagaactgcagcaatgactaaaaatgtcctggcaagagctcagtttgctctcttc
cttatagatggaagagatgggttacatgacatggatttggatgtggatgctgctgttggt
gaagcatactcacttggatttggacatcctgtgcctttgtctgctgaaactggatttggt
ttgtcagagcttcatgaagctcttaagccattgcttgaggaatatatgcttcaagtactt
gaggaggctaagttgccaatgcaattggcgattgtagggcgaccaaatgtgggaaaatca
accttacttgatgctatattagaagaagatcgtgttttggtagggtcataagctggcttg
attagagattcaattcgcgttcattttaattacgaaggaagaaccatatatctagttgac
actgcaggttggctggaaaggacaccccaggagaaaggaccttcatcgttgagcattgtg
caatctaggaaacacctcatgagagcccatgtagtagcattagttcttgatgcagaagag
attgccaaagaacggcggagcatgaagcatgctgaagtagttatagcaagacaagcagtg
gaggaaggtcgaggtttggttgttatcgtaaacaagatggatcttttcagagagaaagaa
aataagaagatatatgacagtataatcaaggccgtgcccgaagaaattcagacagttata
ccacaggtaacagggatacctgttgtattcatttcagccctggaaggcgaggggagaaat
gctgtaatgcaccaggtagttgatacgtatgagaagtggtgttcaaggttaacgacagct
cgtcttaaccgttggttgctaaaggttatgagcagacattcttggaaagatcaagcttct
caaccgaagataaaatatttcactcaggtaaaggccagaccaccaactttcatcgcattt
gtgagcggcaagaagcagctctcagatacggatatgaggttcctaacaaggtcgctaaaa
gaagactttgatctgggagggattcctgttcgaataatgcagcgg
>Cyanoneuron_cyaneum_ERR9883481
attgagtttaccaagattgatatcaataagcttcctaccgtgcttctaatagggcgtcca
aatgttggcaagtctgcgctgtttaatcgtttgatacggagaagggaggcccttgtgtat
aatacaccaactgaccatgttacgcgggacattcgagaaggggttgcgaaattgggtgat
ttgcggtttagggttttggattctgctggtttagaggctgaggcctcctgtggttcagtt
ctttccagaactgcagcaatgactagaaatgtgctggaaagatctcaatttgctctcttc
cttatagatggaagagatggtttacatgacatggatttggatgtggatgctgctgttggt
gaagcatattctctaggatttggacatcctgtggctttgtctgctgaaactggatttggt
ttgtcggagcttcatgaagctcttaagccattgcttgaagaatatatgcttcaagtatgc
gaggaggctaaattgccattgcaattggccattgtagggcgaccaaatgtgggaaaatca
accttactcaacacaatattgcaagaagatcgtgtgttggtggggccagaagctggcttg
actagggattcaattcgagttcaatttgagtacgaaggaagaaccatatatctagttgac
acggcaggatggctggaaaggactccccaggagaaaggaccatcatcattgagcattgtg
caatcaaggaaaaacctcatgagagcgcatgtaattgcgctggttcttgatgcagaagag
attgccaaagcaaggcggtccatgaagcatgctgaagtagttatagcaagacaagcagtg
gaggaagggcgaggtttggttgttattgtaaacaagatggatcttttcagagggaaagaa
aataagaagatatatgacactataattaaggcagtgcctgaagaaattcagacagttata
ccacaggtgacagggatacctgttgtattcgtttcagccctggaaggagatgggagaatt
gctgtaatgcgccaggtagttgatacatatgacaagtggtgttcaaggttaacaacggct
cgtcttaatcgttggttgttaaaggttatgagcagacattcttggaaagatcaggctgct
caaccgaagataaaatatttcactcaggtaaaggccagaccgccaactttcgttgcattt
gtgagcagtaagaagcagctctcagatacggacttgaggttcctgacgaggtcattaaaa
gaagacttcgatctgggaggaattccagtccgaataatgcagcga
>Danais_nigra_ERR9883478
attgattttaccaagattgatatcaataagcttcccactgtgcttttaatagggcgtcca
aatgttggcaagtctgcgctgtttaatcgtttgatacggaggagggaggcccttgtgtat
aatacaccaactgaccatgttacgcgggacattcgagaaggagttgcaaaattgggtgat
ttgcggtttagggttttggattctgctggtttagaggccgaggcctcctctggttcagtt
ctttccagaactgcagcaatgactagaaatgtgctggcaagatctcagtgtgctctcttc
cttatagatggaagagatgggttacgtgacatggatttggatgtggatgctgccgttgga
gaagcatattctcttggatttggacatcctgtggctttgtctgctgaaactggatttggt
ttgtcggagcttcatgaagctcttaagccattgcttgaggaatgtatgcttcaagtatct
gaggaggctaaattgccaatgcaattggccattgtagggcgaccaaatgtgggaaaatca
accttgctcaacacaatattacaagaagatcgtgttttggtggggccagaagctggcttg
actagggattcaattcgagttcaatttgagtacgaaggaagaaccatatatctagttgac
actgcaggttggctggaaaggacgcaccaggagaaaggactgtcatcgttgagcattgtg
caatcaaggaaacacctcatgagagcccatgtgattgcattggttcttgatgcagatgag
attgccaaagcaaggcggagcatgaagcatgctgaagtagttatagcaagacaagcagtg
gaggaagggcgaggtttggttgttatcgtaaacaagatggatctttttagggggaaagaa
aataagaagatatatgacactataattaaggctgtgcctgaagaaattcagactgttata
ccacaggtgacagggatacctgttgtattcgtttcagccctggaaggacaggggagaatt
gctgtaatgcgccaggtagttgatacatatgaaaagtggtgttcaaggttaacaacagct
cgtcttaatcgttggttgctaaaggttatgagcagacattcttggaaagatcaggctgct
caaccaaagataaaatattttactcaggtaaaggccagaccgccaactttcgttgcattt
gtgagcagtaagaagcagctctcagatacagacctgagattcctgacgaggtcattaaaa
gaagacttcgatctgggagggattcctgttcgaataatgcagcgg
>Dunnia_sinensis_ERR9883505
attgattttaccaagattgatatcaataagcttcccactgtgcttctaatagggcgtcca
aatgttggcaagtctgcgctgtttaatcgtttgatacggaggagggaggctcttgtgtat
aatacaccaactgatcatgttacgcgggacattcgagaaggggttgcgaaattgggtgat
ttgcggtttagggttttggattctgctggtttagaggctgaggcctcctctggttcagtt
ctttccagaactgcagcaatgactagaaaggtgctggcaagatctcaatttgctctcttc
cttatagatggaagagatggtttacatcacatggatttggatgtggatgctgctgttggt
gaagcatattcgctaggatttggacatcctgtggctttgtctgctgaaactggatttggt
ttgtcagagcttcatgaagctcttaagccattgcttgaggaatatatgcttcaagtatcc
gaggaggctaaattgccattgcaattggccattgtagggcgacctaatgtgggtaaatca
accttactcaatgcaatattacaagaagatcgtgttttggtgggaccagaagctggcttg
actagggattcaattcgagttcaatttgagtacgaaggaagaaccatatatctagttgac
actgcaggttggctggaaaggacgccccaggagaaaggaccatcatcattgagcattgtg
caatcaaggaaacaccttatgagagcccatgtcattgcattggttcttgatgcagaagag
attgccaaagaaaggcggagcctgaagcatgctgaagtagtaatagcaagacaagcagtt
gaggaagggcgaggtttggttgttattgtaaacaagatggatctttttagagggaaagaa
aataagaagatatatgacactataattaaggctgtgcctgaagaaattcagacagtcata
ccgcaggtgacggggatacctgttgtattcgtttcagccctggaaggagatgggagaatc
gctgtaatgcgccaggtagttgatacatatgaaaagtggtgtttaaggttgacaacggct
cgtcttaatcgttggttgttaaaggttatgagcagacactcttggaaagatcaggctgct
caaccgaagatcaaatatttcactcaggtaaaggccagaccgccaactttcgtcgcattc
gtgagcagtaagaagcagctttcagatacggacttgaggttcctgacgaggtcgttaaaa
gaagactttgatctgggagggattcctgtccgaataatgcagcga
>Mouretia_larsenii_ERR9883550
attgattttaccaagattgatatcaataagcttcccactgtgcttctaatagggcgtcca
aatgttggcaagtctgcactatttaatcgtttgatacggaggagggaggcccttgtgtat
aatacaccaaccgaccatgttacgcgggacattcgagaaggggtcgcaaaattgggcgat
ttgcggtttagggttttggattctgctggtttagaggctgaggcctccactggttcagtt
ctttccagaactgcagaaatgaccagaaatgtgctggcaagatctcaatttgctctcttc
cttatcgatggaagg?????????????????????????????????????????????
????????????????????????????????????????????????????????????
????????????????????????aagccattgcttgaggaatatatgcttcaagtatac
aaggaggctaaattgccattgcaattggccattgtagggcgaccaaatgtgggaaagtca
acattactcaatacaatgttacaagaagatcgtgttttggtggggccggaagctggcttg
actagggattcaattcgagttcactttgagtatgaaggaagaaccgtatatctagttgac
actgccggttggctggaaaggacgcaccaggagaaaggaccgtcatcattgagcattgtg
caatcaaggaaacaccttatgagagcccatgtaattgcattggttcttgatgcagaagag
attgccaaagcaaggcggagcctgaagcatgctgaagtagttatagcaagacaagcagtt
gaggaagggcgaggtttggttgttattgtaaacaagatggatctttttaaagggaaagaa
aataagaagatatatgacaccatagttaaggctgtccctgaagaaatccagacagttata
ccgcaggtgacagggataccagttgtattcgtttccgccctggaaggagatgggagattt
gcagtaatgcgccaggtagtcgatacatatgagaggtggtgttctaggttaacaacggct
cggcttaatcgttggttgttaaaggttatgagcagacattcttggaaagatcaggctgct
caaccgaagataaagtatttcactcaggtgaaagccagaccgccgactttcgtcgcattt
gtgagcagtaagaagcagctttcagacactgacctgaggttcctgacaaggtcgttgaaa
gaagactttgatttgggagggattcctgtccgaataatgcagcgg
>Mycetia_bracteata_ERR9883494
attgattttaccaagattgatatcaataagcttcccactgtgattctaatagggcgtcca
aatgttggcaagtctgcgctatttaatcgtttgatacggaggagggaggcccttgtgtat
aatacaccaaccgaccatgttacgcgggacattcgagaaggggtcgcaaaattgggcgat
ttgcggtttagggttttggattctgctggtttagaggctgaggccgcctctggttcagtt
ctttccagaactgcagaaatgaccagaaatgtgctggcaagatctcaatttgctctcttc
cttatcgatggaagg?????????????????????????????????????????????
????????????????????????????????????????????????????????????
????????????????????????????????????????????????????????????
?????????aaattgccattgcaattggccattgtagggcgaccaaatgtgggaaagtca
acattactcaacacaatgttacaagaagatcgtgttttggtggggccggaagctggcttg
actagggattcaattcgagttcacttcgagtacgaaggaagaacc---------gttgac
actgcaggttggctggaaaggacgcaccaggagaaaggaccgtcatcattgagcattgtg
caatcaaggaaacaccttatgagagcccatgtaattgcattggttcttgatgcagaagag
attgccaaagcaaggcggagcctgaagcatgctgaagtagttatagcaagacaagcagtt
gaggaagggcgaggtttggttgttatcgtaaacaagatggatctttttaaagggaaagaa
gataagaagatatatgacaccatagttaaggctgtgcccgaagaaatccagacagttata
ccgcaggtgacagggataccagttgtattcgtttccgccctggaaggagatgggagattt
tccgtaatgcgccaggtagtcgatacatacgagaggtggtgttctaggttaacaacggct
cggcttaatcgttggttgttaaaggttatgagcagacattcttggaaagatcaggctgct
caaccgaagataaagtatttcacccaggtgaaggccagaccgccgacgttcgtcgcattt
gtgagcagtaagaagcagctttcagacactgacctgaggttcctgacgaggtcgttgaaa
gaagacttcgatttgggagggattcctgtccgaataatgcagcgg
>Mycetia_hainanensis_H401
attgattttacgaagattgatatcaataagcttcctactgtgcttctaatagggcatcca
aatgttggcaagtctgagctatttaatagtttgatacggaggagggaggcccttgtgtat
aatacaccaaccgaccatgttacgcgggacattcgagaaggggttgcaaaattgggcgat
ttgcggtttagggttttggattctgctggtttagaggctgaggcctcctctggttcagtt
ctttccagaactgcagaaatgaccaaaaatgtgctggcaagatctcaatttgctctcttc
cttattgatggaagg?????????????????????????????????????????????
????????????ctaggttttggagatcctgtggctttgtcagctgaaactggatttggt
ttgtcggagcttcatgaagctcttaagccattgcttgaggaatatatggttcaatcagtt
gaggaggctaaattgccattgcaattggccattgtagggtgaccaaatgtgggaaagtca
acattactcaatacaatgttacaagaagatcgtgttttggtggggctagaagctggcttg
actagggattcaattctagttcactttgagtacaaagaaagtaccgtatatctagttgac
actgcaggttggctggaaaggacacaccaggagaaaggaccgtcatcattgagcattgtg
caatcaaggaaacaccttatgagagcccatatagttgcattggttcttgatgcagaagag
????????????aggcggagcttgaagcatgctgaagtagttatagcaagacaagcagtt
gaggaagggcgaggtttagttgttatcgtaaacaagatggatctttttaaagggaaagaa
aataagaagatatatgacaccatagttaaggctgtgcccgaagaaatccagacagttata
ccgcaggtgacagggataccggttgtatttgtttccgccctgaaaggagatgggagattt
accgtaatgcgccaggtagtcgatacatacgagaggtggtgttctaggttaacaacggct
cgtcttaatcggtggttgttaaaggttatgagcagacattcctggaaagatcgggctgct
caaccgaagataaagtatttcactcaggtgaaggccagaccgccgactttcgtcgcattt
gtgagcagtaagaagcagctttcagacactgacctgaggttcctgacgagatcattgaaa
gaagacttcgatttgggagggattcctgtccgaataatgcagcgg
>Neohymenopogon_parasiticus_ERR9883558
attgattttaccaagattgatatcaataagcttcccactgtgcttctaatagggcgtcca
aatgttggcaagtctgcgctatttaatcgtttgatacggaggagggaggcccttgtgtat
aatacaccaaccgaccatgttacgcgggacattcgagaaggggtcgcaaaattgggcgat
ttgcggtttagggttttggattctgctggtttagaggctgaggcctcctctggttcagtt
ctttccagaactgcagaaatgaccagaaatgtgctggcaagatctcaatttgctctcttc
cttatcgatggaagagatggtctacatgacatggatttggatgtgggggcggctgttggt
gaagcatattcgctaggttttggagatcctgtggctttgtcagctgaaactggatttggt
ttgtcggagcttcatgaagctcttaagccattgcttgaggaatatatgcttcaagtatac
aaggaggctaaaatgccattgcaattggccattgtagggcgaccaaatgtgggaaagtca
acattactcaatacaatgttacaagaagatcgtgttttggtggggccggaagctggcttg
actagggattcaattcgagttcactttgagtacgaaggaagaactgtatatctagttgac
actgcaggttggctggaaaggacgcaccaagagaaaggaccgtcatcattgagcattgtg
caatcaaggaaacaccttatgagagcccatgtaattgcattggttcttgatgcagaagag
attgccaaagcaaggcagggcctgaagcatgctgaagtagttatagcaagacaagcagtt
gaggaagggcgaggtgtggttgttatcgtaaacaagatggatctttttaaagggaaagaa
aatatgaagatatatgacaccatagttaaggctgtgcctgaagaaatccagacagttata
ccgcaggtgacagggataccagttgtattcgtttccgccctggagggagatgggagattt
gccgtaatgcgccaggtagtcgatacatacgagaggtggtgttctaggttaacaacggct
cggcttaatcgttggttgttaaaggttatgagcagacattcttggaaagatcaggctgct
caaccgaagataaagtatttcactcaggtgaaggccagaccgccgacttttgttgcattt
gtgagcagtaagaagcagctttcagacactgacctgaggttcctgacgaggtcgttgaaa
gaagacttcgatttgggagggattcctgtccgaataatgcagcgg
>Oldenlandia_herbacea_ERR9883552
attgattttaccaagatcgatattgataagcttccaactgtgcttctgatagggcgacca
aatgttggcaagtctgcattgttcaatcgattgatacggaggagggaagcccttgtgtat
aatacaccaacagaccatgttacacgagacattagagaaggggttgccaaattaggtgat
ttacggtttatggttttggattctgctggtttagaggctgaggcttcctctggttctgtt
ctttccagaactgctgcaatgaccaaacatgtcctctcaagatctcagtttgctctcttc
cttatagatggaagagatgggttacatgacatggatttggatgtggacgctgctgtcggt
gaagcatgttctcttggatttggagatcccgtggctttgtctgctgaaactgggtttggc
ctgtcggagcttcatgaagctcttaagccattgctcgaggaatatatgcttcaagtaacc
aaggatgctaaattgccattgcaattggctattgtaggtcgaccaaacgtgggaaaatca
accttactcaatgcaatattacaagaagatcgtgttttggtggggccagaggctggcctt
accagggattcaattcgagtccaatttgagtatgaaggaagaaccatatatcttgttgac
actgcaggttggcttgaaaggacacaccaggagaaaggaccatcatccttgagcatcatg
caatcaaggaaacaccttatgagagcccatgtggttgcattggttcttgatgcagaagag
attgaccgggcaaggcggaccatgaagcatgcggaagtagtgatagcaagacaagcagtg
gaagaagggcgaggtcttgttgtaatcgtaaacaagatggatcttttcaaaggacaagaa
aataagaagaaatatgactccataatcaaggctgtacctgaagaagtacagacgattata
cctcaggtgacagggataccagtaatctttgtttcagccctggaaggacaggggaaaact
gatgtcatgaatcaggtagtggatacatatgaaaaatggtgttcccggttaacaacagct
cgtcttaatcgctggttgttaaaggtaatgagcagacattcttggaaagatcaggcttct
caaccaaagataaaatatttcactcaagtaaaggcgagaccgccaacttttgttgcattc
gtaaccagtaagaagcagctttcggatacagacctaaggttcctgacgaggtcattaaaa
gaagacttcgatctgggaggaattcctgtccgaataatgcagcgg
>Paederia_ciliata_ERR9883513
attgattttaccaagattaatatcaataagcttcctactgtgcttctaatagggcgtcca
aatgttggcaagtctgcactatttaatcgtttgatacggaggagggaagctcttgtgtat
aatacaccagctgatcatgttacgcgagacattcgagaaggggttgcaaaattgggtgat
ttacggtttagagttttggattctgctggtttagaggctgaggcctcctctggttcagtt
ctttccagaactgcagcaatgactaaaaatgtgctggcaagatctcaatttgctctcttc
????????????agagatgggttacatgacatggatttggatgtggatgctgctattggt
gaagcatattcacttgggtttggataccctgtggctttgtctgctgaaactggatttggt
ttgtcagagcttcatgaaactcttaaaccattgcttgaggaatatatgcttgaagtatcc
aaggaggctaaactgacattgcaattggccattgtagggcgaccaaacgtgggaaaatca
actttactcaatgcaattttacaagaagatcgtgttttggtgggtccagaagctggcttg
actagggattcaattcaagttcaatttgagtacgaaggaagaaccatatatctagttgac
acagcaggttggctggaaaggactcaccaggagaaaggaccatcatcattgagcatagtg
caatcaaggaagcaccttatgagagcccatatagttgcattggttcttgatgcagaagag
attgccaaagcaaggcggagcgtgaagcatgccgaagtagttattgcaagacaagcagtt
gaggaagggcgaggtctggtttttatcgtaaacaagatggatctctttaaagggaaagaa
aataagaagatatatgacactatcataaaggctgtggctgaagaaattcagactgttata
ccacaggtaacagggatacccgttgtattcacttcagccttggaaggagaagggagattt
gatgtaatgcgccaggtggttgatacttatgacaagtggtgttccagattaacaacagcc
cgtcttaatcgttggttgttaaaggtgatgagcagacattcttggaaggatcaggctgct
cagccaaagataaaatatttcactcaggtgaaggccaggccgccaactttcattgcattt
gtgagcggtaagaagcagctctcagatacagacctgaggttcttgacgaggtcgttaaaa
gaagactttgatttgggagggattcctgtccgaataatgcagcgg
>Plocama_tinctoria_ERR9883529
attgattttaccaagattgacatcaataaacttcccagtgtgcttctaatagggcgtcca
aatgttggaaagtctgcgttgtttaatcgtttgattcggcggagggaggcccttgtgtat
aatacaccaaccgaccatgttacgcgggacattcgagaaggggtcgcaaaattgggtgat
ttgcggtttagggttttggattctgccggcttagaggctgaggcttcctctggtacagtt
ctttccagaactgcagaaatgacaaaaaatgtgctggcaagatctcaatttgctctcttt
cttatagatggaagaaatggtatacatgacatggatttggatgtggatgctgctgttggt
gaagcatattgtctaggatttggacatcctgtggctttgtcggctgaaactggatttggt
ttgtcagagcttcatgaaatacttaagcctttgcttgaagaatatctcctcaaaatattt
gaggaggctaaattgccactgcaattggccattgtagggcgaccaaatgtgggaaagtca
accttactcaacacaatattacaagaagatcgtgtattggtaggcccagaggctggcttg
actagggattcaattcgagtccaatttgagtatgaaggaagaactgtatatcttgttgac
acagcaggttggctggaaaggacagccc---aaaaaggaccatcatcattgagcatagtg
caatcaaggaaacatctaatgagagcccatgtaattgcactggttcttgatgcagaagag
attgccaaagcaaaacggagcatgaagcatgctgaagttgtcatagcaagacaagcagtt
gaggaagggcgaggtttggtggttatcgtaaacaagatggatctttttaaagggacagaa
aataagaagatacacgattctataatgaaggctgtgcctgaagaaattcagacagttata
ccgcaggtgacagggatacctgttgtattcgtatcagccttggaaggagatgggagactt
gccgtaatgcgccaagtagacgacacatatgaaaagtggtgttccaggttaacaacagct
cgtcttaatcgttggttgctaaaggttatgagcagacattcctggaaagatcaagctgct
caacccaagataaaatatttcactcaggttaaggtcagaccgccaacttttgttgcgttt
gtgagcagcaagaagcagctttcagatacggatctgaggttcttgacgaggtcattgaaa
gaagacttcgatttgggagggattcctgtccgaataatgcagcgg
