# Supplementary material for: Morphological and molecular evidence support the inclusion of Mycetia hainanensis in Mouretia (Rubiaceae)
Source: PhytoKeys. 2026 Feb 5;270:273–88. doi: 10.3897/phytokeys.270.180324 (PMC12902767; doi:10.3897/phytokeys.270.180324)
Supplement: Supplementary material 4 — Dataset of 315 nuclear genes used in this study [file phytokeys-270-273_article-180324__-s004.zip › Dataset 2/6363_filtered_aligned_trimmed.fasta]

>Rubia_peregrina_ERR5033650
caaggcgggttttcttctaccgttagaatgttgagagctcactgcattgactttcttaca
gagattgaagcccgtttggattttgaggatgagatgccacccctcgacattcaggctatt
acattcaagatacaaggtatgttgcaagatttggactccgcgttgggaactgcgaattat
gacaagcttcttcaatctggacttcaggttgagagggctatagttactgatatcgctggc
acgacacgggatgttgtggaagccagtatagcagttcgtgggatacctgtcactcttctt
gataccgcgggtatcagggaaactaaagacattgtggagaaactcggtagcaaaggatgc
tctcatgagattgaagtcatcgatggaggaggaggtaccgctcgacttttggacaataga
tttaagggaagctgccttggcccttggtcagataagtggtgaagatatttctgaagaagt
tctgtctaacatatttggaaaattttgtatcgggaaa
>Theligonum_cynocrambe_ERR5033810
????????????????????????????????????????????????gagttgcttacg
gatattgaagctcgtctcgattttgaggatgagatgcctccccttgacattgtttccatc
acatataaaatacaagtgatgttgcaagatgtggaggctgcattagcaactgcaaattat
gacaaacttctgcaatctgtatttcaggttgagagggctatagttactgatattgctggc
acaacacgggatgttgtagaagccagtatatcagttcgtggggtgcctatcactcttctt
gatactgcaggtatcagggaaactaaggacatagtggagaaacttggt????????????
????????????????????????????????????????????????????????????
????????????????????????????????????????????????????????????
?????????????????????????????????????
>Anthospermum_thymoides_ERR9883532
caaggaggtttctcttctatggtcagaaggctaagaacagattgcattgagttgcttacg
gatattgaagctcgtttagattttgaggatgagatgccacctctagacatcaagtctgtt
gtaaacaaaatacatgtgatgttgcaagatctggagagtgcattggaaactgctaattat
gacaaacttctgcaatctggactacaggtagagagagctatagttacagatattgctggc
acaacaagggatgttgtagaagctagtatatcagttcgtgggataccaatcacccttctt
gatacagcaggtatcagggaaactaatgacatagtggagaaaattggtgacaaaggatgc
tctgatgagattgaagtcatcgatagaggaggaagtaccctttgacttctggacaataga
tttaagggaagctgctttggcacttgggcagataagtggtgaagaaatttctgaagaggt
actgtctaacatatttgggaaattttgtattggaaaa
>Argostemma_elatostemma_ERR9883520
cagggaggtttctcttctatggtaaaaatgttaagagcagattgcattgagttgcttacg
aatattgaagctcgtttagattttgaggatgagatgcctccactagacataaagtttgtt
gtaaacaaaatacatgtgatgttgcaagatgtggagggtgcactagaaaccgctaactat
gacaaacttctgcaatccggactacaggtagagagagctatagttacagacattgccggc
acaacacgggatgttgtagaagccagtatatcagttcgtggaatacccatcactcttctc
gatacagcaggtatcagggaaactgatgacatagtggagaaaattggtgacaaaagttgc
tctcatgagtttgaaatcatcaatggaggacggagtacccttggatttctggacgataga
tttgagggaggctgctttggcccttgggcagataagtggtgaagatatctctgaagaagt
tctctccaacatatttggaaaattttgtattggaaaa
>Chamaepentas_hindsioides_ERR9883496
caaggaggtttctcttccatggtgagaacgttaagaacagattgtattgagttgcttact
gagattgaagctcgtttagactttgaggatgagatgccaccattagacgtaaagtctatt
ataaacaaaatacatgtgatgttgctagatgtggagagtgcactcgaaactgctaactat
gacaaacttctgcaatctggattacagattgagcgagctatagttacggatattgctggc
acaacacgggatgttgtagaggcgagtatatcagtttgtgggatacccatcactcttctt
gatacagctggtatcagagaaactgatgacagagtggagaaaatcggtcacaaaggatgc
tctcctgagactcaagtcatccatagaggaggaaatacccctcgacttctggacaataga
tttaagagaagctgctttggcccttgggcagataagtggtgaagatatttctgaagaagt
tctgtctaacatatttggaaaattttgtattggaaaa
>Clarkella_nana_ERR9883563
cagggaggtttctcttctatggtaaaaatgttaagagcagattgcattgagttgcttacg
gatattgaagctcgtttagattttgaggatgagatgccaccactagacataaagtctatc
gtaaacaaaatacatgtgatgttgcaagatgtggagggtgcacttgaaactgctaattat
gacaaacttctgcaatccggactacaggtagagagagctatagttacagacattgccggc
acaacacgtgatgttgtagaagccagtatatcagttcgtggaatacccatcactcttctt
gatacagcaggtatcagggaaactgatgacatggtggagaaaattggtgacaaaagacgc
tctcatgagtttgaagtcatcaatggaggagggagtacccttggatttctggaccataga
tttgagggaggctgctttggcccttgggcagataagcggcgaagatatctctgaagaagt
tctctccaacatatttggaaaattttgtattggaaaa
>Coccocypselum_condalia_ERR9883533
caggggggtttctctactatggtcagaacattaagaacacattgcatcgaattgcttacg
gatattgaagctcggttagattttgaggacgagatgccaccgctggacataaagtttatt
ataaacagaatacatgtgatgttgcaagatgtggagagtgcattggaaactactaattac
gacaaacttctacaatctgggttacaggtagagagagctatagttacagatattgctggc
acaacacgggatgttatagaagccagtatatcagttcgtgggatacccatcacacttctc
gatacagcaggtatcagggacactgatgacaaagtggagaaaattggtgacgaaagatgc
tcttattaggttgaagtcttcaatagaggaggaaatacctctggacttttggacaataga
tttaagggaagctgctttggcccttggtcaaattagtggtgaagatatttctgaagaagt
tctgtctaacatatttggaaaattttgtattggaaaa
>Cruckshanksia_pumila_ERR9883536
caggggggtttctcttctatggtcagaacgttaagagcaaattgcataggattgcttact
gatattgaagctcggttagattttgaggacgagatgccaccgctagacataaagtctatt
ataaacagaatacatgagatgttacaagacgtagagagtgcattggaaactgctaattat
gacaaacttctacaatctggattacaggtagatagagctatagttacggatattgctggt
acaacacgggatgttgtagaagccagtatatcagttcctgaggtacccgtcacacttctt
gatagagcaggaatcagggaaactgatgacatagtggagaaaataggtgacaaaagatgc
actgatgagattgaagtcatcaatagaagaggaagtaccttatgacttttggacaataga
tttaagggaagctgcattggcagttggccaaattagtggtgaagatatttttgaagaagt
tctttccaacatttttaaaaaaatttgtattggaaaa
>Cyanoneuron_cyaneum_ERR9883481
caaggaggtttctcttctgcggtcagaatattaagaacagattgcattgagttgcttacg
gatattgaagctcgtttagattttgaggatgagatgccaccactagacataaagtctatt
ataaacaaaatacatgtgatgttgcaagatgtggagagtgcactggaaactgctaattat
gataaacttctgcaatctggactacaggtagagagagctatagttacagatattgctggc
acaacacgggatgttgtagaagccagtatatcagttcgtggaatacccatcactcttctt
gatacagcaggtatcagggaaactgatgacatagtggagaaaattggtgacaaaggatgc
tctcatgagattgaagttatcgatagtggaggaactacccctggacttctggacaataga
tttaagggaagctgctatggcccttgggcagataagtggtgaagatatttctgaagaagt
tctgtctaacatatttggaaaattttgtattggaaaa
>Danais_nigra_ERR9883478
caaggaggtttctcttgtatggtcagaacgttaagaacagagtgcattgagttgcttaca
gatattgaagcgcgtttagattttgaggatgagatgcctccgctagacataaagtctatt
ataaacagaatacatgtgatgttgcaagatgtggagagtgcattggaaactgctaattat
gacaaacttctgcaatctggactacaggtagagagagctatagttacagatgttgctggc
acaacacgggatgttgtagaagccagtatatcagttcgtgggatacccatcactcttctt
gatacagcaggtatcagggaaactgatgatgtagtggagaaaattggtgacaaaggatgc
tttcatgagattgaagtcatcaatagaggaggaagtacccctggacttctggacaataga
tttaagggaagctgctttggcccttgggcagataagtggtgaagatatttctgaagaagt
tctgtctaacatatttggaaaattttgtattgggaaa
>Dunnia_sinensis_ERR9883505
cagggaggtttctcttctatggtcagaatgttaagaacagattgcattgagttgctttcg
gatatcgaagctcgtttagattttgaggatgagatgccaccactagacataaagtctatt
ataaacaaaatacatttgatgttgcaagatgtggagagtgcactggaaactgctaattat
gacaaacttctgcaatctggactacaggtagagagagctatagttacagatattgctggc
acaacacgggatgttgtagaagctagtatatcagttcgtgggattcctgtcactcttctt
gatacagcgggtatcagggaaactgatgacattgtggagaaaattggtgacaaaggatgc
tctcatgagattgaagtcttcaatagaggaggaagtacccctggacttctggacaataga
tttaagggaagctgctttggcccttgggcagataagtggtgaagatatttctgaagaagt
tctgtctaacatatttgggaaattttgtattggaaaa
>Mouretia_larsenii_ERR9883550
caaggaggtttctcttctatggtacaaacgttaagagcagattgcattgagttgcttacg
gatattgaagctcgtttagattttgaggatgagatgcctccactagacataaagtctatc
gtaaacaaaatacatgtgatgttgcaagatgtggagggtgcacttgaaactgctaattat
gacaaactactccgctctggtttgaaggtggatagagctatagttacagacattgccggc
acaacacgtgatgttgtagaagccagtatatcagtttgtggaatacccatcactcttctt
gatacagcaggtatcagggaaactgatgacatagtggagaaaattggtgacaaaagatgc
actcatgagtttgaagtcatcaatggaggagggagtacccttggatttctggacgataga
tttgagggaggctgctttggcccttggacagataagtggtgaagatatctctgaagaagt
tctctccaacatatttggaaaattttgtattggaaaa
>Mycetia_bracteata_ERR9883494
cagggaggtttctcttctatggtaaaaatgttaagagccgattgcattgagttgcttaca
gatattgaagctcgtttagattttgaggatgagatgcctccactagacataaagtctatc
gtaaacaaaatacatgtgatgttgcaagatgtggagggtgcactggaaactgctaattat
gacaaacttctgcaatccggactacaggta---agagctatagttacagacattgccggc
acaacacgtgatgttgtagaagccagtatatcagtttgtggaatacccatcactcttctt
gatacagcaggtatcagggaaactgatgacatagtggagaaaattggtgacaaaagatgc
tctcatgagtttgaaatcatcaatggaggatggagtacccttggatttctggacgataga
tttgagggaggctgctttggcccttgggcagataagtggtgaagatatctctgaagaagt
tctctccaacatatttggaaaattttgtattggaaaa
>Mycetia_hainanensis_H401
caaggaggtttctcttctatggtacaaatgttaagagcagattgcgttgagctgcttacg
gatattgaagctcgtttagattttgaggatgagatgcctccactagacataaagtctatc
gtaaacaaaatacatgtgatgttgcaagatgtggagggtgcacttgaaactgctaattat
gacaaacttctgcaatcgggactacaggtagagagagctatagttacagacattgccggc
acaacacgtgatgttgtagaagccagtatatcagtttgtggaatacccatcactcttctt
gatacagcaggtatcagggaaactgatgacatagtggagaaaattggtgacaaaagatgc
actcatgagtttgaagtcatcaatggaggagggagtacccttggatttctggacgataga
tttgagggaggctgctttggcccttggacagataagtggtgaagatatctctgaagaagt
tctctccaacatatttggaaaattttgtattggaaaa
>Neohymenopogon_parasiticus_ERR9883558
caaggaggtttctcttctatggtaaaaatgttaagagcagattgcattgagttgcttacg
gatattgaagctcgtttagattttgaggatgagatgcctccactagacataaagtctatc
gtaaacaaaatacatgtgatgttgcaagatgtggagggtgcacttgaaactgctaattat
gacgaacttctgcaatccggactacaggtagagagagctatagttacagacattgccggc
acaacacgggatgttgtagaagccagtatatcagtttgtggaatacccatcactcttctt
gatacagcaggtatcagggaaactgatgacatagtggagaaaattggtgacaaaagatgc
tctcatgagtttgaagtcatcaatggaggagggagtacccttggatttctggacgataga
tttgagggaggctgctttggcccttgggcagattagtggtgaagatatctctgaagaagt
tctctccaacatatttggaaaattttgtattggaaaa
>Oldenlandia_herbacea_ERR9883552
caaggagggttctcctctatggtcagaaagtcaagaagagactgcattgagttgctaacg
gagattgaagctcgtttagattttgaagatgagatgccgcctttagacattaattatatt
ataaacaaaatacacttcatgttgcaagacgtcgaaagtgcattggagactgctaattat
gacaagcttctgcaatctggactacagattgagagagctatagttacagatattgctggg
acaacacgggatgtggtagaaaccagtatatcagttcgagggatacctgtcacccttctt
gatacagccggtatcagggaaactgatgacatagtggagaaaattggtaacaaaggatgc
tctgatgagattgaagtcatcagtagaggaagaagtgcctctggacttctggaccataga
tttaagagaagctgctttggcccttggacagataagtggtgaagatatctctgaggaagt
tctgtccaacatatttggaaaattttgtatcgggaaa
>Paederia_ciliata_ERR9883513
caaggaggcttctcttctatggttagaattctaagaacaggttgcattgagttgcttaca
gatattgaagctcgtttagattttgaggatgagatgccgcccctagacataaaatccatt
gtacaccaaatacatctgatgttacacaatgtggagattgcactggaaactgctaattat
gacaagcttctgcaatctggattacagattgagagagctatagttacagatattgctggc
acaacacgggatgttattgaagctagtatatcagttcgtgggatacctatcactcttctt
gatacggcaggtatcagggaaactaatgacaaagtggagaaaattggtgagcaaggatgc
tctcatgagattgaagtcgtcaatagaggaggcagtgcccctggacttctggacaataga
tttaagggaagctgttttggcccttgggcagataagcggtgaagatatttctgaggaagt
tctgtctaatatttttggaaaattttgtattgggaaa
>Plocama_tinctoria_ERR9883529
caaggtggtttctcttctaaagtcagaacgttaagaacggcctgcattgagttgcttacg
gatattgaagctcgtttagattttgaggatgagatgccacccctggacattgaatatgtt
acacacaagatacatgtgattttgcaagatgtggagactgcattagcaactgctaattat
gacaaacttctgcaatctggactacaggtagagagggcgatagttactgatattgctgga
acaacacgggatgttgtagaagccagtatatcagtttgtgggatacctatcacccttctt
gatactgcaggtatcagggaaactactgacatagtagagaaacttggtgacaaaggatgc
tctaattaggttaaagtcatcaatagaggagcaagtacccctggacttctggacagtaga
tttaagggaagcttctttggcccttgggcagataagtggtgaagatatttctgaagaagt
tttgtctaacatatttggaaagttttgtattggaaaa
