# Supplementary material for: Morphological and molecular evidence support the inclusion of Mycetia hainanensis in Mouretia (Rubiaceae)
Source: PhytoKeys. 2026 Feb 5;270:273–88. doi: 10.3897/phytokeys.270.180324 (PMC12902767; doi:10.3897/phytokeys.270.180324)
Supplement: Supplementary material 4 — Dataset of 315 nuclear genes used in this study [file phytokeys-270-273_article-180324__-s004.zip › Dataset 2/6366_filtered_aligned_trimmed.fasta]

>Anthospermum_thymoides_ERR9883532
ggtacaaagggtggaacaatagaagttgttgatgtccgtagtggcacatgtgtagaagtc
attgaagcacatggtggttctgttcagtcagttgctccgactccggatgggaatggtttt
gtcactggaagtgcagatcatgatgttaagttctgggaataccag???????????????
????????????????????????????????????????????????????????????
???????????????????????????
>Argostemma_elatostemma_ERR9883520
ggtacaaagggtggaataatagaagtcattgacgtgcgcagtggcacatgtgtggaagtc
attgaagcacatggtggttccgttcagtcaattgttccaactccagatgggagcggtttt
gtcacaggaagtgcagatcacgatgttaagttctgggaataccaagtactgtgcatggac
atctcatctgatggggatctacttgtgagtggctctgcagacaaaaacttgaaaatttgg
gggctggattttggtgattgccacaag
>Chamaepentas_hindsioides_ERR9883496
????????????????????????????????????????????????????????????
????????????????????????????????????????????????????????????
?????????????????????????????????????????????gtactgtgcatggac
atctcatctgatggagatctacttgtgagtggttctgcagacaaaaacttgaaaatttgg
gggctggattttggtgattgccacaag
>Clarkella_nana_ERR9883563
ggtacaaagggtggaacattagaagtcattgatgtgcgcagtggcacatgtgtggaagtc
attgaagcacatggtggttctgttcagtcacttactccgactccagatggaagcggtttt
gtcacaggaagtgcagatcacgatgttaagttctgggaatatcaagtcctcagcatggac
atttcttacgacagcaaactcatcgtgacttgctcagctgacaagactgttcgtctatgg
ggtttggactttggtgactgtcacaag
>Coccocypselum_condalia_ERR9883533
ggtacgaagggtggcacaatagaaattgttgatgttcgaagtggtacatgtgtggaagta
gttgaagcacacggtggcgctgttcaatcaattgctccaaatccagatgggggcggtttt
gtcactggaagcgcagatcatgatgttaagttctgggaataccaagtactgtgcatggat
gtttcatctgatggagatctgcttgtgagcggctctgcagacaaaaacttaaaaatttgg
gggctcgattttggggattgccacaag
>Cruckshanksia_pumila_ERR9883536
ggtacaaagggtggcacagtagaaattattgatgtgcgaagtggtacatgcgtggaagta
gttgaagcacatggtggctctgttcaatcaattgcccccactccagatgggaatggtttt
atcactggaagtgcagatcacgatgttaagttctgggaataccaagtactgtgcatggac
atttcttccgatggagatctacttgtgagcggctcggcagacaaaaacttgaaaatttgg
gggctggattttggggattgccacaag
>Cyanoneuron_cyaneum_ERR9883481
ggtacaaagggtggaacaatagaagttgttgatgtgcgcagtggcacgtgtgtggaagtc
gttgaagcacatggtggttctgttcagtcaattgctccaactccaaatgggagcggtttc
gtcactggaagtgcagatcatgatgttaagttctgggaataccaa------tgcatggac
atctcatctgatggggctctacttgtgagcggctctgcagacaaaaacttgaaaatttgg
gggctggattttggtgattgccacaag
>Danais_nigra_ERR9883478
ggtacaaagggtggaacaatagaagttgttgatgtgcgcagtggcatatgtgtggaagtt
gttgaagcacatggtggttctgttcaatcaattgctccaactccagatgggagcggtttt
gtcagtggaagtgcagatcatgatgttaagttctgggaatacgtagtactgtgcatggac
atctcatctgatggagatctacttgtgagtggctctgcagacaaaaacttgaaaatttgg
gggctggattttggtgattgccacaag
>Dunnia_sinensis_ERR9883505
ggtacaaagggtggaacaatagaagttgttgatgtgcgcagtggcacatgtgtggaagtc
gttgaagcacatggtggttctgttcagtcgattgctccaactccagatgggaccggtttt
gtcactggaagtgcagatcatgatgttaagttctgggaataccaagtactgtgcatggac
atctcatcggatggggatctacttgtgagcggctctgcagacaaaaacttgaaaatttgg
gggctggattttggtgattgccacaag
>Mouretia_larsenii_ERR9883550
ggtacaaagggtggaacaattgaagtcattgatgtgcgcagtggtacatgtgtggaagtc
attgaagcacacggtggttccgttcagtcaattgctccaaccccagatgggagtggtttt
gtcacaggaagtgcagatcatgatgttaagttctgggaataccaagtactgtgcatggac
atctcatctgatggggatctacttgtgagtggctctgcagacaaaaacttgaaaatttgg
gggctggattttggtgattgccacaag
>Mycetia_bracteata_ERR9883494
ggtaccaagggtggaacaatagaagtcattgatgtgcgcagtggcacatgtgtggaagtc
attgaagcacatggtggttccgttcagtcaattgctccaactccagatgggaccggtttt
gtcacaggaagtgcagatcacgatgttaagttctgggaataccaagtactgtgcatggac
atctcatctgatggggatctacttgtgagtggctctgcagacaaaaacttgaaaatttgg
gggctggattttggtgattgccacaag
>Mycetia_hainanensis_H401
ggtacaaagggtggaacaattgaagtcattgatgtgcgcagtggcacatgtgtggaagtc
attgaagcacacggtggttccgttcagtcaattgctccaaccccagatgggagtggtttt
gtcacaggaagtgcagatcacgatgttaagttctgggaataccaagtgctgtgcatggac
atctcatctgatggggatctacttgtgagtggctctgcagacaaaaacttaaaaatttgg
gggctggattttggtgattgccacaag
>Neohymenopogon_parasiticus_ERR9883558
ggtacgaagggtggaacaatagaagtcattgatgtgcgcagtggcacatgtgtggaagtc
attgaagcacatggtggttccgttcagtcaattgctccaactccagatgggagcggtttt
gtcacaggaagtgcagatcacgatgttaagttctgggaataccaaggtcaatgcatggac
atctcatctgatggggatctacttgtgagtggctctgcagacaaaaacttgaaaatttgg
gggctggattttggtgattgccacaag
>Oldenlandia_herbacea_ERR9883552
ggtacaaaggctggaactttagaaattgtcgatgtgcgcagtggcacatgtgttgaagtt
gttgaagcgcatgggggttctgttcaatcaattgctccaactccagatgggagtggcttt
gtcactggtagtgcagatcatgatgttaagttttgggaataccaagtactgtgcatggac
atctcgtccgatggagatctgcttgtgagcggctctgcagacaaaaacttgaaaatttgg
gggcttgattttggtgattgccacaag
>Paederia_ciliata_ERR9883513
ggcacgaagggtggaacaatagaagttgtagatgtgcggagtggcacatgcgtggaagtt
gttgaagcacatggtggctctgttcagtcaattgctccaactccagatggcagtggtttt
gtcactggaagcgcagatcatgatgttaagttctgggaataccaa???????????????
????????????????????????????????????????????????????????????
???????????????????????????
>Plocama_tinctoria_ERR9883529
ggtacaaagggtggaacaatagaagttgttgatgtgcgcagtggcacatgtgtggaagtc
attgaagctcatggtggttctgttcaatcaattgctccaactccagatgcgagtggtttt
gtcactggaagtgcagatcacgatgttaagttctgggaatatcaagggcaatgcatggac
atctcatctgatgggattctacttgtgagtggatctgcagacaaagacttgaaaatttgg
gggctg?????????????????????
