# Supplementary material for: Morphological and molecular evidence support the inclusion of Mycetia hainanensis in Mouretia (Rubiaceae)
Source: PhytoKeys. 2026 Feb 5;270:273–88. doi: 10.3897/phytokeys.270.180324 (PMC12902767; doi:10.3897/phytokeys.270.180324)
Supplement: Supplementary material 4 — Dataset of 315 nuclear genes used in this study [file phytokeys-270-273_article-180324__-s004.zip › Dataset 2/6373_filtered_aligned_trimmed.fasta]

>Rubia_peregrina_ERR5033650
????????????????????????????????????????????????????????????
????????????????????????????????????????????????????????????
????????????????????????????????????????????????????????????
????????????????????????????????????????????????????????????
???????????????????????agatggctgtgaaggatgaggatatcatacagatgga
aacccggcctgatattcctgatcgcaagttacttgcaaggcttgttttggtaagagaaga
agctaggagtatgatgggcggtggtattttagatgaaagaaatggtcgcggtttcagtac
tcttcctgaatcagaggtctgtttgct?????????????????????????????????
????????????????????????????????????????????????????
>Theligonum_cynocrambe_ERR5033810
????????????????????????????????????????????????????????????
????????????????????????????????????????????????????????????
????caagtcgttggtttgctttgtagaactccacagaaggatggaagacatgaactctt
gcgcagagttgcagcagggggtggtgtgtttcaaagtgataatggtggcacaaaagttca
ccttccagcagctaatttgaatgaaattgctaaccaggccgatgatcttttggagatgga
aatccggcctgatattcctgatcgcaaattacttgcaaggcttgttttgatacgggaaga
agctaggagtatgatgggtggtggtattctagatgaaagaaatggtcgcggttttagtac
acttcctgaatcagaggtcaactttttaaccaagcttgttgctctaaaacctgggaaaac
tgtccgtgagatgataaaaaatgtaatgcaaggaaaagacgaaggtgcagat
>Anthospermum_thymoides_ERR9883532
tctgaggatgtcgctgtacagttggccgcacacggagttattgggaagagagtggatgaa
atggagacgggctttatgatggcccttgattacatgatccagattgctgagaaggat???
????????????????????????????????????????????????????????????
????????????????????????????????????????????????????????????
???????????????????????????????????????????????????????atgga
aattcggcctgatattcctgatcgcaagttacttgcaaggcttgttttgatacgagaaga
agccaggagtatgatgggaggtggtattctagatgaaagaaatggtcgtggttttagtac
gcttcctgaatcagaggtcaacttcttaaccaaggttgttgctctaagacctggaaaagc
agttcgtgagatgataaagaaggttttgcaaggaaatgatgagggtgctgat
>Argostemma_elatostemma_ERR9883520
???????????????????????????gcccatggtgttattgggaagagagtggatgaa
atggagacaggctttatgatggcccttgattacatgatccagattgctgaaaaagacaaa
gatacaagtggtcggattgctctgccgaactcctggtaaagaaagcagaaaggaactgct
caggagagttgcagctgggggtggtgtgtttcaaagtgataatggtgccacaaaagttca
ccttccagcagcaaatctgaatgaaattgctaaccaggctgatgatcttttggag?????
????????????????????????????????????????????????????????????
????????????????????????????????????????????????????????????
????????????????????????????????????????????????????????????
????????????????????????????????????????????????????
>Chamaepentas_hindsioides_ERR9883496
tctgaggaggtggctgtacagttggctgcacaaggagttattgggaagagagtggatgaa
atggaaacaggctttataatggccctggattacatgatccagattgctgaaaaagacaat
gacgcacgtagtaggcttgctctgccaaactccaggaaaagaaagcagacaagaactgct
caggcgagttgcagcagggggtggtgtgtttcaaagtgataatggtggcatgaaagttca
tcttccagcagcgaatctgaatgaaatagctaaccaggctgatgatcttttggag?????
????????????????cctgatcgcaagttacttgcaaggcttgttttggtacgagaaga
agccaggagtatgatggggggtggtattctagatgaaagaaatggccgcggatttagtac
acttccagaatcagaggtcaactttttaaccaagattgttgctctaagaccaggaaaaac
ggttcgtgagatgataaaaaaagtgatgcaaggaagtgatgagggtgcagat
>Coccocypselum_condalia_ERR9883533
tctgaggaggtggctgtacagttggctgcacaaggagttattgggaagagagtggatgaa
atggagtcgggtttcatgttggcccttgattacatgatccagattgctgaaagagac???
????caagtggtgggcttgctctgccaaattcctggaaaagagagcagacatgaactact
caggcgagttgcagcagggggtggtgtatttcaaagtgataatgggagaacaaaagttca
ccttccagcagcaaatctgaatgaaatagctaaccaggctgatgatcttctggagatgga
aactcggcctactattcctgatcgcaagttacttgcgaggcttgttttgatacgtgaaga
agctaggagtatgatgggaggtggtatattagatgaaagaaatggtcgtggttttagtac
gcttcctgaatcagaggtcaattttttatccaagcttgttgctctaagaccaggaaaaac
tgttcgtcagatgataaaaaatgttatgcaaggaaatgatgagggtgcggat
>Cruckshanksia_pumila_ERR9883536
tctgaggaggtggctgtacagttggctgcacaaggggttattgggaagagagtggatgaa
atggagtcaggtttcatgttggcccttgattacatgatccagattgctgaaaaagacaag
gatccaagtggtaggcttgctctgccaaactcctggaaaagaaagcaggcaagaactact
caggcgagttgcagcaggtggtggtgtatttcaaagtgataatggcagcacaaaagttca
ccttccagcagcgaatctgaatgaaatagcgaaccaggctgatgatcttctggagatgga
aacacggcctgatattcctgatcgcaagttacttgcgagactagttttgatacgagaaga
agccaggagtatgatgggaggtggtatactagacgaaagaaatggtcgtggttttagtac
acttcctgaatcagaggtcaattttttaaccaagcttgttgctctaagaccaggaaaaac
ggttcgtcagatgataaaaaatgttatgcaaggaaatgatgagggcgccgat
>Cyanoneuron_cyaneum_ERR9883481
tctgaggaggtggctgtacagttggctgcacaaggagttattgggaagagagtggatgaa
atggagacaggctttatgatggcccttgattacatgatccaaattgctgaaaaggac???
????caagtagtaggcttgctctgccgaactcctggaaaagaaagcagatgtgaactgct
caggcgagttgcagcagggggaggtgtgtttcaaagtgataatggtggcacaaaagttca
ccttccagcagcgaatctgaatgaaattgctaaccaggctgatgatcttttggagatgga
aacgcggcctgatattcctgatcgcaagttacttgcaaggcttgttttgatacgtgaaga
agctaggagtatgatgggaggtggtattctagatgaaagaaatggtcgcggttttagtac
gcttcccgaatcagaggtcaactttttaaccaagattgttgctctaagaccaggaaaaac
agttcgggagatgataaaaaaagttatgcaaggaaatgatgagggtgctgat
>Danais_nigra_ERR9883478
tctgaggaggtggctgtacagttggctgcacaaggagttattgggaagagagtggatgaa
atggagacaggctttgtgatggcccttgattacatgatccagattgctgcaaaagacaag
gat-------------------------------------gatagtagacttgaactgct
caggcgagttgcagcagggggtggtgtgtttcaaagtgataatggcagcacaaaagttca
acttccagcagcgaatctgaatgaaatagctagccaggctgatgatcttttggagatgga
aacccggcctgctattcctgatcgcaagttacttgcaaggcttgttttgatacgagaaga
agctaggagtatgatgggaggtggtattctagatgaaagaaatggtcgcggttttagtac
gcttcctgaatcagaggtcaactttttaaccaagcttgttgctctaagacccggaaaaac
ggttcgt?????????????????????????????????????????????
>Dunnia_sinensis_ERR9883505
tctgaggaggttgctgtacagttggccgcacaaggagttattgggaagagagtggatgaa
atggagacaggctttatgatggcccttgattacatgatccagattgctgaaaaggacaag
gatg---------ggcttgctctgccgaactcctgggaaagaaagcagacgtgaactgct
caggcgagttgcagcagggggtggtgtgtttcaaagtgataatggtggcacaaaagttca
ccttccagcagcgaatctgaatgaaattgctaaccaggctgatgatcttttggagatgga
aacgcaacctgctattcctgatcgcaagttacttgcaaggcttgttttgatacgagaaga
agctaggagcatgatgggaggtggtattctagatgaaagaaatggtcgcggttttagtac
acttcctgaatcagaggttaactttttaaccaagatcgttgctctaagaccaggaaaaac
agttcgtgagatgataaaaaaagttatgcaaggaaatgatgagggtgctgat
>Mouretia_larsenii_ERR9883550
tctgaggaggtggctgtacagttggctgcccaaggggttattgggaagagagtggatgaa
atggagacaggctttatgatggcccttgattacatgatccagattgctgaaaaagacaaa
gatgcaagtagtcggcttgctctgccgaactcctggtaaagaaagcagaaaggaactgct
caggagagttgcagctgggggtggtgtgtttcaaagtgatgatggtggcacaaaagttca
ccttccagcagcaaatctgaatgaaattgccaaccaggctgatgatcttttggagatgga
aacccggcctactattcctgatcggaagttacttgcaaggcttgttttgatacgagaaga
agctaggagtatgatggggggcggtattctagatgaaagaaatggtcgtggatttagtac
acttcccgaatccgaggtaaactttttaaccaagattattgctctgagaccaggaaaaac
agttcgtgagacgataaaaaaagttatgcaaggaaaggatgagggtgctgat
>Mycetia_bracteata_ERR9883494
tctgaggaggtggctgtacagttggctgcccatggggttattgggaagagagtagatgaa
atggagacaggctttatgatggcccttgattacatgatccagattgctgaaaaagacaaa
gatgcaagtagtcggcttgctctgccgaactcctggtaaagaaagcagaaaggaactgct
caggagagttgcagctgggggtggtgtgtttcaaagtgataatggtggcacaaaagttca
ccttccagcagcaaatctgaatgaaattgctaaccaggctgatgatcttttggagatgga
aacccggcctactattcctgatcggaagttacttgcaaggcttgttttgatacgagaaga
agctaggagtatgatggggggcggtattctagatgaaagaaatggtcgtggatttagtac
acttcctgaatccgaggtaaactttttaaccaagattgttgctctgagaccaggaaaaac
agttcgtgagacgataaaaaaagttatgcaaggaaaggatgagggtgctgat
>Mycetia_hainanensis_H401
?????????????????????ttggctgcccaaggggttattgggaagagagtggatgaa
atggagacaggcttcatgatggcccttgattacatgatccagattgctgaaaaagacaaa
gatt????????????????????????????????????????????????????????
????????????????????????????????????????????????????????????
???????????????????????????????????????????????????????atgga
aacccggcctactattcctgatcggaagttacttgcaaggcttgttttgatacgagaaga
agctaggagtatgatggggggcggtattctagatgaaagaaatgatcgtggatttagtac
acttcctgaatccgaggtaaactttttaaccaagattattgctctgagaccaggaaaaac
agttcgtgagacgataaaaaaagttatgcaagga??????????????????
>Neohymenopogon_parasiticus_ERR9883558
tctgaggaggtggctgtacagttggctgcccaaggggttattgggaagagagtggatgaa
atggagacaggctttatgatggcccttgattacatgatccagattgctgaaaaagacaaa
gatgcaagtagtcggcttgctctgccgaactcctggtaaagaaagcagaaaggaactgct
caggagagttgcagctgggggtggtgtgtttcaaagtgataatggtggcacaaaagttca
ccttccagcagcaaatctgaatgaaattgctaaccaggctgatgatcttttggagatgga
aacccggcctactattcctgatcggaagttacttgcaaggcttgttttgatacgagaaga
agctaggagtatgatggggggcggtattctagatgaaagaaatggtcgtggatttagtac
acttcctgaatccgaggtaaactttttaaccaagattgttgctctgagaccaggaaaaac
agttcgtgagacgataaaaaaagttatgcaaggaaaggatgagggtgctgat
>Oldenlandia_herbacea_ERR9883552
tctgagaatgtagctgtggaactggctgcacaaggagttattgggaagcgagttgatgag
atggaaacaggctttatgatggcccttgattacatgatccagattgctgaaaaagatcaa
gattcaagtagtaggcttgctctgccggactcctgcaaaagaaagccggcaggaactgct
taggcgagttgcagcaggtggtggtgtgtttcaaagtgctaatggtggcacaaaagttca
ccttccagcagcgaatctgaatgaaatagctaaccaggctgatgatcttttggagatgga
aacccagcctactgttcctgatcgcaagttgctggcaaggcttgttttgatacgagaaga
agcacggaatatgatggggggtggtattctagacgaaagaaatggccgtggttttagtac
gcttcctgaatcagaggtcaactttttgacaaagattgtggctctaagaccaggaaaaac
t???????????????????????????????????????????????????
>Paederia_ciliata_ERR9883513
tccgaggaagtggctgtacagttggccgcacaaggagtcattgggaagagagtggatgaa
atggagacgggttttatgatggcccttgattacatgataagtcttgctgaaaaggatgca
gatg------------------tgccgaactcctggaaaagaaagcagacttgaacttct
caggcgagttgcagcagggggtggcgtgtttcaaagtgataatggtagcacaaaagttca
ccttccagctgcaaatttgaatgaaattgctaaccaggctgatgaccttttggag?????
????????????????cctgatcgcaagttacttgcaaggcttgttttgataagagaaga
agctaggagtatgatgggag------------------------------------gtac
ccttcctgaggcagaggtaaactttttaaccaagattgttgctctaagacctgggagaac
agttcgtgatatgataaaaatggtcatgcaaggaaatgatgagggtgct???
>Plocama_tinctoria_ERR9883529
tctgaggaggtggctgtgcagttggctgcacaaggtgttattgggaagagagtggatgaa
atggagaccggctttatgatggcccttgattacatgatccagcttgctgtaaaggatgag
gatacaagtagtaggcttactctgccaaactcctggaaaagaaagcagacatgaattgct
cagacgagttgcagcagggggtggtgtgtttcaaagtgataatggggccacaaaagttca
ccttccagcagctaatttgaatgaaattgctaaccaggctgatgatcttttggagatgga
aacccgtcctgatattcctgatcgcaagttacttgcaaggcttgttttggttcgagaaga
agctagaagtatgatgggtggtggtattctagatgaaagaaatggccgcggttttagtac
acttcctgaatcagaggtcaactttttaaccaaggttgttgctctaaggccaggaaaaac
agttcgtcagatgataaaaaatgttatgcagggaaatgatgagggtgctgat
