# Supplementary material for: Morphological and molecular evidence support the inclusion of Mycetia hainanensis in Mouretia (Rubiaceae)
Source: PhytoKeys. 2026 Feb 5;270:273–88. doi: 10.3897/phytokeys.270.180324 (PMC12902767; doi:10.3897/phytokeys.270.180324)
Supplement: Supplementary material 4 — Dataset of 315 nuclear genes used in this study [file phytokeys-270-273_article-180324__-s004.zip › Dataset 2/6376_filtered_aligned_trimmed.fasta]

>Rubia_peregrina_ERR5033650
????????????????????????????????????????????????????????????
????????????????????????????????????????????????????????????
?????????????????????????ggtcatgaaagctcttgaacaaatgacaaggggag
taagttggggaaccttggatgttggtggttgacatgccccctggtactggtgatgctcag
atatctatttcccaaaggctg---atcaggagctttgattgtgtcaacccctcaagatgt
tgcactaatggatgcaagagg
>Theligonum_cynocrambe_ERR5033810
????????????????????????????????????????????????????????????
????????????????????????????????????????????????????????????
?????????????????????????ggtcatgaaagctcttgaacaaatgacaaggggag
taagttggggaaccttggatattggtggttgacatgccccctggtactggtgatgctcag
atatctatgtcccagaggctgcaactcaggagctttgattgtttcaacccctcaagatgt
tgcactaatggatgcaagagg
>Anthospermum_thymoides_ERR9883532
atagccgtcgcttccggcaaaggtggcgtcggaaagtctactccgccgtgaatttggctg
tttcacttgcgaatattaaagttgggttgcttgtttacggaccatcaatccccttatgat
gaggctagaggggaagccagaagtt???????????????????????????????????
????????????????????????????????????????????????????????????
????????????????????????????????????????????????????????????
?????????????????????
>Argostemma_elatostemma_ERR9883520
????????????????????????????????????????????gcagtcaatttagctg
tttcacttgccaatatgaaagttgggctgcttgtttatggaccgtcaatccccttatgat
gaggctagagggaaagccacaagtt???????????????????????????????????
????????????????????????????????????????????????????????????
????????????????????????????????????????????????????????????
?????????????????????
>Chamaepentas_hindsioides_ERR9883496
????????????????????????????????????????????????????????????
????????????????????????????????????????????????????????????
?????????????????????????ggtcatgaaagctcttgaacagatgacgaggggag
taagttggggaaccttggatgttggtggttgacatgcctcctggcactggtgatgctcag
atatctatttctcaaaggctgcaactcaggt?????????????????????????????
?????????????????????
>Clarkella_nana_ERR9883563
????????????????????????????????????????????????????????????
????????????????????????????????????????????????????????????
??????????????????????????gtcatgaaagctcttgaacagatgacaaggggag
taagttggggaaccttggatgttggtggttgacatgcctcctggcactggtgatgctcag
atatctatttcccagaggctgcaactctggt?????????????????????????????
?????????????????????
>Coccocypselum_condalia_ERR9883533
atagcggttgcttctggcaaaggtggtgttggcaagtctactcagcagtcaatttggctg
tttcacttgccaagatgaaagttggcttgcttgtgtatggaccgtcaatctccttatgat
gaggttagagggaacgccggaagtt???????????????????????????????????
????????????????????????????????????????????????????????????
????????????????????????????ggtgctttgattgtttcaacccctcaagatgt
tgcattaatggatgcacgagg
>Cruckshanksia_pumila_ERR9883536
atagccgttgcttctggcaaaggtggtgttggcaagtctacccagct?????????????
????????????????????????????????????????????????????????????
????????????????????????????????????????????????????????????
????????????????????????????????????????????????????????????
????????????????????????????ggtgctttgattgtttcaacccctcaagatgt
tgcactaatggatgcacgagg
>Cyanoneuron_cyaneum_ERR9883481
atagccgttgcttccggcaaaggtggtgttggcaagtctactccgctgtgaatttggctg
tttcacttgccaatataaatgttgggctgcttgtttatggaccgtcaatccccttatgat
gaggctagagggaaagccacaagttggttatgaaagctcttgaacagatgacaaggggag
tgagttggggaaccttggatgttggtggttgacatgccccctggcactggtgatgctcag
atatctatttcccaaaggctgcaactctggt?????????????????????????????
?????????????????????
>Danais_nigra_ERR9883478
atagccgttgcttctgggaaaggtggtgttggcaagtctactccgctgtgaatttggctg
tttcacttgccaacatgaaagttgggctgcttgtttatggaccgtcaatccccttatgat
gaggctagagggaaagccacaagt-ggtcatgaaagctcttgaacagatgacaaggggag
taagttggggaaccttggatgttggtggttgacatgcctcctggcactggtgatgctcag
atatctatttcccagaggctgcaactccggt?????????????????????????????
?????????????????????
>Dunnia_sinensis_ERR9883505
????????????????????????????????????????????gcagtcaatttggctg
tttcacttgccaatatgaatgttgggctgcttgtttatggaccgtcaatccccttatgat
gaggctagagggaaagccacaagttggtcatgaaagctcttgaacacatgaccaggggag
tgagttggggaactttggatgttagtggttgacatgccccctggcactggtgatgctcag
atatctatttcccagaggctgcaactcaggagctttgattgtttcaacccctcaagatgt
tgcactaatggatgcaagagg
>Mouretia_larsenii_ERR9883550
atcgccgttgcttccggcaaaggcggtgttggcaagtctactccgctgtcaatttagctg
tttcacttgccaatatgaaagttgggctgcttgtttatggaccgtcaatccccttatgat
gaggctagagggaaagccacaagtt???????????????????????????????????
????????????????????????????????????????????????????????????
????????????????????????????ggagctttgatagtttcaacacctcaagatgt
tgcactaatggatgcaagagg
>Mycetia_bracteata_ERR9883494
????????????????????????????????????????????????????????????
????????????????????????????????????????????????????????????
?????????????????????????ggtcatgaaagctcttgaacaaatgacaaggggag
taagttggggaaccttggatgttggtggttgacatgcctcctggcactggtgatgctcag
atatctatttcccaaaggctgcaattcaggagctttgatagtttcaacgcctcaagatgt
tgcactaatggatgcaagagg
>Mycetia_hainanensis_H401
????????????????????????????????????????????????????????????
????????????????????????????????????????????????????????????
?????????????????????????ggtcatgaaagctcttgaacagatgacaaggggag
taagttggggaaccttggatgttggtggttgacatgcctcctggcactggtgatgctcag
atatctatttctcagaggctgcaactctggt?????????????????????????????
?????????????????????
>Neohymenopogon_parasiticus_ERR9883558
atcgccgttgcttccggcaaaggcggtgttggcaagtctactccgctgtcaatttagctg
tttcacttgccaatatgaaagttgggctgcttgtttatggaccgtcaatccccttatgat
gaggctagagggaaagccacaagtt???????????????????????????????????
????????????????????????????????????????????????????????????
????????????????????????????????????????????????????????????
?????????????????????
>Oldenlandia_herbacea_ERR9883552
???????????????ggcaaaggcggtgttggaaagtctactccgctgtgaatttggccg
tttcacttgccaacatgaaagtagggctgcttgtttatggtccgtcaatcccattatgat
gaagctagagggaaagccacaagttggtcatgaaagctcttgaacagatgacaagaggag
taagttggggaaccttggatgttggtggttgacatgcctcctggcactggtgatgctcag
atatctatttcccagaggctgcaactctggagctttgattgtttccacccctcaagatgt
tgcactgatggatgcaagagg
>Paederia_ciliata_ERR9883513
attgccgttgcttccggcaaaggtggcgttggcaagtctactccgccgtgaatctggctg
tttcacttgccaatatgaaagttggtctgcttgtttatgggccgtcaatccccttatgat
gaggctagaggggaagccagaagttggt????????????????????????????????
????????????????????????????????????????????????????????????
???????????????????????????aggagctttgattgtttcaacccctcaagatgt
tgcactaatggatgcaagagg
>Plocama_tinctoria_ERR9883529
atcgccgttgcttccggcaaaggtggggttggaaagtctaccccgccgtgaatttggctg
tttcgcttgccaatatgaaagttggactgattg???????????????????????????
?????????????????????????ggtcatgaaagcacttgaacaaatgacaaggggag
taagttggggaaccttggatgttggtggttgacatgccccctggtactggtgatgctcag
atatccatttctcagaggttgcaactctggt?????????????????????????????
?????????????????????
