# Supplementary material for: Morphological and molecular evidence support the inclusion of Mycetia hainanensis in Mouretia (Rubiaceae)
Source: PhytoKeys. 2026 Feb 5;270:273–88. doi: 10.3897/phytokeys.270.180324 (PMC12902767; doi:10.3897/phytokeys.270.180324)
Supplement: Supplementary material 4 — Dataset of 315 nuclear genes used in this study [file phytokeys-270-273_article-180324__-s004.zip › Dataset 2/6378_filtered_aligned_trimmed.fasta]

>Rubia_peregrina_ERR5033650
gctgaagcagttctttattccccggaaacgaagattcctaggacgggggagctagctctc
agaagagcaataccggccaacactgacatgaaagctatccaggactctcttgaggacatt
tcatacttgttgaggataccacagagaaaaccatatggaacgatggagggaaat??????
????????????????????????????????????????????????????????????
????????????????????????????????????????????????????????????
????????????????????????????????????????????????????????????
????????????????????????????????????????????????????????????
????????????????????????????????????????????????????????????
????????????????????????????????????????????????????????????
????????????????????????????????????????????????????????????
????????????????????????????????????????????????????????????
????????????????????????????????????????????????????????????
????????????????????????????????????????????????????????????
????????????????????????????????????
>Theligonum_cynocrambe_ERR5033810
????????????????????????????????????????????????????????????
????????????????????????????????????????????????????????????
????????????????????????????????????????????????????????????
????????????????????????????????????????????????????????????
????????????????????????????????????????????????????????????
????????????????????????????????????????????????????????????
????????????????????????????????????????????????????????????
????????????????????????????????????????????????????????????
????????????????????????????????????????????????????????????
???gatggggagctaccggtgctaccattatctgtgtacggtgcagttgctatggctcat
agtgatgtttcggaggaatactcatcgcccaatcagttcttcttttatctctacgacaag
agaagttctggcttaggtggcttatctttcgacgagggtcaattttctgtattcgggtat
accacaaccggaaaagacagtctttctcagattaaaaccggtgacgttatccgatctgca
aagctagtggaaggccaagatcgcctt?????????
>Anthospermum_thymoides_ERR9883532
????????????????????????????????????????????????????????????
????????????????????????????????????????????????????????????
????????????????????????????????????????????????????????????
????????????????????????????????????????????????????????????
???aggcttacagggagagcggttgttgaatttactattgagaaaggagatggttcaaat
ttttctccagaagcagctggtgaaccaagaa?????????????????????????????
???????????????????aataggtgattgatggggcatatgatggggtgaagctgaac
tcgatcaatcaagcagttatttcagatgggaagcttgaaaatggcacaggctatagcgtt
cccctagaaataaagccatctggtcaattcgagcctctttacaaaacatacttaagtgta
caggatggggagctacctgtactaccattgtctgtatacggcgcagttgctatggctcat
agtgatgtctcggaggaatattcatcacccaatcagtttttcttc???????????????
????????????????????????????????????????????????????????????
????????????????????????????????????????????????????????????
????????????????????????????????????
>Argostemma_elatostemma_ERR9883520
????????????????????????????????????????????????????????????
????????????????????????????????????????????????????????????
????????????????????????????????????????????????????????????
????????????????????????????????????????????????????????????
????????????????????????????????????????????????????????????
????????????????????????????????????????????????????????????
????????????????????????gtgattgatggggcatatgatggggtgaagctgaac
tctgtcagtcaggctattattttggatggtgagcttggaaatggtagaggctatagcgtt
cccctagaaataaagccatctgggcaatttgagcctctttacaaaacatatttaagcgtg
caggatggggagctacctgtactaccattatctgtttatggcgctgttgctatggctcac
agtgatgtctcagaggaatattcatcacccaatcagtttttcttttatctctatgacagg
agaaactctggcttaggtggtctatcttttgacgagggtcaattttctgtatttggg???
????????????????????????????????????????????????????????????
????????????????????????????????????
>Chamaepentas_hindsioides_ERR9883496
??????????????????????????????????????????ataaaagatcaggatcca
gataaagtatc---------------------agttaatcttgcctctt???????????
????????????????????????????????????????cactggatactgttggacaa
ttggaattgttacaggctccagggttgtcatttttgttgcccaatgagttcctaaattat
cccaggcttacaggaagaggggtggttgaatttaccattgagaaaggagatggttcaaag
ttttctccaga?????????????????????????????????????????????????
??????????????????????????????????????atatgatggggtgaagctgaac
tctgtcaatcaggcgattatttctgatggtgggcttggaaatgatagaggctacagcgtt
cccctagaaataaagccatctgggcaatttgagcctctctacaaaacatatttaagtgtg
caggatggggagctacctgtactaccgttatctgtttatggcgcggttgctatggctcat
agtgaattctcggaggaatattcatcacccaatcagtttttcttttatctctatgacaag
agaaattctggcttaggtggtctgtcttttgatgagggtcaattttctgtattcgggtat
acaacagctggaaaagatattctttcgcagatcaaaactggtgatgttattcgatctgca
aagctagtggaaggccaagatcgccttgtactaccc
>Coccocypselum_condalia_ERR9883533
????????????????????????????????????????????????????????????
????????????????????????????????????????????????????????????
????????????????????????????????????????????????????????????
????????????????????????????????????????????????????????????
????????????????????????????????????????????????????????????
????????????????????????????????????????????????????????????
????????????????????????gtgattgatggggcatatgatggggtgaagctgaac
tctgtcaatcaggcggtgattacagatggtgggcttggaaatgacagaggctatagtgtt
cccctagaaataaagccgtccgggcagtttgagcctctttacaaaacatatttaagtgtg
caggatggggagctgcctgtactaccattatctgtttatggcgcagttgctatggctcat
agtgatgtctcagaggaatattcatcgccgaatcagtttttcttttatctctatgacaag
agaaactctggcttaggtggtctgtcttttgatgagggtcaattttctgtatttgggtat
acaacagggggaagagataccctttctcagataaaaactggcgattttatccgatctgca
aaactagtggaaggccaagatcgccttgtactaccc
>Cruckshanksia_pumila_ERR9883536
????????????????????????????????????????????????????????????
????????????????????????????????????????????????????????????
????????????????????????????????????????????????????????????
????????????????????????????????????????????????????????????
????????????????????????????????????????????????????????????
????????????????????????????????????????????????????????????
????????????????????????gtgattgatggggcatatgatggggtgaagctgaac
tctgtcaatcaggcgattattacggacggtgaacttggaaacgacagaggctatagtgta
cccctagaaataaaatcggccgggcaatttgagcctctttacaaaacatatttaagcgtg
caggatggggagctacctgtactaccattatctgtttacggtgcagttgctatggctcat
agtgatgtctcagaggaatattcatcacccaatcagtttttcttttatctctatgacaag
agaaactctggcttaggtggtctgtcttttgatgagggtcaattttctgtgctagggtat
accacagtgggaagagatgctctttctcagattaaaactggtgatgttattcgatctgca
aaactagtggaaggccaagatcgccttgtactgccc
>Cyanoneuron_cyaneum_ERR9883481
gcagaagcagttctttattccccagagacaaagattcctaggacaggggaactagctctc
agaagagcaattccagccaacactgacatgaaagctatacaggactctctggaggacatt
tcatatttgttgaggataccacaaagaaaaccatatggaacaatggagggcaatgtgaag
aaagctctagcacaggctccagggttatcatttttgttgcccagtgagttcttaaattat
ccaaggcttacagggagaggggtggttgaatttactatcgagaaaggagatggttcgaag
ttttctccagaagcggctggtgaaccaagaagtact????????????????????????
????????????????????????gtgattgatggggcatatgatggtgtgaagctgaac
tctgtcaatcaggcgattatttcagatggtgggcttggaaatgacagaggctatagcgtt
cccctagaaataaagccatctgggcaatttgagcctctttacaaaaca????????????
???gatggtgagctacccgtactaccgttatctgtttacggtgcagttgctatggctcat
agtgatgtctcggaggaatattcatcacccaatcagtttttcttttatctctatgacaag
agaaactctggcttaggtggtctatcttttgatgaaggccaattttctgtattcggg???
????????????????????????????????????????????????????????????
????????????????????????????????????
>Danais_nigra_ERR9883478
????????????????????????????????????????????????????????????
????????????????????????????????????????????????????????????
????????????????????????????????????????????????????????????
????????????????????????????????????????????????????????????
???aggctaactgggagaggaactgttgaacttacaattgagaagggtaatggttcaaca
ttttctccagaagctggtggtgaaccaagaaagactgccaatggttattcggcaccattg
acagcagggaactttgcaaagctggtgattgatggggcatatgatggggtgaagctgaac
tctgtcaatcaggcgatcatttcggatggtggacttggaaatgacagaggctatagcgtt
cccctagaaataaagccatctgggcaatttgagcctctttacaaaacatatttaagtgtg
caggatggggagctacctgtactaccgttatctgtttacggggcggttgctatggctcat
agtgatgtctcagaggaatattcatcaccc??????????????????????????????
?????????ggcttaggtggtctatcgtttgatgagggtcaattttctgtattcgggtat
acaacagctggaaaagatgctctttctcagattaaaactggtgatgtgattcgatctgca
aaactagtggaaggccaagatcgccttgtactaccc
>Dunnia_sinensis_ERR9883505
????????????????????????????????????????????????????????????
????????????????????????????????????????????????????????????
????????????????????????????????????????????????????????????
????????????????????????????????????????????????????????????
???aggcttactgggagaggggtggttgaatttactattgagaaaggagatggttcaaag
ttttctccagaagcagctggtgaaccaaga??????????????????????????????
????????????????????????gtgatagatggggcatatgatggggtgaagctgaac
tcaatcaatcaggctattatttcggatggtggacttggaaacgacagaggctatagcgtt
cccctagaaataaagccatctgggcaatttgagcctctttacaaaacatatttaagcgtg
caggatggggagctacctgtactaccattatctgtgtatggtgctgttgctatggctcat
agtgatgtctcagaggaatattcatcacccaatcagtttttcttttatctctatgacaag
agaaactctggcttaggtggtctatcttttgacgagggtcaattttctgtattcggg???
????????????????????????????????????????????????????????????
????????????????????????????????????
>Mouretia_larsenii_ERR9883550
????????????????????????????????????????????????????????????
????????????????????????????????????????????????????????????
????????????????????????????????????????????????????????????
????????????????????????????????????????????????????????????
???aggcttactgggagaggggtggttgaatttactattgagaaaggagatggttcaaag
ttttctccagaagcagcgggtgacccaagaagcactgcaa????????????????????
?????????????cactccaggtagtgattgatggggcatatgatggggtgaagctgaac
tctgtcagtcaggctgttatttcagatggtgagcttggaaatgacagaggctatagcgtt
cccctagaaataaagccatctgggcaatttgagcctctttacaaaacatatttaaacgtg
caggatggggagctacctgtactacccttatctgtttacggcgcggttgctatggctcac
agtgatgtctcagaggaatattcatcacccaatcagtttttcttttatctctatgacaag
agaaac??????????????????????????????????????????????????????
????????????????????????????????????????????????????????????
????????????????????????????????????
>Mycetia_bracteata_ERR9883494
????????????????????????????????????????????????????????????
????????????????????????????????????????????????????????????
????????????????????????????????????????????????????????????
????????????????????????????????????????????????????????????
???aggcttactgggagaggggtggttgaatttactattgagaaaggagatggttcaaag
ttttctccagaagcagcgggtgaaccaagaagcactgcaa????????????????????
?????????????cactccaggtagtgattgatggggcatatgatggggtgaagctgaac
tctgtcagtcaggctgttatttcagatggtgagcttggaaatgacagaggctatagcgtt
cccctagaaataaagccatctgggcaatttgaacctctttacaaaacatatttaagcgtg
caggatggggagctacctgtactaccattatctgtttacggcgcggttgctatggctcac
agtgatgtctcagaggaatattcatcacccaatcagtttttcttttttctctatgacaag
agactttct???????????????????????????????????????????????????
???????????????????????????cagattaaaactggtgatgttattcgatctgcg
aaactggttgaaggccaagatcgcctt?????????
>Neohymenopogon_parasiticus_ERR9883558
????????????????????????????????????????????????????????????
????????????????????????????????????????????????????????????
????????????????????????????????????????????????????????????
????????????????????????????????????????????????????????????
???aggcttactgggagaggggtgattgaatttactattgagaaaggagatggttcaaag
ttttctccagaagcagcgggtgaaccaagagttgtcatagatggttattcggcaccgttg
acagcagggaactttgcaaagctggtgattgatggggcatatgatggggtgaagctgaac
tctgtcagtcaggctgttatttcggatggtgagcttggaaatgacagaggctatagcgtt
cccctagaaataaagccatctgggcaatttgagcctctttacaaaacatatttaagcgtg
caggatggggagctacctgtactaccattatctgtttacggcgcggttgctatggctcac
agtgatgtctcagaggaatattcatcacccaatcagtttttcttttatctctatgacaag
aga?????????????????????????????????????????????????????????
????????????????????????????????????????????????????????????
????????????????????????????????????
>Oldenlandia_herbacea_ERR9883552
gcagaagcaattctttattccccagaaacaaagattcctaggacaggggaactagctctg
agaagagcaatcccagcaaaaactgacatgaaagctatacaggattctcttgaggatatt
tcatacttgttgaggataccgcagaggaaaccatttggaacaatggaggggaatgttaaa
aaagctctaaagcaggctccagggttatcatttttgttgccaaaagagttcttaaattat
cccaggcttactggaagaggggtggttgaatttactattgagaaaggagacggttcaatg
ttttctccagaagctgccggcaaagcaaaaagcactgcaa????????????????????
??????????????????????ccgtgatcgatggggcatatgatgggatgaagctaaaa
tcagtcaatcaggcaataattactgatgatggacttggaaatgacagaggctatagcgtt
ccccttgaaatcaagccttctgggcaatttgagcctctttacaaaacatatttgagtgtg
caggacggggagcttcctgtgcttccgttatctgtttatggcgcggttgctatggctcat
agtgattcctcggaggaatattcatcacccaatcagttcttcttctacctctatgacaaa
agaaattctggcttaggtggtctgtcttttgatgagggtcaattttctgtattcgggtat
acaacagcgggaagagacactctttctcagataaaaactggtgatattattcaatctgca
aagctagtggaaggccaagatcgccttgtactaccc
>Paederia_ciliata_ERR9883513
????????????????????????????????????????????????????????????
????????????????????????????????????????????????????????????
????????????????????????????????????????????????????????????
????????????????????????????????????????????????????????????
???aggcttactgggagaggggtggttgaattcactgttgagaaaggagatggttcaaag
ttttctccagaatcagctggtgaaccaagaagcact????????????????????????
????????????????????????????????????????????????????????????
????????????????????????????????????????????????????????????
????????????????????????????????????????????????????????????
???gatggggagctacctgtactacccttatctgtttatggtgcagttgccatggctcat
agtgatgtctcagaggaatattcatcacccaatcagtttttcttttatctctatgacaag
agaaattctggcttaggtggtctatcttttgacgagggccaattttctgtgtttgggtat
acaacaactggaaaagatatcctttatcagattaaaactggtgactttattcgatctgca
aaactagtggagggccaagatcgtcttgttctaccc
>Plocama_tinctoria_ERR9883529
????????????????????????????????????????????????????????????
????????????????????????????????????????????????????????????
????????????????????????????????????????????????????????????
????????????????????????????????????????????????????????????
????????????????????????????????????????????????????????????
????????????????????????????????????????atggatattccgcgccattg
acagcagggaactttgcaaagctggtgattgatggggcatatgatggggtgaagctgaat
tctatcaatcaggctgttatttcggatggcgggcttggaaaggacaacggctacagtgtt
cccctagaaataaagccatcagggcagtttgagcctctttacaaaacatatttaagcgtg
caggatggggagctacccgtgctaccattatctgtctacggtgcagttgccatggcacat
agtgatgtctcggaggaatattcatcgccgaaccagttcttcttttatctgtatgacaag
agaaattctggcttaggtggtctatcttttgatgagggtcagttttctgtattcggg???
????????????????????????????????????????????????????????????
????????????????????????????????????
