# Supplementary material for: Morphological and molecular evidence support the inclusion of Mycetia hainanensis in Mouretia (Rubiaceae)
Source: PhytoKeys. 2026 Feb 5;270:273–88. doi: 10.3897/phytokeys.270.180324 (PMC12902767; doi:10.3897/phytokeys.270.180324)
Supplement: Supplementary material 4 — Dataset of 315 nuclear genes used in this study [file phytokeys-270-273_article-180324__-s004.zip › Dataset 2/6379_filtered_aligned_trimmed.fasta]

>Rubia_peregrina_ERR5033650
????????????????????????????????????????????????????????????
?????????????????????tctgggcctcattccatcaacgatgttgaattgcagata
agggatattactactaacccggaatgggagaaggctttccagtatgagatacctgtattg
gccagagttcactctgatggcactgaa
>Theligonum_cynocrambe_ERR5033810
agaaaactcatactctattccaagcctggttgctgtttgtgcgatggcctcaaagaaaaa
ctcgatgctgccttgtgtctctctggacctgattcccttcaagacgtcgaattagaggtt
????????????????????????????????????????????????????????????
???????????????????????????
>Anthospermum_thymoides_ERR9883532
??????ctcatactttactccaagcctggttgctgtttgtgcgatggcctcaaagaaaag
ctcgatgccgctttctgtctctctggcccgaattcccttcatgacgttgaactagagata
aggaatatcacaagtaatcctcagtgggagaatgcttaccaatatgagattccagtcttg
gccagaactcgttctgatggcactgag
>Argostemma_elatostemma_ERR9883520
agaaaactcatactgtattcaaagcccggctgctgtttgtgggatggcctcaaagaaaag
ctcgacgctgctttctgcctctctggccccgattcccttcacgacattaaattagagata
agagatatcactagcaatcctgagtgggagaacgcttaccagtatgagattccagtgttg
gcccgagtttgttctgatggctctgag
>Chamaepentas_hindsioides_ERR9883496
agaaaactcatactttactccaagcccggttgctgtttgtgcgatggcctcaaagaaaag
ctcgatgctgttttctgcctctctggccctgattcccttcatgatgttgaattagagata
agagatatcacaagcaatcctgagtgggagaatgcttaccaatatgagattccagtattg
gccagagttcgttctgatggcattgaa
>Clarkella_nana_ERR9883563
agaaaactcatactttattccaagcccggctgctgtttgtgcgatggcctgaaagaaaag
ctcgacgatgctttctgcctctctggccccgattcccttcacgacgttaaatta??????
????????????????????????????????????????????????????????????
???????????????????????????
>Coccocypselum_condalia_ERR9883533
agaaaactcatactttattcaaagcccggatgctgtttgtgtgatggcctcaaagaaaag
ctcaatgctgctttctgcctctctggctctgattcccttcatgacgttgagttagagata
agagatatcacaagcaatcccgagtgggagaatgcttaccaatatgagattcctgtattg
gccagagttctttctgatggcactgag
>Cruckshanksia_pumila_ERR9883536
agaaaactcatactttactcaaagcccggttgctgtttgtgtgatggcctcaaagaaaag
ctcaatgctgctttctgcctctctggccctgattcccttcatgacgttgagttagagata
agagatattacaagtaatcctgagtgggagaaggcttaccaatatgagattccagtattg
tccagagttcgttttgatggcactgag
>Cyanoneuron_cyaneum_ERR9883481
agaaaactcatactttattccaagcccggttgctgtttgtgcgatggcctcaaagaaaag
ctcgatgctgctttctgcctctctgggcctgattcccttcatgacgttgaattagagata
agagatatcacgagcaatcctgagtgggagaatgcttaccaatatgagattccagtgttg
gccagagttcgttctgatggcactgag
>Danais_nigra_ERR9883478
??????ctcatactttactccaagcctggttgttgtttgtgcgatggcctcaaagaaaag
ctcgatgctgctttctgcctctctggccctgattcccttcatgacgttgaattagagaca
agagatatcacaagccatcctgagtgggagaatgcttaccaatatgagattccagtatta
gccagagttcgttctgatggcagtgag
>Dunnia_sinensis_ERR9883505
agaaaactcatactttattccaagcccggttgctgtttgtgcgatggcctcaaagaaaag
ctcgacgccgctttctgcctttctggccctgattccattcatgacgttgaattagagata
agagatatcactagcaatccagagtgggagaatgcttaccaatatgagatcccagtgttg
gccagagttcgttctgatggcactgag
>Mouretia_larsenii_ERR9883550
agaaaactcatactttattccaagcccggctgctgtttgtgcgatggcctcaaagaaaag
ctcgacgctgctttctgcctctctggccccgattcccttcacgacgttaaattagagata
agagatatcactagcaatcctgagtgggagaatgcttaccagtatgagattccagtgttg
gcccgagtt??????????????????
>Mycetia_bracteata_ERR9883494
agaaaactcatactttattccaagcccggctgctgtttgtgcgatggcctcaaagaaaag
ctcgacgatgctttctgcctctctggccccgattcccttcgcgacgttaaattagagata
agagatatcactagcaatcccgagtgggagaatgcttaccagtatgagattccagtgttg
gcccgagtt??????????????????
>Mycetia_hainanensis_H401
????????????ctttattccaagcccggctgctgtttgtgcgatggcctcaaagaaaag
ctcgacgctgctttctgcctctctggccccgattcccttcacgacgttaaattagagata
agagatatcactagcaatcctgagtgggagaatgcttaccagtatgagattccagtgttg
gcccgagttcggtctgatggctctgag
>Neohymenopogon_parasiticus_ERR9883558
agaaaactcatactttattccaaacccggctgctgtttgtgcgatggcctcaaagaaaag
ctcgacgctgctttctgcctctctggccccgattcccttcacgacgttaaattagagata
agagatatcactagcaatcctgagtgggagaatgcctaccagtatgagattccagtgttg
gcccgagttcgttctgatggctctgag
>Oldenlandia_herbacea_ERR9883552
agaaaactcatactttattcgaagcccggttgctgtttgtgcgatggcctcaaagaaaaa
ctcgatgctgctttctgcctttccggccctgattcccttcatgacgtcgaattagagata
agagatatcacaagcaatcttgagtgggagaagtcgtatcaatatgagattccagtactg
gccagagttcgtcctgatggaattgag
>Paederia_ciliata_ERR9883513
agaaaacttatactttattccaagcccggttgctgtttgtgcgatggtctcaaagaaaag
cttgatgcagctttctgcctttctggccccgattcccttcatgacgttgaattagagata
agagatatcacaaccaatcctaagtgggagaatgcttaccagtatgagatcccagtgttg
gccagagttcgttctgatggcacagag
>Plocama_tinctoria_ERR9883529
agaaaactcatactctattccaagcctggttgctgtttgtgcgatggtctcaaagaaaaa
ctcgatgctgttttctgcctctctggccctgattcccttcatgacgttgaattagagata
agagacatcacgaccagttttgagtgggagaaggcttaccaatatgagattccagtgttg
gccaaagttcgttctgatggcactgag
