# Supplementary material for: Morphological and molecular evidence support the inclusion of Mycetia hainanensis in Mouretia (Rubiaceae)
Source: PhytoKeys. 2026 Feb 5;270:273–88. doi: 10.3897/phytokeys.270.180324 (PMC12902767; doi:10.3897/phytokeys.270.180324)
Supplement: Supplementary material 4 — Dataset of 315 nuclear genes used in this study [file phytokeys-270-273_article-180324__-s004.zip › Dataset 2/6383_filtered_aligned_trimmed.fasta]

>Anthospermum_thymoides_ERR9883532
????????????????????????????????????????????????????????????
????????????????????????????????????????????????????????????
???????????????cagt---atgaccaagattactatcctgggcgacggaaaagagga
aaggattataaggagggaatgtatgagcttccattttattacccaggacaaatttgtgct
ggtaaagtgaccggtgtgcacctttatcaaggagcatttgttgacattggaggtgttcat
gatgggtgggttcctataaagcgtaatgactggttttggatccgtcatcacataaaagtt
ggaatggaagtatatgttgaaattttg?????????????????????????????????
????????????????????????????????????????????????????????????
????????????????????????????????????????????????????????????
????????????????????????????????????????????????????????????
????????????????????????????????????????????????????????????
????????????????????????????????????????????????????????????
????????????????????????????????????????????????????????????
????????????????????????????????????????????????????????????
????
>Argostemma_elatostemma_ERR9883520
aaatccctcaatgaaggtgaagaagtgccgcttcaagaccctgaatcgatcgaagcgttc
aatatgttgagccccaaatacagagaggagaagcggaaggagatggggctgacggaggat
gagttctatgctaagcagtttgaggaccaagattactatcctggccgacggaaaagagga
aaagattataaggagggaatgtatgagcttccattctattatccaggacaaatttgtgct
ggtaaagtgactggtgtgcacctttatcaaggagcattcgttgacattggaggcgtccat
gatgggttagttcctataaagcgtaatgactggttttggatccgccatcatatacgagtt
ggaatggaagtcattgttgaaattttg?????????????????????????????????
???????????????????????????????????????ttcaacagatttgattttcca
ccaatatttcatcgtgatgaagatactaatccagatgaagtgcgccgtgattgtcgaaga
gctccaattcctagaaaaggtcctggcagtgatgtagaagaggaacctctgttatcaaat
catccttatgttgat?????????????????????????????????????????????
????????????????????????????????????????????????????????????
????????????????????????????????????????????????????????????
????????????????????????????????????????????????????????????
????
>Chamaepentas_hindsioides_ERR9883496
????????????????????????????????????????????????????????????
????????????????????????????????????????????????????????????
?????????????????????????????????tactatcctgggcgacgaaaaagggga
aaggattataaggagggaatgtatgagcttccattttattatccaggacaaatttgtgct
ggtaaagtgactggtgtgcacctttatcaaggagcatttgttgacattggaggtgttcat
gatgggtgggttcctataaagcgtaatgactggttttggattcgccatcacataaaagtt
ggaatggaagtcattgttgaaattgcaaagagggacccttacaggtttaggtttcctatt
gagatgcggtttgttgaacctaacatagaccacctaatcttcaatacatttgattttcca
ccaatatttcaccgtgatgaagatactaatccagatgaactgcgtcgtgattgtcgaaga
gctccaattcctagaaaaggtcctggcatcgccgtagaagaggaacctttattgtcaaat
catccttatgttgatcacttgaaaggggagaaaagtacaaaatatataagttgaggaga?
??????????????????????????????????????????????????????aatgtt
gaaatggatgagtatgacctcatccattg???????????????????????????????
????????????????????????????????????????????????????????????
???g
>Clarkella_nana_ERR9883563
????????????gaaggtgaagaagtgccgcttcaagaccctgaatcgatcgaagcgttc
aatatgttgagccccaaatacagagaggagaagcggaagaagatggggctgacggaggat
gagttttatgctaagcagtttgaggaccaagattactatcctggccgacggaaaagagga
aaggattataaggaaggaatgtatgagcttccattctattatccaggacaaatttgtgct
ggtaaagtgactggtgtgcacctttatcaaggagcatttgttgacattggaggcgtccat
gatggg??????????????????????????????????????????????????????
????????????????????????????????????????????????????????????
???????????????????????????????????????ttccacagatttgattttcca
ccaatatttcatcgtgaagaagatactaatccagatgaagtgcgg???????????????
????????????????????????????????????????????????????????????
????????????????????????????????????????????????????????????
????????????????????????????????????????????????????????????
????????????????????????????????????????????????????????????
????????????????????????????????????????????????????????????
????
>Coccocypselum_condalia_ERR9883533
????????????????????????????????????????????????????????????
????????????????????????????????????????????????????????????
??????????????????t---atgaccaagattactatcctggccgacgaaaaagggga
caggattatgaggagggaatgtatgagctgccattttattatccaggacaaatttgtgct
ggtaaggtgactggtgtgcacctttatcaaggagcatttgttgacattggaggtgtccat
gatgggtgggttcctataaagcgtaatgactggttttggatccgccatcacataaaagtt
ggaatggaagtagc-------------aaaagagatccttacaggtttaggtttccaatt
gagatgcggtttgttgaacccaacattgatcaccttatcttcaataggtttgattttcct
ccaatatttcatcgtgatgaagatagtaact---------tgcagcgtgattgtcgaaga
gctccaattcctagaaaaggtcctggcatcaaagtggaagaggagcctttattgtcaaat
catccttatgttgatcgactgtggcagatacataatgcagaacagatgatcttg??????
????????????????????????????????????????????????????????????
????????????????????????????????????????????????????????????
????????????????????????????????????????????????????????????
????
>Cruckshanksia_pumila_ERR9883536
????????????????????????????????????????????????????????????
????????????????????????????????????????????????????????????
????????????????????????gaccaagattactatcctggccgacggaaaagggga
aaggattataaggagggaatgtatgagcttccattttattatccaggacaaatctgtgct
ggtaaagtgactggtgtgcacctatatcaaggagcatttgttgacattggaggtgtccat
gatgggtgagttcctataaagcgtaatgactggttttggatccgccatcacataagagtt
ggagatgaagtaattgttgaaattttg?????????????????????????????????
????????????????????????????????????????????????????????????
????????????????????????????????????????????????????????????
????????????????????????????????????????????????????????????
???????????????cagctatggcagatacataatgctgaacagatgatcttggatgat
cttgaggcaaatcctgacaagtataagggcaaaaagttgtccgatttaactgatgacgaa
gattttgatgaagaaaagagtgttcaatatgccaaaggtacattcaagaagaccacactt
ccaatgatgattctgaacaccagtgtaaaggatcttgacttagaagctgcactcaccgag
cgt?
>Cyanoneuron_cyaneum_ERR9883481
????????????????????????????????????????????????????????????
????????????????????????????????????????????????????????????
???????????????cagt---atgaccaagattactatcctggccgacgaaaaagggga
aaggactacaaggagggaatgtatgagcttccattttattatccaggacaaatttgtgct
ggtaaagtgactggtgtgcacctttatcaaggagcatttgttgacattggaggtgtccat
gatgggtgggttcctataaagcgtaatgactggttttggatccgccatcacataaaagtt
ggaatggaagtcattgttgaaattctg?????????????????????????????????
????????????????????????????????????????????????????????????
???????????????????????????????????????ttgcagcgtgattgtcgaaga
gctccaattcatagaaaaggtcctggcgtcgaagtagaagatgaaccgttattgtcaaat
catccttatgttgatcgactgtggcagatacataatgctgaacagatgattttggatgat
tttgaatctaatcctgacaagtacaagggcaaaaaattgtcagaattaactgatgatgaa
gattttgacgaggaaaaaagcgttcagtacgccaaaggtacattcaagaagactacactt
ccaatgatgattctgaacaccagtgtaaaggatcttgacttagaagctgcacttgctgag
cgt?
>Danais_nigra_ERR9883478
????????????????????????????????????????????????????????????
????????????????????????????????????????????????????????????
????????????????????????gaccaagattactatcctggccggcgaaaaagggga
aaggattataaggagggcatgtatgagcttccattttattatccaggacaaatttgtgct
ggtaaagtgaccggtgtgcacctttatcaaggagcatttgttgacattggaggtgtccat
gatggg---gttcctataaagcgtaatgactggttttggatccgccatcacgtaaaagtt
ggaatggaagtcattgttgaaattttg?????????????????????????????????
???????????????????????????????????????ttcaatacatttgattttcca
ccaatatttcaccgtgctgaagatactaatccagatgaattgcagcgtgattgtcgaaga
gctccaattcctagaaaaggtcctggtgttgaagtagaagaggaacctttattgtcaaat
catccttatgttgat?????????????????????????????????????????????
????????????????????????????????????????????????????????????
????????????????????????????????????????????????????????????
????????????????????????????????????????????????????????????
????
>Dunnia_sinensis_ERR9883505
????????????????????????????????????????????????????????????
????????????????????????????????????????????????????????????
???????????????cagt---atgaccaagattactatcctggccgacgaaaaagggga
aaggattataaggagggaatgtatgagcttccattttattatcctggacaaatttgtgct
ggtaaagtcactggtgtgcacctttatcaaggagcgtttgttgacattggaggtgtccat
gatgggtgggttcctataaagcgtaatgactggttttggatccgccatcacataaaagtt
ggaatggaagtcattgttgaaattttgaagagggatccttataggtttaggtttcctatt
gagatgcggtttgttgaacctaacatagatcacctgatcttcaatagatttgattttcca
ccaatatttcaccgtgatgaagatactaatccagatgaagtgcgtcgagactgtcgaaga
gctccaattcctagaaaaggtcctggtgtcgaagtagaggaggaacctttgttatcaaat
catccttatgttgatcgactgtggcagatacataatgctgaacagatgattttggatgat
tttgagtctaatcctgacaagtacaagggcaaaaaattgtcagaattaactgatgatgaa
gattttgatgaggaaaagagtgttcagtacgccaaaggtacattcaagaagaccacactt
ccaatgatgattctgaacaccagtgtaaaggatcttgacttagaagctgcacttgctgag
cgtt
>Mouretia_larsenii_ERR9883550
aaatccctcaatgaaggtgaagaagtggcgcttcaagaccctgaatcgatcgaagcgttc
aatatgttgagccccaaatacagagaggagaagcggaaggagatggggctgacggaggat
gagttttatgctaagcagtttgaggaccaagattactatcctggccgacggaaaagagga
aaggattataaggagggaatgtatgagcttccattctattatccaggacaaatttgtgct
ggtaaggtgactggtgtgcacctttatcaaggagcattcgttgacattggaggcgtccat
gatggg---gttcctataaagcgtaatgactggttttggatccgccatcatgtacaagtt
ggaatggaagtcattgttgaaattttgaagagagatcctttcaggtttaggtttcctatt
gagatgcggtttgttgaacctaacatagatcacctgatcttcaacagatttgattttcca
ccaatatttcatcgtgatgaagatactaatccagatgaagtgcgc???????????????
????????????????????????????????????????????????????????????
????????????????????????????????????????????????????????????
????????????????????????????????????????????????????????????
????????????????????????????????????????????????????????????
????????????????????????????????????????????????????????????
????
>Mycetia_bracteata_ERR9883494
aaatccctcaatgaaggtgaagaagtggcgcttcaagaccctgaatcgatcgaaacgttc
aatatgttgagccccaaatacagagaggagaagtggaaggagatggggctgacggaggat
gagttttatgctaagcagtttgaggaccaagattactatcctggccgacggaaaagagga
aaggattataaggagggaatgtatgagcttccattctattatccaggacaaatttgtgct
ggtaaagtgactggtgtgcacctttatcaaggagcattcgttgacattggaggcgtccat
gatggg---gttcctataaagcgtaatgactggttttggatccgccatcatatacaagtt
ggaatggaagtcattgttgaaatattgaagagagatccttacaggtttaggtttcctatt
gagatgcggtttgttgaacctaacatagatcacctgatcttcaacagatttgattttcca
ccaatatttcatcgtgatgaagatactaatccagatgaagtgcgccgtgaatgtcgaaga
gctccaattcctagaaaaggtcctggcattgatatagaagaggaacctctattatcaaat
catccttatgttgat?????????????????????????????????????????????
????????????????????????????????????????????????????????????
????????????????????????????????????????????????????????????
????????????????????????????????????????????????????????????
????
>Neohymenopogon_parasiticus_ERR9883558
aaatccctcaatgaaggtgaagaagtggcgcttcaagaccctgaatcgatcgaagcgttc
aatatgttgagccccaaatacagagaggagaagcggaaggagatggggctgacggaggat
gagttttatgctaagcagt---ttgagcaagattactatcctggccgacggaaaagagga
aaggattataaggagggaatgtatgagcttccattctattatccaggacaa?????????
????????????????????????????????????????????????????????????
????????????????????????????????????????????????????????????
????????????????????????????????????????????????????????????
????????????????????????????????????????????????????????????
????????????????????????????????????????????????????????????
????????????????????????????????????????????????????????????
????????????????????????????????????????????????????????????
????????????????????????????????????????????????????????????
????????????????????????????????????????????????????????????
????????????????????????????????????????????????????????????
????
>Oldenlandia_herbacea_ERR9883552
????????????????????????????????????????????????????????????
????????????????????????????????????????????????????????????
???????????????cagt---atgaccaagattactatcctggccggcgaaagagggga
aaggattataaggaggagatgtatgagcttccattttattaccccggacaaatatgtgct
ggtaaagtgactggtgtgcacctttatcaaggagcatttgtcgacattggaggtgtccat
gatgggtgggttcctataaagcgtaatgactggtattggatccgccatcacataaaagtc
ggaatggaagtcattgttgaaattttg?????????????????????????????????
???????????????????????????????????????ttcaacacgtttgactttcca
ccaatatttcaccgtgatgatgatactaatccagatgaagtgcgccgtgattgtcaaaga
gctccgattcccagaaaaggtcctggtattgaagtagaggatgaacctttactttcaaat
catccttacgttgatcgactgtggcagatacataatgccgaacagatgattttggatgat
ctcgaagctaatcctgacaaataccagggcacaaaattgtcagaattaacagatgatgaa
gattttgatgaggaaaagagtatccaatatgcccaaggtacattcaagaagaccacactt
ccaatgactattctgaaaaccagtgtaaaggatcttgacttggaggctgcacttgctgag
cgag
>Paederia_ciliata_ERR9883513
aaatctctcaacgaaggtgaagaagtgcctcttcaagaccctgaatcaatcgaagcattc
aatatgttgagccctaaatacagggaggagaagaggaagcagatgggactgactgaggat
gagttctatgctaagcagtttgaggaccaagactactatcctggtagacggaaaagggga
aaggattataaggatgggatgtatgagcttccattttattatcctggacagatttgtgct
ggtaaagtgactggtgtgcacctctatcaaggagcatttgttgatattggaggtgtccat
gatgggtgagttcctattaagcgtaatgactggttttggattcgccatcatataaaagtt
ggagcggaggtctatgttgaaattttg?????????????????????????????????
???????????????????????????????????????ttcaatagatttgatttccca
ccaatatttcaccgtgaggaagatagtaatccagatgaagtgcggcttgact---tagaa
gctgcatttactgagagtcagcaccatgaaaagctgagaaaggaagcact??????????
???????????tgat--------aggggagaaaagtacaaaatacacaagttcaggaga?
??????????????????????????????????????????????????????aatgag
gaaatggatgagtacgacctcattcactg???????????????????????????????
????????????????????????????????????????????????????????????
???g
>Plocama_tinctoria_ERR9883529
????????????????????????????????????????????????????????????
????????????????????????????????????????????????????????????
???????????????cagt---atgaccaagactactatcctggccgaagaaaaagggga
aaggattataatgaggaaatgtatgagcttccattttattatccaggacaaatttgtgct
ggtaaagtgactggtgtgcacctttatcaaggagcatttgttgacatcggaggtgtt???
??????tgggttcctataaagcgtaatgactggttttggatacgccatcacgtaaaagtt
ggaatggaagtcattgtcgaaatcatg?????????????????????????????????
???????????????????????????????????????ttcaatagatttgattttcca
cctatatttcaccgtgatgaagatactaatccagatgaagtgcgtcgtgattgtcgaaga
gctccaattcctagaaaaggtcccgggcccgatattcaagtggaacctttactatcaaat
catccttatgttgatcggctatggcagatacataatgctgaacagatggttttggatgat
attgaggctaatcctgacaggtacaggggcaaaaaattgtcagaattaactgatgaggaa
gagtttgacgaggaaaagagtgttcagtatgctaaaggtacattcaagaaaagcacactt
ccaatgatgattctgaagaccagtctaaaggatcttgatttagaagctgcacttgctgag
cgtt
