# Supplementary material for: Morphological and molecular evidence support the inclusion of Mycetia hainanensis in Mouretia (Rubiaceae)
Source: PhytoKeys. 2026 Feb 5;270:273–88. doi: 10.3897/phytokeys.270.180324 (PMC12902767; doi:10.3897/phytokeys.270.180324)
Supplement: Supplementary material 4 — Dataset of 315 nuclear genes used in this study [file phytokeys-270-273_article-180324__-s004.zip › Dataset 2/6384_filtered_aligned_trimmed.fasta]

>Anthospermum_thymoides_ERR9883532
gttgcggcaattgttactcaaccacctacagggagggataggggaagaaaaattctgccg
tctccagtagcacagcatgcccttgacaaaggcttcccttctgatttgattttcacgcct
gtaaaagctggcgaggaatcatttctttacagcttcaagtctctagagcctgagctttgt
gttactgcagcatatgggaatatactaccaaccaaatttctgaagattccatcacttggg
actgtaaacattcacccaagcctactgcctctataccgtggtgccgctcctgttcagaga
gctttgcaggatggtgttaagcaaactggagtgtcactagctttttctgtgcgtaagcta
gatgctggacctgttattgctcgtgaaaaagtaaaagttgatgatggatctgaacttctg
atacgtgagttgccctctatatttgatggatcagcttcaagaaaagcagaagcacaggag
gaatctaaggctaccttggctccaaagattacaccagaagagtcgtggct??????????
????????????????????????????????????????????tgtgcattttgccaaa
ggttcgctgatattctcatgtggtgggcagacagcattggaggtgctagaacttcaactt
cctggtaaaaaagtggtcaatgcatcagctttttggaatggattgagaggtcaaacgttg
aag??????
>Argostemma_elatostemma_ERR9883520
????????????????????????????????????????????????????????????
????????????????????????????????????????????????????????????
????????????????????????????????????????????????????????????
????????????????????????????????????????????????????????????
????????????????????????????????????????????????????????????
??????caggatggtgtcaagaagactggagtatcactagcttttactgtacgtcagcta
gatgctggacctgttattgcccgtgaaacaatagaagttgatgatggatctgaacttctg
atacgtgagcttccctgtatatttgatggatcagctttgagaaaagcagaagcacaggac
gaatctgaagctaccctggctccaaagattacacctgaggagtcatggctatcctttgac
caagaagctgcagaccttcacaacaaggt---------------agtggtttttgccaaa
ggttcactgatattcccatgcggtgggcggacggcattggaggtgcaagaagtccaactt
ccaggtaaaaaagtggtcaatgcatcagcattttggaatggattaagaggtcaaaagctg
aagataata
>Chamaepentas_hindsioides_ERR9883496
gttgcagcaattgttactcaaccacccacaagaagagatagaggaagaaaagttctacct
tcgccagtagcacagcatgccctcgataatggcttcccttctgattttattttcacgccg
gtaaaagctggtgaggaaccatttctttacagtttcaagtctctagagcctgagctttgt
gtaactgcagcatatgggaatatcctaccaaccaaatttctaaagattccatcacttgg?
????????????????????????????????????????????????????????????
????????????????????????????????????????????????????????????
????????????????????????????????????????????????????????????
????????????????????????????????????????????????????????????
???????????????????????tcagattacacctgaggagtcttggctatcctttgac
caagaagccacagaccttcataataagcgcggggaatctgatgatgtcctttttgccaaa
ggttctctaatattcccatgtggtgggcagacagcgttggaggtgctagaagtccaactt
ccaggtaaaaaagtggtcaatgcatcagcgttttggaatggattgagaggtcaaaagctg
aagagaata
>Clarkella_nana_ERR9883563
????????????????????????????????????????????????????????????
????????????????????????????????????????????????????????????
????????????????????????????????????????????????????????????
????????????????????????????????????????????????????????????
????????????????????????????????????????????????????????????
??????caggatggtgtcaagcagactggagtatcactagcttttactgtacgccggcta
gatgctggacctgttattgcc------------------------gggtccgaacttctg
atacgtaagcttccctctatatttgatggatctgctttgagaaaagctgaagcacaggat
gaatctaaagctaccctggctccaaaggtg??????????????????????????????
????????????????????????????????????????????????????????????
????????????????????????????????????????????????????????????
????????????????????????????????????????????????????????????
?????????
>Coccocypselum_condalia_ERR9883533
gttgcagcaattgttactcaaccacctacagggagggataggggaagaagggtcctgcct
tctccagtagcacagcatgctcttgataaaggcttctcttctgatttgatttttacgccc
gtaaaagctggtgaggaagcatttctttacagtttcaagtctctagagcctgagctttgt
gttactgcagcatatgggaacatactaccaaccaaatttctaaagattccttcacttggt
gcaccag?????????????????????????????????????????????????????
???????????????????????????????????????????????????????????a
attacttgagttattatt---------------------------ggatctgaacttctg
atacatgagcttccctccatatttgatggatcggctagaagaaaagcagaagcacaggat
gaatctaaagctacccttgcgccaaagattactcctgaagagtcatggctatcctttgat
caagaagc------------------------------tgatgatgttctgtttgccaaa
ggttcactgatattcccatgtggtgggcagacagcactagaggtactagaagtccaactt
ccaggtaaaaaagtggtcaatgcatcagcattttggaatggattgagaggtcaaaagctg
aagagaata
>Cruckshanksia_pumila_ERR9883536
gttgcagcaattgttactcaaccacctactgggagagataggggaagaaaagttcttcct
tctccagtagcacagcatgctcttgataaaggcttcccttctgatttgatttttacgccc
ataaaagctggtcaggaatcatttctatacagtttcaagtctctagagcctgagctttgt
gttactgcagcatatgggaacatactaccaacaaaatttctaaagattcc------tgga
actgtgaacattcaccctagcctgctacctttgtaccgtggtgctgctcctgttcagaga
gcattgcaggatggtgttaagcaaactggagtctcgctggcttttactgtacgtcagcta
gatgctggacctattattgctcgtgaa------------------ggatctgaacttctg
atacatgaacttccctccatatttgatggatcagctagaagaaaagcagaagcacaggat
gaatctaaagctaccctggctccacagataacacccgaggagtcatggctttcctttgat
caagaagctccagagcttcataataagggtggggaagctgatgatgttctgtttgccaaa
ggttcactaatattcccatgtggtgggcagacattactagaggtgctagaagtccaactt
ccaggtaaaaaagtggtcaatgcatcagcattttggaatggattaagaggtcaaaaattg
aagagaata
>Cyanoneuron_cyaneum_ERR9883481
????????????????????????????????????????????????????????????
????????????????????????????????????????????????????????????
????????????caggaatcatttctttacaatttcaagtctctagagcctgagctttgt
gttactgcagcatatgggaatatactaccaaccaaatttctaaagattccatcaataggg
actgtaaacattcacccaagcctactacctctgtaccgtggtgcagctcctgtccagaga
gcattgcaggatggtgttaagcaaactggagtgtcactagactttactgtacgtcagcta
gatgctgggcctgtttttgcccg---------------------------tgaacttttg
atacgtgagcttccctctatatttgatggatcagcttcaagaaaagcagaagcacaggac
gaatctaaagctaccttggctccaaaggt???????????????????????????????
????????????????????????????????????????????ggtggttttcgccaaa
gattcactgatattcccatgtggtgggcagacagcattggaggtgctggaagtccaactt
ccaggtaaaaaagtggtcaatgcatcaggattttggaatggattgagaggtcaaaagctg
aagagaata
>Danais_nigra_ERR9883478
gttgcggcaattgttactcaaccacctacaagtagagataggggaagaaaaattctgcct
tctccagtagcacagcatgccctcgataaaggcttcccttctgatttgattttcacgcct
gtaaaagctggtcaggaatcatttctttacagtttcaagtctctagtgcctgagctttgt
gttactgcagcatatgggaatatcctaccaaacaaatttctaaaaattccatctcgtggg
actgtaaacattcacccaagcctactacctctataccgtggtgcagctcctgttcagaga
gcattgcaggatggtgttaagcaaactggagtgtcactagcttttactgtacgtcggcta
gatgctggacctgttattgcccatgaaacaatagaagttgatgatggatccgaacttctg
atacgtgagcttccctctatatttgatggatcagctttaacaaaagcagaagcacaggac
gaatctaaagctaccctggctccaaagattacacctgaggagtcatggctatcctttgac
caagaagctgcagacgttcataacaaggt---------agatgatgtgctttttgccaaa
ggttcactgatattcccatgtggtgggcagacagcattggaggtgctagaagtccaactt
ccaggtaaaaaagtggtcaatgcatcagcattttggagtggattgagaggtcaaaagctg
aagagaata
>Dunnia_sinensis_ERR9883505
gttgcggcaattgttactcaaccacctgtggggagagataggggaagaaaaattcagcct
tctccagtagcacggcatgcactcgacaaaggcttcccttctgatttaattttcacacct
gtaaaagctggtga??????????????????????????????????????????????
????????????????????????????????????????????????????????????
????????????????????????????????????????????????????????????
?????gcaggatggtgttaaacaaactggagtgtcactagcttttactgtacgtcagcta
gatgctggacctgttattgcccatgaaacaatagaagttgatgatcaaacaaagcttctg
atacgtgagcttccctctatatttgatggatcagctttaagaaaagcaaaagcacaggac
gaatctaaagctaccctggctccaaagattacacctgaggagtcatggctatcctttgac
caagaagctaaagaccttcataacaagggtggggaagctgatgatgtgctttacgccaaa
ggttcactgatattcccatgtggtgggcagacagcattggaggtgctggaagttcaactt
ccaggtaaaaaagtggtcaatgcatcagcattttggaatgggttgagaggccaaaagctg
aagacaata
>Mouretia_larsenii_ERR9883550
????????????????????????????????????????????????????????????
????????????????????????????????????????????????????????????
????????????????????????????????????????????????????????????
????????????????????????????????????????????????????????????
????????????????????????????????????????????????????????????
??????caggatggtgtcaagcagactggagtatcactagcttttactgtacgtcagcta
gatgctggacctgttattgcccgtgaa------------------ggatccgaacttctg
atacgtgagcttccttctatatttgatggatcagctttgagaaaagcagaagcacaggat
gaatctaaagctaccctggctccaaagattacacctgaggagtcatggctatcctttgac
caaggcgc------------------------------------tgtgctttttgccaaa
ggttcactgatattcccatgtggtgggcagacggcattggaggtgctggaagtccaactt
ccaggtaaaaaagtggtcaatgcatcagcattttggaatggattgagaggtcaaaagctg
aagttaata
>Mycetia_bracteata_ERR9883494
????????????????????????????????????????????????????????????
????????????????????????????????????????????????????????????
????????????????????????????????????????????????????????????
????????????????????????????????????????????????????????????
????????????????????????????????????????????????????????????
??????caggatggtgtcaagcagactggaatatcactagcttttactgtacgtcagcta
gatgctggacctgttattgcccgtgaaacaatagaagttgatgatcaaaccaagcttctg
atacgtgagcttccctctatatttgatggatcagctttgagaaaagcagaagcacaggac
gaatctaaagctaccctggctccaaagattacacctgaggagtcatggctatcctttgac
caagaagctacagaccttcacaataagagtgcggaagctggtgatgtgctttttgccaag
ggttcactgatattcccatgcggtgggcagacggcattggaggtgctggaagtccaactt
ccaggtaaaaaagtggtcaatgcatcagcattttggaatggattgagaggtcaaaagctg
aagataata
>Mycetia_hainanensis_H401
????????????????????????????????????????????????????????????
????????????????????????????????????????????????????????????
????????????????????????????????????????????????????????????
????????????????????????????????????????????????????????????
????????????????????????????????????????????????????????????
????????????????????????????????????????????????????????????
?????????????????????????????????????????????ggatccgaacttctg
atacgtgagcttccctctatatttgatggatcagctttgagaaaagcagaagcacaggat
gaatctaaagctaccctggctccaa???????????????????????????????????
????????????????????????????????????????????????????????????
????????????????????????????????????????aggtgaatgaagtccaactt
ccaggtaaaaaagtggtcaatgcatcagcattttggaatggattgagaggtcaaaagctg
?????????
>Neohymenopogon_parasiticus_ERR9883558
????????????????????????????????????????????????????????????
????????????????????????????????????????????????????????????
????????????????????????????????????????????????????????????
????????????????????????????????????????????????????????????
????????????????????????????????????????????????????????????
??????caggatggtgtcaagcagactggagtatcactagcttttactgtacgtcagcta
gatgctggacctgttattgcccgtgaaacaatagaagttgatgatcaaaccaagcttctg
atacgtgagcttccctctatatttgatggatcagctttgagaaaagcagaagcacaggac
gaatctaaagctaccctggctccaaagattacacctgaggagtcatggctatcctttgac
caagaagctacagaccttcacaacaagagtgcggaagctggtgatgtgctttttgccaaa
ggttcactgatattcccatgcggtgggcagacagcattggaggtgctggaagtccaactt
ccaggtaaaaaagtggtcaatgcatcagcattttggaatggattgagaggtcaaaagctg
aagataata
>Oldenlandia_herbacea_ERR9883552
gtagcagcgattgtaactcaaccacctgcaaggagagataggggaagaaaaattttacct
tctccagttgcacaacatgctctcgataaaggctttccttctgatttgattttcactcca
gaaaaagctggtgag?????????????????????????????????????????????
?????????gcatacgggaatattctaccaaccaaatttctgaggatcccatcactaggg
actgtaaacattcatccgagtctattgcctctatatcgtggtgcagctccagttcaaaga
gcattgcaggatggtgttaagaaaactggggtatcaattgcttttacagtacggaagtta
gatgccggacctgttattgcacgtgaaacaatagaagttgatgatggatctgaacttctg
acttgtgagcttccttctatattggatggatcagctttaacaaaggccgaagcacaggat
gaatctaaagctaccttggcgccaaagattgcacctgaggagtcatggctatcctttgag
caagaagctatagaccttcataacaagggcggggaggctgatgatgtgctgtttaccaaa
ggttcactgatatttccatgtggcggacagacagctttggaggtgctggaagtccaactt
ccaggaaaaaaagtggtcaatgcatcagcattttggaatggattgagaggtcaaaagctg
aag??????
>Paederia_ciliata_ERR9883513
gttgcagcaattgttactcaaccaccttctgtaagaggaagaggcacaaaaattcagcct
tctccagtggcacagcatgcccttgacaagggcttcccttctgatttgattttcacacct
ttaaaagccggtcaggaatcatttctttccaatttcaagtctctgaagcctgagctttgt
gttactgcagcatatgggaatatactaccaaccaaatttctgaagattccatcagtcgg?
????????????????????????????????????????????????????????????
?????tcaggatggtgttaaacaaactggagtctcactggcttataccgtgcgtaagcta
gatgctggacctgttattgctcgtgaaacaatggaaattgatgaaggttccgaacttctg
atacatgagcttccctctgtatttgatggatcagctttaagaaaagcagaagcacaggac
gaatctaaagctaccctttctccaaagattgcacctgaggagtcatggctatcctt????
????????????????????????????????????????????????????????????
??ttcgctgatattcccatgtggtagacagacagcattggaggtagtggaagtccaactt
ccaggtaaaaaagtggttaatgcatcagcattctggaatggattgagaggccaaaagctg
aagagaata
>Plocama_tinctoria_ERR9883529
gttgcggctattgttactcaaccaccttctgggagagataggggaagaaaaattctgcct
tctccagttgcacagcatgcccttgacaaaggcttcccttccgatttgattttcacgcct
gtaaaagctggtgaggaatcatttctgtacaatttcaagtctctagagcctgagctttgt
gttactgcagcatatgggaatatattacctaccaaatttctaaagattccgtcacttggg
actgtaaacattcacccaagcctactacctctgtaccgtggtgcagctcctgtccagaga
gcagtacag???????????????????????????????????????????????????
??????????????????????????????????????????????????????cttctg
atacgtgagcttccctcaatatttgatggatcagctttaagaaaagcagaagcacaagat
gaatctaaagctaccctggcaccaaagattacacctgaggagtcatggttatcctttgac
caagaagctattgacctgcataacaaggta??????????????????????????????
????????????????????????????????????????????????????????????
????????????????????????????????????????????????????????????
?????????
