# Supplementary material for: Morphological and molecular evidence support the inclusion of Mycetia hainanensis in Mouretia (Rubiaceae)
Source: PhytoKeys. 2026 Feb 5;270:273–88. doi: 10.3897/phytokeys.270.180324 (PMC12902767; doi:10.3897/phytokeys.270.180324)
Supplement: Supplementary material 4 — Dataset of 315 nuclear genes used in this study [file phytokeys-270-273_article-180324__-s004.zip › Dataset 2/6387_filtered_aligned_trimmed.fasta]

>Rubia_peregrina_ERR5033650
tggtcacctccgaggtacttgtggaggggattatctgttctaatcttggcagggcaagtc
atcagtaggatttttaagggtaaggttcactggcggaacaccctccaacagctcgagagg
gttggtcctaaatccgtcggtgtctgcttcttaacctcagcattcgttggaatggctttc
acgatacagtttgtgagggagttcacgaggttagggctgaatagagctgttggtggcgtc
ttagctctcgccttttcacgtgagctgagtcctgtagtcacgtcaattgtagttgcaggt
cgtattgggagtgcatttgctgcagaattgggcacgatgcaagtctccgagcagactgat
acactgagagttctcggtacagaccctgtcgattatcttattaccccaagggtcgtcgct
tcctgtgttgctctaccgtttctaaccctaatgtgcttctcggttggaatggcatctagc
gcctttttagctgacaacgtttatggcgttggcatcaacataatcttggattctgctaag
cgcgcccttaggccgtgggatttagtcagcgcgatgatcaaatcgcaggtttttggtggg
atcatatccattgtgagctgtgcatggggagttaccacggccggcggtgctaagggagtc
ggagaatcaaccacttccgccgtggtgatctctctcgttggaatcttcatcgcagatttt
gcgctatcgtgtatcttcttccaa?????????????????????
>Theligonum_cynocrambe_ERR5033810
????????????????????????????????????????????????????????????
????????????????????????????????????????????????????????????
????????????????????????????????????????????????????????????
?????????????????????????????????????????????gccgtgggtggagtc
ctagcgctagctttctctcgggagctgagtcctgtagtcacgtcaatcgtagttgctggt
cgaatggggagtgcattcgctgcagaattaggcacaatgcaagtatccgagcaaactgat
accttacgagttctgggtacagaccccgtggattatctcattaccccaagggtcgtggct
tcctgtcttgctctcccattcctaaccctaatgtgctttacggtcggaatggcttccagc
gcgtttttagccgacagcgtttacggagtcggcataaacacgatattggattctgcgaag
agagcgcttcggccgtgggatttagtgagtgccatgataaagtcacaggtttttggcggg
atc?????????????????????????????????????????????????????????
????????????????????????????????????????????????????????????
?????????????????????????????????????????????
>Anthospermum_thymoides_ERR9883532
tggtcacctcccaggtacttgtggaggggattatctgttcttatcttggcagggcaagtc
attagtagggttttgaagggcaaagtacactggcggaacacccttcaacaactagagagg
gttgggcctaaatcagttggtgtctgtttcttaacatcagctttcgttggaatggctttc
actatacaatttgtgagggagttcaccaggctagggttgaatagagctgttggtggagtc
ttagccctagctttttcacgggagctgagtcctgtagtcacatcaattgtagttgcaggt
cgcattgggagtgcatttgctgcagaattgggcactatgcaagtgtctgagcagactgat
acattaagagttcttggtacagatcccatagattatcttgttacacctagggttattgct
tgctgtgttgctctaccatttttaaccctaatgtgcttcacggtaggaatggcttccagt
gcctttctgtctgatagtgtttatgctgtgggcataaatacaatcatggattctgctcag
agagcccttagaccatgggatataatcagtgctatgatcaagtctcaggttttcggtggg
atcatatccattgttagctgcgcatggggagttacaacactaggtggtgccaaaggagtt
ggagaatcaacaacttctgctgttgttatctctcttgttggcatcttcattgctgatttc
gctttatcgtattgcttcttccaaggcgcaggggattcactaaag
>Argostemma_elatostemma_ERR9883520
tggtcacctcctaggtacttgtggaggggattatctgttcttatcttaacagggcaagta
attagtagggttgtaaagggtaaagttcactggcggaacaccctccaacagctagagagg
gttggacctaaatcagttggtgtctgcttcttaacttcggcgtttgttggaatggctttc
actatacaatttgtaagggagttcaccaggttagggctgaacagagctgttggtggagtc
ttagccctggctttttcacgggaactgagtcccgtagtcacatcaattgtagtcgcaggt
cgcatcgggagtgcatttgctgcagaattgggcacaatgcaagtttctgagcagactgat
acgttgagagttcttggtgcagatcccgttgattatcttgttacgccgagggttgttgct
tgctgtgtcgctctaccttttttaaccctaatgtgcttcacggttggaatggcttctagt
gcctttctggctgacagcgtctatggtgttggcataaacgtaatcttggattctgctcag
agagcgcttagatcatgggatttagtcagtgctatgatcaagtctcatgtttttggtggg
atcatatccattgtcagctgtgcatggggagttacaacgtcaggcggcgccaaaggagtt
ggagaatcaacaacttctgctgttgtcatctctcttgttggtatcttcattgctgatttc
gcgctatcgtattgcttcttccaaggagcaggggattcactaaag
>Chamaepentas_hindsioides_ERR9883496
tggtcacctcccaggtacttgtggaggggattatctgttcttatcttgacagggcaagtc
attagtaggtttctaaagggtaaagttcactggcggaacaccctccaacagctggagagg
gttggacctaaatctgttggtgtctgcttcttaacttcagcgttcgttggaatggctttc
actatacaattcgttagggagttcaccaggttagggctgaatagagctgttggtggagtc
ttagccctagcattttcccgggagctgagtcctgtagtaacatcaattgtagttgcaggt
cgcatcgggagtgcatttgctgcagaattggccacaatgcaagtttctgagcagacagat
acattgagggttcttggtgcagatcccgttgattatcttgtcacaccaagggttatcgct
tgctgtgttgctctaccatttttaaccctaatgtgcttcacagttggaatggcgtctagt
gcccttctggctgatagtgtttatgctgttgggataaacataatcttggattctgctcat
cgagcccttagatcttgggatttagtcagtgctatgatcaagtctcaggtttttggtggg
atcatatccattgttagctgtgcctggggagttaccacgtcaggcggtgccaaaggagtt
ggggaatcaacaacttctgctgttgttatttctcttgttggtatcttcattgctgatttc
gctctatcgtattgcttcttccaaggagcaggggattcactaaag
>Clarkella_nana_ERR9883563
tggtcacctcccaggtacttgtggaggggattatctgttcttatcttaacagggcaagta
attagtagggttataaagggtaaagttcactggcggaacaccctccaacagctagagagg
gtcggacctaaatcagttggtgtctgcttcttaacttcagcttttgttggaatggctttc
accatacaattcgtgagggagttcaccagattaaggctgaatagagctgttggtggagtc
ttagccctggctttttcacgggagctgagtcccgtagtcacatcaattgtagtcgcaggt
cgcatcgggagtgcatttgctgcagaattgggcacaatgcaagtttctgagcagactgat
acattgagagttcttggtgcagaccccgttgattatcttgttacgccaagggttgttgct
????????????????????????????????????????????????atggcttctagt
gccttgcttgctgatagtgtctatggggttggcataaacataatattggattctgcgcag
agagcgcttaggtcatgggatttagtcagtgcaatgatcaagtctcaagtttttggtggg
atcatatccattgtcagctgtgcatggggagttacaacgtcaggcggcgccaaaggagtt
ggagaatcaacaacttctgctgttgttatttctcttgtcggtatcttcattgctgatttt
gctctatcatattgcttcttccaaggagcaggggattcactaaag
>Coccocypselum_condalia_ERR9883533
tggtcacctcctacgtacttgtggaggggattatctgttcttatcttggcagggcaagtc
attagtagggttataaagggtaaagttcactggcggaacaccctccagcaactcgagagg
gttggacctaaatctgttggtgtctgcttcttaacttcagcatttgttggaatggctttc
actatacaatttgtgagggagttcaccaggttagggctgaatcgagctgttggtggagtc
taagctctagctttttcacgggagctgagtcctgtagtcacatcaattgtagttgcggga
cgcattgggagtgcatttgctgcagaattgggcaccatgcaagtatctgagcagactgat
acattgagagttcttggtgcaaaccctgttgattatttggtgacaccaagggttattgct
tcctgtgttgctctaccatttttaacgctaatgtgcttcacagtaggaatggcttccagt
gcgtttctggctgatagtgtttatggagttggcataaatgtaatcttggattctgctcag
agagctcttagatcatgggatttagtcagtgctatgataaagtctcaagtttttggtggg
atcatatcaattgtgagctgtgcttggggagttacaacaacgggcggtgccaaaggagtt
ggagaatcaacaacttctgccgtagttatttctcttgttggtatttttattgctgatttc
gctctatcatattgcttcttccaaggagcaggagattcgctaaag
>Cruckshanksia_pumila_ERR9883536
tggtcacctcccaggtacttgtggaggggattatctgttcttatcttggcagggcaagtc
attagtaggattataaagggtaaagttcactggcggaacaccctccaacaactggagagg
gtcggacctaaatctgttggtgtctgcttcttaacttcagcttttgttggaatggctttc
actatacaatttgtaagggagttcacgaggttagggctgaatagagctgttggtggggtc
ctagccctagctttttcacgggagctgagtccagtagtcacatcaattgtagttgcaggg
cgcatcgggagtgcatttgctgcagaattagccaccatgcaagtttctgagcaaactgat
acattaagggttcttggtgcagaccctgttgattaccttatcacaccaagggttattgct
tcgtgtctcgctctaccattcttaaccctaatgtgcttcacagtaggcatggcttccagt
gcgtttctagctgatagtgtttacggagttggcataaatgttatcttggattctgctcag
agagctcttagaccatgggatttagtcagtgcaatgatcaagtctcaagtttttggtggg
atcatatccattgttagctgtgcttggggagttaccacatcagggggtgccaaaggagtt
ggagaatcaacaacttctgctgtagttatttctcttgttggtatctttattgctgatttt
gctctttcatattgcttcttccaaggagcaggagattcactaaag
>Cyanoneuron_cyaneum_ERR9883481
tggtcaccgcccaggtacttgtggaggggattatctgttcttatcttggcagggcaagtc
attagtcgggttataaagggtaaagctcactggcggaacaccatccaacagctggagagg
gttggacctaaatctgttggtgtctgcttcttaacttcagcttttgttggaatggctttc
actatacaatttgtaagggagttcaccaggttagggctgaatagagctgttggtggagtg
ttagccctagctttttcacgggagctgagtcctgtagtcacatcaattgtagttgcaggt
cgcattgggagtgcatttgctgcagaattgggcactatgcaagtctctgagcagactgat
acgttgagagttctcggtgcagaccccattgactatcttgttacaccaagggttattgct
tcctgtgttgctctaccatttttaaccctaatgtgcttcacggtaggaatggcttctagt
gcctttctggctgatagcgtttatggtgttggcataaatataatcttggattctgctcag
agagcccttagatcatgggatttagtcagtgctatgatcaagtctcaggtttttggtggg
atcatatccattgttagctgtgcatggggagttaccacatcagggggtgccaaaggagtt
ggagaatcaacgacttctgctgttgttatttctcttgttggtatcttcattgctgatttc
gctctatcgtattgcttcttccaaggagcaggggattcactaaag
>Danais_nigra_ERR9883478
tggtcacctcccaggtacttgtggaggggattatctattcttatcttggcagggcaagtc
attagtagggttataaagggtaaagttcactggcggaacagcctccaacaactggagagg
gttggacctaaatctgttggtgtctgctttttaacttcagctttcgttgggatggctttc
actatacaatttgtaagggagttcaccaggttagggctaaatagagctgttggtggagtc
ttagccctagctttttcacgggagctgagtcctgtagtcacatcaattgtagttgcaggt
cgcattgggagtgcatttgctgcagaattgggcactatgcaagtttctgagcagactgat
acattgagagttcttggtgcagaccccgttgattatcttgttacaccaagggttattgct
tcctgtgttgctctaccatttttaaccctaatgtgcttcacggtaggcatggcttctagt
gcgtttctggctgatagtgtttatggtgttggcataaatataatcttggattctgctcag
agagcccttagatcatgggatttagtcagtgctatgatcaagtctcaggtttttggtggg
atcatatccattgttagctgtgcctggggagttaccacgtcaggcggtgccaaaggagtt
ggagaatcaacaacttctgctgttgttatttctcttgttggtatcttcattgctgatttc
gctctatcgtattgcttcttccaaggagcaggggattcactaaag
>Dunnia_sinensis_ERR9883505
tggtcacctcctaggtacctgtggaggggattgtcggttcttatcttggcagggcaagtc
attagtagggttataaagggtaaagttcactggcggaacaccatccaacagctggagagg
gttggacctaaatctgttggtgtctgcttcttaacttcagcttttgttggaatggctttt
actatacaatttgtaagggagttcaccaggttagggctgaatagagctgttggaggagtc
ttagccctagctttttcacgggagctgagtcctgtagtcacatcaattgtagttgctggt
cgcattgggagtgcatttgctgctgaattgggcactatgcaagtttctgagcagactgat
accttgagagttcttggtgcagaccctgttgattatctcattacaccaagggttattgcc
tcctgtgttgctctaccatttttaaccctaatgtgtttcacggtaggaatggcttctagt
gcctttctggctgatagtgtttatggtgttggcataaatataatcttggattctgctcag
agagcccttagatcatgggatttagtcagtgctatgattaagtctcaggtttttggtggg
atcatatccattgttagctgtgcatggggagttacaacatcaggaggtgccaaaggagtt
ggagaatcaacaacttctgctgttgttatttctcttgttggtatcttcattgctgatttc
gctctgtcatattgcttcttccaaggagcaggggattcactgaag
>Mouretia_larsenii_ERR9883550
tggtcacctcccaggtacttgtggaggggattatctgttctcatcttaacagggcaagta
attagccgggttataaagggtaaagttcactggcggaacaccctccaacagctagagagg
gttggacctaaatcagttggtgtctgcttcttaacttcagcttttgttggaatggctttc
actatacaatttgtaagggagttcaccagattagggctgaatagagctgttggtggagtc
ttagccctggctttttcacgggagctgagtcccgtagtcacatcaattgtagtcgcaggt
cgcatcgggagtgcatttgctgcagaattgggcacaatgcaagtttctgagcagactgat
acattgagagttcttggtgcagaccccgttgattatcttgttacgccaagggtggttgct
tgctgtgttgctctacctttcttaaccctaatgtgcttcacggttggaatggcttctagt
gcctttctggctgatagtgtctatggtgttggcataaacacaatcttggattctgctcag
agagcgcttagatcatgggatttagtcagtgctatgatcaagtctcaggtttttggtggg
atcatatccattgtcagctgtgcatggggagttacaacgtcaggcggcgccaaaggagtt
ggagaatcaacaacttctgctgttgttatctctcttgtcggtatcttcattgctgatttt
gctctatcatattgcttcttccaaggagcaggggatgcactaaag
>Mycetia_bracteata_ERR9883494
tggtcacctcccaggtacttgtggaggggattatctgttctcatcttaacagggcaagta
attagtcgggttataaagggtaaagttcactggcggaacaccctccaacagctggagagg
gttggacctaaatcagttggtgtctgcttcttaacttcagcttttgttggaatggctttc
actatacaatttgtaagggagttcaccagattagggctgaatagagctgttggtggagtc
ttagccctggctttttcacgggagctgagtcccgtagtcacatcaattgtagtcgcaggt
cgcatcgggagtgcatttgctgcagaattgggcacaatgcaagtttctgagcagactgat
acattgagagttcttggtgccgaccccgttgattatcttgttacgccaagggtggttgct
tgctgtgttgctctacctttcttaaccctaatgtgcttcacggttggaatggcttctagt
gcctttctggctgatagtgtctatggtgttggcataaacacaatcttggattctgctcag
agagcgcttagatcatgggatttagtcagtgctatgatcaagtctcaggtttttggtggg
atcatatccattgtcagctgtgcatggggagttacaacgtcaggcggcgccaaaggagtt
ggagaatcaacaacttctgctgttgttatctctcttgtcggtatcttcattgctgatttt
gctctatcatattgcttcttccaaggggcaggggatgcactaaag
>Mycetia_hainanensis_H401
tggtcacctcccaggtacttgtggaggggattatctgttctcatcttaacagggcaagta
attagtcgggttataaagggtaaagttcactggcggaacaccctccaacagctagagagg
gttggacctaaatcagttggtgtctgcttcttaacttcagcttttgttggaatggctttc
actatacaatttgtaagggagttcaccagattagggctgaatagagctgttggtggagtc
ttagccctggctttttcacgggagctgagtcccgtagtcacatcaattgtagtcgcaggc
cgcatcgggagtgcatttgctgcagaattgggcacaatgcaagtttctgagcagactgat
acattgagagttcttggtgcagaccccgttgattatcttgttacgccaagggtggttgct
tgctgtgttgctctacctttcttaaccctaatgtgcttcacagttggaatggcttctagt
gcctttctggctgatagtgtctatggtgttggcataaacacaatcttggattctgctcag
agagcgcttagaccatgggatttagtcagtgctatgatcaagtctcaggtttttggtggg
atcatatccattgtcagctgtgcatggggagttacaacgtcaggcggcgccaaaggagtt
ggagaatcaacaacttctgctgttgttatctctcttgtcggtatcttcattgctgatttt
gctctatcatattgcttcttccaaggagcaggggattcactgaag
>Neohymenopogon_parasiticus_ERR9883558
tggtcaactcccaggtacttgtggaggggattatctgttctcatcttaacagggcaagta
attagtcgggttataaagggtaaagttcactggcggaacaccctccaacagctagagagg
gttggacctaaatcagttggtgtctgcttcttaacttcagcttttgttggaatggctttc
actatacaatttgtaagggagttcaccagattagggctgaatagagctgttggtggagtc
ttagccctggctttttcacgggagctgagtcctgtagtcacatcaattgtagtcgcaggt
cgcatcgggagtgcatttgctgcagaattgggcacaatgcaagtttctgagcagactgat
acattgagagttcttggtgcagaccccgttgattatcttgttacgccaagggtggttgct
tgctgtgtcgctctacctttcttaaccctaatgtgcttcacagttggaatggcttctagt
gcctttctggctgatagtgtctatggtgttggcataaacacaatcttggattctgctcag
agagcgcttagatcatgggatttagtgagtgctatgatcaagtctcaggtttttggtggg
atcatatccattgtcagctgtgcatggggagttacaacgtcaggcggtgccaaaggagtt
ggagaatcaacaacttctgctgttgttatctctcttgtcggtatcttcattgctgatttt
gctctatcatattggttcttccaaggagcaggggattcactaaag
>Oldenlandia_herbacea_ERR9883552
tggtcacctcccaggtatttgtggaggggattatctgttcttatcttgtcagggcaagtt
attagtagagttataaagggtaaagttcactggcgtaacaccctccaacaactggagagg
gttggacctaaatcagttggtgtctgcttcttaacttctgcctttgttggaatggctttc
accatacaattcgtaagggaattcaccaggctggggctgaatagagctgttggtggagtt
ttagccctggccttttctcgtgagctgagtcctgtagtgacatcaattgttgttgcaggc
cgcattgggagtgcatttgctgcagaattggggacaatgcaagtctctgaacagactgat
acattgagggttctcggtgcagaccccgttgattatcttgtgacaccaagggtcattgct
tcttgtgtcgctctaccagtcttaacgctaatgtgtttcacgataggaatggcctctagt
gcctttcttgccgatagtgtttatggtgttggaataaatacaatcctggattcggctcag
cgagcccttagatcatgggatattgtcagtgccatgataaagtctcaggtgtttggtgcg
atcatatccattgttagctgtgcatggggagttaccacatcaggcggtgccaaaggggtc
ggagaatcaaccacctctgctgttgttatttctcttgttggtatattcattgctgatttc
gccctatcatattgcttcttccaaggagcaggggattcactaaag
>Paederia_ciliata_ERR9883513
tggtcacctcctaggtacttgtggaggggattatctgttcttatcttaactgggcaagtc
attagtaggattataaagggtaaagttcactggcggaataccctccaacaactggagaga
gttggacctaaatctgttggtgtgtgcttcttaacttcagcttttgttggaatggctttc
actatccaatttgtaagggagttcaccaggttaggattgaatagagctgttggtggagtg
ttagccctagctttttcacgggagctgagtcctgttgtcacatcaattgtagttgcgggt
cgtattgggagtgcattcgctgcagaattgggaactatgcaagtttctgagcagactgat
acattgagagttcttggtgcagaccctgttgattaccttattatacctagggttgtcgct
tcctgtgttgctctaccctttttaaccctaatgtgcttcacggtaggaatggcttccagt
gcctttctggctgatagtgtttatggtgttggcataaatataatattggattctgctcag
agagctcttaggtcatgggatttaatcagtgctatgatcaagtctcaggtttttggtggg
atcatatccattgtcagctgtgcatggggagttaccacatccggtggtgccaaaggagtt
ggagaatcaacaacttctgctgttgttctttctcttgttggtatctttattgctgatttt
attctgtcatattgcttcttccaaggagcaggggattcactaaag
>Plocama_tinctoria_ERR9883529
tggtcacctcctaaatacttgtggaggggattatctgttcttgtcttaacagggcaagtc
attagtaggattgtgaagggtaaaattcactggcggaatacactccaacagctggaaagg
gttggacctaaatccgttggtgtatgcttcttaacttcagcatttgttggaatggctttc
actatacaatttgtaagggagttcaccaggttagggctgactagagctgttggtggggtc
ttagccctagctttttcacgggagctgagtcctgtagtcacgtcaattgtagttgctggt
cgcattgggagtgcatttgctgcagaattgggcacaatgcaagtatccgagcagaccgat
acactgagagttcttggtgcagaccctgttgattatctcattacaccaagggttgttgct
tcctgtcttgctctaccgtttttgacccagatgtgctttaccgttggaatggcttctagt
gcgtttctggctgacagtgtttacggagttggtataaatacaattttggattctgctaag
cgagccctcagaccgtgggatttggtgagcgctatgatcaagtctcaggttttcggtggg
atcatatccgtcatcagctgtgcatggggagttaccacagcaggcggtgctaaaggagtt
ggagaatcaacgacttctgctgttgttatttctcttgttggtattttcattgctgatttt
gttctatcctattgcttcttccagggagctggtgattcattaaag
